# Supplementary material for: Core-periphery structure in sectoral international trade networks: A new approach to an old theory
Source: PLoS One. 2020 Apr 2;15(4):e0229547. doi: 10.1371/journal.pone.0229547 (PMC7117750; doi:10.1371/journal.pone.0229547)
Supplement: S8 File — (ZIP) [file pone.0229547.s008.zip › S8_File/Networks 2000/24-CORK AND WOOD.graphml]

<?xml version='1.0' encoding='utf-8'?>
<graphml xmlns="http://graphml.graphdrawing.org/xmlns" xmlns:xsi="http://www.w3.org/2001/XMLSchema-instance" xsi:schemaLocation="http://graphml.graphdrawing.org/xmlns http://graphml.graphdrawing.org/xmlns/1.0/graphml.xsd">
  <key attr.name="weight" attr.type="long" for="edge" id="d0" />
  <graph edgedefault="directed">
    <node id="ALB" />
    <node id="GRC" />
    <node id="ITA" />
    <node id="SVN" />
    <node id="MKD" />
    <node id="SRB" />
    <node id="DZA" />
    <node id="KHM" />
    <node id="FRA" />
    <node id="PRT" />
    <node id="IND" />
    <node id="AZE" />
    <node id="AUT" />
    <node id="CHN" />
    <node id="DEU" />
    <node id="TUR" />
    <node id="ARG" />
    <node id="BEL" />
    <node id="BRA" />
    <node id="CAN" />
    <node id="CHL" />
    <node id="DNK" />
    <node id="HKG" />
    <node id="ISR" />
    <node id="JPN" />
    <node id="KOR" />
    <node id="MEX" />
    <node id="MAR" />
    <node id="NLD" />
    <node id="NZL" />
    <node id="NOR" />
    <node id="PAN" />
    <node id="PRY" />
    <node id="PER" />
    <node id="SGP" />
    <node id="ZAF" />
    <node id="ESP" />
    <node id="CHE" />
    <node id="GBR" />
    <node id="USA" />
    <node id="URY" />
    <node id="AUS" />
    <node id="LKA" />
    <node id="FIN" />
    <node id="GTM" />
    <node id="IDN" />
    <node id="IRL" />
    <node id="MYS" />
    <node id="MUS" />
    <node id="PHL" />
    <node id="VNM" />
    <node id="SWE" />
    <node id="THA" />
    <node id="ARE" />
    <node id="BGR" />
    <node id="HRV" />
    <node id="CZE" />
    <node id="HUN" />
    <node id="LBN" />
    <node id="LVA" />
    <node id="LTU" />
    <node id="MOZ" />
    <node id="OMN" />
    <node id="PAK" />
    <node id="POL" />
    <node id="ROU" />
    <node id="RUS" />
    <node id="SAU" />
    <node id="SVK" />
    <node id="UKR" />
    <node id="ARM" />
    <node id="MDA" />
    <node id="TUN" />
    <node id="EGY" />
    <node id="BOL" />
    <node id="COL" />
    <node id="BWA" />
    <node id="GMB" />
    <node id="JAM" />
    <node id="JOR" />
    <node id="BLR" />
    <node id="EST" />
    <node id="GEO" />
    <node id="KAZ" />
    <node id="CMR" />
    <node id="CIV" />
    <node id="SEN" />
    <node id="SLV" />
    <node id="NER" />
    <node id="CAF" />
    <node id="CRI" />
    <node id="HND" />
    <node id="BEN" />
    <node id="ECU" />
    <node id="MDG" />
    <node id="MRT" />
    <node id="TGO" />
    <node id="UGA" />
    <node id="PSE" />
    <node id="KGZ" />
    <node id="NAM" />
    <node id="GHA" />
    <node id="ZWE" />
    <node id="NIC" />
    <node id="ETH" />
    <node id="BFA" />
    <node id="MWI" />
    <node id="TZA" />
    <edge source="ALB" target="GRC">
      <data key="d0">520922</data>
    </edge>
    <edge source="ALB" target="ITA">
      <data key="d0">3824867</data>
    </edge>
    <edge source="ALB" target="SVN">
      <data key="d0">19718</data>
    </edge>
    <edge source="ALB" target="MKD">
      <data key="d0">38249</data>
    </edge>
    <edge source="ALB" target="SRB">
      <data key="d0">144826</data>
    </edge>
    <edge source="GRC" target="ALB">
      <data key="d0">425216</data>
    </edge>
    <edge source="GRC" target="AUS">
      <data key="d0">22926</data>
    </edge>
    <edge source="GRC" target="BGR">
      <data key="d0">34992</data>
    </edge>
    <edge source="GRC" target="HRV">
      <data key="d0">73969</data>
    </edge>
    <edge source="GRC" target="DEU">
      <data key="d0">13866</data>
    </edge>
    <edge source="GRC" target="HKG">
      <data key="d0">34119</data>
    </edge>
    <edge source="GRC" target="ISR">
      <data key="d0">22930</data>
    </edge>
    <edge source="GRC" target="ITA">
      <data key="d0">799433</data>
    </edge>
    <edge source="GRC" target="JOR">
      <data key="d0">285537</data>
    </edge>
    <edge source="GRC" target="LBN">
      <data key="d0">175286</data>
    </edge>
    <edge source="GRC" target="NLD">
      <data key="d0">20485</data>
    </edge>
    <edge source="GRC" target="ROU">
      <data key="d0">13895</data>
    </edge>
    <edge source="GRC" target="RUS">
      <data key="d0">12108</data>
    </edge>
    <edge source="GRC" target="SAU">
      <data key="d0">546266</data>
    </edge>
    <edge source="GRC" target="SWE">
      <data key="d0">27735</data>
    </edge>
    <edge source="GRC" target="CHE">
      <data key="d0">28017</data>
    </edge>
    <edge source="GRC" target="ARE">
      <data key="d0">88849</data>
    </edge>
    <edge source="GRC" target="TUR">
      <data key="d0">19527</data>
    </edge>
    <edge source="GRC" target="MKD">
      <data key="d0">298387</data>
    </edge>
    <edge source="GRC" target="EGY">
      <data key="d0">586100</data>
    </edge>
    <edge source="GRC" target="USA">
      <data key="d0">1298639</data>
    </edge>
    <edge source="GRC" target="SRB">
      <data key="d0">58191</data>
    </edge>
    <edge source="ITA" target="ALB">
      <data key="d0">270185</data>
    </edge>
    <edge source="ITA" target="DZA">
      <data key="d0">45036</data>
    </edge>
    <edge source="ITA" target="ARG">
      <data key="d0">207002</data>
    </edge>
    <edge source="ITA" target="AUS">
      <data key="d0">1904378</data>
    </edge>
    <edge source="ITA" target="AUT">
      <data key="d0">15368306</data>
    </edge>
    <edge source="ITA" target="BEL">
      <data key="d0">6714317</data>
    </edge>
    <edge source="ITA" target="BRA">
      <data key="d0">538285</data>
    </edge>
    <edge source="ITA" target="BGR">
      <data key="d0">236357</data>
    </edge>
    <edge source="ITA" target="BLR">
      <data key="d0">24205</data>
    </edge>
    <edge source="ITA" target="CAN">
      <data key="d0">5747076</data>
    </edge>
    <edge source="ITA" target="LKA">
      <data key="d0">22172</data>
    </edge>
    <edge source="ITA" target="CHL">
      <data key="d0">48760</data>
    </edge>
    <edge source="ITA" target="CHN">
      <data key="d0">18492153</data>
    </edge>
    <edge source="ITA" target="COL">
      <data key="d0">54246</data>
    </edge>
    <edge source="ITA" target="HRV">
      <data key="d0">1655494</data>
    </edge>
    <edge source="ITA" target="CZE">
      <data key="d0">1333598</data>
    </edge>
    <edge source="ITA" target="DNK">
      <data key="d0">2417605</data>
    </edge>
    <edge source="ITA" target="ECU">
      <data key="d0">59544</data>
    </edge>
    <edge source="ITA" target="ETH">
      <data key="d0">192259</data>
    </edge>
    <edge source="ITA" target="EST">
      <data key="d0">99610</data>
    </edge>
    <edge source="ITA" target="FIN">
      <data key="d0">448904</data>
    </edge>
    <edge source="ITA" target="FRA">
      <data key="d0">32966240</data>
    </edge>
    <edge source="ITA" target="DEU">
      <data key="d0">54607795</data>
    </edge>
    <edge source="ITA" target="GRC">
      <data key="d0">4985481</data>
    </edge>
    <edge source="ITA" target="HKG">
      <data key="d0">44192141</data>
    </edge>
    <edge source="ITA" target="HUN">
      <data key="d0">1571295</data>
    </edge>
    <edge source="ITA" target="IDN">
      <data key="d0">277301</data>
    </edge>
    <edge source="ITA" target="IRL">
      <data key="d0">1121974</data>
    </edge>
    <edge source="ITA" target="ISR">
      <data key="d0">4427009</data>
    </edge>
    <edge source="ITA" target="JPN">
      <data key="d0">16694048</data>
    </edge>
    <edge source="ITA" target="KAZ">
      <data key="d0">78344</data>
    </edge>
    <edge source="ITA" target="JOR">
      <data key="d0">28382</data>
    </edge>
    <edge source="ITA" target="KOR">
      <data key="d0">2495469</data>
    </edge>
    <edge source="ITA" target="LBN">
      <data key="d0">1083819</data>
    </edge>
    <edge source="ITA" target="LVA">
      <data key="d0">119364</data>
    </edge>
    <edge source="ITA" target="LTU">
      <data key="d0">54761</data>
    </edge>
    <edge source="ITA" target="MDG">
      <data key="d0">67180</data>
    </edge>
    <edge source="ITA" target="MYS">
      <data key="d0">544363</data>
    </edge>
    <edge source="ITA" target="MUS">
      <data key="d0">178930</data>
    </edge>
    <edge source="ITA" target="MEX">
      <data key="d0">251058</data>
    </edge>
    <edge source="ITA" target="MAR">
      <data key="d0">135210</data>
    </edge>
    <edge source="ITA" target="OMN">
      <data key="d0">19372</data>
    </edge>
    <edge source="ITA" target="NLD">
      <data key="d0">6134434</data>
    </edge>
    <edge source="ITA" target="NZL">
      <data key="d0">480383</data>
    </edge>
    <edge source="ITA" target="NIC">
      <data key="d0">25359</data>
    </edge>
    <edge source="ITA" target="NOR">
      <data key="d0">1427854</data>
    </edge>
    <edge source="ITA" target="PAK">
      <data key="d0">55609</data>
    </edge>
    <edge source="ITA" target="PAN">
      <data key="d0">83832</data>
    </edge>
    <edge source="ITA" target="PRY">
      <data key="d0">59005</data>
    </edge>
    <edge source="ITA" target="PER">
      <data key="d0">16808</data>
    </edge>
    <edge source="ITA" target="PHL">
      <data key="d0">24120</data>
    </edge>
    <edge source="ITA" target="POL">
      <data key="d0">971739</data>
    </edge>
    <edge source="ITA" target="PRT">
      <data key="d0">9432139</data>
    </edge>
    <edge source="ITA" target="ROU">
      <data key="d0">275383</data>
    </edge>
    <edge source="ITA" target="RUS">
      <data key="d0">1705810</data>
    </edge>
    <edge source="ITA" target="SAU">
      <data key="d0">576434</data>
    </edge>
    <edge source="ITA" target="SEN">
      <data key="d0">61894</data>
    </edge>
    <edge source="ITA" target="IND">
      <data key="d0">1491333</data>
    </edge>
    <edge source="ITA" target="SGP">
      <data key="d0">2632648</data>
    </edge>
    <edge source="ITA" target="SVK">
      <data key="d0">246409</data>
    </edge>
    <edge source="ITA" target="SVN">
      <data key="d0">6848927</data>
    </edge>
    <edge source="ITA" target="ZAF">
      <data key="d0">904538</data>
    </edge>
    <edge source="ITA" target="ESP">
      <data key="d0">16470138</data>
    </edge>
    <edge source="ITA" target="SWE">
      <data key="d0">1262804</data>
    </edge>
    <edge source="ITA" target="CHE">
      <data key="d0">13197469</data>
    </edge>
    <edge source="ITA" target="THA">
      <data key="d0">717732</data>
    </edge>
    <edge source="ITA" target="ARE">
      <data key="d0">836289</data>
    </edge>
    <edge source="ITA" target="TUN">
      <data key="d0">414899</data>
    </edge>
    <edge source="ITA" target="TUR">
      <data key="d0">1686955</data>
    </edge>
    <edge source="ITA" target="UKR">
      <data key="d0">204099</data>
    </edge>
    <edge source="ITA" target="MKD">
      <data key="d0">40722</data>
    </edge>
    <edge source="ITA" target="EGY">
      <data key="d0">1055344</data>
    </edge>
    <edge source="ITA" target="GBR">
      <data key="d0">20145646</data>
    </edge>
    <edge source="ITA" target="USA">
      <data key="d0">49012154</data>
    </edge>
    <edge source="ITA" target="URY">
      <data key="d0">48638</data>
    </edge>
    <edge source="ITA" target="SRB">
      <data key="d0">714987</data>
    </edge>
    <edge source="SVN" target="DZA">
      <data key="d0">772500</data>
    </edge>
    <edge source="SVN" target="ARG">
      <data key="d0">31334</data>
    </edge>
    <edge source="SVN" target="AUT">
      <data key="d0">9489902</data>
    </edge>
    <edge source="SVN" target="BEL">
      <data key="d0">321958</data>
    </edge>
    <edge source="SVN" target="CAN">
      <data key="d0">13003</data>
    </edge>
    <edge source="SVN" target="CHN">
      <data key="d0">228055</data>
    </edge>
    <edge source="SVN" target="HRV">
      <data key="d0">13306376</data>
    </edge>
    <edge source="SVN" target="CZE">
      <data key="d0">119590</data>
    </edge>
    <edge source="SVN" target="DNK">
      <data key="d0">370944</data>
    </edge>
    <edge source="SVN" target="FIN">
      <data key="d0">34444</data>
    </edge>
    <edge source="SVN" target="FRA">
      <data key="d0">94909</data>
    </edge>
    <edge source="SVN" target="DEU">
      <data key="d0">7590777</data>
    </edge>
    <edge source="SVN" target="HKG">
      <data key="d0">146474</data>
    </edge>
    <edge source="SVN" target="HUN">
      <data key="d0">792014</data>
    </edge>
    <edge source="SVN" target="ITA">
      <data key="d0">37193955</data>
    </edge>
    <edge source="SVN" target="JPN">
      <data key="d0">68457</data>
    </edge>
    <edge source="SVN" target="NLD">
      <data key="d0">37196</data>
    </edge>
    <edge source="SVN" target="NOR">
      <data key="d0">179660</data>
    </edge>
    <edge source="SVN" target="PRT">
      <data key="d0">32948</data>
    </edge>
    <edge source="SVN" target="ROU">
      <data key="d0">11065</data>
    </edge>
    <edge source="SVN" target="RUS">
      <data key="d0">35351</data>
    </edge>
    <edge source="SVN" target="SAU">
      <data key="d0">1096163</data>
    </edge>
    <edge source="SVN" target="ESP">
      <data key="d0">23131</data>
    </edge>
    <edge source="SVN" target="SWE">
      <data key="d0">683728</data>
    </edge>
    <edge source="SVN" target="CHE">
      <data key="d0">75608</data>
    </edge>
    <edge source="SVN" target="ARE">
      <data key="d0">144402</data>
    </edge>
    <edge source="SVN" target="MKD">
      <data key="d0">1448625</data>
    </edge>
    <edge source="SVN" target="GBR">
      <data key="d0">485914</data>
    </edge>
    <edge source="SVN" target="USA">
      <data key="d0">451253</data>
    </edge>
    <edge source="SVN" target="SRB">
      <data key="d0">608093</data>
    </edge>
    <edge source="MKD" target="ALB">
      <data key="d0">16466</data>
    </edge>
    <edge source="MKD" target="AUS">
      <data key="d0">13345</data>
    </edge>
    <edge source="MKD" target="BGR">
      <data key="d0">24900</data>
    </edge>
    <edge source="MKD" target="CHN">
      <data key="d0">457748</data>
    </edge>
    <edge source="MKD" target="HRV">
      <data key="d0">21987</data>
    </edge>
    <edge source="MKD" target="DNK">
      <data key="d0">40177</data>
    </edge>
    <edge source="MKD" target="FRA">
      <data key="d0">11343</data>
    </edge>
    <edge source="MKD" target="DEU">
      <data key="d0">436906</data>
    </edge>
    <edge source="MKD" target="GRC">
      <data key="d0">538690</data>
    </edge>
    <edge source="MKD" target="HKG">
      <data key="d0">80663</data>
    </edge>
    <edge source="MKD" target="ITA">
      <data key="d0">912372</data>
    </edge>
    <edge source="MKD" target="JPN">
      <data key="d0">349294</data>
    </edge>
    <edge source="MKD" target="SVN">
      <data key="d0">603059</data>
    </edge>
    <edge source="MKD" target="SWE">
      <data key="d0">45340</data>
    </edge>
    <edge source="MKD" target="CHE">
      <data key="d0">232369</data>
    </edge>
    <edge source="MKD" target="TUR">
      <data key="d0">28501</data>
    </edge>
    <edge source="MKD" target="EGY">
      <data key="d0">106054</data>
    </edge>
    <edge source="MKD" target="SRB">
      <data key="d0">1683899</data>
    </edge>
    <edge source="SRB" target="AUT">
      <data key="d0">1259000</data>
    </edge>
    <edge source="SRB" target="BEL">
      <data key="d0">135000</data>
    </edge>
    <edge source="SRB" target="BGR">
      <data key="d0">451000</data>
    </edge>
    <edge source="SRB" target="CHN">
      <data key="d0">898000</data>
    </edge>
    <edge source="SRB" target="HRV">
      <data key="d0">814000</data>
    </edge>
    <edge source="SRB" target="CZE">
      <data key="d0">834000</data>
    </edge>
    <edge source="SRB" target="DNK">
      <data key="d0">13000</data>
    </edge>
    <edge source="SRB" target="SLV">
      <data key="d0">11000</data>
    </edge>
    <edge source="SRB" target="FRA">
      <data key="d0">67000</data>
    </edge>
    <edge source="SRB" target="DEU">
      <data key="d0">5256000</data>
    </edge>
    <edge source="SRB" target="GRC">
      <data key="d0">5081000</data>
    </edge>
    <edge source="SRB" target="HUN">
      <data key="d0">183000</data>
    </edge>
    <edge source="SRB" target="IRL">
      <data key="d0">29000</data>
    </edge>
    <edge source="SRB" target="ISR">
      <data key="d0">1663000</data>
    </edge>
    <edge source="SRB" target="ITA">
      <data key="d0">19091000</data>
    </edge>
    <edge source="SRB" target="JOR">
      <data key="d0">91000</data>
    </edge>
    <edge source="SRB" target="LBN">
      <data key="d0">13000</data>
    </edge>
    <edge source="SRB" target="MAR">
      <data key="d0">10000</data>
    </edge>
    <edge source="SRB" target="NLD">
      <data key="d0">253000</data>
    </edge>
    <edge source="SRB" target="PAN">
      <data key="d0">67000</data>
    </edge>
    <edge source="SRB" target="PRT">
      <data key="d0">10000</data>
    </edge>
    <edge source="SRB" target="RUS">
      <data key="d0">6163000</data>
    </edge>
    <edge source="SRB" target="SVK">
      <data key="d0">21000</data>
    </edge>
    <edge source="SRB" target="SVN">
      <data key="d0">351000</data>
    </edge>
    <edge source="SRB" target="ESP">
      <data key="d0">169000</data>
    </edge>
    <edge source="SRB" target="SWE">
      <data key="d0">503000</data>
    </edge>
    <edge source="SRB" target="CHE">
      <data key="d0">503000</data>
    </edge>
    <edge source="SRB" target="TUN">
      <data key="d0">644000</data>
    </edge>
    <edge source="SRB" target="TUR">
      <data key="d0">55000</data>
    </edge>
    <edge source="SRB" target="MKD">
      <data key="d0">2479000</data>
    </edge>
    <edge source="SRB" target="EGY">
      <data key="d0">3103000</data>
    </edge>
    <edge source="SRB" target="GBR">
      <data key="d0">636000</data>
    </edge>
    <edge source="SRB" target="USA">
      <data key="d0">160000</data>
    </edge>
    <edge source="DZA" target="KHM">
      <data key="d0">17389</data>
    </edge>
    <edge source="DZA" target="FRA">
      <data key="d0">1409754</data>
    </edge>
    <edge source="DZA" target="ITA">
      <data key="d0">3807470</data>
    </edge>
    <edge source="DZA" target="PRT">
      <data key="d0">3784251</data>
    </edge>
    <edge source="DZA" target="IND">
      <data key="d0">34598</data>
    </edge>
    <edge source="KHM" target="CHN">
      <data key="d0">1115388</data>
    </edge>
    <edge source="KHM" target="JPN">
      <data key="d0">959542</data>
    </edge>
    <edge source="KHM" target="SGP">
      <data key="d0">24374</data>
    </edge>
    <edge source="KHM" target="VNM">
      <data key="d0">3791981</data>
    </edge>
    <edge source="KHM" target="THA">
      <data key="d0">13772</data>
    </edge>
    <edge source="FRA" target="DZA">
      <data key="d0">5279281</data>
    </edge>
    <edge source="FRA" target="ARG">
      <data key="d0">178940</data>
    </edge>
    <edge source="FRA" target="AUS">
      <data key="d0">1085857</data>
    </edge>
    <edge source="FRA" target="AUT">
      <data key="d0">5344312</data>
    </edge>
    <edge source="FRA" target="BEL">
      <data key="d0">138737774</data>
    </edge>
    <edge source="FRA" target="BRA">
      <data key="d0">80200</data>
    </edge>
    <edge source="FRA" target="BGR">
      <data key="d0">32305</data>
    </edge>
    <edge source="FRA" target="CMR">
      <data key="d0">102532</data>
    </edge>
    <edge source="FRA" target="CAN">
      <data key="d0">303804</data>
    </edge>
    <edge source="FRA" target="CHL">
      <data key="d0">907199</data>
    </edge>
    <edge source="FRA" target="CHN">
      <data key="d0">67084527</data>
    </edge>
    <edge source="FRA" target="COL">
      <data key="d0">43401</data>
    </edge>
    <edge source="FRA" target="CRI">
      <data key="d0">150287</data>
    </edge>
    <edge source="FRA" target="HRV">
      <data key="d0">50423</data>
    </edge>
    <edge source="FRA" target="CZE">
      <data key="d0">76127</data>
    </edge>
    <edge source="FRA" target="BEN">
      <data key="d0">24018</data>
    </edge>
    <edge source="FRA" target="DNK">
      <data key="d0">3039867</data>
    </edge>
    <edge source="FRA" target="ECU">
      <data key="d0">42417</data>
    </edge>
    <edge source="FRA" target="EST">
      <data key="d0">18821</data>
    </edge>
    <edge source="FRA" target="FIN">
      <data key="d0">1807515</data>
    </edge>
    <edge source="FRA" target="DEU">
      <data key="d0">102547723</data>
    </edge>
    <edge source="FRA" target="GRC">
      <data key="d0">606906</data>
    </edge>
    <edge source="FRA" target="HKG">
      <data key="d0">34264132</data>
    </edge>
    <edge source="FRA" target="HUN">
      <data key="d0">336951</data>
    </edge>
    <edge source="FRA" target="IDN">
      <data key="d0">186946</data>
    </edge>
    <edge source="FRA" target="IRL">
      <data key="d0">7551562</data>
    </edge>
    <edge source="FRA" target="ISR">
      <data key="d0">1084312</data>
    </edge>
    <edge source="FRA" target="ITA">
      <data key="d0">107598203</data>
    </edge>
    <edge source="FRA" target="CIV">
      <data key="d0">1047092</data>
    </edge>
    <edge source="FRA" target="JPN">
      <data key="d0">7485688</data>
    </edge>
    <edge source="FRA" target="JOR">
      <data key="d0">26406</data>
    </edge>
    <edge source="FRA" target="KOR">
      <data key="d0">1834763</data>
    </edge>
    <edge source="FRA" target="LBN">
      <data key="d0">986415</data>
    </edge>
    <edge source="FRA" target="LVA">
      <data key="d0">18259</data>
    </edge>
    <edge source="FRA" target="LTU">
      <data key="d0">13062</data>
    </edge>
    <edge source="FRA" target="MDG">
      <data key="d0">44384</data>
    </edge>
    <edge source="FRA" target="MYS">
      <data key="d0">431759</data>
    </edge>
    <edge source="FRA" target="MRT">
      <data key="d0">10113</data>
    </edge>
    <edge source="FRA" target="MUS">
      <data key="d0">18961</data>
    </edge>
    <edge source="FRA" target="MEX">
      <data key="d0">676993</data>
    </edge>
    <edge source="FRA" target="MAR">
      <data key="d0">6972887</data>
    </edge>
    <edge source="FRA" target="OMN">
      <data key="d0">110679</data>
    </edge>
    <edge source="FRA" target="NLD">
      <data key="d0">33401317</data>
    </edge>
    <edge source="FRA" target="NOR">
      <data key="d0">361812</data>
    </edge>
    <edge source="FRA" target="PRY">
      <data key="d0">528813</data>
    </edge>
    <edge source="FRA" target="PHL">
      <data key="d0">411954</data>
    </edge>
    <edge source="FRA" target="POL">
      <data key="d0">133573</data>
    </edge>
    <edge source="FRA" target="PRT">
      <data key="d0">37855987</data>
    </edge>
    <edge source="FRA" target="ROU">
      <data key="d0">605080</data>
    </edge>
    <edge source="FRA" target="RUS">
      <data key="d0">43120</data>
    </edge>
    <edge source="FRA" target="SAU">
      <data key="d0">413499</data>
    </edge>
    <edge source="FRA" target="SEN">
      <data key="d0">508307</data>
    </edge>
    <edge source="FRA" target="IND">
      <data key="d0">2242364</data>
    </edge>
    <edge source="FRA" target="SGP">
      <data key="d0">274589</data>
    </edge>
    <edge source="FRA" target="SVK">
      <data key="d0">77531</data>
    </edge>
    <edge source="FRA" target="VNM">
      <data key="d0">201553</data>
    </edge>
    <edge source="FRA" target="SVN">
      <data key="d0">425298</data>
    </edge>
    <edge source="FRA" target="ZAF">
      <data key="d0">665897</data>
    </edge>
    <edge source="FRA" target="ESP">
      <data key="d0">160229352</data>
    </edge>
    <edge source="FRA" target="SWE">
      <data key="d0">1704983</data>
    </edge>
    <edge source="FRA" target="CHE">
      <data key="d0">32655220</data>
    </edge>
    <edge source="FRA" target="THA">
      <data key="d0">416449</data>
    </edge>
    <edge source="FRA" target="TGO">
      <data key="d0">13484</data>
    </edge>
    <edge source="FRA" target="ARE">
      <data key="d0">834864</data>
    </edge>
    <edge source="FRA" target="TUN">
      <data key="d0">4663386</data>
    </edge>
    <edge source="FRA" target="TUR">
      <data key="d0">1173361</data>
    </edge>
    <edge source="FRA" target="UGA">
      <data key="d0">35114</data>
    </edge>
    <edge source="FRA" target="EGY">
      <data key="d0">1262409</data>
    </edge>
    <edge source="FRA" target="GBR">
      <data key="d0">33592195</data>
    </edge>
    <edge source="FRA" target="USA">
      <data key="d0">7497627</data>
    </edge>
    <edge source="FRA" target="URY">
      <data key="d0">71913</data>
    </edge>
    <edge source="FRA" target="SRB">
      <data key="d0">64750</data>
    </edge>
    <edge source="PRT" target="ARG">
      <data key="d0">1954764</data>
    </edge>
    <edge source="PRT" target="AUS">
      <data key="d0">129658</data>
    </edge>
    <edge source="PRT" target="AUT">
      <data key="d0">317743</data>
    </edge>
    <edge source="PRT" target="BEL">
      <data key="d0">164235</data>
    </edge>
    <edge source="PRT" target="BRA">
      <data key="d0">2576641</data>
    </edge>
    <edge source="PRT" target="CAN">
      <data key="d0">260450</data>
    </edge>
    <edge source="PRT" target="CHL">
      <data key="d0">493530</data>
    </edge>
    <edge source="PRT" target="CHN">
      <data key="d0">4079359</data>
    </edge>
    <edge source="PRT" target="COL">
      <data key="d0">183771</data>
    </edge>
    <edge source="PRT" target="CZE">
      <data key="d0">519835</data>
    </edge>
    <edge source="PRT" target="DNK">
      <data key="d0">74747</data>
    </edge>
    <edge source="PRT" target="FIN">
      <data key="d0">144189</data>
    </edge>
    <edge source="PRT" target="FRA">
      <data key="d0">13302237</data>
    </edge>
    <edge source="PRT" target="DEU">
      <data key="d0">3144019</data>
    </edge>
    <edge source="PRT" target="GRC">
      <data key="d0">524553</data>
    </edge>
    <edge source="PRT" target="HKG">
      <data key="d0">283915</data>
    </edge>
    <edge source="PRT" target="HUN">
      <data key="d0">15224</data>
    </edge>
    <edge source="PRT" target="IRL">
      <data key="d0">183141</data>
    </edge>
    <edge source="PRT" target="ISR">
      <data key="d0">1949588</data>
    </edge>
    <edge source="PRT" target="ITA">
      <data key="d0">4627296</data>
    </edge>
    <edge source="PRT" target="JPN">
      <data key="d0">3901877</data>
    </edge>
    <edge source="PRT" target="KOR">
      <data key="d0">532177</data>
    </edge>
    <edge source="PRT" target="LBN">
      <data key="d0">20395</data>
    </edge>
    <edge source="PRT" target="MRT">
      <data key="d0">1012263</data>
    </edge>
    <edge source="PRT" target="MEX">
      <data key="d0">938708</data>
    </edge>
    <edge source="PRT" target="MAR">
      <data key="d0">913033</data>
    </edge>
    <edge source="PRT" target="MOZ">
      <data key="d0">107418</data>
    </edge>
    <edge source="PRT" target="NLD">
      <data key="d0">2735554</data>
    </edge>
    <edge source="PRT" target="NOR">
      <data key="d0">32989</data>
    </edge>
    <edge source="PRT" target="PHL">
      <data key="d0">66566</data>
    </edge>
    <edge source="PRT" target="POL">
      <data key="d0">26221</data>
    </edge>
    <edge source="PRT" target="RUS">
      <data key="d0">568314</data>
    </edge>
    <edge source="PRT" target="SAU">
      <data key="d0">17123</data>
    </edge>
    <edge source="PRT" target="IND">
      <data key="d0">895634</data>
    </edge>
    <edge source="PRT" target="SGP">
      <data key="d0">88197</data>
    </edge>
    <edge source="PRT" target="SVK">
      <data key="d0">46739</data>
    </edge>
    <edge source="PRT" target="ZAF">
      <data key="d0">273688</data>
    </edge>
    <edge source="PRT" target="ESP">
      <data key="d0">106901711</data>
    </edge>
    <edge source="PRT" target="SWE">
      <data key="d0">884066</data>
    </edge>
    <edge source="PRT" target="CHE">
      <data key="d0">310168</data>
    </edge>
    <edge source="PRT" target="THA">
      <data key="d0">29287</data>
    </edge>
    <edge source="PRT" target="ARE">
      <data key="d0">67240</data>
    </edge>
    <edge source="PRT" target="TUN">
      <data key="d0">31244</data>
    </edge>
    <edge source="PRT" target="TUR">
      <data key="d0">292035</data>
    </edge>
    <edge source="PRT" target="EGY">
      <data key="d0">13658</data>
    </edge>
    <edge source="PRT" target="GBR">
      <data key="d0">15975062</data>
    </edge>
    <edge source="PRT" target="USA">
      <data key="d0">2298773</data>
    </edge>
    <edge source="IND" target="AUS">
      <data key="d0">65947</data>
    </edge>
    <edge source="IND" target="LKA">
      <data key="d0">102375</data>
    </edge>
    <edge source="IND" target="CHN">
      <data key="d0">167619</data>
    </edge>
    <edge source="IND" target="DNK">
      <data key="d0">177405</data>
    </edge>
    <edge source="IND" target="DEU">
      <data key="d0">29341</data>
    </edge>
    <edge source="IND" target="HKG">
      <data key="d0">44966</data>
    </edge>
    <edge source="IND" target="ITA">
      <data key="d0">197426</data>
    </edge>
    <edge source="IND" target="JPN">
      <data key="d0">57705</data>
    </edge>
    <edge source="IND" target="KOR">
      <data key="d0">80645</data>
    </edge>
    <edge source="IND" target="MYS">
      <data key="d0">81011</data>
    </edge>
    <edge source="IND" target="MUS">
      <data key="d0">11049</data>
    </edge>
    <edge source="IND" target="OMN">
      <data key="d0">13711</data>
    </edge>
    <edge source="IND" target="NLD">
      <data key="d0">1128720</data>
    </edge>
    <edge source="IND" target="RUS">
      <data key="d0">12714</data>
    </edge>
    <edge source="IND" target="SGP">
      <data key="d0">76050</data>
    </edge>
    <edge source="IND" target="ESP">
      <data key="d0">35720</data>
    </edge>
    <edge source="IND" target="SWE">
      <data key="d0">111200</data>
    </edge>
    <edge source="IND" target="ARE">
      <data key="d0">160358</data>
    </edge>
    <edge source="IND" target="GBR">
      <data key="d0">293186</data>
    </edge>
    <edge source="IND" target="TZA">
      <data key="d0">35721</data>
    </edge>
    <edge source="IND" target="USA">
      <data key="d0">302125</data>
    </edge>
    <edge source="AZE" target="AUT">
      <data key="d0">18040</data>
    </edge>
    <edge source="AZE" target="CHN">
      <data key="d0">96600</data>
    </edge>
    <edge source="AZE" target="DEU">
      <data key="d0">14800</data>
    </edge>
    <edge source="AZE" target="GRC">
      <data key="d0">39010</data>
    </edge>
    <edge source="AZE" target="ITA">
      <data key="d0">130796</data>
    </edge>
    <edge source="AZE" target="SVN">
      <data key="d0">26153</data>
    </edge>
    <edge source="AZE" target="TUR">
      <data key="d0">415270</data>
    </edge>
    <edge source="AUT" target="DZA">
      <data key="d0">1325987</data>
    </edge>
    <edge source="AUT" target="AZE">
      <data key="d0">13583</data>
    </edge>
    <edge source="AUT" target="AUS">
      <data key="d0">5202710</data>
    </edge>
    <edge source="AUT" target="BEL">
      <data key="d0">675539</data>
    </edge>
    <edge source="AUT" target="BGR">
      <data key="d0">184609</data>
    </edge>
    <edge source="AUT" target="CAN">
      <data key="d0">431580</data>
    </edge>
    <edge source="AUT" target="CHN">
      <data key="d0">10343594</data>
    </edge>
    <edge source="AUT" target="HRV">
      <data key="d0">9410043</data>
    </edge>
    <edge source="AUT" target="CZE">
      <data key="d0">5197022</data>
    </edge>
    <edge source="AUT" target="DNK">
      <data key="d0">428702</data>
    </edge>
    <edge source="AUT" target="FIN">
      <data key="d0">81900</data>
    </edge>
    <edge source="AUT" target="FRA">
      <data key="d0">4559422</data>
    </edge>
    <edge source="AUT" target="DEU">
      <data key="d0">159022396</data>
    </edge>
    <edge source="AUT" target="GRC">
      <data key="d0">5422448</data>
    </edge>
    <edge source="AUT" target="HKG">
      <data key="d0">6832141</data>
    </edge>
    <edge source="AUT" target="HUN">
      <data key="d0">5460453</data>
    </edge>
    <edge source="AUT" target="IRL">
      <data key="d0">1366401</data>
    </edge>
    <edge source="AUT" target="ISR">
      <data key="d0">963393</data>
    </edge>
    <edge source="AUT" target="ITA">
      <data key="d0">661289955</data>
    </edge>
    <edge source="AUT" target="JPN">
      <data key="d0">131466668</data>
    </edge>
    <edge source="AUT" target="KOR">
      <data key="d0">314484</data>
    </edge>
    <edge source="AUT" target="LBN">
      <data key="d0">22817</data>
    </edge>
    <edge source="AUT" target="LVA">
      <data key="d0">65239</data>
    </edge>
    <edge source="AUT" target="LTU">
      <data key="d0">139511</data>
    </edge>
    <edge source="AUT" target="MYS">
      <data key="d0">54600</data>
    </edge>
    <edge source="AUT" target="MEX">
      <data key="d0">41485</data>
    </edge>
    <edge source="AUT" target="MAR">
      <data key="d0">44229</data>
    </edge>
    <edge source="AUT" target="MOZ">
      <data key="d0">394243</data>
    </edge>
    <edge source="AUT" target="OMN">
      <data key="d0">10840</data>
    </edge>
    <edge source="AUT" target="NLD">
      <data key="d0">6314847</data>
    </edge>
    <edge source="AUT" target="NOR">
      <data key="d0">62495</data>
    </edge>
    <edge source="AUT" target="PAK">
      <data key="d0">449713</data>
    </edge>
    <edge source="AUT" target="PHL">
      <data key="d0">62295</data>
    </edge>
    <edge source="AUT" target="POL">
      <data key="d0">1144188</data>
    </edge>
    <edge source="AUT" target="PRT">
      <data key="d0">317228</data>
    </edge>
    <edge source="AUT" target="ROU">
      <data key="d0">594777</data>
    </edge>
    <edge source="AUT" target="RUS">
      <data key="d0">639675</data>
    </edge>
    <edge source="AUT" target="SAU">
      <data key="d0">20631115</data>
    </edge>
    <edge source="AUT" target="SGP">
      <data key="d0">69789</data>
    </edge>
    <edge source="AUT" target="SVK">
      <data key="d0">1076540</data>
    </edge>
    <edge source="AUT" target="VNM">
      <data key="d0">465571</data>
    </edge>
    <edge source="AUT" target="SVN">
      <data key="d0">38346157</data>
    </edge>
    <edge source="AUT" target="ZAF">
      <data key="d0">84710</data>
    </edge>
    <edge source="AUT" target="ESP">
      <data key="d0">1630167</data>
    </edge>
    <edge source="AUT" target="SWE">
      <data key="d0">836729</data>
    </edge>
    <edge source="AUT" target="CHE">
      <data key="d0">55494725</data>
    </edge>
    <edge source="AUT" target="THA">
      <data key="d0">586279</data>
    </edge>
    <edge source="AUT" target="ARE">
      <data key="d0">40682</data>
    </edge>
    <edge source="AUT" target="TUR">
      <data key="d0">202274</data>
    </edge>
    <edge source="AUT" target="UKR">
      <data key="d0">34727</data>
    </edge>
    <edge source="AUT" target="MKD">
      <data key="d0">627764</data>
    </edge>
    <edge source="AUT" target="GBR">
      <data key="d0">2710053</data>
    </edge>
    <edge source="AUT" target="USA">
      <data key="d0">38744682</data>
    </edge>
    <edge source="AUT" target="SRB">
      <data key="d0">1301832</data>
    </edge>
    <edge source="CHN" target="ARG">
      <data key="d0">53919</data>
    </edge>
    <edge source="CHN" target="AUS">
      <data key="d0">775767</data>
    </edge>
    <edge source="CHN" target="BEL">
      <data key="d0">1300144</data>
    </edge>
    <edge source="CHN" target="BRA">
      <data key="d0">16321</data>
    </edge>
    <edge source="CHN" target="CAN">
      <data key="d0">1565036</data>
    </edge>
    <edge source="CHN" target="CHL">
      <data key="d0">22458</data>
    </edge>
    <edge source="CHN" target="DNK">
      <data key="d0">59032</data>
    </edge>
    <edge source="CHN" target="FIN">
      <data key="d0">85706</data>
    </edge>
    <edge source="CHN" target="FRA">
      <data key="d0">347983</data>
    </edge>
    <edge source="CHN" target="DEU">
      <data key="d0">3972424</data>
    </edge>
    <edge source="CHN" target="GRC">
      <data key="d0">96683</data>
    </edge>
    <edge source="CHN" target="HKG">
      <data key="d0">13348904</data>
    </edge>
    <edge source="CHN" target="HUN">
      <data key="d0">22636</data>
    </edge>
    <edge source="CHN" target="IDN">
      <data key="d0">3286602</data>
    </edge>
    <edge source="CHN" target="IRL">
      <data key="d0">3522333</data>
    </edge>
    <edge source="CHN" target="ISR">
      <data key="d0">22685</data>
    </edge>
    <edge source="CHN" target="ITA">
      <data key="d0">451054</data>
    </edge>
    <edge source="CHN" target="JPN">
      <data key="d0">291543984</data>
    </edge>
    <edge source="CHN" target="KOR">
      <data key="d0">63356688</data>
    </edge>
    <edge source="CHN" target="LBN">
      <data key="d0">139345</data>
    </edge>
    <edge source="CHN" target="MYS">
      <data key="d0">1921820</data>
    </edge>
    <edge source="CHN" target="NLD">
      <data key="d0">3914521</data>
    </edge>
    <edge source="CHN" target="NZL">
      <data key="d0">101360</data>
    </edge>
    <edge source="CHN" target="PHL">
      <data key="d0">18424</data>
    </edge>
    <edge source="CHN" target="PRT">
      <data key="d0">2685126</data>
    </edge>
    <edge source="CHN" target="RUS">
      <data key="d0">65795</data>
    </edge>
    <edge source="CHN" target="SAU">
      <data key="d0">133515</data>
    </edge>
    <edge source="CHN" target="IND">
      <data key="d0">531598</data>
    </edge>
    <edge source="CHN" target="SGP">
      <data key="d0">2621145</data>
    </edge>
    <edge source="CHN" target="VNM">
      <data key="d0">747400</data>
    </edge>
    <edge source="CHN" target="ESP">
      <data key="d0">2388929</data>
    </edge>
    <edge source="CHN" target="THA">
      <data key="d0">1562801</data>
    </edge>
    <edge source="CHN" target="ARE">
      <data key="d0">30580</data>
    </edge>
    <edge source="CHN" target="TUR">
      <data key="d0">18708</data>
    </edge>
    <edge source="CHN" target="EGY">
      <data key="d0">41497</data>
    </edge>
    <edge source="CHN" target="GBR">
      <data key="d0">2789354</data>
    </edge>
    <edge source="CHN" target="USA">
      <data key="d0">15622197</data>
    </edge>
    <edge source="DEU" target="DZA">
      <data key="d0">1546000</data>
    </edge>
    <edge source="DEU" target="AZE">
      <data key="d0">57000</data>
    </edge>
    <edge source="DEU" target="ARG">
      <data key="d0">411000</data>
    </edge>
    <edge source="DEU" target="AUS">
      <data key="d0">551000</data>
    </edge>
    <edge source="DEU" target="AUT">
      <data key="d0">170035000</data>
    </edge>
    <edge source="DEU" target="BEL">
      <data key="d0">63366000</data>
    </edge>
    <edge source="DEU" target="BRA">
      <data key="d0">60000</data>
    </edge>
    <edge source="DEU" target="BGR">
      <data key="d0">62000</data>
    </edge>
    <edge source="DEU" target="BLR">
      <data key="d0">126000</data>
    </edge>
    <edge source="DEU" target="CAN">
      <data key="d0">951000</data>
    </edge>
    <edge source="DEU" target="LKA">
      <data key="d0">10000</data>
    </edge>
    <edge source="DEU" target="CHL">
      <data key="d0">32000</data>
    </edge>
    <edge source="DEU" target="CHN">
      <data key="d0">175291000</data>
    </edge>
    <edge source="DEU" target="COL">
      <data key="d0">11000</data>
    </edge>
    <edge source="DEU" target="CRI">
      <data key="d0">20000</data>
    </edge>
    <edge source="DEU" target="HRV">
      <data key="d0">1827000</data>
    </edge>
    <edge source="DEU" target="CZE">
      <data key="d0">40462000</data>
    </edge>
    <edge source="DEU" target="DNK">
      <data key="d0">35610000</data>
    </edge>
    <edge source="DEU" target="EST">
      <data key="d0">405000</data>
    </edge>
    <edge source="DEU" target="FIN">
      <data key="d0">6469000</data>
    </edge>
    <edge source="DEU" target="FRA">
      <data key="d0">124550000</data>
    </edge>
    <edge source="DEU" target="GEO">
      <data key="d0">50000</data>
    </edge>
    <edge source="DEU" target="GRC">
      <data key="d0">2509000</data>
    </edge>
    <edge source="DEU" target="GTM">
      <data key="d0">19000</data>
    </edge>
    <edge source="DEU" target="HND">
      <data key="d0">10000</data>
    </edge>
    <edge source="DEU" target="HKG">
      <data key="d0">55758000</data>
    </edge>
    <edge source="DEU" target="HUN">
      <data key="d0">7536000</data>
    </edge>
    <edge source="DEU" target="IDN">
      <data key="d0">3317000</data>
    </edge>
    <edge source="DEU" target="IRL">
      <data key="d0">2193000</data>
    </edge>
    <edge source="DEU" target="ISR">
      <data key="d0">3793000</data>
    </edge>
    <edge source="DEU" target="ITA">
      <data key="d0">142298000</data>
    </edge>
    <edge source="DEU" target="JPN">
      <data key="d0">20391000</data>
    </edge>
    <edge source="DEU" target="KAZ">
      <data key="d0">124000</data>
    </edge>
    <edge source="DEU" target="JOR">
      <data key="d0">31000</data>
    </edge>
    <edge source="DEU" target="KOR">
      <data key="d0">2007000</data>
    </edge>
    <edge source="DEU" target="KGZ">
      <data key="d0">11000</data>
    </edge>
    <edge source="DEU" target="LBN">
      <data key="d0">62000</data>
    </edge>
    <edge source="DEU" target="LVA">
      <data key="d0">639000</data>
    </edge>
    <edge source="DEU" target="LTU">
      <data key="d0">465000</data>
    </edge>
    <edge source="DEU" target="MYS">
      <data key="d0">598000</data>
    </edge>
    <edge source="DEU" target="MRT">
      <data key="d0">33000</data>
    </edge>
    <edge source="DEU" target="MEX">
      <data key="d0">12000</data>
    </edge>
    <edge source="DEU" target="OMN">
      <data key="d0">20000</data>
    </edge>
    <edge source="DEU" target="NAM">
      <data key="d0">35000</data>
    </edge>
    <edge source="DEU" target="NLD">
      <data key="d0">94978000</data>
    </edge>
    <edge source="DEU" target="NZL">
      <data key="d0">51000</data>
    </edge>
    <edge source="DEU" target="NOR">
      <data key="d0">5359000</data>
    </edge>
    <edge source="DEU" target="PAK">
      <data key="d0">320000</data>
    </edge>
    <edge source="DEU" target="PHL">
      <data key="d0">101000</data>
    </edge>
    <edge source="DEU" target="POL">
      <data key="d0">16489000</data>
    </edge>
    <edge source="DEU" target="PRT">
      <data key="d0">1339000</data>
    </edge>
    <edge source="DEU" target="ROU">
      <data key="d0">2107000</data>
    </edge>
    <edge source="DEU" target="RUS">
      <data key="d0">3334000</data>
    </edge>
    <edge source="DEU" target="SAU">
      <data key="d0">532000</data>
    </edge>
    <edge source="DEU" target="SEN">
      <data key="d0">19000</data>
    </edge>
    <edge source="DEU" target="IND">
      <data key="d0">977000</data>
    </edge>
    <edge source="DEU" target="SGP">
      <data key="d0">372000</data>
    </edge>
    <edge source="DEU" target="SVK">
      <data key="d0">986000</data>
    </edge>
    <edge source="DEU" target="VNM">
      <data key="d0">321000</data>
    </edge>
    <edge source="DEU" target="SVN">
      <data key="d0">8989000</data>
    </edge>
    <edge source="DEU" target="ZAF">
      <data key="d0">565000</data>
    </edge>
    <edge source="DEU" target="ESP">
      <data key="d0">32878000</data>
    </edge>
    <edge source="DEU" target="SWE">
      <data key="d0">27627000</data>
    </edge>
    <edge source="DEU" target="CHE">
      <data key="d0">59424000</data>
    </edge>
    <edge source="DEU" target="THA">
      <data key="d0">651000</data>
    </edge>
    <edge source="DEU" target="ARE">
      <data key="d0">555000</data>
    </edge>
    <edge source="DEU" target="TUN">
      <data key="d0">204000</data>
    </edge>
    <edge source="DEU" target="TUR">
      <data key="d0">1272000</data>
    </edge>
    <edge source="DEU" target="UKR">
      <data key="d0">689000</data>
    </edge>
    <edge source="DEU" target="MKD">
      <data key="d0">19000</data>
    </edge>
    <edge source="DEU" target="EGY">
      <data key="d0">318000</data>
    </edge>
    <edge source="DEU" target="GBR">
      <data key="d0">31578000</data>
    </edge>
    <edge source="DEU" target="USA">
      <data key="d0">48849000</data>
    </edge>
    <edge source="DEU" target="URY">
      <data key="d0">63000</data>
    </edge>
    <edge source="DEU" target="SRB">
      <data key="d0">115000</data>
    </edge>
    <edge source="TUR" target="DZA">
      <data key="d0">119996</data>
    </edge>
    <edge source="TUR" target="AZE">
      <data key="d0">122052</data>
    </edge>
    <edge source="TUR" target="AUS">
      <data key="d0">21053</data>
    </edge>
    <edge source="TUR" target="AUT">
      <data key="d0">56887</data>
    </edge>
    <edge source="TUR" target="BGR">
      <data key="d0">99319</data>
    </edge>
    <edge source="TUR" target="CHN">
      <data key="d0">2638952</data>
    </edge>
    <edge source="TUR" target="GEO">
      <data key="d0">43756</data>
    </edge>
    <edge source="TUR" target="DEU">
      <data key="d0">317034</data>
    </edge>
    <edge source="TUR" target="GRC">
      <data key="d0">75938</data>
    </edge>
    <edge source="TUR" target="HKG">
      <data key="d0">3591905</data>
    </edge>
    <edge source="TUR" target="HUN">
      <data key="d0">60499</data>
    </edge>
    <edge source="TUR" target="ISR">
      <data key="d0">296478</data>
    </edge>
    <edge source="TUR" target="ITA">
      <data key="d0">367229</data>
    </edge>
    <edge source="TUR" target="JPN">
      <data key="d0">30806</data>
    </edge>
    <edge source="TUR" target="KAZ">
      <data key="d0">91813</data>
    </edge>
    <edge source="TUR" target="JOR">
      <data key="d0">115400</data>
    </edge>
    <edge source="TUR" target="KOR">
      <data key="d0">25375</data>
    </edge>
    <edge source="TUR" target="KGZ">
      <data key="d0">38729</data>
    </edge>
    <edge source="TUR" target="LBN">
      <data key="d0">167972</data>
    </edge>
    <edge source="TUR" target="MDA">
      <data key="d0">62517</data>
    </edge>
    <edge source="TUR" target="OMN">
      <data key="d0">1893261</data>
    </edge>
    <edge source="TUR" target="NOR">
      <data key="d0">34774</data>
    </edge>
    <edge source="TUR" target="ROU">
      <data key="d0">20437</data>
    </edge>
    <edge source="TUR" target="RUS">
      <data key="d0">121367</data>
    </edge>
    <edge source="TUR" target="SAU">
      <data key="d0">81491</data>
    </edge>
    <edge source="TUR" target="IND">
      <data key="d0">32276</data>
    </edge>
    <edge source="TUR" target="SGP">
      <data key="d0">108160</data>
    </edge>
    <edge source="TUR" target="ZAF">
      <data key="d0">45743</data>
    </edge>
    <edge source="TUR" target="ESP">
      <data key="d0">28523</data>
    </edge>
    <edge source="TUR" target="SWE">
      <data key="d0">39963</data>
    </edge>
    <edge source="TUR" target="CHE">
      <data key="d0">64349</data>
    </edge>
    <edge source="TUR" target="THA">
      <data key="d0">13082</data>
    </edge>
    <edge source="TUR" target="ARE">
      <data key="d0">1193021</data>
    </edge>
    <edge source="TUR" target="TUN">
      <data key="d0">81333</data>
    </edge>
    <edge source="TUR" target="UKR">
      <data key="d0">61576</data>
    </edge>
    <edge source="TUR" target="MKD">
      <data key="d0">70769</data>
    </edge>
    <edge source="TUR" target="EGY">
      <data key="d0">13858</data>
    </edge>
    <edge source="TUR" target="GBR">
      <data key="d0">164395</data>
    </edge>
    <edge source="TUR" target="USA">
      <data key="d0">194753</data>
    </edge>
    <edge source="ARG" target="BEL">
      <data key="d0">578782</data>
    </edge>
    <edge source="ARG" target="BRA">
      <data key="d0">467665</data>
    </edge>
    <edge source="ARG" target="CAN">
      <data key="d0">126244</data>
    </edge>
    <edge source="ARG" target="CHL">
      <data key="d0">205099</data>
    </edge>
    <edge source="ARG" target="CHN">
      <data key="d0">72205</data>
    </edge>
    <edge source="ARG" target="DNK">
      <data key="d0">26916</data>
    </edge>
    <edge source="ARG" target="DEU">
      <data key="d0">1788073</data>
    </edge>
    <edge source="ARG" target="HKG">
      <data key="d0">12896</data>
    </edge>
    <edge source="ARG" target="ISR">
      <data key="d0">165489</data>
    </edge>
    <edge source="ARG" target="ITA">
      <data key="d0">4882383</data>
    </edge>
    <edge source="ARG" target="JPN">
      <data key="d0">8256788</data>
    </edge>
    <edge source="ARG" target="KOR">
      <data key="d0">10679</data>
    </edge>
    <edge source="ARG" target="MEX">
      <data key="d0">240921</data>
    </edge>
    <edge source="ARG" target="MAR">
      <data key="d0">645044</data>
    </edge>
    <edge source="ARG" target="NLD">
      <data key="d0">874979</data>
    </edge>
    <edge source="ARG" target="NZL">
      <data key="d0">21000</data>
    </edge>
    <edge source="ARG" target="NOR">
      <data key="d0">239418</data>
    </edge>
    <edge source="ARG" target="PAN">
      <data key="d0">196742</data>
    </edge>
    <edge source="ARG" target="PRY">
      <data key="d0">162442</data>
    </edge>
    <edge source="ARG" target="PER">
      <data key="d0">412658</data>
    </edge>
    <edge source="ARG" target="PRT">
      <data key="d0">1174475</data>
    </edge>
    <edge source="ARG" target="SGP">
      <data key="d0">40068</data>
    </edge>
    <edge source="ARG" target="ZAF">
      <data key="d0">28463</data>
    </edge>
    <edge source="ARG" target="ESP">
      <data key="d0">6908764</data>
    </edge>
    <edge source="ARG" target="CHE">
      <data key="d0">25549</data>
    </edge>
    <edge source="ARG" target="GBR">
      <data key="d0">450467</data>
    </edge>
    <edge source="ARG" target="USA">
      <data key="d0">11405020</data>
    </edge>
    <edge source="ARG" target="URY">
      <data key="d0">98279</data>
    </edge>
    <edge source="BEL" target="DZA">
      <data key="d0">1332710</data>
    </edge>
    <edge source="BEL" target="ARG">
      <data key="d0">34238</data>
    </edge>
    <edge source="BEL" target="AUS">
      <data key="d0">1072530</data>
    </edge>
    <edge source="BEL" target="AUT">
      <data key="d0">734642</data>
    </edge>
    <edge source="BEL" target="CAN">
      <data key="d0">89696</data>
    </edge>
    <edge source="BEL" target="CHL">
      <data key="d0">52438</data>
    </edge>
    <edge source="BEL" target="CHN">
      <data key="d0">17610074</data>
    </edge>
    <edge source="BEL" target="HRV">
      <data key="d0">112874</data>
    </edge>
    <edge source="BEL" target="CZE">
      <data key="d0">219684</data>
    </edge>
    <edge source="BEL" target="DNK">
      <data key="d0">3343793</data>
    </edge>
    <edge source="BEL" target="FIN">
      <data key="d0">833672</data>
    </edge>
    <edge source="BEL" target="FRA">
      <data key="d0">101721285</data>
    </edge>
    <edge source="BEL" target="DEU">
      <data key="d0">108379636</data>
    </edge>
    <edge source="BEL" target="GRC">
      <data key="d0">91415</data>
    </edge>
    <edge source="BEL" target="HKG">
      <data key="d0">6953042</data>
    </edge>
    <edge source="BEL" target="HUN">
      <data key="d0">100266</data>
    </edge>
    <edge source="BEL" target="IDN">
      <data key="d0">580707</data>
    </edge>
    <edge source="BEL" target="IRL">
      <data key="d0">4335581</data>
    </edge>
    <edge source="BEL" target="ISR">
      <data key="d0">421991</data>
    </edge>
    <edge source="BEL" target="ITA">
      <data key="d0">9528055</data>
    </edge>
    <edge source="BEL" target="JPN">
      <data key="d0">1448652</data>
    </edge>
    <edge source="BEL" target="KOR">
      <data key="d0">525847</data>
    </edge>
    <edge source="BEL" target="LBN">
      <data key="d0">120542</data>
    </edge>
    <edge source="BEL" target="LTU">
      <data key="d0">67792</data>
    </edge>
    <edge source="BEL" target="MYS">
      <data key="d0">17904</data>
    </edge>
    <edge source="BEL" target="MEX">
      <data key="d0">17004</data>
    </edge>
    <edge source="BEL" target="MDA">
      <data key="d0">490563</data>
    </edge>
    <edge source="BEL" target="MAR">
      <data key="d0">1727108</data>
    </edge>
    <edge source="BEL" target="OMN">
      <data key="d0">173781</data>
    </edge>
    <edge source="BEL" target="NLD">
      <data key="d0">214639710</data>
    </edge>
    <edge source="BEL" target="NZL">
      <data key="d0">11810</data>
    </edge>
    <edge source="BEL" target="NOR">
      <data key="d0">667017</data>
    </edge>
    <edge source="BEL" target="PAN">
      <data key="d0">15148</data>
    </edge>
    <edge source="BEL" target="POL">
      <data key="d0">843868</data>
    </edge>
    <edge source="BEL" target="PRT">
      <data key="d0">536772</data>
    </edge>
    <edge source="BEL" target="ROU">
      <data key="d0">550974</data>
    </edge>
    <edge source="BEL" target="RUS">
      <data key="d0">72246</data>
    </edge>
    <edge source="BEL" target="SAU">
      <data key="d0">39178</data>
    </edge>
    <edge source="BEL" target="IND">
      <data key="d0">42072</data>
    </edge>
    <edge source="BEL" target="SGP">
      <data key="d0">75032</data>
    </edge>
    <edge source="BEL" target="SVK">
      <data key="d0">1104602</data>
    </edge>
    <edge source="BEL" target="SVN">
      <data key="d0">93359</data>
    </edge>
    <edge source="BEL" target="ZAF">
      <data key="d0">63297</data>
    </edge>
    <edge source="BEL" target="ESP">
      <data key="d0">9736475</data>
    </edge>
    <edge source="BEL" target="SWE">
      <data key="d0">1179733</data>
    </edge>
    <edge source="BEL" target="CHE">
      <data key="d0">1257409</data>
    </edge>
    <edge source="BEL" target="THA">
      <data key="d0">316866</data>
    </edge>
    <edge source="BEL" target="ARE">
      <data key="d0">23124</data>
    </edge>
    <edge source="BEL" target="TUN">
      <data key="d0">463534</data>
    </edge>
    <edge source="BEL" target="TUR">
      <data key="d0">197131</data>
    </edge>
    <edge source="BEL" target="UKR">
      <data key="d0">15280</data>
    </edge>
    <edge source="BEL" target="EGY">
      <data key="d0">1339926</data>
    </edge>
    <edge source="BEL" target="GBR">
      <data key="d0">18625681</data>
    </edge>
    <edge source="BEL" target="USA">
      <data key="d0">1378620</data>
    </edge>
    <edge source="BRA" target="ARG">
      <data key="d0">25713501</data>
    </edge>
    <edge source="BRA" target="AUS">
      <data key="d0">688040</data>
    </edge>
    <edge source="BRA" target="AUT">
      <data key="d0">10747</data>
    </edge>
    <edge source="BRA" target="BEL">
      <data key="d0">13897725</data>
    </edge>
    <edge source="BRA" target="CAN">
      <data key="d0">9607010</data>
    </edge>
    <edge source="BRA" target="CHL">
      <data key="d0">323597</data>
    </edge>
    <edge source="BRA" target="CHN">
      <data key="d0">31832928</data>
    </edge>
    <edge source="BRA" target="DNK">
      <data key="d0">989981</data>
    </edge>
    <edge source="BRA" target="FIN">
      <data key="d0">20790</data>
    </edge>
    <edge source="BRA" target="FRA">
      <data key="d0">76056095</data>
    </edge>
    <edge source="BRA" target="GMB">
      <data key="d0">173585</data>
    </edge>
    <edge source="BRA" target="DEU">
      <data key="d0">2828512</data>
    </edge>
    <edge source="BRA" target="GTM">
      <data key="d0">169646</data>
    </edge>
    <edge source="BRA" target="HKG">
      <data key="d0">13886322</data>
    </edge>
    <edge source="BRA" target="IDN">
      <data key="d0">219720</data>
    </edge>
    <edge source="BRA" target="IRL">
      <data key="d0">2118040</data>
    </edge>
    <edge source="BRA" target="ISR">
      <data key="d0">643053</data>
    </edge>
    <edge source="BRA" target="ITA">
      <data key="d0">11420199</data>
    </edge>
    <edge source="BRA" target="JAM">
      <data key="d0">89623</data>
    </edge>
    <edge source="BRA" target="JPN">
      <data key="d0">53848529</data>
    </edge>
    <edge source="BRA" target="KOR">
      <data key="d0">530485</data>
    </edge>
    <edge source="BRA" target="LBN">
      <data key="d0">474182</data>
    </edge>
    <edge source="BRA" target="MYS">
      <data key="d0">371495</data>
    </edge>
    <edge source="BRA" target="MEX">
      <data key="d0">11898104</data>
    </edge>
    <edge source="BRA" target="MAR">
      <data key="d0">16343485</data>
    </edge>
    <edge source="BRA" target="NLD">
      <data key="d0">24168572</data>
    </edge>
    <edge source="BRA" target="NZL">
      <data key="d0">21505</data>
    </edge>
    <edge source="BRA" target="NOR">
      <data key="d0">324730</data>
    </edge>
    <edge source="BRA" target="PAN">
      <data key="d0">11801</data>
    </edge>
    <edge source="BRA" target="PRY">
      <data key="d0">656068</data>
    </edge>
    <edge source="BRA" target="PHL">
      <data key="d0">9404506</data>
    </edge>
    <edge source="BRA" target="POL">
      <data key="d0">87655</data>
    </edge>
    <edge source="BRA" target="PRT">
      <data key="d0">42023263</data>
    </edge>
    <edge source="BRA" target="SAU">
      <data key="d0">366240</data>
    </edge>
    <edge source="BRA" target="IND">
      <data key="d0">383848</data>
    </edge>
    <edge source="BRA" target="SGP">
      <data key="d0">59510</data>
    </edge>
    <edge source="BRA" target="VNM">
      <data key="d0">299412</data>
    </edge>
    <edge source="BRA" target="ZAF">
      <data key="d0">2765711</data>
    </edge>
    <edge source="BRA" target="ESP">
      <data key="d0">38952427</data>
    </edge>
    <edge source="BRA" target="SWE">
      <data key="d0">9344462</data>
    </edge>
    <edge source="BRA" target="CHE">
      <data key="d0">31387</data>
    </edge>
    <edge source="BRA" target="THA">
      <data key="d0">5243174</data>
    </edge>
    <edge source="BRA" target="ARE">
      <data key="d0">41625</data>
    </edge>
    <edge source="BRA" target="TUR">
      <data key="d0">157321</data>
    </edge>
    <edge source="BRA" target="GBR">
      <data key="d0">16403711</data>
    </edge>
    <edge source="BRA" target="USA">
      <data key="d0">242588388</data>
    </edge>
    <edge source="BRA" target="URY">
      <data key="d0">7855212</data>
    </edge>
    <edge source="CAN" target="ARG">
      <data key="d0">311427</data>
    </edge>
    <edge source="CAN" target="AUS">
      <data key="d0">77385908</data>
    </edge>
    <edge source="CAN" target="AUT">
      <data key="d0">1996720</data>
    </edge>
    <edge source="CAN" target="BEL">
      <data key="d0">50276708</data>
    </edge>
    <edge source="CAN" target="BRA">
      <data key="d0">1022135</data>
    </edge>
    <edge source="CAN" target="LKA">
      <data key="d0">30502</data>
    </edge>
    <edge source="CAN" target="CHL">
      <data key="d0">828584</data>
    </edge>
    <edge source="CAN" target="CHN">
      <data key="d0">10937195</data>
    </edge>
    <edge source="CAN" target="COL">
      <data key="d0">40808</data>
    </edge>
    <edge source="CAN" target="HRV">
      <data key="d0">169792</data>
    </edge>
    <edge source="CAN" target="CZE">
      <data key="d0">380098</data>
    </edge>
    <edge source="CAN" target="DNK">
      <data key="d0">6543401</data>
    </edge>
    <edge source="CAN" target="SLV">
      <data key="d0">331305</data>
    </edge>
    <edge source="CAN" target="FIN">
      <data key="d0">5714607</data>
    </edge>
    <edge source="CAN" target="FRA">
      <data key="d0">35486437</data>
    </edge>
    <edge source="CAN" target="DEU">
      <data key="d0">66175721</data>
    </edge>
    <edge source="CAN" target="GRC">
      <data key="d0">447870</data>
    </edge>
    <edge source="CAN" target="HKG">
      <data key="d0">19189753</data>
    </edge>
    <edge source="CAN" target="HUN">
      <data key="d0">123788</data>
    </edge>
    <edge source="CAN" target="IDN">
      <data key="d0">1159198</data>
    </edge>
    <edge source="CAN" target="IRL">
      <data key="d0">15143073</data>
    </edge>
    <edge source="CAN" target="ISR">
      <data key="d0">3664551</data>
    </edge>
    <edge source="CAN" target="ITA">
      <data key="d0">59252468</data>
    </edge>
    <edge source="CAN" target="CIV">
      <data key="d0">25986</data>
    </edge>
    <edge source="CAN" target="JAM">
      <data key="d0">305880</data>
    </edge>
    <edge source="CAN" target="JPN">
      <data key="d0">1310428011</data>
    </edge>
    <edge source="CAN" target="KAZ">
      <data key="d0">48930</data>
    </edge>
    <edge source="CAN" target="JOR">
      <data key="d0">337590</data>
    </edge>
    <edge source="CAN" target="KOR">
      <data key="d0">16280183</data>
    </edge>
    <edge source="CAN" target="LBN">
      <data key="d0">2177245</data>
    </edge>
    <edge source="CAN" target="LTU">
      <data key="d0">12042</data>
    </edge>
    <edge source="CAN" target="MYS">
      <data key="d0">3758218</data>
    </edge>
    <edge source="CAN" target="MUS">
      <data key="d0">12508</data>
    </edge>
    <edge source="CAN" target="MEX">
      <data key="d0">614840</data>
    </edge>
    <edge source="CAN" target="MAR">
      <data key="d0">2879360</data>
    </edge>
    <edge source="CAN" target="OMN">
      <data key="d0">98084</data>
    </edge>
    <edge source="CAN" target="NLD">
      <data key="d0">34992435</data>
    </edge>
    <edge source="CAN" target="NZL">
      <data key="d0">12879241</data>
    </edge>
    <edge source="CAN" target="NER">
      <data key="d0">40992</data>
    </edge>
    <edge source="CAN" target="NOR">
      <data key="d0">9470005</data>
    </edge>
    <edge source="CAN" target="PAK">
      <data key="d0">17834</data>
    </edge>
    <edge source="CAN" target="PAN">
      <data key="d0">30529</data>
    </edge>
    <edge source="CAN" target="PRY">
      <data key="d0">21832</data>
    </edge>
    <edge source="CAN" target="PER">
      <data key="d0">20597</data>
    </edge>
    <edge source="CAN" target="PHL">
      <data key="d0">10192653</data>
    </edge>
    <edge source="CAN" target="POL">
      <data key="d0">451750</data>
    </edge>
    <edge source="CAN" target="PRT">
      <data key="d0">5872219</data>
    </edge>
    <edge source="CAN" target="RUS">
      <data key="d0">10204</data>
    </edge>
    <edge source="CAN" target="SAU">
      <data key="d0">8597950</data>
    </edge>
    <edge source="CAN" target="SEN">
      <data key="d0">425660</data>
    </edge>
    <edge source="CAN" target="IND">
      <data key="d0">920684</data>
    </edge>
    <edge source="CAN" target="SGP">
      <data key="d0">1141297</data>
    </edge>
    <edge source="CAN" target="VNM">
      <data key="d0">45309</data>
    </edge>
    <edge source="CAN" target="SVN">
      <data key="d0">87035</data>
    </edge>
    <edge source="CAN" target="ZAF">
      <data key="d0">3781058</data>
    </edge>
    <edge source="CAN" target="ESP">
      <data key="d0">15016658</data>
    </edge>
    <edge source="CAN" target="SWE">
      <data key="d0">14455207</data>
    </edge>
    <edge source="CAN" target="CHE">
      <data key="d0">5031107</data>
    </edge>
    <edge source="CAN" target="THA">
      <data key="d0">2120604</data>
    </edge>
    <edge source="CAN" target="ARE">
      <data key="d0">5268129</data>
    </edge>
    <edge source="CAN" target="TUN">
      <data key="d0">127394</data>
    </edge>
    <edge source="CAN" target="TUR">
      <data key="d0">14347</data>
    </edge>
    <edge source="CAN" target="MKD">
      <data key="d0">74214</data>
    </edge>
    <edge source="CAN" target="EGY">
      <data key="d0">583211</data>
    </edge>
    <edge source="CAN" target="GBR">
      <data key="d0">95732331</data>
    </edge>
    <edge source="CAN" target="USA">
      <data key="d0">7054795091</data>
    </edge>
    <edge source="CHL" target="DZA">
      <data key="d0">501032</data>
    </edge>
    <edge source="CHL" target="AZE">
      <data key="d0">13147</data>
    </edge>
    <edge source="CHL" target="ARG">
      <data key="d0">2995359</data>
    </edge>
    <edge source="CHL" target="AUS">
      <data key="d0">592982</data>
    </edge>
    <edge source="CHL" target="BEL">
      <data key="d0">376609</data>
    </edge>
    <edge source="CHL" target="BOL">
      <data key="d0">2362017</data>
    </edge>
    <edge source="CHL" target="BRA">
      <data key="d0">341926</data>
    </edge>
    <edge source="CHL" target="CAN">
      <data key="d0">4759765</data>
    </edge>
    <edge source="CHL" target="LKA">
      <data key="d0">11706</data>
    </edge>
    <edge source="CHL" target="CHN">
      <data key="d0">2966243</data>
    </edge>
    <edge source="CHL" target="CRI">
      <data key="d0">5055189</data>
    </edge>
    <edge source="CHL" target="HRV">
      <data key="d0">40068</data>
    </edge>
    <edge source="CHL" target="DNK">
      <data key="d0">530486</data>
    </edge>
    <edge source="CHL" target="FIN">
      <data key="d0">22432</data>
    </edge>
    <edge source="CHL" target="FRA">
      <data key="d0">97488</data>
    </edge>
    <edge source="CHL" target="DEU">
      <data key="d0">807173</data>
    </edge>
    <edge source="CHL" target="GTM">
      <data key="d0">112087</data>
    </edge>
    <edge source="CHL" target="HND">
      <data key="d0">894367</data>
    </edge>
    <edge source="CHL" target="IDN">
      <data key="d0">11140</data>
    </edge>
    <edge source="CHL" target="ITA">
      <data key="d0">4913077</data>
    </edge>
    <edge source="CHL" target="JAM">
      <data key="d0">231821</data>
    </edge>
    <edge source="CHL" target="JPN">
      <data key="d0">223089530</data>
    </edge>
    <edge source="CHL" target="KOR">
      <data key="d0">14314085</data>
    </edge>
    <edge source="CHL" target="LBN">
      <data key="d0">884076</data>
    </edge>
    <edge source="CHL" target="MYS">
      <data key="d0">87643</data>
    </edge>
    <edge source="CHL" target="MEX">
      <data key="d0">21424489</data>
    </edge>
    <edge source="CHL" target="MAR">
      <data key="d0">5156173</data>
    </edge>
    <edge source="CHL" target="OMN">
      <data key="d0">1872437</data>
    </edge>
    <edge source="CHL" target="NLD">
      <data key="d0">1375804</data>
    </edge>
    <edge source="CHL" target="NOR">
      <data key="d0">7551712</data>
    </edge>
    <edge source="CHL" target="PAN">
      <data key="d0">27951</data>
    </edge>
    <edge source="CHL" target="PER">
      <data key="d0">1770775</data>
    </edge>
    <edge source="CHL" target="PHL">
      <data key="d0">24922</data>
    </edge>
    <edge source="CHL" target="PRT">
      <data key="d0">1598806</data>
    </edge>
    <edge source="CHL" target="SAU">
      <data key="d0">18190268</data>
    </edge>
    <edge source="CHL" target="SGP">
      <data key="d0">227638</data>
    </edge>
    <edge source="CHL" target="VNM">
      <data key="d0">414609</data>
    </edge>
    <edge source="CHL" target="SVN">
      <data key="d0">14684</data>
    </edge>
    <edge source="CHL" target="ESP">
      <data key="d0">25956993</data>
    </edge>
    <edge source="CHL" target="THA">
      <data key="d0">585579</data>
    </edge>
    <edge source="CHL" target="ARE">
      <data key="d0">12959395</data>
    </edge>
    <edge source="CHL" target="TUN">
      <data key="d0">350624</data>
    </edge>
    <edge source="CHL" target="EGY">
      <data key="d0">5840118</data>
    </edge>
    <edge source="CHL" target="GBR">
      <data key="d0">5579722</data>
    </edge>
    <edge source="CHL" target="USA">
      <data key="d0">244504138</data>
    </edge>
    <edge source="CHL" target="SRB">
      <data key="d0">52965</data>
    </edge>
    <edge source="DNK" target="AUT">
      <data key="d0">663581</data>
    </edge>
    <edge source="DNK" target="BEL">
      <data key="d0">193203</data>
    </edge>
    <edge source="DNK" target="CAN">
      <data key="d0">81482</data>
    </edge>
    <edge source="DNK" target="CHN">
      <data key="d0">20736541</data>
    </edge>
    <edge source="DNK" target="HRV">
      <data key="d0">18143</data>
    </edge>
    <edge source="DNK" target="CZE">
      <data key="d0">1842505</data>
    </edge>
    <edge source="DNK" target="EST">
      <data key="d0">157207</data>
    </edge>
    <edge source="DNK" target="FIN">
      <data key="d0">2410223</data>
    </edge>
    <edge source="DNK" target="FRA">
      <data key="d0">2781128</data>
    </edge>
    <edge source="DNK" target="DEU">
      <data key="d0">31218369</data>
    </edge>
    <edge source="DNK" target="GRC">
      <data key="d0">11135</data>
    </edge>
    <edge source="DNK" target="HND">
      <data key="d0">36136</data>
    </edge>
    <edge source="DNK" target="HKG">
      <data key="d0">6174701</data>
    </edge>
    <edge source="DNK" target="HUN">
      <data key="d0">452980</data>
    </edge>
    <edge source="DNK" target="IDN">
      <data key="d0">289539</data>
    </edge>
    <edge source="DNK" target="IRL">
      <data key="d0">2758297</data>
    </edge>
    <edge source="DNK" target="ISR">
      <data key="d0">17093</data>
    </edge>
    <edge source="DNK" target="ITA">
      <data key="d0">160518</data>
    </edge>
    <edge source="DNK" target="JPN">
      <data key="d0">3663780</data>
    </edge>
    <edge source="DNK" target="KOR">
      <data key="d0">361860</data>
    </edge>
    <edge source="DNK" target="LVA">
      <data key="d0">76787</data>
    </edge>
    <edge source="DNK" target="LTU">
      <data key="d0">173417</data>
    </edge>
    <edge source="DNK" target="MYS">
      <data key="d0">698193</data>
    </edge>
    <edge source="DNK" target="NLD">
      <data key="d0">1829828</data>
    </edge>
    <edge source="DNK" target="NOR">
      <data key="d0">15717187</data>
    </edge>
    <edge source="DNK" target="POL">
      <data key="d0">2040141</data>
    </edge>
    <edge source="DNK" target="PRT">
      <data key="d0">1628427</data>
    </edge>
    <edge source="DNK" target="RUS">
      <data key="d0">227118</data>
    </edge>
    <edge source="DNK" target="IND">
      <data key="d0">478682</data>
    </edge>
    <edge source="DNK" target="SGP">
      <data key="d0">55489</data>
    </edge>
    <edge source="DNK" target="SVK">
      <data key="d0">174837</data>
    </edge>
    <edge source="DNK" target="ESP">
      <data key="d0">1004570</data>
    </edge>
    <edge source="DNK" target="SWE">
      <data key="d0">28143263</data>
    </edge>
    <edge source="DNK" target="CHE">
      <data key="d0">6068229</data>
    </edge>
    <edge source="DNK" target="THA">
      <data key="d0">204420</data>
    </edge>
    <edge source="DNK" target="TUR">
      <data key="d0">126526</data>
    </edge>
    <edge source="DNK" target="GBR">
      <data key="d0">15176112</data>
    </edge>
    <edge source="DNK" target="USA">
      <data key="d0">295739</data>
    </edge>
    <edge source="HKG" target="AUS">
      <data key="d0">55864</data>
    </edge>
    <edge source="HKG" target="AUT">
      <data key="d0">86953</data>
    </edge>
    <edge source="HKG" target="CAN">
      <data key="d0">336024</data>
    </edge>
    <edge source="HKG" target="CHN">
      <data key="d0">654458157</data>
    </edge>
    <edge source="HKG" target="FIN">
      <data key="d0">12812</data>
    </edge>
    <edge source="HKG" target="FRA">
      <data key="d0">24124</data>
    </edge>
    <edge source="HKG" target="DEU">
      <data key="d0">798706</data>
    </edge>
    <edge source="HKG" target="IDN">
      <data key="d0">34625</data>
    </edge>
    <edge source="HKG" target="IRL">
      <data key="d0">61596</data>
    </edge>
    <edge source="HKG" target="ITA">
      <data key="d0">58838</data>
    </edge>
    <edge source="HKG" target="JPN">
      <data key="d0">2496829</data>
    </edge>
    <edge source="HKG" target="KOR">
      <data key="d0">152834</data>
    </edge>
    <edge source="HKG" target="MYS">
      <data key="d0">55612</data>
    </edge>
    <edge source="HKG" target="PHL">
      <data key="d0">55100</data>
    </edge>
    <edge source="HKG" target="SAU">
      <data key="d0">142466</data>
    </edge>
    <edge source="HKG" target="IND">
      <data key="d0">48378</data>
    </edge>
    <edge source="HKG" target="SGP">
      <data key="d0">126009</data>
    </edge>
    <edge source="HKG" target="VNM">
      <data key="d0">11955</data>
    </edge>
    <edge source="HKG" target="SWE">
      <data key="d0">11808</data>
    </edge>
    <edge source="HKG" target="CHE">
      <data key="d0">17771</data>
    </edge>
    <edge source="HKG" target="THA">
      <data key="d0">180532</data>
    </edge>
    <edge source="HKG" target="GBR">
      <data key="d0">267676</data>
    </edge>
    <edge source="HKG" target="USA">
      <data key="d0">1287250</data>
    </edge>
    <edge source="ISR" target="JOR">
      <data key="d0">48000</data>
    </edge>
    <edge source="ISR" target="NLD">
      <data key="d0">463000</data>
    </edge>
    <edge source="ISR" target="USA">
      <data key="d0">18000</data>
    </edge>
    <edge source="JPN" target="CHN">
      <data key="d0">1854112</data>
    </edge>
    <edge source="JPN" target="FIN">
      <data key="d0">23289</data>
    </edge>
    <edge source="JPN" target="DEU">
      <data key="d0">2552693</data>
    </edge>
    <edge source="JPN" target="HKG">
      <data key="d0">104977</data>
    </edge>
    <edge source="JPN" target="IDN">
      <data key="d0">200157</data>
    </edge>
    <edge source="JPN" target="JOR">
      <data key="d0">13009</data>
    </edge>
    <edge source="JPN" target="KOR">
      <data key="d0">1274380</data>
    </edge>
    <edge source="JPN" target="MYS">
      <data key="d0">642316</data>
    </edge>
    <edge source="JPN" target="PAK">
      <data key="d0">11357</data>
    </edge>
    <edge source="JPN" target="PHL">
      <data key="d0">220291</data>
    </edge>
    <edge source="JPN" target="SAU">
      <data key="d0">109914</data>
    </edge>
    <edge source="JPN" target="VNM">
      <data key="d0">967900</data>
    </edge>
    <edge source="JPN" target="THA">
      <data key="d0">320388</data>
    </edge>
    <edge source="JPN" target="ARE">
      <data key="d0">32104</data>
    </edge>
    <edge source="JPN" target="GBR">
      <data key="d0">22454</data>
    </edge>
    <edge source="JPN" target="USA">
      <data key="d0">349495</data>
    </edge>
    <edge source="KOR" target="CHN">
      <data key="d0">1674323</data>
    </edge>
    <edge source="KOR" target="HKG">
      <data key="d0">266526</data>
    </edge>
    <edge source="KOR" target="IDN">
      <data key="d0">139402</data>
    </edge>
    <edge source="KOR" target="ITA">
      <data key="d0">27211</data>
    </edge>
    <edge source="KOR" target="JPN">
      <data key="d0">7582862</data>
    </edge>
    <edge source="KOR" target="RUS">
      <data key="d0">41626</data>
    </edge>
    <edge source="KOR" target="SGP">
      <data key="d0">15770</data>
    </edge>
    <edge source="KOR" target="USA">
      <data key="d0">180532</data>
    </edge>
    <edge source="KOR" target="URY">
      <data key="d0">13144</data>
    </edge>
    <edge source="MEX" target="CHL">
      <data key="d0">46747</data>
    </edge>
    <edge source="MEX" target="CHN">
      <data key="d0">23731</data>
    </edge>
    <edge source="MEX" target="FRA">
      <data key="d0">146576</data>
    </edge>
    <edge source="MEX" target="DEU">
      <data key="d0">86755</data>
    </edge>
    <edge source="MEX" target="GTM">
      <data key="d0">160439</data>
    </edge>
    <edge source="MEX" target="HND">
      <data key="d0">14534</data>
    </edge>
    <edge source="MEX" target="HKG">
      <data key="d0">148846</data>
    </edge>
    <edge source="MEX" target="ITA">
      <data key="d0">35254</data>
    </edge>
    <edge source="MEX" target="JPN">
      <data key="d0">502490</data>
    </edge>
    <edge source="MEX" target="KOR">
      <data key="d0">39942</data>
    </edge>
    <edge source="MEX" target="PHL">
      <data key="d0">47400</data>
    </edge>
    <edge source="MEX" target="PRT">
      <data key="d0">79178</data>
    </edge>
    <edge source="MEX" target="VNM">
      <data key="d0">32941</data>
    </edge>
    <edge source="MEX" target="ESP">
      <data key="d0">13603</data>
    </edge>
    <edge source="MEX" target="CHE">
      <data key="d0">37525</data>
    </edge>
    <edge source="MEX" target="GBR">
      <data key="d0">285224</data>
    </edge>
    <edge source="MEX" target="USA">
      <data key="d0">135966150</data>
    </edge>
    <edge source="MAR" target="ARG">
      <data key="d0">87213</data>
    </edge>
    <edge source="MAR" target="FRA">
      <data key="d0">116624</data>
    </edge>
    <edge source="MAR" target="DEU">
      <data key="d0">11502</data>
    </edge>
    <edge source="MAR" target="ITA">
      <data key="d0">796300</data>
    </edge>
    <edge source="MAR" target="PRT">
      <data key="d0">15644310</data>
    </edge>
    <edge source="MAR" target="ESP">
      <data key="d0">5875186</data>
    </edge>
    <edge source="NLD" target="ARG">
      <data key="d0">26695</data>
    </edge>
    <edge source="NLD" target="AUS">
      <data key="d0">507203</data>
    </edge>
    <edge source="NLD" target="AUT">
      <data key="d0">666452</data>
    </edge>
    <edge source="NLD" target="BEL">
      <data key="d0">65090438</data>
    </edge>
    <edge source="NLD" target="BLR">
      <data key="d0">44185</data>
    </edge>
    <edge source="NLD" target="CAN">
      <data key="d0">470382</data>
    </edge>
    <edge source="NLD" target="LKA">
      <data key="d0">66277</data>
    </edge>
    <edge source="NLD" target="CHL">
      <data key="d0">57992</data>
    </edge>
    <edge source="NLD" target="CHN">
      <data key="d0">2652000</data>
    </edge>
    <edge source="NLD" target="CZE">
      <data key="d0">308372</data>
    </edge>
    <edge source="NLD" target="DNK">
      <data key="d0">3080039</data>
    </edge>
    <edge source="NLD" target="EST">
      <data key="d0">18410</data>
    </edge>
    <edge source="NLD" target="FIN">
      <data key="d0">847793</data>
    </edge>
    <edge source="NLD" target="FRA">
      <data key="d0">15197680</data>
    </edge>
    <edge source="NLD" target="DEU">
      <data key="d0">42229482</data>
    </edge>
    <edge source="NLD" target="GRC">
      <data key="d0">434482</data>
    </edge>
    <edge source="NLD" target="HKG">
      <data key="d0">2154002</data>
    </edge>
    <edge source="NLD" target="HUN">
      <data key="d0">313895</data>
    </edge>
    <edge source="NLD" target="IDN">
      <data key="d0">625029</data>
    </edge>
    <edge source="NLD" target="IRL">
      <data key="d0">3539375</data>
    </edge>
    <edge source="NLD" target="ISR">
      <data key="d0">416993</data>
    </edge>
    <edge source="NLD" target="ITA">
      <data key="d0">2146638</data>
    </edge>
    <edge source="NLD" target="JPN">
      <data key="d0">16743222</data>
    </edge>
    <edge source="NLD" target="KAZ">
      <data key="d0">14728</data>
    </edge>
    <edge source="NLD" target="JOR">
      <data key="d0">36821</data>
    </edge>
    <edge source="NLD" target="KOR">
      <data key="d0">20251</data>
    </edge>
    <edge source="NLD" target="LBN">
      <data key="d0">420675</data>
    </edge>
    <edge source="NLD" target="LVA">
      <data key="d0">25774</data>
    </edge>
    <edge source="NLD" target="MYS">
      <data key="d0">289962</data>
    </edge>
    <edge source="NLD" target="OMN">
      <data key="d0">50628</data>
    </edge>
    <edge source="NLD" target="NAM">
      <data key="d0">12887</data>
    </edge>
    <edge source="NLD" target="NZL">
      <data key="d0">38662</data>
    </edge>
    <edge source="NLD" target="NOR">
      <data key="d0">1634832</data>
    </edge>
    <edge source="NLD" target="PAK">
      <data key="d0">106780</data>
    </edge>
    <edge source="NLD" target="PAN">
      <data key="d0">13808</data>
    </edge>
    <edge source="NLD" target="POL">
      <data key="d0">779675</data>
    </edge>
    <edge source="NLD" target="PRT">
      <data key="d0">2787315</data>
    </edge>
    <edge source="NLD" target="ROU">
      <data key="d0">309293</data>
    </edge>
    <edge source="NLD" target="RUS">
      <data key="d0">70880</data>
    </edge>
    <edge source="NLD" target="SAU">
      <data key="d0">41423</data>
    </edge>
    <edge source="NLD" target="IND">
      <data key="d0">20251</data>
    </edge>
    <edge source="NLD" target="SGP">
      <data key="d0">557831</data>
    </edge>
    <edge source="NLD" target="SVK">
      <data key="d0">103098</data>
    </edge>
    <edge source="NLD" target="VNM">
      <data key="d0">17490</data>
    </edge>
    <edge source="NLD" target="SVN">
      <data key="d0">152805</data>
    </edge>
    <edge source="NLD" target="ZAF">
      <data key="d0">22092</data>
    </edge>
    <edge source="NLD" target="ESP">
      <data key="d0">1217840</data>
    </edge>
    <edge source="NLD" target="SWE">
      <data key="d0">2565471</data>
    </edge>
    <edge source="NLD" target="CHE">
      <data key="d0">2027891</data>
    </edge>
    <edge source="NLD" target="ARE">
      <data key="d0">696829</data>
    </edge>
    <edge source="NLD" target="TUN">
      <data key="d0">23013</data>
    </edge>
    <edge source="NLD" target="TUR">
      <data key="d0">24854</data>
    </edge>
    <edge source="NLD" target="GBR">
      <data key="d0">20666451</data>
    </edge>
    <edge source="NLD" target="USA">
      <data key="d0">4703825</data>
    </edge>
    <edge source="NZL" target="AUS">
      <data key="d0">147280657</data>
    </edge>
    <edge source="NZL" target="CAN">
      <data key="d0">118585</data>
    </edge>
    <edge source="NZL" target="LKA">
      <data key="d0">25395</data>
    </edge>
    <edge source="NZL" target="CHN">
      <data key="d0">31198801</data>
    </edge>
    <edge source="NZL" target="HKG">
      <data key="d0">10646971</data>
    </edge>
    <edge source="NZL" target="IDN">
      <data key="d0">4121406</data>
    </edge>
    <edge source="NZL" target="ITA">
      <data key="d0">17037</data>
    </edge>
    <edge source="NZL" target="JPN">
      <data key="d0">179031065</data>
    </edge>
    <edge source="NZL" target="KOR">
      <data key="d0">161986264</data>
    </edge>
    <edge source="NZL" target="MYS">
      <data key="d0">3590169</data>
    </edge>
    <edge source="NZL" target="NLD">
      <data key="d0">39803</data>
    </edge>
    <edge source="NZL" target="PHL">
      <data key="d0">16405626</data>
    </edge>
    <edge source="NZL" target="IND">
      <data key="d0">13311952</data>
    </edge>
    <edge source="NZL" target="SGP">
      <data key="d0">4594718</data>
    </edge>
    <edge source="NZL" target="VNM">
      <data key="d0">2444375</data>
    </edge>
    <edge source="NZL" target="THA">
      <data key="d0">9637087</data>
    </edge>
    <edge source="NZL" target="ARE">
      <data key="d0">4596719</data>
    </edge>
    <edge source="NZL" target="GBR">
      <data key="d0">990998</data>
    </edge>
    <edge source="NZL" target="USA">
      <data key="d0">137105207</data>
    </edge>
    <edge source="NOR" target="AUS">
      <data key="d0">23609</data>
    </edge>
    <edge source="NOR" target="AUT">
      <data key="d0">1009281</data>
    </edge>
    <edge source="NOR" target="BEL">
      <data key="d0">4794583</data>
    </edge>
    <edge source="NOR" target="BRA">
      <data key="d0">28342</data>
    </edge>
    <edge source="NOR" target="CAN">
      <data key="d0">19831</data>
    </edge>
    <edge source="NOR" target="CHN">
      <data key="d0">27929</data>
    </edge>
    <edge source="NOR" target="CZE">
      <data key="d0">377956</data>
    </edge>
    <edge source="NOR" target="DNK">
      <data key="d0">12839188</data>
    </edge>
    <edge source="NOR" target="FIN">
      <data key="d0">262052</data>
    </edge>
    <edge source="NOR" target="FRA">
      <data key="d0">4093558</data>
    </edge>
    <edge source="NOR" target="DEU">
      <data key="d0">29952322</data>
    </edge>
    <edge source="NOR" target="HKG">
      <data key="d0">22359</data>
    </edge>
    <edge source="NOR" target="HUN">
      <data key="d0">52019</data>
    </edge>
    <edge source="NOR" target="IRL">
      <data key="d0">2033311</data>
    </edge>
    <edge source="NOR" target="ISR">
      <data key="d0">102462</data>
    </edge>
    <edge source="NOR" target="ITA">
      <data key="d0">511549</data>
    </edge>
    <edge source="NOR" target="JPN">
      <data key="d0">5207515</data>
    </edge>
    <edge source="NOR" target="JOR">
      <data key="d0">46592</data>
    </edge>
    <edge source="NOR" target="KOR">
      <data key="d0">36622</data>
    </edge>
    <edge source="NOR" target="NLD">
      <data key="d0">18404361</data>
    </edge>
    <edge source="NOR" target="POL">
      <data key="d0">809122</data>
    </edge>
    <edge source="NOR" target="RUS">
      <data key="d0">119350</data>
    </edge>
    <edge source="NOR" target="SAU">
      <data key="d0">130156</data>
    </edge>
    <edge source="NOR" target="SVN">
      <data key="d0">66914</data>
    </edge>
    <edge source="NOR" target="ESP">
      <data key="d0">842917</data>
    </edge>
    <edge source="NOR" target="SWE">
      <data key="d0">34642582</data>
    </edge>
    <edge source="NOR" target="CHE">
      <data key="d0">1746229</data>
    </edge>
    <edge source="NOR" target="GBR">
      <data key="d0">18443449</data>
    </edge>
    <edge source="NOR" target="USA">
      <data key="d0">29279</data>
    </edge>
    <edge source="NOR" target="SRB">
      <data key="d0">33647</data>
    </edge>
    <edge source="PAN" target="CHN">
      <data key="d0">17600</data>
    </edge>
    <edge source="PAN" target="CRI">
      <data key="d0">13820</data>
    </edge>
    <edge source="PAN" target="SLV">
      <data key="d0">16000</data>
    </edge>
    <edge source="PAN" target="HKG">
      <data key="d0">33781</data>
    </edge>
    <edge source="PAN" target="IND">
      <data key="d0">129348</data>
    </edge>
    <edge source="PAN" target="ESP">
      <data key="d0">51701</data>
    </edge>
    <edge source="PAN" target="USA">
      <data key="d0">205013</data>
    </edge>
    <edge source="PRY" target="ARG">
      <data key="d0">14857218</data>
    </edge>
    <edge source="PRY" target="BEL">
      <data key="d0">28250</data>
    </edge>
    <edge source="PRY" target="BRA">
      <data key="d0">5844519</data>
    </edge>
    <edge source="PRY" target="CAN">
      <data key="d0">92805</data>
    </edge>
    <edge source="PRY" target="CHL">
      <data key="d0">166605</data>
    </edge>
    <edge source="PRY" target="CHN">
      <data key="d0">1577485</data>
    </edge>
    <edge source="PRY" target="FRA">
      <data key="d0">20094</data>
    </edge>
    <edge source="PRY" target="DEU">
      <data key="d0">988349</data>
    </edge>
    <edge source="PRY" target="GRC">
      <data key="d0">22306</data>
    </edge>
    <edge source="PRY" target="HKG">
      <data key="d0">3667182</data>
    </edge>
    <edge source="PRY" target="IRL">
      <data key="d0">12995</data>
    </edge>
    <edge source="PRY" target="ISR">
      <data key="d0">150690</data>
    </edge>
    <edge source="PRY" target="ITA">
      <data key="d0">4441341</data>
    </edge>
    <edge source="PRY" target="JPN">
      <data key="d0">29742</data>
    </edge>
    <edge source="PRY" target="KOR">
      <data key="d0">76547</data>
    </edge>
    <edge source="PRY" target="NLD">
      <data key="d0">951150</data>
    </edge>
    <edge source="PRY" target="NOR">
      <data key="d0">14006</data>
    </edge>
    <edge source="PRY" target="PER">
      <data key="d0">156728</data>
    </edge>
    <edge source="PRY" target="PHL">
      <data key="d0">224292</data>
    </edge>
    <edge source="PRY" target="POL">
      <data key="d0">109718</data>
    </edge>
    <edge source="PRY" target="PRT">
      <data key="d0">166910</data>
    </edge>
    <edge source="PRY" target="SGP">
      <data key="d0">51298</data>
    </edge>
    <edge source="PRY" target="ESP">
      <data key="d0">474626</data>
    </edge>
    <edge source="PRY" target="TUR">
      <data key="d0">24532</data>
    </edge>
    <edge source="PRY" target="GBR">
      <data key="d0">70550</data>
    </edge>
    <edge source="PRY" target="USA">
      <data key="d0">1245683</data>
    </edge>
    <edge source="PRY" target="URY">
      <data key="d0">1424969</data>
    </edge>
    <edge source="PER" target="AUS">
      <data key="d0">78382</data>
    </edge>
    <edge source="PER" target="BEL">
      <data key="d0">31001</data>
    </edge>
    <edge source="PER" target="BOL">
      <data key="d0">183582</data>
    </edge>
    <edge source="PER" target="CHL">
      <data key="d0">95453</data>
    </edge>
    <edge source="PER" target="CHN">
      <data key="d0">786555</data>
    </edge>
    <edge source="PER" target="DNK">
      <data key="d0">23335</data>
    </edge>
    <edge source="PER" target="FRA">
      <data key="d0">29835</data>
    </edge>
    <edge source="PER" target="DEU">
      <data key="d0">92880</data>
    </edge>
    <edge source="PER" target="HKG">
      <data key="d0">1654686</data>
    </edge>
    <edge source="PER" target="IDN">
      <data key="d0">189011</data>
    </edge>
    <edge source="PER" target="ITA">
      <data key="d0">598307</data>
    </edge>
    <edge source="PER" target="JAM">
      <data key="d0">38970</data>
    </edge>
    <edge source="PER" target="JPN">
      <data key="d0">223566</data>
    </edge>
    <edge source="PER" target="MEX">
      <data key="d0">9019445</data>
    </edge>
    <edge source="PER" target="NZL">
      <data key="d0">34033</data>
    </edge>
    <edge source="PER" target="PAN">
      <data key="d0">138081</data>
    </edge>
    <edge source="PER" target="PHL">
      <data key="d0">162253</data>
    </edge>
    <edge source="PER" target="ESP">
      <data key="d0">196381</data>
    </edge>
    <edge source="PER" target="SWE">
      <data key="d0">72665</data>
    </edge>
    <edge source="PER" target="GBR">
      <data key="d0">469008</data>
    </edge>
    <edge source="PER" target="USA">
      <data key="d0">38754662</data>
    </edge>
    <edge source="PER" target="URY">
      <data key="d0">20169</data>
    </edge>
    <edge source="SGP" target="AUS">
      <data key="d0">4161410</data>
    </edge>
    <edge source="SGP" target="BEL">
      <data key="d0">2544707</data>
    </edge>
    <edge source="SGP" target="KHM">
      <data key="d0">30275</data>
    </edge>
    <edge source="SGP" target="CAN">
      <data key="d0">133221</data>
    </edge>
    <edge source="SGP" target="LKA">
      <data key="d0">4186807</data>
    </edge>
    <edge source="SGP" target="CHN">
      <data key="d0">14735428</data>
    </edge>
    <edge source="SGP" target="HRV">
      <data key="d0">24202</data>
    </edge>
    <edge source="SGP" target="DNK">
      <data key="d0">2791266</data>
    </edge>
    <edge source="SGP" target="FIN">
      <data key="d0">60972</data>
    </edge>
    <edge source="SGP" target="FRA">
      <data key="d0">3066602</data>
    </edge>
    <edge source="SGP" target="DEU">
      <data key="d0">1215659</data>
    </edge>
    <edge source="SGP" target="GRC">
      <data key="d0">330974</data>
    </edge>
    <edge source="SGP" target="HKG">
      <data key="d0">12105529</data>
    </edge>
    <edge source="SGP" target="IRL">
      <data key="d0">56108</data>
    </edge>
    <edge source="SGP" target="ISR">
      <data key="d0">57491</data>
    </edge>
    <edge source="SGP" target="ITA">
      <data key="d0">5185426</data>
    </edge>
    <edge source="SGP" target="JPN">
      <data key="d0">5176580</data>
    </edge>
    <edge source="SGP" target="KOR">
      <data key="d0">529831</data>
    </edge>
    <edge source="SGP" target="LTU">
      <data key="d0">11033</data>
    </edge>
    <edge source="SGP" target="MYS">
      <data key="d0">10118748</data>
    </edge>
    <edge source="SGP" target="MUS">
      <data key="d0">1571048</data>
    </edge>
    <edge source="SGP" target="OMN">
      <data key="d0">33930</data>
    </edge>
    <edge source="SGP" target="NLD">
      <data key="d0">8833239</data>
    </edge>
    <edge source="SGP" target="NZL">
      <data key="d0">850526</data>
    </edge>
    <edge source="SGP" target="NOR">
      <data key="d0">114531</data>
    </edge>
    <edge source="SGP" target="PAK">
      <data key="d0">440084</data>
    </edge>
    <edge source="SGP" target="PAN">
      <data key="d0">24847</data>
    </edge>
    <edge source="SGP" target="PHL">
      <data key="d0">115290</data>
    </edge>
    <edge source="SGP" target="PRT">
      <data key="d0">259852</data>
    </edge>
    <edge source="SGP" target="SAU">
      <data key="d0">162281</data>
    </edge>
    <edge source="SGP" target="IND">
      <data key="d0">107349</data>
    </edge>
    <edge source="SGP" target="VNM">
      <data key="d0">516759</data>
    </edge>
    <edge source="SGP" target="SVN">
      <data key="d0">20915</data>
    </edge>
    <edge source="SGP" target="ZAF">
      <data key="d0">956602</data>
    </edge>
    <edge source="SGP" target="ESP">
      <data key="d0">429428</data>
    </edge>
    <edge source="SGP" target="SWE">
      <data key="d0">126466</data>
    </edge>
    <edge source="SGP" target="CHE">
      <data key="d0">12559</data>
    </edge>
    <edge source="SGP" target="THA">
      <data key="d0">752476</data>
    </edge>
    <edge source="SGP" target="ARE">
      <data key="d0">2786015</data>
    </edge>
    <edge source="SGP" target="TUR">
      <data key="d0">58508</data>
    </edge>
    <edge source="SGP" target="GBR">
      <data key="d0">1928765</data>
    </edge>
    <edge source="SGP" target="USA">
      <data key="d0">9398662</data>
    </edge>
    <edge source="ZAF" target="AUS">
      <data key="d0">592343</data>
    </edge>
    <edge source="ZAF" target="BEL">
      <data key="d0">875930</data>
    </edge>
    <edge source="ZAF" target="CAN">
      <data key="d0">137378</data>
    </edge>
    <edge source="ZAF" target="LKA">
      <data key="d0">195672</data>
    </edge>
    <edge source="ZAF" target="CHN">
      <data key="d0">816265</data>
    </edge>
    <edge source="ZAF" target="FRA">
      <data key="d0">408587</data>
    </edge>
    <edge source="ZAF" target="DEU">
      <data key="d0">4188438</data>
    </edge>
    <edge source="ZAF" target="GHA">
      <data key="d0">1329163</data>
    </edge>
    <edge source="ZAF" target="GRC">
      <data key="d0">31200</data>
    </edge>
    <edge source="ZAF" target="HKG">
      <data key="d0">277053</data>
    </edge>
    <edge source="ZAF" target="IDN">
      <data key="d0">29525</data>
    </edge>
    <edge source="ZAF" target="IRL">
      <data key="d0">446636</data>
    </edge>
    <edge source="ZAF" target="ISR">
      <data key="d0">1159621</data>
    </edge>
    <edge source="ZAF" target="ITA">
      <data key="d0">11486</data>
    </edge>
    <edge source="ZAF" target="CIV">
      <data key="d0">236234</data>
    </edge>
    <edge source="ZAF" target="JPN">
      <data key="d0">157212611</data>
    </edge>
    <edge source="ZAF" target="KOR">
      <data key="d0">2652205</data>
    </edge>
    <edge source="ZAF" target="MWI">
      <data key="d0">12196</data>
    </edge>
    <edge source="ZAF" target="MYS">
      <data key="d0">1041958</data>
    </edge>
    <edge source="ZAF" target="MUS">
      <data key="d0">1354508</data>
    </edge>
    <edge source="ZAF" target="MOZ">
      <data key="d0">3253735</data>
    </edge>
    <edge source="ZAF" target="NLD">
      <data key="d0">2176742</data>
    </edge>
    <edge source="ZAF" target="NER">
      <data key="d0">14696</data>
    </edge>
    <edge source="ZAF" target="PHL">
      <data key="d0">245326</data>
    </edge>
    <edge source="ZAF" target="PRT">
      <data key="d0">1447217</data>
    </edge>
    <edge source="ZAF" target="SAU">
      <data key="d0">192175</data>
    </edge>
    <edge source="ZAF" target="SEN">
      <data key="d0">1278339</data>
    </edge>
    <edge source="ZAF" target="IND">
      <data key="d0">1255739</data>
    </edge>
    <edge source="ZAF" target="SGP">
      <data key="d0">59565</data>
    </edge>
    <edge source="ZAF" target="VNM">
      <data key="d0">10472</data>
    </edge>
    <edge source="ZAF" target="ZWE">
      <data key="d0">1299781</data>
    </edge>
    <edge source="ZAF" target="ESP">
      <data key="d0">32301</data>
    </edge>
    <edge source="ZAF" target="SWE">
      <data key="d0">65119</data>
    </edge>
    <edge source="ZAF" target="CHE">
      <data key="d0">124370</data>
    </edge>
    <edge source="ZAF" target="THA">
      <data key="d0">386862</data>
    </edge>
    <edge source="ZAF" target="TGO">
      <data key="d0">527720</data>
    </edge>
    <edge source="ZAF" target="ARE">
      <data key="d0">1036298</data>
    </edge>
    <edge source="ZAF" target="GBR">
      <data key="d0">5704376</data>
    </edge>
    <edge source="ZAF" target="TZA">
      <data key="d0">18021</data>
    </edge>
    <edge source="ZAF" target="USA">
      <data key="d0">13607711</data>
    </edge>
    <edge source="ESP" target="DZA">
      <data key="d0">91534</data>
    </edge>
    <edge source="ESP" target="ARG">
      <data key="d0">968683</data>
    </edge>
    <edge source="ESP" target="AUS">
      <data key="d0">70783</data>
    </edge>
    <edge source="ESP" target="AUT">
      <data key="d0">301085</data>
    </edge>
    <edge source="ESP" target="BEL">
      <data key="d0">2204226</data>
    </edge>
    <edge source="ESP" target="BRA">
      <data key="d0">230141</data>
    </edge>
    <edge source="ESP" target="BGR">
      <data key="d0">31958</data>
    </edge>
    <edge source="ESP" target="CAN">
      <data key="d0">419258</data>
    </edge>
    <edge source="ESP" target="CHL">
      <data key="d0">1177926</data>
    </edge>
    <edge source="ESP" target="CHN">
      <data key="d0">1025345</data>
    </edge>
    <edge source="ESP" target="COL">
      <data key="d0">137074</data>
    </edge>
    <edge source="ESP" target="CRI">
      <data key="d0">22813</data>
    </edge>
    <edge source="ESP" target="CZE">
      <data key="d0">146051</data>
    </edge>
    <edge source="ESP" target="DNK">
      <data key="d0">1746259</data>
    </edge>
    <edge source="ESP" target="ECU">
      <data key="d0">77728</data>
    </edge>
    <edge source="ESP" target="SLV">
      <data key="d0">43144</data>
    </edge>
    <edge source="ESP" target="FIN">
      <data key="d0">529048</data>
    </edge>
    <edge source="ESP" target="FRA">
      <data key="d0">47262997</data>
    </edge>
    <edge source="ESP" target="DEU">
      <data key="d0">2888366</data>
    </edge>
    <edge source="ESP" target="GHA">
      <data key="d0">244683</data>
    </edge>
    <edge source="ESP" target="GRC">
      <data key="d0">291227</data>
    </edge>
    <edge source="ESP" target="GTM">
      <data key="d0">61220</data>
    </edge>
    <edge source="ESP" target="HND">
      <data key="d0">148353</data>
    </edge>
    <edge source="ESP" target="HKG">
      <data key="d0">673215</data>
    </edge>
    <edge source="ESP" target="HUN">
      <data key="d0">44090</data>
    </edge>
    <edge source="ESP" target="IDN">
      <data key="d0">55813</data>
    </edge>
    <edge source="ESP" target="IRL">
      <data key="d0">157974</data>
    </edge>
    <edge source="ESP" target="ISR">
      <data key="d0">888763</data>
    </edge>
    <edge source="ESP" target="ITA">
      <data key="d0">19286333</data>
    </edge>
    <edge source="ESP" target="CIV">
      <data key="d0">186514</data>
    </edge>
    <edge source="ESP" target="JPN">
      <data key="d0">1715791</data>
    </edge>
    <edge source="ESP" target="JOR">
      <data key="d0">15663</data>
    </edge>
    <edge source="ESP" target="KOR">
      <data key="d0">43315</data>
    </edge>
    <edge source="ESP" target="LBN">
      <data key="d0">75635</data>
    </edge>
    <edge source="ESP" target="LTU">
      <data key="d0">13786</data>
    </edge>
    <edge source="ESP" target="MEX">
      <data key="d0">428980</data>
    </edge>
    <edge source="ESP" target="MAR">
      <data key="d0">516819</data>
    </edge>
    <edge source="ESP" target="NLD">
      <data key="d0">1718725</data>
    </edge>
    <edge source="ESP" target="NZL">
      <data key="d0">31772</data>
    </edge>
    <edge source="ESP" target="NIC">
      <data key="d0">21952</data>
    </edge>
    <edge source="ESP" target="NOR">
      <data key="d0">312573</data>
    </edge>
    <edge source="ESP" target="PAN">
      <data key="d0">258188</data>
    </edge>
    <edge source="ESP" target="PHL">
      <data key="d0">47495</data>
    </edge>
    <edge source="ESP" target="POL">
      <data key="d0">131374</data>
    </edge>
    <edge source="ESP" target="PRT">
      <data key="d0">130593521</data>
    </edge>
    <edge source="ESP" target="RUS">
      <data key="d0">270898</data>
    </edge>
    <edge source="ESP" target="SAU">
      <data key="d0">367516</data>
    </edge>
    <edge source="ESP" target="SEN">
      <data key="d0">241927</data>
    </edge>
    <edge source="ESP" target="IND">
      <data key="d0">26300</data>
    </edge>
    <edge source="ESP" target="SGP">
      <data key="d0">93565</data>
    </edge>
    <edge source="ESP" target="SVN">
      <data key="d0">57515</data>
    </edge>
    <edge source="ESP" target="ZAF">
      <data key="d0">148645</data>
    </edge>
    <edge source="ESP" target="SWE">
      <data key="d0">375975</data>
    </edge>
    <edge source="ESP" target="CHE">
      <data key="d0">150838</data>
    </edge>
    <edge source="ESP" target="ARE">
      <data key="d0">152411</data>
    </edge>
    <edge source="ESP" target="TUN">
      <data key="d0">795051</data>
    </edge>
    <edge source="ESP" target="TUR">
      <data key="d0">623289</data>
    </edge>
    <edge source="ESP" target="UKR">
      <data key="d0">40100</data>
    </edge>
    <edge source="ESP" target="EGY">
      <data key="d0">629929</data>
    </edge>
    <edge source="ESP" target="GBR">
      <data key="d0">6557458</data>
    </edge>
    <edge source="ESP" target="USA">
      <data key="d0">11095109</data>
    </edge>
    <edge source="ESP" target="URY">
      <data key="d0">64210</data>
    </edge>
    <edge source="CHE" target="AUS">
      <data key="d0">11883</data>
    </edge>
    <edge source="CHE" target="AUT">
      <data key="d0">64842818</data>
    </edge>
    <edge source="CHE" target="BEL">
      <data key="d0">80577</data>
    </edge>
    <edge source="CHE" target="CHL">
      <data key="d0">16900</data>
    </edge>
    <edge source="CHE" target="CHN">
      <data key="d0">1271219</data>
    </edge>
    <edge source="CHE" target="HRV">
      <data key="d0">31752</data>
    </edge>
    <edge source="CHE" target="CZE">
      <data key="d0">65646</data>
    </edge>
    <edge source="CHE" target="DNK">
      <data key="d0">108838</data>
    </edge>
    <edge source="CHE" target="EST">
      <data key="d0">55381</data>
    </edge>
    <edge source="CHE" target="FRA">
      <data key="d0">23656490</data>
    </edge>
    <edge source="CHE" target="DEU">
      <data key="d0">17359177</data>
    </edge>
    <edge source="CHE" target="GRC">
      <data key="d0">14362</data>
    </edge>
    <edge source="CHE" target="HKG">
      <data key="d0">493147</data>
    </edge>
    <edge source="CHE" target="HUN">
      <data key="d0">15504</data>
    </edge>
    <edge source="CHE" target="IRL">
      <data key="d0">16781</data>
    </edge>
    <edge source="CHE" target="ISR">
      <data key="d0">28259</data>
    </edge>
    <edge source="CHE" target="ITA">
      <data key="d0">89742829</data>
    </edge>
    <edge source="CHE" target="JPN">
      <data key="d0">1390430</data>
    </edge>
    <edge source="CHE" target="NLD">
      <data key="d0">528194</data>
    </edge>
    <edge source="CHE" target="NOR">
      <data key="d0">32570</data>
    </edge>
    <edge source="CHE" target="PAK">
      <data key="d0">10563</data>
    </edge>
    <edge source="CHE" target="PHL">
      <data key="d0">21870</data>
    </edge>
    <edge source="CHE" target="POL">
      <data key="d0">124528</data>
    </edge>
    <edge source="CHE" target="PRT">
      <data key="d0">31352</data>
    </edge>
    <edge source="CHE" target="IND">
      <data key="d0">11019</data>
    </edge>
    <edge source="CHE" target="SVK">
      <data key="d0">36943</data>
    </edge>
    <edge source="CHE" target="SVN">
      <data key="d0">538276</data>
    </edge>
    <edge source="CHE" target="ESP">
      <data key="d0">2096798</data>
    </edge>
    <edge source="CHE" target="TUR">
      <data key="d0">28243</data>
    </edge>
    <edge source="CHE" target="MKD">
      <data key="d0">3081406</data>
    </edge>
    <edge source="CHE" target="EGY">
      <data key="d0">257331</data>
    </edge>
    <edge source="CHE" target="GBR">
      <data key="d0">212149</data>
    </edge>
    <edge source="CHE" target="USA">
      <data key="d0">668790</data>
    </edge>
    <edge source="CHE" target="SRB">
      <data key="d0">54489</data>
    </edge>
    <edge source="GBR" target="AUS">
      <data key="d0">190465</data>
    </edge>
    <edge source="GBR" target="AUT">
      <data key="d0">29260</data>
    </edge>
    <edge source="GBR" target="BEL">
      <data key="d0">878772</data>
    </edge>
    <edge source="GBR" target="BRA">
      <data key="d0">32700</data>
    </edge>
    <edge source="GBR" target="CAN">
      <data key="d0">981376</data>
    </edge>
    <edge source="GBR" target="CHN">
      <data key="d0">427467</data>
    </edge>
    <edge source="GBR" target="CZE">
      <data key="d0">65800</data>
    </edge>
    <edge source="GBR" target="DNK">
      <data key="d0">375152</data>
    </edge>
    <edge source="GBR" target="EST">
      <data key="d0">141297</data>
    </edge>
    <edge source="GBR" target="FIN">
      <data key="d0">380452</data>
    </edge>
    <edge source="GBR" target="FRA">
      <data key="d0">1972159</data>
    </edge>
    <edge source="GBR" target="GEO">
      <data key="d0">22912</data>
    </edge>
    <edge source="GBR" target="DEU">
      <data key="d0">2221733</data>
    </edge>
    <edge source="GBR" target="GHA">
      <data key="d0">32544</data>
    </edge>
    <edge source="GBR" target="GRC">
      <data key="d0">90511</data>
    </edge>
    <edge source="GBR" target="HKG">
      <data key="d0">119089</data>
    </edge>
    <edge source="GBR" target="HUN">
      <data key="d0">133404</data>
    </edge>
    <edge source="GBR" target="IDN">
      <data key="d0">44397</data>
    </edge>
    <edge source="GBR" target="IRL">
      <data key="d0">76956629</data>
    </edge>
    <edge source="GBR" target="ISR">
      <data key="d0">172096</data>
    </edge>
    <edge source="GBR" target="ITA">
      <data key="d0">341844</data>
    </edge>
    <edge source="GBR" target="JAM">
      <data key="d0">16416</data>
    </edge>
    <edge source="GBR" target="JPN">
      <data key="d0">902724</data>
    </edge>
    <edge source="GBR" target="KAZ">
      <data key="d0">134980</data>
    </edge>
    <edge source="GBR" target="KOR">
      <data key="d0">86772</data>
    </edge>
    <edge source="GBR" target="LTU">
      <data key="d0">22430</data>
    </edge>
    <edge source="GBR" target="MYS">
      <data key="d0">61607</data>
    </edge>
    <edge source="GBR" target="MEX">
      <data key="d0">17265</data>
    </edge>
    <edge source="GBR" target="MAR">
      <data key="d0">47686</data>
    </edge>
    <edge source="GBR" target="OMN">
      <data key="d0">165156</data>
    </edge>
    <edge source="GBR" target="NLD">
      <data key="d0">1429432</data>
    </edge>
    <edge source="GBR" target="NZL">
      <data key="d0">133183</data>
    </edge>
    <edge source="GBR" target="NOR">
      <data key="d0">945615</data>
    </edge>
    <edge source="GBR" target="PAK">
      <data key="d0">318372</data>
    </edge>
    <edge source="GBR" target="PAN">
      <data key="d0">19229</data>
    </edge>
    <edge source="GBR" target="PHL">
      <data key="d0">90799</data>
    </edge>
    <edge source="GBR" target="POL">
      <data key="d0">219882</data>
    </edge>
    <edge source="GBR" target="PRT">
      <data key="d0">2927077</data>
    </edge>
    <edge source="GBR" target="ROU">
      <data key="d0">18406</data>
    </edge>
    <edge source="GBR" target="RUS">
      <data key="d0">275853</data>
    </edge>
    <edge source="GBR" target="SAU">
      <data key="d0">97710</data>
    </edge>
    <edge source="GBR" target="IND">
      <data key="d0">984045</data>
    </edge>
    <edge source="GBR" target="SGP">
      <data key="d0">618067</data>
    </edge>
    <edge source="GBR" target="SVK">
      <data key="d0">48785</data>
    </edge>
    <edge source="GBR" target="ZAF">
      <data key="d0">173687</data>
    </edge>
    <edge source="GBR" target="ESP">
      <data key="d0">1186094</data>
    </edge>
    <edge source="GBR" target="SWE">
      <data key="d0">1644107</data>
    </edge>
    <edge source="GBR" target="CHE">
      <data key="d0">140203</data>
    </edge>
    <edge source="GBR" target="THA">
      <data key="d0">33224</data>
    </edge>
    <edge source="GBR" target="ARE">
      <data key="d0">2677181</data>
    </edge>
    <edge source="GBR" target="TUR">
      <data key="d0">28531</data>
    </edge>
    <edge source="GBR" target="EGY">
      <data key="d0">12307</data>
    </edge>
    <edge source="GBR" target="TZA">
      <data key="d0">10971</data>
    </edge>
    <edge source="GBR" target="USA">
      <data key="d0">4019391</data>
    </edge>
    <edge source="USA" target="ALB">
      <data key="d0">23967</data>
    </edge>
    <edge source="USA" target="ARG">
      <data key="d0">4235437</data>
    </edge>
    <edge source="USA" target="AUS">
      <data key="d0">18916954</data>
    </edge>
    <edge source="USA" target="AUT">
      <data key="d0">1856038</data>
    </edge>
    <edge source="USA" target="BEL">
      <data key="d0">44654116</data>
    </edge>
    <edge source="USA" target="BOL">
      <data key="d0">356103</data>
    </edge>
    <edge source="USA" target="BRA">
      <data key="d0">1362292</data>
    </edge>
    <edge source="USA" target="BGR">
      <data key="d0">16847</data>
    </edge>
    <edge source="USA" target="CAN">
      <data key="d0">1231986010</data>
    </edge>
    <edge source="USA" target="LKA">
      <data key="d0">30874</data>
    </edge>
    <edge source="USA" target="CHL">
      <data key="d0">4238246</data>
    </edge>
    <edge source="USA" target="CHN">
      <data key="d0">77002246</data>
    </edge>
    <edge source="USA" target="COL">
      <data key="d0">665726</data>
    </edge>
    <edge source="USA" target="CRI">
      <data key="d0">2843327</data>
    </edge>
    <edge source="USA" target="HRV">
      <data key="d0">336798</data>
    </edge>
    <edge source="USA" target="CZE">
      <data key="d0">679322</data>
    </edge>
    <edge source="USA" target="DNK">
      <data key="d0">17955203</data>
    </edge>
    <edge source="USA" target="ECU">
      <data key="d0">865653</data>
    </edge>
    <edge source="USA" target="SLV">
      <data key="d0">3281874</data>
    </edge>
    <edge source="USA" target="EST">
      <data key="d0">479120</data>
    </edge>
    <edge source="USA" target="FIN">
      <data key="d0">4723533</data>
    </edge>
    <edge source="USA" target="FRA">
      <data key="d0">42538493</data>
    </edge>
    <edge source="USA" target="GEO">
      <data key="d0">78143</data>
    </edge>
    <edge source="USA" target="DEU">
      <data key="d0">110947983</data>
    </edge>
    <edge source="USA" target="GHA">
      <data key="d0">2206710</data>
    </edge>
    <edge source="USA" target="GRC">
      <data key="d0">10491298</data>
    </edge>
    <edge source="USA" target="GTM">
      <data key="d0">1357897</data>
    </edge>
    <edge source="USA" target="HND">
      <data key="d0">612712</data>
    </edge>
    <edge source="USA" target="HKG">
      <data key="d0">90950031</data>
    </edge>
    <edge source="USA" target="HUN">
      <data key="d0">849881</data>
    </edge>
    <edge source="USA" target="IDN">
      <data key="d0">40684534</data>
    </edge>
    <edge source="USA" target="IRL">
      <data key="d0">23073843</data>
    </edge>
    <edge source="USA" target="ISR">
      <data key="d0">9713419</data>
    </edge>
    <edge source="USA" target="ITA">
      <data key="d0">173678748</data>
    </edge>
    <edge source="USA" target="CIV">
      <data key="d0">10744</data>
    </edge>
    <edge source="USA" target="JAM">
      <data key="d0">27748619</data>
    </edge>
    <edge source="USA" target="JPN">
      <data key="d0">1331732333</data>
    </edge>
    <edge source="USA" target="JOR">
      <data key="d0">1858633</data>
    </edge>
    <edge source="USA" target="KOR">
      <data key="d0">116872799</data>
    </edge>
    <edge source="USA" target="LBN">
      <data key="d0">5781478</data>
    </edge>
    <edge source="USA" target="LVA">
      <data key="d0">69477</data>
    </edge>
    <edge source="USA" target="MYS">
      <data key="d0">21038376</data>
    </edge>
    <edge source="USA" target="MUS">
      <data key="d0">116830</data>
    </edge>
    <edge source="USA" target="MEX">
      <data key="d0">236453548</data>
    </edge>
    <edge source="USA" target="MDA">
      <data key="d0">187647</data>
    </edge>
    <edge source="USA" target="MAR">
      <data key="d0">365594</data>
    </edge>
    <edge source="USA" target="OMN">
      <data key="d0">332222</data>
    </edge>
    <edge source="USA" target="NAM">
      <data key="d0">95002</data>
    </edge>
    <edge source="USA" target="NLD">
      <data key="d0">33933712</data>
    </edge>
    <edge source="USA" target="NZL">
      <data key="d0">971811</data>
    </edge>
    <edge source="USA" target="NIC">
      <data key="d0">167716</data>
    </edge>
    <edge source="USA" target="NER">
      <data key="d0">395874</data>
    </edge>
    <edge source="USA" target="NOR">
      <data key="d0">9469570</data>
    </edge>
    <edge source="USA" target="PAK">
      <data key="d0">134856</data>
    </edge>
    <edge source="USA" target="PAN">
      <data key="d0">1881999</data>
    </edge>
    <edge source="USA" target="PER">
      <data key="d0">4446956</data>
    </edge>
    <edge source="USA" target="PHL">
      <data key="d0">21558424</data>
    </edge>
    <edge source="USA" target="POL">
      <data key="d0">405375</data>
    </edge>
    <edge source="USA" target="PRT">
      <data key="d0">29306346</data>
    </edge>
    <edge source="USA" target="ROU">
      <data key="d0">436226</data>
    </edge>
    <edge source="USA" target="RUS">
      <data key="d0">284025</data>
    </edge>
    <edge source="USA" target="SAU">
      <data key="d0">22971083</data>
    </edge>
    <edge source="USA" target="IND">
      <data key="d0">2881970</data>
    </edge>
    <edge source="USA" target="SGP">
      <data key="d0">4313346</data>
    </edge>
    <edge source="USA" target="VNM">
      <data key="d0">1107252</data>
    </edge>
    <edge source="USA" target="SVN">
      <data key="d0">1417146</data>
    </edge>
    <edge source="USA" target="ZAF">
      <data key="d0">19052400</data>
    </edge>
    <edge source="USA" target="ESP">
      <data key="d0">176133315</data>
    </edge>
    <edge source="USA" target="SWE">
      <data key="d0">19558007</data>
    </edge>
    <edge source="USA" target="CHE">
      <data key="d0">5525377</data>
    </edge>
    <edge source="USA" target="THA">
      <data key="d0">25238479</data>
    </edge>
    <edge source="USA" target="ARE">
      <data key="d0">9515009</data>
    </edge>
    <edge source="USA" target="TUN">
      <data key="d0">26525</data>
    </edge>
    <edge source="USA" target="TUR">
      <data key="d0">804645</data>
    </edge>
    <edge source="USA" target="EGY">
      <data key="d0">5807087</data>
    </edge>
    <edge source="USA" target="GBR">
      <data key="d0">128553914</data>
    </edge>
    <edge source="USA" target="TZA">
      <data key="d0">13586</data>
    </edge>
    <edge source="USA" target="URY">
      <data key="d0">101721</data>
    </edge>
    <edge source="URY" target="ARG">
      <data key="d0">1088857</data>
    </edge>
    <edge source="URY" target="BRA">
      <data key="d0">1271452</data>
    </edge>
    <edge source="URY" target="CAN">
      <data key="d0">304487</data>
    </edge>
    <edge source="URY" target="CHL">
      <data key="d0">402950</data>
    </edge>
    <edge source="URY" target="CHN">
      <data key="d0">39886</data>
    </edge>
    <edge source="URY" target="ITA">
      <data key="d0">1249531</data>
    </edge>
    <edge source="URY" target="JPN">
      <data key="d0">1363682</data>
    </edge>
    <edge source="URY" target="MEX">
      <data key="d0">33563</data>
    </edge>
    <edge source="URY" target="MAR">
      <data key="d0">1459121</data>
    </edge>
    <edge source="URY" target="NOR">
      <data key="d0">8690078</data>
    </edge>
    <edge source="URY" target="ESP">
      <data key="d0">28092626</data>
    </edge>
    <edge source="URY" target="THA">
      <data key="d0">201881</data>
    </edge>
    <edge source="URY" target="USA">
      <data key="d0">3912542</data>
    </edge>
    <edge source="AUS" target="BEL">
      <data key="d0">1344568</data>
    </edge>
    <edge source="AUS" target="BRA">
      <data key="d0">462816</data>
    </edge>
    <edge source="AUS" target="CAN">
      <data key="d0">11950</data>
    </edge>
    <edge source="AUS" target="LKA">
      <data key="d0">26746</data>
    </edge>
    <edge source="AUS" target="CHN">
      <data key="d0">1880228</data>
    </edge>
    <edge source="AUS" target="DNK">
      <data key="d0">287741</data>
    </edge>
    <edge source="AUS" target="FIN">
      <data key="d0">427917</data>
    </edge>
    <edge source="AUS" target="FRA">
      <data key="d0">54500</data>
    </edge>
    <edge source="AUS" target="DEU">
      <data key="d0">436594</data>
    </edge>
    <edge source="AUS" target="GRC">
      <data key="d0">290889</data>
    </edge>
    <edge source="AUS" target="GTM">
      <data key="d0">18686</data>
    </edge>
    <edge source="AUS" target="HKG">
      <data key="d0">1902510</data>
    </edge>
    <edge source="AUS" target="IDN">
      <data key="d0">18242028</data>
    </edge>
    <edge source="AUS" target="IRL">
      <data key="d0">168275</data>
    </edge>
    <edge source="AUS" target="ISR">
      <data key="d0">21233</data>
    </edge>
    <edge source="AUS" target="ITA">
      <data key="d0">278780</data>
    </edge>
    <edge source="AUS" target="JPN">
      <data key="d0">218863610</data>
    </edge>
    <edge source="AUS" target="KOR">
      <data key="d0">33689689</data>
    </edge>
    <edge source="AUS" target="MYS">
      <data key="d0">544607</data>
    </edge>
    <edge source="AUS" target="MUS">
      <data key="d0">13366</data>
    </edge>
    <edge source="AUS" target="NLD">
      <data key="d0">152801</data>
    </edge>
    <edge source="AUS" target="NZL">
      <data key="d0">5130924</data>
    </edge>
    <edge source="AUS" target="PHL">
      <data key="d0">2397241</data>
    </edge>
    <edge source="AUS" target="IND">
      <data key="d0">179275</data>
    </edge>
    <edge source="AUS" target="SGP">
      <data key="d0">869501</data>
    </edge>
    <edge source="AUS" target="VNM">
      <data key="d0">37272</data>
    </edge>
    <edge source="AUS" target="SVN">
      <data key="d0">20539</data>
    </edge>
    <edge source="AUS" target="ZAF">
      <data key="d0">257387</data>
    </edge>
    <edge source="AUS" target="SWE">
      <data key="d0">715211</data>
    </edge>
    <edge source="AUS" target="THA">
      <data key="d0">1730209</data>
    </edge>
    <edge source="AUS" target="ARE">
      <data key="d0">1074341</data>
    </edge>
    <edge source="AUS" target="GBR">
      <data key="d0">3686298</data>
    </edge>
    <edge source="AUS" target="USA">
      <data key="d0">9776225</data>
    </edge>
    <edge source="LKA" target="CAN">
      <data key="d0">25604</data>
    </edge>
    <edge source="LKA" target="FRA">
      <data key="d0">1176995</data>
    </edge>
    <edge source="LKA" target="DEU">
      <data key="d0">74178</data>
    </edge>
    <edge source="LKA" target="GRC">
      <data key="d0">15430</data>
    </edge>
    <edge source="LKA" target="ITA">
      <data key="d0">41875</data>
    </edge>
    <edge source="LKA" target="JPN">
      <data key="d0">103281</data>
    </edge>
    <edge source="LKA" target="MYS">
      <data key="d0">18763</data>
    </edge>
    <edge source="LKA" target="NLD">
      <data key="d0">224247</data>
    </edge>
    <edge source="LKA" target="NOR">
      <data key="d0">11489</data>
    </edge>
    <edge source="LKA" target="SGP">
      <data key="d0">20036</data>
    </edge>
    <edge source="LKA" target="SWE">
      <data key="d0">19027</data>
    </edge>
    <edge source="LKA" target="ARE">
      <data key="d0">13485</data>
    </edge>
    <edge source="LKA" target="USA">
      <data key="d0">47591</data>
    </edge>
    <edge source="FIN" target="ALB">
      <data key="d0">120112</data>
    </edge>
    <edge source="FIN" target="DZA">
      <data key="d0">59896326</data>
    </edge>
    <edge source="FIN" target="AUS">
      <data key="d0">6135583</data>
    </edge>
    <edge source="FIN" target="AUT">
      <data key="d0">20427004</data>
    </edge>
    <edge source="FIN" target="BEL">
      <data key="d0">14897977</data>
    </edge>
    <edge source="FIN" target="BGR">
      <data key="d0">26971</data>
    </edge>
    <edge source="FIN" target="CAN">
      <data key="d0">103300</data>
    </edge>
    <edge source="FIN" target="LKA">
      <data key="d0">1560228</data>
    </edge>
    <edge source="FIN" target="CHN">
      <data key="d0">4085447</data>
    </edge>
    <edge source="FIN" target="HRV">
      <data key="d0">215535</data>
    </edge>
    <edge source="FIN" target="CZE">
      <data key="d0">1053270</data>
    </edge>
    <edge source="FIN" target="DNK">
      <data key="d0">102852659</data>
    </edge>
    <edge source="FIN" target="EST">
      <data key="d0">2897878</data>
    </edge>
    <edge source="FIN" target="FRA">
      <data key="d0">135036803</data>
    </edge>
    <edge source="FIN" target="DEU">
      <data key="d0">188468431</data>
    </edge>
    <edge source="FIN" target="GRC">
      <data key="d0">20192897</data>
    </edge>
    <edge source="FIN" target="HKG">
      <data key="d0">2023751</data>
    </edge>
    <edge source="FIN" target="HUN">
      <data key="d0">5282462</data>
    </edge>
    <edge source="FIN" target="IRL">
      <data key="d0">39023188</data>
    </edge>
    <edge source="FIN" target="ISR">
      <data key="d0">44585137</data>
    </edge>
    <edge source="FIN" target="ITA">
      <data key="d0">48228133</data>
    </edge>
    <edge source="FIN" target="JPN">
      <data key="d0">168473822</data>
    </edge>
    <edge source="FIN" target="KAZ">
      <data key="d0">107440</data>
    </edge>
    <edge source="FIN" target="JOR">
      <data key="d0">150368</data>
    </edge>
    <edge source="FIN" target="KOR">
      <data key="d0">454035</data>
    </edge>
    <edge source="FIN" target="LBN">
      <data key="d0">407292</data>
    </edge>
    <edge source="FIN" target="LVA">
      <data key="d0">946859</data>
    </edge>
    <edge source="FIN" target="LTU">
      <data key="d0">81454</data>
    </edge>
    <edge source="FIN" target="MYS">
      <data key="d0">2112613</data>
    </edge>
    <edge source="FIN" target="MAR">
      <data key="d0">12131236</data>
    </edge>
    <edge source="FIN" target="OMN">
      <data key="d0">1693087</data>
    </edge>
    <edge source="FIN" target="NLD">
      <data key="d0">101913688</data>
    </edge>
    <edge source="FIN" target="NZL">
      <data key="d0">14744</data>
    </edge>
    <edge source="FIN" target="NOR">
      <data key="d0">20795618</data>
    </edge>
    <edge source="FIN" target="PAK">
      <data key="d0">35410</data>
    </edge>
    <edge source="FIN" target="POL">
      <data key="d0">1443118</data>
    </edge>
    <edge source="FIN" target="PRT">
      <data key="d0">902915</data>
    </edge>
    <edge source="FIN" target="RUS">
      <data key="d0">2568411</data>
    </edge>
    <edge source="FIN" target="SAU">
      <data key="d0">26093754</data>
    </edge>
    <edge source="FIN" target="SGP">
      <data key="d0">36624</data>
    </edge>
    <edge source="FIN" target="SVK">
      <data key="d0">26556</data>
    </edge>
    <edge source="FIN" target="VNM">
      <data key="d0">1826860</data>
    </edge>
    <edge source="FIN" target="SVN">
      <data key="d0">113858</data>
    </edge>
    <edge source="FIN" target="ESP">
      <data key="d0">37652231</data>
    </edge>
    <edge source="FIN" target="SWE">
      <data key="d0">31316895</data>
    </edge>
    <edge source="FIN" target="CHE">
      <data key="d0">12504473</data>
    </edge>
    <edge source="FIN" target="THA">
      <data key="d0">737457</data>
    </edge>
    <edge source="FIN" target="ARE">
      <data key="d0">3282788</data>
    </edge>
    <edge source="FIN" target="TUN">
      <data key="d0">27739252</data>
    </edge>
    <edge source="FIN" target="TUR">
      <data key="d0">1508781</data>
    </edge>
    <edge source="FIN" target="UKR">
      <data key="d0">126950</data>
    </edge>
    <edge source="FIN" target="EGY">
      <data key="d0">92711030</data>
    </edge>
    <edge source="FIN" target="GBR">
      <data key="d0">272022296</data>
    </edge>
    <edge source="FIN" target="USA">
      <data key="d0">15758240</data>
    </edge>
    <edge source="GTM" target="BEL">
      <data key="d0">12250</data>
    </edge>
    <edge source="GTM" target="CAN">
      <data key="d0">12650</data>
    </edge>
    <edge source="GTM" target="SLV">
      <data key="d0">4650851</data>
    </edge>
    <edge source="GTM" target="HND">
      <data key="d0">364087</data>
    </edge>
    <edge source="GTM" target="ITA">
      <data key="d0">87183</data>
    </edge>
    <edge source="GTM" target="JPN">
      <data key="d0">301731</data>
    </edge>
    <edge source="GTM" target="MEX">
      <data key="d0">322794</data>
    </edge>
    <edge source="GTM" target="NIC">
      <data key="d0">35612</data>
    </edge>
    <edge source="GTM" target="PAN">
      <data key="d0">60000</data>
    </edge>
    <edge source="GTM" target="ESP">
      <data key="d0">71176</data>
    </edge>
    <edge source="GTM" target="GBR">
      <data key="d0">17396</data>
    </edge>
    <edge source="GTM" target="USA">
      <data key="d0">1556749</data>
    </edge>
    <edge source="IDN" target="ARG">
      <data key="d0">41250</data>
    </edge>
    <edge source="IDN" target="AUS">
      <data key="d0">7144987</data>
    </edge>
    <edge source="IDN" target="BEL">
      <data key="d0">6080003</data>
    </edge>
    <edge source="IDN" target="BRA">
      <data key="d0">24143</data>
    </edge>
    <edge source="IDN" target="BGR">
      <data key="d0">262905</data>
    </edge>
    <edge source="IDN" target="KHM">
      <data key="d0">12959</data>
    </edge>
    <edge source="IDN" target="CMR">
      <data key="d0">15578</data>
    </edge>
    <edge source="IDN" target="CAN">
      <data key="d0">1259456</data>
    </edge>
    <edge source="IDN" target="LKA">
      <data key="d0">56405</data>
    </edge>
    <edge source="IDN" target="CHN">
      <data key="d0">71200370</data>
    </edge>
    <edge source="IDN" target="CRI">
      <data key="d0">33207</data>
    </edge>
    <edge source="IDN" target="CZE">
      <data key="d0">18365</data>
    </edge>
    <edge source="IDN" target="DNK">
      <data key="d0">476053</data>
    </edge>
    <edge source="IDN" target="FIN">
      <data key="d0">231504</data>
    </edge>
    <edge source="IDN" target="FRA">
      <data key="d0">1378076</data>
    </edge>
    <edge source="IDN" target="DEU">
      <data key="d0">2266345</data>
    </edge>
    <edge source="IDN" target="GRC">
      <data key="d0">177354</data>
    </edge>
    <edge source="IDN" target="HKG">
      <data key="d0">43764010</data>
    </edge>
    <edge source="IDN" target="IRL">
      <data key="d0">323418</data>
    </edge>
    <edge source="IDN" target="ISR">
      <data key="d0">82984</data>
    </edge>
    <edge source="IDN" target="ITA">
      <data key="d0">12194740</data>
    </edge>
    <edge source="IDN" target="JPN">
      <data key="d0">68776284</data>
    </edge>
    <edge source="IDN" target="JOR">
      <data key="d0">28275</data>
    </edge>
    <edge source="IDN" target="KOR">
      <data key="d0">33880735</data>
    </edge>
    <edge source="IDN" target="MYS">
      <data key="d0">10605600</data>
    </edge>
    <edge source="IDN" target="MEX">
      <data key="d0">133354</data>
    </edge>
    <edge source="IDN" target="OMN">
      <data key="d0">14519</data>
    </edge>
    <edge source="IDN" target="NLD">
      <data key="d0">13304827</data>
    </edge>
    <edge source="IDN" target="NZL">
      <data key="d0">1263925</data>
    </edge>
    <edge source="IDN" target="NER">
      <data key="d0">105575</data>
    </edge>
    <edge source="IDN" target="NOR">
      <data key="d0">1560799</data>
    </edge>
    <edge source="IDN" target="PAK">
      <data key="d0">60669</data>
    </edge>
    <edge source="IDN" target="PER">
      <data key="d0">17229</data>
    </edge>
    <edge source="IDN" target="PHL">
      <data key="d0">316162</data>
    </edge>
    <edge source="IDN" target="POL">
      <data key="d0">171132</data>
    </edge>
    <edge source="IDN" target="PRT">
      <data key="d0">103543</data>
    </edge>
    <edge source="IDN" target="RUS">
      <data key="d0">372046</data>
    </edge>
    <edge source="IDN" target="SAU">
      <data key="d0">1053996</data>
    </edge>
    <edge source="IDN" target="SEN">
      <data key="d0">20821</data>
    </edge>
    <edge source="IDN" target="IND">
      <data key="d0">12927294</data>
    </edge>
    <edge source="IDN" target="SGP">
      <data key="d0">15569325</data>
    </edge>
    <edge source="IDN" target="VNM">
      <data key="d0">1444131</data>
    </edge>
    <edge source="IDN" target="SVN">
      <data key="d0">22997</data>
    </edge>
    <edge source="IDN" target="ZAF">
      <data key="d0">1873586</data>
    </edge>
    <edge source="IDN" target="ESP">
      <data key="d0">546703</data>
    </edge>
    <edge source="IDN" target="SWE">
      <data key="d0">45340</data>
    </edge>
    <edge source="IDN" target="CHE">
      <data key="d0">727136</data>
    </edge>
    <edge source="IDN" target="THA">
      <data key="d0">1887668</data>
    </edge>
    <edge source="IDN" target="ARE">
      <data key="d0">952384</data>
    </edge>
    <edge source="IDN" target="TUR">
      <data key="d0">869515</data>
    </edge>
    <edge source="IDN" target="UKR">
      <data key="d0">15425</data>
    </edge>
    <edge source="IDN" target="MKD">
      <data key="d0">11040</data>
    </edge>
    <edge source="IDN" target="GBR">
      <data key="d0">7411759</data>
    </edge>
    <edge source="IDN" target="USA">
      <data key="d0">21887955</data>
    </edge>
    <edge source="IRL" target="BEL">
      <data key="d0">1807293</data>
    </edge>
    <edge source="IRL" target="CAN">
      <data key="d0">197394</data>
    </edge>
    <edge source="IRL" target="CHN">
      <data key="d0">43119</data>
    </edge>
    <edge source="IRL" target="CZE">
      <data key="d0">56662</data>
    </edge>
    <edge source="IRL" target="EST">
      <data key="d0">14081</data>
    </edge>
    <edge source="IRL" target="FRA">
      <data key="d0">18440</data>
    </edge>
    <edge source="IRL" target="DEU">
      <data key="d0">54273</data>
    </edge>
    <edge source="IRL" target="ISR">
      <data key="d0">27373</data>
    </edge>
    <edge source="IRL" target="KOR">
      <data key="d0">17020</data>
    </edge>
    <edge source="IRL" target="NLD">
      <data key="d0">20547</data>
    </edge>
    <edge source="IRL" target="NOR">
      <data key="d0">18890</data>
    </edge>
    <edge source="IRL" target="SAU">
      <data key="d0">15870</data>
    </edge>
    <edge source="IRL" target="ZAF">
      <data key="d0">13232</data>
    </edge>
    <edge source="IRL" target="ESP">
      <data key="d0">152614</data>
    </edge>
    <edge source="IRL" target="GBR">
      <data key="d0">52388423</data>
    </edge>
    <edge source="IRL" target="USA">
      <data key="d0">220632</data>
    </edge>
    <edge source="MYS" target="AUS">
      <data key="d0">46606430</data>
    </edge>
    <edge source="MYS" target="BEL">
      <data key="d0">43112130</data>
    </edge>
    <edge source="MYS" target="BRA">
      <data key="d0">64788</data>
    </edge>
    <edge source="MYS" target="CAN">
      <data key="d0">7252773</data>
    </edge>
    <edge source="MYS" target="LKA">
      <data key="d0">3844134</data>
    </edge>
    <edge source="MYS" target="CHN">
      <data key="d0">176572611</data>
    </edge>
    <edge source="MYS" target="DNK">
      <data key="d0">1581879</data>
    </edge>
    <edge source="MYS" target="FIN">
      <data key="d0">541669</data>
    </edge>
    <edge source="MYS" target="FRA">
      <data key="d0">17391317</data>
    </edge>
    <edge source="MYS" target="GEO">
      <data key="d0">25314</data>
    </edge>
    <edge source="MYS" target="DEU">
      <data key="d0">21508241</data>
    </edge>
    <edge source="MYS" target="GRC">
      <data key="d0">349239</data>
    </edge>
    <edge source="MYS" target="HKG">
      <data key="d0">104580146</data>
    </edge>
    <edge source="MYS" target="IDN">
      <data key="d0">9954440</data>
    </edge>
    <edge source="MYS" target="IRL">
      <data key="d0">758497</data>
    </edge>
    <edge source="MYS" target="ITA">
      <data key="d0">17056030</data>
    </edge>
    <edge source="MYS" target="JPN">
      <data key="d0">445140295</data>
    </edge>
    <edge source="MYS" target="KOR">
      <data key="d0">72916648</data>
    </edge>
    <edge source="MYS" target="LBN">
      <data key="d0">292234</data>
    </edge>
    <edge source="MYS" target="MDG">
      <data key="d0">1018342</data>
    </edge>
    <edge source="MYS" target="MUS">
      <data key="d0">1665577</data>
    </edge>
    <edge source="MYS" target="MOZ">
      <data key="d0">24378</data>
    </edge>
    <edge source="MYS" target="OMN">
      <data key="d0">446267</data>
    </edge>
    <edge source="MYS" target="NLD">
      <data key="d0">173231851</data>
    </edge>
    <edge source="MYS" target="NZL">
      <data key="d0">458955</data>
    </edge>
    <edge source="MYS" target="NOR">
      <data key="d0">785134</data>
    </edge>
    <edge source="MYS" target="PAK">
      <data key="d0">3189246</data>
    </edge>
    <edge source="MYS" target="PHL">
      <data key="d0">41748302</data>
    </edge>
    <edge source="MYS" target="PRT">
      <data key="d0">70716</data>
    </edge>
    <edge source="MYS" target="SAU">
      <data key="d0">11337038</data>
    </edge>
    <edge source="MYS" target="IND">
      <data key="d0">97856902</data>
    </edge>
    <edge source="MYS" target="SGP">
      <data key="d0">50839982</data>
    </edge>
    <edge source="MYS" target="VNM">
      <data key="d0">11322761</data>
    </edge>
    <edge source="MYS" target="ZAF">
      <data key="d0">20367040</data>
    </edge>
    <edge source="MYS" target="ESP">
      <data key="d0">93105</data>
    </edge>
    <edge source="MYS" target="SWE">
      <data key="d0">680447</data>
    </edge>
    <edge source="MYS" target="CHE">
      <data key="d0">717044</data>
    </edge>
    <edge source="MYS" target="THA">
      <data key="d0">103050255</data>
    </edge>
    <edge source="MYS" target="ARE">
      <data key="d0">16343080</data>
    </edge>
    <edge source="MYS" target="TUR">
      <data key="d0">99645</data>
    </edge>
    <edge source="MYS" target="UKR">
      <data key="d0">19657</data>
    </edge>
    <edge source="MYS" target="GBR">
      <data key="d0">36666250</data>
    </edge>
    <edge source="MYS" target="USA">
      <data key="d0">49088649</data>
    </edge>
    <edge source="PHL" target="AUS">
      <data key="d0">181592</data>
    </edge>
    <edge source="PHL" target="CAN">
      <data key="d0">759789</data>
    </edge>
    <edge source="PHL" target="CHN">
      <data key="d0">371970</data>
    </edge>
    <edge source="PHL" target="DNK">
      <data key="d0">136015</data>
    </edge>
    <edge source="PHL" target="FRA">
      <data key="d0">18597200</data>
    </edge>
    <edge source="PHL" target="JPN">
      <data key="d0">17960593</data>
    </edge>
    <edge source="PHL" target="KOR">
      <data key="d0">601605</data>
    </edge>
    <edge source="PHL" target="MYS">
      <data key="d0">121125</data>
    </edge>
    <edge source="PHL" target="NLD">
      <data key="d0">18634</data>
    </edge>
    <edge source="PHL" target="SGP">
      <data key="d0">631580</data>
    </edge>
    <edge source="PHL" target="THA">
      <data key="d0">160732</data>
    </edge>
    <edge source="PHL" target="GBR">
      <data key="d0">43394</data>
    </edge>
    <edge source="PHL" target="USA">
      <data key="d0">295536</data>
    </edge>
    <edge source="VNM" target="LKA">
      <data key="d0">184000</data>
    </edge>
    <edge source="VNM" target="CHN">
      <data key="d0">7123000</data>
    </edge>
    <edge source="VNM" target="DNK">
      <data key="d0">151000</data>
    </edge>
    <edge source="VNM" target="FIN">
      <data key="d0">54000</data>
    </edge>
    <edge source="VNM" target="HKG">
      <data key="d0">636000</data>
    </edge>
    <edge source="VNM" target="JPN">
      <data key="d0">21053000</data>
    </edge>
    <edge source="VNM" target="KOR">
      <data key="d0">802000</data>
    </edge>
    <edge source="VNM" target="MYS">
      <data key="d0">241000</data>
    </edge>
    <edge source="VNM" target="SGP">
      <data key="d0">2285000</data>
    </edge>
    <edge source="VNM" target="THA">
      <data key="d0">338000</data>
    </edge>
    <edge source="SWE" target="ALB">
      <data key="d0">114800</data>
    </edge>
    <edge source="SWE" target="DZA">
      <data key="d0">14203601</data>
    </edge>
    <edge source="SWE" target="AZE">
      <data key="d0">1258657</data>
    </edge>
    <edge source="SWE" target="ARG">
      <data key="d0">16041</data>
    </edge>
    <edge source="SWE" target="AUS">
      <data key="d0">1469161</data>
    </edge>
    <edge source="SWE" target="AUT">
      <data key="d0">6158735</data>
    </edge>
    <edge source="SWE" target="BEL">
      <data key="d0">22984412</data>
    </edge>
    <edge source="SWE" target="CAN">
      <data key="d0">291039</data>
    </edge>
    <edge source="SWE" target="LKA">
      <data key="d0">73987</data>
    </edge>
    <edge source="SWE" target="CHN">
      <data key="d0">2325253</data>
    </edge>
    <edge source="SWE" target="COL">
      <data key="d0">14514</data>
    </edge>
    <edge source="SWE" target="HRV">
      <data key="d0">166963</data>
    </edge>
    <edge source="SWE" target="CZE">
      <data key="d0">2536848</data>
    </edge>
    <edge source="SWE" target="DNK">
      <data key="d0">247265513</data>
    </edge>
    <edge source="SWE" target="EST">
      <data key="d0">724923</data>
    </edge>
    <edge source="SWE" target="FIN">
      <data key="d0">6135382</data>
    </edge>
    <edge source="SWE" target="FRA">
      <data key="d0">75227862</data>
    </edge>
    <edge source="SWE" target="DEU">
      <data key="d0">216982328</data>
    </edge>
    <edge source="SWE" target="GRC">
      <data key="d0">24681100</data>
    </edge>
    <edge source="SWE" target="HND">
      <data key="d0">46269</data>
    </edge>
    <edge source="SWE" target="HKG">
      <data key="d0">1227229</data>
    </edge>
    <edge source="SWE" target="HUN">
      <data key="d0">3222377</data>
    </edge>
    <edge source="SWE" target="IDN">
      <data key="d0">246624</data>
    </edge>
    <edge source="SWE" target="IRL">
      <data key="d0">53788563</data>
    </edge>
    <edge source="SWE" target="ISR">
      <data key="d0">6062923</data>
    </edge>
    <edge source="SWE" target="ITA">
      <data key="d0">58105036</data>
    </edge>
    <edge source="SWE" target="JPN">
      <data key="d0">178707749</data>
    </edge>
    <edge source="SWE" target="JOR">
      <data key="d0">2308121</data>
    </edge>
    <edge source="SWE" target="KOR">
      <data key="d0">1975614</data>
    </edge>
    <edge source="SWE" target="LBN">
      <data key="d0">30010</data>
    </edge>
    <edge source="SWE" target="LVA">
      <data key="d0">375611</data>
    </edge>
    <edge source="SWE" target="LTU">
      <data key="d0">166417</data>
    </edge>
    <edge source="SWE" target="MYS">
      <data key="d0">1433914</data>
    </edge>
    <edge source="SWE" target="MRT">
      <data key="d0">21170</data>
    </edge>
    <edge source="SWE" target="MUS">
      <data key="d0">10585</data>
    </edge>
    <edge source="SWE" target="MAR">
      <data key="d0">22018539</data>
    </edge>
    <edge source="SWE" target="NLD">
      <data key="d0">162116584</data>
    </edge>
    <edge source="SWE" target="NZL">
      <data key="d0">11895</data>
    </edge>
    <edge source="SWE" target="NOR">
      <data key="d0">236937734</data>
    </edge>
    <edge source="SWE" target="PAK">
      <data key="d0">588952</data>
    </edge>
    <edge source="SWE" target="PAN">
      <data key="d0">133788</data>
    </edge>
    <edge source="SWE" target="POL">
      <data key="d0">8953011</data>
    </edge>
    <edge source="SWE" target="PRT">
      <data key="d0">2694208</data>
    </edge>
    <edge source="SWE" target="ROU">
      <data key="d0">67440</data>
    </edge>
    <edge source="SWE" target="RUS">
      <data key="d0">1061358</data>
    </edge>
    <edge source="SWE" target="SAU">
      <data key="d0">27718945</data>
    </edge>
    <edge source="SWE" target="SVK">
      <data key="d0">1297288</data>
    </edge>
    <edge source="SWE" target="VNM">
      <data key="d0">873880</data>
    </edge>
    <edge source="SWE" target="SVN">
      <data key="d0">497614</data>
    </edge>
    <edge source="SWE" target="ZAF">
      <data key="d0">133679</data>
    </edge>
    <edge source="SWE" target="ESP">
      <data key="d0">100946204</data>
    </edge>
    <edge source="SWE" target="CHE">
      <data key="d0">5923678</data>
    </edge>
    <edge source="SWE" target="THA">
      <data key="d0">461057</data>
    </edge>
    <edge source="SWE" target="ARE">
      <data key="d0">598337</data>
    </edge>
    <edge source="SWE" target="TUN">
      <data key="d0">10488957</data>
    </edge>
    <edge source="SWE" target="TUR">
      <data key="d0">625400</data>
    </edge>
    <edge source="SWE" target="UKR">
      <data key="d0">67222</data>
    </edge>
    <edge source="SWE" target="EGY">
      <data key="d0">86145248</data>
    </edge>
    <edge source="SWE" target="GBR">
      <data key="d0">448140540</data>
    </edge>
    <edge source="SWE" target="USA">
      <data key="d0">40245173</data>
    </edge>
    <edge source="THA" target="AUS">
      <data key="d0">5454141</data>
    </edge>
    <edge source="THA" target="AUT">
      <data key="d0">11600</data>
    </edge>
    <edge source="THA" target="BEL">
      <data key="d0">1927218</data>
    </edge>
    <edge source="THA" target="BGR">
      <data key="d0">23527</data>
    </edge>
    <edge source="THA" target="KHM">
      <data key="d0">26164</data>
    </edge>
    <edge source="THA" target="CAN">
      <data key="d0">1668457</data>
    </edge>
    <edge source="THA" target="CHN">
      <data key="d0">14269149</data>
    </edge>
    <edge source="THA" target="DNK">
      <data key="d0">1365156</data>
    </edge>
    <edge source="THA" target="FIN">
      <data key="d0">1084501</data>
    </edge>
    <edge source="THA" target="FRA">
      <data key="d0">127441</data>
    </edge>
    <edge source="THA" target="DEU">
      <data key="d0">798011</data>
    </edge>
    <edge source="THA" target="GRC">
      <data key="d0">137187</data>
    </edge>
    <edge source="THA" target="HKG">
      <data key="d0">32095813</data>
    </edge>
    <edge source="THA" target="IRL">
      <data key="d0">1868644</data>
    </edge>
    <edge source="THA" target="ISR">
      <data key="d0">16635</data>
    </edge>
    <edge source="THA" target="ITA">
      <data key="d0">3037681</data>
    </edge>
    <edge source="THA" target="JPN">
      <data key="d0">53669473</data>
    </edge>
    <edge source="THA" target="KOR">
      <data key="d0">337955</data>
    </edge>
    <edge source="THA" target="MYS">
      <data key="d0">2402044</data>
    </edge>
    <edge source="THA" target="NLD">
      <data key="d0">3496562</data>
    </edge>
    <edge source="THA" target="NER">
      <data key="d0">14236</data>
    </edge>
    <edge source="THA" target="NOR">
      <data key="d0">1229638</data>
    </edge>
    <edge source="THA" target="PAK">
      <data key="d0">101793</data>
    </edge>
    <edge source="THA" target="PHL">
      <data key="d0">32493</data>
    </edge>
    <edge source="THA" target="PRT">
      <data key="d0">2011595</data>
    </edge>
    <edge source="THA" target="SGP">
      <data key="d0">129153</data>
    </edge>
    <edge source="THA" target="VNM">
      <data key="d0">5364665</data>
    </edge>
    <edge source="THA" target="SVN">
      <data key="d0">57949</data>
    </edge>
    <edge source="THA" target="ESP">
      <data key="d0">3397590</data>
    </edge>
    <edge source="THA" target="SWE">
      <data key="d0">811079</data>
    </edge>
    <edge source="THA" target="CHE">
      <data key="d0">315190</data>
    </edge>
    <edge source="THA" target="ARE">
      <data key="d0">27309</data>
    </edge>
    <edge source="THA" target="TUR">
      <data key="d0">313912</data>
    </edge>
    <edge source="THA" target="GBR">
      <data key="d0">2737664</data>
    </edge>
    <edge source="THA" target="USA">
      <data key="d0">13861069</data>
    </edge>
    <edge source="ARE" target="AZE">
      <data key="d0">13615</data>
    </edge>
    <edge source="ARE" target="ETH">
      <data key="d0">74046</data>
    </edge>
    <edge source="ARE" target="ITA">
      <data key="d0">21130</data>
    </edge>
    <edge source="ARE" target="KAZ">
      <data key="d0">13681</data>
    </edge>
    <edge source="ARE" target="OMN">
      <data key="d0">3529853</data>
    </edge>
    <edge source="ARE" target="PAK">
      <data key="d0">13000</data>
    </edge>
    <edge source="ARE" target="SAU">
      <data key="d0">441165</data>
    </edge>
    <edge source="ARE" target="IND">
      <data key="d0">144479</data>
    </edge>
    <edge source="ARE" target="EGY">
      <data key="d0">15150</data>
    </edge>
    <edge source="BGR" target="ALB">
      <data key="d0">44016</data>
    </edge>
    <edge source="BGR" target="DZA">
      <data key="d0">32885</data>
    </edge>
    <edge source="BGR" target="AUT">
      <data key="d0">203550</data>
    </edge>
    <edge source="BGR" target="BEL">
      <data key="d0">35748</data>
    </edge>
    <edge source="BGR" target="CHN">
      <data key="d0">1182338</data>
    </edge>
    <edge source="BGR" target="CZE">
      <data key="d0">122129</data>
    </edge>
    <edge source="BGR" target="DNK">
      <data key="d0">25644</data>
    </edge>
    <edge source="BGR" target="FIN">
      <data key="d0">68876</data>
    </edge>
    <edge source="BGR" target="FRA">
      <data key="d0">1068854</data>
    </edge>
    <edge source="BGR" target="DEU">
      <data key="d0">589653</data>
    </edge>
    <edge source="BGR" target="GRC">
      <data key="d0">17634919</data>
    </edge>
    <edge source="BGR" target="HKG">
      <data key="d0">96591</data>
    </edge>
    <edge source="BGR" target="HUN">
      <data key="d0">26532</data>
    </edge>
    <edge source="BGR" target="ISR">
      <data key="d0">381951</data>
    </edge>
    <edge source="BGR" target="ITA">
      <data key="d0">5783415</data>
    </edge>
    <edge source="BGR" target="JPN">
      <data key="d0">263464</data>
    </edge>
    <edge source="BGR" target="JOR">
      <data key="d0">582396</data>
    </edge>
    <edge source="BGR" target="LBN">
      <data key="d0">75881</data>
    </edge>
    <edge source="BGR" target="MYS">
      <data key="d0">25734</data>
    </edge>
    <edge source="BGR" target="NLD">
      <data key="d0">96083</data>
    </edge>
    <edge source="BGR" target="ROU">
      <data key="d0">53032</data>
    </edge>
    <edge source="BGR" target="RUS">
      <data key="d0">25095</data>
    </edge>
    <edge source="BGR" target="SVN">
      <data key="d0">122497</data>
    </edge>
    <edge source="BGR" target="ZAF">
      <data key="d0">30730</data>
    </edge>
    <edge source="BGR" target="ESP">
      <data key="d0">62831</data>
    </edge>
    <edge source="BGR" target="SWE">
      <data key="d0">26345</data>
    </edge>
    <edge source="BGR" target="CHE">
      <data key="d0">106572</data>
    </edge>
    <edge source="BGR" target="THA">
      <data key="d0">80204</data>
    </edge>
    <edge source="BGR" target="TUR">
      <data key="d0">9299066</data>
    </edge>
    <edge source="BGR" target="MKD">
      <data key="d0">6204126</data>
    </edge>
    <edge source="BGR" target="EGY">
      <data key="d0">215104</data>
    </edge>
    <edge source="BGR" target="GBR">
      <data key="d0">58687</data>
    </edge>
    <edge source="BGR" target="SRB">
      <data key="d0">4252106</data>
    </edge>
    <edge source="HRV" target="ALB">
      <data key="d0">12880</data>
    </edge>
    <edge source="HRV" target="ARG">
      <data key="d0">21908</data>
    </edge>
    <edge source="HRV" target="AUS">
      <data key="d0">44111</data>
    </edge>
    <edge source="HRV" target="AUT">
      <data key="d0">14983263</data>
    </edge>
    <edge source="HRV" target="BEL">
      <data key="d0">992848</data>
    </edge>
    <edge source="HRV" target="BGR">
      <data key="d0">10390</data>
    </edge>
    <edge source="HRV" target="CHN">
      <data key="d0">766312</data>
    </edge>
    <edge source="HRV" target="CZE">
      <data key="d0">21558</data>
    </edge>
    <edge source="HRV" target="DNK">
      <data key="d0">1237576</data>
    </edge>
    <edge source="HRV" target="FIN">
      <data key="d0">441115</data>
    </edge>
    <edge source="HRV" target="FRA">
      <data key="d0">1425608</data>
    </edge>
    <edge source="HRV" target="DEU">
      <data key="d0">4397183</data>
    </edge>
    <edge source="HRV" target="GRC">
      <data key="d0">745236</data>
    </edge>
    <edge source="HRV" target="HKG">
      <data key="d0">94608</data>
    </edge>
    <edge source="HRV" target="HUN">
      <data key="d0">624521</data>
    </edge>
    <edge source="HRV" target="ISR">
      <data key="d0">453167</data>
    </edge>
    <edge source="HRV" target="ITA">
      <data key="d0">94117112</data>
    </edge>
    <edge source="HRV" target="JPN">
      <data key="d0">817131</data>
    </edge>
    <edge source="HRV" target="MYS">
      <data key="d0">21303</data>
    </edge>
    <edge source="HRV" target="MAR">
      <data key="d0">257067</data>
    </edge>
    <edge source="HRV" target="NLD">
      <data key="d0">1968098</data>
    </edge>
    <edge source="HRV" target="PRT">
      <data key="d0">958893</data>
    </edge>
    <edge source="HRV" target="ROU">
      <data key="d0">95747</data>
    </edge>
    <edge source="HRV" target="RUS">
      <data key="d0">32567</data>
    </edge>
    <edge source="HRV" target="SAU">
      <data key="d0">50890</data>
    </edge>
    <edge source="HRV" target="SVK">
      <data key="d0">35020</data>
    </edge>
    <edge source="HRV" target="SVN">
      <data key="d0">18674150</data>
    </edge>
    <edge source="HRV" target="ZAF">
      <data key="d0">23058</data>
    </edge>
    <edge source="HRV" target="ESP">
      <data key="d0">2432726</data>
    </edge>
    <edge source="HRV" target="SWE">
      <data key="d0">2196329</data>
    </edge>
    <edge source="HRV" target="CHE">
      <data key="d0">2477064</data>
    </edge>
    <edge source="HRV" target="TUR">
      <data key="d0">91462</data>
    </edge>
    <edge source="HRV" target="MKD">
      <data key="d0">698927</data>
    </edge>
    <edge source="HRV" target="EGY">
      <data key="d0">6210862</data>
    </edge>
    <edge source="HRV" target="GBR">
      <data key="d0">16190</data>
    </edge>
    <edge source="HRV" target="USA">
      <data key="d0">40811</data>
    </edge>
    <edge source="HRV" target="SRB">
      <data key="d0">666247</data>
    </edge>
    <edge source="CZE" target="AUS">
      <data key="d0">4974482</data>
    </edge>
    <edge source="CZE" target="AUT">
      <data key="d0">141808281</data>
    </edge>
    <edge source="CZE" target="BEL">
      <data key="d0">1802664</data>
    </edge>
    <edge source="CZE" target="BGR">
      <data key="d0">16427</data>
    </edge>
    <edge source="CZE" target="CAN">
      <data key="d0">113666</data>
    </edge>
    <edge source="CZE" target="CHN">
      <data key="d0">462243</data>
    </edge>
    <edge source="CZE" target="HRV">
      <data key="d0">426534</data>
    </edge>
    <edge source="CZE" target="DNK">
      <data key="d0">1121361</data>
    </edge>
    <edge source="CZE" target="EST">
      <data key="d0">34775</data>
    </edge>
    <edge source="CZE" target="FIN">
      <data key="d0">445566</data>
    </edge>
    <edge source="CZE" target="FRA">
      <data key="d0">845213</data>
    </edge>
    <edge source="CZE" target="DEU">
      <data key="d0">101094457</data>
    </edge>
    <edge source="CZE" target="GRC">
      <data key="d0">6003770</data>
    </edge>
    <edge source="CZE" target="HKG">
      <data key="d0">124888</data>
    </edge>
    <edge source="CZE" target="HUN">
      <data key="d0">1926607</data>
    </edge>
    <edge source="CZE" target="ISR">
      <data key="d0">15295</data>
    </edge>
    <edge source="CZE" target="ITA">
      <data key="d0">26176382</data>
    </edge>
    <edge source="CZE" target="JPN">
      <data key="d0">15853120</data>
    </edge>
    <edge source="CZE" target="KAZ">
      <data key="d0">20185</data>
    </edge>
    <edge source="CZE" target="LBN">
      <data key="d0">15132</data>
    </edge>
    <edge source="CZE" target="LVA">
      <data key="d0">165284</data>
    </edge>
    <edge source="CZE" target="LTU">
      <data key="d0">38349</data>
    </edge>
    <edge source="CZE" target="MYS">
      <data key="d0">13017</data>
    </edge>
    <edge source="CZE" target="MEX">
      <data key="d0">42454</data>
    </edge>
    <edge source="CZE" target="NLD">
      <data key="d0">4611072</data>
    </edge>
    <edge source="CZE" target="NOR">
      <data key="d0">465878</data>
    </edge>
    <edge source="CZE" target="POL">
      <data key="d0">2648462</data>
    </edge>
    <edge source="CZE" target="RUS">
      <data key="d0">114336</data>
    </edge>
    <edge source="CZE" target="SAU">
      <data key="d0">11657</data>
    </edge>
    <edge source="CZE" target="SVK">
      <data key="d0">4499534</data>
    </edge>
    <edge source="CZE" target="SVN">
      <data key="d0">2147260</data>
    </edge>
    <edge source="CZE" target="ESP">
      <data key="d0">676486</data>
    </edge>
    <edge source="CZE" target="SWE">
      <data key="d0">1464596</data>
    </edge>
    <edge source="CZE" target="CHE">
      <data key="d0">1152280</data>
    </edge>
    <edge source="CZE" target="THA">
      <data key="d0">11391</data>
    </edge>
    <edge source="CZE" target="UKR">
      <data key="d0">98180</data>
    </edge>
    <edge source="CZE" target="MKD">
      <data key="d0">99927</data>
    </edge>
    <edge source="CZE" target="EGY">
      <data key="d0">55781</data>
    </edge>
    <edge source="CZE" target="GBR">
      <data key="d0">3330492</data>
    </edge>
    <edge source="CZE" target="USA">
      <data key="d0">15119868</data>
    </edge>
    <edge source="CZE" target="SRB">
      <data key="d0">80979</data>
    </edge>
    <edge source="HUN" target="AUT">
      <data key="d0">38403000</data>
    </edge>
    <edge source="HUN" target="BEL">
      <data key="d0">309000</data>
    </edge>
    <edge source="HUN" target="CHN">
      <data key="d0">2583000</data>
    </edge>
    <edge source="HUN" target="HRV">
      <data key="d0">1884000</data>
    </edge>
    <edge source="HUN" target="CZE">
      <data key="d0">559000</data>
    </edge>
    <edge source="HUN" target="DNK">
      <data key="d0">753000</data>
    </edge>
    <edge source="HUN" target="EST">
      <data key="d0">61000</data>
    </edge>
    <edge source="HUN" target="FIN">
      <data key="d0">657000</data>
    </edge>
    <edge source="HUN" target="FRA">
      <data key="d0">1957000</data>
    </edge>
    <edge source="HUN" target="DEU">
      <data key="d0">11818000</data>
    </edge>
    <edge source="HUN" target="GRC">
      <data key="d0">695000</data>
    </edge>
    <edge source="HUN" target="HKG">
      <data key="d0">1907000</data>
    </edge>
    <edge source="HUN" target="IDN">
      <data key="d0">214000</data>
    </edge>
    <edge source="HUN" target="IRL">
      <data key="d0">265000</data>
    </edge>
    <edge source="HUN" target="ISR">
      <data key="d0">194000</data>
    </edge>
    <edge source="HUN" target="ITA">
      <data key="d0">58898000</data>
    </edge>
    <edge source="HUN" target="JPN">
      <data key="d0">47000</data>
    </edge>
    <edge source="HUN" target="KAZ">
      <data key="d0">25000</data>
    </edge>
    <edge source="HUN" target="LBN">
      <data key="d0">17000</data>
    </edge>
    <edge source="HUN" target="MYS">
      <data key="d0">54000</data>
    </edge>
    <edge source="HUN" target="NLD">
      <data key="d0">2163000</data>
    </edge>
    <edge source="HUN" target="NOR">
      <data key="d0">139000</data>
    </edge>
    <edge source="HUN" target="POL">
      <data key="d0">150000</data>
    </edge>
    <edge source="HUN" target="PRT">
      <data key="d0">552000</data>
    </edge>
    <edge source="HUN" target="ROU">
      <data key="d0">431000</data>
    </edge>
    <edge source="HUN" target="SVK">
      <data key="d0">205000</data>
    </edge>
    <edge source="HUN" target="SVN">
      <data key="d0">4565000</data>
    </edge>
    <edge source="HUN" target="ESP">
      <data key="d0">3591000</data>
    </edge>
    <edge source="HUN" target="SWE">
      <data key="d0">8709000</data>
    </edge>
    <edge source="HUN" target="CHE">
      <data key="d0">1620000</data>
    </edge>
    <edge source="HUN" target="THA">
      <data key="d0">91000</data>
    </edge>
    <edge source="HUN" target="TUR">
      <data key="d0">27000</data>
    </edge>
    <edge source="HUN" target="UKR">
      <data key="d0">12000</data>
    </edge>
    <edge source="HUN" target="MKD">
      <data key="d0">24000</data>
    </edge>
    <edge source="HUN" target="EGY">
      <data key="d0">1116000</data>
    </edge>
    <edge source="HUN" target="GBR">
      <data key="d0">815000</data>
    </edge>
    <edge source="HUN" target="USA">
      <data key="d0">27000</data>
    </edge>
    <edge source="HUN" target="SRB">
      <data key="d0">2173000</data>
    </edge>
    <edge source="LBN" target="BLR">
      <data key="d0">33820</data>
    </edge>
    <edge source="LBN" target="CAN">
      <data key="d0">20391</data>
    </edge>
    <edge source="LBN" target="JOR">
      <data key="d0">320831</data>
    </edge>
    <edge source="LBN" target="SAU">
      <data key="d0">97481</data>
    </edge>
    <edge source="LBN" target="ARE">
      <data key="d0">38170</data>
    </edge>
    <edge source="LVA" target="AUS">
      <data key="d0">503525</data>
    </edge>
    <edge source="LVA" target="AUT">
      <data key="d0">1496244</data>
    </edge>
    <edge source="LVA" target="BEL">
      <data key="d0">8082477</data>
    </edge>
    <edge source="LVA" target="CAN">
      <data key="d0">443497</data>
    </edge>
    <edge source="LVA" target="CHN">
      <data key="d0">52945</data>
    </edge>
    <edge source="LVA" target="CZE">
      <data key="d0">108555</data>
    </edge>
    <edge source="LVA" target="DNK">
      <data key="d0">15058746</data>
    </edge>
    <edge source="LVA" target="EST">
      <data key="d0">3799936</data>
    </edge>
    <edge source="LVA" target="FIN">
      <data key="d0">10568558</data>
    </edge>
    <edge source="LVA" target="FRA">
      <data key="d0">11206650</data>
    </edge>
    <edge source="LVA" target="DEU">
      <data key="d0">40251954</data>
    </edge>
    <edge source="LVA" target="GRC">
      <data key="d0">12544</data>
    </edge>
    <edge source="LVA" target="HKG">
      <data key="d0">133487</data>
    </edge>
    <edge source="LVA" target="HUN">
      <data key="d0">94200</data>
    </edge>
    <edge source="LVA" target="IRL">
      <data key="d0">17658444</data>
    </edge>
    <edge source="LVA" target="ISR">
      <data key="d0">36990</data>
    </edge>
    <edge source="LVA" target="ITA">
      <data key="d0">1594272</data>
    </edge>
    <edge source="LVA" target="JPN">
      <data key="d0">4409126</data>
    </edge>
    <edge source="LVA" target="LTU">
      <data key="d0">1098365</data>
    </edge>
    <edge source="LVA" target="MAR">
      <data key="d0">631722</data>
    </edge>
    <edge source="LVA" target="NLD">
      <data key="d0">21608916</data>
    </edge>
    <edge source="LVA" target="NOR">
      <data key="d0">2352690</data>
    </edge>
    <edge source="LVA" target="POL">
      <data key="d0">2012452</data>
    </edge>
    <edge source="LVA" target="PRT">
      <data key="d0">212846</data>
    </edge>
    <edge source="LVA" target="ROU">
      <data key="d0">16637</data>
    </edge>
    <edge source="LVA" target="RUS">
      <data key="d0">84595</data>
    </edge>
    <edge source="LVA" target="SAU">
      <data key="d0">2036574</data>
    </edge>
    <edge source="LVA" target="SVK">
      <data key="d0">499891</data>
    </edge>
    <edge source="LVA" target="VNM">
      <data key="d0">108231</data>
    </edge>
    <edge source="LVA" target="ESP">
      <data key="d0">5352037</data>
    </edge>
    <edge source="LVA" target="SWE">
      <data key="d0">123157841</data>
    </edge>
    <edge source="LVA" target="CHE">
      <data key="d0">1283630</data>
    </edge>
    <edge source="LVA" target="TUR">
      <data key="d0">11348</data>
    </edge>
    <edge source="LVA" target="EGY">
      <data key="d0">13638474</data>
    </edge>
    <edge source="LVA" target="GBR">
      <data key="d0">250514868</data>
    </edge>
    <edge source="LVA" target="USA">
      <data key="d0">2062850</data>
    </edge>
    <edge source="LTU" target="AUS">
      <data key="d0">591954</data>
    </edge>
    <edge source="LTU" target="AUT">
      <data key="d0">1382204</data>
    </edge>
    <edge source="LTU" target="BEL">
      <data key="d0">8723713</data>
    </edge>
    <edge source="LTU" target="BLR">
      <data key="d0">18048</data>
    </edge>
    <edge source="LTU" target="CAN">
      <data key="d0">7303592</data>
    </edge>
    <edge source="LTU" target="CZE">
      <data key="d0">204304</data>
    </edge>
    <edge source="LTU" target="DNK">
      <data key="d0">6734292</data>
    </edge>
    <edge source="LTU" target="EST">
      <data key="d0">190466</data>
    </edge>
    <edge source="LTU" target="FIN">
      <data key="d0">730244</data>
    </edge>
    <edge source="LTU" target="FRA">
      <data key="d0">3523006</data>
    </edge>
    <edge source="LTU" target="DEU">
      <data key="d0">39849475</data>
    </edge>
    <edge source="LTU" target="HUN">
      <data key="d0">863358</data>
    </edge>
    <edge source="LTU" target="IRL">
      <data key="d0">35067</data>
    </edge>
    <edge source="LTU" target="ISR">
      <data key="d0">19732</data>
    </edge>
    <edge source="LTU" target="ITA">
      <data key="d0">3798904</data>
    </edge>
    <edge source="LTU" target="JPN">
      <data key="d0">875119</data>
    </edge>
    <edge source="LTU" target="KOR">
      <data key="d0">412742</data>
    </edge>
    <edge source="LTU" target="LVA">
      <data key="d0">2007813</data>
    </edge>
    <edge source="LTU" target="MYS">
      <data key="d0">232872</data>
    </edge>
    <edge source="LTU" target="NLD">
      <data key="d0">4289807</data>
    </edge>
    <edge source="LTU" target="NOR">
      <data key="d0">1602377</data>
    </edge>
    <edge source="LTU" target="POL">
      <data key="d0">13244696</data>
    </edge>
    <edge source="LTU" target="PRT">
      <data key="d0">108894</data>
    </edge>
    <edge source="LTU" target="RUS">
      <data key="d0">5644518</data>
    </edge>
    <edge source="LTU" target="SVK">
      <data key="d0">12653</data>
    </edge>
    <edge source="LTU" target="ESP">
      <data key="d0">423789</data>
    </edge>
    <edge source="LTU" target="SWE">
      <data key="d0">24049844</data>
    </edge>
    <edge source="LTU" target="CHE">
      <data key="d0">393597</data>
    </edge>
    <edge source="LTU" target="THA">
      <data key="d0">13503</data>
    </edge>
    <edge source="LTU" target="UKR">
      <data key="d0">59191</data>
    </edge>
    <edge source="LTU" target="GBR">
      <data key="d0">8525664</data>
    </edge>
    <edge source="LTU" target="USA">
      <data key="d0">18698444</data>
    </edge>
    <edge source="MOZ" target="BEL">
      <data key="d0">57721</data>
    </edge>
    <edge source="MOZ" target="CAN">
      <data key="d0">199971</data>
    </edge>
    <edge source="MOZ" target="CHN">
      <data key="d0">2524922</data>
    </edge>
    <edge source="MOZ" target="DNK">
      <data key="d0">207907</data>
    </edge>
    <edge source="MOZ" target="DEU">
      <data key="d0">308725</data>
    </edge>
    <edge source="MOZ" target="HKG">
      <data key="d0">3848557</data>
    </edge>
    <edge source="MOZ" target="IRL">
      <data key="d0">15964</data>
    </edge>
    <edge source="MOZ" target="ITA">
      <data key="d0">12324</data>
    </edge>
    <edge source="MOZ" target="JPN">
      <data key="d0">42811</data>
    </edge>
    <edge source="MOZ" target="MWI">
      <data key="d0">91821</data>
    </edge>
    <edge source="MOZ" target="MYS">
      <data key="d0">1780948</data>
    </edge>
    <edge source="MOZ" target="NLD">
      <data key="d0">112979</data>
    </edge>
    <edge source="MOZ" target="NIC">
      <data key="d0">18581</data>
    </edge>
    <edge source="MOZ" target="PRT">
      <data key="d0">287380</data>
    </edge>
    <edge source="MOZ" target="IND">
      <data key="d0">68482</data>
    </edge>
    <edge source="MOZ" target="SGP">
      <data key="d0">259893</data>
    </edge>
    <edge source="MOZ" target="VNM">
      <data key="d0">78100</data>
    </edge>
    <edge source="MOZ" target="ZAF">
      <data key="d0">3516251</data>
    </edge>
    <edge source="MOZ" target="ZWE">
      <data key="d0">79993</data>
    </edge>
    <edge source="MOZ" target="ESP">
      <data key="d0">164279</data>
    </edge>
    <edge source="MOZ" target="USA">
      <data key="d0">25612</data>
    </edge>
    <edge source="OMN" target="ARE">
      <data key="d0">526993</data>
    </edge>
    <edge source="OMN" target="EGY">
      <data key="d0">27555</data>
    </edge>
    <edge source="PAK" target="USA">
      <data key="d0">17776</data>
    </edge>
    <edge source="POL" target="AUT">
      <data key="d0">12378000</data>
    </edge>
    <edge source="POL" target="BEL">
      <data key="d0">8852000</data>
    </edge>
    <edge source="POL" target="BLR">
      <data key="d0">226000</data>
    </edge>
    <edge source="POL" target="CHN">
      <data key="d0">1580000</data>
    </edge>
    <edge source="POL" target="CZE">
      <data key="d0">3947000</data>
    </edge>
    <edge source="POL" target="DNK">
      <data key="d0">14607000</data>
    </edge>
    <edge source="POL" target="EST">
      <data key="d0">441000</data>
    </edge>
    <edge source="POL" target="FIN">
      <data key="d0">6505000</data>
    </edge>
    <edge source="POL" target="FRA">
      <data key="d0">13357000</data>
    </edge>
    <edge source="POL" target="DEU">
      <data key="d0">121582000</data>
    </edge>
    <edge source="POL" target="HKG">
      <data key="d0">448000</data>
    </edge>
    <edge source="POL" target="HUN">
      <data key="d0">993000</data>
    </edge>
    <edge source="POL" target="IDN">
      <data key="d0">871000</data>
    </edge>
    <edge source="POL" target="IRL">
      <data key="d0">194000</data>
    </edge>
    <edge source="POL" target="ITA">
      <data key="d0">25194000</data>
    </edge>
    <edge source="POL" target="JPN">
      <data key="d0">360000</data>
    </edge>
    <edge source="POL" target="LVA">
      <data key="d0">1070000</data>
    </edge>
    <edge source="POL" target="LTU">
      <data key="d0">651000</data>
    </edge>
    <edge source="POL" target="MYS">
      <data key="d0">758000</data>
    </edge>
    <edge source="POL" target="MDA">
      <data key="d0">55000</data>
    </edge>
    <edge source="POL" target="NLD">
      <data key="d0">21707000</data>
    </edge>
    <edge source="POL" target="NOR">
      <data key="d0">3367000</data>
    </edge>
    <edge source="POL" target="PRT">
      <data key="d0">131000</data>
    </edge>
    <edge source="POL" target="RUS">
      <data key="d0">298000</data>
    </edge>
    <edge source="POL" target="SAU">
      <data key="d0">220000</data>
    </edge>
    <edge source="POL" target="SVK">
      <data key="d0">895000</data>
    </edge>
    <edge source="POL" target="SVN">
      <data key="d0">141000</data>
    </edge>
    <edge source="POL" target="ESP">
      <data key="d0">12636000</data>
    </edge>
    <edge source="POL" target="SWE">
      <data key="d0">14855000</data>
    </edge>
    <edge source="POL" target="CHE">
      <data key="d0">1892000</data>
    </edge>
    <edge source="POL" target="THA">
      <data key="d0">321000</data>
    </edge>
    <edge source="POL" target="UKR">
      <data key="d0">189000</data>
    </edge>
    <edge source="POL" target="GBR">
      <data key="d0">2755000</data>
    </edge>
    <edge source="ROU" target="DZA">
      <data key="d0">7442000</data>
    </edge>
    <edge source="ROU" target="AUS">
      <data key="d0">23000</data>
    </edge>
    <edge source="ROU" target="AUT">
      <data key="d0">17645000</data>
    </edge>
    <edge source="ROU" target="BEL">
      <data key="d0">1306000</data>
    </edge>
    <edge source="ROU" target="BGR">
      <data key="d0">3970000</data>
    </edge>
    <edge source="ROU" target="CAN">
      <data key="d0">15000</data>
    </edge>
    <edge source="ROU" target="CHN">
      <data key="d0">35205000</data>
    </edge>
    <edge source="ROU" target="HRV">
      <data key="d0">334000</data>
    </edge>
    <edge source="ROU" target="CZE">
      <data key="d0">1331000</data>
    </edge>
    <edge source="ROU" target="DNK">
      <data key="d0">114000</data>
    </edge>
    <edge source="ROU" target="EST">
      <data key="d0">28000</data>
    </edge>
    <edge source="ROU" target="FIN">
      <data key="d0">104000</data>
    </edge>
    <edge source="ROU" target="FRA">
      <data key="d0">5586000</data>
    </edge>
    <edge source="ROU" target="DEU">
      <data key="d0">20546000</data>
    </edge>
    <edge source="ROU" target="GRC">
      <data key="d0">17018000</data>
    </edge>
    <edge source="ROU" target="HKG">
      <data key="d0">2758000</data>
    </edge>
    <edge source="ROU" target="HUN">
      <data key="d0">38848000</data>
    </edge>
    <edge source="ROU" target="IRL">
      <data key="d0">188000</data>
    </edge>
    <edge source="ROU" target="ISR">
      <data key="d0">9568000</data>
    </edge>
    <edge source="ROU" target="ITA">
      <data key="d0">39584000</data>
    </edge>
    <edge source="ROU" target="JPN">
      <data key="d0">240000</data>
    </edge>
    <edge source="ROU" target="JOR">
      <data key="d0">9609000</data>
    </edge>
    <edge source="ROU" target="KOR">
      <data key="d0">288000</data>
    </edge>
    <edge source="ROU" target="LBN">
      <data key="d0">17217000</data>
    </edge>
    <edge source="ROU" target="LVA">
      <data key="d0">10000</data>
    </edge>
    <edge source="ROU" target="MYS">
      <data key="d0">45000</data>
    </edge>
    <edge source="ROU" target="MUS">
      <data key="d0">10000</data>
    </edge>
    <edge source="ROU" target="MDA">
      <data key="d0">39000</data>
    </edge>
    <edge source="ROU" target="MAR">
      <data key="d0">15198000</data>
    </edge>
    <edge source="ROU" target="OMN">
      <data key="d0">64000</data>
    </edge>
    <edge source="ROU" target="NLD">
      <data key="d0">1591000</data>
    </edge>
    <edge source="ROU" target="NZL">
      <data key="d0">32000</data>
    </edge>
    <edge source="ROU" target="PAK">
      <data key="d0">152000</data>
    </edge>
    <edge source="ROU" target="POL">
      <data key="d0">245000</data>
    </edge>
    <edge source="ROU" target="PRT">
      <data key="d0">504000</data>
    </edge>
    <edge source="ROU" target="RUS">
      <data key="d0">31000</data>
    </edge>
    <edge source="ROU" target="SAU">
      <data key="d0">25648000</data>
    </edge>
    <edge source="ROU" target="IND">
      <data key="d0">203000</data>
    </edge>
    <edge source="ROU" target="SGP">
      <data key="d0">26000</data>
    </edge>
    <edge source="ROU" target="SVK">
      <data key="d0">164000</data>
    </edge>
    <edge source="ROU" target="SVN">
      <data key="d0">5641000</data>
    </edge>
    <edge source="ROU" target="ZAF">
      <data key="d0">128000</data>
    </edge>
    <edge source="ROU" target="ESP">
      <data key="d0">4841000</data>
    </edge>
    <edge source="ROU" target="SWE">
      <data key="d0">711000</data>
    </edge>
    <edge source="ROU" target="CHE">
      <data key="d0">1314000</data>
    </edge>
    <edge source="ROU" target="THA">
      <data key="d0">11000</data>
    </edge>
    <edge source="ROU" target="ARE">
      <data key="d0">8968000</data>
    </edge>
    <edge source="ROU" target="TUN">
      <data key="d0">17270000</data>
    </edge>
    <edge source="ROU" target="TUR">
      <data key="d0">11166000</data>
    </edge>
    <edge source="ROU" target="MKD">
      <data key="d0">3152000</data>
    </edge>
    <edge source="ROU" target="EGY">
      <data key="d0">57709000</data>
    </edge>
    <edge source="ROU" target="GBR">
      <data key="d0">678000</data>
    </edge>
    <edge source="ROU" target="USA">
      <data key="d0">103000</data>
    </edge>
    <edge source="ROU" target="SRB">
      <data key="d0">5509000</data>
    </edge>
    <edge source="RUS" target="DZA">
      <data key="d0">3131270</data>
    </edge>
    <edge source="RUS" target="AZE">
      <data key="d0">9685295</data>
    </edge>
    <edge source="RUS" target="AUS">
      <data key="d0">134671</data>
    </edge>
    <edge source="RUS" target="AUT">
      <data key="d0">19122117</data>
    </edge>
    <edge source="RUS" target="ARM">
      <data key="d0">54391</data>
    </edge>
    <edge source="RUS" target="BEL">
      <data key="d0">32072036</data>
    </edge>
    <edge source="RUS" target="BGR">
      <data key="d0">1425268</data>
    </edge>
    <edge source="RUS" target="CAN">
      <data key="d0">210185</data>
    </edge>
    <edge source="RUS" target="CHN">
      <data key="d0">343925491</data>
    </edge>
    <edge source="RUS" target="HRV">
      <data key="d0">53456</data>
    </edge>
    <edge source="RUS" target="CZE">
      <data key="d0">3368497</data>
    </edge>
    <edge source="RUS" target="DNK">
      <data key="d0">9910224</data>
    </edge>
    <edge source="RUS" target="ETH">
      <data key="d0">28967</data>
    </edge>
    <edge source="RUS" target="EST">
      <data key="d0">30718539</data>
    </edge>
    <edge source="RUS" target="FIN">
      <data key="d0">285187585</data>
    </edge>
    <edge source="RUS" target="FRA">
      <data key="d0">38609912</data>
    </edge>
    <edge source="RUS" target="GEO">
      <data key="d0">13317</data>
    </edge>
    <edge source="RUS" target="DEU">
      <data key="d0">76666283</data>
    </edge>
    <edge source="RUS" target="GRC">
      <data key="d0">14561597</data>
    </edge>
    <edge source="RUS" target="HUN">
      <data key="d0">16821462</data>
    </edge>
    <edge source="RUS" target="IRL">
      <data key="d0">743780</data>
    </edge>
    <edge source="RUS" target="ISR">
      <data key="d0">5421850</data>
    </edge>
    <edge source="RUS" target="ITA">
      <data key="d0">45555915</data>
    </edge>
    <edge source="RUS" target="JPN">
      <data key="d0">556884385</data>
    </edge>
    <edge source="RUS" target="KAZ">
      <data key="d0">21546279</data>
    </edge>
    <edge source="RUS" target="JOR">
      <data key="d0">48477</data>
    </edge>
    <edge source="RUS" target="KOR">
      <data key="d0">73675437</data>
    </edge>
    <edge source="RUS" target="KGZ">
      <data key="d0">1331274</data>
    </edge>
    <edge source="RUS" target="LBN">
      <data key="d0">7730088</data>
    </edge>
    <edge source="RUS" target="LVA">
      <data key="d0">16945613</data>
    </edge>
    <edge source="RUS" target="LTU">
      <data key="d0">21593292</data>
    </edge>
    <edge source="RUS" target="MEX">
      <data key="d0">334253</data>
    </edge>
    <edge source="RUS" target="MDA">
      <data key="d0">1063030</data>
    </edge>
    <edge source="RUS" target="MAR">
      <data key="d0">2820021</data>
    </edge>
    <edge source="RUS" target="NLD">
      <data key="d0">50919552</data>
    </edge>
    <edge source="RUS" target="NZL">
      <data key="d0">12356</data>
    </edge>
    <edge source="RUS" target="NOR">
      <data key="d0">21480476</data>
    </edge>
    <edge source="RUS" target="PAN">
      <data key="d0">45092</data>
    </edge>
    <edge source="RUS" target="POL">
      <data key="d0">9167772</data>
    </edge>
    <edge source="RUS" target="PRT">
      <data key="d0">126068</data>
    </edge>
    <edge source="RUS" target="SAU">
      <data key="d0">2863688</data>
    </edge>
    <edge source="RUS" target="IND">
      <data key="d0">19131</data>
    </edge>
    <edge source="RUS" target="SGP">
      <data key="d0">77164</data>
    </edge>
    <edge source="RUS" target="SVK">
      <data key="d0">3995758</data>
    </edge>
    <edge source="RUS" target="VNM">
      <data key="d0">594021</data>
    </edge>
    <edge source="RUS" target="SVN">
      <data key="d0">356921</data>
    </edge>
    <edge source="RUS" target="ESP">
      <data key="d0">17380785</data>
    </edge>
    <edge source="RUS" target="SWE">
      <data key="d0">107606106</data>
    </edge>
    <edge source="RUS" target="CHE">
      <data key="d0">2024262</data>
    </edge>
    <edge source="RUS" target="THA">
      <data key="d0">27127</data>
    </edge>
    <edge source="RUS" target="ARE">
      <data key="d0">303468</data>
    </edge>
    <edge source="RUS" target="TUN">
      <data key="d0">11887045</data>
    </edge>
    <edge source="RUS" target="TUR">
      <data key="d0">64970954</data>
    </edge>
    <edge source="RUS" target="UKR">
      <data key="d0">5203408</data>
    </edge>
    <edge source="RUS" target="MKD">
      <data key="d0">669937</data>
    </edge>
    <edge source="RUS" target="EGY">
      <data key="d0">70112911</data>
    </edge>
    <edge source="RUS" target="GBR">
      <data key="d0">59852964</data>
    </edge>
    <edge source="RUS" target="USA">
      <data key="d0">4469320</data>
    </edge>
    <edge source="RUS" target="SRB">
      <data key="d0">57246</data>
    </edge>
    <edge source="SAU" target="HKG">
      <data key="d0">27467</data>
    </edge>
    <edge source="SAU" target="JOR">
      <data key="d0">48533</data>
    </edge>
    <edge source="SAU" target="ARE">
      <data key="d0">114933</data>
    </edge>
    <edge source="SVK" target="AUT">
      <data key="d0">51171227</data>
    </edge>
    <edge source="SVK" target="BEL">
      <data key="d0">859821</data>
    </edge>
    <edge source="SVK" target="BGR">
      <data key="d0">10827</data>
    </edge>
    <edge source="SVK" target="CAN">
      <data key="d0">15952</data>
    </edge>
    <edge source="SVK" target="CHN">
      <data key="d0">283309</data>
    </edge>
    <edge source="SVK" target="HRV">
      <data key="d0">736392</data>
    </edge>
    <edge source="SVK" target="CZE">
      <data key="d0">27063557</data>
    </edge>
    <edge source="SVK" target="DNK">
      <data key="d0">2632461</data>
    </edge>
    <edge source="SVK" target="FIN">
      <data key="d0">147405</data>
    </edge>
    <edge source="SVK" target="FRA">
      <data key="d0">5363553</data>
    </edge>
    <edge source="SVK" target="DEU">
      <data key="d0">16412969</data>
    </edge>
    <edge source="SVK" target="GRC">
      <data key="d0">7288219</data>
    </edge>
    <edge source="SVK" target="HKG">
      <data key="d0">98235</data>
    </edge>
    <edge source="SVK" target="HUN">
      <data key="d0">31662827</data>
    </edge>
    <edge source="SVK" target="ITA">
      <data key="d0">23082760</data>
    </edge>
    <edge source="SVK" target="JPN">
      <data key="d0">86272</data>
    </edge>
    <edge source="SVK" target="KOR">
      <data key="d0">19928</data>
    </edge>
    <edge source="SVK" target="LVA">
      <data key="d0">146199</data>
    </edge>
    <edge source="SVK" target="LTU">
      <data key="d0">49057</data>
    </edge>
    <edge source="SVK" target="NLD">
      <data key="d0">180661</data>
    </edge>
    <edge source="SVK" target="NOR">
      <data key="d0">138080</data>
    </edge>
    <edge source="SVK" target="POL">
      <data key="d0">7363691</data>
    </edge>
    <edge source="SVK" target="SGP">
      <data key="d0">10858</data>
    </edge>
    <edge source="SVK" target="SVN">
      <data key="d0">5009125</data>
    </edge>
    <edge source="SVK" target="ESP">
      <data key="d0">895360</data>
    </edge>
    <edge source="SVK" target="SWE">
      <data key="d0">1523937</data>
    </edge>
    <edge source="SVK" target="CHE">
      <data key="d0">699197</data>
    </edge>
    <edge source="SVK" target="ARE">
      <data key="d0">11838</data>
    </edge>
    <edge source="SVK" target="TUR">
      <data key="d0">12632</data>
    </edge>
    <edge source="SVK" target="UKR">
      <data key="d0">33161</data>
    </edge>
    <edge source="SVK" target="GBR">
      <data key="d0">2103619</data>
    </edge>
    <edge source="SVK" target="USA">
      <data key="d0">102918</data>
    </edge>
    <edge source="SVK" target="SRB">
      <data key="d0">115840</data>
    </edge>
    <edge source="UKR" target="DZA">
      <data key="d0">13190</data>
    </edge>
    <edge source="UKR" target="AZE">
      <data key="d0">21350</data>
    </edge>
    <edge source="UKR" target="AUS">
      <data key="d0">250440</data>
    </edge>
    <edge source="UKR" target="AUT">
      <data key="d0">9267760</data>
    </edge>
    <edge source="UKR" target="ARM">
      <data key="d0">12980</data>
    </edge>
    <edge source="UKR" target="BEL">
      <data key="d0">4276010</data>
    </edge>
    <edge source="UKR" target="BGR">
      <data key="d0">4245760</data>
    </edge>
    <edge source="UKR" target="BLR">
      <data key="d0">557500</data>
    </edge>
    <edge source="UKR" target="CAN">
      <data key="d0">11240</data>
    </edge>
    <edge source="UKR" target="CHN">
      <data key="d0">1313770</data>
    </edge>
    <edge source="UKR" target="HRV">
      <data key="d0">700450</data>
    </edge>
    <edge source="UKR" target="CZE">
      <data key="d0">11407420</data>
    </edge>
    <edge source="UKR" target="DNK">
      <data key="d0">1126260</data>
    </edge>
    <edge source="UKR" target="EST">
      <data key="d0">637920</data>
    </edge>
    <edge source="UKR" target="FIN">
      <data key="d0">49750</data>
    </edge>
    <edge source="UKR" target="FRA">
      <data key="d0">2931720</data>
    </edge>
    <edge source="UKR" target="GEO">
      <data key="d0">306790</data>
    </edge>
    <edge source="UKR" target="DEU">
      <data key="d0">12802830</data>
    </edge>
    <edge source="UKR" target="GRC">
      <data key="d0">1921360</data>
    </edge>
    <edge source="UKR" target="HUN">
      <data key="d0">38677130</data>
    </edge>
    <edge source="UKR" target="IRL">
      <data key="d0">44460</data>
    </edge>
    <edge source="UKR" target="ISR">
      <data key="d0">4401850</data>
    </edge>
    <edge source="UKR" target="ITA">
      <data key="d0">10869340</data>
    </edge>
    <edge source="UKR" target="JPN">
      <data key="d0">10440</data>
    </edge>
    <edge source="UKR" target="KAZ">
      <data key="d0">35550</data>
    </edge>
    <edge source="UKR" target="JOR">
      <data key="d0">555530</data>
    </edge>
    <edge source="UKR" target="KGZ">
      <data key="d0">48000</data>
    </edge>
    <edge source="UKR" target="LBN">
      <data key="d0">85730</data>
    </edge>
    <edge source="UKR" target="LVA">
      <data key="d0">226530</data>
    </edge>
    <edge source="UKR" target="LTU">
      <data key="d0">2256540</data>
    </edge>
    <edge source="UKR" target="MDA">
      <data key="d0">1739540</data>
    </edge>
    <edge source="UKR" target="MAR">
      <data key="d0">1040390</data>
    </edge>
    <edge source="UKR" target="NLD">
      <data key="d0">4504400</data>
    </edge>
    <edge source="UKR" target="POL">
      <data key="d0">15175440</data>
    </edge>
    <edge source="UKR" target="PRT">
      <data key="d0">41900</data>
    </edge>
    <edge source="UKR" target="ROU">
      <data key="d0">398180</data>
    </edge>
    <edge source="UKR" target="RUS">
      <data key="d0">536540</data>
    </edge>
    <edge source="UKR" target="SAU">
      <data key="d0">159530</data>
    </edge>
    <edge source="UKR" target="SGP">
      <data key="d0">57810</data>
    </edge>
    <edge source="UKR" target="SVK">
      <data key="d0">18747270</data>
    </edge>
    <edge source="UKR" target="SVN">
      <data key="d0">1463900</data>
    </edge>
    <edge source="UKR" target="ESP">
      <data key="d0">8851540</data>
    </edge>
    <edge source="UKR" target="SWE">
      <data key="d0">604700</data>
    </edge>
    <edge source="UKR" target="CHE">
      <data key="d0">490690</data>
    </edge>
    <edge source="UKR" target="THA">
      <data key="d0">16090</data>
    </edge>
    <edge source="UKR" target="TUR">
      <data key="d0">24147180</data>
    </edge>
    <edge source="UKR" target="MKD">
      <data key="d0">668240</data>
    </edge>
    <edge source="UKR" target="EGY">
      <data key="d0">143280</data>
    </edge>
    <edge source="UKR" target="GBR">
      <data key="d0">478630</data>
    </edge>
    <edge source="UKR" target="USA">
      <data key="d0">359720</data>
    </edge>
    <edge source="UKR" target="SRB">
      <data key="d0">535690</data>
    </edge>
    <edge source="ARM" target="BEL">
      <data key="d0">18737</data>
    </edge>
    <edge source="ARM" target="CHN">
      <data key="d0">14160</data>
    </edge>
    <edge source="ARM" target="ITA">
      <data key="d0">72820</data>
    </edge>
    <edge source="ARM" target="RUS">
      <data key="d0">12396</data>
    </edge>
    <edge source="ARM" target="ESP">
      <data key="d0">37378</data>
    </edge>
    <edge source="ARM" target="ARE">
      <data key="d0">311267</data>
    </edge>
    <edge source="MDA" target="DEU">
      <data key="d0">13007</data>
    </edge>
    <edge source="MDA" target="GRC">
      <data key="d0">19461</data>
    </edge>
    <edge source="MDA" target="ITA">
      <data key="d0">52418</data>
    </edge>
    <edge source="MDA" target="ROU">
      <data key="d0">74120</data>
    </edge>
    <edge source="TUN" target="FRA">
      <data key="d0">587766</data>
    </edge>
    <edge source="TUN" target="DEU">
      <data key="d0">27868</data>
    </edge>
    <edge source="TUN" target="ITA">
      <data key="d0">394575</data>
    </edge>
    <edge source="TUN" target="PRT">
      <data key="d0">806823</data>
    </edge>
    <edge source="TUN" target="ESP">
      <data key="d0">41350</data>
    </edge>
    <edge source="EGY" target="DZA">
      <data key="d0">14108</data>
    </edge>
    <edge source="EGY" target="DEU">
      <data key="d0">19428</data>
    </edge>
    <edge source="EGY" target="GRC">
      <data key="d0">126826</data>
    </edge>
    <edge source="EGY" target="ISR">
      <data key="d0">123843</data>
    </edge>
    <edge source="EGY" target="JOR">
      <data key="d0">82170</data>
    </edge>
    <edge source="EGY" target="SAU">
      <data key="d0">16077</data>
    </edge>
    <edge source="EGY" target="ARE">
      <data key="d0">10286</data>
    </edge>
    <edge source="EGY" target="GBR">
      <data key="d0">1116228</data>
    </edge>
    <edge source="EGY" target="USA">
      <data key="d0">21113</data>
    </edge>
    <edge source="BOL" target="ARG">
      <data key="d0">5955284</data>
    </edge>
    <edge source="BOL" target="BRA">
      <data key="d0">177727</data>
    </edge>
    <edge source="BOL" target="CAN">
      <data key="d0">91942</data>
    </edge>
    <edge source="BOL" target="CHL">
      <data key="d0">1432005</data>
    </edge>
    <edge source="BOL" target="CHN">
      <data key="d0">91870</data>
    </edge>
    <edge source="BOL" target="COL">
      <data key="d0">14334</data>
    </edge>
    <edge source="BOL" target="FRA">
      <data key="d0">149019</data>
    </edge>
    <edge source="BOL" target="DEU">
      <data key="d0">209487</data>
    </edge>
    <edge source="BOL" target="ISR">
      <data key="d0">12814</data>
    </edge>
    <edge source="BOL" target="ITA">
      <data key="d0">1720974</data>
    </edge>
    <edge source="BOL" target="JPN">
      <data key="d0">386731</data>
    </edge>
    <edge source="BOL" target="MEX">
      <data key="d0">2868638</data>
    </edge>
    <edge source="BOL" target="NLD">
      <data key="d0">42527</data>
    </edge>
    <edge source="BOL" target="NOR">
      <data key="d0">42755</data>
    </edge>
    <edge source="BOL" target="PRT">
      <data key="d0">26555</data>
    </edge>
    <edge source="BOL" target="ESP">
      <data key="d0">274617</data>
    </edge>
    <edge source="BOL" target="SWE">
      <data key="d0">11814</data>
    </edge>
    <edge source="BOL" target="THA">
      <data key="d0">20410</data>
    </edge>
    <edge source="BOL" target="ARE">
      <data key="d0">76531</data>
    </edge>
    <edge source="BOL" target="EGY">
      <data key="d0">17300</data>
    </edge>
    <edge source="BOL" target="GBR">
      <data key="d0">188067</data>
    </edge>
    <edge source="BOL" target="USA">
      <data key="d0">13042025</data>
    </edge>
    <edge source="COL" target="MEX">
      <data key="d0">130840</data>
    </edge>
    <edge source="COL" target="PAN">
      <data key="d0">240241</data>
    </edge>
    <edge source="COL" target="IND">
      <data key="d0">1533264</data>
    </edge>
    <edge source="COL" target="ESP">
      <data key="d0">281157</data>
    </edge>
    <edge source="COL" target="USA">
      <data key="d0">273355</data>
    </edge>
    <edge source="BWA" target="ZAF">
      <data key="d0">20883</data>
    </edge>
    <edge source="JAM" target="DEU">
      <data key="d0">39642</data>
    </edge>
    <edge source="JOR" target="ISR">
      <data key="d0">18837</data>
    </edge>
    <edge source="JOR" target="SAU">
      <data key="d0">19635</data>
    </edge>
    <edge source="JOR" target="USA">
      <data key="d0">11284</data>
    </edge>
    <edge source="BLR" target="AUT">
      <data key="d0">710200</data>
    </edge>
    <edge source="BLR" target="BEL">
      <data key="d0">4055600</data>
    </edge>
    <edge source="BLR" target="CAN">
      <data key="d0">584000</data>
    </edge>
    <edge source="BLR" target="CZE">
      <data key="d0">764200</data>
    </edge>
    <edge source="BLR" target="DNK">
      <data key="d0">1501400</data>
    </edge>
    <edge source="BLR" target="EST">
      <data key="d0">147600</data>
    </edge>
    <edge source="BLR" target="FIN">
      <data key="d0">1185800</data>
    </edge>
    <edge source="BLR" target="FRA">
      <data key="d0">1476400</data>
    </edge>
    <edge source="BLR" target="GEO">
      <data key="d0">532100</data>
    </edge>
    <edge source="BLR" target="DEU">
      <data key="d0">36368900</data>
    </edge>
    <edge source="BLR" target="GRC">
      <data key="d0">131500</data>
    </edge>
    <edge source="BLR" target="HUN">
      <data key="d0">1433100</data>
    </edge>
    <edge source="BLR" target="IRL">
      <data key="d0">498600</data>
    </edge>
    <edge source="BLR" target="ITA">
      <data key="d0">2983800</data>
    </edge>
    <edge source="BLR" target="KAZ">
      <data key="d0">183600</data>
    </edge>
    <edge source="BLR" target="LVA">
      <data key="d0">6776000</data>
    </edge>
    <edge source="BLR" target="LTU">
      <data key="d0">5180800</data>
    </edge>
    <edge source="BLR" target="MDA">
      <data key="d0">261100</data>
    </edge>
    <edge source="BLR" target="NLD">
      <data key="d0">4911300</data>
    </edge>
    <edge source="BLR" target="POL">
      <data key="d0">9939200</data>
    </edge>
    <edge source="BLR" target="RUS">
      <data key="d0">11405800</data>
    </edge>
    <edge source="BLR" target="SVN">
      <data key="d0">205400</data>
    </edge>
    <edge source="BLR" target="ESP">
      <data key="d0">475200</data>
    </edge>
    <edge source="BLR" target="SWE">
      <data key="d0">315300</data>
    </edge>
    <edge source="BLR" target="CHE">
      <data key="d0">12300</data>
    </edge>
    <edge source="BLR" target="UKR">
      <data key="d0">1707000</data>
    </edge>
    <edge source="BLR" target="GBR">
      <data key="d0">92100</data>
    </edge>
    <edge source="BLR" target="USA">
      <data key="d0">484700</data>
    </edge>
    <edge source="EST" target="DZA">
      <data key="d0">2327177</data>
    </edge>
    <edge source="EST" target="AUS">
      <data key="d0">479184</data>
    </edge>
    <edge source="EST" target="AUT">
      <data key="d0">1267855</data>
    </edge>
    <edge source="EST" target="BEL">
      <data key="d0">8393388</data>
    </edge>
    <edge source="EST" target="CHN">
      <data key="d0">41839</data>
    </edge>
    <edge source="EST" target="CZE">
      <data key="d0">12048</data>
    </edge>
    <edge source="EST" target="DNK">
      <data key="d0">14380489</data>
    </edge>
    <edge source="EST" target="FIN">
      <data key="d0">49312130</data>
    </edge>
    <edge source="EST" target="FRA">
      <data key="d0">17706499</data>
    </edge>
    <edge source="EST" target="DEU">
      <data key="d0">29508041</data>
    </edge>
    <edge source="EST" target="GRC">
      <data key="d0">417750</data>
    </edge>
    <edge source="EST" target="HKG">
      <data key="d0">121916</data>
    </edge>
    <edge source="EST" target="HUN">
      <data key="d0">258531</data>
    </edge>
    <edge source="EST" target="IRL">
      <data key="d0">6444412</data>
    </edge>
    <edge source="EST" target="ISR">
      <data key="d0">672497</data>
    </edge>
    <edge source="EST" target="ITA">
      <data key="d0">3207422</data>
    </edge>
    <edge source="EST" target="JPN">
      <data key="d0">1391477</data>
    </edge>
    <edge source="EST" target="KOR">
      <data key="d0">25147</data>
    </edge>
    <edge source="EST" target="LVA">
      <data key="d0">1758056</data>
    </edge>
    <edge source="EST" target="LTU">
      <data key="d0">55755</data>
    </edge>
    <edge source="EST" target="MYS">
      <data key="d0">21432</data>
    </edge>
    <edge source="EST" target="MAR">
      <data key="d0">324194</data>
    </edge>
    <edge source="EST" target="NLD">
      <data key="d0">10613699</data>
    </edge>
    <edge source="EST" target="NOR">
      <data key="d0">18931041</data>
    </edge>
    <edge source="EST" target="POL">
      <data key="d0">1252556</data>
    </edge>
    <edge source="EST" target="PRT">
      <data key="d0">2388366</data>
    </edge>
    <edge source="EST" target="RUS">
      <data key="d0">16698</data>
    </edge>
    <edge source="EST" target="SAU">
      <data key="d0">25390</data>
    </edge>
    <edge source="EST" target="ESP">
      <data key="d0">5819534</data>
    </edge>
    <edge source="EST" target="SWE">
      <data key="d0">80413424</data>
    </edge>
    <edge source="EST" target="CHE">
      <data key="d0">338505</data>
    </edge>
    <edge source="EST" target="THA">
      <data key="d0">16313</data>
    </edge>
    <edge source="EST" target="ARE">
      <data key="d0">15446</data>
    </edge>
    <edge source="EST" target="UKR">
      <data key="d0">47276</data>
    </edge>
    <edge source="EST" target="EGY">
      <data key="d0">10602178</data>
    </edge>
    <edge source="EST" target="GBR">
      <data key="d0">45156185</data>
    </edge>
    <edge source="EST" target="USA">
      <data key="d0">947446</data>
    </edge>
    <edge source="GEO" target="AUT">
      <data key="d0">15400</data>
    </edge>
    <edge source="GEO" target="CHN">
      <data key="d0">858475</data>
    </edge>
    <edge source="GEO" target="FRA">
      <data key="d0">48059</data>
    </edge>
    <edge source="GEO" target="DEU">
      <data key="d0">113904</data>
    </edge>
    <edge source="GEO" target="GRC">
      <data key="d0">108929</data>
    </edge>
    <edge source="GEO" target="ISR">
      <data key="d0">211866</data>
    </edge>
    <edge source="GEO" target="ITA">
      <data key="d0">281168</data>
    </edge>
    <edge source="GEO" target="RUS">
      <data key="d0">36180</data>
    </edge>
    <edge source="GEO" target="ESP">
      <data key="d0">190642</data>
    </edge>
    <edge source="GEO" target="THA">
      <data key="d0">16425</data>
    </edge>
    <edge source="GEO" target="TUR">
      <data key="d0">5254137</data>
    </edge>
    <edge source="CMR" target="BEL">
      <data key="d0">7565016</data>
    </edge>
    <edge source="CMR" target="CHN">
      <data key="d0">3505994</data>
    </edge>
    <edge source="CMR" target="DNK">
      <data key="d0">10984</data>
    </edge>
    <edge source="CMR" target="FIN">
      <data key="d0">90724</data>
    </edge>
    <edge source="CMR" target="FRA">
      <data key="d0">18486020</data>
    </edge>
    <edge source="CMR" target="GMB">
      <data key="d0">10091</data>
    </edge>
    <edge source="CMR" target="DEU">
      <data key="d0">964943</data>
    </edge>
    <edge source="CMR" target="GRC">
      <data key="d0">830135</data>
    </edge>
    <edge source="CMR" target="HKG">
      <data key="d0">1364321</data>
    </edge>
    <edge source="CMR" target="IRL">
      <data key="d0">293271</data>
    </edge>
    <edge source="CMR" target="ITA">
      <data key="d0">11471873</data>
    </edge>
    <edge source="CMR" target="CIV">
      <data key="d0">13789</data>
    </edge>
    <edge source="CMR" target="JPN">
      <data key="d0">148583</data>
    </edge>
    <edge source="CMR" target="KOR">
      <data key="d0">64530</data>
    </edge>
    <edge source="CMR" target="LBN">
      <data key="d0">140526</data>
    </edge>
    <edge source="CMR" target="MUS">
      <data key="d0">65376</data>
    </edge>
    <edge source="CMR" target="MAR">
      <data key="d0">1348384</data>
    </edge>
    <edge source="CMR" target="NLD">
      <data key="d0">1580770</data>
    </edge>
    <edge source="CMR" target="NZL">
      <data key="d0">31403</data>
    </edge>
    <edge source="CMR" target="POL">
      <data key="d0">18722</data>
    </edge>
    <edge source="CMR" target="PRT">
      <data key="d0">5090827</data>
    </edge>
    <edge source="CMR" target="SAU">
      <data key="d0">1262524</data>
    </edge>
    <edge source="CMR" target="SEN">
      <data key="d0">572449</data>
    </edge>
    <edge source="CMR" target="IND">
      <data key="d0">2187621</data>
    </edge>
    <edge source="CMR" target="ZAF">
      <data key="d0">73324</data>
    </edge>
    <edge source="CMR" target="ESP">
      <data key="d0">13304905</data>
    </edge>
    <edge source="CMR" target="CHE">
      <data key="d0">12677</data>
    </edge>
    <edge source="CMR" target="ARE">
      <data key="d0">58538</data>
    </edge>
    <edge source="CMR" target="TUN">
      <data key="d0">267697</data>
    </edge>
    <edge source="CMR" target="TUR">
      <data key="d0">3770017</data>
    </edge>
    <edge source="CMR" target="GBR">
      <data key="d0">165742</data>
    </edge>
    <edge source="CMR" target="USA">
      <data key="d0">637604</data>
    </edge>
    <edge source="CIV" target="AUS">
      <data key="d0">20084</data>
    </edge>
    <edge source="CIV" target="BEL">
      <data key="d0">2701828</data>
    </edge>
    <edge source="CIV" target="CHN">
      <data key="d0">15560</data>
    </edge>
    <edge source="CIV" target="DNK">
      <data key="d0">557164</data>
    </edge>
    <edge source="CIV" target="FIN">
      <data key="d0">2087187</data>
    </edge>
    <edge source="CIV" target="FRA">
      <data key="d0">13889563</data>
    </edge>
    <edge source="CIV" target="GMB">
      <data key="d0">146890</data>
    </edge>
    <edge source="CIV" target="DEU">
      <data key="d0">1579828</data>
    </edge>
    <edge source="CIV" target="GRC">
      <data key="d0">4985499</data>
    </edge>
    <edge source="CIV" target="HKG">
      <data key="d0">38996</data>
    </edge>
    <edge source="CIV" target="IRL">
      <data key="d0">6872201</data>
    </edge>
    <edge source="CIV" target="ISR">
      <data key="d0">157708</data>
    </edge>
    <edge source="CIV" target="ITA">
      <data key="d0">52602691</data>
    </edge>
    <edge source="CIV" target="JAM">
      <data key="d0">66450</data>
    </edge>
    <edge source="CIV" target="JPN">
      <data key="d0">17586</data>
    </edge>
    <edge source="CIV" target="KOR">
      <data key="d0">34363</data>
    </edge>
    <edge source="CIV" target="LBN">
      <data key="d0">337078</data>
    </edge>
    <edge source="CIV" target="MRT">
      <data key="d0">1395513</data>
    </edge>
    <edge source="CIV" target="MUS">
      <data key="d0">85182</data>
    </edge>
    <edge source="CIV" target="MAR">
      <data key="d0">4067833</data>
    </edge>
    <edge source="CIV" target="NLD">
      <data key="d0">5746997</data>
    </edge>
    <edge source="CIV" target="NOR">
      <data key="d0">164750</data>
    </edge>
    <edge source="CIV" target="POL">
      <data key="d0">435231</data>
    </edge>
    <edge source="CIV" target="PRT">
      <data key="d0">2749272</data>
    </edge>
    <edge source="CIV" target="RUS">
      <data key="d0">10474</data>
    </edge>
    <edge source="CIV" target="SAU">
      <data key="d0">1288164</data>
    </edge>
    <edge source="CIV" target="SEN">
      <data key="d0">70878755</data>
    </edge>
    <edge source="CIV" target="IND">
      <data key="d0">30760889</data>
    </edge>
    <edge source="CIV" target="ZAF">
      <data key="d0">584331</data>
    </edge>
    <edge source="CIV" target="ESP">
      <data key="d0">39173305</data>
    </edge>
    <edge source="CIV" target="SWE">
      <data key="d0">172124</data>
    </edge>
    <edge source="CIV" target="CHE">
      <data key="d0">44954</data>
    </edge>
    <edge source="CIV" target="TGO">
      <data key="d0">56194</data>
    </edge>
    <edge source="CIV" target="ARE">
      <data key="d0">3134718</data>
    </edge>
    <edge source="CIV" target="TUN">
      <data key="d0">5212129</data>
    </edge>
    <edge source="CIV" target="TUR">
      <data key="d0">294023</data>
    </edge>
    <edge source="CIV" target="GBR">
      <data key="d0">7449434</data>
    </edge>
    <edge source="CIV" target="USA">
      <data key="d0">6285020</data>
    </edge>
    <edge source="CIV" target="BFA">
      <data key="d0">139753</data>
    </edge>
    <edge source="CIV" target="URY">
      <data key="d0">63772</data>
    </edge>
    <edge source="CIV" target="SRB">
      <data key="d0">1114310</data>
    </edge>
    <edge source="SEN" target="GMB">
      <data key="d0">85580</data>
    </edge>
    <edge source="SEN" target="MRT">
      <data key="d0">308516</data>
    </edge>
    <edge source="SLV" target="GTM">
      <data key="d0">12675</data>
    </edge>
    <edge source="SLV" target="IND">
      <data key="d0">24336</data>
    </edge>
    <edge source="SLV" target="USA">
      <data key="d0">40980</data>
    </edge>
    <edge source="CAF" target="BEL">
      <data key="d0">31126</data>
    </edge>
    <edge source="CAF" target="CMR">
      <data key="d0">49577</data>
    </edge>
    <edge source="CAF" target="FRA">
      <data key="d0">45848</data>
    </edge>
    <edge source="CAF" target="DEU">
      <data key="d0">2504786</data>
    </edge>
    <edge source="CAF" target="NLD">
      <data key="d0">35725</data>
    </edge>
    <edge source="CAF" target="GBR">
      <data key="d0">4760765</data>
    </edge>
    <edge source="CRI" target="BRA">
      <data key="d0">32671</data>
    </edge>
    <edge source="CRI" target="CAN">
      <data key="d0">33470</data>
    </edge>
    <edge source="CRI" target="SLV">
      <data key="d0">47810</data>
    </edge>
    <edge source="CRI" target="GTM">
      <data key="d0">47493</data>
    </edge>
    <edge source="CRI" target="ITA">
      <data key="d0">208127</data>
    </edge>
    <edge source="CRI" target="MEX">
      <data key="d0">205632</data>
    </edge>
    <edge source="CRI" target="NLD">
      <data key="d0">33426</data>
    </edge>
    <edge source="CRI" target="PAN">
      <data key="d0">79873</data>
    </edge>
    <edge source="CRI" target="IND">
      <data key="d0">347168</data>
    </edge>
    <edge source="CRI" target="GBR">
      <data key="d0">1003528</data>
    </edge>
    <edge source="CRI" target="USA">
      <data key="d0">392668</data>
    </edge>
    <edge source="HND" target="BEL">
      <data key="d0">315296</data>
    </edge>
    <edge source="HND" target="BRA">
      <data key="d0">134085</data>
    </edge>
    <edge source="HND" target="COL">
      <data key="d0">121141</data>
    </edge>
    <edge source="HND" target="SLV">
      <data key="d0">592280</data>
    </edge>
    <edge source="HND" target="FRA">
      <data key="d0">3920830</data>
    </edge>
    <edge source="HND" target="DEU">
      <data key="d0">1149938</data>
    </edge>
    <edge source="HND" target="GTM">
      <data key="d0">77260</data>
    </edge>
    <edge source="HND" target="IRL">
      <data key="d0">936888</data>
    </edge>
    <edge source="HND" target="JAM">
      <data key="d0">5664262</data>
    </edge>
    <edge source="HND" target="JPN">
      <data key="d0">10276</data>
    </edge>
    <edge source="HND" target="NLD">
      <data key="d0">206278</data>
    </edge>
    <edge source="HND" target="PAN">
      <data key="d0">34703</data>
    </edge>
    <edge source="HND" target="ESP">
      <data key="d0">1022981</data>
    </edge>
    <edge source="HND" target="GBR">
      <data key="d0">281280</data>
    </edge>
    <edge source="HND" target="USA">
      <data key="d0">9527807</data>
    </edge>
    <edge source="BEN" target="BEL">
      <data key="d0">42905</data>
    </edge>
    <edge source="BEN" target="CAN">
      <data key="d0">18741</data>
    </edge>
    <edge source="BEN" target="FRA">
      <data key="d0">254419</data>
    </edge>
    <edge source="BEN" target="DEU">
      <data key="d0">53315</data>
    </edge>
    <edge source="BEN" target="ITA">
      <data key="d0">1600271</data>
    </edge>
    <edge source="BEN" target="NLD">
      <data key="d0">23890</data>
    </edge>
    <edge source="BEN" target="RUS">
      <data key="d0">13418</data>
    </edge>
    <edge source="BEN" target="IND">
      <data key="d0">215640</data>
    </edge>
    <edge source="BEN" target="ESP">
      <data key="d0">106035</data>
    </edge>
    <edge source="BEN" target="CHE">
      <data key="d0">22824</data>
    </edge>
    <edge source="BEN" target="USA">
      <data key="d0">92889</data>
    </edge>
    <edge source="ECU" target="ARG">
      <data key="d0">97352</data>
    </edge>
    <edge source="ECU" target="AUS">
      <data key="d0">109921</data>
    </edge>
    <edge source="ECU" target="BRA">
      <data key="d0">12493</data>
    </edge>
    <edge source="ECU" target="CAN">
      <data key="d0">280812</data>
    </edge>
    <edge source="ECU" target="CHL">
      <data key="d0">105987</data>
    </edge>
    <edge source="ECU" target="CHN">
      <data key="d0">116667</data>
    </edge>
    <edge source="ECU" target="COL">
      <data key="d0">82783</data>
    </edge>
    <edge source="ECU" target="CRI">
      <data key="d0">116787</data>
    </edge>
    <edge source="ECU" target="DNK">
      <data key="d0">67069</data>
    </edge>
    <edge source="ECU" target="FIN">
      <data key="d0">117522</data>
    </edge>
    <edge source="ECU" target="FRA">
      <data key="d0">369437</data>
    </edge>
    <edge source="ECU" target="DEU">
      <data key="d0">327248</data>
    </edge>
    <edge source="ECU" target="HKG">
      <data key="d0">76574</data>
    </edge>
    <edge source="ECU" target="ITA">
      <data key="d0">239620</data>
    </edge>
    <edge source="ECU" target="JPN">
      <data key="d0">179116</data>
    </edge>
    <edge source="ECU" target="KOR">
      <data key="d0">99379</data>
    </edge>
    <edge source="ECU" target="MEX">
      <data key="d0">34009</data>
    </edge>
    <edge source="ECU" target="PER">
      <data key="d0">20009</data>
    </edge>
    <edge source="ECU" target="POL">
      <data key="d0">16609</data>
    </edge>
    <edge source="ECU" target="PRT">
      <data key="d0">29935</data>
    </edge>
    <edge source="ECU" target="IND">
      <data key="d0">1757364</data>
    </edge>
    <edge source="ECU" target="SGP">
      <data key="d0">14024</data>
    </edge>
    <edge source="ECU" target="ESP">
      <data key="d0">213803</data>
    </edge>
    <edge source="ECU" target="THA">
      <data key="d0">101278</data>
    </edge>
    <edge source="ECU" target="ARE">
      <data key="d0">55132</data>
    </edge>
    <edge source="ECU" target="GBR">
      <data key="d0">71712</data>
    </edge>
    <edge source="ECU" target="USA">
      <data key="d0">13719959</data>
    </edge>
    <edge source="MDG" target="CHN">
      <data key="d0">3711356</data>
    </edge>
    <edge source="MDG" target="FRA">
      <data key="d0">2412564</data>
    </edge>
    <edge source="MDG" target="DEU">
      <data key="d0">149450</data>
    </edge>
    <edge source="MDG" target="HKG">
      <data key="d0">74962</data>
    </edge>
    <edge source="MDG" target="ITA">
      <data key="d0">34666</data>
    </edge>
    <edge source="MDG" target="MUS">
      <data key="d0">1015116</data>
    </edge>
    <edge source="MDG" target="MOZ">
      <data key="d0">13714</data>
    </edge>
    <edge source="MDG" target="SGP">
      <data key="d0">35996</data>
    </edge>
    <edge source="MDG" target="ESP">
      <data key="d0">226662</data>
    </edge>
    <edge source="MDG" target="USA">
      <data key="d0">16506</data>
    </edge>
    <edge source="TGO" target="CHN">
      <data key="d0">15691</data>
    </edge>
    <edge source="TGO" target="ITA">
      <data key="d0">184948</data>
    </edge>
    <edge source="TGO" target="CIV">
      <data key="d0">14013</data>
    </edge>
    <edge source="TGO" target="IND">
      <data key="d0">819781</data>
    </edge>
    <edge source="TGO" target="SGP">
      <data key="d0">124060</data>
    </edge>
    <edge source="TGO" target="ESP">
      <data key="d0">10260</data>
    </edge>
    <edge source="TGO" target="ARE">
      <data key="d0">124343</data>
    </edge>
    <edge source="TGO" target="GBR">
      <data key="d0">132753</data>
    </edge>
    <edge source="PSE" target="ISR">
      <data key="d0">2313318</data>
    </edge>
    <edge source="KGZ" target="DEU">
      <data key="d0">67450</data>
    </edge>
    <edge source="KGZ" target="ITA">
      <data key="d0">305693</data>
    </edge>
    <edge source="KGZ" target="TUR">
      <data key="d0">21593</data>
    </edge>
    <edge source="KGZ" target="UKR">
      <data key="d0">93056</data>
    </edge>
    <edge source="NAM" target="ZAF">
      <data key="d0">548731</data>
    </edge>
    <edge source="GHA" target="AUS">
      <data key="d0">1142676</data>
    </edge>
    <edge source="GHA" target="BEL">
      <data key="d0">2636606</data>
    </edge>
    <edge source="GHA" target="CHN">
      <data key="d0">693918</data>
    </edge>
    <edge source="GHA" target="DNK">
      <data key="d0">1521498</data>
    </edge>
    <edge source="GHA" target="FIN">
      <data key="d0">117476</data>
    </edge>
    <edge source="GHA" target="FRA">
      <data key="d0">8121251</data>
    </edge>
    <edge source="GHA" target="DEU">
      <data key="d0">28318258</data>
    </edge>
    <edge source="GHA" target="GRC">
      <data key="d0">388211</data>
    </edge>
    <edge source="GHA" target="HKG">
      <data key="d0">887969</data>
    </edge>
    <edge source="GHA" target="IDN">
      <data key="d0">213253</data>
    </edge>
    <edge source="GHA" target="IRL">
      <data key="d0">2918563</data>
    </edge>
    <edge source="GHA" target="ISR">
      <data key="d0">252846</data>
    </edge>
    <edge source="GHA" target="ITA">
      <data key="d0">7673376</data>
    </edge>
    <edge source="GHA" target="JPN">
      <data key="d0">414758</data>
    </edge>
    <edge source="GHA" target="LBN">
      <data key="d0">484928</data>
    </edge>
    <edge source="GHA" target="MYS">
      <data key="d0">178940</data>
    </edge>
    <edge source="GHA" target="MAR">
      <data key="d0">118980</data>
    </edge>
    <edge source="GHA" target="NLD">
      <data key="d0">2065122</data>
    </edge>
    <edge source="GHA" target="NZL">
      <data key="d0">27853</data>
    </edge>
    <edge source="GHA" target="NER">
      <data key="d0">12308</data>
    </edge>
    <edge source="GHA" target="PAN">
      <data key="d0">109225</data>
    </edge>
    <edge source="GHA" target="PRT">
      <data key="d0">218739</data>
    </edge>
    <edge source="GHA" target="SAU">
      <data key="d0">4356368</data>
    </edge>
    <edge source="GHA" target="SEN">
      <data key="d0">1900726</data>
    </edge>
    <edge source="GHA" target="IND">
      <data key="d0">7170807</data>
    </edge>
    <edge source="GHA" target="SGP">
      <data key="d0">92272</data>
    </edge>
    <edge source="GHA" target="ZAF">
      <data key="d0">909828</data>
    </edge>
    <edge source="GHA" target="ZWE">
      <data key="d0">11704</data>
    </edge>
    <edge source="GHA" target="ESP">
      <data key="d0">1496513</data>
    </edge>
    <edge source="GHA" target="SWE">
      <data key="d0">98717</data>
    </edge>
    <edge source="GHA" target="CHE">
      <data key="d0">10401</data>
    </edge>
    <edge source="GHA" target="TGO">
      <data key="d0">331818</data>
    </edge>
    <edge source="GHA" target="ARE">
      <data key="d0">213282</data>
    </edge>
    <edge source="GHA" target="GBR">
      <data key="d0">6128538</data>
    </edge>
    <edge source="GHA" target="USA">
      <data key="d0">5171541</data>
    </edge>
    <edge source="GHA" target="SRB">
      <data key="d0">200653</data>
    </edge>
    <edge source="ZWE" target="BWA">
      <data key="d0">3215698</data>
    </edge>
    <edge source="ZWE" target="DNK">
      <data key="d0">62312</data>
    </edge>
    <edge source="ZWE" target="FIN">
      <data key="d0">110629</data>
    </edge>
    <edge source="ZWE" target="FRA">
      <data key="d0">270071</data>
    </edge>
    <edge source="ZWE" target="IRL">
      <data key="d0">21844</data>
    </edge>
    <edge source="ZWE" target="JPN">
      <data key="d0">113088</data>
    </edge>
    <edge source="ZWE" target="KOR">
      <data key="d0">47045</data>
    </edge>
    <edge source="ZWE" target="MWI">
      <data key="d0">348069</data>
    </edge>
    <edge source="ZWE" target="MUS">
      <data key="d0">12261</data>
    </edge>
    <edge source="ZWE" target="MOZ">
      <data key="d0">410923</data>
    </edge>
    <edge source="ZWE" target="NAM">
      <data key="d0">127016</data>
    </edge>
    <edge source="ZWE" target="SGP">
      <data key="d0">20363</data>
    </edge>
    <edge source="ZWE" target="ZAF">
      <data key="d0">9063068</data>
    </edge>
    <edge source="ZWE" target="GBR">
      <data key="d0">706354</data>
    </edge>
    <edge source="ZWE" target="USA">
      <data key="d0">156313</data>
    </edge>
    <edge source="NIC" target="CRI">
      <data key="d0">938168</data>
    </edge>
    <edge source="NIC" target="DNK">
      <data key="d0">11011</data>
    </edge>
    <edge source="NIC" target="SLV">
      <data key="d0">1993954</data>
    </edge>
    <edge source="NIC" target="HND">
      <data key="d0">2542724</data>
    </edge>
    <edge source="NIC" target="JAM">
      <data key="d0">87149</data>
    </edge>
    <edge source="NIC" target="ESP">
      <data key="d0">138257</data>
    </edge>
    <edge source="NIC" target="USA">
      <data key="d0">1296021</data>
    </edge>
    <edge source="BFA" target="IND">
      <data key="d0">40853</data>
    </edge>
    <edge source="BFA" target="SGP">
      <data key="d0">59451</data>
    </edge>
    <edge source="MWI" target="AUS">
      <data key="d0">28325</data>
    </edge>
    <edge source="MWI" target="CHN">
      <data key="d0">57765</data>
    </edge>
    <edge source="MWI" target="MOZ">
      <data key="d0">66618</data>
    </edge>
    <edge source="MWI" target="ZAF">
      <data key="d0">134465</data>
    </edge>
    <edge source="TZA" target="AUS">
      <data key="d0">18333</data>
    </edge>
    <edge source="TZA" target="BEL">
      <data key="d0">64786</data>
    </edge>
    <edge source="TZA" target="BGR">
      <data key="d0">378860</data>
    </edge>
    <edge source="TZA" target="CHN">
      <data key="d0">45421</data>
    </edge>
    <edge source="TZA" target="HKG">
      <data key="d0">194955</data>
    </edge>
    <edge source="TZA" target="ITA">
      <data key="d0">159180</data>
    </edge>
    <edge source="TZA" target="JPN">
      <data key="d0">39072</data>
    </edge>
    <edge source="TZA" target="PAK">
      <data key="d0">14552</data>
    </edge>
    <edge source="TZA" target="SEN">
      <data key="d0">13345</data>
    </edge>
    <edge source="TZA" target="IND">
      <data key="d0">96529</data>
    </edge>
    <edge source="TZA" target="SGP">
      <data key="d0">14741</data>
    </edge>
    <edge source="TZA" target="ZAF">
      <data key="d0">20273</data>
    </edge>
    <edge source="TZA" target="ESP">
      <data key="d0">11401</data>
    </edge>
    <edge source="TZA" target="CHE">
      <data key="d0">235331</data>
    </edge>
    <edge source="TZA" target="ARE">
      <data key="d0">776974</data>
    </edge>
    <edge source="TZA" target="EGY">
      <data key="d0">15436</data>
    </edge>
    <edge source="TZA" target="GBR">
      <data key="d0">450854</data>
    </edge>
    <edge source="TZA" target="USA">
      <data key="d0">91199</data>
    </edge>
    <edge source="TZA" target="SRB">
      <data key="d0">14443</data>
    </edge>
  </graph>
</graphml>
