# Supplementary material for: Core-periphery structure in sectoral international trade networks: A new approach to an old theory
Source: PLoS One. 2020 Apr 2;15(4):e0229547. doi: 10.1371/journal.pone.0229547 (PMC7117750; doi:10.1371/journal.pone.0229547)
Supplement: S8 File — (ZIP) [file pone.0229547.s008.zip › S8_File/Networks 2000/25-PULP AND WASTE PAPER.graphml]

<?xml version='1.0' encoding='utf-8'?>
<graphml xmlns="http://graphml.graphdrawing.org/xmlns" xmlns:xsi="http://www.w3.org/2001/XMLSchema-instance" xsi:schemaLocation="http://graphml.graphdrawing.org/xmlns http://graphml.graphdrawing.org/xmlns/1.0/graphml.xsd">
  <key attr.name="weight" attr.type="long" for="edge" id="d0" />
  <graph edgedefault="directed">
    <node id="DZA" />
    <node id="FRA" />
    <node id="TUN" />
    <node id="AZE" />
    <node id="TUR" />
    <node id="ARG" />
    <node id="BEL" />
    <node id="BOL" />
    <node id="BRA" />
    <node id="CHL" />
    <node id="ITA" />
    <node id="JPN" />
    <node id="ZAF" />
    <node id="ESP" />
    <node id="GBR" />
    <node id="URY" />
    <node id="AUS" />
    <node id="CHN" />
    <node id="HKG" />
    <node id="IDN" />
    <node id="KOR" />
    <node id="MYS" />
    <node id="NZL" />
    <node id="PAK" />
    <node id="PHL" />
    <node id="SAU" />
    <node id="IND" />
    <node id="SGP" />
    <node id="VNM" />
    <node id="THA" />
    <node id="USA" />
    <node id="AUT" />
    <node id="HRV" />
    <node id="CZE" />
    <node id="DEU" />
    <node id="GRC" />
    <node id="HUN" />
    <node id="JOR" />
    <node id="LBN" />
    <node id="MEX" />
    <node id="NLD" />
    <node id="POL" />
    <node id="ROU" />
    <node id="RUS" />
    <node id="SVK" />
    <node id="SVN" />
    <node id="CHE" />
    <node id="ARE" />
    <node id="EGY" />
    <node id="SRB" />
    <node id="BGR" />
    <node id="DNK" />
    <node id="EST" />
    <node id="FIN" />
    <node id="GTM" />
    <node id="IRL" />
    <node id="MAR" />
    <node id="OMN" />
    <node id="NOR" />
    <node id="SWE" />
    <node id="PER" />
    <node id="BWA" />
    <node id="ZWE" />
    <node id="CAN" />
    <node id="COL" />
    <node id="LTU" />
    <node id="PRY" />
    <node id="UKR" />
    <node id="MKD" />
    <node id="BLR" />
    <node id="KHM" />
    <node id="ISR" />
    <node id="JAM" />
    <node id="PRT" />
    <node id="LKA" />
    <node id="CRI" />
    <node id="ECU" />
    <node id="SLV" />
    <node id="GHA" />
    <node id="NIC" />
    <node id="PAN" />
    <node id="GMB" />
    <node id="SEN" />
    <node id="HND" />
    <node id="LVA" />
    <node id="BDI" />
    <node id="CMR" />
    <node id="CIV" />
    <node id="TZA" />
    <node id="ETH" />
    <node id="MDG" />
    <node id="BEN" />
    <node id="KAZ" />
    <node id="UGA" />
    <node id="MWI" />
    <node id="MUS" />
    <node id="MDA" />
    <node id="NAM" />
    <node id="GEO" />
    <node id="MOZ" />
    <node id="MRT" />
    <node id="ALB" />
    <node id="KGZ" />
    <node id="NER" />
    <edge source="DZA" target="FRA">
      <data key="d0">13758</data>
    </edge>
    <edge source="DZA" target="TUN">
      <data key="d0">244448</data>
    </edge>
    <edge source="FRA" target="DZA">
      <data key="d0">1500621</data>
    </edge>
    <edge source="FRA" target="ARG">
      <data key="d0">16152</data>
    </edge>
    <edge source="FRA" target="AUS">
      <data key="d0">876720</data>
    </edge>
    <edge source="FRA" target="AUT">
      <data key="d0">8122792</data>
    </edge>
    <edge source="FRA" target="BEL">
      <data key="d0">19883368</data>
    </edge>
    <edge source="FRA" target="BRA">
      <data key="d0">1055800</data>
    </edge>
    <edge source="FRA" target="KHM">
      <data key="d0">61238</data>
    </edge>
    <edge source="FRA" target="CAN">
      <data key="d0">25001</data>
    </edge>
    <edge source="FRA" target="CHN">
      <data key="d0">2136601</data>
    </edge>
    <edge source="FRA" target="HRV">
      <data key="d0">50283</data>
    </edge>
    <edge source="FRA" target="CZE">
      <data key="d0">797363</data>
    </edge>
    <edge source="FRA" target="DNK">
      <data key="d0">1541072</data>
    </edge>
    <edge source="FRA" target="ETH">
      <data key="d0">17136</data>
    </edge>
    <edge source="FRA" target="DEU">
      <data key="d0">64364898</data>
    </edge>
    <edge source="FRA" target="GRC">
      <data key="d0">425298</data>
    </edge>
    <edge source="FRA" target="HUN">
      <data key="d0">2572995</data>
    </edge>
    <edge source="FRA" target="IDN">
      <data key="d0">3710820</data>
    </edge>
    <edge source="FRA" target="IRL">
      <data key="d0">51968</data>
    </edge>
    <edge source="FRA" target="ISR">
      <data key="d0">213351</data>
    </edge>
    <edge source="FRA" target="ITA">
      <data key="d0">93828981</data>
    </edge>
    <edge source="FRA" target="CIV">
      <data key="d0">159276</data>
    </edge>
    <edge source="FRA" target="JPN">
      <data key="d0">489626</data>
    </edge>
    <edge source="FRA" target="JOR">
      <data key="d0">36378</data>
    </edge>
    <edge source="FRA" target="KOR">
      <data key="d0">2012439</data>
    </edge>
    <edge source="FRA" target="LBN">
      <data key="d0">223183</data>
    </edge>
    <edge source="FRA" target="MDG">
      <data key="d0">188069</data>
    </edge>
    <edge source="FRA" target="MYS">
      <data key="d0">1848809</data>
    </edge>
    <edge source="FRA" target="MEX">
      <data key="d0">14326</data>
    </edge>
    <edge source="FRA" target="MAR">
      <data key="d0">227537</data>
    </edge>
    <edge source="FRA" target="OMN">
      <data key="d0">18400</data>
    </edge>
    <edge source="FRA" target="NLD">
      <data key="d0">7378381</data>
    </edge>
    <edge source="FRA" target="NZL">
      <data key="d0">11377</data>
    </edge>
    <edge source="FRA" target="NOR">
      <data key="d0">40170</data>
    </edge>
    <edge source="FRA" target="PHL">
      <data key="d0">179923</data>
    </edge>
    <edge source="FRA" target="POL">
      <data key="d0">10675</data>
    </edge>
    <edge source="FRA" target="PRT">
      <data key="d0">816886</data>
    </edge>
    <edge source="FRA" target="ROU">
      <data key="d0">41153</data>
    </edge>
    <edge source="FRA" target="RUS">
      <data key="d0">645531</data>
    </edge>
    <edge source="FRA" target="SAU">
      <data key="d0">310405</data>
    </edge>
    <edge source="FRA" target="SEN">
      <data key="d0">96633</data>
    </edge>
    <edge source="FRA" target="IND">
      <data key="d0">1962718</data>
    </edge>
    <edge source="FRA" target="SGP">
      <data key="d0">217284</data>
    </edge>
    <edge source="FRA" target="SVK">
      <data key="d0">18119</data>
    </edge>
    <edge source="FRA" target="VNM">
      <data key="d0">882619</data>
    </edge>
    <edge source="FRA" target="SVN">
      <data key="d0">110538</data>
    </edge>
    <edge source="FRA" target="ZAF">
      <data key="d0">484991</data>
    </edge>
    <edge source="FRA" target="ESP">
      <data key="d0">133137553</data>
    </edge>
    <edge source="FRA" target="SWE">
      <data key="d0">159135</data>
    </edge>
    <edge source="FRA" target="CHE">
      <data key="d0">9241797</data>
    </edge>
    <edge source="FRA" target="THA">
      <data key="d0">127252</data>
    </edge>
    <edge source="FRA" target="ARE">
      <data key="d0">270797</data>
    </edge>
    <edge source="FRA" target="TUN">
      <data key="d0">29355</data>
    </edge>
    <edge source="FRA" target="TUR">
      <data key="d0">2667100</data>
    </edge>
    <edge source="FRA" target="EGY">
      <data key="d0">650587</data>
    </edge>
    <edge source="FRA" target="GBR">
      <data key="d0">8543876</data>
    </edge>
    <edge source="FRA" target="USA">
      <data key="d0">495104</data>
    </edge>
    <edge source="FRA" target="SRB">
      <data key="d0">187507</data>
    </edge>
    <edge source="TUN" target="AUT">
      <data key="d0">2306302</data>
    </edge>
    <edge source="TUN" target="FRA">
      <data key="d0">3548453</data>
    </edge>
    <edge source="TUN" target="DEU">
      <data key="d0">230120</data>
    </edge>
    <edge source="TUN" target="ITA">
      <data key="d0">251695</data>
    </edge>
    <edge source="TUN" target="JPN">
      <data key="d0">2452344</data>
    </edge>
    <edge source="TUN" target="SEN">
      <data key="d0">82226</data>
    </edge>
    <edge source="TUN" target="ESP">
      <data key="d0">702274</data>
    </edge>
    <edge source="TUN" target="GBR">
      <data key="d0">192968</data>
    </edge>
    <edge source="TUN" target="USA">
      <data key="d0">232212</data>
    </edge>
    <edge source="AZE" target="TUR">
      <data key="d0">136842</data>
    </edge>
    <edge source="TUR" target="ALB">
      <data key="d0">15470</data>
    </edge>
    <edge source="TUR" target="BGR">
      <data key="d0">164745</data>
    </edge>
    <edge source="TUR" target="ISR">
      <data key="d0">95536</data>
    </edge>
    <edge source="TUR" target="ITA">
      <data key="d0">77277</data>
    </edge>
    <edge source="TUR" target="USA">
      <data key="d0">38648</data>
    </edge>
    <edge source="ARG" target="BEL">
      <data key="d0">26123574</data>
    </edge>
    <edge source="ARG" target="BOL">
      <data key="d0">301215</data>
    </edge>
    <edge source="ARG" target="BRA">
      <data key="d0">83931934</data>
    </edge>
    <edge source="ARG" target="CHL">
      <data key="d0">13811</data>
    </edge>
    <edge source="ARG" target="FRA">
      <data key="d0">25990523</data>
    </edge>
    <edge source="ARG" target="ITA">
      <data key="d0">3056879</data>
    </edge>
    <edge source="ARG" target="JPN">
      <data key="d0">1339124</data>
    </edge>
    <edge source="ARG" target="ZAF">
      <data key="d0">8003834</data>
    </edge>
    <edge source="ARG" target="ESP">
      <data key="d0">858001</data>
    </edge>
    <edge source="ARG" target="GBR">
      <data key="d0">2150672</data>
    </edge>
    <edge source="ARG" target="URY">
      <data key="d0">2846903</data>
    </edge>
    <edge source="BEL" target="AUS">
      <data key="d0">1561847</data>
    </edge>
    <edge source="BEL" target="AUT">
      <data key="d0">46471062</data>
    </edge>
    <edge source="BEL" target="BGR">
      <data key="d0">90307</data>
    </edge>
    <edge source="BEL" target="CHN">
      <data key="d0">18561202</data>
    </edge>
    <edge source="BEL" target="DNK">
      <data key="d0">199067</data>
    </edge>
    <edge source="BEL" target="EST">
      <data key="d0">349415</data>
    </edge>
    <edge source="BEL" target="FIN">
      <data key="d0">1660820</data>
    </edge>
    <edge source="BEL" target="FRA">
      <data key="d0">224141206</data>
    </edge>
    <edge source="BEL" target="DEU">
      <data key="d0">93232041</data>
    </edge>
    <edge source="BEL" target="GRC">
      <data key="d0">20072</data>
    </edge>
    <edge source="BEL" target="GTM">
      <data key="d0">169453</data>
    </edge>
    <edge source="BEL" target="HKG">
      <data key="d0">3352071</data>
    </edge>
    <edge source="BEL" target="HUN">
      <data key="d0">175011</data>
    </edge>
    <edge source="BEL" target="IDN">
      <data key="d0">28080580</data>
    </edge>
    <edge source="BEL" target="IRL">
      <data key="d0">1186014</data>
    </edge>
    <edge source="BEL" target="ITA">
      <data key="d0">34543072</data>
    </edge>
    <edge source="BEL" target="JPN">
      <data key="d0">39678</data>
    </edge>
    <edge source="BEL" target="KOR">
      <data key="d0">3076462</data>
    </edge>
    <edge source="BEL" target="LBN">
      <data key="d0">415414</data>
    </edge>
    <edge source="BEL" target="MYS">
      <data key="d0">1204165</data>
    </edge>
    <edge source="BEL" target="MEX">
      <data key="d0">40913</data>
    </edge>
    <edge source="BEL" target="MAR">
      <data key="d0">122784</data>
    </edge>
    <edge source="BEL" target="OMN">
      <data key="d0">39850</data>
    </edge>
    <edge source="BEL" target="NLD">
      <data key="d0">139011331</data>
    </edge>
    <edge source="BEL" target="NOR">
      <data key="d0">1223060</data>
    </edge>
    <edge source="BEL" target="PAK">
      <data key="d0">21025</data>
    </edge>
    <edge source="BEL" target="PHL">
      <data key="d0">582903</data>
    </edge>
    <edge source="BEL" target="POL">
      <data key="d0">38397</data>
    </edge>
    <edge source="BEL" target="SAU">
      <data key="d0">368974</data>
    </edge>
    <edge source="BEL" target="IND">
      <data key="d0">11480018</data>
    </edge>
    <edge source="BEL" target="SGP">
      <data key="d0">751164</data>
    </edge>
    <edge source="BEL" target="SVN">
      <data key="d0">22210</data>
    </edge>
    <edge source="BEL" target="ZAF">
      <data key="d0">571211</data>
    </edge>
    <edge source="BEL" target="ESP">
      <data key="d0">1719655</data>
    </edge>
    <edge source="BEL" target="SWE">
      <data key="d0">191707</data>
    </edge>
    <edge source="BEL" target="CHE">
      <data key="d0">15978421</data>
    </edge>
    <edge source="BEL" target="THA">
      <data key="d0">3385498</data>
    </edge>
    <edge source="BEL" target="ARE">
      <data key="d0">420871</data>
    </edge>
    <edge source="BEL" target="TUR">
      <data key="d0">76972</data>
    </edge>
    <edge source="BEL" target="EGY">
      <data key="d0">26060</data>
    </edge>
    <edge source="BEL" target="GBR">
      <data key="d0">1197730</data>
    </edge>
    <edge source="BEL" target="USA">
      <data key="d0">611876</data>
    </edge>
    <edge source="BOL" target="BRA">
      <data key="d0">969453</data>
    </edge>
    <edge source="BOL" target="PER">
      <data key="d0">46942</data>
    </edge>
    <edge source="BRA" target="ARG">
      <data key="d0">2837556</data>
    </edge>
    <edge source="BRA" target="AUS">
      <data key="d0">8752299</data>
    </edge>
    <edge source="BRA" target="AUT">
      <data key="d0">4381600</data>
    </edge>
    <edge source="BRA" target="BEL">
      <data key="d0">292369234</data>
    </edge>
    <edge source="BRA" target="CAN">
      <data key="d0">2562905</data>
    </edge>
    <edge source="BRA" target="CHN">
      <data key="d0">54184975</data>
    </edge>
    <edge source="BRA" target="COL">
      <data key="d0">4868768</data>
    </edge>
    <edge source="BRA" target="FRA">
      <data key="d0">76601779</data>
    </edge>
    <edge source="BRA" target="DEU">
      <data key="d0">83536188</data>
    </edge>
    <edge source="BRA" target="IDN">
      <data key="d0">52163775</data>
    </edge>
    <edge source="BRA" target="ITA">
      <data key="d0">127291817</data>
    </edge>
    <edge source="BRA" target="JPN">
      <data key="d0">196515619</data>
    </edge>
    <edge source="BRA" target="JOR">
      <data key="d0">565525</data>
    </edge>
    <edge source="BRA" target="KOR">
      <data key="d0">55037008</data>
    </edge>
    <edge source="BRA" target="LBN">
      <data key="d0">367842</data>
    </edge>
    <edge source="BRA" target="LTU">
      <data key="d0">64768</data>
    </edge>
    <edge source="BRA" target="MEX">
      <data key="d0">135706</data>
    </edge>
    <edge source="BRA" target="PRY">
      <data key="d0">289909</data>
    </edge>
    <edge source="BRA" target="PER">
      <data key="d0">12730</data>
    </edge>
    <edge source="BRA" target="PHL">
      <data key="d0">333735</data>
    </edge>
    <edge source="BRA" target="IND">
      <data key="d0">2071890</data>
    </edge>
    <edge source="BRA" target="VNM">
      <data key="d0">2391315</data>
    </edge>
    <edge source="BRA" target="ESP">
      <data key="d0">12568452</data>
    </edge>
    <edge source="BRA" target="CHE">
      <data key="d0">48941551</data>
    </edge>
    <edge source="BRA" target="THA">
      <data key="d0">2766015</data>
    </edge>
    <edge source="BRA" target="TUR">
      <data key="d0">2465192</data>
    </edge>
    <edge source="BRA" target="EGY">
      <data key="d0">56460</data>
    </edge>
    <edge source="BRA" target="GBR">
      <data key="d0">109466061</data>
    </edge>
    <edge source="BRA" target="USA">
      <data key="d0">427655102</data>
    </edge>
    <edge source="BRA" target="URY">
      <data key="d0">1574332</data>
    </edge>
    <edge source="CHL" target="ARG">
      <data key="d0">14188197</data>
    </edge>
    <edge source="CHL" target="AUS">
      <data key="d0">9402104</data>
    </edge>
    <edge source="CHL" target="BEL">
      <data key="d0">173876335</data>
    </edge>
    <edge source="CHL" target="BOL">
      <data key="d0">17249</data>
    </edge>
    <edge source="CHL" target="BRA">
      <data key="d0">33162482</data>
    </edge>
    <edge source="CHL" target="CHN">
      <data key="d0">140318345</data>
    </edge>
    <edge source="CHL" target="COL">
      <data key="d0">39029037</data>
    </edge>
    <edge source="CHL" target="CRI">
      <data key="d0">154220</data>
    </edge>
    <edge source="CHL" target="ECU">
      <data key="d0">4341918</data>
    </edge>
    <edge source="CHL" target="SLV">
      <data key="d0">98816</data>
    </edge>
    <edge source="CHL" target="FRA">
      <data key="d0">62904151</data>
    </edge>
    <edge source="CHL" target="DEU">
      <data key="d0">28292540</data>
    </edge>
    <edge source="CHL" target="GRC">
      <data key="d0">1285903</data>
    </edge>
    <edge source="CHL" target="GTM">
      <data key="d0">42190</data>
    </edge>
    <edge source="CHL" target="IDN">
      <data key="d0">48330002</data>
    </edge>
    <edge source="CHL" target="ITA">
      <data key="d0">140849175</data>
    </edge>
    <edge source="CHL" target="JPN">
      <data key="d0">63527904</data>
    </edge>
    <edge source="CHL" target="KOR">
      <data key="d0">71226207</data>
    </edge>
    <edge source="CHL" target="LBN">
      <data key="d0">263041</data>
    </edge>
    <edge source="CHL" target="MYS">
      <data key="d0">2136621</data>
    </edge>
    <edge source="CHL" target="MEX">
      <data key="d0">4261559</data>
    </edge>
    <edge source="CHL" target="NLD">
      <data key="d0">5167150</data>
    </edge>
    <edge source="CHL" target="PER">
      <data key="d0">14389342</data>
    </edge>
    <edge source="CHL" target="PHL">
      <data key="d0">310468</data>
    </edge>
    <edge source="CHL" target="IND">
      <data key="d0">869160</data>
    </edge>
    <edge source="CHL" target="SGP">
      <data key="d0">201973</data>
    </edge>
    <edge source="CHL" target="VNM">
      <data key="d0">5249866</data>
    </edge>
    <edge source="CHL" target="ZAF">
      <data key="d0">7869384</data>
    </edge>
    <edge source="CHL" target="ESP">
      <data key="d0">30747482</data>
    </edge>
    <edge source="CHL" target="THA">
      <data key="d0">22328667</data>
    </edge>
    <edge source="CHL" target="EGY">
      <data key="d0">643148</data>
    </edge>
    <edge source="CHL" target="GBR">
      <data key="d0">23242953</data>
    </edge>
    <edge source="CHL" target="USA">
      <data key="d0">22060042</data>
    </edge>
    <edge source="CHL" target="URY">
      <data key="d0">3140548</data>
    </edge>
    <edge source="ITA" target="AUT">
      <data key="d0">3633338</data>
    </edge>
    <edge source="ITA" target="BRA">
      <data key="d0">65979</data>
    </edge>
    <edge source="ITA" target="BGR">
      <data key="d0">275721</data>
    </edge>
    <edge source="ITA" target="BLR">
      <data key="d0">16964</data>
    </edge>
    <edge source="ITA" target="CAN">
      <data key="d0">23495</data>
    </edge>
    <edge source="ITA" target="CHN">
      <data key="d0">648544</data>
    </edge>
    <edge source="ITA" target="HRV">
      <data key="d0">4021172</data>
    </edge>
    <edge source="ITA" target="CZE">
      <data key="d0">17789</data>
    </edge>
    <edge source="ITA" target="FRA">
      <data key="d0">1550594</data>
    </edge>
    <edge source="ITA" target="DEU">
      <data key="d0">4723932</data>
    </edge>
    <edge source="ITA" target="GRC">
      <data key="d0">148883</data>
    </edge>
    <edge source="ITA" target="HKG">
      <data key="d0">118022</data>
    </edge>
    <edge source="ITA" target="HUN">
      <data key="d0">249616</data>
    </edge>
    <edge source="ITA" target="IDN">
      <data key="d0">1150104</data>
    </edge>
    <edge source="ITA" target="JOR">
      <data key="d0">16572</data>
    </edge>
    <edge source="ITA" target="KOR">
      <data key="d0">328967</data>
    </edge>
    <edge source="ITA" target="MYS">
      <data key="d0">234020</data>
    </edge>
    <edge source="ITA" target="MAR">
      <data key="d0">15634</data>
    </edge>
    <edge source="ITA" target="NLD">
      <data key="d0">19014</data>
    </edge>
    <edge source="ITA" target="ROU">
      <data key="d0">277764</data>
    </edge>
    <edge source="ITA" target="RUS">
      <data key="d0">12581</data>
    </edge>
    <edge source="ITA" target="SAU">
      <data key="d0">13437</data>
    </edge>
    <edge source="ITA" target="IND">
      <data key="d0">2170594</data>
    </edge>
    <edge source="ITA" target="SGP">
      <data key="d0">37534</data>
    </edge>
    <edge source="ITA" target="SVK">
      <data key="d0">55053</data>
    </edge>
    <edge source="ITA" target="SVN">
      <data key="d0">14992166</data>
    </edge>
    <edge source="ITA" target="ZAF">
      <data key="d0">207813</data>
    </edge>
    <edge source="ITA" target="ESP">
      <data key="d0">1351693</data>
    </edge>
    <edge source="ITA" target="CHE">
      <data key="d0">712720</data>
    </edge>
    <edge source="ITA" target="THA">
      <data key="d0">184695</data>
    </edge>
    <edge source="ITA" target="TUN">
      <data key="d0">74740</data>
    </edge>
    <edge source="ITA" target="TUR">
      <data key="d0">2051669</data>
    </edge>
    <edge source="ITA" target="UKR">
      <data key="d0">29712</data>
    </edge>
    <edge source="ITA" target="EGY">
      <data key="d0">13807</data>
    </edge>
    <edge source="ITA" target="GBR">
      <data key="d0">1052696</data>
    </edge>
    <edge source="ITA" target="USA">
      <data key="d0">548520</data>
    </edge>
    <edge source="JPN" target="CHN">
      <data key="d0">9552155</data>
    </edge>
    <edge source="JPN" target="FIN">
      <data key="d0">11134</data>
    </edge>
    <edge source="JPN" target="HKG">
      <data key="d0">485537</data>
    </edge>
    <edge source="JPN" target="IDN">
      <data key="d0">11608929</data>
    </edge>
    <edge source="JPN" target="KOR">
      <data key="d0">63668479</data>
    </edge>
    <edge source="JPN" target="MYS">
      <data key="d0">68596</data>
    </edge>
    <edge source="JPN" target="MEX">
      <data key="d0">68095</data>
    </edge>
    <edge source="JPN" target="PAK">
      <data key="d0">339650</data>
    </edge>
    <edge source="JPN" target="PHL">
      <data key="d0">2550197</data>
    </edge>
    <edge source="JPN" target="SGP">
      <data key="d0">63326</data>
    </edge>
    <edge source="JPN" target="VNM">
      <data key="d0">660001</data>
    </edge>
    <edge source="JPN" target="THA">
      <data key="d0">15613398</data>
    </edge>
    <edge source="JPN" target="USA">
      <data key="d0">104718</data>
    </edge>
    <edge source="ZAF" target="ARG">
      <data key="d0">594004</data>
    </edge>
    <edge source="ZAF" target="AUS">
      <data key="d0">137977</data>
    </edge>
    <edge source="ZAF" target="AUT">
      <data key="d0">22222525</data>
    </edge>
    <edge source="ZAF" target="BEL">
      <data key="d0">19932019</data>
    </edge>
    <edge source="ZAF" target="CAN">
      <data key="d0">87511</data>
    </edge>
    <edge source="ZAF" target="CHN">
      <data key="d0">10587515</data>
    </edge>
    <edge source="ZAF" target="FIN">
      <data key="d0">12681862</data>
    </edge>
    <edge source="ZAF" target="FRA">
      <data key="d0">15816724</data>
    </edge>
    <edge source="ZAF" target="DEU">
      <data key="d0">42384572</data>
    </edge>
    <edge source="ZAF" target="HKG">
      <data key="d0">443828</data>
    </edge>
    <edge source="ZAF" target="IDN">
      <data key="d0">67073128</data>
    </edge>
    <edge source="ZAF" target="ISR">
      <data key="d0">5912017</data>
    </edge>
    <edge source="ZAF" target="ITA">
      <data key="d0">15531950</data>
    </edge>
    <edge source="ZAF" target="JPN">
      <data key="d0">21322492</data>
    </edge>
    <edge source="ZAF" target="KOR">
      <data key="d0">10617453</data>
    </edge>
    <edge source="ZAF" target="LBN">
      <data key="d0">119657</data>
    </edge>
    <edge source="ZAF" target="MWI">
      <data key="d0">19608</data>
    </edge>
    <edge source="ZAF" target="MYS">
      <data key="d0">2697110</data>
    </edge>
    <edge source="ZAF" target="MUS">
      <data key="d0">20538</data>
    </edge>
    <edge source="ZAF" target="MEX">
      <data key="d0">302668</data>
    </edge>
    <edge source="ZAF" target="MOZ">
      <data key="d0">41096</data>
    </edge>
    <edge source="ZAF" target="PAK">
      <data key="d0">12226</data>
    </edge>
    <edge source="ZAF" target="PHL">
      <data key="d0">3166543</data>
    </edge>
    <edge source="ZAF" target="RUS">
      <data key="d0">421546</data>
    </edge>
    <edge source="ZAF" target="SAU">
      <data key="d0">151400</data>
    </edge>
    <edge source="ZAF" target="IND">
      <data key="d0">34980321</data>
    </edge>
    <edge source="ZAF" target="SGP">
      <data key="d0">70455</data>
    </edge>
    <edge source="ZAF" target="ZWE">
      <data key="d0">5558008</data>
    </edge>
    <edge source="ZAF" target="ESP">
      <data key="d0">1824183</data>
    </edge>
    <edge source="ZAF" target="CHE">
      <data key="d0">123110</data>
    </edge>
    <edge source="ZAF" target="THA">
      <data key="d0">37714987</data>
    </edge>
    <edge source="ZAF" target="ARE">
      <data key="d0">680069</data>
    </edge>
    <edge source="ZAF" target="TUR">
      <data key="d0">1225768</data>
    </edge>
    <edge source="ZAF" target="UGA">
      <data key="d0">84953</data>
    </edge>
    <edge source="ZAF" target="GBR">
      <data key="d0">47638352</data>
    </edge>
    <edge source="ZAF" target="TZA">
      <data key="d0">10907</data>
    </edge>
    <edge source="ZAF" target="USA">
      <data key="d0">49103603</data>
    </edge>
    <edge source="ESP" target="DZA">
      <data key="d0">726967</data>
    </edge>
    <edge source="ESP" target="ARG">
      <data key="d0">16981</data>
    </edge>
    <edge source="ESP" target="AUT">
      <data key="d0">35569669</data>
    </edge>
    <edge source="ESP" target="BEL">
      <data key="d0">4837342</data>
    </edge>
    <edge source="ESP" target="BRA">
      <data key="d0">51278</data>
    </edge>
    <edge source="ESP" target="CAN">
      <data key="d0">72380</data>
    </edge>
    <edge source="ESP" target="CHN">
      <data key="d0">4874943</data>
    </edge>
    <edge source="ESP" target="DNK">
      <data key="d0">183293</data>
    </edge>
    <edge source="ESP" target="FIN">
      <data key="d0">3727702</data>
    </edge>
    <edge source="ESP" target="FRA">
      <data key="d0">73557084</data>
    </edge>
    <edge source="ESP" target="DEU">
      <data key="d0">116361049</data>
    </edge>
    <edge source="ESP" target="HUN">
      <data key="d0">528978</data>
    </edge>
    <edge source="ESP" target="IDN">
      <data key="d0">477586</data>
    </edge>
    <edge source="ESP" target="ITA">
      <data key="d0">74556491</data>
    </edge>
    <edge source="ESP" target="JPN">
      <data key="d0">8899520</data>
    </edge>
    <edge source="ESP" target="KOR">
      <data key="d0">348917</data>
    </edge>
    <edge source="ESP" target="MRT">
      <data key="d0">371487</data>
    </edge>
    <edge source="ESP" target="MEX">
      <data key="d0">16053</data>
    </edge>
    <edge source="ESP" target="MAR">
      <data key="d0">6231085</data>
    </edge>
    <edge source="ESP" target="NAM">
      <data key="d0">73399</data>
    </edge>
    <edge source="ESP" target="NLD">
      <data key="d0">40367862</data>
    </edge>
    <edge source="ESP" target="NOR">
      <data key="d0">4095542</data>
    </edge>
    <edge source="ESP" target="PAK">
      <data key="d0">18575</data>
    </edge>
    <edge source="ESP" target="POL">
      <data key="d0">235101</data>
    </edge>
    <edge source="ESP" target="PRT">
      <data key="d0">7619079</data>
    </edge>
    <edge source="ESP" target="IND">
      <data key="d0">254499</data>
    </edge>
    <edge source="ESP" target="SGP">
      <data key="d0">46459</data>
    </edge>
    <edge source="ESP" target="SVN">
      <data key="d0">3104908</data>
    </edge>
    <edge source="ESP" target="SWE">
      <data key="d0">19923602</data>
    </edge>
    <edge source="ESP" target="CHE">
      <data key="d0">14018879</data>
    </edge>
    <edge source="ESP" target="TUN">
      <data key="d0">648650</data>
    </edge>
    <edge source="ESP" target="TUR">
      <data key="d0">4032007</data>
    </edge>
    <edge source="ESP" target="GBR">
      <data key="d0">66235527</data>
    </edge>
    <edge source="ESP" target="USA">
      <data key="d0">10335654</data>
    </edge>
    <edge source="GBR" target="ARG">
      <data key="d0">211678</data>
    </edge>
    <edge source="GBR" target="AUT">
      <data key="d0">1587306</data>
    </edge>
    <edge source="GBR" target="BEL">
      <data key="d0">240999</data>
    </edge>
    <edge source="GBR" target="BRA">
      <data key="d0">12138</data>
    </edge>
    <edge source="GBR" target="CAN">
      <data key="d0">231197</data>
    </edge>
    <edge source="GBR" target="LKA">
      <data key="d0">145553</data>
    </edge>
    <edge source="GBR" target="CHN">
      <data key="d0">2389269</data>
    </edge>
    <edge source="GBR" target="COL">
      <data key="d0">221151</data>
    </edge>
    <edge source="GBR" target="CZE">
      <data key="d0">80054</data>
    </edge>
    <edge source="GBR" target="FRA">
      <data key="d0">19801756</data>
    </edge>
    <edge source="GBR" target="DEU">
      <data key="d0">14486887</data>
    </edge>
    <edge source="GBR" target="GHA">
      <data key="d0">47896</data>
    </edge>
    <edge source="GBR" target="HKG">
      <data key="d0">649351</data>
    </edge>
    <edge source="GBR" target="HUN">
      <data key="d0">87074</data>
    </edge>
    <edge source="GBR" target="IDN">
      <data key="d0">15106608</data>
    </edge>
    <edge source="GBR" target="IRL">
      <data key="d0">512216</data>
    </edge>
    <edge source="GBR" target="ISR">
      <data key="d0">256508</data>
    </edge>
    <edge source="GBR" target="ITA">
      <data key="d0">5262803</data>
    </edge>
    <edge source="GBR" target="JPN">
      <data key="d0">955170</data>
    </edge>
    <edge source="GBR" target="KOR">
      <data key="d0">3289733</data>
    </edge>
    <edge source="GBR" target="KGZ">
      <data key="d0">17760</data>
    </edge>
    <edge source="GBR" target="MDG">
      <data key="d0">27633</data>
    </edge>
    <edge source="GBR" target="MYS">
      <data key="d0">547915</data>
    </edge>
    <edge source="GBR" target="MRT">
      <data key="d0">15824</data>
    </edge>
    <edge source="GBR" target="MEX">
      <data key="d0">17819</data>
    </edge>
    <edge source="GBR" target="MAR">
      <data key="d0">11826</data>
    </edge>
    <edge source="GBR" target="NLD">
      <data key="d0">21607853</data>
    </edge>
    <edge source="GBR" target="NOR">
      <data key="d0">356993</data>
    </edge>
    <edge source="GBR" target="PAK">
      <data key="d0">207412</data>
    </edge>
    <edge source="GBR" target="PRY">
      <data key="d0">14922</data>
    </edge>
    <edge source="GBR" target="PHL">
      <data key="d0">1209804</data>
    </edge>
    <edge source="GBR" target="POL">
      <data key="d0">21235</data>
    </edge>
    <edge source="GBR" target="SAU">
      <data key="d0">247467</data>
    </edge>
    <edge source="GBR" target="IND">
      <data key="d0">2776243</data>
    </edge>
    <edge source="GBR" target="SGP">
      <data key="d0">1639376</data>
    </edge>
    <edge source="GBR" target="SVK">
      <data key="d0">2028288</data>
    </edge>
    <edge source="GBR" target="VNM">
      <data key="d0">68816</data>
    </edge>
    <edge source="GBR" target="SVN">
      <data key="d0">14090</data>
    </edge>
    <edge source="GBR" target="ZAF">
      <data key="d0">86994</data>
    </edge>
    <edge source="GBR" target="ESP">
      <data key="d0">2367502</data>
    </edge>
    <edge source="GBR" target="SWE">
      <data key="d0">9458531</data>
    </edge>
    <edge source="GBR" target="CHE">
      <data key="d0">1527432</data>
    </edge>
    <edge source="GBR" target="THA">
      <data key="d0">695447</data>
    </edge>
    <edge source="GBR" target="ARE">
      <data key="d0">49125</data>
    </edge>
    <edge source="GBR" target="TUN">
      <data key="d0">62807</data>
    </edge>
    <edge source="GBR" target="TUR">
      <data key="d0">37348</data>
    </edge>
    <edge source="GBR" target="EGY">
      <data key="d0">29498</data>
    </edge>
    <edge source="GBR" target="TZA">
      <data key="d0">14498</data>
    </edge>
    <edge source="GBR" target="USA">
      <data key="d0">1382774</data>
    </edge>
    <edge source="URY" target="ARG">
      <data key="d0">699798</data>
    </edge>
    <edge source="URY" target="BRA">
      <data key="d0">674423</data>
    </edge>
    <edge source="URY" target="CHL">
      <data key="d0">39561</data>
    </edge>
    <edge source="AUS" target="CHN">
      <data key="d0">1823387</data>
    </edge>
    <edge source="AUS" target="HKG">
      <data key="d0">44609</data>
    </edge>
    <edge source="AUS" target="IDN">
      <data key="d0">11985630</data>
    </edge>
    <edge source="AUS" target="JPN">
      <data key="d0">573187</data>
    </edge>
    <edge source="AUS" target="KOR">
      <data key="d0">2872380</data>
    </edge>
    <edge source="AUS" target="MYS">
      <data key="d0">6559489</data>
    </edge>
    <edge source="AUS" target="NZL">
      <data key="d0">372688</data>
    </edge>
    <edge source="AUS" target="PAK">
      <data key="d0">79813</data>
    </edge>
    <edge source="AUS" target="PHL">
      <data key="d0">1817151</data>
    </edge>
    <edge source="AUS" target="SAU">
      <data key="d0">10757</data>
    </edge>
    <edge source="AUS" target="IND">
      <data key="d0">1680363</data>
    </edge>
    <edge source="AUS" target="SGP">
      <data key="d0">14926</data>
    </edge>
    <edge source="AUS" target="VNM">
      <data key="d0">64165</data>
    </edge>
    <edge source="AUS" target="ZAF">
      <data key="d0">97149</data>
    </edge>
    <edge source="AUS" target="ESP">
      <data key="d0">34890</data>
    </edge>
    <edge source="AUS" target="THA">
      <data key="d0">864469</data>
    </edge>
    <edge source="AUS" target="USA">
      <data key="d0">79041</data>
    </edge>
    <edge source="CHN" target="GHA">
      <data key="d0">64000</data>
    </edge>
    <edge source="CHN" target="HKG">
      <data key="d0">373274</data>
    </edge>
    <edge source="CHN" target="IDN">
      <data key="d0">2178234</data>
    </edge>
    <edge source="CHN" target="ITA">
      <data key="d0">102684</data>
    </edge>
    <edge source="CHN" target="JPN">
      <data key="d0">272382</data>
    </edge>
    <edge source="CHN" target="KOR">
      <data key="d0">4265726</data>
    </edge>
    <edge source="CHN" target="NLD">
      <data key="d0">57386</data>
    </edge>
    <edge source="CHN" target="PHL">
      <data key="d0">56439</data>
    </edge>
    <edge source="CHN" target="VNM">
      <data key="d0">346017</data>
    </edge>
    <edge source="CHN" target="THA">
      <data key="d0">1212372</data>
    </edge>
    <edge source="CHN" target="USA">
      <data key="d0">187418</data>
    </edge>
    <edge source="HKG" target="CHN">
      <data key="d0">72852879</data>
    </edge>
    <edge source="HKG" target="IDN">
      <data key="d0">1890569</data>
    </edge>
    <edge source="HKG" target="KOR">
      <data key="d0">1957079</data>
    </edge>
    <edge source="HKG" target="MYS">
      <data key="d0">38505</data>
    </edge>
    <edge source="HKG" target="PHL">
      <data key="d0">4664185</data>
    </edge>
    <edge source="HKG" target="VNM">
      <data key="d0">162280</data>
    </edge>
    <edge source="HKG" target="THA">
      <data key="d0">3094023</data>
    </edge>
    <edge source="IDN" target="AUS">
      <data key="d0">22375202</data>
    </edge>
    <edge source="IDN" target="BEL">
      <data key="d0">13508</data>
    </edge>
    <edge source="IDN" target="LKA">
      <data key="d0">123534</data>
    </edge>
    <edge source="IDN" target="CHL">
      <data key="d0">27214</data>
    </edge>
    <edge source="IDN" target="CHN">
      <data key="d0">340689310</data>
    </edge>
    <edge source="IDN" target="FRA">
      <data key="d0">9802932</data>
    </edge>
    <edge source="IDN" target="DEU">
      <data key="d0">334581</data>
    </edge>
    <edge source="IDN" target="GRC">
      <data key="d0">599993</data>
    </edge>
    <edge source="IDN" target="HKG">
      <data key="d0">56243</data>
    </edge>
    <edge source="IDN" target="ITA">
      <data key="d0">37057063</data>
    </edge>
    <edge source="IDN" target="JPN">
      <data key="d0">44778175</data>
    </edge>
    <edge source="IDN" target="JOR">
      <data key="d0">900084</data>
    </edge>
    <edge source="IDN" target="KOR">
      <data key="d0">135176818</data>
    </edge>
    <edge source="IDN" target="LBN">
      <data key="d0">33508</data>
    </edge>
    <edge source="IDN" target="MYS">
      <data key="d0">368399</data>
    </edge>
    <edge source="IDN" target="MEX">
      <data key="d0">120600</data>
    </edge>
    <edge source="IDN" target="OMN">
      <data key="d0">19637</data>
    </edge>
    <edge source="IDN" target="NLD">
      <data key="d0">40582883</data>
    </edge>
    <edge source="IDN" target="NOR">
      <data key="d0">35875</data>
    </edge>
    <edge source="IDN" target="PHL">
      <data key="d0">686031</data>
    </edge>
    <edge source="IDN" target="SAU">
      <data key="d0">1256460</data>
    </edge>
    <edge source="IDN" target="IND">
      <data key="d0">16217436</data>
    </edge>
    <edge source="IDN" target="SGP">
      <data key="d0">1975927</data>
    </edge>
    <edge source="IDN" target="VNM">
      <data key="d0">2828292</data>
    </edge>
    <edge source="IDN" target="ESP">
      <data key="d0">4726491</data>
    </edge>
    <edge source="IDN" target="THA">
      <data key="d0">5748543</data>
    </edge>
    <edge source="IDN" target="ARE">
      <data key="d0">253904</data>
    </edge>
    <edge source="IDN" target="TUR">
      <data key="d0">8905457</data>
    </edge>
    <edge source="IDN" target="GBR">
      <data key="d0">7995284</data>
    </edge>
    <edge source="IDN" target="USA">
      <data key="d0">564575</data>
    </edge>
    <edge source="KOR" target="AUS">
      <data key="d0">11678</data>
    </edge>
    <edge source="KOR" target="CHN">
      <data key="d0">289652</data>
    </edge>
    <edge source="KOR" target="HKG">
      <data key="d0">86619</data>
    </edge>
    <edge source="KOR" target="IDN">
      <data key="d0">558409</data>
    </edge>
    <edge source="KOR" target="JPN">
      <data key="d0">20833</data>
    </edge>
    <edge source="KOR" target="PHL">
      <data key="d0">22222</data>
    </edge>
    <edge source="KOR" target="SGP">
      <data key="d0">19457</data>
    </edge>
    <edge source="KOR" target="ESP">
      <data key="d0">18162</data>
    </edge>
    <edge source="KOR" target="CHE">
      <data key="d0">80559</data>
    </edge>
    <edge source="KOR" target="THA">
      <data key="d0">419677</data>
    </edge>
    <edge source="MYS" target="AUS">
      <data key="d0">22196</data>
    </edge>
    <edge source="MYS" target="AUT">
      <data key="d0">21248</data>
    </edge>
    <edge source="MYS" target="HKG">
      <data key="d0">23757</data>
    </edge>
    <edge source="MYS" target="IDN">
      <data key="d0">316500</data>
    </edge>
    <edge source="MYS" target="NZL">
      <data key="d0">23476</data>
    </edge>
    <edge source="MYS" target="SGP">
      <data key="d0">99828</data>
    </edge>
    <edge source="MYS" target="VNM">
      <data key="d0">18775</data>
    </edge>
    <edge source="MYS" target="THA">
      <data key="d0">31157</data>
    </edge>
    <edge source="NZL" target="AUS">
      <data key="d0">79195592</data>
    </edge>
    <edge source="NZL" target="BEL">
      <data key="d0">1627837</data>
    </edge>
    <edge source="NZL" target="CHN">
      <data key="d0">29825581</data>
    </edge>
    <edge source="NZL" target="COL">
      <data key="d0">84644</data>
    </edge>
    <edge source="NZL" target="IDN">
      <data key="d0">48163813</data>
    </edge>
    <edge source="NZL" target="JPN">
      <data key="d0">38767349</data>
    </edge>
    <edge source="NZL" target="KOR">
      <data key="d0">40874682</data>
    </edge>
    <edge source="NZL" target="MYS">
      <data key="d0">10697354</data>
    </edge>
    <edge source="NZL" target="MEX">
      <data key="d0">25980</data>
    </edge>
    <edge source="NZL" target="NLD">
      <data key="d0">257560</data>
    </edge>
    <edge source="NZL" target="PAK">
      <data key="d0">121115</data>
    </edge>
    <edge source="NZL" target="PHL">
      <data key="d0">2980906</data>
    </edge>
    <edge source="NZL" target="SAU">
      <data key="d0">99810</data>
    </edge>
    <edge source="NZL" target="IND">
      <data key="d0">488459</data>
    </edge>
    <edge source="NZL" target="SGP">
      <data key="d0">316817</data>
    </edge>
    <edge source="NZL" target="VNM">
      <data key="d0">9874876</data>
    </edge>
    <edge source="NZL" target="ZAF">
      <data key="d0">209483</data>
    </edge>
    <edge source="NZL" target="THA">
      <data key="d0">11999868</data>
    </edge>
    <edge source="NZL" target="USA">
      <data key="d0">17533902</data>
    </edge>
    <edge source="PAK" target="ARE">
      <data key="d0">53734</data>
    </edge>
    <edge source="PHL" target="CHN">
      <data key="d0">629050</data>
    </edge>
    <edge source="PHL" target="DNK">
      <data key="d0">197269</data>
    </edge>
    <edge source="PHL" target="FRA">
      <data key="d0">2634212</data>
    </edge>
    <edge source="PHL" target="DEU">
      <data key="d0">132152</data>
    </edge>
    <edge source="PHL" target="HKG">
      <data key="d0">37478</data>
    </edge>
    <edge source="PHL" target="JPN">
      <data key="d0">13837958</data>
    </edge>
    <edge source="PHL" target="KOR">
      <data key="d0">307902</data>
    </edge>
    <edge source="PHL" target="NLD">
      <data key="d0">10922279</data>
    </edge>
    <edge source="PHL" target="IND">
      <data key="d0">37628</data>
    </edge>
    <edge source="PHL" target="SGP">
      <data key="d0">14215</data>
    </edge>
    <edge source="PHL" target="THA">
      <data key="d0">144006</data>
    </edge>
    <edge source="PHL" target="GBR">
      <data key="d0">4503443</data>
    </edge>
    <edge source="PHL" target="USA">
      <data key="d0">2522656</data>
    </edge>
    <edge source="SAU" target="LKA">
      <data key="d0">56800</data>
    </edge>
    <edge source="SAU" target="CHN">
      <data key="d0">74400</data>
    </edge>
    <edge source="SAU" target="IDN">
      <data key="d0">233600</data>
    </edge>
    <edge source="SAU" target="LTU">
      <data key="d0">64000</data>
    </edge>
    <edge source="SAU" target="MAR">
      <data key="d0">32000</data>
    </edge>
    <edge source="SAU" target="PAK">
      <data key="d0">121600</data>
    </edge>
    <edge source="SAU" target="PHL">
      <data key="d0">351200</data>
    </edge>
    <edge source="SAU" target="IND">
      <data key="d0">4058138</data>
    </edge>
    <edge source="SAU" target="SGP">
      <data key="d0">162400</data>
    </edge>
    <edge source="SAU" target="THA">
      <data key="d0">194934</data>
    </edge>
    <edge source="SAU" target="ARE">
      <data key="d0">432534</data>
    </edge>
    <edge source="SAU" target="EGY">
      <data key="d0">48267</data>
    </edge>
    <edge source="IND" target="LKA">
      <data key="d0">658650</data>
    </edge>
    <edge source="IND" target="DEU">
      <data key="d0">16045</data>
    </edge>
    <edge source="IND" target="HKG">
      <data key="d0">105017</data>
    </edge>
    <edge source="IND" target="JPN">
      <data key="d0">15787</data>
    </edge>
    <edge source="IND" target="MUS">
      <data key="d0">45220</data>
    </edge>
    <edge source="IND" target="SGP">
      <data key="d0">25172</data>
    </edge>
    <edge source="IND" target="ARE">
      <data key="d0">252034</data>
    </edge>
    <edge source="SGP" target="BRA">
      <data key="d0">13771</data>
    </edge>
    <edge source="SGP" target="CHN">
      <data key="d0">20045055</data>
    </edge>
    <edge source="SGP" target="HKG">
      <data key="d0">148522</data>
    </edge>
    <edge source="SGP" target="ITA">
      <data key="d0">342390</data>
    </edge>
    <edge source="SGP" target="JPN">
      <data key="d0">142325</data>
    </edge>
    <edge source="SGP" target="KOR">
      <data key="d0">1576884</data>
    </edge>
    <edge source="SGP" target="MYS">
      <data key="d0">13776775</data>
    </edge>
    <edge source="SGP" target="PAK">
      <data key="d0">1558345</data>
    </edge>
    <edge source="SGP" target="PHL">
      <data key="d0">4970308</data>
    </edge>
    <edge source="SGP" target="IND">
      <data key="d0">4973916</data>
    </edge>
    <edge source="SGP" target="VNM">
      <data key="d0">2394816</data>
    </edge>
    <edge source="SGP" target="THA">
      <data key="d0">12550819</data>
    </edge>
    <edge source="SGP" target="ARE">
      <data key="d0">60898</data>
    </edge>
    <edge source="SGP" target="TZA">
      <data key="d0">90662</data>
    </edge>
    <edge source="THA" target="AUS">
      <data key="d0">21363257</data>
    </edge>
    <edge source="THA" target="KHM">
      <data key="d0">15310</data>
    </edge>
    <edge source="THA" target="CHN">
      <data key="d0">48601899</data>
    </edge>
    <edge source="THA" target="FRA">
      <data key="d0">9005840</data>
    </edge>
    <edge source="THA" target="DEU">
      <data key="d0">7378679</data>
    </edge>
    <edge source="THA" target="IDN">
      <data key="d0">13932321</data>
    </edge>
    <edge source="THA" target="ITA">
      <data key="d0">24117235</data>
    </edge>
    <edge source="THA" target="JPN">
      <data key="d0">2886343</data>
    </edge>
    <edge source="THA" target="JOR">
      <data key="d0">1289210</data>
    </edge>
    <edge source="THA" target="KOR">
      <data key="d0">23873191</data>
    </edge>
    <edge source="THA" target="MYS">
      <data key="d0">802145</data>
    </edge>
    <edge source="THA" target="NLD">
      <data key="d0">4558953</data>
    </edge>
    <edge source="THA" target="PHL">
      <data key="d0">731865</data>
    </edge>
    <edge source="THA" target="SAU">
      <data key="d0">67796</data>
    </edge>
    <edge source="THA" target="IND">
      <data key="d0">1612825</data>
    </edge>
    <edge source="THA" target="SGP">
      <data key="d0">1356712</data>
    </edge>
    <edge source="THA" target="VNM">
      <data key="d0">668107</data>
    </edge>
    <edge source="THA" target="SWE">
      <data key="d0">118131</data>
    </edge>
    <edge source="THA" target="ARE">
      <data key="d0">1470248</data>
    </edge>
    <edge source="THA" target="GBR">
      <data key="d0">50979</data>
    </edge>
    <edge source="THA" target="USA">
      <data key="d0">680715</data>
    </edge>
    <edge source="USA" target="DZA">
      <data key="d0">2639226</data>
    </edge>
    <edge source="USA" target="ARG">
      <data key="d0">43247152</data>
    </edge>
    <edge source="USA" target="AUS">
      <data key="d0">18375153</data>
    </edge>
    <edge source="USA" target="AUT">
      <data key="d0">11789875</data>
    </edge>
    <edge source="USA" target="BEL">
      <data key="d0">106020967</data>
    </edge>
    <edge source="USA" target="BOL">
      <data key="d0">675855</data>
    </edge>
    <edge source="USA" target="BRA">
      <data key="d0">97340475</data>
    </edge>
    <edge source="USA" target="CAN">
      <data key="d0">491502437</data>
    </edge>
    <edge source="USA" target="LKA">
      <data key="d0">461481</data>
    </edge>
    <edge source="USA" target="CHL">
      <data key="d0">12150284</data>
    </edge>
    <edge source="USA" target="CHN">
      <data key="d0">274102012</data>
    </edge>
    <edge source="USA" target="COL">
      <data key="d0">26195762</data>
    </edge>
    <edge source="USA" target="CRI">
      <data key="d0">6236371</data>
    </edge>
    <edge source="USA" target="CZE">
      <data key="d0">7358434</data>
    </edge>
    <edge source="USA" target="DNK">
      <data key="d0">568854</data>
    </edge>
    <edge source="USA" target="ECU">
      <data key="d0">7193772</data>
    </edge>
    <edge source="USA" target="SLV">
      <data key="d0">9683799</data>
    </edge>
    <edge source="USA" target="ETH">
      <data key="d0">19795</data>
    </edge>
    <edge source="USA" target="EST">
      <data key="d0">37971</data>
    </edge>
    <edge source="USA" target="FIN">
      <data key="d0">611147</data>
    </edge>
    <edge source="USA" target="FRA">
      <data key="d0">143824439</data>
    </edge>
    <edge source="USA" target="DEU">
      <data key="d0">252404223</data>
    </edge>
    <edge source="USA" target="GHA">
      <data key="d0">75630</data>
    </edge>
    <edge source="USA" target="GRC">
      <data key="d0">9315831</data>
    </edge>
    <edge source="USA" target="GTM">
      <data key="d0">5046743</data>
    </edge>
    <edge source="USA" target="HND">
      <data key="d0">2266109</data>
    </edge>
    <edge source="USA" target="HKG">
      <data key="d0">12099903</data>
    </edge>
    <edge source="USA" target="HUN">
      <data key="d0">30422</data>
    </edge>
    <edge source="USA" target="IDN">
      <data key="d0">120208827</data>
    </edge>
    <edge source="USA" target="IRL">
      <data key="d0">8197072</data>
    </edge>
    <edge source="USA" target="ISR">
      <data key="d0">29121660</data>
    </edge>
    <edge source="USA" target="ITA">
      <data key="d0">364050339</data>
    </edge>
    <edge source="USA" target="CIV">
      <data key="d0">917000</data>
    </edge>
    <edge source="USA" target="JAM">
      <data key="d0">171071</data>
    </edge>
    <edge source="USA" target="JPN">
      <data key="d0">538891435</data>
    </edge>
    <edge source="USA" target="JOR">
      <data key="d0">14706179</data>
    </edge>
    <edge source="USA" target="KOR">
      <data key="d0">459144474</data>
    </edge>
    <edge source="USA" target="LBN">
      <data key="d0">4632274</data>
    </edge>
    <edge source="USA" target="MYS">
      <data key="d0">23622441</data>
    </edge>
    <edge source="USA" target="MEX">
      <data key="d0">486614074</data>
    </edge>
    <edge source="USA" target="MAR">
      <data key="d0">7514444</data>
    </edge>
    <edge source="USA" target="OMN">
      <data key="d0">545920</data>
    </edge>
    <edge source="USA" target="NLD">
      <data key="d0">167964936</data>
    </edge>
    <edge source="USA" target="NZL">
      <data key="d0">2684864</data>
    </edge>
    <edge source="USA" target="NIC">
      <data key="d0">72750</data>
    </edge>
    <edge source="USA" target="NER">
      <data key="d0">672031</data>
    </edge>
    <edge source="USA" target="NOR">
      <data key="d0">102203</data>
    </edge>
    <edge source="USA" target="PAK">
      <data key="d0">6160545</data>
    </edge>
    <edge source="USA" target="PAN">
      <data key="d0">2327922</data>
    </edge>
    <edge source="USA" target="PER">
      <data key="d0">11088840</data>
    </edge>
    <edge source="USA" target="PHL">
      <data key="d0">44462127</data>
    </edge>
    <edge source="USA" target="POL">
      <data key="d0">25272495</data>
    </edge>
    <edge source="USA" target="PRT">
      <data key="d0">4201463</data>
    </edge>
    <edge source="USA" target="RUS">
      <data key="d0">945740</data>
    </edge>
    <edge source="USA" target="SAU">
      <data key="d0">27647265</data>
    </edge>
    <edge source="USA" target="IND">
      <data key="d0">77831452</data>
    </edge>
    <edge source="USA" target="SGP">
      <data key="d0">1559893</data>
    </edge>
    <edge source="USA" target="VNM">
      <data key="d0">6343056</data>
    </edge>
    <edge source="USA" target="SVN">
      <data key="d0">36936</data>
    </edge>
    <edge source="USA" target="ZAF">
      <data key="d0">7191048</data>
    </edge>
    <edge source="USA" target="ESP">
      <data key="d0">79228875</data>
    </edge>
    <edge source="USA" target="SWE">
      <data key="d0">32806575</data>
    </edge>
    <edge source="USA" target="CHE">
      <data key="d0">8654714</data>
    </edge>
    <edge source="USA" target="THA">
      <data key="d0">77458417</data>
    </edge>
    <edge source="USA" target="ARE">
      <data key="d0">5932645</data>
    </edge>
    <edge source="USA" target="TUN">
      <data key="d0">127555</data>
    </edge>
    <edge source="USA" target="TUR">
      <data key="d0">45989942</data>
    </edge>
    <edge source="USA" target="EGY">
      <data key="d0">23538572</data>
    </edge>
    <edge source="USA" target="GBR">
      <data key="d0">221898499</data>
    </edge>
    <edge source="USA" target="URY">
      <data key="d0">3583394</data>
    </edge>
    <edge source="AUT" target="DZA">
      <data key="d0">588554</data>
    </edge>
    <edge source="AUT" target="BEL">
      <data key="d0">1021941</data>
    </edge>
    <edge source="AUT" target="HRV">
      <data key="d0">4158220</data>
    </edge>
    <edge source="AUT" target="CZE">
      <data key="d0">3994287</data>
    </edge>
    <edge source="AUT" target="FRA">
      <data key="d0">12533208</data>
    </edge>
    <edge source="AUT" target="DEU">
      <data key="d0">49392857</data>
    </edge>
    <edge source="AUT" target="GRC">
      <data key="d0">1992961</data>
    </edge>
    <edge source="AUT" target="HUN">
      <data key="d0">4589265</data>
    </edge>
    <edge source="AUT" target="IDN">
      <data key="d0">3290712</data>
    </edge>
    <edge source="AUT" target="ITA">
      <data key="d0">75840261</data>
    </edge>
    <edge source="AUT" target="JPN">
      <data key="d0">222615</data>
    </edge>
    <edge source="AUT" target="JOR">
      <data key="d0">2376699</data>
    </edge>
    <edge source="AUT" target="LBN">
      <data key="d0">530074</data>
    </edge>
    <edge source="AUT" target="MEX">
      <data key="d0">32720</data>
    </edge>
    <edge source="AUT" target="NLD">
      <data key="d0">2888439</data>
    </edge>
    <edge source="AUT" target="POL">
      <data key="d0">4990132</data>
    </edge>
    <edge source="AUT" target="ROU">
      <data key="d0">163130</data>
    </edge>
    <edge source="AUT" target="RUS">
      <data key="d0">5534725</data>
    </edge>
    <edge source="AUT" target="SVK">
      <data key="d0">1370282</data>
    </edge>
    <edge source="AUT" target="SVN">
      <data key="d0">14539217</data>
    </edge>
    <edge source="AUT" target="ESP">
      <data key="d0">569685</data>
    </edge>
    <edge source="AUT" target="CHE">
      <data key="d0">3917071</data>
    </edge>
    <edge source="AUT" target="ARE">
      <data key="d0">202341</data>
    </edge>
    <edge source="AUT" target="TUN">
      <data key="d0">9954703</data>
    </edge>
    <edge source="AUT" target="TUR">
      <data key="d0">5961889</data>
    </edge>
    <edge source="AUT" target="EGY">
      <data key="d0">3206068</data>
    </edge>
    <edge source="AUT" target="GBR">
      <data key="d0">225693</data>
    </edge>
    <edge source="AUT" target="USA">
      <data key="d0">555299</data>
    </edge>
    <edge source="AUT" target="SRB">
      <data key="d0">102040</data>
    </edge>
    <edge source="HRV" target="AUT">
      <data key="d0">500898</data>
    </edge>
    <edge source="HRV" target="DEU">
      <data key="d0">99307</data>
    </edge>
    <edge source="HRV" target="ITA">
      <data key="d0">8403664</data>
    </edge>
    <edge source="HRV" target="SVN">
      <data key="d0">2155908</data>
    </edge>
    <edge source="HRV" target="SRB">
      <data key="d0">120870</data>
    </edge>
    <edge source="CZE" target="AUT">
      <data key="d0">14495808</data>
    </edge>
    <edge source="CZE" target="BEL">
      <data key="d0">11581240</data>
    </edge>
    <edge source="CZE" target="FRA">
      <data key="d0">21957220</data>
    </edge>
    <edge source="CZE" target="DEU">
      <data key="d0">29625765</data>
    </edge>
    <edge source="CZE" target="GRC">
      <data key="d0">4453359</data>
    </edge>
    <edge source="CZE" target="HUN">
      <data key="d0">16337612</data>
    </edge>
    <edge source="CZE" target="ITA">
      <data key="d0">19530501</data>
    </edge>
    <edge source="CZE" target="JPN">
      <data key="d0">406584</data>
    </edge>
    <edge source="CZE" target="NLD">
      <data key="d0">369184</data>
    </edge>
    <edge source="CZE" target="NZL">
      <data key="d0">53070</data>
    </edge>
    <edge source="CZE" target="POL">
      <data key="d0">2745027</data>
    </edge>
    <edge source="CZE" target="PRT">
      <data key="d0">23748</data>
    </edge>
    <edge source="CZE" target="ROU">
      <data key="d0">10096</data>
    </edge>
    <edge source="CZE" target="SAU">
      <data key="d0">13728</data>
    </edge>
    <edge source="CZE" target="SVK">
      <data key="d0">17062446</data>
    </edge>
    <edge source="CZE" target="SVN">
      <data key="d0">25498843</data>
    </edge>
    <edge source="CZE" target="ESP">
      <data key="d0">802135</data>
    </edge>
    <edge source="CZE" target="SWE">
      <data key="d0">1728063</data>
    </edge>
    <edge source="CZE" target="CHE">
      <data key="d0">4181993</data>
    </edge>
    <edge source="CZE" target="TUR">
      <data key="d0">15870</data>
    </edge>
    <edge source="CZE" target="UKR">
      <data key="d0">165574</data>
    </edge>
    <edge source="CZE" target="MKD">
      <data key="d0">111381</data>
    </edge>
    <edge source="CZE" target="GBR">
      <data key="d0">939762</data>
    </edge>
    <edge source="CZE" target="SRB">
      <data key="d0">41629</data>
    </edge>
    <edge source="DEU" target="DZA">
      <data key="d0">146000</data>
    </edge>
    <edge source="DEU" target="ARG">
      <data key="d0">798000</data>
    </edge>
    <edge source="DEU" target="AUS">
      <data key="d0">1064000</data>
    </edge>
    <edge source="DEU" target="AUT">
      <data key="d0">86703000</data>
    </edge>
    <edge source="DEU" target="BEL">
      <data key="d0">21826000</data>
    </edge>
    <edge source="DEU" target="BRA">
      <data key="d0">1668000</data>
    </edge>
    <edge source="DEU" target="BGR">
      <data key="d0">339000</data>
    </edge>
    <edge source="DEU" target="CAN">
      <data key="d0">1442000</data>
    </edge>
    <edge source="DEU" target="CHL">
      <data key="d0">226000</data>
    </edge>
    <edge source="DEU" target="CHN">
      <data key="d0">18208000</data>
    </edge>
    <edge source="DEU" target="COL">
      <data key="d0">433000</data>
    </edge>
    <edge source="DEU" target="CRI">
      <data key="d0">128000</data>
    </edge>
    <edge source="DEU" target="HRV">
      <data key="d0">1777000</data>
    </edge>
    <edge source="DEU" target="CZE">
      <data key="d0">21337000</data>
    </edge>
    <edge source="DEU" target="BEN">
      <data key="d0">19000</data>
    </edge>
    <edge source="DEU" target="DNK">
      <data key="d0">10811000</data>
    </edge>
    <edge source="DEU" target="ECU">
      <data key="d0">91000</data>
    </edge>
    <edge source="DEU" target="FIN">
      <data key="d0">2818000</data>
    </edge>
    <edge source="DEU" target="FRA">
      <data key="d0">55308000</data>
    </edge>
    <edge source="DEU" target="GHA">
      <data key="d0">64000</data>
    </edge>
    <edge source="DEU" target="GRC">
      <data key="d0">930000</data>
    </edge>
    <edge source="DEU" target="GTM">
      <data key="d0">139000</data>
    </edge>
    <edge source="DEU" target="HKG">
      <data key="d0">5055000</data>
    </edge>
    <edge source="DEU" target="HUN">
      <data key="d0">7628000</data>
    </edge>
    <edge source="DEU" target="IDN">
      <data key="d0">31622000</data>
    </edge>
    <edge source="DEU" target="IRL">
      <data key="d0">73000</data>
    </edge>
    <edge source="DEU" target="ISR">
      <data key="d0">630000</data>
    </edge>
    <edge source="DEU" target="ITA">
      <data key="d0">93669000</data>
    </edge>
    <edge source="DEU" target="JPN">
      <data key="d0">2653000</data>
    </edge>
    <edge source="DEU" target="KAZ">
      <data key="d0">13000</data>
    </edge>
    <edge source="DEU" target="JOR">
      <data key="d0">49000</data>
    </edge>
    <edge source="DEU" target="KOR">
      <data key="d0">7795000</data>
    </edge>
    <edge source="DEU" target="LBN">
      <data key="d0">100000</data>
    </edge>
    <edge source="DEU" target="LTU">
      <data key="d0">240000</data>
    </edge>
    <edge source="DEU" target="MYS">
      <data key="d0">261000</data>
    </edge>
    <edge source="DEU" target="MEX">
      <data key="d0">1050000</data>
    </edge>
    <edge source="DEU" target="MAR">
      <data key="d0">1182000</data>
    </edge>
    <edge source="DEU" target="NLD">
      <data key="d0">84675000</data>
    </edge>
    <edge source="DEU" target="NZL">
      <data key="d0">229000</data>
    </edge>
    <edge source="DEU" target="NOR">
      <data key="d0">2959000</data>
    </edge>
    <edge source="DEU" target="PAK">
      <data key="d0">820000</data>
    </edge>
    <edge source="DEU" target="PRY">
      <data key="d0">65000</data>
    </edge>
    <edge source="DEU" target="PER">
      <data key="d0">226000</data>
    </edge>
    <edge source="DEU" target="PHL">
      <data key="d0">3138000</data>
    </edge>
    <edge source="DEU" target="POL">
      <data key="d0">16318000</data>
    </edge>
    <edge source="DEU" target="PRT">
      <data key="d0">66000</data>
    </edge>
    <edge source="DEU" target="ROU">
      <data key="d0">657000</data>
    </edge>
    <edge source="DEU" target="RUS">
      <data key="d0">3804000</data>
    </edge>
    <edge source="DEU" target="SAU">
      <data key="d0">65000</data>
    </edge>
    <edge source="DEU" target="IND">
      <data key="d0">6728000</data>
    </edge>
    <edge source="DEU" target="SGP">
      <data key="d0">78000</data>
    </edge>
    <edge source="DEU" target="SVK">
      <data key="d0">11342000</data>
    </edge>
    <edge source="DEU" target="VNM">
      <data key="d0">2509000</data>
    </edge>
    <edge source="DEU" target="SVN">
      <data key="d0">24147000</data>
    </edge>
    <edge source="DEU" target="ZAF">
      <data key="d0">344000</data>
    </edge>
    <edge source="DEU" target="ESP">
      <data key="d0">9086000</data>
    </edge>
    <edge source="DEU" target="SWE">
      <data key="d0">20524000</data>
    </edge>
    <edge source="DEU" target="CHE">
      <data key="d0">33949000</data>
    </edge>
    <edge source="DEU" target="THA">
      <data key="d0">7714000</data>
    </edge>
    <edge source="DEU" target="ARE">
      <data key="d0">81000</data>
    </edge>
    <edge source="DEU" target="TUN">
      <data key="d0">306000</data>
    </edge>
    <edge source="DEU" target="TUR">
      <data key="d0">4558000</data>
    </edge>
    <edge source="DEU" target="UGA">
      <data key="d0">29000</data>
    </edge>
    <edge source="DEU" target="UKR">
      <data key="d0">147000</data>
    </edge>
    <edge source="DEU" target="MKD">
      <data key="d0">43000</data>
    </edge>
    <edge source="DEU" target="EGY">
      <data key="d0">2109000</data>
    </edge>
    <edge source="DEU" target="GBR">
      <data key="d0">9243000</data>
    </edge>
    <edge source="DEU" target="TZA">
      <data key="d0">13000</data>
    </edge>
    <edge source="DEU" target="USA">
      <data key="d0">7178000</data>
    </edge>
    <edge source="DEU" target="URY">
      <data key="d0">62000</data>
    </edge>
    <edge source="DEU" target="SRB">
      <data key="d0">2834000</data>
    </edge>
    <edge source="GRC" target="AUS">
      <data key="d0">18385</data>
    </edge>
    <edge source="GRC" target="AUT">
      <data key="d0">25687</data>
    </edge>
    <edge source="GRC" target="BGR">
      <data key="d0">2614636</data>
    </edge>
    <edge source="GRC" target="ITA">
      <data key="d0">1217709</data>
    </edge>
    <edge source="GRC" target="PAK">
      <data key="d0">101275</data>
    </edge>
    <edge source="GRC" target="PAN">
      <data key="d0">49006</data>
    </edge>
    <edge source="GRC" target="IND">
      <data key="d0">154150</data>
    </edge>
    <edge source="GRC" target="SGP">
      <data key="d0">210075</data>
    </edge>
    <edge source="GRC" target="SVK">
      <data key="d0">18002</data>
    </edge>
    <edge source="GRC" target="SVN">
      <data key="d0">18210</data>
    </edge>
    <edge source="GRC" target="CHE">
      <data key="d0">15747</data>
    </edge>
    <edge source="GRC" target="ARE">
      <data key="d0">228768</data>
    </edge>
    <edge source="GRC" target="TUR">
      <data key="d0">1147885</data>
    </edge>
    <edge source="GRC" target="EGY">
      <data key="d0">14685</data>
    </edge>
    <edge source="GRC" target="GBR">
      <data key="d0">40732</data>
    </edge>
    <edge source="GRC" target="USA">
      <data key="d0">79969</data>
    </edge>
    <edge source="HUN" target="AUT">
      <data key="d0">698000</data>
    </edge>
    <edge source="HUN" target="HRV">
      <data key="d0">44000</data>
    </edge>
    <edge source="HUN" target="DEU">
      <data key="d0">47000</data>
    </edge>
    <edge source="HUN" target="GRC">
      <data key="d0">204000</data>
    </edge>
    <edge source="HUN" target="ITA">
      <data key="d0">23000</data>
    </edge>
    <edge source="HUN" target="NLD">
      <data key="d0">51000</data>
    </edge>
    <edge source="HUN" target="ROU">
      <data key="d0">130000</data>
    </edge>
    <edge source="HUN" target="SVK">
      <data key="d0">1290000</data>
    </edge>
    <edge source="HUN" target="SVN">
      <data key="d0">329000</data>
    </edge>
    <edge source="HUN" target="UKR">
      <data key="d0">785000</data>
    </edge>
    <edge source="HUN" target="SRB">
      <data key="d0">1052000</data>
    </edge>
    <edge source="JOR" target="IND">
      <data key="d0">211566</data>
    </edge>
    <edge source="JOR" target="ARE">
      <data key="d0">23977</data>
    </edge>
    <edge source="JOR" target="EGY">
      <data key="d0">11168</data>
    </edge>
    <edge source="LBN" target="JOR">
      <data key="d0">38265</data>
    </edge>
    <edge source="LBN" target="SAU">
      <data key="d0">24337</data>
    </edge>
    <edge source="MEX" target="BRA">
      <data key="d0">12558</data>
    </edge>
    <edge source="MEX" target="COL">
      <data key="d0">98804</data>
    </edge>
    <edge source="MEX" target="CRI">
      <data key="d0">24037</data>
    </edge>
    <edge source="MEX" target="GTM">
      <data key="d0">315261</data>
    </edge>
    <edge source="MEX" target="IDN">
      <data key="d0">1185996</data>
    </edge>
    <edge source="MEX" target="ITA">
      <data key="d0">1177001</data>
    </edge>
    <edge source="MEX" target="CHE">
      <data key="d0">525930</data>
    </edge>
    <edge source="MEX" target="TUR">
      <data key="d0">2454040</data>
    </edge>
    <edge source="MEX" target="USA">
      <data key="d0">38905992</data>
    </edge>
    <edge source="NLD" target="AUT">
      <data key="d0">27100841</data>
    </edge>
    <edge source="NLD" target="BEL">
      <data key="d0">51689601</data>
    </edge>
    <edge source="NLD" target="CHN">
      <data key="d0">6990380</data>
    </edge>
    <edge source="NLD" target="CZE">
      <data key="d0">209877</data>
    </edge>
    <edge source="NLD" target="DNK">
      <data key="d0">565195</data>
    </edge>
    <edge source="NLD" target="FIN">
      <data key="d0">27615</data>
    </edge>
    <edge source="NLD" target="FRA">
      <data key="d0">54172226</data>
    </edge>
    <edge source="NLD" target="DEU">
      <data key="d0">182837016</data>
    </edge>
    <edge source="NLD" target="GHA">
      <data key="d0">31297</data>
    </edge>
    <edge source="NLD" target="HKG">
      <data key="d0">1544622</data>
    </edge>
    <edge source="NLD" target="HUN">
      <data key="d0">84687</data>
    </edge>
    <edge source="NLD" target="IDN">
      <data key="d0">32084502</data>
    </edge>
    <edge source="NLD" target="ITA">
      <data key="d0">1547383</data>
    </edge>
    <edge source="NLD" target="JOR">
      <data key="d0">58913</data>
    </edge>
    <edge source="NLD" target="KOR">
      <data key="d0">11501818</data>
    </edge>
    <edge source="NLD" target="LTU">
      <data key="d0">42344</data>
    </edge>
    <edge source="NLD" target="MYS">
      <data key="d0">203434</data>
    </edge>
    <edge source="NLD" target="MEX">
      <data key="d0">74562</data>
    </edge>
    <edge source="NLD" target="NOR">
      <data key="d0">185023</data>
    </edge>
    <edge source="NLD" target="PAK">
      <data key="d0">65356</data>
    </edge>
    <edge source="NLD" target="PHL">
      <data key="d0">2236848</data>
    </edge>
    <edge source="NLD" target="POL">
      <data key="d0">321259</data>
    </edge>
    <edge source="NLD" target="IND">
      <data key="d0">16869332</data>
    </edge>
    <edge source="NLD" target="SGP">
      <data key="d0">2725641</data>
    </edge>
    <edge source="NLD" target="VNM">
      <data key="d0">19331</data>
    </edge>
    <edge source="NLD" target="SVN">
      <data key="d0">473144</data>
    </edge>
    <edge source="NLD" target="ZAF">
      <data key="d0">21172</data>
    </edge>
    <edge source="NLD" target="ESP">
      <data key="d0">496157</data>
    </edge>
    <edge source="NLD" target="SWE">
      <data key="d0">3647995</data>
    </edge>
    <edge source="NLD" target="CHE">
      <data key="d0">3102131</data>
    </edge>
    <edge source="NLD" target="THA">
      <data key="d0">2238689</data>
    </edge>
    <edge source="NLD" target="ARE">
      <data key="d0">856078</data>
    </edge>
    <edge source="NLD" target="TUN">
      <data key="d0">126110</data>
    </edge>
    <edge source="NLD" target="TUR">
      <data key="d0">506282</data>
    </edge>
    <edge source="NLD" target="UKR">
      <data key="d0">361762</data>
    </edge>
    <edge source="NLD" target="EGY">
      <data key="d0">12887</data>
    </edge>
    <edge source="NLD" target="GBR">
      <data key="d0">11273530</data>
    </edge>
    <edge source="NLD" target="USA">
      <data key="d0">3346067</data>
    </edge>
    <edge source="POL" target="AUT">
      <data key="d0">577000</data>
    </edge>
    <edge source="POL" target="CZE">
      <data key="d0">75000</data>
    </edge>
    <edge source="POL" target="FRA">
      <data key="d0">52000</data>
    </edge>
    <edge source="POL" target="DEU">
      <data key="d0">20254000</data>
    </edge>
    <edge source="POL" target="HUN">
      <data key="d0">174000</data>
    </edge>
    <edge source="POL" target="LTU">
      <data key="d0">103000</data>
    </edge>
    <edge source="POL" target="NLD">
      <data key="d0">122000</data>
    </edge>
    <edge source="POL" target="SVK">
      <data key="d0">743000</data>
    </edge>
    <edge source="POL" target="SWE">
      <data key="d0">111000</data>
    </edge>
    <edge source="POL" target="TUR">
      <data key="d0">110000</data>
    </edge>
    <edge source="POL" target="UKR">
      <data key="d0">98000</data>
    </edge>
    <edge source="POL" target="GBR">
      <data key="d0">103000</data>
    </edge>
    <edge source="ROU" target="AUT">
      <data key="d0">37000</data>
    </edge>
    <edge source="ROU" target="BGR">
      <data key="d0">1357000</data>
    </edge>
    <edge source="ROU" target="DEU">
      <data key="d0">86000</data>
    </edge>
    <edge source="ROU" target="GRC">
      <data key="d0">1492000</data>
    </edge>
    <edge source="ROU" target="HUN">
      <data key="d0">90000</data>
    </edge>
    <edge source="ROU" target="ITA">
      <data key="d0">5434000</data>
    </edge>
    <edge source="ROU" target="POL">
      <data key="d0">1492000</data>
    </edge>
    <edge source="ROU" target="SVK">
      <data key="d0">98000</data>
    </edge>
    <edge source="ROU" target="TUN">
      <data key="d0">1554000</data>
    </edge>
    <edge source="ROU" target="TUR">
      <data key="d0">1972000</data>
    </edge>
    <edge source="ROU" target="UKR">
      <data key="d0">54000</data>
    </edge>
    <edge source="ROU" target="MKD">
      <data key="d0">73000</data>
    </edge>
    <edge source="ROU" target="SRB">
      <data key="d0">2999000</data>
    </edge>
    <edge source="RUS" target="DZA">
      <data key="d0">1193354</data>
    </edge>
    <edge source="RUS" target="AUT">
      <data key="d0">425543</data>
    </edge>
    <edge source="RUS" target="BEL">
      <data key="d0">15123580</data>
    </edge>
    <edge source="RUS" target="BGR">
      <data key="d0">2067315</data>
    </edge>
    <edge source="RUS" target="CHN">
      <data key="d0">198984787</data>
    </edge>
    <edge source="RUS" target="HRV">
      <data key="d0">244106</data>
    </edge>
    <edge source="RUS" target="CZE">
      <data key="d0">9353603</data>
    </edge>
    <edge source="RUS" target="ETH">
      <data key="d0">644280</data>
    </edge>
    <edge source="RUS" target="EST">
      <data key="d0">3494593</data>
    </edge>
    <edge source="RUS" target="FIN">
      <data key="d0">4695360</data>
    </edge>
    <edge source="RUS" target="FRA">
      <data key="d0">8867851</data>
    </edge>
    <edge source="RUS" target="GEO">
      <data key="d0">14088</data>
    </edge>
    <edge source="RUS" target="DEU">
      <data key="d0">22465403</data>
    </edge>
    <edge source="RUS" target="GRC">
      <data key="d0">10885268</data>
    </edge>
    <edge source="RUS" target="HUN">
      <data key="d0">27276170</data>
    </edge>
    <edge source="RUS" target="IDN">
      <data key="d0">36056</data>
    </edge>
    <edge source="RUS" target="IRL">
      <data key="d0">52764075</data>
    </edge>
    <edge source="RUS" target="ISR">
      <data key="d0">453738</data>
    </edge>
    <edge source="RUS" target="ITA">
      <data key="d0">50203923</data>
    </edge>
    <edge source="RUS" target="JPN">
      <data key="d0">77754</data>
    </edge>
    <edge source="RUS" target="KAZ">
      <data key="d0">192846</data>
    </edge>
    <edge source="RUS" target="JOR">
      <data key="d0">1080000</data>
    </edge>
    <edge source="RUS" target="KOR">
      <data key="d0">23127523</data>
    </edge>
    <edge source="RUS" target="LBN">
      <data key="d0">765371</data>
    </edge>
    <edge source="RUS" target="LVA">
      <data key="d0">291117</data>
    </edge>
    <edge source="RUS" target="LTU">
      <data key="d0">16061476</data>
    </edge>
    <edge source="RUS" target="MAR">
      <data key="d0">89866</data>
    </edge>
    <edge source="RUS" target="NLD">
      <data key="d0">6317640</data>
    </edge>
    <edge source="RUS" target="NOR">
      <data key="d0">37278</data>
    </edge>
    <edge source="RUS" target="POL">
      <data key="d0">49007232</data>
    </edge>
    <edge source="RUS" target="ROU">
      <data key="d0">15504</data>
    </edge>
    <edge source="RUS" target="IND">
      <data key="d0">1590371</data>
    </edge>
    <edge source="RUS" target="SVK">
      <data key="d0">24511534</data>
    </edge>
    <edge source="RUS" target="VNM">
      <data key="d0">1623177</data>
    </edge>
    <edge source="RUS" target="SVN">
      <data key="d0">456211</data>
    </edge>
    <edge source="RUS" target="ESP">
      <data key="d0">990268</data>
    </edge>
    <edge source="RUS" target="SWE">
      <data key="d0">294781</data>
    </edge>
    <edge source="RUS" target="CHE">
      <data key="d0">1187702</data>
    </edge>
    <edge source="RUS" target="THA">
      <data key="d0">99414</data>
    </edge>
    <edge source="RUS" target="TUN">
      <data key="d0">4777213</data>
    </edge>
    <edge source="RUS" target="TUR">
      <data key="d0">5975385</data>
    </edge>
    <edge source="RUS" target="UKR">
      <data key="d0">10452570</data>
    </edge>
    <edge source="RUS" target="EGY">
      <data key="d0">989313</data>
    </edge>
    <edge source="RUS" target="GBR">
      <data key="d0">13150361</data>
    </edge>
    <edge source="RUS" target="USA">
      <data key="d0">2422930</data>
    </edge>
    <edge source="RUS" target="SRB">
      <data key="d0">625241</data>
    </edge>
    <edge source="SVK" target="AUT">
      <data key="d0">15768291</data>
    </edge>
    <edge source="SVK" target="BGR">
      <data key="d0">131348</data>
    </edge>
    <edge source="SVK" target="CZE">
      <data key="d0">5109094</data>
    </edge>
    <edge source="SVK" target="FRA">
      <data key="d0">7100037</data>
    </edge>
    <edge source="SVK" target="DEU">
      <data key="d0">871944</data>
    </edge>
    <edge source="SVK" target="GRC">
      <data key="d0">166255</data>
    </edge>
    <edge source="SVK" target="HUN">
      <data key="d0">7742535</data>
    </edge>
    <edge source="SVK" target="ITA">
      <data key="d0">678948</data>
    </edge>
    <edge source="SVK" target="POL">
      <data key="d0">1012210</data>
    </edge>
    <edge source="SVK" target="ROU">
      <data key="d0">222895</data>
    </edge>
    <edge source="SVK" target="SVN">
      <data key="d0">1131748</data>
    </edge>
    <edge source="SVK" target="UKR">
      <data key="d0">2021162</data>
    </edge>
    <edge source="SVN" target="AUT">
      <data key="d0">685644</data>
    </edge>
    <edge source="SVN" target="HRV">
      <data key="d0">1358765</data>
    </edge>
    <edge source="SVN" target="DEU">
      <data key="d0">7957961</data>
    </edge>
    <edge source="SVN" target="HUN">
      <data key="d0">2129674</data>
    </edge>
    <edge source="SVN" target="ISR">
      <data key="d0">98569</data>
    </edge>
    <edge source="SVN" target="ITA">
      <data key="d0">8646617</data>
    </edge>
    <edge source="SVN" target="POL">
      <data key="d0">54704</data>
    </edge>
    <edge source="SVN" target="PRT">
      <data key="d0">1136468</data>
    </edge>
    <edge source="SVN" target="MKD">
      <data key="d0">145478</data>
    </edge>
    <edge source="CHE" target="AUT">
      <data key="d0">5390488</data>
    </edge>
    <edge source="CHE" target="BEL">
      <data key="d0">721699</data>
    </edge>
    <edge source="CHE" target="CMR">
      <data key="d0">10683</data>
    </edge>
    <edge source="CHE" target="CHL">
      <data key="d0">227568</data>
    </edge>
    <edge source="CHE" target="CZE">
      <data key="d0">49807</data>
    </edge>
    <edge source="CHE" target="FRA">
      <data key="d0">16705334</data>
    </edge>
    <edge source="CHE" target="DEU">
      <data key="d0">24626059</data>
    </edge>
    <edge source="CHE" target="ISR">
      <data key="d0">16802</data>
    </edge>
    <edge source="CHE" target="ITA">
      <data key="d0">46946666</data>
    </edge>
    <edge source="CHE" target="JPN">
      <data key="d0">62495</data>
    </edge>
    <edge source="CHE" target="MEX">
      <data key="d0">1149527</data>
    </edge>
    <edge source="CHE" target="NLD">
      <data key="d0">10063687</data>
    </edge>
    <edge source="CHE" target="NOR">
      <data key="d0">55658</data>
    </edge>
    <edge source="CHE" target="ROU">
      <data key="d0">649200</data>
    </edge>
    <edge source="CHE" target="RUS">
      <data key="d0">13447</data>
    </edge>
    <edge source="CHE" target="SVK">
      <data key="d0">13755</data>
    </edge>
    <edge source="CHE" target="SVN">
      <data key="d0">792258</data>
    </edge>
    <edge source="CHE" target="ESP">
      <data key="d0">3992556</data>
    </edge>
    <edge source="CHE" target="TUN">
      <data key="d0">46975</data>
    </edge>
    <edge source="CHE" target="MKD">
      <data key="d0">16551</data>
    </edge>
    <edge source="CHE" target="GBR">
      <data key="d0">139716</data>
    </edge>
    <edge source="ARE" target="AUS">
      <data key="d0">61676</data>
    </edge>
    <edge source="ARE" target="LKA">
      <data key="d0">252603</data>
    </edge>
    <edge source="ARE" target="ETH">
      <data key="d0">24620</data>
    </edge>
    <edge source="ARE" target="GRC">
      <data key="d0">20220</data>
    </edge>
    <edge source="ARE" target="IDN">
      <data key="d0">583551</data>
    </edge>
    <edge source="ARE" target="KOR">
      <data key="d0">26140</data>
    </edge>
    <edge source="ARE" target="OMN">
      <data key="d0">34404</data>
    </edge>
    <edge source="ARE" target="PAK">
      <data key="d0">600740</data>
    </edge>
    <edge source="ARE" target="PHL">
      <data key="d0">2097338</data>
    </edge>
    <edge source="ARE" target="IND">
      <data key="d0">5188396</data>
    </edge>
    <edge source="ARE" target="THA">
      <data key="d0">403599</data>
    </edge>
    <edge source="ARE" target="TZA">
      <data key="d0">119244</data>
    </edge>
    <edge source="EGY" target="LBN">
      <data key="d0">34896</data>
    </edge>
    <edge source="EGY" target="IND">
      <data key="d0">13778</data>
    </edge>
    <edge source="SRB" target="AUT">
      <data key="d0">781000</data>
    </edge>
    <edge source="SRB" target="BGR">
      <data key="d0">231000</data>
    </edge>
    <edge source="SRB" target="CAN">
      <data key="d0">10000</data>
    </edge>
    <edge source="SRB" target="HRV">
      <data key="d0">130000</data>
    </edge>
    <edge source="SRB" target="CZE">
      <data key="d0">1241000</data>
    </edge>
    <edge source="SRB" target="DEU">
      <data key="d0">490000</data>
    </edge>
    <edge source="SRB" target="GRC">
      <data key="d0">1938000</data>
    </edge>
    <edge source="SRB" target="HUN">
      <data key="d0">117000</data>
    </edge>
    <edge source="SRB" target="ITA">
      <data key="d0">7577000</data>
    </edge>
    <edge source="SRB" target="POL">
      <data key="d0">228000</data>
    </edge>
    <edge source="SRB" target="ROU">
      <data key="d0">418000</data>
    </edge>
    <edge source="SRB" target="SVK">
      <data key="d0">1520000</data>
    </edge>
    <edge source="SRB" target="SVN">
      <data key="d0">45000</data>
    </edge>
    <edge source="SRB" target="CHE">
      <data key="d0">121000</data>
    </edge>
    <edge source="SRB" target="TUR">
      <data key="d0">440000</data>
    </edge>
    <edge source="SRB" target="UKR">
      <data key="d0">183000</data>
    </edge>
    <edge source="SRB" target="MKD">
      <data key="d0">972000</data>
    </edge>
    <edge source="BGR" target="AUT">
      <data key="d0">701301</data>
    </edge>
    <edge source="BGR" target="HRV">
      <data key="d0">22249</data>
    </edge>
    <edge source="BGR" target="FRA">
      <data key="d0">18705</data>
    </edge>
    <edge source="BGR" target="DEU">
      <data key="d0">389747</data>
    </edge>
    <edge source="BGR" target="GRC">
      <data key="d0">1617288</data>
    </edge>
    <edge source="BGR" target="HUN">
      <data key="d0">2984509</data>
    </edge>
    <edge source="BGR" target="ITA">
      <data key="d0">8815640</data>
    </edge>
    <edge source="BGR" target="JOR">
      <data key="d0">127031</data>
    </edge>
    <edge source="BGR" target="LBN">
      <data key="d0">770444</data>
    </edge>
    <edge source="BGR" target="ROU">
      <data key="d0">56364</data>
    </edge>
    <edge source="BGR" target="SVN">
      <data key="d0">2101761</data>
    </edge>
    <edge source="BGR" target="TUR">
      <data key="d0">2795242</data>
    </edge>
    <edge source="BGR" target="UKR">
      <data key="d0">35137</data>
    </edge>
    <edge source="BGR" target="MKD">
      <data key="d0">236439</data>
    </edge>
    <edge source="BGR" target="EGY">
      <data key="d0">284437</data>
    </edge>
    <edge source="BGR" target="SRB">
      <data key="d0">47923</data>
    </edge>
    <edge source="DNK" target="AUT">
      <data key="d0">814980</data>
    </edge>
    <edge source="DNK" target="BEL">
      <data key="d0">314599</data>
    </edge>
    <edge source="DNK" target="CZE">
      <data key="d0">29417</data>
    </edge>
    <edge source="DNK" target="FIN">
      <data key="d0">27273</data>
    </edge>
    <edge source="DNK" target="FRA">
      <data key="d0">151817</data>
    </edge>
    <edge source="DNK" target="GMB">
      <data key="d0">10513</data>
    </edge>
    <edge source="DNK" target="DEU">
      <data key="d0">26674101</data>
    </edge>
    <edge source="DNK" target="HKG">
      <data key="d0">72767</data>
    </edge>
    <edge source="DNK" target="HUN">
      <data key="d0">14533</data>
    </edge>
    <edge source="DNK" target="ITA">
      <data key="d0">501564</data>
    </edge>
    <edge source="DNK" target="NLD">
      <data key="d0">122432</data>
    </edge>
    <edge source="DNK" target="NOR">
      <data key="d0">507973</data>
    </edge>
    <edge source="DNK" target="PRT">
      <data key="d0">33976</data>
    </edge>
    <edge source="DNK" target="SEN">
      <data key="d0">72936</data>
    </edge>
    <edge source="DNK" target="SWE">
      <data key="d0">16419585</data>
    </edge>
    <edge source="DNK" target="CHE">
      <data key="d0">244174</data>
    </edge>
    <edge source="DNK" target="GBR">
      <data key="d0">127151</data>
    </edge>
    <edge source="DNK" target="USA">
      <data key="d0">31981</data>
    </edge>
    <edge source="EST" target="BLR">
      <data key="d0">653150</data>
    </edge>
    <edge source="EST" target="CAN">
      <data key="d0">12374</data>
    </edge>
    <edge source="EST" target="FIN">
      <data key="d0">247879</data>
    </edge>
    <edge source="EST" target="DEU">
      <data key="d0">43741</data>
    </edge>
    <edge source="EST" target="GRC">
      <data key="d0">142142</data>
    </edge>
    <edge source="EST" target="HUN">
      <data key="d0">42071</data>
    </edge>
    <edge source="EST" target="JPN">
      <data key="d0">12641</data>
    </edge>
    <edge source="EST" target="LVA">
      <data key="d0">91846</data>
    </edge>
    <edge source="EST" target="LTU">
      <data key="d0">828339</data>
    </edge>
    <edge source="EST" target="RUS">
      <data key="d0">777133</data>
    </edge>
    <edge source="EST" target="SWE">
      <data key="d0">36347</data>
    </edge>
    <edge source="EST" target="UKR">
      <data key="d0">2045134</data>
    </edge>
    <edge source="FIN" target="AUS">
      <data key="d0">200401</data>
    </edge>
    <edge source="FIN" target="AUT">
      <data key="d0">10591126</data>
    </edge>
    <edge source="FIN" target="BEL">
      <data key="d0">24898579</data>
    </edge>
    <edge source="FIN" target="BRA">
      <data key="d0">22877</data>
    </edge>
    <edge source="FIN" target="BGR">
      <data key="d0">96795</data>
    </edge>
    <edge source="FIN" target="BDI">
      <data key="d0">34466</data>
    </edge>
    <edge source="FIN" target="BLR">
      <data key="d0">381066</data>
    </edge>
    <edge source="FIN" target="CMR">
      <data key="d0">306549</data>
    </edge>
    <edge source="FIN" target="CAN">
      <data key="d0">526567</data>
    </edge>
    <edge source="FIN" target="LKA">
      <data key="d0">10441</data>
    </edge>
    <edge source="FIN" target="CHN">
      <data key="d0">6246099</data>
    </edge>
    <edge source="FIN" target="COL">
      <data key="d0">124222</data>
    </edge>
    <edge source="FIN" target="CZE">
      <data key="d0">10816650</data>
    </edge>
    <edge source="FIN" target="DNK">
      <data key="d0">63852</data>
    </edge>
    <edge source="FIN" target="ECU">
      <data key="d0">16217</data>
    </edge>
    <edge source="FIN" target="EST">
      <data key="d0">456465</data>
    </edge>
    <edge source="FIN" target="FRA">
      <data key="d0">52009198</data>
    </edge>
    <edge source="FIN" target="DEU">
      <data key="d0">446538891</data>
    </edge>
    <edge source="FIN" target="GRC">
      <data key="d0">3818312</data>
    </edge>
    <edge source="FIN" target="HKG">
      <data key="d0">417529</data>
    </edge>
    <edge source="FIN" target="HUN">
      <data key="d0">200802</data>
    </edge>
    <edge source="FIN" target="IDN">
      <data key="d0">413189</data>
    </edge>
    <edge source="FIN" target="IRL">
      <data key="d0">1049039</data>
    </edge>
    <edge source="FIN" target="ISR">
      <data key="d0">14032300</data>
    </edge>
    <edge source="FIN" target="ITA">
      <data key="d0">59686520</data>
    </edge>
    <edge source="FIN" target="CIV">
      <data key="d0">185701</data>
    </edge>
    <edge source="FIN" target="JPN">
      <data key="d0">13917975</data>
    </edge>
    <edge source="FIN" target="KOR">
      <data key="d0">337951</data>
    </edge>
    <edge source="FIN" target="LBN">
      <data key="d0">303168</data>
    </edge>
    <edge source="FIN" target="LVA">
      <data key="d0">22035</data>
    </edge>
    <edge source="FIN" target="LTU">
      <data key="d0">133069</data>
    </edge>
    <edge source="FIN" target="MYS">
      <data key="d0">686761</data>
    </edge>
    <edge source="FIN" target="MEX">
      <data key="d0">202478</data>
    </edge>
    <edge source="FIN" target="MAR">
      <data key="d0">58576</data>
    </edge>
    <edge source="FIN" target="OMN">
      <data key="d0">174550</data>
    </edge>
    <edge source="FIN" target="NLD">
      <data key="d0">22403836</data>
    </edge>
    <edge source="FIN" target="NOR">
      <data key="d0">824169</data>
    </edge>
    <edge source="FIN" target="PAK">
      <data key="d0">256567</data>
    </edge>
    <edge source="FIN" target="PHL">
      <data key="d0">505767</data>
    </edge>
    <edge source="FIN" target="POL">
      <data key="d0">8098990</data>
    </edge>
    <edge source="FIN" target="PRT">
      <data key="d0">34071940</data>
    </edge>
    <edge source="FIN" target="RUS">
      <data key="d0">9215234</data>
    </edge>
    <edge source="FIN" target="SAU">
      <data key="d0">40044</data>
    </edge>
    <edge source="FIN" target="IND">
      <data key="d0">256129</data>
    </edge>
    <edge source="FIN" target="SGP">
      <data key="d0">105521</data>
    </edge>
    <edge source="FIN" target="SVK">
      <data key="d0">1093583</data>
    </edge>
    <edge source="FIN" target="VNM">
      <data key="d0">474922</data>
    </edge>
    <edge source="FIN" target="SVN">
      <data key="d0">2461354</data>
    </edge>
    <edge source="FIN" target="ZAF">
      <data key="d0">87335</data>
    </edge>
    <edge source="FIN" target="ESP">
      <data key="d0">13477711</data>
    </edge>
    <edge source="FIN" target="SWE">
      <data key="d0">56993087</data>
    </edge>
    <edge source="FIN" target="CHE">
      <data key="d0">36179514</data>
    </edge>
    <edge source="FIN" target="THA">
      <data key="d0">564321</data>
    </edge>
    <edge source="FIN" target="ARE">
      <data key="d0">25716</data>
    </edge>
    <edge source="FIN" target="TUN">
      <data key="d0">3679365</data>
    </edge>
    <edge source="FIN" target="TUR">
      <data key="d0">1380150</data>
    </edge>
    <edge source="FIN" target="UKR">
      <data key="d0">783153</data>
    </edge>
    <edge source="FIN" target="EGY">
      <data key="d0">568611</data>
    </edge>
    <edge source="FIN" target="GBR">
      <data key="d0">128144143</data>
    </edge>
    <edge source="FIN" target="TZA">
      <data key="d0">18914</data>
    </edge>
    <edge source="FIN" target="USA">
      <data key="d0">7781678</data>
    </edge>
    <edge source="FIN" target="SRB">
      <data key="d0">50291</data>
    </edge>
    <edge source="GTM" target="CAN">
      <data key="d0">57313</data>
    </edge>
    <edge source="GTM" target="CRI">
      <data key="d0">47066</data>
    </edge>
    <edge source="GTM" target="SLV">
      <data key="d0">1396967</data>
    </edge>
    <edge source="GTM" target="HND">
      <data key="d0">81966</data>
    </edge>
    <edge source="GTM" target="MEX">
      <data key="d0">58724</data>
    </edge>
    <edge source="GTM" target="PAN">
      <data key="d0">465686</data>
    </edge>
    <edge source="IRL" target="AUS">
      <data key="d0">31360</data>
    </edge>
    <edge source="IRL" target="CHN">
      <data key="d0">404688</data>
    </edge>
    <edge source="IRL" target="COL">
      <data key="d0">12561</data>
    </edge>
    <edge source="IRL" target="CZE">
      <data key="d0">27047</data>
    </edge>
    <edge source="IRL" target="HKG">
      <data key="d0">323681</data>
    </edge>
    <edge source="IRL" target="HUN">
      <data key="d0">37611</data>
    </edge>
    <edge source="IRL" target="IDN">
      <data key="d0">154926</data>
    </edge>
    <edge source="IRL" target="JPN">
      <data key="d0">180911</data>
    </edge>
    <edge source="IRL" target="KOR">
      <data key="d0">174414</data>
    </edge>
    <edge source="IRL" target="MYS">
      <data key="d0">88653</data>
    </edge>
    <edge source="IRL" target="NLD">
      <data key="d0">1587309</data>
    </edge>
    <edge source="IRL" target="PHL">
      <data key="d0">615222</data>
    </edge>
    <edge source="IRL" target="ROU">
      <data key="d0">13197</data>
    </edge>
    <edge source="IRL" target="IND">
      <data key="d0">484479</data>
    </edge>
    <edge source="IRL" target="SGP">
      <data key="d0">401379</data>
    </edge>
    <edge source="IRL" target="VNM">
      <data key="d0">94852</data>
    </edge>
    <edge source="IRL" target="ESP">
      <data key="d0">1418675</data>
    </edge>
    <edge source="IRL" target="THA">
      <data key="d0">181406</data>
    </edge>
    <edge source="IRL" target="ARE">
      <data key="d0">36489</data>
    </edge>
    <edge source="IRL" target="GBR">
      <data key="d0">5750421</data>
    </edge>
    <edge source="IRL" target="USA">
      <data key="d0">756957</data>
    </edge>
    <edge source="MAR" target="FRA">
      <data key="d0">11552637</data>
    </edge>
    <edge source="MAR" target="GRC">
      <data key="d0">4092236</data>
    </edge>
    <edge source="MAR" target="ITA">
      <data key="d0">16265432</data>
    </edge>
    <edge source="MAR" target="TUN">
      <data key="d0">10173923</data>
    </edge>
    <edge source="MAR" target="TUR">
      <data key="d0">14958347</data>
    </edge>
    <edge source="MAR" target="EGY">
      <data key="d0">1863449</data>
    </edge>
    <edge source="OMN" target="IND">
      <data key="d0">104315</data>
    </edge>
    <edge source="OMN" target="THA">
      <data key="d0">54580</data>
    </edge>
    <edge source="OMN" target="ARE">
      <data key="d0">88151</data>
    </edge>
    <edge source="NOR" target="DZA">
      <data key="d0">70240</data>
    </edge>
    <edge source="NOR" target="ARG">
      <data key="d0">119334</data>
    </edge>
    <edge source="NOR" target="AUT">
      <data key="d0">7835260</data>
    </edge>
    <edge source="NOR" target="BEL">
      <data key="d0">14094041</data>
    </edge>
    <edge source="NOR" target="BRA">
      <data key="d0">17282</data>
    </edge>
    <edge source="NOR" target="CHN">
      <data key="d0">1558165</data>
    </edge>
    <edge source="NOR" target="COL">
      <data key="d0">160430</data>
    </edge>
    <edge source="NOR" target="DNK">
      <data key="d0">3179450</data>
    </edge>
    <edge source="NOR" target="FIN">
      <data key="d0">1204592</data>
    </edge>
    <edge source="NOR" target="FRA">
      <data key="d0">6801868</data>
    </edge>
    <edge source="NOR" target="DEU">
      <data key="d0">25555650</data>
    </edge>
    <edge source="NOR" target="GRC">
      <data key="d0">333918</data>
    </edge>
    <edge source="NOR" target="HKG">
      <data key="d0">150828</data>
    </edge>
    <edge source="NOR" target="HUN">
      <data key="d0">1789931</data>
    </edge>
    <edge source="NOR" target="IDN">
      <data key="d0">4793675</data>
    </edge>
    <edge source="NOR" target="IRL">
      <data key="d0">39323</data>
    </edge>
    <edge source="NOR" target="ISR">
      <data key="d0">2823871</data>
    </edge>
    <edge source="NOR" target="ITA">
      <data key="d0">9761635</data>
    </edge>
    <edge source="NOR" target="JPN">
      <data key="d0">4257568</data>
    </edge>
    <edge source="NOR" target="KOR">
      <data key="d0">7193490</data>
    </edge>
    <edge source="NOR" target="LTU">
      <data key="d0">470698</data>
    </edge>
    <edge source="NOR" target="MYS">
      <data key="d0">2876270</data>
    </edge>
    <edge source="NOR" target="MEX">
      <data key="d0">72867</data>
    </edge>
    <edge source="NOR" target="MAR">
      <data key="d0">133455</data>
    </edge>
    <edge source="NOR" target="NLD">
      <data key="d0">19133894</data>
    </edge>
    <edge source="NOR" target="PAK">
      <data key="d0">2496776</data>
    </edge>
    <edge source="NOR" target="POL">
      <data key="d0">483297</data>
    </edge>
    <edge source="NOR" target="IND">
      <data key="d0">2042179</data>
    </edge>
    <edge source="NOR" target="SGP">
      <data key="d0">831349</data>
    </edge>
    <edge source="NOR" target="SVK">
      <data key="d0">2378878</data>
    </edge>
    <edge source="NOR" target="ESP">
      <data key="d0">299673</data>
    </edge>
    <edge source="NOR" target="SWE">
      <data key="d0">25703776</data>
    </edge>
    <edge source="NOR" target="CHE">
      <data key="d0">692888</data>
    </edge>
    <edge source="NOR" target="THA">
      <data key="d0">362475</data>
    </edge>
    <edge source="NOR" target="ARE">
      <data key="d0">429288</data>
    </edge>
    <edge source="NOR" target="TUR">
      <data key="d0">201357</data>
    </edge>
    <edge source="NOR" target="UKR">
      <data key="d0">636066</data>
    </edge>
    <edge source="NOR" target="GBR">
      <data key="d0">16058683</data>
    </edge>
    <edge source="NOR" target="USA">
      <data key="d0">656642</data>
    </edge>
    <edge source="SWE" target="DZA">
      <data key="d0">523368</data>
    </edge>
    <edge source="SWE" target="AUT">
      <data key="d0">92043936</data>
    </edge>
    <edge source="SWE" target="BEL">
      <data key="d0">57873143</data>
    </edge>
    <edge source="SWE" target="BRA">
      <data key="d0">516165</data>
    </edge>
    <edge source="SWE" target="BGR">
      <data key="d0">114910</data>
    </edge>
    <edge source="SWE" target="BLR">
      <data key="d0">1184343</data>
    </edge>
    <edge source="SWE" target="CMR">
      <data key="d0">32520</data>
    </edge>
    <edge source="SWE" target="CAN">
      <data key="d0">8379664</data>
    </edge>
    <edge source="SWE" target="LKA">
      <data key="d0">86537</data>
    </edge>
    <edge source="SWE" target="CHN">
      <data key="d0">23418078</data>
    </edge>
    <edge source="SWE" target="CZE">
      <data key="d0">15191517</data>
    </edge>
    <edge source="SWE" target="DNK">
      <data key="d0">21196058</data>
    </edge>
    <edge source="SWE" target="SLV">
      <data key="d0">180603</data>
    </edge>
    <edge source="SWE" target="ETH">
      <data key="d0">1044334</data>
    </edge>
    <edge source="SWE" target="EST">
      <data key="d0">68640</data>
    </edge>
    <edge source="SWE" target="FIN">
      <data key="d0">32336387</data>
    </edge>
    <edge source="SWE" target="FRA">
      <data key="d0">176205712</data>
    </edge>
    <edge source="SWE" target="DEU">
      <data key="d0">567871120</data>
    </edge>
    <edge source="SWE" target="GHA">
      <data key="d0">102360</data>
    </edge>
    <edge source="SWE" target="GRC">
      <data key="d0">501433</data>
    </edge>
    <edge source="SWE" target="GTM">
      <data key="d0">16260</data>
    </edge>
    <edge source="SWE" target="HUN">
      <data key="d0">8726793</data>
    </edge>
    <edge source="SWE" target="IDN">
      <data key="d0">11462142</data>
    </edge>
    <edge source="SWE" target="IRL">
      <data key="d0">1157934</data>
    </edge>
    <edge source="SWE" target="ISR">
      <data key="d0">6311184</data>
    </edge>
    <edge source="SWE" target="ITA">
      <data key="d0">179653325</data>
    </edge>
    <edge source="SWE" target="JPN">
      <data key="d0">30816482</data>
    </edge>
    <edge source="SWE" target="JOR">
      <data key="d0">597027</data>
    </edge>
    <edge source="SWE" target="KOR">
      <data key="d0">6189945</data>
    </edge>
    <edge source="SWE" target="LBN">
      <data key="d0">1369529</data>
    </edge>
    <edge source="SWE" target="LVA">
      <data key="d0">414896</data>
    </edge>
    <edge source="SWE" target="LTU">
      <data key="d0">136080</data>
    </edge>
    <edge source="SWE" target="MUS">
      <data key="d0">597246</data>
    </edge>
    <edge source="SWE" target="MAR">
      <data key="d0">1469270</data>
    </edge>
    <edge source="SWE" target="NLD">
      <data key="d0">188599243</data>
    </edge>
    <edge source="SWE" target="NOR">
      <data key="d0">66446615</data>
    </edge>
    <edge source="SWE" target="PAK">
      <data key="d0">2012280</data>
    </edge>
    <edge source="SWE" target="POL">
      <data key="d0">24251035</data>
    </edge>
    <edge source="SWE" target="PRT">
      <data key="d0">13560632</data>
    </edge>
    <edge source="SWE" target="RUS">
      <data key="d0">2797441</data>
    </edge>
    <edge source="SWE" target="SAU">
      <data key="d0">55436</data>
    </edge>
    <edge source="SWE" target="SEN">
      <data key="d0">117092</data>
    </edge>
    <edge source="SWE" target="IND">
      <data key="d0">1900427</data>
    </edge>
    <edge source="SWE" target="SGP">
      <data key="d0">306862</data>
    </edge>
    <edge source="SWE" target="SVK">
      <data key="d0">4214549</data>
    </edge>
    <edge source="SWE" target="SVN">
      <data key="d0">4655417</data>
    </edge>
    <edge source="SWE" target="ZAF">
      <data key="d0">54126</data>
    </edge>
    <edge source="SWE" target="ESP">
      <data key="d0">48312738</data>
    </edge>
    <edge source="SWE" target="CHE">
      <data key="d0">33578567</data>
    </edge>
    <edge source="SWE" target="THA">
      <data key="d0">16063324</data>
    </edge>
    <edge source="SWE" target="ARE">
      <data key="d0">1429330</data>
    </edge>
    <edge source="SWE" target="TUN">
      <data key="d0">3906705</data>
    </edge>
    <edge source="SWE" target="TUR">
      <data key="d0">5929462</data>
    </edge>
    <edge source="SWE" target="UKR">
      <data key="d0">795091</data>
    </edge>
    <edge source="SWE" target="EGY">
      <data key="d0">18006</data>
    </edge>
    <edge source="SWE" target="GBR">
      <data key="d0">144454458</data>
    </edge>
    <edge source="SWE" target="USA">
      <data key="d0">22581301</data>
    </edge>
    <edge source="SWE" target="SRB">
      <data key="d0">320612</data>
    </edge>
    <edge source="PER" target="CHL">
      <data key="d0">234531</data>
    </edge>
    <edge source="PER" target="ECU">
      <data key="d0">204542</data>
    </edge>
    <edge source="PER" target="USA">
      <data key="d0">17188</data>
    </edge>
    <edge source="BWA" target="ZAF">
      <data key="d0">47820</data>
    </edge>
    <edge source="BWA" target="ZWE">
      <data key="d0">197347</data>
    </edge>
    <edge source="CAN" target="ARG">
      <data key="d0">364403</data>
    </edge>
    <edge source="CAN" target="AUS">
      <data key="d0">32039730</data>
    </edge>
    <edge source="CAN" target="AUT">
      <data key="d0">34111622</data>
    </edge>
    <edge source="CAN" target="BEL">
      <data key="d0">249591449</data>
    </edge>
    <edge source="CAN" target="BRA">
      <data key="d0">8215330</data>
    </edge>
    <edge source="CAN" target="BGR">
      <data key="d0">228331</data>
    </edge>
    <edge source="CAN" target="BLR">
      <data key="d0">185669</data>
    </edge>
    <edge source="CAN" target="CHL">
      <data key="d0">1921996</data>
    </edge>
    <edge source="CAN" target="CHN">
      <data key="d0">394041190</data>
    </edge>
    <edge source="CAN" target="COL">
      <data key="d0">353736</data>
    </edge>
    <edge source="CAN" target="CZE">
      <data key="d0">162993</data>
    </edge>
    <edge source="CAN" target="EST">
      <data key="d0">990707</data>
    </edge>
    <edge source="CAN" target="FIN">
      <data key="d0">19027601</data>
    </edge>
    <edge source="CAN" target="FRA">
      <data key="d0">209115739</data>
    </edge>
    <edge source="CAN" target="DEU">
      <data key="d0">452736368</data>
    </edge>
    <edge source="CAN" target="GRC">
      <data key="d0">9369464</data>
    </edge>
    <edge source="CAN" target="HKG">
      <data key="d0">3444962</data>
    </edge>
    <edge source="CAN" target="IDN">
      <data key="d0">227918740</data>
    </edge>
    <edge source="CAN" target="IRL">
      <data key="d0">9997752</data>
    </edge>
    <edge source="CAN" target="ISR">
      <data key="d0">1357055</data>
    </edge>
    <edge source="CAN" target="ITA">
      <data key="d0">404683933</data>
    </edge>
    <edge source="CAN" target="JAM">
      <data key="d0">42207</data>
    </edge>
    <edge source="CAN" target="JPN">
      <data key="d0">730255831</data>
    </edge>
    <edge source="CAN" target="KOR">
      <data key="d0">414452621</data>
    </edge>
    <edge source="CAN" target="LBN">
      <data key="d0">449096</data>
    </edge>
    <edge source="CAN" target="MYS">
      <data key="d0">4191020</data>
    </edge>
    <edge source="CAN" target="MEX">
      <data key="d0">26176965</data>
    </edge>
    <edge source="CAN" target="NLD">
      <data key="d0">62006746</data>
    </edge>
    <edge source="CAN" target="NZL">
      <data key="d0">48899</data>
    </edge>
    <edge source="CAN" target="NOR">
      <data key="d0">2718392</data>
    </edge>
    <edge source="CAN" target="PAK">
      <data key="d0">5335979</data>
    </edge>
    <edge source="CAN" target="PHL">
      <data key="d0">5937989</data>
    </edge>
    <edge source="CAN" target="POL">
      <data key="d0">3062019</data>
    </edge>
    <edge source="CAN" target="PRT">
      <data key="d0">1899728</data>
    </edge>
    <edge source="CAN" target="RUS">
      <data key="d0">1691005</data>
    </edge>
    <edge source="CAN" target="SAU">
      <data key="d0">5499950</data>
    </edge>
    <edge source="CAN" target="IND">
      <data key="d0">46198443</data>
    </edge>
    <edge source="CAN" target="SVK">
      <data key="d0">936426</data>
    </edge>
    <edge source="CAN" target="VNM">
      <data key="d0">1866261</data>
    </edge>
    <edge source="CAN" target="SVN">
      <data key="d0">29211</data>
    </edge>
    <edge source="CAN" target="ZAF">
      <data key="d0">9329098</data>
    </edge>
    <edge source="CAN" target="ESP">
      <data key="d0">56178593</data>
    </edge>
    <edge source="CAN" target="SWE">
      <data key="d0">2740620</data>
    </edge>
    <edge source="CAN" target="CHE">
      <data key="d0">41177914</data>
    </edge>
    <edge source="CAN" target="THA">
      <data key="d0">59685239</data>
    </edge>
    <edge source="CAN" target="ARE">
      <data key="d0">855397</data>
    </edge>
    <edge source="CAN" target="TUN">
      <data key="d0">230838</data>
    </edge>
    <edge source="CAN" target="TUR">
      <data key="d0">7810069</data>
    </edge>
    <edge source="CAN" target="GBR">
      <data key="d0">192798024</data>
    </edge>
    <edge source="CAN" target="USA">
      <data key="d0">2841973551</data>
    </edge>
    <edge source="COL" target="CHL">
      <data key="d0">28155</data>
    </edge>
    <edge source="COL" target="ECU">
      <data key="d0">165455</data>
    </edge>
    <edge source="COL" target="JPN">
      <data key="d0">396339</data>
    </edge>
    <edge source="COL" target="USA">
      <data key="d0">106663</data>
    </edge>
    <edge source="LTU" target="BLR">
      <data key="d0">3526369</data>
    </edge>
    <edge source="LTU" target="EST">
      <data key="d0">27574</data>
    </edge>
    <edge source="LTU" target="DEU">
      <data key="d0">60139</data>
    </edge>
    <edge source="LTU" target="LVA">
      <data key="d0">47702</data>
    </edge>
    <edge source="LTU" target="POL">
      <data key="d0">11633</data>
    </edge>
    <edge source="LTU" target="UKR">
      <data key="d0">435761</data>
    </edge>
    <edge source="PRY" target="ARG">
      <data key="d0">78210</data>
    </edge>
    <edge source="PRY" target="BRA">
      <data key="d0">332430</data>
    </edge>
    <edge source="UKR" target="FIN">
      <data key="d0">78440</data>
    </edge>
    <edge source="UKR" target="LTU">
      <data key="d0">15650</data>
    </edge>
    <edge source="UKR" target="MDA">
      <data key="d0">22520</data>
    </edge>
    <edge source="UKR" target="RUS">
      <data key="d0">54010</data>
    </edge>
    <edge source="MKD" target="BGR">
      <data key="d0">27615</data>
    </edge>
    <edge source="MKD" target="SRB">
      <data key="d0">143787</data>
    </edge>
    <edge source="BLR" target="LTU">
      <data key="d0">36500</data>
    </edge>
    <edge source="BLR" target="RUS">
      <data key="d0">264000</data>
    </edge>
    <edge source="KHM" target="VNM">
      <data key="d0">21134</data>
    </edge>
    <edge source="ISR" target="BRA">
      <data key="d0">185000</data>
    </edge>
    <edge source="ISR" target="CHL">
      <data key="d0">101000</data>
    </edge>
    <edge source="ISR" target="CHN">
      <data key="d0">15000</data>
    </edge>
    <edge source="ISR" target="HRV">
      <data key="d0">34000</data>
    </edge>
    <edge source="ISR" target="CZE">
      <data key="d0">245000</data>
    </edge>
    <edge source="ISR" target="FIN">
      <data key="d0">62000</data>
    </edge>
    <edge source="ISR" target="FRA">
      <data key="d0">303000</data>
    </edge>
    <edge source="ISR" target="DEU">
      <data key="d0">926000</data>
    </edge>
    <edge source="ISR" target="IDN">
      <data key="d0">158000</data>
    </edge>
    <edge source="ISR" target="ITA">
      <data key="d0">1056000</data>
    </edge>
    <edge source="ISR" target="JPN">
      <data key="d0">1336000</data>
    </edge>
    <edge source="ISR" target="KOR">
      <data key="d0">1681000</data>
    </edge>
    <edge source="ISR" target="MEX">
      <data key="d0">43000</data>
    </edge>
    <edge source="ISR" target="NLD">
      <data key="d0">268000</data>
    </edge>
    <edge source="ISR" target="PHL">
      <data key="d0">561000</data>
    </edge>
    <edge source="ISR" target="IND">
      <data key="d0">15000</data>
    </edge>
    <edge source="ISR" target="ESP">
      <data key="d0">1794000</data>
    </edge>
    <edge source="ISR" target="CHE">
      <data key="d0">87000</data>
    </edge>
    <edge source="ISR" target="THA">
      <data key="d0">2842000</data>
    </edge>
    <edge source="ISR" target="TUR">
      <data key="d0">1175000</data>
    </edge>
    <edge source="ISR" target="GBR">
      <data key="d0">84000</data>
    </edge>
    <edge source="ISR" target="USA">
      <data key="d0">363000</data>
    </edge>
    <edge source="JAM" target="FRA">
      <data key="d0">80141</data>
    </edge>
    <edge source="JAM" target="ITA">
      <data key="d0">63981</data>
    </edge>
    <edge source="JAM" target="IND">
      <data key="d0">19066</data>
    </edge>
    <edge source="JAM" target="ESP">
      <data key="d0">19400</data>
    </edge>
    <edge source="PRT" target="AUT">
      <data key="d0">7429621</data>
    </edge>
    <edge source="PRT" target="BEL">
      <data key="d0">17892035</data>
    </edge>
    <edge source="PRT" target="CHN">
      <data key="d0">713241</data>
    </edge>
    <edge source="PRT" target="CZE">
      <data key="d0">2733550</data>
    </edge>
    <edge source="PRT" target="DNK">
      <data key="d0">4143215</data>
    </edge>
    <edge source="PRT" target="FIN">
      <data key="d0">3976814</data>
    </edge>
    <edge source="PRT" target="FRA">
      <data key="d0">58713820</data>
    </edge>
    <edge source="PRT" target="DEU">
      <data key="d0">105381746</data>
    </edge>
    <edge source="PRT" target="ISR">
      <data key="d0">8927423</data>
    </edge>
    <edge source="PRT" target="ITA">
      <data key="d0">21249822</data>
    </edge>
    <edge source="PRT" target="JPN">
      <data key="d0">9084087</data>
    </edge>
    <edge source="PRT" target="JOR">
      <data key="d0">1231924</data>
    </edge>
    <edge source="PRT" target="LBN">
      <data key="d0">1479721</data>
    </edge>
    <edge source="PRT" target="NLD">
      <data key="d0">91420601</data>
    </edge>
    <edge source="PRT" target="NOR">
      <data key="d0">11509272</data>
    </edge>
    <edge source="PRT" target="POL">
      <data key="d0">9797410</data>
    </edge>
    <edge source="PRT" target="ESP">
      <data key="d0">96176310</data>
    </edge>
    <edge source="PRT" target="SWE">
      <data key="d0">34518083</data>
    </edge>
    <edge source="PRT" target="CHE">
      <data key="d0">9066295</data>
    </edge>
    <edge source="PRT" target="THA">
      <data key="d0">1357747</data>
    </edge>
    <edge source="PRT" target="ARE">
      <data key="d0">334271</data>
    </edge>
    <edge source="PRT" target="TUR">
      <data key="d0">658956</data>
    </edge>
    <edge source="PRT" target="EGY">
      <data key="d0">634270</data>
    </edge>
    <edge source="PRT" target="GBR">
      <data key="d0">51942592</data>
    </edge>
    <edge source="LKA" target="IND">
      <data key="d0">3682199</data>
    </edge>
    <edge source="CRI" target="COL">
      <data key="d0">959109</data>
    </edge>
    <edge source="CRI" target="ECU">
      <data key="d0">192363</data>
    </edge>
    <edge source="CRI" target="SLV">
      <data key="d0">311277</data>
    </edge>
    <edge source="CRI" target="NIC">
      <data key="d0">98678</data>
    </edge>
    <edge source="CRI" target="PAN">
      <data key="d0">17299</data>
    </edge>
    <edge source="CRI" target="PER">
      <data key="d0">72724</data>
    </edge>
    <edge source="CRI" target="IND">
      <data key="d0">71600</data>
    </edge>
    <edge source="ECU" target="COL">
      <data key="d0">111627</data>
    </edge>
    <edge source="SLV" target="CRI">
      <data key="d0">27274</data>
    </edge>
    <edge source="SLV" target="GTM">
      <data key="d0">248836</data>
    </edge>
    <edge source="SLV" target="HND">
      <data key="d0">44211</data>
    </edge>
    <edge source="SLV" target="NIC">
      <data key="d0">23224</data>
    </edge>
    <edge source="SLV" target="USA">
      <data key="d0">25053</data>
    </edge>
    <edge source="GHA" target="FRA">
      <data key="d0">115700</data>
    </edge>
    <edge source="GHA" target="IND">
      <data key="d0">33622</data>
    </edge>
    <edge source="GHA" target="VNM">
      <data key="d0">81522</data>
    </edge>
    <edge source="NIC" target="CRI">
      <data key="d0">48960</data>
    </edge>
    <edge source="NIC" target="SLV">
      <data key="d0">195168</data>
    </edge>
    <edge source="PAN" target="COL">
      <data key="d0">335999</data>
    </edge>
    <edge source="HND" target="CRI">
      <data key="d0">18844</data>
    </edge>
    <edge source="HND" target="SLV">
      <data key="d0">4249268</data>
    </edge>
    <edge source="HND" target="GTM">
      <data key="d0">534330</data>
    </edge>
    <edge source="LVA" target="BLR">
      <data key="d0">418015</data>
    </edge>
    <edge source="LVA" target="EST">
      <data key="d0">16247</data>
    </edge>
    <edge source="LVA" target="LTU">
      <data key="d0">1061742</data>
    </edge>
    <edge source="LVA" target="RUS">
      <data key="d0">11705</data>
    </edge>
    <edge source="LVA" target="UKR">
      <data key="d0">722623</data>
    </edge>
    <edge source="CIV" target="FRA">
      <data key="d0">10510</data>
    </edge>
    <edge source="CIV" target="ITA">
      <data key="d0">164800</data>
    </edge>
    <edge source="CIV" target="ESP">
      <data key="d0">15765</data>
    </edge>
    <edge source="MWI" target="ZWE">
      <data key="d0">13442</data>
    </edge>
    <edge source="MUS" target="IND">
      <data key="d0">32842</data>
    </edge>
    <edge source="MDA" target="ROU">
      <data key="d0">170940</data>
    </edge>
    <edge source="MDA" target="UKR">
      <data key="d0">153381</data>
    </edge>
    <edge source="NAM" target="ZAF">
      <data key="d0">93945</data>
    </edge>
  </graph>
</graphml>
