# Supplementary material for: Core-periphery structure in sectoral international trade networks: A new approach to an old theory
Source: PLoS One. 2020 Apr 2;15(4):e0229547. doi: 10.1371/journal.pone.0229547 (PMC7117750; doi:10.1371/journal.pone.0229547)
Supplement: S8 File — (ZIP) [file pone.0229547.s008.zip › S8_File/Networks 2000/26-TEXTILE FIBRES.graphml]

<?xml version='1.0' encoding='utf-8'?>
<graphml xmlns="http://graphml.graphdrawing.org/xmlns" xmlns:xsi="http://www.w3.org/2001/XMLSchema-instance" xsi:schemaLocation="http://graphml.graphdrawing.org/xmlns http://graphml.graphdrawing.org/xmlns/1.0/graphml.xsd">
  <key attr.name="weight" attr.type="long" for="edge" id="d0" />
  <graph edgedefault="directed">
    <node id="ALB" />
    <node id="ITA" />
    <node id="MYS" />
    <node id="MKD" />
    <node id="SRB" />
    <node id="AZE" />
    <node id="BLR" />
    <node id="CHN" />
    <node id="GEO" />
    <node id="IDN" />
    <node id="JPN" />
    <node id="LVA" />
    <node id="LTU" />
    <node id="NOR" />
    <node id="ROU" />
    <node id="RUS" />
    <node id="ESP" />
    <node id="CHE" />
    <node id="TUR" />
    <node id="GBR" />
    <node id="USA" />
    <node id="ARG" />
    <node id="BEL" />
    <node id="BOL" />
    <node id="BRA" />
    <node id="BGR" />
    <node id="CAN" />
    <node id="CHL" />
    <node id="COL" />
    <node id="CZE" />
    <node id="ECU" />
    <node id="FRA" />
    <node id="DEU" />
    <node id="GRC" />
    <node id="HKG" />
    <node id="HUN" />
    <node id="ISR" />
    <node id="KOR" />
    <node id="MEX" />
    <node id="NLD" />
    <node id="PAK" />
    <node id="PRY" />
    <node id="PER" />
    <node id="PHL" />
    <node id="PRT" />
    <node id="IND" />
    <node id="SGP" />
    <node id="VNM" />
    <node id="ZAF" />
    <node id="SWE" />
    <node id="THA" />
    <node id="ARE" />
    <node id="UKR" />
    <node id="URY" />
    <node id="AUS" />
    <node id="LKA" />
    <node id="BEN" />
    <node id="DNK" />
    <node id="GMB" />
    <node id="GHA" />
    <node id="HND" />
    <node id="IRL" />
    <node id="JOR" />
    <node id="MWI" />
    <node id="MUS" />
    <node id="MAR" />
    <node id="MOZ" />
    <node id="NZL" />
    <node id="PAN" />
    <node id="POL" />
    <node id="SAU" />
    <node id="SVK" />
    <node id="SVN" />
    <node id="TGO" />
    <node id="UGA" />
    <node id="EGY" />
    <node id="TZA" />
    <node id="AUT" />
    <node id="HRV" />
    <node id="EST" />
    <node id="FIN" />
    <node id="KAZ" />
    <node id="MDA" />
    <node id="TUN" />
    <node id="DZA" />
    <node id="ARM" />
    <node id="BDI" />
    <node id="CMR" />
    <node id="CAF" />
    <node id="ETH" />
    <node id="CIV" />
    <node id="LBN" />
    <node id="MDG" />
    <node id="MRT" />
    <node id="NAM" />
    <node id="NER" />
    <node id="SEN" />
    <node id="BFA" />
    <node id="BWA" />
    <node id="ZWE" />
    <node id="SLV" />
    <node id="KGZ" />
    <node id="KHM" />
    <node id="GTM" />
    <node id="CRI" />
    <node id="JAM" />
    <node id="OMN" />
    <node id="NIC" />
    <node id="PSE" />
    <edge source="ALB" target="ITA">
      <data key="d0">29368</data>
    </edge>
    <edge source="ALB" target="MYS">
      <data key="d0">12989</data>
    </edge>
    <edge source="ALB" target="MKD">
      <data key="d0">10429</data>
    </edge>
    <edge source="ALB" target="SRB">
      <data key="d0">14211</data>
    </edge>
    <edge source="ITA" target="ALB">
      <data key="d0">1682596</data>
    </edge>
    <edge source="ITA" target="DZA">
      <data key="d0">90491</data>
    </edge>
    <edge source="ITA" target="ARG">
      <data key="d0">805033</data>
    </edge>
    <edge source="ITA" target="AUS">
      <data key="d0">591589</data>
    </edge>
    <edge source="ITA" target="AUT">
      <data key="d0">3357346</data>
    </edge>
    <edge source="ITA" target="BEL">
      <data key="d0">9191724</data>
    </edge>
    <edge source="ITA" target="BOL">
      <data key="d0">18407</data>
    </edge>
    <edge source="ITA" target="BWA">
      <data key="d0">27028</data>
    </edge>
    <edge source="ITA" target="BRA">
      <data key="d0">533560</data>
    </edge>
    <edge source="ITA" target="BGR">
      <data key="d0">1719606</data>
    </edge>
    <edge source="ITA" target="BDI">
      <data key="d0">1192575</data>
    </edge>
    <edge source="ITA" target="BLR">
      <data key="d0">245776</data>
    </edge>
    <edge source="ITA" target="CMR">
      <data key="d0">1568034</data>
    </edge>
    <edge source="ITA" target="CAN">
      <data key="d0">226227</data>
    </edge>
    <edge source="ITA" target="CAF">
      <data key="d0">11910</data>
    </edge>
    <edge source="ITA" target="LKA">
      <data key="d0">104832</data>
    </edge>
    <edge source="ITA" target="CHL">
      <data key="d0">2624632</data>
    </edge>
    <edge source="ITA" target="CHN">
      <data key="d0">12676341</data>
    </edge>
    <edge source="ITA" target="COL">
      <data key="d0">20932</data>
    </edge>
    <edge source="ITA" target="CRI">
      <data key="d0">97414</data>
    </edge>
    <edge source="ITA" target="HRV">
      <data key="d0">5553999</data>
    </edge>
    <edge source="ITA" target="CZE">
      <data key="d0">32346888</data>
    </edge>
    <edge source="ITA" target="BEN">
      <data key="d0">1489877</data>
    </edge>
    <edge source="ITA" target="DNK">
      <data key="d0">163891</data>
    </edge>
    <edge source="ITA" target="ECU">
      <data key="d0">42656</data>
    </edge>
    <edge source="ITA" target="ETH">
      <data key="d0">34555</data>
    </edge>
    <edge source="ITA" target="FIN">
      <data key="d0">282525</data>
    </edge>
    <edge source="ITA" target="FRA">
      <data key="d0">22676290</data>
    </edge>
    <edge source="ITA" target="GMB">
      <data key="d0">33339</data>
    </edge>
    <edge source="ITA" target="DEU">
      <data key="d0">41227760</data>
    </edge>
    <edge source="ITA" target="GHA">
      <data key="d0">841011</data>
    </edge>
    <edge source="ITA" target="GRC">
      <data key="d0">5396870</data>
    </edge>
    <edge source="ITA" target="HKG">
      <data key="d0">1224817</data>
    </edge>
    <edge source="ITA" target="HUN">
      <data key="d0">13819567</data>
    </edge>
    <edge source="ITA" target="IRL">
      <data key="d0">2252956</data>
    </edge>
    <edge source="ITA" target="ISR">
      <data key="d0">5218671</data>
    </edge>
    <edge source="ITA" target="CIV">
      <data key="d0">486922</data>
    </edge>
    <edge source="ITA" target="JPN">
      <data key="d0">2642150</data>
    </edge>
    <edge source="ITA" target="KAZ">
      <data key="d0">18232</data>
    </edge>
    <edge source="ITA" target="JOR">
      <data key="d0">1629331</data>
    </edge>
    <edge source="ITA" target="KOR">
      <data key="d0">4786411</data>
    </edge>
    <edge source="ITA" target="LBN">
      <data key="d0">275054</data>
    </edge>
    <edge source="ITA" target="LVA">
      <data key="d0">4137186</data>
    </edge>
    <edge source="ITA" target="LTU">
      <data key="d0">1669110</data>
    </edge>
    <edge source="ITA" target="MDG">
      <data key="d0">106496</data>
    </edge>
    <edge source="ITA" target="MYS">
      <data key="d0">57531</data>
    </edge>
    <edge source="ITA" target="MUS">
      <data key="d0">119286</data>
    </edge>
    <edge source="ITA" target="MEX">
      <data key="d0">4742958</data>
    </edge>
    <edge source="ITA" target="MDA">
      <data key="d0">41255</data>
    </edge>
    <edge source="ITA" target="MAR">
      <data key="d0">1352032</data>
    </edge>
    <edge source="ITA" target="MOZ">
      <data key="d0">242886</data>
    </edge>
    <edge source="ITA" target="NLD">
      <data key="d0">4524583</data>
    </edge>
    <edge source="ITA" target="NER">
      <data key="d0">1324250</data>
    </edge>
    <edge source="ITA" target="NOR">
      <data key="d0">23468</data>
    </edge>
    <edge source="ITA" target="PAK">
      <data key="d0">670610</data>
    </edge>
    <edge source="ITA" target="PAN">
      <data key="d0">14263</data>
    </edge>
    <edge source="ITA" target="PRY">
      <data key="d0">38858</data>
    </edge>
    <edge source="ITA" target="PER">
      <data key="d0">245633</data>
    </edge>
    <edge source="ITA" target="PHL">
      <data key="d0">139965</data>
    </edge>
    <edge source="ITA" target="POL">
      <data key="d0">13766690</data>
    </edge>
    <edge source="ITA" target="PRT">
      <data key="d0">4569408</data>
    </edge>
    <edge source="ITA" target="ROU">
      <data key="d0">5695608</data>
    </edge>
    <edge source="ITA" target="RUS">
      <data key="d0">341898</data>
    </edge>
    <edge source="ITA" target="SAU">
      <data key="d0">864669</data>
    </edge>
    <edge source="ITA" target="SEN">
      <data key="d0">1060226</data>
    </edge>
    <edge source="ITA" target="IND">
      <data key="d0">7395258</data>
    </edge>
    <edge source="ITA" target="SVK">
      <data key="d0">1039031</data>
    </edge>
    <edge source="ITA" target="VNM">
      <data key="d0">285935</data>
    </edge>
    <edge source="ITA" target="SVN">
      <data key="d0">2409183</data>
    </edge>
    <edge source="ITA" target="ZAF">
      <data key="d0">1566402</data>
    </edge>
    <edge source="ITA" target="ESP">
      <data key="d0">10666866</data>
    </edge>
    <edge source="ITA" target="SWE">
      <data key="d0">33000</data>
    </edge>
    <edge source="ITA" target="CHE">
      <data key="d0">3528705</data>
    </edge>
    <edge source="ITA" target="THA">
      <data key="d0">50596</data>
    </edge>
    <edge source="ITA" target="TGO">
      <data key="d0">679269</data>
    </edge>
    <edge source="ITA" target="ARE">
      <data key="d0">327108</data>
    </edge>
    <edge source="ITA" target="TUN">
      <data key="d0">24999363</data>
    </edge>
    <edge source="ITA" target="TUR">
      <data key="d0">16282485</data>
    </edge>
    <edge source="ITA" target="UGA">
      <data key="d0">196445</data>
    </edge>
    <edge source="ITA" target="UKR">
      <data key="d0">791067</data>
    </edge>
    <edge source="ITA" target="MKD">
      <data key="d0">133237</data>
    </edge>
    <edge source="ITA" target="EGY">
      <data key="d0">3680873</data>
    </edge>
    <edge source="ITA" target="GBR">
      <data key="d0">26184020</data>
    </edge>
    <edge source="ITA" target="TZA">
      <data key="d0">41847</data>
    </edge>
    <edge source="ITA" target="USA">
      <data key="d0">5274243</data>
    </edge>
    <edge source="ITA" target="BFA">
      <data key="d0">591195</data>
    </edge>
    <edge source="ITA" target="URY">
      <data key="d0">103880</data>
    </edge>
    <edge source="ITA" target="SRB">
      <data key="d0">372977</data>
    </edge>
    <edge source="MYS" target="AUS">
      <data key="d0">221249</data>
    </edge>
    <edge source="MYS" target="BEL">
      <data key="d0">699205</data>
    </edge>
    <edge source="MYS" target="BRA">
      <data key="d0">39270</data>
    </edge>
    <edge source="MYS" target="KHM">
      <data key="d0">946560</data>
    </edge>
    <edge source="MYS" target="CAN">
      <data key="d0">101232</data>
    </edge>
    <edge source="MYS" target="LKA">
      <data key="d0">23606</data>
    </edge>
    <edge source="MYS" target="CHN">
      <data key="d0">28783004</data>
    </edge>
    <edge source="MYS" target="COL">
      <data key="d0">546225</data>
    </edge>
    <edge source="MYS" target="FRA">
      <data key="d0">197009</data>
    </edge>
    <edge source="MYS" target="DEU">
      <data key="d0">309038</data>
    </edge>
    <edge source="MYS" target="HKG">
      <data key="d0">919618</data>
    </edge>
    <edge source="MYS" target="HUN">
      <data key="d0">159096</data>
    </edge>
    <edge source="MYS" target="IDN">
      <data key="d0">11549468</data>
    </edge>
    <edge source="MYS" target="IRL">
      <data key="d0">273710</data>
    </edge>
    <edge source="MYS" target="JPN">
      <data key="d0">2852733</data>
    </edge>
    <edge source="MYS" target="KOR">
      <data key="d0">90166</data>
    </edge>
    <edge source="MYS" target="MUS">
      <data key="d0">33057</data>
    </edge>
    <edge source="MYS" target="MAR">
      <data key="d0">85774</data>
    </edge>
    <edge source="MYS" target="NLD">
      <data key="d0">24819</data>
    </edge>
    <edge source="MYS" target="PAK">
      <data key="d0">98288</data>
    </edge>
    <edge source="MYS" target="PHL">
      <data key="d0">6174867</data>
    </edge>
    <edge source="MYS" target="SAU">
      <data key="d0">23520</data>
    </edge>
    <edge source="MYS" target="IND">
      <data key="d0">3858350</data>
    </edge>
    <edge source="MYS" target="SGP">
      <data key="d0">6789272</data>
    </edge>
    <edge source="MYS" target="VNM">
      <data key="d0">781660</data>
    </edge>
    <edge source="MYS" target="ZAF">
      <data key="d0">48603</data>
    </edge>
    <edge source="MYS" target="CHE">
      <data key="d0">1229463</data>
    </edge>
    <edge source="MYS" target="THA">
      <data key="d0">3307392</data>
    </edge>
    <edge source="MYS" target="ARE">
      <data key="d0">11767</data>
    </edge>
    <edge source="MYS" target="TUR">
      <data key="d0">43263</data>
    </edge>
    <edge source="MYS" target="EGY">
      <data key="d0">240845</data>
    </edge>
    <edge source="MYS" target="GBR">
      <data key="d0">32583</data>
    </edge>
    <edge source="MYS" target="USA">
      <data key="d0">179401</data>
    </edge>
    <edge source="MKD" target="ALB">
      <data key="d0">19637</data>
    </edge>
    <edge source="MKD" target="BGR">
      <data key="d0">683248</data>
    </edge>
    <edge source="MKD" target="HRV">
      <data key="d0">92957</data>
    </edge>
    <edge source="MKD" target="CZE">
      <data key="d0">638476</data>
    </edge>
    <edge source="MKD" target="FRA">
      <data key="d0">314605</data>
    </edge>
    <edge source="MKD" target="DEU">
      <data key="d0">444352</data>
    </edge>
    <edge source="MKD" target="ITA">
      <data key="d0">341662</data>
    </edge>
    <edge source="MKD" target="SVN">
      <data key="d0">394124</data>
    </edge>
    <edge source="MKD" target="TUR">
      <data key="d0">189595</data>
    </edge>
    <edge source="MKD" target="SRB">
      <data key="d0">2433804</data>
    </edge>
    <edge source="SRB" target="BEL">
      <data key="d0">43000</data>
    </edge>
    <edge source="SRB" target="CAN">
      <data key="d0">36000</data>
    </edge>
    <edge source="SRB" target="CZE">
      <data key="d0">1146000</data>
    </edge>
    <edge source="SRB" target="DEU">
      <data key="d0">2194000</data>
    </edge>
    <edge source="SRB" target="HUN">
      <data key="d0">123000</data>
    </edge>
    <edge source="SRB" target="IRL">
      <data key="d0">21000</data>
    </edge>
    <edge source="SRB" target="ITA">
      <data key="d0">923000</data>
    </edge>
    <edge source="SRB" target="POL">
      <data key="d0">198000</data>
    </edge>
    <edge source="SRB" target="ROU">
      <data key="d0">998000</data>
    </edge>
    <edge source="SRB" target="SVK">
      <data key="d0">269000</data>
    </edge>
    <edge source="SRB" target="TUR">
      <data key="d0">133000</data>
    </edge>
    <edge source="SRB" target="MKD">
      <data key="d0">156000</data>
    </edge>
    <edge source="SRB" target="EGY">
      <data key="d0">53000</data>
    </edge>
    <edge source="AZE" target="BLR">
      <data key="d0">77650</data>
    </edge>
    <edge source="AZE" target="CHN">
      <data key="d0">381813</data>
    </edge>
    <edge source="AZE" target="GEO">
      <data key="d0">407807</data>
    </edge>
    <edge source="AZE" target="IDN">
      <data key="d0">17758</data>
    </edge>
    <edge source="AZE" target="JPN">
      <data key="d0">26805</data>
    </edge>
    <edge source="AZE" target="LVA">
      <data key="d0">10802074</data>
    </edge>
    <edge source="AZE" target="LTU">
      <data key="d0">1506663</data>
    </edge>
    <edge source="AZE" target="NOR">
      <data key="d0">43696</data>
    </edge>
    <edge source="AZE" target="ROU">
      <data key="d0">39650</data>
    </edge>
    <edge source="AZE" target="RUS">
      <data key="d0">1779283</data>
    </edge>
    <edge source="AZE" target="ESP">
      <data key="d0">98011</data>
    </edge>
    <edge source="AZE" target="CHE">
      <data key="d0">10049401</data>
    </edge>
    <edge source="AZE" target="TUR">
      <data key="d0">11948352</data>
    </edge>
    <edge source="AZE" target="GBR">
      <data key="d0">24190</data>
    </edge>
    <edge source="AZE" target="USA">
      <data key="d0">43473</data>
    </edge>
    <edge source="BLR" target="BEL">
      <data key="d0">257100</data>
    </edge>
    <edge source="BLR" target="BGR">
      <data key="d0">923000</data>
    </edge>
    <edge source="BLR" target="HRV">
      <data key="d0">294900</data>
    </edge>
    <edge source="BLR" target="CZE">
      <data key="d0">592300</data>
    </edge>
    <edge source="BLR" target="EST">
      <data key="d0">157400</data>
    </edge>
    <edge source="BLR" target="FIN">
      <data key="d0">27400</data>
    </edge>
    <edge source="BLR" target="FRA">
      <data key="d0">15700</data>
    </edge>
    <edge source="BLR" target="DEU">
      <data key="d0">4271000</data>
    </edge>
    <edge source="BLR" target="HUN">
      <data key="d0">2557600</data>
    </edge>
    <edge source="BLR" target="ITA">
      <data key="d0">780900</data>
    </edge>
    <edge source="BLR" target="KAZ">
      <data key="d0">418000</data>
    </edge>
    <edge source="BLR" target="KGZ">
      <data key="d0">115500</data>
    </edge>
    <edge source="BLR" target="LVA">
      <data key="d0">1792300</data>
    </edge>
    <edge source="BLR" target="LTU">
      <data key="d0">7888800</data>
    </edge>
    <edge source="BLR" target="MDA">
      <data key="d0">108800</data>
    </edge>
    <edge source="BLR" target="PAK">
      <data key="d0">2145100</data>
    </edge>
    <edge source="BLR" target="POL">
      <data key="d0">5504600</data>
    </edge>
    <edge source="BLR" target="ROU">
      <data key="d0">192600</data>
    </edge>
    <edge source="BLR" target="RUS">
      <data key="d0">106405500</data>
    </edge>
    <edge source="BLR" target="IND">
      <data key="d0">168000</data>
    </edge>
    <edge source="BLR" target="SVK">
      <data key="d0">102500</data>
    </edge>
    <edge source="BLR" target="SVN">
      <data key="d0">36300</data>
    </edge>
    <edge source="BLR" target="ESP">
      <data key="d0">20000</data>
    </edge>
    <edge source="BLR" target="TUR">
      <data key="d0">295300</data>
    </edge>
    <edge source="BLR" target="UKR">
      <data key="d0">7109900</data>
    </edge>
    <edge source="BLR" target="MKD">
      <data key="d0">39400</data>
    </edge>
    <edge source="BLR" target="EGY">
      <data key="d0">121300</data>
    </edge>
    <edge source="BLR" target="SRB">
      <data key="d0">892900</data>
    </edge>
    <edge source="CHN" target="ARG">
      <data key="d0">214906</data>
    </edge>
    <edge source="CHN" target="AUS">
      <data key="d0">171563</data>
    </edge>
    <edge source="CHN" target="AUT">
      <data key="d0">14765</data>
    </edge>
    <edge source="CHN" target="BEL">
      <data key="d0">9972978</data>
    </edge>
    <edge source="CHN" target="BRA">
      <data key="d0">470490</data>
    </edge>
    <edge source="CHN" target="BGR">
      <data key="d0">29549</data>
    </edge>
    <edge source="CHN" target="CAN">
      <data key="d0">96428</data>
    </edge>
    <edge source="CHN" target="CHL">
      <data key="d0">1782923</data>
    </edge>
    <edge source="CHN" target="COL">
      <data key="d0">3271617</data>
    </edge>
    <edge source="CHN" target="HRV">
      <data key="d0">13239</data>
    </edge>
    <edge source="CHN" target="CZE">
      <data key="d0">19475</data>
    </edge>
    <edge source="CHN" target="BEN">
      <data key="d0">109848</data>
    </edge>
    <edge source="CHN" target="DNK">
      <data key="d0">116168</data>
    </edge>
    <edge source="CHN" target="ECU">
      <data key="d0">31245</data>
    </edge>
    <edge source="CHN" target="FRA">
      <data key="d0">2869988</data>
    </edge>
    <edge source="CHN" target="GMB">
      <data key="d0">506297</data>
    </edge>
    <edge source="CHN" target="DEU">
      <data key="d0">26634754</data>
    </edge>
    <edge source="CHN" target="GRC">
      <data key="d0">129606</data>
    </edge>
    <edge source="CHN" target="HKG">
      <data key="d0">40850395</data>
    </edge>
    <edge source="CHN" target="IDN">
      <data key="d0">76997671</data>
    </edge>
    <edge source="CHN" target="IRL">
      <data key="d0">842989</data>
    </edge>
    <edge source="CHN" target="ISR">
      <data key="d0">156520</data>
    </edge>
    <edge source="CHN" target="ITA">
      <data key="d0">207914733</data>
    </edge>
    <edge source="CHN" target="JPN">
      <data key="d0">158049347</data>
    </edge>
    <edge source="CHN" target="KAZ">
      <data key="d0">67434</data>
    </edge>
    <edge source="CHN" target="JOR">
      <data key="d0">116927</data>
    </edge>
    <edge source="CHN" target="KOR">
      <data key="d0">151412717</data>
    </edge>
    <edge source="CHN" target="KGZ">
      <data key="d0">211831</data>
    </edge>
    <edge source="CHN" target="MWI">
      <data key="d0">52397</data>
    </edge>
    <edge source="CHN" target="MYS">
      <data key="d0">31549919</data>
    </edge>
    <edge source="CHN" target="MUS">
      <data key="d0">615560</data>
    </edge>
    <edge source="CHN" target="MEX">
      <data key="d0">783063</data>
    </edge>
    <edge source="CHN" target="MAR">
      <data key="d0">22325</data>
    </edge>
    <edge source="CHN" target="NLD">
      <data key="d0">3805385</data>
    </edge>
    <edge source="CHN" target="NZL">
      <data key="d0">347683</data>
    </edge>
    <edge source="CHN" target="PAK">
      <data key="d0">1160877</data>
    </edge>
    <edge source="CHN" target="PRY">
      <data key="d0">1212480</data>
    </edge>
    <edge source="CHN" target="PER">
      <data key="d0">4290478</data>
    </edge>
    <edge source="CHN" target="PHL">
      <data key="d0">4912498</data>
    </edge>
    <edge source="CHN" target="POL">
      <data key="d0">758238</data>
    </edge>
    <edge source="CHN" target="ROU">
      <data key="d0">16040</data>
    </edge>
    <edge source="CHN" target="RUS">
      <data key="d0">1037349</data>
    </edge>
    <edge source="CHN" target="IND">
      <data key="d0">154589893</data>
    </edge>
    <edge source="CHN" target="SGP">
      <data key="d0">1436464</data>
    </edge>
    <edge source="CHN" target="VNM">
      <data key="d0">8418976</data>
    </edge>
    <edge source="CHN" target="SVN">
      <data key="d0">28850</data>
    </edge>
    <edge source="CHN" target="ZAF">
      <data key="d0">74880</data>
    </edge>
    <edge source="CHN" target="ESP">
      <data key="d0">2156164</data>
    </edge>
    <edge source="CHN" target="SWE">
      <data key="d0">57452</data>
    </edge>
    <edge source="CHN" target="CHE">
      <data key="d0">6078307</data>
    </edge>
    <edge source="CHN" target="THA">
      <data key="d0">37704139</data>
    </edge>
    <edge source="CHN" target="ARE">
      <data key="d0">4120450</data>
    </edge>
    <edge source="CHN" target="TUN">
      <data key="d0">723085</data>
    </edge>
    <edge source="CHN" target="TUR">
      <data key="d0">5043496</data>
    </edge>
    <edge source="CHN" target="UKR">
      <data key="d0">309527</data>
    </edge>
    <edge source="CHN" target="EGY">
      <data key="d0">536949</data>
    </edge>
    <edge source="CHN" target="GBR">
      <data key="d0">57554376</data>
    </edge>
    <edge source="CHN" target="USA">
      <data key="d0">16384964</data>
    </edge>
    <edge source="CHN" target="URY">
      <data key="d0">41894</data>
    </edge>
    <edge source="GEO" target="AZE">
      <data key="d0">36120</data>
    </edge>
    <edge source="GEO" target="CHN">
      <data key="d0">15973</data>
    </edge>
    <edge source="GEO" target="RUS">
      <data key="d0">32254</data>
    </edge>
    <edge source="GEO" target="ZAF">
      <data key="d0">16196</data>
    </edge>
    <edge source="GEO" target="TUR">
      <data key="d0">12047</data>
    </edge>
    <edge source="GEO" target="GBR">
      <data key="d0">25418</data>
    </edge>
    <edge source="IDN" target="DZA">
      <data key="d0">18868</data>
    </edge>
    <edge source="IDN" target="ARG">
      <data key="d0">65989</data>
    </edge>
    <edge source="IDN" target="AUS">
      <data key="d0">5941528</data>
    </edge>
    <edge source="IDN" target="AUT">
      <data key="d0">1873389</data>
    </edge>
    <edge source="IDN" target="BEL">
      <data key="d0">1177688</data>
    </edge>
    <edge source="IDN" target="BRA">
      <data key="d0">382989</data>
    </edge>
    <edge source="IDN" target="BGR">
      <data key="d0">33519</data>
    </edge>
    <edge source="IDN" target="CMR">
      <data key="d0">12355</data>
    </edge>
    <edge source="IDN" target="CAN">
      <data key="d0">93211</data>
    </edge>
    <edge source="IDN" target="LKA">
      <data key="d0">5075587</data>
    </edge>
    <edge source="IDN" target="CHN">
      <data key="d0">5151034</data>
    </edge>
    <edge source="IDN" target="COL">
      <data key="d0">707954</data>
    </edge>
    <edge source="IDN" target="CRI">
      <data key="d0">14689</data>
    </edge>
    <edge source="IDN" target="DNK">
      <data key="d0">108994</data>
    </edge>
    <edge source="IDN" target="ECU">
      <data key="d0">172106</data>
    </edge>
    <edge source="IDN" target="SLV">
      <data key="d0">109735</data>
    </edge>
    <edge source="IDN" target="FRA">
      <data key="d0">857548</data>
    </edge>
    <edge source="IDN" target="GEO">
      <data key="d0">24142</data>
    </edge>
    <edge source="IDN" target="DEU">
      <data key="d0">5156465</data>
    </edge>
    <edge source="IDN" target="GHA">
      <data key="d0">104708</data>
    </edge>
    <edge source="IDN" target="GRC">
      <data key="d0">149018</data>
    </edge>
    <edge source="IDN" target="HKG">
      <data key="d0">14396770</data>
    </edge>
    <edge source="IDN" target="IRL">
      <data key="d0">199820</data>
    </edge>
    <edge source="IDN" target="ITA">
      <data key="d0">2440851</data>
    </edge>
    <edge source="IDN" target="JPN">
      <data key="d0">4774513</data>
    </edge>
    <edge source="IDN" target="JOR">
      <data key="d0">48305</data>
    </edge>
    <edge source="IDN" target="KOR">
      <data key="d0">3679115</data>
    </edge>
    <edge source="IDN" target="MYS">
      <data key="d0">3206590</data>
    </edge>
    <edge source="IDN" target="MRT">
      <data key="d0">27000</data>
    </edge>
    <edge source="IDN" target="MUS">
      <data key="d0">46849</data>
    </edge>
    <edge source="IDN" target="MEX">
      <data key="d0">123546</data>
    </edge>
    <edge source="IDN" target="MAR">
      <data key="d0">1508168</data>
    </edge>
    <edge source="IDN" target="NLD">
      <data key="d0">1580724</data>
    </edge>
    <edge source="IDN" target="NZL">
      <data key="d0">565599</data>
    </edge>
    <edge source="IDN" target="PAK">
      <data key="d0">10075711</data>
    </edge>
    <edge source="IDN" target="PAN">
      <data key="d0">110291</data>
    </edge>
    <edge source="IDN" target="PER">
      <data key="d0">232661</data>
    </edge>
    <edge source="IDN" target="PHL">
      <data key="d0">1517765</data>
    </edge>
    <edge source="IDN" target="PRT">
      <data key="d0">75690</data>
    </edge>
    <edge source="IDN" target="RUS">
      <data key="d0">63674</data>
    </edge>
    <edge source="IDN" target="SAU">
      <data key="d0">229831</data>
    </edge>
    <edge source="IDN" target="IND">
      <data key="d0">4582927</data>
    </edge>
    <edge source="IDN" target="SGP">
      <data key="d0">953228</data>
    </edge>
    <edge source="IDN" target="VNM">
      <data key="d0">3133205</data>
    </edge>
    <edge source="IDN" target="SVN">
      <data key="d0">64930</data>
    </edge>
    <edge source="IDN" target="ZAF">
      <data key="d0">1367588</data>
    </edge>
    <edge source="IDN" target="ESP">
      <data key="d0">743804</data>
    </edge>
    <edge source="IDN" target="SWE">
      <data key="d0">103340</data>
    </edge>
    <edge source="IDN" target="CHE">
      <data key="d0">93645</data>
    </edge>
    <edge source="IDN" target="THA">
      <data key="d0">5607064</data>
    </edge>
    <edge source="IDN" target="ARE">
      <data key="d0">507208</data>
    </edge>
    <edge source="IDN" target="TUN">
      <data key="d0">66345</data>
    </edge>
    <edge source="IDN" target="TUR">
      <data key="d0">11022659</data>
    </edge>
    <edge source="IDN" target="EGY">
      <data key="d0">793826</data>
    </edge>
    <edge source="IDN" target="GBR">
      <data key="d0">2157137</data>
    </edge>
    <edge source="IDN" target="TZA">
      <data key="d0">101950</data>
    </edge>
    <edge source="IDN" target="USA">
      <data key="d0">3646449</data>
    </edge>
    <edge source="JPN" target="ARG">
      <data key="d0">1439732</data>
    </edge>
    <edge source="JPN" target="AUS">
      <data key="d0">7997730</data>
    </edge>
    <edge source="JPN" target="AUT">
      <data key="d0">6710945</data>
    </edge>
    <edge source="JPN" target="BEL">
      <data key="d0">12628408</data>
    </edge>
    <edge source="JPN" target="BRA">
      <data key="d0">1681735</data>
    </edge>
    <edge source="JPN" target="BGR">
      <data key="d0">1322637</data>
    </edge>
    <edge source="JPN" target="BLR">
      <data key="d0">68169</data>
    </edge>
    <edge source="JPN" target="KHM">
      <data key="d0">3343874</data>
    </edge>
    <edge source="JPN" target="CMR">
      <data key="d0">2323940</data>
    </edge>
    <edge source="JPN" target="CAN">
      <data key="d0">2634502</data>
    </edge>
    <edge source="JPN" target="LKA">
      <data key="d0">1459190</data>
    </edge>
    <edge source="JPN" target="CHL">
      <data key="d0">221117</data>
    </edge>
    <edge source="JPN" target="CHN">
      <data key="d0">337411157</data>
    </edge>
    <edge source="JPN" target="COL">
      <data key="d0">589633</data>
    </edge>
    <edge source="JPN" target="CZE">
      <data key="d0">155638</data>
    </edge>
    <edge source="JPN" target="DNK">
      <data key="d0">22927</data>
    </edge>
    <edge source="JPN" target="ECU">
      <data key="d0">207060</data>
    </edge>
    <edge source="JPN" target="FIN">
      <data key="d0">348010</data>
    </edge>
    <edge source="JPN" target="FRA">
      <data key="d0">12126133</data>
    </edge>
    <edge source="JPN" target="DEU">
      <data key="d0">27407508</data>
    </edge>
    <edge source="JPN" target="GHA">
      <data key="d0">332237</data>
    </edge>
    <edge source="JPN" target="GRC">
      <data key="d0">2142099</data>
    </edge>
    <edge source="JPN" target="HKG">
      <data key="d0">40552202</data>
    </edge>
    <edge source="JPN" target="HUN">
      <data key="d0">384698</data>
    </edge>
    <edge source="JPN" target="IDN">
      <data key="d0">99992005</data>
    </edge>
    <edge source="JPN" target="IRL">
      <data key="d0">3089281</data>
    </edge>
    <edge source="JPN" target="ISR">
      <data key="d0">237373</data>
    </edge>
    <edge source="JPN" target="ITA">
      <data key="d0">10931651</data>
    </edge>
    <edge source="JPN" target="CIV">
      <data key="d0">1620015</data>
    </edge>
    <edge source="JPN" target="JOR">
      <data key="d0">2588471</data>
    </edge>
    <edge source="JPN" target="KOR">
      <data key="d0">86308961</data>
    </edge>
    <edge source="JPN" target="LBN">
      <data key="d0">10448</data>
    </edge>
    <edge source="JPN" target="MYS">
      <data key="d0">39181716</data>
    </edge>
    <edge source="JPN" target="MUS">
      <data key="d0">592917</data>
    </edge>
    <edge source="JPN" target="MEX">
      <data key="d0">4796866</data>
    </edge>
    <edge source="JPN" target="MAR">
      <data key="d0">68021</data>
    </edge>
    <edge source="JPN" target="MOZ">
      <data key="d0">277521</data>
    </edge>
    <edge source="JPN" target="NLD">
      <data key="d0">4968398</data>
    </edge>
    <edge source="JPN" target="NZL">
      <data key="d0">1298328</data>
    </edge>
    <edge source="JPN" target="NOR">
      <data key="d0">18928</data>
    </edge>
    <edge source="JPN" target="PAK">
      <data key="d0">8105157</data>
    </edge>
    <edge source="JPN" target="PRY">
      <data key="d0">28559</data>
    </edge>
    <edge source="JPN" target="PER">
      <data key="d0">119591</data>
    </edge>
    <edge source="JPN" target="PHL">
      <data key="d0">21540242</data>
    </edge>
    <edge source="JPN" target="POL">
      <data key="d0">849265</data>
    </edge>
    <edge source="JPN" target="PRT">
      <data key="d0">400406</data>
    </edge>
    <edge source="JPN" target="SEN">
      <data key="d0">4100493</data>
    </edge>
    <edge source="JPN" target="IND">
      <data key="d0">17936485</data>
    </edge>
    <edge source="JPN" target="SGP">
      <data key="d0">9249127</data>
    </edge>
    <edge source="JPN" target="VNM">
      <data key="d0">7942709</data>
    </edge>
    <edge source="JPN" target="SVN">
      <data key="d0">103391</data>
    </edge>
    <edge source="JPN" target="ZAF">
      <data key="d0">11757126</data>
    </edge>
    <edge source="JPN" target="ZWE">
      <data key="d0">377664</data>
    </edge>
    <edge source="JPN" target="ESP">
      <data key="d0">6192646</data>
    </edge>
    <edge source="JPN" target="SWE">
      <data key="d0">3359908</data>
    </edge>
    <edge source="JPN" target="CHE">
      <data key="d0">1670017</data>
    </edge>
    <edge source="JPN" target="THA">
      <data key="d0">45036678</data>
    </edge>
    <edge source="JPN" target="TGO">
      <data key="d0">5778944</data>
    </edge>
    <edge source="JPN" target="ARE">
      <data key="d0">137063</data>
    </edge>
    <edge source="JPN" target="TUR">
      <data key="d0">9293135</data>
    </edge>
    <edge source="JPN" target="UGA">
      <data key="d0">48146</data>
    </edge>
    <edge source="JPN" target="UKR">
      <data key="d0">427017</data>
    </edge>
    <edge source="JPN" target="EGY">
      <data key="d0">1036302</data>
    </edge>
    <edge source="JPN" target="GBR">
      <data key="d0">23850970</data>
    </edge>
    <edge source="JPN" target="TZA">
      <data key="d0">86244</data>
    </edge>
    <edge source="JPN" target="USA">
      <data key="d0">39964472</data>
    </edge>
    <edge source="JPN" target="URY">
      <data key="d0">83525</data>
    </edge>
    <edge source="LVA" target="BEL">
      <data key="d0">112905</data>
    </edge>
    <edge source="LVA" target="DNK">
      <data key="d0">22194</data>
    </edge>
    <edge source="LVA" target="EST">
      <data key="d0">46160</data>
    </edge>
    <edge source="LVA" target="DEU">
      <data key="d0">231619</data>
    </edge>
    <edge source="LVA" target="ITA">
      <data key="d0">1260590</data>
    </edge>
    <edge source="LVA" target="LTU">
      <data key="d0">562002</data>
    </edge>
    <edge source="LVA" target="POL">
      <data key="d0">22863</data>
    </edge>
    <edge source="LVA" target="RUS">
      <data key="d0">15407</data>
    </edge>
    <edge source="LVA" target="SWE">
      <data key="d0">224220</data>
    </edge>
    <edge source="LVA" target="UKR">
      <data key="d0">101973</data>
    </edge>
    <edge source="LVA" target="GBR">
      <data key="d0">22212</data>
    </edge>
    <edge source="LTU" target="AUT">
      <data key="d0">2620476</data>
    </edge>
    <edge source="LTU" target="BEL">
      <data key="d0">1974230</data>
    </edge>
    <edge source="LTU" target="BRA">
      <data key="d0">21304</data>
    </edge>
    <edge source="LTU" target="BGR">
      <data key="d0">19316</data>
    </edge>
    <edge source="LTU" target="BLR">
      <data key="d0">1529095</data>
    </edge>
    <edge source="LTU" target="CHN">
      <data key="d0">63000</data>
    </edge>
    <edge source="LTU" target="CZE">
      <data key="d0">356490</data>
    </edge>
    <edge source="LTU" target="BEN">
      <data key="d0">111977</data>
    </edge>
    <edge source="LTU" target="DNK">
      <data key="d0">62258</data>
    </edge>
    <edge source="LTU" target="EST">
      <data key="d0">124561</data>
    </edge>
    <edge source="LTU" target="FIN">
      <data key="d0">182305</data>
    </edge>
    <edge source="LTU" target="FRA">
      <data key="d0">716206</data>
    </edge>
    <edge source="LTU" target="GEO">
      <data key="d0">52494</data>
    </edge>
    <edge source="LTU" target="DEU">
      <data key="d0">453986</data>
    </edge>
    <edge source="LTU" target="GHA">
      <data key="d0">23263</data>
    </edge>
    <edge source="LTU" target="HKG">
      <data key="d0">85622</data>
    </edge>
    <edge source="LTU" target="HUN">
      <data key="d0">881033</data>
    </edge>
    <edge source="LTU" target="IRL">
      <data key="d0">50101</data>
    </edge>
    <edge source="LTU" target="ITA">
      <data key="d0">247821</data>
    </edge>
    <edge source="LTU" target="JPN">
      <data key="d0">1416732</data>
    </edge>
    <edge source="LTU" target="KAZ">
      <data key="d0">21388</data>
    </edge>
    <edge source="LTU" target="KGZ">
      <data key="d0">17964</data>
    </edge>
    <edge source="LTU" target="LVA">
      <data key="d0">441104</data>
    </edge>
    <edge source="LTU" target="MWI">
      <data key="d0">54834</data>
    </edge>
    <edge source="LTU" target="MOZ">
      <data key="d0">14225</data>
    </edge>
    <edge source="LTU" target="NLD">
      <data key="d0">2478134</data>
    </edge>
    <edge source="LTU" target="POL">
      <data key="d0">931580</data>
    </edge>
    <edge source="LTU" target="RUS">
      <data key="d0">2809861</data>
    </edge>
    <edge source="LTU" target="SWE">
      <data key="d0">32145</data>
    </edge>
    <edge source="LTU" target="UKR">
      <data key="d0">256120</data>
    </edge>
    <edge source="LTU" target="GBR">
      <data key="d0">342969</data>
    </edge>
    <edge source="LTU" target="USA">
      <data key="d0">405869</data>
    </edge>
    <edge source="NOR" target="BEL">
      <data key="d0">487963</data>
    </edge>
    <edge source="NOR" target="BGR">
      <data key="d0">25699</data>
    </edge>
    <edge source="NOR" target="CZE">
      <data key="d0">144462</data>
    </edge>
    <edge source="NOR" target="DNK">
      <data key="d0">142726</data>
    </edge>
    <edge source="NOR" target="EST">
      <data key="d0">126604</data>
    </edge>
    <edge source="NOR" target="FIN">
      <data key="d0">32065</data>
    </edge>
    <edge source="NOR" target="GMB">
      <data key="d0">45890</data>
    </edge>
    <edge source="NOR" target="DEU">
      <data key="d0">37012</data>
    </edge>
    <edge source="NOR" target="GHA">
      <data key="d0">31572</data>
    </edge>
    <edge source="NOR" target="HKG">
      <data key="d0">11328</data>
    </edge>
    <edge source="NOR" target="LVA">
      <data key="d0">92628</data>
    </edge>
    <edge source="NOR" target="LTU">
      <data key="d0">62617</data>
    </edge>
    <edge source="NOR" target="MWI">
      <data key="d0">14832</data>
    </edge>
    <edge source="NOR" target="NLD">
      <data key="d0">132058</data>
    </edge>
    <edge source="NOR" target="PAK">
      <data key="d0">68416</data>
    </edge>
    <edge source="NOR" target="POL">
      <data key="d0">542875</data>
    </edge>
    <edge source="NOR" target="ROU">
      <data key="d0">10577</data>
    </edge>
    <edge source="NOR" target="RUS">
      <data key="d0">479974</data>
    </edge>
    <edge source="NOR" target="SGP">
      <data key="d0">131745</data>
    </edge>
    <edge source="NOR" target="ESP">
      <data key="d0">12753</data>
    </edge>
    <edge source="NOR" target="SWE">
      <data key="d0">881963</data>
    </edge>
    <edge source="NOR" target="TUR">
      <data key="d0">311304</data>
    </edge>
    <edge source="NOR" target="UKR">
      <data key="d0">22251</data>
    </edge>
    <edge source="NOR" target="GBR">
      <data key="d0">3887578</data>
    </edge>
    <edge source="NOR" target="USA">
      <data key="d0">38524</data>
    </edge>
    <edge source="ROU" target="BEL">
      <data key="d0">22000</data>
    </edge>
    <edge source="ROU" target="BGR">
      <data key="d0">1153000</data>
    </edge>
    <edge source="ROU" target="BLR">
      <data key="d0">17000</data>
    </edge>
    <edge source="ROU" target="CMR">
      <data key="d0">20000</data>
    </edge>
    <edge source="ROU" target="CHL">
      <data key="d0">65000</data>
    </edge>
    <edge source="ROU" target="HRV">
      <data key="d0">74000</data>
    </edge>
    <edge source="ROU" target="CZE">
      <data key="d0">236000</data>
    </edge>
    <edge source="ROU" target="FRA">
      <data key="d0">85000</data>
    </edge>
    <edge source="ROU" target="DEU">
      <data key="d0">1980000</data>
    </edge>
    <edge source="ROU" target="GRC">
      <data key="d0">20000</data>
    </edge>
    <edge source="ROU" target="HUN">
      <data key="d0">222000</data>
    </edge>
    <edge source="ROU" target="ITA">
      <data key="d0">2076000</data>
    </edge>
    <edge source="ROU" target="KOR">
      <data key="d0">17000</data>
    </edge>
    <edge source="ROU" target="MDA">
      <data key="d0">829000</data>
    </edge>
    <edge source="ROU" target="MAR">
      <data key="d0">88000</data>
    </edge>
    <edge source="ROU" target="POL">
      <data key="d0">40000</data>
    </edge>
    <edge source="ROU" target="IND">
      <data key="d0">66000</data>
    </edge>
    <edge source="ROU" target="SVK">
      <data key="d0">132000</data>
    </edge>
    <edge source="ROU" target="SVN">
      <data key="d0">322000</data>
    </edge>
    <edge source="ROU" target="SWE">
      <data key="d0">151000</data>
    </edge>
    <edge source="ROU" target="TGO">
      <data key="d0">19000</data>
    </edge>
    <edge source="ROU" target="TUR">
      <data key="d0">6118000</data>
    </edge>
    <edge source="ROU" target="UKR">
      <data key="d0">27000</data>
    </edge>
    <edge source="ROU" target="EGY">
      <data key="d0">689000</data>
    </edge>
    <edge source="ROU" target="GBR">
      <data key="d0">15000</data>
    </edge>
    <edge source="ROU" target="USA">
      <data key="d0">271000</data>
    </edge>
    <edge source="ROU" target="SRB">
      <data key="d0">477000</data>
    </edge>
    <edge source="RUS" target="BEL">
      <data key="d0">353262</data>
    </edge>
    <edge source="RUS" target="BRA">
      <data key="d0">53039</data>
    </edge>
    <edge source="RUS" target="BGR">
      <data key="d0">891957</data>
    </edge>
    <edge source="RUS" target="LKA">
      <data key="d0">313962</data>
    </edge>
    <edge source="RUS" target="CHN">
      <data key="d0">740850</data>
    </edge>
    <edge source="RUS" target="CZE">
      <data key="d0">798807</data>
    </edge>
    <edge source="RUS" target="EST">
      <data key="d0">21300</data>
    </edge>
    <edge source="RUS" target="FRA">
      <data key="d0">609372</data>
    </edge>
    <edge source="RUS" target="DEU">
      <data key="d0">3728579</data>
    </edge>
    <edge source="RUS" target="HUN">
      <data key="d0">327969</data>
    </edge>
    <edge source="RUS" target="ITA">
      <data key="d0">207434</data>
    </edge>
    <edge source="RUS" target="KAZ">
      <data key="d0">1631001</data>
    </edge>
    <edge source="RUS" target="KGZ">
      <data key="d0">53118</data>
    </edge>
    <edge source="RUS" target="LVA">
      <data key="d0">642536</data>
    </edge>
    <edge source="RUS" target="LTU">
      <data key="d0">479394</data>
    </edge>
    <edge source="RUS" target="MDA">
      <data key="d0">248246</data>
    </edge>
    <edge source="RUS" target="MAR">
      <data key="d0">53407</data>
    </edge>
    <edge source="RUS" target="PAK">
      <data key="d0">90377</data>
    </edge>
    <edge source="RUS" target="POL">
      <data key="d0">1586619</data>
    </edge>
    <edge source="RUS" target="ROU">
      <data key="d0">85670</data>
    </edge>
    <edge source="RUS" target="IND">
      <data key="d0">84017</data>
    </edge>
    <edge source="RUS" target="SVK">
      <data key="d0">22947</data>
    </edge>
    <edge source="RUS" target="VNM">
      <data key="d0">17311</data>
    </edge>
    <edge source="RUS" target="ESP">
      <data key="d0">69304</data>
    </edge>
    <edge source="RUS" target="TUR">
      <data key="d0">20497352</data>
    </edge>
    <edge source="RUS" target="UKR">
      <data key="d0">654578</data>
    </edge>
    <edge source="RUS" target="MKD">
      <data key="d0">35036</data>
    </edge>
    <edge source="RUS" target="EGY">
      <data key="d0">38501</data>
    </edge>
    <edge source="RUS" target="USA">
      <data key="d0">406090</data>
    </edge>
    <edge source="RUS" target="SRB">
      <data key="d0">21950</data>
    </edge>
    <edge source="ESP" target="DZA">
      <data key="d0">9459607</data>
    </edge>
    <edge source="ESP" target="ARG">
      <data key="d0">2080084</data>
    </edge>
    <edge source="ESP" target="AUS">
      <data key="d0">12838</data>
    </edge>
    <edge source="ESP" target="AUT">
      <data key="d0">3777650</data>
    </edge>
    <edge source="ESP" target="BEL">
      <data key="d0">55567978</data>
    </edge>
    <edge source="ESP" target="BRA">
      <data key="d0">1143691</data>
    </edge>
    <edge source="ESP" target="BGR">
      <data key="d0">473301</data>
    </edge>
    <edge source="ESP" target="CAN">
      <data key="d0">123455</data>
    </edge>
    <edge source="ESP" target="CHL">
      <data key="d0">542847</data>
    </edge>
    <edge source="ESP" target="CHN">
      <data key="d0">133709</data>
    </edge>
    <edge source="ESP" target="COL">
      <data key="d0">514066</data>
    </edge>
    <edge source="ESP" target="CRI">
      <data key="d0">30912</data>
    </edge>
    <edge source="ESP" target="HRV">
      <data key="d0">65761</data>
    </edge>
    <edge source="ESP" target="CZE">
      <data key="d0">1173372</data>
    </edge>
    <edge source="ESP" target="BEN">
      <data key="d0">18836</data>
    </edge>
    <edge source="ESP" target="DNK">
      <data key="d0">104733</data>
    </edge>
    <edge source="ESP" target="ECU">
      <data key="d0">407025</data>
    </edge>
    <edge source="ESP" target="SLV">
      <data key="d0">24125</data>
    </edge>
    <edge source="ESP" target="FIN">
      <data key="d0">14695</data>
    </edge>
    <edge source="ESP" target="FRA">
      <data key="d0">19924714</data>
    </edge>
    <edge source="ESP" target="DEU">
      <data key="d0">15900633</data>
    </edge>
    <edge source="ESP" target="GRC">
      <data key="d0">1101325</data>
    </edge>
    <edge source="ESP" target="HKG">
      <data key="d0">243124</data>
    </edge>
    <edge source="ESP" target="HUN">
      <data key="d0">34478</data>
    </edge>
    <edge source="ESP" target="IDN">
      <data key="d0">1634937</data>
    </edge>
    <edge source="ESP" target="IRL">
      <data key="d0">2767216</data>
    </edge>
    <edge source="ESP" target="ISR">
      <data key="d0">641093</data>
    </edge>
    <edge source="ESP" target="ITA">
      <data key="d0">66876805</data>
    </edge>
    <edge source="ESP" target="CIV">
      <data key="d0">11571</data>
    </edge>
    <edge source="ESP" target="JPN">
      <data key="d0">839932</data>
    </edge>
    <edge source="ESP" target="KOR">
      <data key="d0">278619</data>
    </edge>
    <edge source="ESP" target="LTU">
      <data key="d0">202342</data>
    </edge>
    <edge source="ESP" target="MYS">
      <data key="d0">95186</data>
    </edge>
    <edge source="ESP" target="MRT">
      <data key="d0">12202</data>
    </edge>
    <edge source="ESP" target="MEX">
      <data key="d0">969675</data>
    </edge>
    <edge source="ESP" target="MAR">
      <data key="d0">10356587</data>
    </edge>
    <edge source="ESP" target="MOZ">
      <data key="d0">150530</data>
    </edge>
    <edge source="ESP" target="NLD">
      <data key="d0">9263394</data>
    </edge>
    <edge source="ESP" target="NZL">
      <data key="d0">16771</data>
    </edge>
    <edge source="ESP" target="NIC">
      <data key="d0">29318</data>
    </edge>
    <edge source="ESP" target="PAK">
      <data key="d0">56468</data>
    </edge>
    <edge source="ESP" target="PAN">
      <data key="d0">11169</data>
    </edge>
    <edge source="ESP" target="PER">
      <data key="d0">153680</data>
    </edge>
    <edge source="ESP" target="PHL">
      <data key="d0">34276</data>
    </edge>
    <edge source="ESP" target="POL">
      <data key="d0">1651079</data>
    </edge>
    <edge source="ESP" target="PRT">
      <data key="d0">12442112</data>
    </edge>
    <edge source="ESP" target="ROU">
      <data key="d0">752188</data>
    </edge>
    <edge source="ESP" target="RUS">
      <data key="d0">450966</data>
    </edge>
    <edge source="ESP" target="SAU">
      <data key="d0">447417</data>
    </edge>
    <edge source="ESP" target="IND">
      <data key="d0">368960</data>
    </edge>
    <edge source="ESP" target="SVK">
      <data key="d0">37625</data>
    </edge>
    <edge source="ESP" target="SVN">
      <data key="d0">694604</data>
    </edge>
    <edge source="ESP" target="ZAF">
      <data key="d0">445679</data>
    </edge>
    <edge source="ESP" target="SWE">
      <data key="d0">261743</data>
    </edge>
    <edge source="ESP" target="CHE">
      <data key="d0">1276663</data>
    </edge>
    <edge source="ESP" target="THA">
      <data key="d0">375442</data>
    </edge>
    <edge source="ESP" target="TUN">
      <data key="d0">1454189</data>
    </edge>
    <edge source="ESP" target="TUR">
      <data key="d0">2643000</data>
    </edge>
    <edge source="ESP" target="EGY">
      <data key="d0">1084538</data>
    </edge>
    <edge source="ESP" target="GBR">
      <data key="d0">9384521</data>
    </edge>
    <edge source="ESP" target="USA">
      <data key="d0">607238</data>
    </edge>
    <edge source="ESP" target="BFA">
      <data key="d0">49629</data>
    </edge>
    <edge source="ESP" target="URY">
      <data key="d0">160461</data>
    </edge>
    <edge source="ESP" target="SRB">
      <data key="d0">197801</data>
    </edge>
    <edge source="CHE" target="AZE">
      <data key="d0">12446</data>
    </edge>
    <edge source="CHE" target="ARG">
      <data key="d0">10880</data>
    </edge>
    <edge source="CHE" target="AUS">
      <data key="d0">427050</data>
    </edge>
    <edge source="CHE" target="AUT">
      <data key="d0">2923128</data>
    </edge>
    <edge source="CHE" target="BEL">
      <data key="d0">2177204</data>
    </edge>
    <edge source="CHE" target="BRA">
      <data key="d0">15307</data>
    </edge>
    <edge source="CHE" target="BGR">
      <data key="d0">13500</data>
    </edge>
    <edge source="CHE" target="CMR">
      <data key="d0">18467</data>
    </edge>
    <edge source="CHE" target="CAN">
      <data key="d0">543265</data>
    </edge>
    <edge source="CHE" target="CHL">
      <data key="d0">52704</data>
    </edge>
    <edge source="CHE" target="CHN">
      <data key="d0">163958</data>
    </edge>
    <edge source="CHE" target="CZE">
      <data key="d0">1664667</data>
    </edge>
    <edge source="CHE" target="FIN">
      <data key="d0">1317407</data>
    </edge>
    <edge source="CHE" target="FRA">
      <data key="d0">4294454</data>
    </edge>
    <edge source="CHE" target="DEU">
      <data key="d0">14912432</data>
    </edge>
    <edge source="CHE" target="HUN">
      <data key="d0">1332109</data>
    </edge>
    <edge source="CHE" target="IRL">
      <data key="d0">117212</data>
    </edge>
    <edge source="CHE" target="ISR">
      <data key="d0">13402</data>
    </edge>
    <edge source="CHE" target="ITA">
      <data key="d0">20869590</data>
    </edge>
    <edge source="CHE" target="CIV">
      <data key="d0">82312</data>
    </edge>
    <edge source="CHE" target="JPN">
      <data key="d0">248747</data>
    </edge>
    <edge source="CHE" target="LVA">
      <data key="d0">856083</data>
    </edge>
    <edge source="CHE" target="LTU">
      <data key="d0">672314</data>
    </edge>
    <edge source="CHE" target="MUS">
      <data key="d0">121647</data>
    </edge>
    <edge source="CHE" target="MEX">
      <data key="d0">77134</data>
    </edge>
    <edge source="CHE" target="MDA">
      <data key="d0">18568</data>
    </edge>
    <edge source="CHE" target="NLD">
      <data key="d0">264714</data>
    </edge>
    <edge source="CHE" target="NER">
      <data key="d0">18358</data>
    </edge>
    <edge source="CHE" target="PAK">
      <data key="d0">74156</data>
    </edge>
    <edge source="CHE" target="POL">
      <data key="d0">393796</data>
    </edge>
    <edge source="CHE" target="PRT">
      <data key="d0">172562</data>
    </edge>
    <edge source="CHE" target="ROU">
      <data key="d0">636181</data>
    </edge>
    <edge source="CHE" target="RUS">
      <data key="d0">121973</data>
    </edge>
    <edge source="CHE" target="SEN">
      <data key="d0">40420</data>
    </edge>
    <edge source="CHE" target="IND">
      <data key="d0">421137</data>
    </edge>
    <edge source="CHE" target="SVK">
      <data key="d0">80754</data>
    </edge>
    <edge source="CHE" target="SVN">
      <data key="d0">13354</data>
    </edge>
    <edge source="CHE" target="ZAF">
      <data key="d0">101320</data>
    </edge>
    <edge source="CHE" target="ESP">
      <data key="d0">946116</data>
    </edge>
    <edge source="CHE" target="SWE">
      <data key="d0">1351137</data>
    </edge>
    <edge source="CHE" target="TUN">
      <data key="d0">2142136</data>
    </edge>
    <edge source="CHE" target="TUR">
      <data key="d0">206173</data>
    </edge>
    <edge source="CHE" target="UKR">
      <data key="d0">1017368</data>
    </edge>
    <edge source="CHE" target="MKD">
      <data key="d0">68365</data>
    </edge>
    <edge source="CHE" target="GBR">
      <data key="d0">1446862</data>
    </edge>
    <edge source="CHE" target="TZA">
      <data key="d0">20500</data>
    </edge>
    <edge source="CHE" target="USA">
      <data key="d0">5928633</data>
    </edge>
    <edge source="CHE" target="SRB">
      <data key="d0">41657</data>
    </edge>
    <edge source="TUR" target="ALB">
      <data key="d0">58107</data>
    </edge>
    <edge source="TUR" target="DZA">
      <data key="d0">2172688</data>
    </edge>
    <edge source="TUR" target="AZE">
      <data key="d0">11909</data>
    </edge>
    <edge source="TUR" target="ARG">
      <data key="d0">27698</data>
    </edge>
    <edge source="TUR" target="AUT">
      <data key="d0">147680</data>
    </edge>
    <edge source="TUR" target="BEL">
      <data key="d0">3934354</data>
    </edge>
    <edge source="TUR" target="BWA">
      <data key="d0">112590</data>
    </edge>
    <edge source="TUR" target="BRA">
      <data key="d0">81494</data>
    </edge>
    <edge source="TUR" target="BGR">
      <data key="d0">515229</data>
    </edge>
    <edge source="TUR" target="CAN">
      <data key="d0">599909</data>
    </edge>
    <edge source="TUR" target="CHN">
      <data key="d0">4227870</data>
    </edge>
    <edge source="TUR" target="CZE">
      <data key="d0">533129</data>
    </edge>
    <edge source="TUR" target="DNK">
      <data key="d0">25100</data>
    </edge>
    <edge source="TUR" target="FIN">
      <data key="d0">303501</data>
    </edge>
    <edge source="TUR" target="FRA">
      <data key="d0">6583005</data>
    </edge>
    <edge source="TUR" target="DEU">
      <data key="d0">13600774</data>
    </edge>
    <edge source="TUR" target="GRC">
      <data key="d0">667185</data>
    </edge>
    <edge source="TUR" target="GTM">
      <data key="d0">752725</data>
    </edge>
    <edge source="TUR" target="HKG">
      <data key="d0">604717</data>
    </edge>
    <edge source="TUR" target="HUN">
      <data key="d0">566866</data>
    </edge>
    <edge source="TUR" target="IDN">
      <data key="d0">2518306</data>
    </edge>
    <edge source="TUR" target="IRL">
      <data key="d0">444370</data>
    </edge>
    <edge source="TUR" target="ISR">
      <data key="d0">2937208</data>
    </edge>
    <edge source="TUR" target="ITA">
      <data key="d0">36317583</data>
    </edge>
    <edge source="TUR" target="JPN">
      <data key="d0">112635</data>
    </edge>
    <edge source="TUR" target="KAZ">
      <data key="d0">14507</data>
    </edge>
    <edge source="TUR" target="JOR">
      <data key="d0">774845</data>
    </edge>
    <edge source="TUR" target="KOR">
      <data key="d0">37295</data>
    </edge>
    <edge source="TUR" target="LBN">
      <data key="d0">55632</data>
    </edge>
    <edge source="TUR" target="LTU">
      <data key="d0">101313</data>
    </edge>
    <edge source="TUR" target="MEX">
      <data key="d0">954804</data>
    </edge>
    <edge source="TUR" target="MAR">
      <data key="d0">2840704</data>
    </edge>
    <edge source="TUR" target="MOZ">
      <data key="d0">17160</data>
    </edge>
    <edge source="TUR" target="NLD">
      <data key="d0">4587800</data>
    </edge>
    <edge source="TUR" target="PAK">
      <data key="d0">1295726</data>
    </edge>
    <edge source="TUR" target="PRY">
      <data key="d0">162000</data>
    </edge>
    <edge source="TUR" target="POL">
      <data key="d0">454581</data>
    </edge>
    <edge source="TUR" target="PRT">
      <data key="d0">4533334</data>
    </edge>
    <edge source="TUR" target="ROU">
      <data key="d0">4475961</data>
    </edge>
    <edge source="TUR" target="RUS">
      <data key="d0">275747</data>
    </edge>
    <edge source="TUR" target="SAU">
      <data key="d0">1069300</data>
    </edge>
    <edge source="TUR" target="IND">
      <data key="d0">4989184</data>
    </edge>
    <edge source="TUR" target="SVK">
      <data key="d0">25445</data>
    </edge>
    <edge source="TUR" target="SVN">
      <data key="d0">871806</data>
    </edge>
    <edge source="TUR" target="ZAF">
      <data key="d0">971151</data>
    </edge>
    <edge source="TUR" target="ESP">
      <data key="d0">24798890</data>
    </edge>
    <edge source="TUR" target="SWE">
      <data key="d0">934259</data>
    </edge>
    <edge source="TUR" target="CHE">
      <data key="d0">1301458</data>
    </edge>
    <edge source="TUR" target="THA">
      <data key="d0">751193</data>
    </edge>
    <edge source="TUR" target="UKR">
      <data key="d0">392096</data>
    </edge>
    <edge source="TUR" target="MKD">
      <data key="d0">84554</data>
    </edge>
    <edge source="TUR" target="EGY">
      <data key="d0">8998650</data>
    </edge>
    <edge source="TUR" target="GBR">
      <data key="d0">7471772</data>
    </edge>
    <edge source="TUR" target="USA">
      <data key="d0">5676697</data>
    </edge>
    <edge source="TUR" target="SRB">
      <data key="d0">61600</data>
    </edge>
    <edge source="GBR" target="DZA">
      <data key="d0">32939</data>
    </edge>
    <edge source="GBR" target="ARG">
      <data key="d0">724795</data>
    </edge>
    <edge source="GBR" target="AUS">
      <data key="d0">5326377</data>
    </edge>
    <edge source="GBR" target="AUT">
      <data key="d0">2121213</data>
    </edge>
    <edge source="GBR" target="BEL">
      <data key="d0">24113820</data>
    </edge>
    <edge source="GBR" target="BRA">
      <data key="d0">194725</data>
    </edge>
    <edge source="GBR" target="BGR">
      <data key="d0">159004</data>
    </edge>
    <edge source="GBR" target="BLR">
      <data key="d0">14722</data>
    </edge>
    <edge source="GBR" target="CMR">
      <data key="d0">556042</data>
    </edge>
    <edge source="GBR" target="CAN">
      <data key="d0">4480488</data>
    </edge>
    <edge source="GBR" target="LKA">
      <data key="d0">103399</data>
    </edge>
    <edge source="GBR" target="CHL">
      <data key="d0">421361</data>
    </edge>
    <edge source="GBR" target="CHN">
      <data key="d0">18456376</data>
    </edge>
    <edge source="GBR" target="COL">
      <data key="d0">50740</data>
    </edge>
    <edge source="GBR" target="CRI">
      <data key="d0">18812</data>
    </edge>
    <edge source="GBR" target="CZE">
      <data key="d0">3629787</data>
    </edge>
    <edge source="GBR" target="BEN">
      <data key="d0">7130889</data>
    </edge>
    <edge source="GBR" target="DNK">
      <data key="d0">6760678</data>
    </edge>
    <edge source="GBR" target="ECU">
      <data key="d0">12864</data>
    </edge>
    <edge source="GBR" target="ETH">
      <data key="d0">901834</data>
    </edge>
    <edge source="GBR" target="EST">
      <data key="d0">656225</data>
    </edge>
    <edge source="GBR" target="FIN">
      <data key="d0">4284880</data>
    </edge>
    <edge source="GBR" target="FRA">
      <data key="d0">11903880</data>
    </edge>
    <edge source="GBR" target="GMB">
      <data key="d0">20511</data>
    </edge>
    <edge source="GBR" target="DEU">
      <data key="d0">25373844</data>
    </edge>
    <edge source="GBR" target="GHA">
      <data key="d0">4943861</data>
    </edge>
    <edge source="GBR" target="GRC">
      <data key="d0">2423798</data>
    </edge>
    <edge source="GBR" target="HKG">
      <data key="d0">1048709</data>
    </edge>
    <edge source="GBR" target="HUN">
      <data key="d0">660582</data>
    </edge>
    <edge source="GBR" target="IDN">
      <data key="d0">149571</data>
    </edge>
    <edge source="GBR" target="IRL">
      <data key="d0">13728419</data>
    </edge>
    <edge source="GBR" target="ISR">
      <data key="d0">631296</data>
    </edge>
    <edge source="GBR" target="ITA">
      <data key="d0">111513130</data>
    </edge>
    <edge source="GBR" target="CIV">
      <data key="d0">195733</data>
    </edge>
    <edge source="GBR" target="JAM">
      <data key="d0">67252</data>
    </edge>
    <edge source="GBR" target="JPN">
      <data key="d0">10175665</data>
    </edge>
    <edge source="GBR" target="KAZ">
      <data key="d0">60599</data>
    </edge>
    <edge source="GBR" target="JOR">
      <data key="d0">321950</data>
    </edge>
    <edge source="GBR" target="KOR">
      <data key="d0">5089410</data>
    </edge>
    <edge source="GBR" target="KGZ">
      <data key="d0">43551</data>
    </edge>
    <edge source="GBR" target="LBN">
      <data key="d0">188895</data>
    </edge>
    <edge source="GBR" target="LVA">
      <data key="d0">1715260</data>
    </edge>
    <edge source="GBR" target="LTU">
      <data key="d0">1988813</data>
    </edge>
    <edge source="GBR" target="MWI">
      <data key="d0">181442</data>
    </edge>
    <edge source="GBR" target="MYS">
      <data key="d0">930863</data>
    </edge>
    <edge source="GBR" target="MRT">
      <data key="d0">354145</data>
    </edge>
    <edge source="GBR" target="MUS">
      <data key="d0">935560</data>
    </edge>
    <edge source="GBR" target="MEX">
      <data key="d0">811018</data>
    </edge>
    <edge source="GBR" target="MDA">
      <data key="d0">88539</data>
    </edge>
    <edge source="GBR" target="MAR">
      <data key="d0">1429482</data>
    </edge>
    <edge source="GBR" target="MOZ">
      <data key="d0">763360</data>
    </edge>
    <edge source="GBR" target="OMN">
      <data key="d0">147408</data>
    </edge>
    <edge source="GBR" target="NLD">
      <data key="d0">4605200</data>
    </edge>
    <edge source="GBR" target="NZL">
      <data key="d0">2043451</data>
    </edge>
    <edge source="GBR" target="NOR">
      <data key="d0">4821413</data>
    </edge>
    <edge source="GBR" target="PAK">
      <data key="d0">4646289</data>
    </edge>
    <edge source="GBR" target="PAN">
      <data key="d0">33151</data>
    </edge>
    <edge source="GBR" target="PER">
      <data key="d0">152386</data>
    </edge>
    <edge source="GBR" target="PHL">
      <data key="d0">971572</data>
    </edge>
    <edge source="GBR" target="POL">
      <data key="d0">3729725</data>
    </edge>
    <edge source="GBR" target="PRT">
      <data key="d0">5719023</data>
    </edge>
    <edge source="GBR" target="ROU">
      <data key="d0">686098</data>
    </edge>
    <edge source="GBR" target="RUS">
      <data key="d0">675595</data>
    </edge>
    <edge source="GBR" target="SAU">
      <data key="d0">407868</data>
    </edge>
    <edge source="GBR" target="IND">
      <data key="d0">6825449</data>
    </edge>
    <edge source="GBR" target="SGP">
      <data key="d0">570233</data>
    </edge>
    <edge source="GBR" target="SVK">
      <data key="d0">373790</data>
    </edge>
    <edge source="GBR" target="VNM">
      <data key="d0">1211511</data>
    </edge>
    <edge source="GBR" target="SVN">
      <data key="d0">235033</data>
    </edge>
    <edge source="GBR" target="ZAF">
      <data key="d0">6001767</data>
    </edge>
    <edge source="GBR" target="ZWE">
      <data key="d0">62412</data>
    </edge>
    <edge source="GBR" target="ESP">
      <data key="d0">8576341</data>
    </edge>
    <edge source="GBR" target="SWE">
      <data key="d0">3176775</data>
    </edge>
    <edge source="GBR" target="CHE">
      <data key="d0">3840092</data>
    </edge>
    <edge source="GBR" target="THA">
      <data key="d0">660090</data>
    </edge>
    <edge source="GBR" target="TGO">
      <data key="d0">21061844</data>
    </edge>
    <edge source="GBR" target="ARE">
      <data key="d0">1050869</data>
    </edge>
    <edge source="GBR" target="TUN">
      <data key="d0">1725783</data>
    </edge>
    <edge source="GBR" target="TUR">
      <data key="d0">8304700</data>
    </edge>
    <edge source="GBR" target="UGA">
      <data key="d0">1653286</data>
    </edge>
    <edge source="GBR" target="UKR">
      <data key="d0">1799766</data>
    </edge>
    <edge source="GBR" target="EGY">
      <data key="d0">746376</data>
    </edge>
    <edge source="GBR" target="TZA">
      <data key="d0">8693007</data>
    </edge>
    <edge source="GBR" target="USA">
      <data key="d0">20139350</data>
    </edge>
    <edge source="GBR" target="URY">
      <data key="d0">36242</data>
    </edge>
    <edge source="USA" target="ALB">
      <data key="d0">801740</data>
    </edge>
    <edge source="USA" target="DZA">
      <data key="d0">234000</data>
    </edge>
    <edge source="USA" target="ARG">
      <data key="d0">7303860</data>
    </edge>
    <edge source="USA" target="AUS">
      <data key="d0">6137864</data>
    </edge>
    <edge source="USA" target="AUT">
      <data key="d0">1686903</data>
    </edge>
    <edge source="USA" target="BEL">
      <data key="d0">116517228</data>
    </edge>
    <edge source="USA" target="BOL">
      <data key="d0">1589456</data>
    </edge>
    <edge source="USA" target="BWA">
      <data key="d0">181768</data>
    </edge>
    <edge source="USA" target="BRA">
      <data key="d0">82842161</data>
    </edge>
    <edge source="USA" target="BGR">
      <data key="d0">70127</data>
    </edge>
    <edge source="USA" target="BDI">
      <data key="d0">17403</data>
    </edge>
    <edge source="USA" target="BLR">
      <data key="d0">485207</data>
    </edge>
    <edge source="USA" target="KHM">
      <data key="d0">5811427</data>
    </edge>
    <edge source="USA" target="CMR">
      <data key="d0">208412</data>
    </edge>
    <edge source="USA" target="CAN">
      <data key="d0">325918783</data>
    </edge>
    <edge source="USA" target="CAF">
      <data key="d0">58880</data>
    </edge>
    <edge source="USA" target="LKA">
      <data key="d0">457352</data>
    </edge>
    <edge source="USA" target="CHL">
      <data key="d0">18487944</data>
    </edge>
    <edge source="USA" target="CHN">
      <data key="d0">152919928</data>
    </edge>
    <edge source="USA" target="COL">
      <data key="d0">43837336</data>
    </edge>
    <edge source="USA" target="CRI">
      <data key="d0">7528504</data>
    </edge>
    <edge source="USA" target="CZE">
      <data key="d0">212253</data>
    </edge>
    <edge source="USA" target="BEN">
      <data key="d0">10413040</data>
    </edge>
    <edge source="USA" target="DNK">
      <data key="d0">2836439</data>
    </edge>
    <edge source="USA" target="ECU">
      <data key="d0">35714358</data>
    </edge>
    <edge source="USA" target="SLV">
      <data key="d0">26351293</data>
    </edge>
    <edge source="USA" target="ETH">
      <data key="d0">671127</data>
    </edge>
    <edge source="USA" target="EST">
      <data key="d0">1454048</data>
    </edge>
    <edge source="USA" target="FIN">
      <data key="d0">348518</data>
    </edge>
    <edge source="USA" target="FRA">
      <data key="d0">11405879</data>
    </edge>
    <edge source="USA" target="GEO">
      <data key="d0">442019</data>
    </edge>
    <edge source="USA" target="GMB">
      <data key="d0">595864</data>
    </edge>
    <edge source="USA" target="PSE">
      <data key="d0">65000</data>
    </edge>
    <edge source="USA" target="DEU">
      <data key="d0">75543705</data>
    </edge>
    <edge source="USA" target="GHA">
      <data key="d0">3384232</data>
    </edge>
    <edge source="USA" target="GRC">
      <data key="d0">1626847</data>
    </edge>
    <edge source="USA" target="GTM">
      <data key="d0">37503177</data>
    </edge>
    <edge source="USA" target="HND">
      <data key="d0">10230136</data>
    </edge>
    <edge source="USA" target="HKG">
      <data key="d0">106734825</data>
    </edge>
    <edge source="USA" target="HUN">
      <data key="d0">627031</data>
    </edge>
    <edge source="USA" target="IDN">
      <data key="d0">193052206</data>
    </edge>
    <edge source="USA" target="IRL">
      <data key="d0">2564417</data>
    </edge>
    <edge source="USA" target="ISR">
      <data key="d0">21908960</data>
    </edge>
    <edge source="USA" target="ITA">
      <data key="d0">54425345</data>
    </edge>
    <edge source="USA" target="CIV">
      <data key="d0">1867811</data>
    </edge>
    <edge source="USA" target="JAM">
      <data key="d0">734981</data>
    </edge>
    <edge source="USA" target="JPN">
      <data key="d0">191093075</data>
    </edge>
    <edge source="USA" target="JOR">
      <data key="d0">6529023</data>
    </edge>
    <edge source="USA" target="KOR">
      <data key="d0">129383158</data>
    </edge>
    <edge source="USA" target="LBN">
      <data key="d0">733619</data>
    </edge>
    <edge source="USA" target="LVA">
      <data key="d0">278925</data>
    </edge>
    <edge source="USA" target="LTU">
      <data key="d0">160862</data>
    </edge>
    <edge source="USA" target="MDG">
      <data key="d0">10000</data>
    </edge>
    <edge source="USA" target="MWI">
      <data key="d0">791202</data>
    </edge>
    <edge source="USA" target="MYS">
      <data key="d0">15023507</data>
    </edge>
    <edge source="USA" target="MRT">
      <data key="d0">17155</data>
    </edge>
    <edge source="USA" target="MUS">
      <data key="d0">156521</data>
    </edge>
    <edge source="USA" target="MEX">
      <data key="d0">638298404</data>
    </edge>
    <edge source="USA" target="MDA">
      <data key="d0">11571</data>
    </edge>
    <edge source="USA" target="MAR">
      <data key="d0">5957754</data>
    </edge>
    <edge source="USA" target="MOZ">
      <data key="d0">2354141</data>
    </edge>
    <edge source="USA" target="OMN">
      <data key="d0">20000</data>
    </edge>
    <edge source="USA" target="NAM">
      <data key="d0">30097</data>
    </edge>
    <edge source="USA" target="NLD">
      <data key="d0">20688985</data>
    </edge>
    <edge source="USA" target="NZL">
      <data key="d0">906828</data>
    </edge>
    <edge source="USA" target="NIC">
      <data key="d0">3112978</data>
    </edge>
    <edge source="USA" target="NER">
      <data key="d0">4021177</data>
    </edge>
    <edge source="USA" target="NOR">
      <data key="d0">237259</data>
    </edge>
    <edge source="USA" target="PAK">
      <data key="d0">34433523</data>
    </edge>
    <edge source="USA" target="PAN">
      <data key="d0">2343385</data>
    </edge>
    <edge source="USA" target="PRY">
      <data key="d0">2155562</data>
    </edge>
    <edge source="USA" target="PER">
      <data key="d0">20739552</data>
    </edge>
    <edge source="USA" target="PHL">
      <data key="d0">32881957</data>
    </edge>
    <edge source="USA" target="POL">
      <data key="d0">2723598</data>
    </edge>
    <edge source="USA" target="PRT">
      <data key="d0">5023249</data>
    </edge>
    <edge source="USA" target="ROU">
      <data key="d0">1885350</data>
    </edge>
    <edge source="USA" target="RUS">
      <data key="d0">2507958</data>
    </edge>
    <edge source="USA" target="SAU">
      <data key="d0">2625336</data>
    </edge>
    <edge source="USA" target="SEN">
      <data key="d0">2537924</data>
    </edge>
    <edge source="USA" target="IND">
      <data key="d0">41240759</data>
    </edge>
    <edge source="USA" target="SGP">
      <data key="d0">9746212</data>
    </edge>
    <edge source="USA" target="VNM">
      <data key="d0">16027763</data>
    </edge>
    <edge source="USA" target="SVN">
      <data key="d0">27900</data>
    </edge>
    <edge source="USA" target="ZAF">
      <data key="d0">11497323</data>
    </edge>
    <edge source="USA" target="ZWE">
      <data key="d0">225234</data>
    </edge>
    <edge source="USA" target="ESP">
      <data key="d0">32122419</data>
    </edge>
    <edge source="USA" target="SWE">
      <data key="d0">6553249</data>
    </edge>
    <edge source="USA" target="CHE">
      <data key="d0">7386716</data>
    </edge>
    <edge source="USA" target="THA">
      <data key="d0">73726485</data>
    </edge>
    <edge source="USA" target="TGO">
      <data key="d0">1784164</data>
    </edge>
    <edge source="USA" target="ARE">
      <data key="d0">1336355</data>
    </edge>
    <edge source="USA" target="TUN">
      <data key="d0">5220670</data>
    </edge>
    <edge source="USA" target="TUR">
      <data key="d0">221023402</data>
    </edge>
    <edge source="USA" target="UGA">
      <data key="d0">2119014</data>
    </edge>
    <edge source="USA" target="UKR">
      <data key="d0">2275463</data>
    </edge>
    <edge source="USA" target="EGY">
      <data key="d0">3751469</data>
    </edge>
    <edge source="USA" target="GBR">
      <data key="d0">27973652</data>
    </edge>
    <edge source="USA" target="TZA">
      <data key="d0">10333878</data>
    </edge>
    <edge source="USA" target="BFA">
      <data key="d0">1489684</data>
    </edge>
    <edge source="USA" target="URY">
      <data key="d0">1892672</data>
    </edge>
    <edge source="USA" target="SRB">
      <data key="d0">39160</data>
    </edge>
    <edge source="ARG" target="BEL">
      <data key="d0">4692217</data>
    </edge>
    <edge source="ARG" target="BOL">
      <data key="d0">317755</data>
    </edge>
    <edge source="ARG" target="BRA">
      <data key="d0">32549629</data>
    </edge>
    <edge source="ARG" target="BGR">
      <data key="d0">33638</data>
    </edge>
    <edge source="ARG" target="CAN">
      <data key="d0">278490</data>
    </edge>
    <edge source="ARG" target="CHL">
      <data key="d0">20636394</data>
    </edge>
    <edge source="ARG" target="CHN">
      <data key="d0">27055768</data>
    </edge>
    <edge source="ARG" target="COL">
      <data key="d0">121992</data>
    </edge>
    <edge source="ARG" target="CZE">
      <data key="d0">394559</data>
    </edge>
    <edge source="ARG" target="ECU">
      <data key="d0">631010</data>
    </edge>
    <edge source="ARG" target="FRA">
      <data key="d0">12541194</data>
    </edge>
    <edge source="ARG" target="DEU">
      <data key="d0">21172895</data>
    </edge>
    <edge source="ARG" target="GRC">
      <data key="d0">14426</data>
    </edge>
    <edge source="ARG" target="HKG">
      <data key="d0">84161</data>
    </edge>
    <edge source="ARG" target="HUN">
      <data key="d0">143550</data>
    </edge>
    <edge source="ARG" target="IDN">
      <data key="d0">1483171</data>
    </edge>
    <edge source="ARG" target="ISR">
      <data key="d0">291166</data>
    </edge>
    <edge source="ARG" target="ITA">
      <data key="d0">29969929</data>
    </edge>
    <edge source="ARG" target="JPN">
      <data key="d0">1052712</data>
    </edge>
    <edge source="ARG" target="KOR">
      <data key="d0">2575018</data>
    </edge>
    <edge source="ARG" target="LTU">
      <data key="d0">87677</data>
    </edge>
    <edge source="ARG" target="MYS">
      <data key="d0">195513</data>
    </edge>
    <edge source="ARG" target="MEX">
      <data key="d0">4337421</data>
    </edge>
    <edge source="ARG" target="NLD">
      <data key="d0">78405</data>
    </edge>
    <edge source="ARG" target="PAK">
      <data key="d0">207658</data>
    </edge>
    <edge source="ARG" target="PRY">
      <data key="d0">331929</data>
    </edge>
    <edge source="ARG" target="PER">
      <data key="d0">8713896</data>
    </edge>
    <edge source="ARG" target="PHL">
      <data key="d0">1402302</data>
    </edge>
    <edge source="ARG" target="PRT">
      <data key="d0">966183</data>
    </edge>
    <edge source="ARG" target="IND">
      <data key="d0">2257561</data>
    </edge>
    <edge source="ARG" target="SGP">
      <data key="d0">244755</data>
    </edge>
    <edge source="ARG" target="VNM">
      <data key="d0">201845</data>
    </edge>
    <edge source="ARG" target="ZAF">
      <data key="d0">358364</data>
    </edge>
    <edge source="ARG" target="ESP">
      <data key="d0">4229201</data>
    </edge>
    <edge source="ARG" target="SWE">
      <data key="d0">26114</data>
    </edge>
    <edge source="ARG" target="THA">
      <data key="d0">1189222</data>
    </edge>
    <edge source="ARG" target="ARE">
      <data key="d0">102202</data>
    </edge>
    <edge source="ARG" target="TUR">
      <data key="d0">8348837</data>
    </edge>
    <edge source="ARG" target="UKR">
      <data key="d0">216203</data>
    </edge>
    <edge source="ARG" target="GBR">
      <data key="d0">7523579</data>
    </edge>
    <edge source="ARG" target="USA">
      <data key="d0">1282579</data>
    </edge>
    <edge source="ARG" target="URY">
      <data key="d0">4139960</data>
    </edge>
    <edge source="ARG" target="SRB">
      <data key="d0">62608</data>
    </edge>
    <edge source="BEL" target="ALB">
      <data key="d0">110571</data>
    </edge>
    <edge source="BEL" target="DZA">
      <data key="d0">936643</data>
    </edge>
    <edge source="BEL" target="AZE">
      <data key="d0">21826</data>
    </edge>
    <edge source="BEL" target="ARG">
      <data key="d0">580236</data>
    </edge>
    <edge source="BEL" target="AUS">
      <data key="d0">926939</data>
    </edge>
    <edge source="BEL" target="AUT">
      <data key="d0">12884496</data>
    </edge>
    <edge source="BEL" target="ARM">
      <data key="d0">13034</data>
    </edge>
    <edge source="BEL" target="BRA">
      <data key="d0">2369910</data>
    </edge>
    <edge source="BEL" target="BGR">
      <data key="d0">326640</data>
    </edge>
    <edge source="BEL" target="BDI">
      <data key="d0">794928</data>
    </edge>
    <edge source="BEL" target="BLR">
      <data key="d0">3863472</data>
    </edge>
    <edge source="BEL" target="CMR">
      <data key="d0">18238790</data>
    </edge>
    <edge source="BEL" target="CAN">
      <data key="d0">1568399</data>
    </edge>
    <edge source="BEL" target="CAF">
      <data key="d0">1046866</data>
    </edge>
    <edge source="BEL" target="CHL">
      <data key="d0">1304393</data>
    </edge>
    <edge source="BEL" target="CHN">
      <data key="d0">55565440</data>
    </edge>
    <edge source="BEL" target="COL">
      <data key="d0">15436</data>
    </edge>
    <edge source="BEL" target="HRV">
      <data key="d0">344492</data>
    </edge>
    <edge source="BEL" target="CZE">
      <data key="d0">6553959</data>
    </edge>
    <edge source="BEL" target="BEN">
      <data key="d0">602766</data>
    </edge>
    <edge source="BEL" target="DNK">
      <data key="d0">4193227</data>
    </edge>
    <edge source="BEL" target="ECU">
      <data key="d0">141779</data>
    </edge>
    <edge source="BEL" target="ETH">
      <data key="d0">187566</data>
    </edge>
    <edge source="BEL" target="EST">
      <data key="d0">7303267</data>
    </edge>
    <edge source="BEL" target="FIN">
      <data key="d0">995737</data>
    </edge>
    <edge source="BEL" target="FRA">
      <data key="d0">79026710</data>
    </edge>
    <edge source="BEL" target="GEO">
      <data key="d0">126426</data>
    </edge>
    <edge source="BEL" target="GMB">
      <data key="d0">322818</data>
    </edge>
    <edge source="BEL" target="DEU">
      <data key="d0">127476198</data>
    </edge>
    <edge source="BEL" target="GHA">
      <data key="d0">928033</data>
    </edge>
    <edge source="BEL" target="GRC">
      <data key="d0">898912</data>
    </edge>
    <edge source="BEL" target="HKG">
      <data key="d0">6145242</data>
    </edge>
    <edge source="BEL" target="HUN">
      <data key="d0">6560456</data>
    </edge>
    <edge source="BEL" target="IDN">
      <data key="d0">305406</data>
    </edge>
    <edge source="BEL" target="IRL">
      <data key="d0">823037</data>
    </edge>
    <edge source="BEL" target="ISR">
      <data key="d0">687921</data>
    </edge>
    <edge source="BEL" target="ITA">
      <data key="d0">40208340</data>
    </edge>
    <edge source="BEL" target="CIV">
      <data key="d0">297822</data>
    </edge>
    <edge source="BEL" target="JPN">
      <data key="d0">8933018</data>
    </edge>
    <edge source="BEL" target="KAZ">
      <data key="d0">74057</data>
    </edge>
    <edge source="BEL" target="JOR">
      <data key="d0">582566</data>
    </edge>
    <edge source="BEL" target="KOR">
      <data key="d0">4240953</data>
    </edge>
    <edge source="BEL" target="LBN">
      <data key="d0">2804904</data>
    </edge>
    <edge source="BEL" target="LVA">
      <data key="d0">1229483</data>
    </edge>
    <edge source="BEL" target="LTU">
      <data key="d0">11059908</data>
    </edge>
    <edge source="BEL" target="MDG">
      <data key="d0">5455911</data>
    </edge>
    <edge source="BEL" target="MWI">
      <data key="d0">41107</data>
    </edge>
    <edge source="BEL" target="MYS">
      <data key="d0">267977</data>
    </edge>
    <edge source="BEL" target="MRT">
      <data key="d0">273552</data>
    </edge>
    <edge source="BEL" target="MUS">
      <data key="d0">341712</data>
    </edge>
    <edge source="BEL" target="MEX">
      <data key="d0">1332460</data>
    </edge>
    <edge source="BEL" target="MDA">
      <data key="d0">161153</data>
    </edge>
    <edge source="BEL" target="MAR">
      <data key="d0">2283996</data>
    </edge>
    <edge source="BEL" target="MOZ">
      <data key="d0">146428</data>
    </edge>
    <edge source="BEL" target="NAM">
      <data key="d0">14673</data>
    </edge>
    <edge source="BEL" target="NLD">
      <data key="d0">23979268</data>
    </edge>
    <edge source="BEL" target="NZL">
      <data key="d0">21347</data>
    </edge>
    <edge source="BEL" target="NER">
      <data key="d0">2236449</data>
    </edge>
    <edge source="BEL" target="NOR">
      <data key="d0">95413</data>
    </edge>
    <edge source="BEL" target="PAK">
      <data key="d0">743821</data>
    </edge>
    <edge source="BEL" target="PER">
      <data key="d0">45768</data>
    </edge>
    <edge source="BEL" target="PHL">
      <data key="d0">255922</data>
    </edge>
    <edge source="BEL" target="POL">
      <data key="d0">4495981</data>
    </edge>
    <edge source="BEL" target="PRT">
      <data key="d0">2653379</data>
    </edge>
    <edge source="BEL" target="ROU">
      <data key="d0">984146</data>
    </edge>
    <edge source="BEL" target="RUS">
      <data key="d0">12116623</data>
    </edge>
    <edge source="BEL" target="SAU">
      <data key="d0">658673</data>
    </edge>
    <edge source="BEL" target="SEN">
      <data key="d0">1240800</data>
    </edge>
    <edge source="BEL" target="IND">
      <data key="d0">6677853</data>
    </edge>
    <edge source="BEL" target="SGP">
      <data key="d0">11246</data>
    </edge>
    <edge source="BEL" target="SVK">
      <data key="d0">456579</data>
    </edge>
    <edge source="BEL" target="VNM">
      <data key="d0">101782</data>
    </edge>
    <edge source="BEL" target="SVN">
      <data key="d0">2327108</data>
    </edge>
    <edge source="BEL" target="ZAF">
      <data key="d0">980943</data>
    </edge>
    <edge source="BEL" target="ESP">
      <data key="d0">13452864</data>
    </edge>
    <edge source="BEL" target="SWE">
      <data key="d0">989276</data>
    </edge>
    <edge source="BEL" target="CHE">
      <data key="d0">1167119</data>
    </edge>
    <edge source="BEL" target="THA">
      <data key="d0">231374</data>
    </edge>
    <edge source="BEL" target="TGO">
      <data key="d0">109180</data>
    </edge>
    <edge source="BEL" target="ARE">
      <data key="d0">165488</data>
    </edge>
    <edge source="BEL" target="TUN">
      <data key="d0">1140947</data>
    </edge>
    <edge source="BEL" target="TUR">
      <data key="d0">5149816</data>
    </edge>
    <edge source="BEL" target="UGA">
      <data key="d0">343655</data>
    </edge>
    <edge source="BEL" target="UKR">
      <data key="d0">952128</data>
    </edge>
    <edge source="BEL" target="MKD">
      <data key="d0">642367</data>
    </edge>
    <edge source="BEL" target="EGY">
      <data key="d0">3149624</data>
    </edge>
    <edge source="BEL" target="GBR">
      <data key="d0">56979916</data>
    </edge>
    <edge source="BEL" target="TZA">
      <data key="d0">977051</data>
    </edge>
    <edge source="BEL" target="USA">
      <data key="d0">4020366</data>
    </edge>
    <edge source="BEL" target="BFA">
      <data key="d0">264893</data>
    </edge>
    <edge source="BEL" target="URY">
      <data key="d0">177356</data>
    </edge>
    <edge source="BEL" target="SRB">
      <data key="d0">531852</data>
    </edge>
    <edge source="BOL" target="BRA">
      <data key="d0">257484</data>
    </edge>
    <edge source="BOL" target="CHN">
      <data key="d0">324418</data>
    </edge>
    <edge source="BOL" target="COL">
      <data key="d0">3180136</data>
    </edge>
    <edge source="BOL" target="ITA">
      <data key="d0">279300</data>
    </edge>
    <edge source="BOL" target="NZL">
      <data key="d0">76062</data>
    </edge>
    <edge source="BOL" target="PRY">
      <data key="d0">235464</data>
    </edge>
    <edge source="BOL" target="PER">
      <data key="d0">6531701</data>
    </edge>
    <edge source="BOL" target="CHE">
      <data key="d0">95948</data>
    </edge>
    <edge source="BOL" target="GBR">
      <data key="d0">372563</data>
    </edge>
    <edge source="BOL" target="USA">
      <data key="d0">14197</data>
    </edge>
    <edge source="BRA" target="ARG">
      <data key="d0">23554095</data>
    </edge>
    <edge source="BRA" target="BEL">
      <data key="d0">1303694</data>
    </edge>
    <edge source="BRA" target="BOL">
      <data key="d0">3073691</data>
    </edge>
    <edge source="BRA" target="CAN">
      <data key="d0">165086</data>
    </edge>
    <edge source="BRA" target="CHL">
      <data key="d0">967692</data>
    </edge>
    <edge source="BRA" target="CHN">
      <data key="d0">1775940</data>
    </edge>
    <edge source="BRA" target="COL">
      <data key="d0">2929547</data>
    </edge>
    <edge source="BRA" target="ECU">
      <data key="d0">38227</data>
    </edge>
    <edge source="BRA" target="SLV">
      <data key="d0">195025</data>
    </edge>
    <edge source="BRA" target="FRA">
      <data key="d0">438719</data>
    </edge>
    <edge source="BRA" target="DEU">
      <data key="d0">15102158</data>
    </edge>
    <edge source="BRA" target="GRC">
      <data key="d0">519069</data>
    </edge>
    <edge source="BRA" target="HKG">
      <data key="d0">342451</data>
    </edge>
    <edge source="BRA" target="IDN">
      <data key="d0">2097337</data>
    </edge>
    <edge source="BRA" target="ISR">
      <data key="d0">198724</data>
    </edge>
    <edge source="BRA" target="ITA">
      <data key="d0">6907226</data>
    </edge>
    <edge source="BRA" target="JPN">
      <data key="d0">401401</data>
    </edge>
    <edge source="BRA" target="KOR">
      <data key="d0">269798</data>
    </edge>
    <edge source="BRA" target="MUS">
      <data key="d0">105930</data>
    </edge>
    <edge source="BRA" target="MEX">
      <data key="d0">1904254</data>
    </edge>
    <edge source="BRA" target="MAR">
      <data key="d0">481880</data>
    </edge>
    <edge source="BRA" target="NLD">
      <data key="d0">586420</data>
    </edge>
    <edge source="BRA" target="PAK">
      <data key="d0">112436</data>
    </edge>
    <edge source="BRA" target="PRY">
      <data key="d0">1666610</data>
    </edge>
    <edge source="BRA" target="PER">
      <data key="d0">161587</data>
    </edge>
    <edge source="BRA" target="PHL">
      <data key="d0">177175</data>
    </edge>
    <edge source="BRA" target="PRT">
      <data key="d0">5408846</data>
    </edge>
    <edge source="BRA" target="IND">
      <data key="d0">1822398</data>
    </edge>
    <edge source="BRA" target="ZAF">
      <data key="d0">526301</data>
    </edge>
    <edge source="BRA" target="ESP">
      <data key="d0">1004960</data>
    </edge>
    <edge source="BRA" target="CHE">
      <data key="d0">505195</data>
    </edge>
    <edge source="BRA" target="THA">
      <data key="d0">886089</data>
    </edge>
    <edge source="BRA" target="TUR">
      <data key="d0">8946551</data>
    </edge>
    <edge source="BRA" target="MKD">
      <data key="d0">33745</data>
    </edge>
    <edge source="BRA" target="GBR">
      <data key="d0">395929</data>
    </edge>
    <edge source="BRA" target="USA">
      <data key="d0">1982674</data>
    </edge>
    <edge source="BRA" target="URY">
      <data key="d0">3628267</data>
    </edge>
    <edge source="BGR" target="AUT">
      <data key="d0">10047</data>
    </edge>
    <edge source="BGR" target="BEL">
      <data key="d0">120008</data>
    </edge>
    <edge source="BGR" target="CAN">
      <data key="d0">18867</data>
    </edge>
    <edge source="BGR" target="DNK">
      <data key="d0">74580</data>
    </edge>
    <edge source="BGR" target="FRA">
      <data key="d0">286113</data>
    </edge>
    <edge source="BGR" target="GEO">
      <data key="d0">21354</data>
    </edge>
    <edge source="BGR" target="DEU">
      <data key="d0">572226</data>
    </edge>
    <edge source="BGR" target="GRC">
      <data key="d0">103292</data>
    </edge>
    <edge source="BGR" target="HUN">
      <data key="d0">39823</data>
    </edge>
    <edge source="BGR" target="ITA">
      <data key="d0">1960324</data>
    </edge>
    <edge source="BGR" target="ROU">
      <data key="d0">189753</data>
    </edge>
    <edge source="BGR" target="RUS">
      <data key="d0">18917</data>
    </edge>
    <edge source="BGR" target="IND">
      <data key="d0">907809</data>
    </edge>
    <edge source="BGR" target="SVN">
      <data key="d0">55941</data>
    </edge>
    <edge source="BGR" target="ESP">
      <data key="d0">37629</data>
    </edge>
    <edge source="BGR" target="TUR">
      <data key="d0">4165443</data>
    </edge>
    <edge source="BGR" target="UKR">
      <data key="d0">145067</data>
    </edge>
    <edge source="BGR" target="MKD">
      <data key="d0">1507847</data>
    </edge>
    <edge source="BGR" target="GBR">
      <data key="d0">16223</data>
    </edge>
    <edge source="BGR" target="USA">
      <data key="d0">186526</data>
    </edge>
    <edge source="BGR" target="SRB">
      <data key="d0">1093072</data>
    </edge>
    <edge source="CAN" target="AUS">
      <data key="d0">1342443</data>
    </edge>
    <edge source="CAN" target="ARM">
      <data key="d0">50651</data>
    </edge>
    <edge source="CAN" target="BEL">
      <data key="d0">511364</data>
    </edge>
    <edge source="CAN" target="BGR">
      <data key="d0">20136</data>
    </edge>
    <edge source="CAN" target="BDI">
      <data key="d0">35893</data>
    </edge>
    <edge source="CAN" target="KHM">
      <data key="d0">1095306</data>
    </edge>
    <edge source="CAN" target="CMR">
      <data key="d0">10529</data>
    </edge>
    <edge source="CAN" target="CHL">
      <data key="d0">881267</data>
    </edge>
    <edge source="CAN" target="CHN">
      <data key="d0">63950652</data>
    </edge>
    <edge source="CAN" target="COL">
      <data key="d0">165560</data>
    </edge>
    <edge source="CAN" target="CRI">
      <data key="d0">137115</data>
    </edge>
    <edge source="CAN" target="BEN">
      <data key="d0">364073</data>
    </edge>
    <edge source="CAN" target="ECU">
      <data key="d0">23953</data>
    </edge>
    <edge source="CAN" target="FIN">
      <data key="d0">25125</data>
    </edge>
    <edge source="CAN" target="FRA">
      <data key="d0">263695</data>
    </edge>
    <edge source="CAN" target="GEO">
      <data key="d0">16828</data>
    </edge>
    <edge source="CAN" target="DEU">
      <data key="d0">36587</data>
    </edge>
    <edge source="CAN" target="GHA">
      <data key="d0">4007383</data>
    </edge>
    <edge source="CAN" target="HND">
      <data key="d0">13558</data>
    </edge>
    <edge source="CAN" target="HKG">
      <data key="d0">11985061</data>
    </edge>
    <edge source="CAN" target="HUN">
      <data key="d0">213575</data>
    </edge>
    <edge source="CAN" target="IDN">
      <data key="d0">1754617</data>
    </edge>
    <edge source="CAN" target="IRL">
      <data key="d0">35824</data>
    </edge>
    <edge source="CAN" target="ISR">
      <data key="d0">50046</data>
    </edge>
    <edge source="CAN" target="ITA">
      <data key="d0">1757964</data>
    </edge>
    <edge source="CAN" target="CIV">
      <data key="d0">301755</data>
    </edge>
    <edge source="CAN" target="JAM">
      <data key="d0">38142</data>
    </edge>
    <edge source="CAN" target="JPN">
      <data key="d0">343921</data>
    </edge>
    <edge source="CAN" target="JOR">
      <data key="d0">162202</data>
    </edge>
    <edge source="CAN" target="KOR">
      <data key="d0">3841425</data>
    </edge>
    <edge source="CAN" target="KGZ">
      <data key="d0">229169</data>
    </edge>
    <edge source="CAN" target="LBN">
      <data key="d0">155492</data>
    </edge>
    <edge source="CAN" target="MDG">
      <data key="d0">128798</data>
    </edge>
    <edge source="CAN" target="MWI">
      <data key="d0">1801139</data>
    </edge>
    <edge source="CAN" target="MYS">
      <data key="d0">5613992</data>
    </edge>
    <edge source="CAN" target="MRT">
      <data key="d0">13126</data>
    </edge>
    <edge source="CAN" target="MUS">
      <data key="d0">40134</data>
    </edge>
    <edge source="CAN" target="MEX">
      <data key="d0">796104</data>
    </edge>
    <edge source="CAN" target="MDA">
      <data key="d0">15145</data>
    </edge>
    <edge source="CAN" target="MOZ">
      <data key="d0">2548727</data>
    </edge>
    <edge source="CAN" target="NLD">
      <data key="d0">128877</data>
    </edge>
    <edge source="CAN" target="PAK">
      <data key="d0">1124709</data>
    </edge>
    <edge source="CAN" target="PAN">
      <data key="d0">15789</data>
    </edge>
    <edge source="CAN" target="PER">
      <data key="d0">118232</data>
    </edge>
    <edge source="CAN" target="PHL">
      <data key="d0">372634</data>
    </edge>
    <edge source="CAN" target="POL">
      <data key="d0">247119</data>
    </edge>
    <edge source="CAN" target="ROU">
      <data key="d0">410610</data>
    </edge>
    <edge source="CAN" target="RUS">
      <data key="d0">271858</data>
    </edge>
    <edge source="CAN" target="SAU">
      <data key="d0">197999</data>
    </edge>
    <edge source="CAN" target="SEN">
      <data key="d0">44307</data>
    </edge>
    <edge source="CAN" target="IND">
      <data key="d0">2353176</data>
    </edge>
    <edge source="CAN" target="SGP">
      <data key="d0">322850</data>
    </edge>
    <edge source="CAN" target="VNM">
      <data key="d0">2081117</data>
    </edge>
    <edge source="CAN" target="ZAF">
      <data key="d0">195092</data>
    </edge>
    <edge source="CAN" target="ESP">
      <data key="d0">988061</data>
    </edge>
    <edge source="CAN" target="CHE">
      <data key="d0">19845</data>
    </edge>
    <edge source="CAN" target="THA">
      <data key="d0">1294768</data>
    </edge>
    <edge source="CAN" target="TGO">
      <data key="d0">39760</data>
    </edge>
    <edge source="CAN" target="ARE">
      <data key="d0">85226</data>
    </edge>
    <edge source="CAN" target="TUN">
      <data key="d0">409994</data>
    </edge>
    <edge source="CAN" target="TUR">
      <data key="d0">204793</data>
    </edge>
    <edge source="CAN" target="UGA">
      <data key="d0">861863</data>
    </edge>
    <edge source="CAN" target="UKR">
      <data key="d0">1426879</data>
    </edge>
    <edge source="CAN" target="MKD">
      <data key="d0">13368</data>
    </edge>
    <edge source="CAN" target="GBR">
      <data key="d0">1124732</data>
    </edge>
    <edge source="CAN" target="TZA">
      <data key="d0">2876817</data>
    </edge>
    <edge source="CAN" target="USA">
      <data key="d0">44469403</data>
    </edge>
    <edge source="CAN" target="BFA">
      <data key="d0">25016</data>
    </edge>
    <edge source="CAN" target="URY">
      <data key="d0">13208</data>
    </edge>
    <edge source="CHL" target="ARG">
      <data key="d0">387997</data>
    </edge>
    <edge source="CHL" target="BEL">
      <data key="d0">165912</data>
    </edge>
    <edge source="CHL" target="CHN">
      <data key="d0">1854304</data>
    </edge>
    <edge source="CHL" target="ECU">
      <data key="d0">127045</data>
    </edge>
    <edge source="CHL" target="FRA">
      <data key="d0">86340</data>
    </edge>
    <edge source="CHL" target="DEU">
      <data key="d0">585007</data>
    </edge>
    <edge source="CHL" target="ITA">
      <data key="d0">4834814</data>
    </edge>
    <edge source="CHL" target="JPN">
      <data key="d0">262350</data>
    </edge>
    <edge source="CHL" target="PER">
      <data key="d0">115659</data>
    </edge>
    <edge source="CHL" target="PRT">
      <data key="d0">11302</data>
    </edge>
    <edge source="CHL" target="ESP">
      <data key="d0">66715</data>
    </edge>
    <edge source="CHL" target="GBR">
      <data key="d0">203698</data>
    </edge>
    <edge source="CHL" target="USA">
      <data key="d0">40059</data>
    </edge>
    <edge source="CHL" target="URY">
      <data key="d0">496073</data>
    </edge>
    <edge source="COL" target="BOL">
      <data key="d0">60949</data>
    </edge>
    <edge source="COL" target="BRA">
      <data key="d0">2919097</data>
    </edge>
    <edge source="COL" target="CHL">
      <data key="d0">345530</data>
    </edge>
    <edge source="COL" target="CHN">
      <data key="d0">46743</data>
    </edge>
    <edge source="COL" target="CRI">
      <data key="d0">56315</data>
    </edge>
    <edge source="COL" target="ECU">
      <data key="d0">2416351</data>
    </edge>
    <edge source="COL" target="HKG">
      <data key="d0">57690</data>
    </edge>
    <edge source="COL" target="ITA">
      <data key="d0">15000</data>
    </edge>
    <edge source="COL" target="JPN">
      <data key="d0">27090</data>
    </edge>
    <edge source="COL" target="NLD">
      <data key="d0">25533</data>
    </edge>
    <edge source="COL" target="PER">
      <data key="d0">1371107</data>
    </edge>
    <edge source="COL" target="IND">
      <data key="d0">61009</data>
    </edge>
    <edge source="CZE" target="AUT">
      <data key="d0">340534</data>
    </edge>
    <edge source="CZE" target="BEL">
      <data key="d0">1013520</data>
    </edge>
    <edge source="CZE" target="BGR">
      <data key="d0">1446531</data>
    </edge>
    <edge source="CZE" target="CAF">
      <data key="d0">76715</data>
    </edge>
    <edge source="CZE" target="CHN">
      <data key="d0">102929</data>
    </edge>
    <edge source="CZE" target="COL">
      <data key="d0">23200</data>
    </edge>
    <edge source="CZE" target="HRV">
      <data key="d0">41369</data>
    </edge>
    <edge source="CZE" target="DNK">
      <data key="d0">47340</data>
    </edge>
    <edge source="CZE" target="FIN">
      <data key="d0">529146</data>
    </edge>
    <edge source="CZE" target="FRA">
      <data key="d0">439585</data>
    </edge>
    <edge source="CZE" target="DEU">
      <data key="d0">41629096</data>
    </edge>
    <edge source="CZE" target="GRC">
      <data key="d0">183533</data>
    </edge>
    <edge source="CZE" target="HUN">
      <data key="d0">334100</data>
    </edge>
    <edge source="CZE" target="ISR">
      <data key="d0">362510</data>
    </edge>
    <edge source="CZE" target="ITA">
      <data key="d0">2871454</data>
    </edge>
    <edge source="CZE" target="JPN">
      <data key="d0">26794</data>
    </edge>
    <edge source="CZE" target="KAZ">
      <data key="d0">15365</data>
    </edge>
    <edge source="CZE" target="LTU">
      <data key="d0">641348</data>
    </edge>
    <edge source="CZE" target="MDG">
      <data key="d0">36427</data>
    </edge>
    <edge source="CZE" target="MEX">
      <data key="d0">227417</data>
    </edge>
    <edge source="CZE" target="MDA">
      <data key="d0">37127</data>
    </edge>
    <edge source="CZE" target="NLD">
      <data key="d0">426371</data>
    </edge>
    <edge source="CZE" target="NOR">
      <data key="d0">31127</data>
    </edge>
    <edge source="CZE" target="PAK">
      <data key="d0">36928</data>
    </edge>
    <edge source="CZE" target="POL">
      <data key="d0">9455568</data>
    </edge>
    <edge source="CZE" target="PRT">
      <data key="d0">363869</data>
    </edge>
    <edge source="CZE" target="ROU">
      <data key="d0">799400</data>
    </edge>
    <edge source="CZE" target="RUS">
      <data key="d0">69085</data>
    </edge>
    <edge source="CZE" target="SVK">
      <data key="d0">3131156</data>
    </edge>
    <edge source="CZE" target="SVN">
      <data key="d0">1413970</data>
    </edge>
    <edge source="CZE" target="ESP">
      <data key="d0">408589</data>
    </edge>
    <edge source="CZE" target="SWE">
      <data key="d0">83500</data>
    </edge>
    <edge source="CZE" target="CHE">
      <data key="d0">234609</data>
    </edge>
    <edge source="CZE" target="TGO">
      <data key="d0">11129</data>
    </edge>
    <edge source="CZE" target="ARE">
      <data key="d0">29835</data>
    </edge>
    <edge source="CZE" target="TUR">
      <data key="d0">7244932</data>
    </edge>
    <edge source="CZE" target="UKR">
      <data key="d0">570960</data>
    </edge>
    <edge source="CZE" target="MKD">
      <data key="d0">108114</data>
    </edge>
    <edge source="CZE" target="EGY">
      <data key="d0">71445</data>
    </edge>
    <edge source="CZE" target="GBR">
      <data key="d0">2701615</data>
    </edge>
    <edge source="CZE" target="USA">
      <data key="d0">58581</data>
    </edge>
    <edge source="CZE" target="SRB">
      <data key="d0">120336</data>
    </edge>
    <edge source="ECU" target="COL">
      <data key="d0">257997</data>
    </edge>
    <edge source="ECU" target="IDN">
      <data key="d0">17820</data>
    </edge>
    <edge source="ECU" target="JPN">
      <data key="d0">868804</data>
    </edge>
    <edge source="ECU" target="PER">
      <data key="d0">12181</data>
    </edge>
    <edge source="ECU" target="PHL">
      <data key="d0">224071</data>
    </edge>
    <edge source="ECU" target="ZAF">
      <data key="d0">72765</data>
    </edge>
    <edge source="ECU" target="ESP">
      <data key="d0">1091022</data>
    </edge>
    <edge source="ECU" target="GBR">
      <data key="d0">4249805</data>
    </edge>
    <edge source="ECU" target="USA">
      <data key="d0">1617981</data>
    </edge>
    <edge source="FRA" target="DZA">
      <data key="d0">837393</data>
    </edge>
    <edge source="FRA" target="AZE">
      <data key="d0">106184</data>
    </edge>
    <edge source="FRA" target="ARG">
      <data key="d0">113066</data>
    </edge>
    <edge source="FRA" target="AUS">
      <data key="d0">538364</data>
    </edge>
    <edge source="FRA" target="AUT">
      <data key="d0">5763570</data>
    </edge>
    <edge source="FRA" target="ARM">
      <data key="d0">91858</data>
    </edge>
    <edge source="FRA" target="BEL">
      <data key="d0">115513403</data>
    </edge>
    <edge source="FRA" target="BRA">
      <data key="d0">613788</data>
    </edge>
    <edge source="FRA" target="BGR">
      <data key="d0">891889</data>
    </edge>
    <edge source="FRA" target="BDI">
      <data key="d0">121915</data>
    </edge>
    <edge source="FRA" target="BLR">
      <data key="d0">342570</data>
    </edge>
    <edge source="FRA" target="KHM">
      <data key="d0">18821</data>
    </edge>
    <edge source="FRA" target="CMR">
      <data key="d0">2528751</data>
    </edge>
    <edge source="FRA" target="CAN">
      <data key="d0">865062</data>
    </edge>
    <edge source="FRA" target="CAF">
      <data key="d0">175288</data>
    </edge>
    <edge source="FRA" target="CHL">
      <data key="d0">701151</data>
    </edge>
    <edge source="FRA" target="CHN">
      <data key="d0">62264674</data>
    </edge>
    <edge source="FRA" target="COL">
      <data key="d0">109976</data>
    </edge>
    <edge source="FRA" target="HRV">
      <data key="d0">651430</data>
    </edge>
    <edge source="FRA" target="CZE">
      <data key="d0">4428264</data>
    </edge>
    <edge source="FRA" target="BEN">
      <data key="d0">509149</data>
    </edge>
    <edge source="FRA" target="DNK">
      <data key="d0">236667</data>
    </edge>
    <edge source="FRA" target="EST">
      <data key="d0">423191</data>
    </edge>
    <edge source="FRA" target="FIN">
      <data key="d0">117701</data>
    </edge>
    <edge source="FRA" target="DEU">
      <data key="d0">39712802</data>
    </edge>
    <edge source="FRA" target="GHA">
      <data key="d0">229363</data>
    </edge>
    <edge source="FRA" target="GRC">
      <data key="d0">3568399</data>
    </edge>
    <edge source="FRA" target="HKG">
      <data key="d0">4170811</data>
    </edge>
    <edge source="FRA" target="HUN">
      <data key="d0">3644526</data>
    </edge>
    <edge source="FRA" target="IDN">
      <data key="d0">180063</data>
    </edge>
    <edge source="FRA" target="IRL">
      <data key="d0">5414961</data>
    </edge>
    <edge source="FRA" target="ISR">
      <data key="d0">2112021</data>
    </edge>
    <edge source="FRA" target="ITA">
      <data key="d0">144972711</data>
    </edge>
    <edge source="FRA" target="CIV">
      <data key="d0">632047</data>
    </edge>
    <edge source="FRA" target="JPN">
      <data key="d0">15703709</data>
    </edge>
    <edge source="FRA" target="JOR">
      <data key="d0">333721</data>
    </edge>
    <edge source="FRA" target="KOR">
      <data key="d0">4998793</data>
    </edge>
    <edge source="FRA" target="LBN">
      <data key="d0">144809</data>
    </edge>
    <edge source="FRA" target="LVA">
      <data key="d0">771519</data>
    </edge>
    <edge source="FRA" target="LTU">
      <data key="d0">5406674</data>
    </edge>
    <edge source="FRA" target="MDG">
      <data key="d0">2183232</data>
    </edge>
    <edge source="FRA" target="MRT">
      <data key="d0">981078</data>
    </edge>
    <edge source="FRA" target="MUS">
      <data key="d0">676993</data>
    </edge>
    <edge source="FRA" target="MEX">
      <data key="d0">655082</data>
    </edge>
    <edge source="FRA" target="MDA">
      <data key="d0">424314</data>
    </edge>
    <edge source="FRA" target="MAR">
      <data key="d0">2927924</data>
    </edge>
    <edge source="FRA" target="MOZ">
      <data key="d0">416028</data>
    </edge>
    <edge source="FRA" target="NLD">
      <data key="d0">11800887</data>
    </edge>
    <edge source="FRA" target="NZL">
      <data key="d0">55480</data>
    </edge>
    <edge source="FRA" target="NER">
      <data key="d0">430916</data>
    </edge>
    <edge source="FRA" target="NOR">
      <data key="d0">355070</data>
    </edge>
    <edge source="FRA" target="PAK">
      <data key="d0">292989</data>
    </edge>
    <edge source="FRA" target="POL">
      <data key="d0">16907268</data>
    </edge>
    <edge source="FRA" target="PRT">
      <data key="d0">8796555</data>
    </edge>
    <edge source="FRA" target="ROU">
      <data key="d0">958465</data>
    </edge>
    <edge source="FRA" target="RUS">
      <data key="d0">3349851</data>
    </edge>
    <edge source="FRA" target="SAU">
      <data key="d0">258016</data>
    </edge>
    <edge source="FRA" target="SEN">
      <data key="d0">2808678</data>
    </edge>
    <edge source="FRA" target="IND">
      <data key="d0">6374690</data>
    </edge>
    <edge source="FRA" target="SGP">
      <data key="d0">131747</data>
    </edge>
    <edge source="FRA" target="SVK">
      <data key="d0">1102431</data>
    </edge>
    <edge source="FRA" target="VNM">
      <data key="d0">69947</data>
    </edge>
    <edge source="FRA" target="SVN">
      <data key="d0">919137</data>
    </edge>
    <edge source="FRA" target="ZAF">
      <data key="d0">551707</data>
    </edge>
    <edge source="FRA" target="ESP">
      <data key="d0">27233237</data>
    </edge>
    <edge source="FRA" target="SWE">
      <data key="d0">107167</data>
    </edge>
    <edge source="FRA" target="CHE">
      <data key="d0">11049172</data>
    </edge>
    <edge source="FRA" target="THA">
      <data key="d0">169529</data>
    </edge>
    <edge source="FRA" target="TGO">
      <data key="d0">265460</data>
    </edge>
    <edge source="FRA" target="ARE">
      <data key="d0">76267</data>
    </edge>
    <edge source="FRA" target="TUN">
      <data key="d0">6236201</data>
    </edge>
    <edge source="FRA" target="TUR">
      <data key="d0">11711417</data>
    </edge>
    <edge source="FRA" target="UGA">
      <data key="d0">247060</data>
    </edge>
    <edge source="FRA" target="UKR">
      <data key="d0">376279</data>
    </edge>
    <edge source="FRA" target="EGY">
      <data key="d0">71492</data>
    </edge>
    <edge source="FRA" target="GBR">
      <data key="d0">18233865</data>
    </edge>
    <edge source="FRA" target="TZA">
      <data key="d0">20366</data>
    </edge>
    <edge source="FRA" target="USA">
      <data key="d0">10354622</data>
    </edge>
    <edge source="FRA" target="BFA">
      <data key="d0">254785</data>
    </edge>
    <edge source="FRA" target="URY">
      <data key="d0">20787</data>
    </edge>
    <edge source="FRA" target="SRB">
      <data key="d0">91436</data>
    </edge>
    <edge source="DEU" target="ALB">
      <data key="d0">300000</data>
    </edge>
    <edge source="DEU" target="DZA">
      <data key="d0">647000</data>
    </edge>
    <edge source="DEU" target="AZE">
      <data key="d0">25000</data>
    </edge>
    <edge source="DEU" target="ARG">
      <data key="d0">3263000</data>
    </edge>
    <edge source="DEU" target="AUS">
      <data key="d0">4576000</data>
    </edge>
    <edge source="DEU" target="AUT">
      <data key="d0">37917000</data>
    </edge>
    <edge source="DEU" target="ARM">
      <data key="d0">51000</data>
    </edge>
    <edge source="DEU" target="BEL">
      <data key="d0">49273000</data>
    </edge>
    <edge source="DEU" target="BOL">
      <data key="d0">297000</data>
    </edge>
    <edge source="DEU" target="BRA">
      <data key="d0">1430000</data>
    </edge>
    <edge source="DEU" target="BGR">
      <data key="d0">7912000</data>
    </edge>
    <edge source="DEU" target="BDI">
      <data key="d0">213000</data>
    </edge>
    <edge source="DEU" target="BLR">
      <data key="d0">714000</data>
    </edge>
    <edge source="DEU" target="KHM">
      <data key="d0">28000</data>
    </edge>
    <edge source="DEU" target="CMR">
      <data key="d0">6178000</data>
    </edge>
    <edge source="DEU" target="CAN">
      <data key="d0">2955000</data>
    </edge>
    <edge source="DEU" target="CAF">
      <data key="d0">916000</data>
    </edge>
    <edge source="DEU" target="LKA">
      <data key="d0">83000</data>
    </edge>
    <edge source="DEU" target="CHL">
      <data key="d0">6422000</data>
    </edge>
    <edge source="DEU" target="CHN">
      <data key="d0">18313000</data>
    </edge>
    <edge source="DEU" target="COL">
      <data key="d0">761000</data>
    </edge>
    <edge source="DEU" target="HRV">
      <data key="d0">13729000</data>
    </edge>
    <edge source="DEU" target="CZE">
      <data key="d0">53484000</data>
    </edge>
    <edge source="DEU" target="BEN">
      <data key="d0">2115000</data>
    </edge>
    <edge source="DEU" target="DNK">
      <data key="d0">3764000</data>
    </edge>
    <edge source="DEU" target="ECU">
      <data key="d0">2934000</data>
    </edge>
    <edge source="DEU" target="SLV">
      <data key="d0">23000</data>
    </edge>
    <edge source="DEU" target="ETH">
      <data key="d0">55000</data>
    </edge>
    <edge source="DEU" target="EST">
      <data key="d0">2324000</data>
    </edge>
    <edge source="DEU" target="FIN">
      <data key="d0">8721000</data>
    </edge>
    <edge source="DEU" target="FRA">
      <data key="d0">88032000</data>
    </edge>
    <edge source="DEU" target="GEO">
      <data key="d0">183000</data>
    </edge>
    <edge source="DEU" target="GMB">
      <data key="d0">266000</data>
    </edge>
    <edge source="DEU" target="GHA">
      <data key="d0">7401000</data>
    </edge>
    <edge source="DEU" target="GRC">
      <data key="d0">9322000</data>
    </edge>
    <edge source="DEU" target="HND">
      <data key="d0">15000</data>
    </edge>
    <edge source="DEU" target="HKG">
      <data key="d0">2466000</data>
    </edge>
    <edge source="DEU" target="HUN">
      <data key="d0">18468000</data>
    </edge>
    <edge source="DEU" target="IDN">
      <data key="d0">16283000</data>
    </edge>
    <edge source="DEU" target="IRL">
      <data key="d0">10030000</data>
    </edge>
    <edge source="DEU" target="ISR">
      <data key="d0">8323000</data>
    </edge>
    <edge source="DEU" target="ITA">
      <data key="d0">244450000</data>
    </edge>
    <edge source="DEU" target="CIV">
      <data key="d0">125000</data>
    </edge>
    <edge source="DEU" target="JPN">
      <data key="d0">5987000</data>
    </edge>
    <edge source="DEU" target="KAZ">
      <data key="d0">1013000</data>
    </edge>
    <edge source="DEU" target="JOR">
      <data key="d0">3924000</data>
    </edge>
    <edge source="DEU" target="KOR">
      <data key="d0">6632000</data>
    </edge>
    <edge source="DEU" target="KGZ">
      <data key="d0">434000</data>
    </edge>
    <edge source="DEU" target="LBN">
      <data key="d0">4953000</data>
    </edge>
    <edge source="DEU" target="LVA">
      <data key="d0">1587000</data>
    </edge>
    <edge source="DEU" target="LTU">
      <data key="d0">10546000</data>
    </edge>
    <edge source="DEU" target="MWI">
      <data key="d0">684000</data>
    </edge>
    <edge source="DEU" target="MYS">
      <data key="d0">1863000</data>
    </edge>
    <edge source="DEU" target="MRT">
      <data key="d0">24000</data>
    </edge>
    <edge source="DEU" target="MUS">
      <data key="d0">173000</data>
    </edge>
    <edge source="DEU" target="MEX">
      <data key="d0">20119000</data>
    </edge>
    <edge source="DEU" target="MDA">
      <data key="d0">5190000</data>
    </edge>
    <edge source="DEU" target="MAR">
      <data key="d0">13483000</data>
    </edge>
    <edge source="DEU" target="MOZ">
      <data key="d0">635000</data>
    </edge>
    <edge source="DEU" target="OMN">
      <data key="d0">44000</data>
    </edge>
    <edge source="DEU" target="NLD">
      <data key="d0">37975000</data>
    </edge>
    <edge source="DEU" target="NZL">
      <data key="d0">1119000</data>
    </edge>
    <edge source="DEU" target="NER">
      <data key="d0">503000</data>
    </edge>
    <edge source="DEU" target="NOR">
      <data key="d0">1848000</data>
    </edge>
    <edge source="DEU" target="PAK">
      <data key="d0">2235000</data>
    </edge>
    <edge source="DEU" target="PRY">
      <data key="d0">44000</data>
    </edge>
    <edge source="DEU" target="PER">
      <data key="d0">2398000</data>
    </edge>
    <edge source="DEU" target="PHL">
      <data key="d0">868000</data>
    </edge>
    <edge source="DEU" target="POL">
      <data key="d0">72728000</data>
    </edge>
    <edge source="DEU" target="PRT">
      <data key="d0">36359000</data>
    </edge>
    <edge source="DEU" target="ROU">
      <data key="d0">42490000</data>
    </edge>
    <edge source="DEU" target="RUS">
      <data key="d0">19409000</data>
    </edge>
    <edge source="DEU" target="SAU">
      <data key="d0">3552000</data>
    </edge>
    <edge source="DEU" target="SEN">
      <data key="d0">20000</data>
    </edge>
    <edge source="DEU" target="IND">
      <data key="d0">4974000</data>
    </edge>
    <edge source="DEU" target="SGP">
      <data key="d0">1316000</data>
    </edge>
    <edge source="DEU" target="SVK">
      <data key="d0">8152000</data>
    </edge>
    <edge source="DEU" target="VNM">
      <data key="d0">1852000</data>
    </edge>
    <edge source="DEU" target="SVN">
      <data key="d0">13502000</data>
    </edge>
    <edge source="DEU" target="ZAF">
      <data key="d0">10622000</data>
    </edge>
    <edge source="DEU" target="ZWE">
      <data key="d0">418000</data>
    </edge>
    <edge source="DEU" target="ESP">
      <data key="d0">63503000</data>
    </edge>
    <edge source="DEU" target="SWE">
      <data key="d0">13055000</data>
    </edge>
    <edge source="DEU" target="CHE">
      <data key="d0">32331000</data>
    </edge>
    <edge source="DEU" target="THA">
      <data key="d0">487000</data>
    </edge>
    <edge source="DEU" target="TGO">
      <data key="d0">3350000</data>
    </edge>
    <edge source="DEU" target="ARE">
      <data key="d0">539000</data>
    </edge>
    <edge source="DEU" target="TUN">
      <data key="d0">9232000</data>
    </edge>
    <edge source="DEU" target="TUR">
      <data key="d0">78192000</data>
    </edge>
    <edge source="DEU" target="UGA">
      <data key="d0">3389000</data>
    </edge>
    <edge source="DEU" target="UKR">
      <data key="d0">14933000</data>
    </edge>
    <edge source="DEU" target="MKD">
      <data key="d0">2781000</data>
    </edge>
    <edge source="DEU" target="EGY">
      <data key="d0">12611000</data>
    </edge>
    <edge source="DEU" target="GBR">
      <data key="d0">80231000</data>
    </edge>
    <edge source="DEU" target="TZA">
      <data key="d0">3285000</data>
    </edge>
    <edge source="DEU" target="USA">
      <data key="d0">37469000</data>
    </edge>
    <edge source="DEU" target="BFA">
      <data key="d0">129000</data>
    </edge>
    <edge source="DEU" target="URY">
      <data key="d0">318000</data>
    </edge>
    <edge source="DEU" target="SRB">
      <data key="d0">2280000</data>
    </edge>
    <edge source="GRC" target="ALB">
      <data key="d0">112885</data>
    </edge>
    <edge source="GRC" target="DZA">
      <data key="d0">94215</data>
    </edge>
    <edge source="GRC" target="ARG">
      <data key="d0">1585032</data>
    </edge>
    <edge source="GRC" target="AUT">
      <data key="d0">4554663</data>
    </edge>
    <edge source="GRC" target="BEL">
      <data key="d0">729435</data>
    </edge>
    <edge source="GRC" target="BRA">
      <data key="d0">2598742</data>
    </edge>
    <edge source="GRC" target="BGR">
      <data key="d0">15391198</data>
    </edge>
    <edge source="GRC" target="BLR">
      <data key="d0">72264</data>
    </edge>
    <edge source="GRC" target="COL">
      <data key="d0">418948</data>
    </edge>
    <edge source="GRC" target="HRV">
      <data key="d0">85952</data>
    </edge>
    <edge source="GRC" target="CZE">
      <data key="d0">10407882</data>
    </edge>
    <edge source="GRC" target="DNK">
      <data key="d0">13492</data>
    </edge>
    <edge source="GRC" target="EST">
      <data key="d0">38528</data>
    </edge>
    <edge source="GRC" target="FRA">
      <data key="d0">9656753</data>
    </edge>
    <edge source="GRC" target="DEU">
      <data key="d0">10476568</data>
    </edge>
    <edge source="GRC" target="HUN">
      <data key="d0">815970</data>
    </edge>
    <edge source="GRC" target="IDN">
      <data key="d0">1372699</data>
    </edge>
    <edge source="GRC" target="IRL">
      <data key="d0">1941161</data>
    </edge>
    <edge source="GRC" target="ISR">
      <data key="d0">270932</data>
    </edge>
    <edge source="GRC" target="ITA">
      <data key="d0">35702485</data>
    </edge>
    <edge source="GRC" target="JPN">
      <data key="d0">948226</data>
    </edge>
    <edge source="GRC" target="MYS">
      <data key="d0">35393</data>
    </edge>
    <edge source="GRC" target="MDA">
      <data key="d0">1174916</data>
    </edge>
    <edge source="GRC" target="MAR">
      <data key="d0">463616</data>
    </edge>
    <edge source="GRC" target="NLD">
      <data key="d0">60410</data>
    </edge>
    <edge source="GRC" target="PAN">
      <data key="d0">14579</data>
    </edge>
    <edge source="GRC" target="PRY">
      <data key="d0">505783</data>
    </edge>
    <edge source="GRC" target="PHL">
      <data key="d0">588804</data>
    </edge>
    <edge source="GRC" target="POL">
      <data key="d0">1050539</data>
    </edge>
    <edge source="GRC" target="PRT">
      <data key="d0">203312</data>
    </edge>
    <edge source="GRC" target="ROU">
      <data key="d0">6311028</data>
    </edge>
    <edge source="GRC" target="SAU">
      <data key="d0">70131</data>
    </edge>
    <edge source="GRC" target="IND">
      <data key="d0">3733998</data>
    </edge>
    <edge source="GRC" target="SVK">
      <data key="d0">419506</data>
    </edge>
    <edge source="GRC" target="VNM">
      <data key="d0">648670</data>
    </edge>
    <edge source="GRC" target="SVN">
      <data key="d0">455540</data>
    </edge>
    <edge source="GRC" target="ZAF">
      <data key="d0">36247</data>
    </edge>
    <edge source="GRC" target="ESP">
      <data key="d0">3136645</data>
    </edge>
    <edge source="GRC" target="SWE">
      <data key="d0">18655</data>
    </edge>
    <edge source="GRC" target="CHE">
      <data key="d0">598572</data>
    </edge>
    <edge source="GRC" target="TUN">
      <data key="d0">8892783</data>
    </edge>
    <edge source="GRC" target="TUR">
      <data key="d0">141831448</data>
    </edge>
    <edge source="GRC" target="UKR">
      <data key="d0">858251</data>
    </edge>
    <edge source="GRC" target="MKD">
      <data key="d0">2403171</data>
    </edge>
    <edge source="GRC" target="EGY">
      <data key="d0">11063274</data>
    </edge>
    <edge source="GRC" target="GBR">
      <data key="d0">23448390</data>
    </edge>
    <edge source="GRC" target="TZA">
      <data key="d0">22839</data>
    </edge>
    <edge source="GRC" target="USA">
      <data key="d0">356704</data>
    </edge>
    <edge source="GRC" target="URY">
      <data key="d0">249815</data>
    </edge>
    <edge source="GRC" target="SRB">
      <data key="d0">2891198</data>
    </edge>
    <edge source="HKG" target="AUS">
      <data key="d0">87983</data>
    </edge>
    <edge source="HKG" target="BEL">
      <data key="d0">76485</data>
    </edge>
    <edge source="HKG" target="BRA">
      <data key="d0">370268</data>
    </edge>
    <edge source="HKG" target="KHM">
      <data key="d0">1666538</data>
    </edge>
    <edge source="HKG" target="CMR">
      <data key="d0">15626</data>
    </edge>
    <edge source="HKG" target="LKA">
      <data key="d0">36863</data>
    </edge>
    <edge source="HKG" target="CHN">
      <data key="d0">208035722</data>
    </edge>
    <edge source="HKG" target="FRA">
      <data key="d0">48833</data>
    </edge>
    <edge source="HKG" target="DEU">
      <data key="d0">85227</data>
    </edge>
    <edge source="HKG" target="IDN">
      <data key="d0">362796</data>
    </edge>
    <edge source="HKG" target="ITA">
      <data key="d0">16548682</data>
    </edge>
    <edge source="HKG" target="JPN">
      <data key="d0">8847716</data>
    </edge>
    <edge source="HKG" target="KOR">
      <data key="d0">5981434</data>
    </edge>
    <edge source="HKG" target="MYS">
      <data key="d0">17574</data>
    </edge>
    <edge source="HKG" target="PAK">
      <data key="d0">83784</data>
    </edge>
    <edge source="HKG" target="PHL">
      <data key="d0">12546229</data>
    </edge>
    <edge source="HKG" target="SAU">
      <data key="d0">20286</data>
    </edge>
    <edge source="HKG" target="IND">
      <data key="d0">8632417</data>
    </edge>
    <edge source="HKG" target="VNM">
      <data key="d0">699032</data>
    </edge>
    <edge source="HKG" target="ZAF">
      <data key="d0">188223</data>
    </edge>
    <edge source="HKG" target="ESP">
      <data key="d0">1615249</data>
    </edge>
    <edge source="HKG" target="CHE">
      <data key="d0">70794</data>
    </edge>
    <edge source="HKG" target="THA">
      <data key="d0">1960268</data>
    </edge>
    <edge source="HKG" target="TUR">
      <data key="d0">32915</data>
    </edge>
    <edge source="HKG" target="GBR">
      <data key="d0">997561</data>
    </edge>
    <edge source="HKG" target="USA">
      <data key="d0">219802</data>
    </edge>
    <edge source="HUN" target="DZA">
      <data key="d0">26000</data>
    </edge>
    <edge source="HUN" target="AUS">
      <data key="d0">23000</data>
    </edge>
    <edge source="HUN" target="AUT">
      <data key="d0">1492000</data>
    </edge>
    <edge source="HUN" target="BEL">
      <data key="d0">692000</data>
    </edge>
    <edge source="HUN" target="BGR">
      <data key="d0">314000</data>
    </edge>
    <edge source="HUN" target="CAN">
      <data key="d0">23000</data>
    </edge>
    <edge source="HUN" target="CHN">
      <data key="d0">13000</data>
    </edge>
    <edge source="HUN" target="COL">
      <data key="d0">22000</data>
    </edge>
    <edge source="HUN" target="HRV">
      <data key="d0">128000</data>
    </edge>
    <edge source="HUN" target="CZE">
      <data key="d0">801000</data>
    </edge>
    <edge source="HUN" target="DNK">
      <data key="d0">81000</data>
    </edge>
    <edge source="HUN" target="FRA">
      <data key="d0">1403000</data>
    </edge>
    <edge source="HUN" target="DEU">
      <data key="d0">2492000</data>
    </edge>
    <edge source="HUN" target="GRC">
      <data key="d0">224000</data>
    </edge>
    <edge source="HUN" target="ITA">
      <data key="d0">4460000</data>
    </edge>
    <edge source="HUN" target="JOR">
      <data key="d0">24000</data>
    </edge>
    <edge source="HUN" target="KOR">
      <data key="d0">19000</data>
    </edge>
    <edge source="HUN" target="LTU">
      <data key="d0">143000</data>
    </edge>
    <edge source="HUN" target="MEX">
      <data key="d0">19000</data>
    </edge>
    <edge source="HUN" target="MDA">
      <data key="d0">63000</data>
    </edge>
    <edge source="HUN" target="NLD">
      <data key="d0">372000</data>
    </edge>
    <edge source="HUN" target="NOR">
      <data key="d0">10000</data>
    </edge>
    <edge source="HUN" target="POL">
      <data key="d0">2285000</data>
    </edge>
    <edge source="HUN" target="ROU">
      <data key="d0">1325000</data>
    </edge>
    <edge source="HUN" target="RUS">
      <data key="d0">741000</data>
    </edge>
    <edge source="HUN" target="SVK">
      <data key="d0">95000</data>
    </edge>
    <edge source="HUN" target="SVN">
      <data key="d0">43000</data>
    </edge>
    <edge source="HUN" target="ZAF">
      <data key="d0">18000</data>
    </edge>
    <edge source="HUN" target="ESP">
      <data key="d0">210000</data>
    </edge>
    <edge source="HUN" target="SWE">
      <data key="d0">208000</data>
    </edge>
    <edge source="HUN" target="CHE">
      <data key="d0">186000</data>
    </edge>
    <edge source="HUN" target="TUR">
      <data key="d0">484000</data>
    </edge>
    <edge source="HUN" target="UKR">
      <data key="d0">206000</data>
    </edge>
    <edge source="HUN" target="MKD">
      <data key="d0">12000</data>
    </edge>
    <edge source="HUN" target="GBR">
      <data key="d0">300000</data>
    </edge>
    <edge source="HUN" target="USA">
      <data key="d0">55000</data>
    </edge>
    <edge source="HUN" target="SRB">
      <data key="d0">112000</data>
    </edge>
    <edge source="ISR" target="ARG">
      <data key="d0">29000</data>
    </edge>
    <edge source="ISR" target="ARM">
      <data key="d0">10000</data>
    </edge>
    <edge source="ISR" target="BEL">
      <data key="d0">1899000</data>
    </edge>
    <edge source="ISR" target="BRA">
      <data key="d0">2032000</data>
    </edge>
    <edge source="ISR" target="BLR">
      <data key="d0">24000</data>
    </edge>
    <edge source="ISR" target="CHN">
      <data key="d0">228000</data>
    </edge>
    <edge source="ISR" target="FRA">
      <data key="d0">343000</data>
    </edge>
    <edge source="ISR" target="DEU">
      <data key="d0">11140000</data>
    </edge>
    <edge source="ISR" target="GRC">
      <data key="d0">10000</data>
    </edge>
    <edge source="ISR" target="IRL">
      <data key="d0">79000</data>
    </edge>
    <edge source="ISR" target="ITA">
      <data key="d0">10847000</data>
    </edge>
    <edge source="ISR" target="JPN">
      <data key="d0">31000</data>
    </edge>
    <edge source="ISR" target="PRT">
      <data key="d0">1822000</data>
    </edge>
    <edge source="ISR" target="ROU">
      <data key="d0">331000</data>
    </edge>
    <edge source="ISR" target="RUS">
      <data key="d0">67000</data>
    </edge>
    <edge source="ISR" target="IND">
      <data key="d0">285000</data>
    </edge>
    <edge source="ISR" target="SGP">
      <data key="d0">106000</data>
    </edge>
    <edge source="ISR" target="SVN">
      <data key="d0">98000</data>
    </edge>
    <edge source="ISR" target="ZAF">
      <data key="d0">849000</data>
    </edge>
    <edge source="ISR" target="ESP">
      <data key="d0">812000</data>
    </edge>
    <edge source="ISR" target="CHE">
      <data key="d0">152000</data>
    </edge>
    <edge source="ISR" target="THA">
      <data key="d0">192000</data>
    </edge>
    <edge source="ISR" target="TUR">
      <data key="d0">24500000</data>
    </edge>
    <edge source="ISR" target="UKR">
      <data key="d0">467000</data>
    </edge>
    <edge source="ISR" target="EGY">
      <data key="d0">1038000</data>
    </edge>
    <edge source="ISR" target="GBR">
      <data key="d0">57000</data>
    </edge>
    <edge source="ISR" target="USA">
      <data key="d0">355000</data>
    </edge>
    <edge source="ISR" target="SRB">
      <data key="d0">36000</data>
    </edge>
    <edge source="KOR" target="ARG">
      <data key="d0">770566</data>
    </edge>
    <edge source="KOR" target="AUS">
      <data key="d0">4473524</data>
    </edge>
    <edge source="KOR" target="AUT">
      <data key="d0">21969</data>
    </edge>
    <edge source="KOR" target="BEL">
      <data key="d0">15201948</data>
    </edge>
    <edge source="KOR" target="BOL">
      <data key="d0">97634</data>
    </edge>
    <edge source="KOR" target="BWA">
      <data key="d0">16960</data>
    </edge>
    <edge source="KOR" target="BRA">
      <data key="d0">11983979</data>
    </edge>
    <edge source="KOR" target="BGR">
      <data key="d0">292551</data>
    </edge>
    <edge source="KOR" target="BDI">
      <data key="d0">108208</data>
    </edge>
    <edge source="KOR" target="KHM">
      <data key="d0">22652531</data>
    </edge>
    <edge source="KOR" target="CMR">
      <data key="d0">211274</data>
    </edge>
    <edge source="KOR" target="CAN">
      <data key="d0">8122450</data>
    </edge>
    <edge source="KOR" target="LKA">
      <data key="d0">6654900</data>
    </edge>
    <edge source="KOR" target="CHL">
      <data key="d0">1912756</data>
    </edge>
    <edge source="KOR" target="CHN">
      <data key="d0">390192175</data>
    </edge>
    <edge source="KOR" target="COL">
      <data key="d0">2796017</data>
    </edge>
    <edge source="KOR" target="HRV">
      <data key="d0">11040</data>
    </edge>
    <edge source="KOR" target="CZE">
      <data key="d0">604743</data>
    </edge>
    <edge source="KOR" target="BEN">
      <data key="d0">270732</data>
    </edge>
    <edge source="KOR" target="ECU">
      <data key="d0">3683569</data>
    </edge>
    <edge source="KOR" target="SLV">
      <data key="d0">27031</data>
    </edge>
    <edge source="KOR" target="ETH">
      <data key="d0">395640</data>
    </edge>
    <edge source="KOR" target="EST">
      <data key="d0">1012680</data>
    </edge>
    <edge source="KOR" target="FIN">
      <data key="d0">123712</data>
    </edge>
    <edge source="KOR" target="FRA">
      <data key="d0">3167515</data>
    </edge>
    <edge source="KOR" target="GMB">
      <data key="d0">17241</data>
    </edge>
    <edge source="KOR" target="DEU">
      <data key="d0">23881570</data>
    </edge>
    <edge source="KOR" target="GHA">
      <data key="d0">33467</data>
    </edge>
    <edge source="KOR" target="GRC">
      <data key="d0">1825824</data>
    </edge>
    <edge source="KOR" target="GTM">
      <data key="d0">465840</data>
    </edge>
    <edge source="KOR" target="HKG">
      <data key="d0">49628288</data>
    </edge>
    <edge source="KOR" target="HUN">
      <data key="d0">528147</data>
    </edge>
    <edge source="KOR" target="IDN">
      <data key="d0">47838777</data>
    </edge>
    <edge source="KOR" target="IRL">
      <data key="d0">42820</data>
    </edge>
    <edge source="KOR" target="ISR">
      <data key="d0">1886982</data>
    </edge>
    <edge source="KOR" target="ITA">
      <data key="d0">28155085</data>
    </edge>
    <edge source="KOR" target="CIV">
      <data key="d0">74800</data>
    </edge>
    <edge source="KOR" target="JPN">
      <data key="d0">12812435</data>
    </edge>
    <edge source="KOR" target="JOR">
      <data key="d0">674828</data>
    </edge>
    <edge source="KOR" target="KGZ">
      <data key="d0">26437</data>
    </edge>
    <edge source="KOR" target="LBN">
      <data key="d0">203061</data>
    </edge>
    <edge source="KOR" target="LVA">
      <data key="d0">51750</data>
    </edge>
    <edge source="KOR" target="LTU">
      <data key="d0">263159</data>
    </edge>
    <edge source="KOR" target="MWI">
      <data key="d0">16903</data>
    </edge>
    <edge source="KOR" target="MYS">
      <data key="d0">10782986</data>
    </edge>
    <edge source="KOR" target="MUS">
      <data key="d0">71957</data>
    </edge>
    <edge source="KOR" target="MEX">
      <data key="d0">1585097</data>
    </edge>
    <edge source="KOR" target="MAR">
      <data key="d0">1354448</data>
    </edge>
    <edge source="KOR" target="NLD">
      <data key="d0">4956214</data>
    </edge>
    <edge source="KOR" target="NZL">
      <data key="d0">466366</data>
    </edge>
    <edge source="KOR" target="NOR">
      <data key="d0">1585705</data>
    </edge>
    <edge source="KOR" target="PAK">
      <data key="d0">18764433</data>
    </edge>
    <edge source="KOR" target="PRY">
      <data key="d0">113378</data>
    </edge>
    <edge source="KOR" target="PER">
      <data key="d0">2339937</data>
    </edge>
    <edge source="KOR" target="PHL">
      <data key="d0">4637656</data>
    </edge>
    <edge source="KOR" target="POL">
      <data key="d0">2610732</data>
    </edge>
    <edge source="KOR" target="PRT">
      <data key="d0">1373431</data>
    </edge>
    <edge source="KOR" target="ROU">
      <data key="d0">74712</data>
    </edge>
    <edge source="KOR" target="RUS">
      <data key="d0">2434519</data>
    </edge>
    <edge source="KOR" target="SAU">
      <data key="d0">1164741</data>
    </edge>
    <edge source="KOR" target="SEN">
      <data key="d0">196562</data>
    </edge>
    <edge source="KOR" target="IND">
      <data key="d0">6245073</data>
    </edge>
    <edge source="KOR" target="SGP">
      <data key="d0">29962023</data>
    </edge>
    <edge source="KOR" target="SVK">
      <data key="d0">12037</data>
    </edge>
    <edge source="KOR" target="VNM">
      <data key="d0">23888381</data>
    </edge>
    <edge source="KOR" target="SVN">
      <data key="d0">102200</data>
    </edge>
    <edge source="KOR" target="ZAF">
      <data key="d0">1279187</data>
    </edge>
    <edge source="KOR" target="ESP">
      <data key="d0">16849635</data>
    </edge>
    <edge source="KOR" target="SWE">
      <data key="d0">947511</data>
    </edge>
    <edge source="KOR" target="CHE">
      <data key="d0">25568</data>
    </edge>
    <edge source="KOR" target="THA">
      <data key="d0">4885785</data>
    </edge>
    <edge source="KOR" target="TGO">
      <data key="d0">1425166</data>
    </edge>
    <edge source="KOR" target="ARE">
      <data key="d0">779640</data>
    </edge>
    <edge source="KOR" target="TUN">
      <data key="d0">425471</data>
    </edge>
    <edge source="KOR" target="TUR">
      <data key="d0">4526170</data>
    </edge>
    <edge source="KOR" target="UGA">
      <data key="d0">61550</data>
    </edge>
    <edge source="KOR" target="UKR">
      <data key="d0">158738</data>
    </edge>
    <edge source="KOR" target="EGY">
      <data key="d0">7813022</data>
    </edge>
    <edge source="KOR" target="GBR">
      <data key="d0">21784603</data>
    </edge>
    <edge source="KOR" target="TZA">
      <data key="d0">11674</data>
    </edge>
    <edge source="KOR" target="USA">
      <data key="d0">88385923</data>
    </edge>
    <edge source="KOR" target="URY">
      <data key="d0">369418</data>
    </edge>
    <edge source="KOR" target="SRB">
      <data key="d0">11000</data>
    </edge>
    <edge source="MEX" target="ARG">
      <data key="d0">6944416</data>
    </edge>
    <edge source="MEX" target="BEL">
      <data key="d0">22704581</data>
    </edge>
    <edge source="MEX" target="BOL">
      <data key="d0">5376393</data>
    </edge>
    <edge source="MEX" target="BRA">
      <data key="d0">9071594</data>
    </edge>
    <edge source="MEX" target="CMR">
      <data key="d0">29275</data>
    </edge>
    <edge source="MEX" target="CAN">
      <data key="d0">905092</data>
    </edge>
    <edge source="MEX" target="CHL">
      <data key="d0">5503070</data>
    </edge>
    <edge source="MEX" target="CHN">
      <data key="d0">24895737</data>
    </edge>
    <edge source="MEX" target="COL">
      <data key="d0">9522205</data>
    </edge>
    <edge source="MEX" target="CRI">
      <data key="d0">618668</data>
    </edge>
    <edge source="MEX" target="ECU">
      <data key="d0">11970825</data>
    </edge>
    <edge source="MEX" target="SLV">
      <data key="d0">2850032</data>
    </edge>
    <edge source="MEX" target="DEU">
      <data key="d0">28028</data>
    </edge>
    <edge source="MEX" target="GTM">
      <data key="d0">13090952</data>
    </edge>
    <edge source="MEX" target="HND">
      <data key="d0">403712</data>
    </edge>
    <edge source="MEX" target="HKG">
      <data key="d0">255293</data>
    </edge>
    <edge source="MEX" target="IDN">
      <data key="d0">3187422</data>
    </edge>
    <edge source="MEX" target="ITA">
      <data key="d0">3601575</data>
    </edge>
    <edge source="MEX" target="JPN">
      <data key="d0">12659075</data>
    </edge>
    <edge source="MEX" target="KOR">
      <data key="d0">824289</data>
    </edge>
    <edge source="MEX" target="MYS">
      <data key="d0">265351</data>
    </edge>
    <edge source="MEX" target="MAR">
      <data key="d0">1111179</data>
    </edge>
    <edge source="MEX" target="NLD">
      <data key="d0">41224</data>
    </edge>
    <edge source="MEX" target="PAK">
      <data key="d0">1829269</data>
    </edge>
    <edge source="MEX" target="PAN">
      <data key="d0">568056</data>
    </edge>
    <edge source="MEX" target="PRY">
      <data key="d0">2931569</data>
    </edge>
    <edge source="MEX" target="PER">
      <data key="d0">1939012</data>
    </edge>
    <edge source="MEX" target="PHL">
      <data key="d0">464757</data>
    </edge>
    <edge source="MEX" target="PRT">
      <data key="d0">102824</data>
    </edge>
    <edge source="MEX" target="IND">
      <data key="d0">638241</data>
    </edge>
    <edge source="MEX" target="VNM">
      <data key="d0">251609</data>
    </edge>
    <edge source="MEX" target="ESP">
      <data key="d0">4021338</data>
    </edge>
    <edge source="MEX" target="THA">
      <data key="d0">1492462</data>
    </edge>
    <edge source="MEX" target="TUR">
      <data key="d0">7931678</data>
    </edge>
    <edge source="MEX" target="GBR">
      <data key="d0">35735</data>
    </edge>
    <edge source="MEX" target="USA">
      <data key="d0">149010970</data>
    </edge>
    <edge source="MEX" target="URY">
      <data key="d0">2414882</data>
    </edge>
    <edge source="NLD" target="AUS">
      <data key="d0">99415</data>
    </edge>
    <edge source="NLD" target="AUT">
      <data key="d0">1642196</data>
    </edge>
    <edge source="NLD" target="BEL">
      <data key="d0">13685276</data>
    </edge>
    <edge source="NLD" target="BRA">
      <data key="d0">544024</data>
    </edge>
    <edge source="NLD" target="BGR">
      <data key="d0">194228</data>
    </edge>
    <edge source="NLD" target="BDI">
      <data key="d0">74562</data>
    </edge>
    <edge source="NLD" target="CMR">
      <data key="d0">1379850</data>
    </edge>
    <edge source="NLD" target="CAN">
      <data key="d0">84687</data>
    </edge>
    <edge source="NLD" target="CHL">
      <data key="d0">497077</data>
    </edge>
    <edge source="NLD" target="CHN">
      <data key="d0">3388411</data>
    </edge>
    <edge source="NLD" target="HRV">
      <data key="d0">50628</data>
    </edge>
    <edge source="NLD" target="CZE">
      <data key="d0">2014084</data>
    </edge>
    <edge source="NLD" target="BEN">
      <data key="d0">1358678</data>
    </edge>
    <edge source="NLD" target="DNK">
      <data key="d0">188705</data>
    </edge>
    <edge source="NLD" target="EST">
      <data key="d0">636075</data>
    </edge>
    <edge source="NLD" target="FIN">
      <data key="d0">30377</data>
    </edge>
    <edge source="NLD" target="FRA">
      <data key="d0">7786625</data>
    </edge>
    <edge source="NLD" target="GEO">
      <data key="d0">180421</data>
    </edge>
    <edge source="NLD" target="GMB">
      <data key="d0">1075160</data>
    </edge>
    <edge source="NLD" target="DEU">
      <data key="d0">10311593</data>
    </edge>
    <edge source="NLD" target="GHA">
      <data key="d0">5661159</data>
    </edge>
    <edge source="NLD" target="GRC">
      <data key="d0">124269</data>
    </edge>
    <edge source="NLD" target="HKG">
      <data key="d0">305611</data>
    </edge>
    <edge source="NLD" target="HUN">
      <data key="d0">4754453</data>
    </edge>
    <edge source="NLD" target="IDN">
      <data key="d0">297326</data>
    </edge>
    <edge source="NLD" target="IRL">
      <data key="d0">1747135</data>
    </edge>
    <edge source="NLD" target="ISR">
      <data key="d0">448290</data>
    </edge>
    <edge source="NLD" target="ITA">
      <data key="d0">8445712</data>
    </edge>
    <edge source="NLD" target="CIV">
      <data key="d0">593731</data>
    </edge>
    <edge source="NLD" target="JPN">
      <data key="d0">1658766</data>
    </edge>
    <edge source="NLD" target="KAZ">
      <data key="d0">367285</data>
    </edge>
    <edge source="NLD" target="JOR">
      <data key="d0">2423712</data>
    </edge>
    <edge source="NLD" target="KOR">
      <data key="d0">241175</data>
    </edge>
    <edge source="NLD" target="KGZ">
      <data key="d0">324941</data>
    </edge>
    <edge source="NLD" target="LBN">
      <data key="d0">171216</data>
    </edge>
    <edge source="NLD" target="LVA">
      <data key="d0">2012243</data>
    </edge>
    <edge source="NLD" target="LTU">
      <data key="d0">4796796</data>
    </edge>
    <edge source="NLD" target="MDG">
      <data key="d0">46026</data>
    </edge>
    <edge source="NLD" target="MWI">
      <data key="d0">29456</data>
    </edge>
    <edge source="NLD" target="MYS">
      <data key="d0">57992</data>
    </edge>
    <edge source="NLD" target="MUS">
      <data key="d0">26695</data>
    </edge>
    <edge source="NLD" target="MEX">
      <data key="d0">43264</data>
    </edge>
    <edge source="NLD" target="MDA">
      <data key="d0">18410</data>
    </edge>
    <edge source="NLD" target="MAR">
      <data key="d0">384775</data>
    </edge>
    <edge source="NLD" target="MOZ">
      <data key="d0">206195</data>
    </edge>
    <edge source="NLD" target="OMN">
      <data key="d0">10126</data>
    </edge>
    <edge source="NLD" target="NIC">
      <data key="d0">185023</data>
    </edge>
    <edge source="NLD" target="NER">
      <data key="d0">1207714</data>
    </edge>
    <edge source="NLD" target="NOR">
      <data key="d0">592811</data>
    </edge>
    <edge source="NLD" target="PAK">
      <data key="d0">428039</data>
    </edge>
    <edge source="NLD" target="PRY">
      <data key="d0">10126</data>
    </edge>
    <edge source="NLD" target="PHL">
      <data key="d0">29456</data>
    </edge>
    <edge source="NLD" target="POL">
      <data key="d0">3974778</data>
    </edge>
    <edge source="NLD" target="PRT">
      <data key="d0">1262024</data>
    </edge>
    <edge source="NLD" target="ROU">
      <data key="d0">979426</data>
    </edge>
    <edge source="NLD" target="RUS">
      <data key="d0">6369034</data>
    </edge>
    <edge source="NLD" target="SAU">
      <data key="d0">38662</data>
    </edge>
    <edge source="NLD" target="SEN">
      <data key="d0">17490</data>
    </edge>
    <edge source="NLD" target="IND">
      <data key="d0">3099369</data>
    </edge>
    <edge source="NLD" target="SGP">
      <data key="d0">196069</data>
    </edge>
    <edge source="NLD" target="SVK">
      <data key="d0">1509642</data>
    </edge>
    <edge source="NLD" target="SVN">
      <data key="d0">11967</data>
    </edge>
    <edge source="NLD" target="ZAF">
      <data key="d0">3100290</data>
    </edge>
    <edge source="NLD" target="ESP">
      <data key="d0">1910066</data>
    </edge>
    <edge source="NLD" target="SWE">
      <data key="d0">255903</data>
    </edge>
    <edge source="NLD" target="CHE">
      <data key="d0">1144198</data>
    </edge>
    <edge source="NLD" target="TGO">
      <data key="d0">470382</data>
    </edge>
    <edge source="NLD" target="ARE">
      <data key="d0">281677</data>
    </edge>
    <edge source="NLD" target="TUN">
      <data key="d0">687624</data>
    </edge>
    <edge source="NLD" target="TUR">
      <data key="d0">2559948</data>
    </edge>
    <edge source="NLD" target="UGA">
      <data key="d0">315736</data>
    </edge>
    <edge source="NLD" target="UKR">
      <data key="d0">1033737</data>
    </edge>
    <edge source="NLD" target="EGY">
      <data key="d0">546785</data>
    </edge>
    <edge source="NLD" target="GBR">
      <data key="d0">6881760</data>
    </edge>
    <edge source="NLD" target="TZA">
      <data key="d0">4880563</data>
    </edge>
    <edge source="NLD" target="USA">
      <data key="d0">1376168</data>
    </edge>
    <edge source="NLD" target="BFA">
      <data key="d0">73641</data>
    </edge>
    <edge source="NLD" target="SRB">
      <data key="d0">17490</data>
    </edge>
    <edge source="PAK" target="ARG">
      <data key="d0">70947</data>
    </edge>
    <edge source="PAK" target="AUS">
      <data key="d0">40639</data>
    </edge>
    <edge source="PAK" target="BEL">
      <data key="d0">8087680</data>
    </edge>
    <edge source="PAK" target="KHM">
      <data key="d0">112428</data>
    </edge>
    <edge source="PAK" target="CAN">
      <data key="d0">281286</data>
    </edge>
    <edge source="PAK" target="LKA">
      <data key="d0">1294090</data>
    </edge>
    <edge source="PAK" target="CHL">
      <data key="d0">14281</data>
    </edge>
    <edge source="PAK" target="CHN">
      <data key="d0">10794329</data>
    </edge>
    <edge source="PAK" target="DNK">
      <data key="d0">263640</data>
    </edge>
    <edge source="PAK" target="EST">
      <data key="d0">23038</data>
    </edge>
    <edge source="PAK" target="FRA">
      <data key="d0">3329743</data>
    </edge>
    <edge source="PAK" target="DEU">
      <data key="d0">6824768</data>
    </edge>
    <edge source="PAK" target="HKG">
      <data key="d0">10155194</data>
    </edge>
    <edge source="PAK" target="IDN">
      <data key="d0">26919896</data>
    </edge>
    <edge source="PAK" target="IRL">
      <data key="d0">27207</data>
    </edge>
    <edge source="PAK" target="ITA">
      <data key="d0">17352446</data>
    </edge>
    <edge source="PAK" target="JPN">
      <data key="d0">2996752</data>
    </edge>
    <edge source="PAK" target="JOR">
      <data key="d0">29707</data>
    </edge>
    <edge source="PAK" target="KOR">
      <data key="d0">7500987</data>
    </edge>
    <edge source="PAK" target="KGZ">
      <data key="d0">23038</data>
    </edge>
    <edge source="PAK" target="LBN">
      <data key="d0">39996</data>
    </edge>
    <edge source="PAK" target="MYS">
      <data key="d0">744447</data>
    </edge>
    <edge source="PAK" target="MUS">
      <data key="d0">629301</data>
    </edge>
    <edge source="PAK" target="MAR">
      <data key="d0">965352</data>
    </edge>
    <edge source="PAK" target="OMN">
      <data key="d0">169328</data>
    </edge>
    <edge source="PAK" target="NLD">
      <data key="d0">1645610</data>
    </edge>
    <edge source="PAK" target="NER">
      <data key="d0">13699</data>
    </edge>
    <edge source="PAK" target="NOR">
      <data key="d0">14008</data>
    </edge>
    <edge source="PAK" target="PAN">
      <data key="d0">93381</data>
    </edge>
    <edge source="PAK" target="PER">
      <data key="d0">362514</data>
    </edge>
    <edge source="PAK" target="PHL">
      <data key="d0">10729889</data>
    </edge>
    <edge source="PAK" target="PRT">
      <data key="d0">3707949</data>
    </edge>
    <edge source="PAK" target="SAU">
      <data key="d0">1195947</data>
    </edge>
    <edge source="PAK" target="IND">
      <data key="d0">1739372</data>
    </edge>
    <edge source="PAK" target="SGP">
      <data key="d0">609191</data>
    </edge>
    <edge source="PAK" target="VNM">
      <data key="d0">1130324</data>
    </edge>
    <edge source="PAK" target="ZAF">
      <data key="d0">101675</data>
    </edge>
    <edge source="PAK" target="ESP">
      <data key="d0">7872330</data>
    </edge>
    <edge source="PAK" target="SWE">
      <data key="d0">76897</data>
    </edge>
    <edge source="PAK" target="CHE">
      <data key="d0">118275</data>
    </edge>
    <edge source="PAK" target="THA">
      <data key="d0">18556882</data>
    </edge>
    <edge source="PAK" target="ARE">
      <data key="d0">1448514</data>
    </edge>
    <edge source="PAK" target="TUN">
      <data key="d0">23010</data>
    </edge>
    <edge source="PAK" target="TUR">
      <data key="d0">16208149</data>
    </edge>
    <edge source="PAK" target="UKR">
      <data key="d0">2346925</data>
    </edge>
    <edge source="PAK" target="EGY">
      <data key="d0">1036993</data>
    </edge>
    <edge source="PAK" target="GBR">
      <data key="d0">1711072</data>
    </edge>
    <edge source="PAK" target="USA">
      <data key="d0">2223086</data>
    </edge>
    <edge source="PRY" target="ARG">
      <data key="d0">1535284</data>
    </edge>
    <edge source="PRY" target="BOL">
      <data key="d0">1102898</data>
    </edge>
    <edge source="PRY" target="BRA">
      <data key="d0">62183226</data>
    </edge>
    <edge source="PRY" target="CHL">
      <data key="d0">1308791</data>
    </edge>
    <edge source="PRY" target="CHN">
      <data key="d0">768726</data>
    </edge>
    <edge source="PRY" target="COL">
      <data key="d0">1556055</data>
    </edge>
    <edge source="PRY" target="PSE">
      <data key="d0">64541</data>
    </edge>
    <edge source="PRY" target="DEU">
      <data key="d0">1382404</data>
    </edge>
    <edge source="PRY" target="HKG">
      <data key="d0">1187872</data>
    </edge>
    <edge source="PRY" target="IDN">
      <data key="d0">115837</data>
    </edge>
    <edge source="PRY" target="ITA">
      <data key="d0">36718</data>
    </edge>
    <edge source="PRY" target="JPN">
      <data key="d0">16325</data>
    </edge>
    <edge source="PRY" target="MYS">
      <data key="d0">449185</data>
    </edge>
    <edge source="PRY" target="NLD">
      <data key="d0">585985</data>
    </edge>
    <edge source="PRY" target="PHL">
      <data key="d0">39185</data>
    </edge>
    <edge source="PRY" target="IND">
      <data key="d0">407735</data>
    </edge>
    <edge source="PRY" target="ESP">
      <data key="d0">364304</data>
    </edge>
    <edge source="PRY" target="CHE">
      <data key="d0">250725</data>
    </edge>
    <edge source="PRY" target="THA">
      <data key="d0">402602</data>
    </edge>
    <edge source="PRY" target="TUR">
      <data key="d0">1023088</data>
    </edge>
    <edge source="PRY" target="USA">
      <data key="d0">73375</data>
    </edge>
    <edge source="PRY" target="URY">
      <data key="d0">556729</data>
    </edge>
    <edge source="PER" target="AUS">
      <data key="d0">27585</data>
    </edge>
    <edge source="PER" target="BEL">
      <data key="d0">39061</data>
    </edge>
    <edge source="PER" target="BOL">
      <data key="d0">4218137</data>
    </edge>
    <edge source="PER" target="BRA">
      <data key="d0">3282675</data>
    </edge>
    <edge source="PER" target="CAN">
      <data key="d0">19810</data>
    </edge>
    <edge source="PER" target="CHL">
      <data key="d0">6344719</data>
    </edge>
    <edge source="PER" target="CHN">
      <data key="d0">22050356</data>
    </edge>
    <edge source="PER" target="COL">
      <data key="d0">4616343</data>
    </edge>
    <edge source="PER" target="CRI">
      <data key="d0">568414</data>
    </edge>
    <edge source="PER" target="ECU">
      <data key="d0">7446389</data>
    </edge>
    <edge source="PER" target="FIN">
      <data key="d0">390344</data>
    </edge>
    <edge source="PER" target="DEU">
      <data key="d0">1038840</data>
    </edge>
    <edge source="PER" target="GRC">
      <data key="d0">217514</data>
    </edge>
    <edge source="PER" target="GTM">
      <data key="d0">145853</data>
    </edge>
    <edge source="PER" target="HKG">
      <data key="d0">455034</data>
    </edge>
    <edge source="PER" target="ITA">
      <data key="d0">12173734</data>
    </edge>
    <edge source="PER" target="JPN">
      <data key="d0">3054950</data>
    </edge>
    <edge source="PER" target="KOR">
      <data key="d0">454843</data>
    </edge>
    <edge source="PER" target="MEX">
      <data key="d0">1041666</data>
    </edge>
    <edge source="PER" target="NZL">
      <data key="d0">10708</data>
    </edge>
    <edge source="PER" target="RUS">
      <data key="d0">54925</data>
    </edge>
    <edge source="PER" target="IND">
      <data key="d0">306202</data>
    </edge>
    <edge source="PER" target="ESP">
      <data key="d0">1118851</data>
    </edge>
    <edge source="PER" target="CHE">
      <data key="d0">2726929</data>
    </edge>
    <edge source="PER" target="TUR">
      <data key="d0">1671595</data>
    </edge>
    <edge source="PER" target="GBR">
      <data key="d0">3203818</data>
    </edge>
    <edge source="PER" target="USA">
      <data key="d0">795598</data>
    </edge>
    <edge source="PER" target="URY">
      <data key="d0">297826</data>
    </edge>
    <edge source="PHL" target="AUS">
      <data key="d0">416691</data>
    </edge>
    <edge source="PHL" target="KHM">
      <data key="d0">96140</data>
    </edge>
    <edge source="PHL" target="CAN">
      <data key="d0">99597</data>
    </edge>
    <edge source="PHL" target="CHL">
      <data key="d0">37800</data>
    </edge>
    <edge source="PHL" target="CHN">
      <data key="d0">190720</data>
    </edge>
    <edge source="PHL" target="DEU">
      <data key="d0">16986</data>
    </edge>
    <edge source="PHL" target="HKG">
      <data key="d0">334771</data>
    </edge>
    <edge source="PHL" target="IDN">
      <data key="d0">30077</data>
    </edge>
    <edge source="PHL" target="JPN">
      <data key="d0">5723787</data>
    </edge>
    <edge source="PHL" target="KOR">
      <data key="d0">154649</data>
    </edge>
    <edge source="PHL" target="MYS">
      <data key="d0">1750464</data>
    </edge>
    <edge source="PHL" target="NZL">
      <data key="d0">14942</data>
    </edge>
    <edge source="PHL" target="IND">
      <data key="d0">218828</data>
    </edge>
    <edge source="PHL" target="SGP">
      <data key="d0">2054157</data>
    </edge>
    <edge source="PHL" target="ZAF">
      <data key="d0">11700</data>
    </edge>
    <edge source="PHL" target="TUR">
      <data key="d0">12539</data>
    </edge>
    <edge source="PHL" target="EGY">
      <data key="d0">10559</data>
    </edge>
    <edge source="PHL" target="GBR">
      <data key="d0">8264780</data>
    </edge>
    <edge source="PHL" target="USA">
      <data key="d0">6081685</data>
    </edge>
    <edge source="PRT" target="DZA">
      <data key="d0">396011</data>
    </edge>
    <edge source="PRT" target="ARG">
      <data key="d0">104347</data>
    </edge>
    <edge source="PRT" target="AUT">
      <data key="d0">171253</data>
    </edge>
    <edge source="PRT" target="BEL">
      <data key="d0">1144612</data>
    </edge>
    <edge source="PRT" target="BRA">
      <data key="d0">7572900</data>
    </edge>
    <edge source="PRT" target="CMR">
      <data key="d0">13458</data>
    </edge>
    <edge source="PRT" target="CAN">
      <data key="d0">37515</data>
    </edge>
    <edge source="PRT" target="CHL">
      <data key="d0">26359</data>
    </edge>
    <edge source="PRT" target="CHN">
      <data key="d0">37386</data>
    </edge>
    <edge source="PRT" target="COL">
      <data key="d0">186774</data>
    </edge>
    <edge source="PRT" target="CZE">
      <data key="d0">149286</data>
    </edge>
    <edge source="PRT" target="DNK">
      <data key="d0">30430</data>
    </edge>
    <edge source="PRT" target="ECU">
      <data key="d0">436301</data>
    </edge>
    <edge source="PRT" target="FRA">
      <data key="d0">3271886</data>
    </edge>
    <edge source="PRT" target="DEU">
      <data key="d0">3075430</data>
    </edge>
    <edge source="PRT" target="HUN">
      <data key="d0">810689</data>
    </edge>
    <edge source="PRT" target="IRL">
      <data key="d0">100026</data>
    </edge>
    <edge source="PRT" target="ISR">
      <data key="d0">59672</data>
    </edge>
    <edge source="PRT" target="ITA">
      <data key="d0">1662769</data>
    </edge>
    <edge source="PRT" target="CIV">
      <data key="d0">21455</data>
    </edge>
    <edge source="PRT" target="JPN">
      <data key="d0">215878</data>
    </edge>
    <edge source="PRT" target="KOR">
      <data key="d0">20410</data>
    </edge>
    <edge source="PRT" target="MEX">
      <data key="d0">77026</data>
    </edge>
    <edge source="PRT" target="MAR">
      <data key="d0">7065435</data>
    </edge>
    <edge source="PRT" target="MOZ">
      <data key="d0">222726</data>
    </edge>
    <edge source="PRT" target="PER">
      <data key="d0">316690</data>
    </edge>
    <edge source="PRT" target="POL">
      <data key="d0">19874</data>
    </edge>
    <edge source="PRT" target="ROU">
      <data key="d0">29339</data>
    </edge>
    <edge source="PRT" target="SEN">
      <data key="d0">21123</data>
    </edge>
    <edge source="PRT" target="IND">
      <data key="d0">18602</data>
    </edge>
    <edge source="PRT" target="SVN">
      <data key="d0">56570</data>
    </edge>
    <edge source="PRT" target="ZAF">
      <data key="d0">3946350</data>
    </edge>
    <edge source="PRT" target="ZWE">
      <data key="d0">1160564</data>
    </edge>
    <edge source="PRT" target="ESP">
      <data key="d0">13002025</data>
    </edge>
    <edge source="PRT" target="SWE">
      <data key="d0">71655</data>
    </edge>
    <edge source="PRT" target="CHE">
      <data key="d0">838533</data>
    </edge>
    <edge source="PRT" target="TUR">
      <data key="d0">8298692</data>
    </edge>
    <edge source="PRT" target="EGY">
      <data key="d0">446741</data>
    </edge>
    <edge source="PRT" target="GBR">
      <data key="d0">781420</data>
    </edge>
    <edge source="PRT" target="TZA">
      <data key="d0">60722</data>
    </edge>
    <edge source="PRT" target="USA">
      <data key="d0">650496</data>
    </edge>
    <edge source="PRT" target="URY">
      <data key="d0">20063</data>
    </edge>
    <edge source="IND" target="DZA">
      <data key="d0">59085</data>
    </edge>
    <edge source="IND" target="ARG">
      <data key="d0">78144</data>
    </edge>
    <edge source="IND" target="AUS">
      <data key="d0">777817</data>
    </edge>
    <edge source="IND" target="AUT">
      <data key="d0">50233</data>
    </edge>
    <edge source="IND" target="BEL">
      <data key="d0">2658569</data>
    </edge>
    <edge source="IND" target="BWA">
      <data key="d0">78192</data>
    </edge>
    <edge source="IND" target="BRA">
      <data key="d0">219268</data>
    </edge>
    <edge source="IND" target="BGR">
      <data key="d0">152083</data>
    </edge>
    <edge source="IND" target="CAN">
      <data key="d0">1272691</data>
    </edge>
    <edge source="IND" target="LKA">
      <data key="d0">2120225</data>
    </edge>
    <edge source="IND" target="CHL">
      <data key="d0">38939</data>
    </edge>
    <edge source="IND" target="CHN">
      <data key="d0">5404943</data>
    </edge>
    <edge source="IND" target="COL">
      <data key="d0">1137492</data>
    </edge>
    <edge source="IND" target="CRI">
      <data key="d0">28783</data>
    </edge>
    <edge source="IND" target="HRV">
      <data key="d0">14446</data>
    </edge>
    <edge source="IND" target="BEN">
      <data key="d0">298686</data>
    </edge>
    <edge source="IND" target="DNK">
      <data key="d0">77215</data>
    </edge>
    <edge source="IND" target="ECU">
      <data key="d0">24444</data>
    </edge>
    <edge source="IND" target="ETH">
      <data key="d0">45197</data>
    </edge>
    <edge source="IND" target="FRA">
      <data key="d0">3252666</data>
    </edge>
    <edge source="IND" target="DEU">
      <data key="d0">5162071</data>
    </edge>
    <edge source="IND" target="GHA">
      <data key="d0">75448</data>
    </edge>
    <edge source="IND" target="GRC">
      <data key="d0">736193</data>
    </edge>
    <edge source="IND" target="HKG">
      <data key="d0">4864279</data>
    </edge>
    <edge source="IND" target="HUN">
      <data key="d0">88527</data>
    </edge>
    <edge source="IND" target="IDN">
      <data key="d0">2011919</data>
    </edge>
    <edge source="IND" target="ISR">
      <data key="d0">1066545</data>
    </edge>
    <edge source="IND" target="ITA">
      <data key="d0">11415936</data>
    </edge>
    <edge source="IND" target="CIV">
      <data key="d0">17367</data>
    </edge>
    <edge source="IND" target="JPN">
      <data key="d0">5866446</data>
    </edge>
    <edge source="IND" target="JOR">
      <data key="d0">369328</data>
    </edge>
    <edge source="IND" target="KOR">
      <data key="d0">1176505</data>
    </edge>
    <edge source="IND" target="LBN">
      <data key="d0">102113</data>
    </edge>
    <edge source="IND" target="LTU">
      <data key="d0">62456</data>
    </edge>
    <edge source="IND" target="MWI">
      <data key="d0">112124</data>
    </edge>
    <edge source="IND" target="MYS">
      <data key="d0">1394493</data>
    </edge>
    <edge source="IND" target="MUS">
      <data key="d0">5021024</data>
    </edge>
    <edge source="IND" target="MEX">
      <data key="d0">208571</data>
    </edge>
    <edge source="IND" target="MAR">
      <data key="d0">203350</data>
    </edge>
    <edge source="IND" target="OMN">
      <data key="d0">185711</data>
    </edge>
    <edge source="IND" target="NLD">
      <data key="d0">1676454</data>
    </edge>
    <edge source="IND" target="NZL">
      <data key="d0">119546</data>
    </edge>
    <edge source="IND" target="NOR">
      <data key="d0">50891</data>
    </edge>
    <edge source="IND" target="PAK">
      <data key="d0">63880</data>
    </edge>
    <edge source="IND" target="PAN">
      <data key="d0">208445</data>
    </edge>
    <edge source="IND" target="PER">
      <data key="d0">17509</data>
    </edge>
    <edge source="IND" target="PHL">
      <data key="d0">152176</data>
    </edge>
    <edge source="IND" target="POL">
      <data key="d0">149622</data>
    </edge>
    <edge source="IND" target="PRT">
      <data key="d0">826535</data>
    </edge>
    <edge source="IND" target="RUS">
      <data key="d0">1014670</data>
    </edge>
    <edge source="IND" target="SAU">
      <data key="d0">630834</data>
    </edge>
    <edge source="IND" target="SGP">
      <data key="d0">1740338</data>
    </edge>
    <edge source="IND" target="VNM">
      <data key="d0">53223</data>
    </edge>
    <edge source="IND" target="SVN">
      <data key="d0">17226</data>
    </edge>
    <edge source="IND" target="ZAF">
      <data key="d0">220812</data>
    </edge>
    <edge source="IND" target="ZWE">
      <data key="d0">15625</data>
    </edge>
    <edge source="IND" target="ESP">
      <data key="d0">1264966</data>
    </edge>
    <edge source="IND" target="SWE">
      <data key="d0">34194</data>
    </edge>
    <edge source="IND" target="CHE">
      <data key="d0">232481</data>
    </edge>
    <edge source="IND" target="THA">
      <data key="d0">4867463</data>
    </edge>
    <edge source="IND" target="TGO">
      <data key="d0">1193027</data>
    </edge>
    <edge source="IND" target="ARE">
      <data key="d0">1689196</data>
    </edge>
    <edge source="IND" target="TUN">
      <data key="d0">453631</data>
    </edge>
    <edge source="IND" target="TUR">
      <data key="d0">14696701</data>
    </edge>
    <edge source="IND" target="UGA">
      <data key="d0">101334</data>
    </edge>
    <edge source="IND" target="UKR">
      <data key="d0">41560</data>
    </edge>
    <edge source="IND" target="EGY">
      <data key="d0">4253983</data>
    </edge>
    <edge source="IND" target="GBR">
      <data key="d0">1919478</data>
    </edge>
    <edge source="IND" target="TZA">
      <data key="d0">185213</data>
    </edge>
    <edge source="IND" target="USA">
      <data key="d0">5099224</data>
    </edge>
    <edge source="IND" target="SRB">
      <data key="d0">12169</data>
    </edge>
    <edge source="SGP" target="AUS">
      <data key="d0">61834</data>
    </edge>
    <edge source="SGP" target="BEL">
      <data key="d0">275480</data>
    </edge>
    <edge source="SGP" target="KHM">
      <data key="d0">2460140</data>
    </edge>
    <edge source="SGP" target="LKA">
      <data key="d0">223813</data>
    </edge>
    <edge source="SGP" target="CHN">
      <data key="d0">637158</data>
    </edge>
    <edge source="SGP" target="FRA">
      <data key="d0">13163</data>
    </edge>
    <edge source="SGP" target="HKG">
      <data key="d0">452097</data>
    </edge>
    <edge source="SGP" target="IRL">
      <data key="d0">39105</data>
    </edge>
    <edge source="SGP" target="ITA">
      <data key="d0">53743</data>
    </edge>
    <edge source="SGP" target="CIV">
      <data key="d0">16513</data>
    </edge>
    <edge source="SGP" target="JPN">
      <data key="d0">110340</data>
    </edge>
    <edge source="SGP" target="KOR">
      <data key="d0">129476</data>
    </edge>
    <edge source="SGP" target="MDG">
      <data key="d0">133139</data>
    </edge>
    <edge source="SGP" target="MYS">
      <data key="d0">50028499</data>
    </edge>
    <edge source="SGP" target="MUS">
      <data key="d0">41477</data>
    </edge>
    <edge source="SGP" target="NLD">
      <data key="d0">18251</data>
    </edge>
    <edge source="SGP" target="NZL">
      <data key="d0">53296</data>
    </edge>
    <edge source="SGP" target="PAK">
      <data key="d0">301715</data>
    </edge>
    <edge source="SGP" target="PHL">
      <data key="d0">1003675</data>
    </edge>
    <edge source="SGP" target="SAU">
      <data key="d0">50661</data>
    </edge>
    <edge source="SGP" target="IND">
      <data key="d0">380632</data>
    </edge>
    <edge source="SGP" target="VNM">
      <data key="d0">821687</data>
    </edge>
    <edge source="SGP" target="ZAF">
      <data key="d0">16756</data>
    </edge>
    <edge source="SGP" target="THA">
      <data key="d0">1635293</data>
    </edge>
    <edge source="SGP" target="ARE">
      <data key="d0">587738</data>
    </edge>
    <edge source="SGP" target="GBR">
      <data key="d0">23454</data>
    </edge>
    <edge source="SGP" target="USA">
      <data key="d0">90881</data>
    </edge>
    <edge source="VNM" target="CHN">
      <data key="d0">4711000</data>
    </edge>
    <edge source="VNM" target="HKG">
      <data key="d0">490000</data>
    </edge>
    <edge source="VNM" target="JPN">
      <data key="d0">536000</data>
    </edge>
    <edge source="VNM" target="KOR">
      <data key="d0">169000</data>
    </edge>
    <edge source="VNM" target="MYS">
      <data key="d0">195000</data>
    </edge>
    <edge source="VNM" target="ARE">
      <data key="d0">57000</data>
    </edge>
    <edge source="ZAF" target="DZA">
      <data key="d0">1736811</data>
    </edge>
    <edge source="ZAF" target="AUS">
      <data key="d0">452211</data>
    </edge>
    <edge source="ZAF" target="BEL">
      <data key="d0">2241581</data>
    </edge>
    <edge source="ZAF" target="BRA">
      <data key="d0">422635</data>
    </edge>
    <edge source="ZAF" target="BDI">
      <data key="d0">47487</data>
    </edge>
    <edge source="ZAF" target="CMR">
      <data key="d0">270841</data>
    </edge>
    <edge source="ZAF" target="CAN">
      <data key="d0">4339736</data>
    </edge>
    <edge source="ZAF" target="CHN">
      <data key="d0">14640621</data>
    </edge>
    <edge source="ZAF" target="CZE">
      <data key="d0">673172</data>
    </edge>
    <edge source="ZAF" target="FRA">
      <data key="d0">19361205</data>
    </edge>
    <edge source="ZAF" target="DEU">
      <data key="d0">13321121</data>
    </edge>
    <edge source="ZAF" target="GHA">
      <data key="d0">123412</data>
    </edge>
    <edge source="ZAF" target="GRC">
      <data key="d0">204879</data>
    </edge>
    <edge source="ZAF" target="HKG">
      <data key="d0">2256216</data>
    </edge>
    <edge source="ZAF" target="IDN">
      <data key="d0">1172572</data>
    </edge>
    <edge source="ZAF" target="IRL">
      <data key="d0">2628804</data>
    </edge>
    <edge source="ZAF" target="ISR">
      <data key="d0">18205</data>
    </edge>
    <edge source="ZAF" target="ITA">
      <data key="d0">42136195</data>
    </edge>
    <edge source="ZAF" target="CIV">
      <data key="d0">69546</data>
    </edge>
    <edge source="ZAF" target="JPN">
      <data key="d0">9670881</data>
    </edge>
    <edge source="ZAF" target="JOR">
      <data key="d0">89678</data>
    </edge>
    <edge source="ZAF" target="KOR">
      <data key="d0">7867221</data>
    </edge>
    <edge source="ZAF" target="MDG">
      <data key="d0">272961</data>
    </edge>
    <edge source="ZAF" target="MWI">
      <data key="d0">456830</data>
    </edge>
    <edge source="ZAF" target="MYS">
      <data key="d0">422496</data>
    </edge>
    <edge source="ZAF" target="MUS">
      <data key="d0">3127968</data>
    </edge>
    <edge source="ZAF" target="MEX">
      <data key="d0">80792</data>
    </edge>
    <edge source="ZAF" target="MDA">
      <data key="d0">30253</data>
    </edge>
    <edge source="ZAF" target="MAR">
      <data key="d0">855247</data>
    </edge>
    <edge source="ZAF" target="MOZ">
      <data key="d0">179047</data>
    </edge>
    <edge source="ZAF" target="NLD">
      <data key="d0">11805</data>
    </edge>
    <edge source="ZAF" target="NZL">
      <data key="d0">134914</data>
    </edge>
    <edge source="ZAF" target="PAK">
      <data key="d0">2003018</data>
    </edge>
    <edge source="ZAF" target="PHL">
      <data key="d0">74573</data>
    </edge>
    <edge source="ZAF" target="PRT">
      <data key="d0">425589</data>
    </edge>
    <edge source="ZAF" target="RUS">
      <data key="d0">125834</data>
    </edge>
    <edge source="ZAF" target="SAU">
      <data key="d0">433584</data>
    </edge>
    <edge source="ZAF" target="IND">
      <data key="d0">3528623</data>
    </edge>
    <edge source="ZAF" target="SGP">
      <data key="d0">277953</data>
    </edge>
    <edge source="ZAF" target="VNM">
      <data key="d0">237926</data>
    </edge>
    <edge source="ZAF" target="ZWE">
      <data key="d0">4460810</data>
    </edge>
    <edge source="ZAF" target="ESP">
      <data key="d0">2502048</data>
    </edge>
    <edge source="ZAF" target="CHE">
      <data key="d0">413958</data>
    </edge>
    <edge source="ZAF" target="THA">
      <data key="d0">128022</data>
    </edge>
    <edge source="ZAF" target="TUN">
      <data key="d0">26880</data>
    </edge>
    <edge source="ZAF" target="TUR">
      <data key="d0">3846331</data>
    </edge>
    <edge source="ZAF" target="EGY">
      <data key="d0">1553647</data>
    </edge>
    <edge source="ZAF" target="GBR">
      <data key="d0">16575729</data>
    </edge>
    <edge source="ZAF" target="TZA">
      <data key="d0">29595</data>
    </edge>
    <edge source="ZAF" target="USA">
      <data key="d0">4400356</data>
    </edge>
    <edge source="ZAF" target="SRB">
      <data key="d0">21324</data>
    </edge>
    <edge source="SWE" target="AUS">
      <data key="d0">151030</data>
    </edge>
    <edge source="SWE" target="AUT">
      <data key="d0">43650</data>
    </edge>
    <edge source="SWE" target="BEL">
      <data key="d0">13641</data>
    </edge>
    <edge source="SWE" target="BRA">
      <data key="d0">164562</data>
    </edge>
    <edge source="SWE" target="BGR">
      <data key="d0">11895</data>
    </edge>
    <edge source="SWE" target="BLR">
      <data key="d0">55545</data>
    </edge>
    <edge source="SWE" target="CAN">
      <data key="d0">92102</data>
    </edge>
    <edge source="SWE" target="CHN">
      <data key="d0">31646</data>
    </edge>
    <edge source="SWE" target="COL">
      <data key="d0">53144</data>
    </edge>
    <edge source="SWE" target="BEN">
      <data key="d0">67985</data>
    </edge>
    <edge source="SWE" target="DNK">
      <data key="d0">135971</data>
    </edge>
    <edge source="SWE" target="ETH">
      <data key="d0">12986</data>
    </edge>
    <edge source="SWE" target="EST">
      <data key="d0">919167</data>
    </edge>
    <edge source="SWE" target="FIN">
      <data key="d0">669705</data>
    </edge>
    <edge source="SWE" target="FRA">
      <data key="d0">2967677</data>
    </edge>
    <edge source="SWE" target="GEO">
      <data key="d0">203629</data>
    </edge>
    <edge source="SWE" target="GMB">
      <data key="d0">54781</data>
    </edge>
    <edge source="SWE" target="DEU">
      <data key="d0">4266602</data>
    </edge>
    <edge source="SWE" target="GHA">
      <data key="d0">60565</data>
    </edge>
    <edge source="SWE" target="GRC">
      <data key="d0">10476</data>
    </edge>
    <edge source="SWE" target="HKG">
      <data key="d0">28700</data>
    </edge>
    <edge source="SWE" target="HUN">
      <data key="d0">100505</data>
    </edge>
    <edge source="SWE" target="IRL">
      <data key="d0">119493</data>
    </edge>
    <edge source="SWE" target="ISR">
      <data key="d0">741292</data>
    </edge>
    <edge source="SWE" target="ITA">
      <data key="d0">6579306</data>
    </edge>
    <edge source="SWE" target="JPN">
      <data key="d0">42232</data>
    </edge>
    <edge source="SWE" target="KAZ">
      <data key="d0">48452</data>
    </edge>
    <edge source="SWE" target="KGZ">
      <data key="d0">19643</data>
    </edge>
    <edge source="SWE" target="LBN">
      <data key="d0">36775</data>
    </edge>
    <edge source="SWE" target="LVA">
      <data key="d0">493358</data>
    </edge>
    <edge source="SWE" target="LTU">
      <data key="d0">694913</data>
    </edge>
    <edge source="SWE" target="MDG">
      <data key="d0">11131</data>
    </edge>
    <edge source="SWE" target="MWI">
      <data key="d0">221962</data>
    </edge>
    <edge source="SWE" target="MEX">
      <data key="d0">34811</data>
    </edge>
    <edge source="SWE" target="MDA">
      <data key="d0">55109</data>
    </edge>
    <edge source="SWE" target="MAR">
      <data key="d0">15932</data>
    </edge>
    <edge source="SWE" target="MOZ">
      <data key="d0">185732</data>
    </edge>
    <edge source="SWE" target="NLD">
      <data key="d0">5110581</data>
    </edge>
    <edge source="SWE" target="NZL">
      <data key="d0">19097</data>
    </edge>
    <edge source="SWE" target="NOR">
      <data key="d0">5863113</data>
    </edge>
    <edge source="SWE" target="PHL">
      <data key="d0">140445</data>
    </edge>
    <edge source="SWE" target="POL">
      <data key="d0">1048263</data>
    </edge>
    <edge source="SWE" target="ROU">
      <data key="d0">816261</data>
    </edge>
    <edge source="SWE" target="RUS">
      <data key="d0">792035</data>
    </edge>
    <edge source="SWE" target="SAU">
      <data key="d0">14841</data>
    </edge>
    <edge source="SWE" target="IND">
      <data key="d0">105852</data>
    </edge>
    <edge source="SWE" target="SVK">
      <data key="d0">12549</data>
    </edge>
    <edge source="SWE" target="ZAF">
      <data key="d0">31319</data>
    </edge>
    <edge source="SWE" target="ESP">
      <data key="d0">715756</data>
    </edge>
    <edge source="SWE" target="CHE">
      <data key="d0">38958</data>
    </edge>
    <edge source="SWE" target="THA">
      <data key="d0">38194</data>
    </edge>
    <edge source="SWE" target="TUN">
      <data key="d0">1684466</data>
    </edge>
    <edge source="SWE" target="TUR">
      <data key="d0">414133</data>
    </edge>
    <edge source="SWE" target="UGA">
      <data key="d0">35793</data>
    </edge>
    <edge source="SWE" target="UKR">
      <data key="d0">235494</data>
    </edge>
    <edge source="SWE" target="MKD">
      <data key="d0">17242</data>
    </edge>
    <edge source="SWE" target="EGY">
      <data key="d0">544429</data>
    </edge>
    <edge source="SWE" target="GBR">
      <data key="d0">2552890</data>
    </edge>
    <edge source="SWE" target="USA">
      <data key="d0">8376063</data>
    </edge>
    <edge source="SWE" target="SRB">
      <data key="d0">394381</data>
    </edge>
    <edge source="THA" target="ARG">
      <data key="d0">37887</data>
    </edge>
    <edge source="THA" target="AUS">
      <data key="d0">2160296</data>
    </edge>
    <edge source="THA" target="BEL">
      <data key="d0">716510</data>
    </edge>
    <edge source="THA" target="BRA">
      <data key="d0">663489</data>
    </edge>
    <edge source="THA" target="BGR">
      <data key="d0">64559</data>
    </edge>
    <edge source="THA" target="CAN">
      <data key="d0">2169421</data>
    </edge>
    <edge source="THA" target="LKA">
      <data key="d0">618541</data>
    </edge>
    <edge source="THA" target="CHN">
      <data key="d0">44987285</data>
    </edge>
    <edge source="THA" target="COL">
      <data key="d0">285111</data>
    </edge>
    <edge source="THA" target="DNK">
      <data key="d0">44537</data>
    </edge>
    <edge source="THA" target="SLV">
      <data key="d0">457462</data>
    </edge>
    <edge source="THA" target="EST">
      <data key="d0">492556</data>
    </edge>
    <edge source="THA" target="FIN">
      <data key="d0">33901</data>
    </edge>
    <edge source="THA" target="FRA">
      <data key="d0">465384</data>
    </edge>
    <edge source="THA" target="DEU">
      <data key="d0">1448637</data>
    </edge>
    <edge source="THA" target="GRC">
      <data key="d0">11034</data>
    </edge>
    <edge source="THA" target="HKG">
      <data key="d0">45417948</data>
    </edge>
    <edge source="THA" target="IDN">
      <data key="d0">43296255</data>
    </edge>
    <edge source="THA" target="IRL">
      <data key="d0">26775</data>
    </edge>
    <edge source="THA" target="ISR">
      <data key="d0">579542</data>
    </edge>
    <edge source="THA" target="ITA">
      <data key="d0">414781</data>
    </edge>
    <edge source="THA" target="JPN">
      <data key="d0">14136842</data>
    </edge>
    <edge source="THA" target="JOR">
      <data key="d0">43148</data>
    </edge>
    <edge source="THA" target="KOR">
      <data key="d0">1163915</data>
    </edge>
    <edge source="THA" target="MYS">
      <data key="d0">7166792</data>
    </edge>
    <edge source="THA" target="MEX">
      <data key="d0">3159272</data>
    </edge>
    <edge source="THA" target="MAR">
      <data key="d0">389291</data>
    </edge>
    <edge source="THA" target="NLD">
      <data key="d0">479992</data>
    </edge>
    <edge source="THA" target="NZL">
      <data key="d0">90472</data>
    </edge>
    <edge source="THA" target="NOR">
      <data key="d0">11187</data>
    </edge>
    <edge source="THA" target="PAK">
      <data key="d0">11011428</data>
    </edge>
    <edge source="THA" target="PAN">
      <data key="d0">168450</data>
    </edge>
    <edge source="THA" target="PHL">
      <data key="d0">12659919</data>
    </edge>
    <edge source="THA" target="POL">
      <data key="d0">69046</data>
    </edge>
    <edge source="THA" target="PRT">
      <data key="d0">18514</data>
    </edge>
    <edge source="THA" target="RUS">
      <data key="d0">54895</data>
    </edge>
    <edge source="THA" target="SAU">
      <data key="d0">44245</data>
    </edge>
    <edge source="THA" target="SEN">
      <data key="d0">47341</data>
    </edge>
    <edge source="THA" target="IND">
      <data key="d0">12356865</data>
    </edge>
    <edge source="THA" target="SGP">
      <data key="d0">170859</data>
    </edge>
    <edge source="THA" target="VNM">
      <data key="d0">2086201</data>
    </edge>
    <edge source="THA" target="ZAF">
      <data key="d0">1411610</data>
    </edge>
    <edge source="THA" target="ESP">
      <data key="d0">700722</data>
    </edge>
    <edge source="THA" target="CHE">
      <data key="d0">90180</data>
    </edge>
    <edge source="THA" target="ARE">
      <data key="d0">388159</data>
    </edge>
    <edge source="THA" target="TUN">
      <data key="d0">19431</data>
    </edge>
    <edge source="THA" target="TUR">
      <data key="d0">15278216</data>
    </edge>
    <edge source="THA" target="EGY">
      <data key="d0">526407</data>
    </edge>
    <edge source="THA" target="GBR">
      <data key="d0">866721</data>
    </edge>
    <edge source="THA" target="USA">
      <data key="d0">6810237</data>
    </edge>
    <edge source="ARE" target="DZA">
      <data key="d0">12207</data>
    </edge>
    <edge source="ARE" target="BEL">
      <data key="d0">668523</data>
    </edge>
    <edge source="ARE" target="CMR">
      <data key="d0">14988</data>
    </edge>
    <edge source="ARE" target="CAN">
      <data key="d0">13928</data>
    </edge>
    <edge source="ARE" target="ETH">
      <data key="d0">10994</data>
    </edge>
    <edge source="ARE" target="JOR">
      <data key="d0">239367</data>
    </edge>
    <edge source="ARE" target="MYS">
      <data key="d0">29413</data>
    </edge>
    <edge source="ARE" target="MOZ">
      <data key="d0">19105</data>
    </edge>
    <edge source="ARE" target="OMN">
      <data key="d0">45242</data>
    </edge>
    <edge source="ARE" target="PAK">
      <data key="d0">4215722</data>
    </edge>
    <edge source="ARE" target="RUS">
      <data key="d0">279251</data>
    </edge>
    <edge source="ARE" target="SAU">
      <data key="d0">186497</data>
    </edge>
    <edge source="ARE" target="IND">
      <data key="d0">2299772</data>
    </edge>
    <edge source="ARE" target="SGP">
      <data key="d0">32845</data>
    </edge>
    <edge source="ARE" target="VNM">
      <data key="d0">179377</data>
    </edge>
    <edge source="ARE" target="ZAF">
      <data key="d0">22123</data>
    </edge>
    <edge source="ARE" target="TUR">
      <data key="d0">225453</data>
    </edge>
    <edge source="ARE" target="GBR">
      <data key="d0">79448</data>
    </edge>
    <edge source="ARE" target="TZA">
      <data key="d0">111047</data>
    </edge>
    <edge source="ARE" target="USA">
      <data key="d0">46399</data>
    </edge>
    <edge source="UKR" target="BLR">
      <data key="d0">224700</data>
    </edge>
    <edge source="UKR" target="CZE">
      <data key="d0">19240</data>
    </edge>
    <edge source="UKR" target="DEU">
      <data key="d0">203770</data>
    </edge>
    <edge source="UKR" target="HUN">
      <data key="d0">30310</data>
    </edge>
    <edge source="UKR" target="ITA">
      <data key="d0">14920</data>
    </edge>
    <edge source="UKR" target="JPN">
      <data key="d0">206580</data>
    </edge>
    <edge source="UKR" target="LVA">
      <data key="d0">50560</data>
    </edge>
    <edge source="UKR" target="LTU">
      <data key="d0">935610</data>
    </edge>
    <edge source="UKR" target="MDA">
      <data key="d0">341330</data>
    </edge>
    <edge source="UKR" target="POL">
      <data key="d0">84910</data>
    </edge>
    <edge source="UKR" target="RUS">
      <data key="d0">1823480</data>
    </edge>
    <edge source="UKR" target="TUR">
      <data key="d0">18970</data>
    </edge>
    <edge source="URY" target="ARG">
      <data key="d0">1005594</data>
    </edge>
    <edge source="URY" target="AUS">
      <data key="d0">154131</data>
    </edge>
    <edge source="URY" target="AUT">
      <data key="d0">354377</data>
    </edge>
    <edge source="URY" target="BEL">
      <data key="d0">2224190</data>
    </edge>
    <edge source="URY" target="BOL">
      <data key="d0">39224</data>
    </edge>
    <edge source="URY" target="BRA">
      <data key="d0">5799432</data>
    </edge>
    <edge source="URY" target="BGR">
      <data key="d0">93783</data>
    </edge>
    <edge source="URY" target="CAN">
      <data key="d0">133900</data>
    </edge>
    <edge source="URY" target="CHL">
      <data key="d0">1255561</data>
    </edge>
    <edge source="URY" target="CHN">
      <data key="d0">55533898</data>
    </edge>
    <edge source="URY" target="COL">
      <data key="d0">5948181</data>
    </edge>
    <edge source="URY" target="ECU">
      <data key="d0">327058</data>
    </edge>
    <edge source="URY" target="FRA">
      <data key="d0">829257</data>
    </edge>
    <edge source="URY" target="DEU">
      <data key="d0">16123827</data>
    </edge>
    <edge source="URY" target="GRC">
      <data key="d0">93526</data>
    </edge>
    <edge source="URY" target="HKG">
      <data key="d0">339836</data>
    </edge>
    <edge source="URY" target="ITA">
      <data key="d0">29654144</data>
    </edge>
    <edge source="URY" target="JPN">
      <data key="d0">1629635</data>
    </edge>
    <edge source="URY" target="KOR">
      <data key="d0">978432</data>
    </edge>
    <edge source="URY" target="MUS">
      <data key="d0">77297</data>
    </edge>
    <edge source="URY" target="MEX">
      <data key="d0">188116</data>
    </edge>
    <edge source="URY" target="MAR">
      <data key="d0">626556</data>
    </edge>
    <edge source="URY" target="NLD">
      <data key="d0">182417</data>
    </edge>
    <edge source="URY" target="PRY">
      <data key="d0">16800</data>
    </edge>
    <edge source="URY" target="PER">
      <data key="d0">472162</data>
    </edge>
    <edge source="URY" target="RUS">
      <data key="d0">248597</data>
    </edge>
    <edge source="URY" target="IND">
      <data key="d0">182967</data>
    </edge>
    <edge source="URY" target="ZAF">
      <data key="d0">43777</data>
    </edge>
    <edge source="URY" target="ESP">
      <data key="d0">2108686</data>
    </edge>
    <edge source="URY" target="CHE">
      <data key="d0">173352</data>
    </edge>
    <edge source="URY" target="TUR">
      <data key="d0">1226123</data>
    </edge>
    <edge source="URY" target="GBR">
      <data key="d0">4187929</data>
    </edge>
    <edge source="URY" target="USA">
      <data key="d0">1336731</data>
    </edge>
    <edge source="AUS" target="ARG">
      <data key="d0">149607</data>
    </edge>
    <edge source="AUS" target="BEL">
      <data key="d0">13168695</data>
    </edge>
    <edge source="AUS" target="BRA">
      <data key="d0">1391124</data>
    </edge>
    <edge source="AUS" target="BGR">
      <data key="d0">1087226</data>
    </edge>
    <edge source="AUS" target="BLR">
      <data key="d0">117165</data>
    </edge>
    <edge source="AUS" target="CAN">
      <data key="d0">4077681</data>
    </edge>
    <edge source="AUS" target="LKA">
      <data key="d0">3706995</data>
    </edge>
    <edge source="AUS" target="CHL">
      <data key="d0">137022</data>
    </edge>
    <edge source="AUS" target="CHN">
      <data key="d0">650021925</data>
    </edge>
    <edge source="AUS" target="COL">
      <data key="d0">2839150</data>
    </edge>
    <edge source="AUS" target="CZE">
      <data key="d0">38297875</data>
    </edge>
    <edge source="AUS" target="BEN">
      <data key="d0">140960</data>
    </edge>
    <edge source="AUS" target="DNK">
      <data key="d0">459827</data>
    </edge>
    <edge source="AUS" target="FRA">
      <data key="d0">75313865</data>
    </edge>
    <edge source="AUS" target="GMB">
      <data key="d0">586944</data>
    </edge>
    <edge source="AUS" target="DEU">
      <data key="d0">81321272</data>
    </edge>
    <edge source="AUS" target="GHA">
      <data key="d0">188057</data>
    </edge>
    <edge source="AUS" target="GRC">
      <data key="d0">1376363</data>
    </edge>
    <edge source="AUS" target="HND">
      <data key="d0">95295</data>
    </edge>
    <edge source="AUS" target="HKG">
      <data key="d0">35484283</data>
    </edge>
    <edge source="AUS" target="HUN">
      <data key="d0">2798524</data>
    </edge>
    <edge source="AUS" target="IDN">
      <data key="d0">261070805</data>
    </edge>
    <edge source="AUS" target="IRL">
      <data key="d0">10035414</data>
    </edge>
    <edge source="AUS" target="ISR">
      <data key="d0">1149573</data>
    </edge>
    <edge source="AUS" target="ITA">
      <data key="d0">428542195</data>
    </edge>
    <edge source="AUS" target="JPN">
      <data key="d0">217067530</data>
    </edge>
    <edge source="AUS" target="JOR">
      <data key="d0">30209</data>
    </edge>
    <edge source="AUS" target="KOR">
      <data key="d0">201772543</data>
    </edge>
    <edge source="AUS" target="LVA">
      <data key="d0">3432029</data>
    </edge>
    <edge source="AUS" target="MWI">
      <data key="d0">16888</data>
    </edge>
    <edge source="AUS" target="MYS">
      <data key="d0">14366990</data>
    </edge>
    <edge source="AUS" target="MUS">
      <data key="d0">4032276</data>
    </edge>
    <edge source="AUS" target="MEX">
      <data key="d0">21837951</data>
    </edge>
    <edge source="AUS" target="MAR">
      <data key="d0">591372</data>
    </edge>
    <edge source="AUS" target="MOZ">
      <data key="d0">892892</data>
    </edge>
    <edge source="AUS" target="NLD">
      <data key="d0">1326016</data>
    </edge>
    <edge source="AUS" target="NZL">
      <data key="d0">3676550</data>
    </edge>
    <edge source="AUS" target="PAK">
      <data key="d0">16031763</data>
    </edge>
    <edge source="AUS" target="PAN">
      <data key="d0">85181</data>
    </edge>
    <edge source="AUS" target="PER">
      <data key="d0">42104</data>
    </edge>
    <edge source="AUS" target="PHL">
      <data key="d0">16427544</data>
    </edge>
    <edge source="AUS" target="POL">
      <data key="d0">1224551</data>
    </edge>
    <edge source="AUS" target="PRT">
      <data key="d0">2080321</data>
    </edge>
    <edge source="AUS" target="ROU">
      <data key="d0">103792</data>
    </edge>
    <edge source="AUS" target="RUS">
      <data key="d0">3598646</data>
    </edge>
    <edge source="AUS" target="SAU">
      <data key="d0">503191</data>
    </edge>
    <edge source="AUS" target="IND">
      <data key="d0">173317248</data>
    </edge>
    <edge source="AUS" target="SGP">
      <data key="d0">16767512</data>
    </edge>
    <edge source="AUS" target="SVK">
      <data key="d0">3037333</data>
    </edge>
    <edge source="AUS" target="VNM">
      <data key="d0">10299725</data>
    </edge>
    <edge source="AUS" target="SVN">
      <data key="d0">244560</data>
    </edge>
    <edge source="AUS" target="ZAF">
      <data key="d0">2825165</data>
    </edge>
    <edge source="AUS" target="ESP">
      <data key="d0">29723810</data>
    </edge>
    <edge source="AUS" target="SWE">
      <data key="d0">31922</data>
    </edge>
    <edge source="AUS" target="CHE">
      <data key="d0">291546</data>
    </edge>
    <edge source="AUS" target="THA">
      <data key="d0">168201395</data>
    </edge>
    <edge source="AUS" target="TGO">
      <data key="d0">23454</data>
    </edge>
    <edge source="AUS" target="ARE">
      <data key="d0">229204</data>
    </edge>
    <edge source="AUS" target="TUR">
      <data key="d0">35267654</data>
    </edge>
    <edge source="AUS" target="UGA">
      <data key="d0">55514</data>
    </edge>
    <edge source="AUS" target="UKR">
      <data key="d0">79199</data>
    </edge>
    <edge source="AUS" target="EGY">
      <data key="d0">2329708</data>
    </edge>
    <edge source="AUS" target="GBR">
      <data key="d0">26786676</data>
    </edge>
    <edge source="AUS" target="TZA">
      <data key="d0">1132866</data>
    </edge>
    <edge source="AUS" target="USA">
      <data key="d0">41606103</data>
    </edge>
    <edge source="AUS" target="URY">
      <data key="d0">2655483</data>
    </edge>
    <edge source="AUS" target="SRB">
      <data key="d0">207223</data>
    </edge>
    <edge source="LKA" target="AUS">
      <data key="d0">759748</data>
    </edge>
    <edge source="LKA" target="BEL">
      <data key="d0">251730</data>
    </edge>
    <edge source="LKA" target="BRA">
      <data key="d0">73314</data>
    </edge>
    <edge source="LKA" target="CAN">
      <data key="d0">560718</data>
    </edge>
    <edge source="LKA" target="CHN">
      <data key="d0">106325</data>
    </edge>
    <edge source="LKA" target="HRV">
      <data key="d0">336009</data>
    </edge>
    <edge source="LKA" target="FRA">
      <data key="d0">1461639</data>
    </edge>
    <edge source="LKA" target="DEU">
      <data key="d0">3750828</data>
    </edge>
    <edge source="LKA" target="GRC">
      <data key="d0">294270</data>
    </edge>
    <edge source="LKA" target="HKG">
      <data key="d0">173805</data>
    </edge>
    <edge source="LKA" target="IRL">
      <data key="d0">224591</data>
    </edge>
    <edge source="LKA" target="ISR">
      <data key="d0">297434</data>
    </edge>
    <edge source="LKA" target="ITA">
      <data key="d0">467527</data>
    </edge>
    <edge source="LKA" target="JPN">
      <data key="d0">5981973</data>
    </edge>
    <edge source="LKA" target="JOR">
      <data key="d0">13814</data>
    </edge>
    <edge source="LKA" target="KOR">
      <data key="d0">3399975</data>
    </edge>
    <edge source="LKA" target="MYS">
      <data key="d0">290196</data>
    </edge>
    <edge source="LKA" target="MAR">
      <data key="d0">69241</data>
    </edge>
    <edge source="LKA" target="OMN">
      <data key="d0">18640</data>
    </edge>
    <edge source="LKA" target="NLD">
      <data key="d0">3068046</data>
    </edge>
    <edge source="LKA" target="NZL">
      <data key="d0">108302</data>
    </edge>
    <edge source="LKA" target="NOR">
      <data key="d0">49871</data>
    </edge>
    <edge source="LKA" target="PAK">
      <data key="d0">299107</data>
    </edge>
    <edge source="LKA" target="POL">
      <data key="d0">450172</data>
    </edge>
    <edge source="LKA" target="PRT">
      <data key="d0">528068</data>
    </edge>
    <edge source="LKA" target="SAU">
      <data key="d0">195594</data>
    </edge>
    <edge source="LKA" target="IND">
      <data key="d0">102275</data>
    </edge>
    <edge source="LKA" target="SVN">
      <data key="d0">48853</data>
    </edge>
    <edge source="LKA" target="ZAF">
      <data key="d0">410084</data>
    </edge>
    <edge source="LKA" target="ESP">
      <data key="d0">1152679</data>
    </edge>
    <edge source="LKA" target="SWE">
      <data key="d0">75231</data>
    </edge>
    <edge source="LKA" target="CHE">
      <data key="d0">13756</data>
    </edge>
    <edge source="LKA" target="THA">
      <data key="d0">89005</data>
    </edge>
    <edge source="LKA" target="ARE">
      <data key="d0">95054</data>
    </edge>
    <edge source="LKA" target="TUR">
      <data key="d0">115286</data>
    </edge>
    <edge source="LKA" target="EGY">
      <data key="d0">250789</data>
    </edge>
    <edge source="LKA" target="GBR">
      <data key="d0">1953096</data>
    </edge>
    <edge source="LKA" target="TZA">
      <data key="d0">10118</data>
    </edge>
    <edge source="LKA" target="USA">
      <data key="d0">3432919</data>
    </edge>
    <edge source="BEN" target="BEL">
      <data key="d0">3682484</data>
    </edge>
    <edge source="BEN" target="BRA">
      <data key="d0">16758885</data>
    </edge>
    <edge source="BEN" target="CHN">
      <data key="d0">379397</data>
    </edge>
    <edge source="BEN" target="COL">
      <data key="d0">3009341</data>
    </edge>
    <edge source="BEN" target="DNK">
      <data key="d0">138118</data>
    </edge>
    <edge source="BEN" target="FRA">
      <data key="d0">1382344</data>
    </edge>
    <edge source="BEN" target="DEU">
      <data key="d0">3592187</data>
    </edge>
    <edge source="BEN" target="GTM">
      <data key="d0">59717</data>
    </edge>
    <edge source="BEN" target="IDN">
      <data key="d0">9511852</data>
    </edge>
    <edge source="BEN" target="ITA">
      <data key="d0">5606154</data>
    </edge>
    <edge source="BEN" target="JPN">
      <data key="d0">38225</data>
    </edge>
    <edge source="BEN" target="MYS">
      <data key="d0">1397014</data>
    </edge>
    <edge source="BEN" target="MUS">
      <data key="d0">235389</data>
    </edge>
    <edge source="BEN" target="MAR">
      <data key="d0">7085556</data>
    </edge>
    <edge source="BEN" target="NER">
      <data key="d0">53800</data>
    </edge>
    <edge source="BEN" target="PAK">
      <data key="d0">1202570</data>
    </edge>
    <edge source="BEN" target="PHL">
      <data key="d0">179662</data>
    </edge>
    <edge source="BEN" target="PRT">
      <data key="d0">2361689</data>
    </edge>
    <edge source="BEN" target="ROU">
      <data key="d0">59677</data>
    </edge>
    <edge source="BEN" target="IND">
      <data key="d0">42594699</data>
    </edge>
    <edge source="BEN" target="SGP">
      <data key="d0">38694</data>
    </edge>
    <edge source="BEN" target="VNM">
      <data key="d0">759949</data>
    </edge>
    <edge source="BEN" target="ESP">
      <data key="d0">1125413</data>
    </edge>
    <edge source="BEN" target="CHE">
      <data key="d0">1695289</data>
    </edge>
    <edge source="BEN" target="THA">
      <data key="d0">7271389</data>
    </edge>
    <edge source="BEN" target="TUN">
      <data key="d0">224614</data>
    </edge>
    <edge source="BEN" target="TUR">
      <data key="d0">7121511</data>
    </edge>
    <edge source="BEN" target="GBR">
      <data key="d0">202820</data>
    </edge>
    <edge source="BEN" target="TZA">
      <data key="d0">19435</data>
    </edge>
    <edge source="DNK" target="BEL">
      <data key="d0">659872</data>
    </edge>
    <edge source="DNK" target="BGR">
      <data key="d0">947567</data>
    </edge>
    <edge source="DNK" target="BLR">
      <data key="d0">22098</data>
    </edge>
    <edge source="DNK" target="CMR">
      <data key="d0">37268</data>
    </edge>
    <edge source="DNK" target="BEN">
      <data key="d0">61267</data>
    </edge>
    <edge source="DNK" target="EST">
      <data key="d0">78596</data>
    </edge>
    <edge source="DNK" target="FIN">
      <data key="d0">277461</data>
    </edge>
    <edge source="DNK" target="FRA">
      <data key="d0">31348</data>
    </edge>
    <edge source="DNK" target="GEO">
      <data key="d0">60237</data>
    </edge>
    <edge source="DNK" target="DEU">
      <data key="d0">24197</data>
    </edge>
    <edge source="DNK" target="GHA">
      <data key="d0">214347</data>
    </edge>
    <edge source="DNK" target="HUN">
      <data key="d0">49643</data>
    </edge>
    <edge source="DNK" target="IRL">
      <data key="d0">11891</data>
    </edge>
    <edge source="DNK" target="CIV">
      <data key="d0">183789</data>
    </edge>
    <edge source="DNK" target="JOR">
      <data key="d0">135530</data>
    </edge>
    <edge source="DNK" target="LVA">
      <data key="d0">112910</data>
    </edge>
    <edge source="DNK" target="LTU">
      <data key="d0">620310</data>
    </edge>
    <edge source="DNK" target="MWI">
      <data key="d0">10492</data>
    </edge>
    <edge source="DNK" target="MYS">
      <data key="d0">29928</data>
    </edge>
    <edge source="DNK" target="NAM">
      <data key="d0">18186</data>
    </edge>
    <edge source="DNK" target="NLD">
      <data key="d0">74861</data>
    </edge>
    <edge source="DNK" target="NOR">
      <data key="d0">565704</data>
    </edge>
    <edge source="DNK" target="PAK">
      <data key="d0">33137</data>
    </edge>
    <edge source="DNK" target="POL">
      <data key="d0">471476</data>
    </edge>
    <edge source="DNK" target="ROU">
      <data key="d0">110446</data>
    </edge>
    <edge source="DNK" target="RUS">
      <data key="d0">44741</data>
    </edge>
    <edge source="DNK" target="SGP">
      <data key="d0">14424</data>
    </edge>
    <edge source="DNK" target="ESP">
      <data key="d0">56662</data>
    </edge>
    <edge source="DNK" target="SWE">
      <data key="d0">763241</data>
    </edge>
    <edge source="DNK" target="TGO">
      <data key="d0">34935</data>
    </edge>
    <edge source="DNK" target="TUR">
      <data key="d0">935157</data>
    </edge>
    <edge source="DNK" target="UKR">
      <data key="d0">321305</data>
    </edge>
    <edge source="DNK" target="MKD">
      <data key="d0">10976</data>
    </edge>
    <edge source="DNK" target="GBR">
      <data key="d0">411107</data>
    </edge>
    <edge source="DNK" target="USA">
      <data key="d0">44802</data>
    </edge>
    <edge source="GMB" target="IND">
      <data key="d0">76228</data>
    </edge>
    <edge source="GHA" target="BEL">
      <data key="d0">70701</data>
    </edge>
    <edge source="GHA" target="CMR">
      <data key="d0">10580</data>
    </edge>
    <edge source="GHA" target="CHN">
      <data key="d0">192828</data>
    </edge>
    <edge source="GHA" target="DNK">
      <data key="d0">134460</data>
    </edge>
    <edge source="GHA" target="FRA">
      <data key="d0">660778</data>
    </edge>
    <edge source="GHA" target="DEU">
      <data key="d0">96783</data>
    </edge>
    <edge source="GHA" target="ITA">
      <data key="d0">825383</data>
    </edge>
    <edge source="GHA" target="CIV">
      <data key="d0">231958</data>
    </edge>
    <edge source="GHA" target="NLD">
      <data key="d0">54468</data>
    </edge>
    <edge source="GHA" target="PRT">
      <data key="d0">80552</data>
    </edge>
    <edge source="GHA" target="IND">
      <data key="d0">2798076</data>
    </edge>
    <edge source="GHA" target="ZAF">
      <data key="d0">26965</data>
    </edge>
    <edge source="GHA" target="ESP">
      <data key="d0">138910</data>
    </edge>
    <edge source="GHA" target="CHE">
      <data key="d0">33641</data>
    </edge>
    <edge source="GHA" target="THA">
      <data key="d0">83703</data>
    </edge>
    <edge source="GHA" target="TUR">
      <data key="d0">260504</data>
    </edge>
    <edge source="GHA" target="GBR">
      <data key="d0">350568</data>
    </edge>
    <edge source="GHA" target="USA">
      <data key="d0">1444244</data>
    </edge>
    <edge source="HND" target="CRI">
      <data key="d0">26969</data>
    </edge>
    <edge source="HND" target="ECU">
      <data key="d0">10625</data>
    </edge>
    <edge source="HND" target="SLV">
      <data key="d0">37490</data>
    </edge>
    <edge source="HND" target="GTM">
      <data key="d0">59786</data>
    </edge>
    <edge source="HND" target="USA">
      <data key="d0">205314</data>
    </edge>
    <edge source="IRL" target="ALB">
      <data key="d0">10022</data>
    </edge>
    <edge source="IRL" target="ARG">
      <data key="d0">61607</data>
    </edge>
    <edge source="IRL" target="AUS">
      <data key="d0">990832</data>
    </edge>
    <edge source="IRL" target="AUT">
      <data key="d0">68672</data>
    </edge>
    <edge source="IRL" target="BEL">
      <data key="d0">2950949</data>
    </edge>
    <edge source="IRL" target="BWA">
      <data key="d0">12739</data>
    </edge>
    <edge source="IRL" target="BLR">
      <data key="d0">124862</data>
    </edge>
    <edge source="IRL" target="CAN">
      <data key="d0">445700</data>
    </edge>
    <edge source="IRL" target="LKA">
      <data key="d0">32674</data>
    </edge>
    <edge source="IRL" target="CHN">
      <data key="d0">3178066</data>
    </edge>
    <edge source="IRL" target="HRV">
      <data key="d0">43673</data>
    </edge>
    <edge source="IRL" target="CZE">
      <data key="d0">324821</data>
    </edge>
    <edge source="IRL" target="BEN">
      <data key="d0">39417</data>
    </edge>
    <edge source="IRL" target="DNK">
      <data key="d0">243430</data>
    </edge>
    <edge source="IRL" target="ETH">
      <data key="d0">17188</data>
    </edge>
    <edge source="IRL" target="FIN">
      <data key="d0">81962</data>
    </edge>
    <edge source="IRL" target="FRA">
      <data key="d0">3944953</data>
    </edge>
    <edge source="IRL" target="DEU">
      <data key="d0">19401950</data>
    </edge>
    <edge source="IRL" target="GRC">
      <data key="d0">85773</data>
    </edge>
    <edge source="IRL" target="HKG">
      <data key="d0">63998</data>
    </edge>
    <edge source="IRL" target="HUN">
      <data key="d0">133852</data>
    </edge>
    <edge source="IRL" target="ISR">
      <data key="d0">405542</data>
    </edge>
    <edge source="IRL" target="ITA">
      <data key="d0">5191060</data>
    </edge>
    <edge source="IRL" target="JPN">
      <data key="d0">108341</data>
    </edge>
    <edge source="IRL" target="JOR">
      <data key="d0">11770</data>
    </edge>
    <edge source="IRL" target="KOR">
      <data key="d0">89554</data>
    </edge>
    <edge source="IRL" target="LTU">
      <data key="d0">88225</data>
    </edge>
    <edge source="IRL" target="MYS">
      <data key="d0">32994</data>
    </edge>
    <edge source="IRL" target="MEX">
      <data key="d0">14482</data>
    </edge>
    <edge source="IRL" target="MAR">
      <data key="d0">51591</data>
    </edge>
    <edge source="IRL" target="NLD">
      <data key="d0">631760</data>
    </edge>
    <edge source="IRL" target="NZL">
      <data key="d0">721530</data>
    </edge>
    <edge source="IRL" target="NOR">
      <data key="d0">377652</data>
    </edge>
    <edge source="IRL" target="PAK">
      <data key="d0">256221</data>
    </edge>
    <edge source="IRL" target="PER">
      <data key="d0">25951</data>
    </edge>
    <edge source="IRL" target="POL">
      <data key="d0">1082376</data>
    </edge>
    <edge source="IRL" target="PRT">
      <data key="d0">1637203</data>
    </edge>
    <edge source="IRL" target="ROU">
      <data key="d0">30794</data>
    </edge>
    <edge source="IRL" target="RUS">
      <data key="d0">28232</data>
    </edge>
    <edge source="IRL" target="SAU">
      <data key="d0">36243</data>
    </edge>
    <edge source="IRL" target="IND">
      <data key="d0">65504</data>
    </edge>
    <edge source="IRL" target="SGP">
      <data key="d0">112230</data>
    </edge>
    <edge source="IRL" target="SVN">
      <data key="d0">271802</data>
    </edge>
    <edge source="IRL" target="ZAF">
      <data key="d0">591283</data>
    </edge>
    <edge source="IRL" target="ESP">
      <data key="d0">5553177</data>
    </edge>
    <edge source="IRL" target="SWE">
      <data key="d0">81985</data>
    </edge>
    <edge source="IRL" target="CHE">
      <data key="d0">490025</data>
    </edge>
    <edge source="IRL" target="THA">
      <data key="d0">138120</data>
    </edge>
    <edge source="IRL" target="TGO">
      <data key="d0">12650</data>
    </edge>
    <edge source="IRL" target="ARE">
      <data key="d0">37279</data>
    </edge>
    <edge source="IRL" target="TUN">
      <data key="d0">178840</data>
    </edge>
    <edge source="IRL" target="TUR">
      <data key="d0">1549395</data>
    </edge>
    <edge source="IRL" target="UKR">
      <data key="d0">10759</data>
    </edge>
    <edge source="IRL" target="GBR">
      <data key="d0">51629277</data>
    </edge>
    <edge source="IRL" target="TZA">
      <data key="d0">17155</data>
    </edge>
    <edge source="IRL" target="USA">
      <data key="d0">3163759</data>
    </edge>
    <edge source="JOR" target="LKA">
      <data key="d0">55289</data>
    </edge>
    <edge source="JOR" target="FRA">
      <data key="d0">61777</data>
    </edge>
    <edge source="JOR" target="LBN">
      <data key="d0">32844</data>
    </edge>
    <edge source="JOR" target="SAU">
      <data key="d0">59024</data>
    </edge>
    <edge source="JOR" target="IND">
      <data key="d0">26093</data>
    </edge>
    <edge source="JOR" target="ARE">
      <data key="d0">71278</data>
    </edge>
    <edge source="JOR" target="TUR">
      <data key="d0">437762</data>
    </edge>
    <edge source="JOR" target="EGY">
      <data key="d0">109741</data>
    </edge>
    <edge source="JOR" target="GBR">
      <data key="d0">59521</data>
    </edge>
    <edge source="MWI" target="AUS">
      <data key="d0">11569</data>
    </edge>
    <edge source="MWI" target="GHA">
      <data key="d0">13953</data>
    </edge>
    <edge source="MWI" target="MUS">
      <data key="d0">198066</data>
    </edge>
    <edge source="MWI" target="IND">
      <data key="d0">660620</data>
    </edge>
    <edge source="MWI" target="ZAF">
      <data key="d0">1996071</data>
    </edge>
    <edge source="MWI" target="CHE">
      <data key="d0">863830</data>
    </edge>
    <edge source="MWI" target="THA">
      <data key="d0">213962</data>
    </edge>
    <edge source="MWI" target="UGA">
      <data key="d0">39803</data>
    </edge>
    <edge source="MWI" target="GBR">
      <data key="d0">4044581</data>
    </edge>
    <edge source="MWI" target="USA">
      <data key="d0">12551</data>
    </edge>
    <edge source="MUS" target="FRA">
      <data key="d0">35831</data>
    </edge>
    <edge source="MUS" target="DEU">
      <data key="d0">54424</data>
    </edge>
    <edge source="MUS" target="HKG">
      <data key="d0">129465</data>
    </edge>
    <edge source="MUS" target="ITA">
      <data key="d0">17598</data>
    </edge>
    <edge source="MUS" target="MDG">
      <data key="d0">771447</data>
    </edge>
    <edge source="MUS" target="ZAF">
      <data key="d0">172398</data>
    </edge>
    <edge source="MUS" target="ESP">
      <data key="d0">774038</data>
    </edge>
    <edge source="MUS" target="THA">
      <data key="d0">50617</data>
    </edge>
    <edge source="MUS" target="GBR">
      <data key="d0">320234</data>
    </edge>
    <edge source="MAR" target="BEL">
      <data key="d0">527504</data>
    </edge>
    <edge source="MAR" target="FRA">
      <data key="d0">303268</data>
    </edge>
    <edge source="MAR" target="DEU">
      <data key="d0">19248</data>
    </edge>
    <edge source="MAR" target="JPN">
      <data key="d0">22141</data>
    </edge>
    <edge source="MAR" target="NLD">
      <data key="d0">459898</data>
    </edge>
    <edge source="MAR" target="PRT">
      <data key="d0">403722</data>
    </edge>
    <edge source="MAR" target="ZAF">
      <data key="d0">721015</data>
    </edge>
    <edge source="MAR" target="ESP">
      <data key="d0">43138</data>
    </edge>
    <edge source="MAR" target="TUN">
      <data key="d0">23772</data>
    </edge>
    <edge source="MOZ" target="BEL">
      <data key="d0">548634</data>
    </edge>
    <edge source="MOZ" target="CHN">
      <data key="d0">91309</data>
    </edge>
    <edge source="MOZ" target="FRA">
      <data key="d0">611047</data>
    </edge>
    <edge source="MOZ" target="DEU">
      <data key="d0">69731</data>
    </edge>
    <edge source="MOZ" target="IDN">
      <data key="d0">116333</data>
    </edge>
    <edge source="MOZ" target="ITA">
      <data key="d0">587088</data>
    </edge>
    <edge source="MOZ" target="JPN">
      <data key="d0">17199</data>
    </edge>
    <edge source="MOZ" target="MYS">
      <data key="d0">39415</data>
    </edge>
    <edge source="MOZ" target="PRT">
      <data key="d0">12150133</data>
    </edge>
    <edge source="MOZ" target="SEN">
      <data key="d0">40253</data>
    </edge>
    <edge source="MOZ" target="IND">
      <data key="d0">4523605</data>
    </edge>
    <edge source="MOZ" target="SGP">
      <data key="d0">716881</data>
    </edge>
    <edge source="MOZ" target="VNM">
      <data key="d0">237948</data>
    </edge>
    <edge source="MOZ" target="ZAF">
      <data key="d0">2413057</data>
    </edge>
    <edge source="MOZ" target="ZWE">
      <data key="d0">419417</data>
    </edge>
    <edge source="MOZ" target="ESP">
      <data key="d0">84256</data>
    </edge>
    <edge source="MOZ" target="THA">
      <data key="d0">827371</data>
    </edge>
    <edge source="MOZ" target="TGO">
      <data key="d0">24999</data>
    </edge>
    <edge source="MOZ" target="TUR">
      <data key="d0">57381</data>
    </edge>
    <edge source="MOZ" target="GBR">
      <data key="d0">2530764</data>
    </edge>
    <edge source="MOZ" target="USA">
      <data key="d0">47246</data>
    </edge>
    <edge source="NZL" target="AUS">
      <data key="d0">24486636</data>
    </edge>
    <edge source="NZL" target="BEL">
      <data key="d0">24075170</data>
    </edge>
    <edge source="NZL" target="CAN">
      <data key="d0">888984</data>
    </edge>
    <edge source="NZL" target="CHN">
      <data key="d0">68401101</data>
    </edge>
    <edge source="NZL" target="CZE">
      <data key="d0">685807</data>
    </edge>
    <edge source="NZL" target="DNK">
      <data key="d0">847712</data>
    </edge>
    <edge source="NZL" target="EST">
      <data key="d0">37206</data>
    </edge>
    <edge source="NZL" target="FIN">
      <data key="d0">485069</data>
    </edge>
    <edge source="NZL" target="FRA">
      <data key="d0">2184026</data>
    </edge>
    <edge source="NZL" target="DEU">
      <data key="d0">31390194</data>
    </edge>
    <edge source="NZL" target="GRC">
      <data key="d0">4187047</data>
    </edge>
    <edge source="NZL" target="HKG">
      <data key="d0">3247429</data>
    </edge>
    <edge source="NZL" target="HUN">
      <data key="d0">197455</data>
    </edge>
    <edge source="NZL" target="IDN">
      <data key="d0">227819</data>
    </edge>
    <edge source="NZL" target="IRL">
      <data key="d0">2845920</data>
    </edge>
    <edge source="NZL" target="ITA">
      <data key="d0">56365425</data>
    </edge>
    <edge source="NZL" target="JPN">
      <data key="d0">17219040</data>
    </edge>
    <edge source="NZL" target="KOR">
      <data key="d0">1768183</data>
    </edge>
    <edge source="NZL" target="LVA">
      <data key="d0">140983</data>
    </edge>
    <edge source="NZL" target="LTU">
      <data key="d0">38580</data>
    </edge>
    <edge source="NZL" target="MYS">
      <data key="d0">316078</data>
    </edge>
    <edge source="NZL" target="MUS">
      <data key="d0">824755</data>
    </edge>
    <edge source="NZL" target="MEX">
      <data key="d0">389272</data>
    </edge>
    <edge source="NZL" target="MDA">
      <data key="d0">36836</data>
    </edge>
    <edge source="NZL" target="MAR">
      <data key="d0">387933</data>
    </edge>
    <edge source="NZL" target="NLD">
      <data key="d0">255580</data>
    </edge>
    <edge source="NZL" target="NOR">
      <data key="d0">354675</data>
    </edge>
    <edge source="NZL" target="PAK">
      <data key="d0">4420880</data>
    </edge>
    <edge source="NZL" target="PER">
      <data key="d0">39111</data>
    </edge>
    <edge source="NZL" target="PHL">
      <data key="d0">574530</data>
    </edge>
    <edge source="NZL" target="POL">
      <data key="d0">479217</data>
    </edge>
    <edge source="NZL" target="PRT">
      <data key="d0">632043</data>
    </edge>
    <edge source="NZL" target="ROU">
      <data key="d0">471627</data>
    </edge>
    <edge source="NZL" target="RUS">
      <data key="d0">30173</data>
    </edge>
    <edge source="NZL" target="IND">
      <data key="d0">30020233</data>
    </edge>
    <edge source="NZL" target="SGP">
      <data key="d0">1051430</data>
    </edge>
    <edge source="NZL" target="SVK">
      <data key="d0">40942</data>
    </edge>
    <edge source="NZL" target="VNM">
      <data key="d0">78335</data>
    </edge>
    <edge source="NZL" target="ZAF">
      <data key="d0">1756526</data>
    </edge>
    <edge source="NZL" target="ESP">
      <data key="d0">1138735</data>
    </edge>
    <edge source="NZL" target="SWE">
      <data key="d0">71884</data>
    </edge>
    <edge source="NZL" target="CHE">
      <data key="d0">289127</data>
    </edge>
    <edge source="NZL" target="THA">
      <data key="d0">1076132</data>
    </edge>
    <edge source="NZL" target="ARE">
      <data key="d0">135188</data>
    </edge>
    <edge source="NZL" target="TUR">
      <data key="d0">11189422</data>
    </edge>
    <edge source="NZL" target="UKR">
      <data key="d0">70228</data>
    </edge>
    <edge source="NZL" target="EGY">
      <data key="d0">3975272</data>
    </edge>
    <edge source="NZL" target="GBR">
      <data key="d0">53793643</data>
    </edge>
    <edge source="NZL" target="USA">
      <data key="d0">18403063</data>
    </edge>
    <edge source="NZL" target="URY">
      <data key="d0">800549</data>
    </edge>
    <edge source="POL" target="AUS">
      <data key="d0">132000</data>
    </edge>
    <edge source="POL" target="BEL">
      <data key="d0">3702000</data>
    </edge>
    <edge source="POL" target="BGR">
      <data key="d0">135000</data>
    </edge>
    <edge source="POL" target="CMR">
      <data key="d0">75000</data>
    </edge>
    <edge source="POL" target="CAN">
      <data key="d0">69000</data>
    </edge>
    <edge source="POL" target="CHL">
      <data key="d0">190000</data>
    </edge>
    <edge source="POL" target="CHN">
      <data key="d0">150000</data>
    </edge>
    <edge source="POL" target="CZE">
      <data key="d0">645000</data>
    </edge>
    <edge source="POL" target="BEN">
      <data key="d0">164000</data>
    </edge>
    <edge source="POL" target="DNK">
      <data key="d0">1312000</data>
    </edge>
    <edge source="POL" target="EST">
      <data key="d0">291000</data>
    </edge>
    <edge source="POL" target="FRA">
      <data key="d0">3002000</data>
    </edge>
    <edge source="POL" target="DEU">
      <data key="d0">17008000</data>
    </edge>
    <edge source="POL" target="GTM">
      <data key="d0">65000</data>
    </edge>
    <edge source="POL" target="HUN">
      <data key="d0">1366000</data>
    </edge>
    <edge source="POL" target="IRL">
      <data key="d0">368000</data>
    </edge>
    <edge source="POL" target="ITA">
      <data key="d0">5306000</data>
    </edge>
    <edge source="POL" target="KOR">
      <data key="d0">75000</data>
    </edge>
    <edge source="POL" target="LBN">
      <data key="d0">300000</data>
    </edge>
    <edge source="POL" target="LVA">
      <data key="d0">988000</data>
    </edge>
    <edge source="POL" target="LTU">
      <data key="d0">414000</data>
    </edge>
    <edge source="POL" target="MWI">
      <data key="d0">53000</data>
    </edge>
    <edge source="POL" target="NLD">
      <data key="d0">2241000</data>
    </edge>
    <edge source="POL" target="NOR">
      <data key="d0">234000</data>
    </edge>
    <edge source="POL" target="ROU">
      <data key="d0">106000</data>
    </edge>
    <edge source="POL" target="RUS">
      <data key="d0">1475000</data>
    </edge>
    <edge source="POL" target="IND">
      <data key="d0">275000</data>
    </edge>
    <edge source="POL" target="SVK">
      <data key="d0">60000</data>
    </edge>
    <edge source="POL" target="SVN">
      <data key="d0">788000</data>
    </edge>
    <edge source="POL" target="ESP">
      <data key="d0">1875000</data>
    </edge>
    <edge source="POL" target="SWE">
      <data key="d0">294000</data>
    </edge>
    <edge source="POL" target="CHE">
      <data key="d0">194000</data>
    </edge>
    <edge source="POL" target="TUR">
      <data key="d0">636000</data>
    </edge>
    <edge source="POL" target="UKR">
      <data key="d0">916000</data>
    </edge>
    <edge source="POL" target="EGY">
      <data key="d0">54000</data>
    </edge>
    <edge source="POL" target="GBR">
      <data key="d0">6335000</data>
    </edge>
    <edge source="POL" target="USA">
      <data key="d0">587000</data>
    </edge>
    <edge source="SAU" target="AUT">
      <data key="d0">126667</data>
    </edge>
    <edge source="SAU" target="LKA">
      <data key="d0">164534</data>
    </edge>
    <edge source="SAU" target="COL">
      <data key="d0">86133</data>
    </edge>
    <edge source="SAU" target="ETH">
      <data key="d0">136534</data>
    </edge>
    <edge source="SAU" target="GMB">
      <data key="d0">106933</data>
    </edge>
    <edge source="SAU" target="IDN">
      <data key="d0">73867</data>
    </edge>
    <edge source="SAU" target="ITA">
      <data key="d0">60533</data>
    </edge>
    <edge source="SAU" target="JOR">
      <data key="d0">102667</data>
    </edge>
    <edge source="SAU" target="LBN">
      <data key="d0">86933</data>
    </edge>
    <edge source="SAU" target="LTU">
      <data key="d0">1381335</data>
    </edge>
    <edge source="SAU" target="MAR">
      <data key="d0">10885614</data>
    </edge>
    <edge source="SAU" target="NER">
      <data key="d0">133067</data>
    </edge>
    <edge source="SAU" target="PAN">
      <data key="d0">92267</data>
    </edge>
    <edge source="SAU" target="PHL">
      <data key="d0">204800</data>
    </edge>
    <edge source="SAU" target="SEN">
      <data key="d0">88533</data>
    </edge>
    <edge source="SAU" target="IND">
      <data key="d0">262134</data>
    </edge>
    <edge source="SAU" target="SGP">
      <data key="d0">30133</data>
    </edge>
    <edge source="SAU" target="ESP">
      <data key="d0">66133</data>
    </edge>
    <edge source="SAU" target="ARE">
      <data key="d0">316000</data>
    </edge>
    <edge source="SAU" target="TUN">
      <data key="d0">1608269</data>
    </edge>
    <edge source="SAU" target="TUR">
      <data key="d0">2448803</data>
    </edge>
    <edge source="SAU" target="EGY">
      <data key="d0">9578945</data>
    </edge>
    <edge source="SAU" target="GBR">
      <data key="d0">266400</data>
    </edge>
    <edge source="SAU" target="TZA">
      <data key="d0">242400</data>
    </edge>
    <edge source="SAU" target="USA">
      <data key="d0">188000</data>
    </edge>
    <edge source="SVK" target="AUT">
      <data key="d0">3908511</data>
    </edge>
    <edge source="SVK" target="BEL">
      <data key="d0">189627</data>
    </edge>
    <edge source="SVK" target="BGR">
      <data key="d0">10491</data>
    </edge>
    <edge source="SVK" target="CZE">
      <data key="d0">2186003</data>
    </edge>
    <edge source="SVK" target="FRA">
      <data key="d0">125780</data>
    </edge>
    <edge source="SVK" target="DEU">
      <data key="d0">2149047</data>
    </edge>
    <edge source="SVK" target="HUN">
      <data key="d0">212942</data>
    </edge>
    <edge source="SVK" target="ITA">
      <data key="d0">1672594</data>
    </edge>
    <edge source="SVK" target="MDA">
      <data key="d0">11355</data>
    </edge>
    <edge source="SVK" target="NLD">
      <data key="d0">722724</data>
    </edge>
    <edge source="SVK" target="POL">
      <data key="d0">736135</data>
    </edge>
    <edge source="SVK" target="RUS">
      <data key="d0">62550</data>
    </edge>
    <edge source="SVK" target="CHE">
      <data key="d0">21653</data>
    </edge>
    <edge source="SVK" target="UKR">
      <data key="d0">219507</data>
    </edge>
    <edge source="SVK" target="GBR">
      <data key="d0">136264</data>
    </edge>
    <edge source="SVN" target="AUT">
      <data key="d0">1092605</data>
    </edge>
    <edge source="SVN" target="BEL">
      <data key="d0">44400</data>
    </edge>
    <edge source="SVN" target="HRV">
      <data key="d0">978320</data>
    </edge>
    <edge source="SVN" target="DEU">
      <data key="d0">438985</data>
    </edge>
    <edge source="SVN" target="GRC">
      <data key="d0">57067</data>
    </edge>
    <edge source="SVN" target="HUN">
      <data key="d0">31015</data>
    </edge>
    <edge source="SVN" target="ITA">
      <data key="d0">1631510</data>
    </edge>
    <edge source="SVN" target="NLD">
      <data key="d0">11374</data>
    </edge>
    <edge source="SVN" target="TUR">
      <data key="d0">55960</data>
    </edge>
    <edge source="SVN" target="UKR">
      <data key="d0">167150</data>
    </edge>
    <edge source="TGO" target="BEL">
      <data key="d0">157618</data>
    </edge>
    <edge source="TGO" target="BRA">
      <data key="d0">5978505</data>
    </edge>
    <edge source="TGO" target="CHN">
      <data key="d0">238360</data>
    </edge>
    <edge source="TGO" target="COL">
      <data key="d0">3385509</data>
    </edge>
    <edge source="TGO" target="FRA">
      <data key="d0">332865</data>
    </edge>
    <edge source="TGO" target="DEU">
      <data key="d0">407587</data>
    </edge>
    <edge source="TGO" target="GHA">
      <data key="d0">322872</data>
    </edge>
    <edge source="TGO" target="GTM">
      <data key="d0">207694</data>
    </edge>
    <edge source="TGO" target="IDN">
      <data key="d0">5519250</data>
    </edge>
    <edge source="TGO" target="ITA">
      <data key="d0">1636615</data>
    </edge>
    <edge source="TGO" target="CIV">
      <data key="d0">11000</data>
    </edge>
    <edge source="TGO" target="JPN">
      <data key="d0">17572</data>
    </edge>
    <edge source="TGO" target="MYS">
      <data key="d0">876512</data>
    </edge>
    <edge source="TGO" target="MAR">
      <data key="d0">1590908</data>
    </edge>
    <edge source="TGO" target="NLD">
      <data key="d0">190997</data>
    </edge>
    <edge source="TGO" target="PAK">
      <data key="d0">170257</data>
    </edge>
    <edge source="TGO" target="PAN">
      <data key="d0">33596</data>
    </edge>
    <edge source="TGO" target="PRT">
      <data key="d0">557309</data>
    </edge>
    <edge source="TGO" target="IND">
      <data key="d0">6864077</data>
    </edge>
    <edge source="TGO" target="VNM">
      <data key="d0">261917</data>
    </edge>
    <edge source="TGO" target="ESP">
      <data key="d0">172023</data>
    </edge>
    <edge source="TGO" target="CHE">
      <data key="d0">35086</data>
    </edge>
    <edge source="TGO" target="THA">
      <data key="d0">1423361</data>
    </edge>
    <edge source="TGO" target="TUR">
      <data key="d0">1489779</data>
    </edge>
    <edge source="TGO" target="USA">
      <data key="d0">89611</data>
    </edge>
    <edge source="UGA" target="BEL">
      <data key="d0">277366</data>
    </edge>
    <edge source="UGA" target="BDI">
      <data key="d0">32420</data>
    </edge>
    <edge source="UGA" target="CAN">
      <data key="d0">44812</data>
    </edge>
    <edge source="UGA" target="DNK">
      <data key="d0">61855</data>
    </edge>
    <edge source="UGA" target="FRA">
      <data key="d0">24709</data>
    </edge>
    <edge source="UGA" target="DEU">
      <data key="d0">41387</data>
    </edge>
    <edge source="UGA" target="ITA">
      <data key="d0">11628</data>
    </edge>
    <edge source="UGA" target="CIV">
      <data key="d0">19544</data>
    </edge>
    <edge source="UGA" target="MAR">
      <data key="d0">35136</data>
    </edge>
    <edge source="UGA" target="MOZ">
      <data key="d0">57216</data>
    </edge>
    <edge source="UGA" target="NLD">
      <data key="d0">1164211</data>
    </edge>
    <edge source="UGA" target="SGP">
      <data key="d0">1465658</data>
    </edge>
    <edge source="UGA" target="ZAF">
      <data key="d0">192632</data>
    </edge>
    <edge source="UGA" target="ZWE">
      <data key="d0">27934</data>
    </edge>
    <edge source="UGA" target="ESP">
      <data key="d0">19837</data>
    </edge>
    <edge source="UGA" target="CHE">
      <data key="d0">5524912</data>
    </edge>
    <edge source="UGA" target="GBR">
      <data key="d0">10028975</data>
    </edge>
    <edge source="UGA" target="TZA">
      <data key="d0">324375</data>
    </edge>
    <edge source="UGA" target="USA">
      <data key="d0">29882</data>
    </edge>
    <edge source="EGY" target="AUT">
      <data key="d0">56764</data>
    </edge>
    <edge source="EGY" target="BEL">
      <data key="d0">2163765</data>
    </edge>
    <edge source="EGY" target="BRA">
      <data key="d0">4201454</data>
    </edge>
    <edge source="EGY" target="CHN">
      <data key="d0">13162473</data>
    </edge>
    <edge source="EGY" target="COL">
      <data key="d0">1378292</data>
    </edge>
    <edge source="EGY" target="CZE">
      <data key="d0">106135</data>
    </edge>
    <edge source="EGY" target="DNK">
      <data key="d0">317340</data>
    </edge>
    <edge source="EGY" target="FRA">
      <data key="d0">2123840</data>
    </edge>
    <edge source="EGY" target="DEU">
      <data key="d0">5366178</data>
    </edge>
    <edge source="EGY" target="GRC">
      <data key="d0">9824327</data>
    </edge>
    <edge source="EGY" target="HKG">
      <data key="d0">547047</data>
    </edge>
    <edge source="EGY" target="HUN">
      <data key="d0">1340191</data>
    </edge>
    <edge source="EGY" target="IDN">
      <data key="d0">4128027</data>
    </edge>
    <edge source="EGY" target="IRL">
      <data key="d0">465310</data>
    </edge>
    <edge source="EGY" target="ITA">
      <data key="d0">45396226</data>
    </edge>
    <edge source="EGY" target="JPN">
      <data key="d0">10096673</data>
    </edge>
    <edge source="EGY" target="KOR">
      <data key="d0">11187187</data>
    </edge>
    <edge source="EGY" target="LBN">
      <data key="d0">10378</data>
    </edge>
    <edge source="EGY" target="MYS">
      <data key="d0">238402</data>
    </edge>
    <edge source="EGY" target="MAR">
      <data key="d0">700342</data>
    </edge>
    <edge source="EGY" target="NLD">
      <data key="d0">162386</data>
    </edge>
    <edge source="EGY" target="PAK">
      <data key="d0">71836</data>
    </edge>
    <edge source="EGY" target="POL">
      <data key="d0">49497</data>
    </edge>
    <edge source="EGY" target="PRT">
      <data key="d0">4129648</data>
    </edge>
    <edge source="EGY" target="ROU">
      <data key="d0">869929</data>
    </edge>
    <edge source="EGY" target="RUS">
      <data key="d0">203184</data>
    </edge>
    <edge source="EGY" target="SAU">
      <data key="d0">304435</data>
    </edge>
    <edge source="EGY" target="IND">
      <data key="d0">27418182</data>
    </edge>
    <edge source="EGY" target="SGP">
      <data key="d0">45941</data>
    </edge>
    <edge source="EGY" target="SVK">
      <data key="d0">277815</data>
    </edge>
    <edge source="EGY" target="SVN">
      <data key="d0">1272948</data>
    </edge>
    <edge source="EGY" target="ZAF">
      <data key="d0">621006</data>
    </edge>
    <edge source="EGY" target="ESP">
      <data key="d0">2180503</data>
    </edge>
    <edge source="EGY" target="CHE">
      <data key="d0">1448483</data>
    </edge>
    <edge source="EGY" target="THA">
      <data key="d0">8749642</data>
    </edge>
    <edge source="EGY" target="ARE">
      <data key="d0">20737</data>
    </edge>
    <edge source="EGY" target="TUR">
      <data key="d0">21179942</data>
    </edge>
    <edge source="EGY" target="GBR">
      <data key="d0">17602</data>
    </edge>
    <edge source="EGY" target="USA">
      <data key="d0">15384303</data>
    </edge>
    <edge source="TZA" target="BEL">
      <data key="d0">483209</data>
    </edge>
    <edge source="TZA" target="BGR">
      <data key="d0">90380</data>
    </edge>
    <edge source="TZA" target="BDI">
      <data key="d0">385740</data>
    </edge>
    <edge source="TZA" target="CAN">
      <data key="d0">260915</data>
    </edge>
    <edge source="TZA" target="CHN">
      <data key="d0">203035</data>
    </edge>
    <edge source="TZA" target="FRA">
      <data key="d0">185860</data>
    </edge>
    <edge source="TZA" target="DEU">
      <data key="d0">417138</data>
    </edge>
    <edge source="TZA" target="GRC">
      <data key="d0">14743</data>
    </edge>
    <edge source="TZA" target="HKG">
      <data key="d0">841831</data>
    </edge>
    <edge source="TZA" target="IDN">
      <data key="d0">2349805</data>
    </edge>
    <edge source="TZA" target="ITA">
      <data key="d0">665325</data>
    </edge>
    <edge source="TZA" target="JPN">
      <data key="d0">1288713</data>
    </edge>
    <edge source="TZA" target="MYS">
      <data key="d0">2766255</data>
    </edge>
    <edge source="TZA" target="MEX">
      <data key="d0">258320</data>
    </edge>
    <edge source="TZA" target="MOZ">
      <data key="d0">64845</data>
    </edge>
    <edge source="TZA" target="NLD">
      <data key="d0">521617</data>
    </edge>
    <edge source="TZA" target="PAK">
      <data key="d0">115730</data>
    </edge>
    <edge source="TZA" target="PHL">
      <data key="d0">14857</data>
    </edge>
    <edge source="TZA" target="POL">
      <data key="d0">14876</data>
    </edge>
    <edge source="TZA" target="PRT">
      <data key="d0">2096165</data>
    </edge>
    <edge source="TZA" target="SAU">
      <data key="d0">368386</data>
    </edge>
    <edge source="TZA" target="IND">
      <data key="d0">6222496</data>
    </edge>
    <edge source="TZA" target="SGP">
      <data key="d0">2237400</data>
    </edge>
    <edge source="TZA" target="ZAF">
      <data key="d0">103042</data>
    </edge>
    <edge source="TZA" target="ESP">
      <data key="d0">1010106</data>
    </edge>
    <edge source="TZA" target="CHE">
      <data key="d0">1609496</data>
    </edge>
    <edge source="TZA" target="THA">
      <data key="d0">2946016</data>
    </edge>
    <edge source="TZA" target="TUR">
      <data key="d0">632733</data>
    </edge>
    <edge source="TZA" target="UGA">
      <data key="d0">341732</data>
    </edge>
    <edge source="TZA" target="EGY">
      <data key="d0">55938</data>
    </edge>
    <edge source="TZA" target="GBR">
      <data key="d0">3422017</data>
    </edge>
    <edge source="TZA" target="USA">
      <data key="d0">314153</data>
    </edge>
    <edge source="AUT" target="ALB">
      <data key="d0">13985</data>
    </edge>
    <edge source="AUT" target="BEL">
      <data key="d0">750213</data>
    </edge>
    <edge source="AUT" target="BGR">
      <data key="d0">98828</data>
    </edge>
    <edge source="AUT" target="CAN">
      <data key="d0">10907</data>
    </edge>
    <edge source="AUT" target="HRV">
      <data key="d0">422814</data>
    </edge>
    <edge source="AUT" target="CZE">
      <data key="d0">762190</data>
    </edge>
    <edge source="AUT" target="EST">
      <data key="d0">47173</data>
    </edge>
    <edge source="AUT" target="FIN">
      <data key="d0">21010</data>
    </edge>
    <edge source="AUT" target="FRA">
      <data key="d0">348208</data>
    </edge>
    <edge source="AUT" target="GEO">
      <data key="d0">15055</data>
    </edge>
    <edge source="AUT" target="DEU">
      <data key="d0">4969858</data>
    </edge>
    <edge source="AUT" target="HUN">
      <data key="d0">1211300</data>
    </edge>
    <edge source="AUT" target="ITA">
      <data key="d0">3643269</data>
    </edge>
    <edge source="AUT" target="KAZ">
      <data key="d0">38073</data>
    </edge>
    <edge source="AUT" target="KOR">
      <data key="d0">38608</data>
    </edge>
    <edge source="AUT" target="LTU">
      <data key="d0">267446</data>
    </edge>
    <edge source="AUT" target="MDA">
      <data key="d0">18468</data>
    </edge>
    <edge source="AUT" target="NLD">
      <data key="d0">533486</data>
    </edge>
    <edge source="AUT" target="POL">
      <data key="d0">33188</data>
    </edge>
    <edge source="AUT" target="ROU">
      <data key="d0">1700290</data>
    </edge>
    <edge source="AUT" target="RUS">
      <data key="d0">294143</data>
    </edge>
    <edge source="AUT" target="SVK">
      <data key="d0">673532</data>
    </edge>
    <edge source="AUT" target="SVN">
      <data key="d0">304983</data>
    </edge>
    <edge source="AUT" target="ZAF">
      <data key="d0">24088</data>
    </edge>
    <edge source="AUT" target="ESP">
      <data key="d0">19271</data>
    </edge>
    <edge source="AUT" target="CHE">
      <data key="d0">593104</data>
    </edge>
    <edge source="AUT" target="TGO">
      <data key="d0">157510</data>
    </edge>
    <edge source="AUT" target="ARE">
      <data key="d0">10237</data>
    </edge>
    <edge source="AUT" target="TUN">
      <data key="d0">55604</data>
    </edge>
    <edge source="AUT" target="TUR">
      <data key="d0">17865</data>
    </edge>
    <edge source="AUT" target="UKR">
      <data key="d0">87587</data>
    </edge>
    <edge source="AUT" target="EGY">
      <data key="d0">38675</data>
    </edge>
    <edge source="AUT" target="USA">
      <data key="d0">10572</data>
    </edge>
    <edge source="AUT" target="SRB">
      <data key="d0">85379</data>
    </edge>
    <edge source="HRV" target="BEL">
      <data key="d0">27653</data>
    </edge>
    <edge source="HRV" target="DEU">
      <data key="d0">61192</data>
    </edge>
    <edge source="HRV" target="HUN">
      <data key="d0">99580</data>
    </edge>
    <edge source="HRV" target="ITA">
      <data key="d0">970220</data>
    </edge>
    <edge source="HRV" target="SVN">
      <data key="d0">1517177</data>
    </edge>
    <edge source="HRV" target="SRB">
      <data key="d0">81896</data>
    </edge>
    <edge source="EST" target="AUT">
      <data key="d0">1003583</data>
    </edge>
    <edge source="EST" target="BEL">
      <data key="d0">8851862</data>
    </edge>
    <edge source="EST" target="CZE">
      <data key="d0">530383</data>
    </edge>
    <edge source="EST" target="DNK">
      <data key="d0">26740</data>
    </edge>
    <edge source="EST" target="FIN">
      <data key="d0">558134</data>
    </edge>
    <edge source="EST" target="FRA">
      <data key="d0">1005446</data>
    </edge>
    <edge source="EST" target="DEU">
      <data key="d0">4572734</data>
    </edge>
    <edge source="EST" target="HUN">
      <data key="d0">32716</data>
    </edge>
    <edge source="EST" target="IRL">
      <data key="d0">198014</data>
    </edge>
    <edge source="EST" target="ITA">
      <data key="d0">559022</data>
    </edge>
    <edge source="EST" target="LVA">
      <data key="d0">140441</data>
    </edge>
    <edge source="EST" target="LTU">
      <data key="d0">917379</data>
    </edge>
    <edge source="EST" target="NOR">
      <data key="d0">137321</data>
    </edge>
    <edge source="EST" target="POL">
      <data key="d0">1082483</data>
    </edge>
    <edge source="EST" target="PRT">
      <data key="d0">199604</data>
    </edge>
    <edge source="EST" target="RUS">
      <data key="d0">256089</data>
    </edge>
    <edge source="EST" target="SVK">
      <data key="d0">135486</data>
    </edge>
    <edge source="EST" target="ESP">
      <data key="d0">56625</data>
    </edge>
    <edge source="EST" target="SWE">
      <data key="d0">271121</data>
    </edge>
    <edge source="EST" target="CHE">
      <data key="d0">557662</data>
    </edge>
    <edge source="EST" target="UKR">
      <data key="d0">68730</data>
    </edge>
    <edge source="EST" target="GBR">
      <data key="d0">66834</data>
    </edge>
    <edge source="EST" target="USA">
      <data key="d0">28137</data>
    </edge>
    <edge source="FIN" target="BGR">
      <data key="d0">12167</data>
    </edge>
    <edge source="FIN" target="BLR">
      <data key="d0">84011</data>
    </edge>
    <edge source="FIN" target="BEN">
      <data key="d0">31574</data>
    </edge>
    <edge source="FIN" target="EST">
      <data key="d0">1747333</data>
    </edge>
    <edge source="FIN" target="GEO">
      <data key="d0">12464</data>
    </edge>
    <edge source="FIN" target="DEU">
      <data key="d0">106378</data>
    </edge>
    <edge source="FIN" target="KAZ">
      <data key="d0">344051</data>
    </edge>
    <edge source="FIN" target="KGZ">
      <data key="d0">74536</data>
    </edge>
    <edge source="FIN" target="LVA">
      <data key="d0">48360</data>
    </edge>
    <edge source="FIN" target="LTU">
      <data key="d0">39237</data>
    </edge>
    <edge source="FIN" target="MOZ">
      <data key="d0">340232</data>
    </edge>
    <edge source="FIN" target="NAM">
      <data key="d0">56117</data>
    </edge>
    <edge source="FIN" target="NOR">
      <data key="d0">51578</data>
    </edge>
    <edge source="FIN" target="PER">
      <data key="d0">46369</data>
    </edge>
    <edge source="FIN" target="RUS">
      <data key="d0">377219</data>
    </edge>
    <edge source="FIN" target="SWE">
      <data key="d0">159939</data>
    </edge>
    <edge source="FIN" target="CHE">
      <data key="d0">24235</data>
    </edge>
    <edge source="FIN" target="ARE">
      <data key="d0">14398</data>
    </edge>
    <edge source="FIN" target="UKR">
      <data key="d0">21841</data>
    </edge>
    <edge source="FIN" target="MKD">
      <data key="d0">69760</data>
    </edge>
    <edge source="FIN" target="GBR">
      <data key="d0">54529</data>
    </edge>
    <edge source="FIN" target="TZA">
      <data key="d0">30239</data>
    </edge>
    <edge source="KAZ" target="BEL">
      <data key="d0">4755500</data>
    </edge>
    <edge source="KAZ" target="BLR">
      <data key="d0">110100</data>
    </edge>
    <edge source="KAZ" target="CZE">
      <data key="d0">2753100</data>
    </edge>
    <edge source="KAZ" target="EST">
      <data key="d0">582400</data>
    </edge>
    <edge source="KAZ" target="HUN">
      <data key="d0">46600</data>
    </edge>
    <edge source="KAZ" target="KGZ">
      <data key="d0">15600</data>
    </edge>
    <edge source="KAZ" target="LVA">
      <data key="d0">62372000</data>
    </edge>
    <edge source="KAZ" target="LTU">
      <data key="d0">947400</data>
    </edge>
    <edge source="KAZ" target="POL">
      <data key="d0">131100</data>
    </edge>
    <edge source="KAZ" target="RUS">
      <data key="d0">4137900</data>
    </edge>
    <edge source="KAZ" target="SVK">
      <data key="d0">523800</data>
    </edge>
    <edge source="KAZ" target="CHE">
      <data key="d0">1177900</data>
    </edge>
    <edge source="KAZ" target="UKR">
      <data key="d0">73700</data>
    </edge>
    <edge source="KAZ" target="GBR">
      <data key="d0">4746100</data>
    </edge>
    <edge source="MDA" target="HUN">
      <data key="d0">14204</data>
    </edge>
    <edge source="MDA" target="ITA">
      <data key="d0">134934</data>
    </edge>
    <edge source="MDA" target="NLD">
      <data key="d0">46898</data>
    </edge>
    <edge source="MDA" target="ROU">
      <data key="d0">34966</data>
    </edge>
    <edge source="MDA" target="RUS">
      <data key="d0">708513</data>
    </edge>
    <edge source="MDA" target="UKR">
      <data key="d0">15681</data>
    </edge>
    <edge source="TUN" target="DZA">
      <data key="d0">199661</data>
    </edge>
    <edge source="TUN" target="BEL">
      <data key="d0">521911</data>
    </edge>
    <edge source="TUN" target="BGR">
      <data key="d0">27212</data>
    </edge>
    <edge source="TUN" target="CMR">
      <data key="d0">30690</data>
    </edge>
    <edge source="TUN" target="CAN">
      <data key="d0">48141</data>
    </edge>
    <edge source="TUN" target="BEN">
      <data key="d0">58176</data>
    </edge>
    <edge source="TUN" target="FRA">
      <data key="d0">4057841</data>
    </edge>
    <edge source="TUN" target="DEU">
      <data key="d0">354401</data>
    </edge>
    <edge source="TUN" target="HKG">
      <data key="d0">21041</data>
    </edge>
    <edge source="TUN" target="ITA">
      <data key="d0">4840599</data>
    </edge>
    <edge source="TUN" target="CIV">
      <data key="d0">55385</data>
    </edge>
    <edge source="TUN" target="LBN">
      <data key="d0">298978</data>
    </edge>
    <edge source="TUN" target="MDG">
      <data key="d0">260872</data>
    </edge>
    <edge source="TUN" target="MAR">
      <data key="d0">29127</data>
    </edge>
    <edge source="TUN" target="NLD">
      <data key="d0">318354</data>
    </edge>
    <edge source="TUN" target="PAK">
      <data key="d0">10729</data>
    </edge>
    <edge source="TUN" target="SEN">
      <data key="d0">63849</data>
    </edge>
    <edge source="TUN" target="IND">
      <data key="d0">288442</data>
    </edge>
    <edge source="TUN" target="ESP">
      <data key="d0">220028</data>
    </edge>
    <edge source="TUN" target="SWE">
      <data key="d0">2065392</data>
    </edge>
    <edge source="TUN" target="CHE">
      <data key="d0">22228</data>
    </edge>
    <edge source="TUN" target="TGO">
      <data key="d0">63746</data>
    </edge>
    <edge source="TUN" target="TUR">
      <data key="d0">152142</data>
    </edge>
    <edge source="TUN" target="GBR">
      <data key="d0">84470</data>
    </edge>
    <edge source="TUN" target="USA">
      <data key="d0">111844</data>
    </edge>
    <edge source="CMR" target="BEL">
      <data key="d0">4055610</data>
    </edge>
    <edge source="CMR" target="CAN">
      <data key="d0">332644</data>
    </edge>
    <edge source="CMR" target="FRA">
      <data key="d0">801654</data>
    </edge>
    <edge source="CMR" target="DEU">
      <data key="d0">9502142</data>
    </edge>
    <edge source="CMR" target="GTM">
      <data key="d0">272372</data>
    </edge>
    <edge source="CMR" target="IDN">
      <data key="d0">700949</data>
    </edge>
    <edge source="CMR" target="ITA">
      <data key="d0">5045910</data>
    </edge>
    <edge source="CMR" target="CIV">
      <data key="d0">11176</data>
    </edge>
    <edge source="CMR" target="JPN">
      <data key="d0">459208</data>
    </edge>
    <edge source="CMR" target="MYS">
      <data key="d0">3347469</data>
    </edge>
    <edge source="CMR" target="MEX">
      <data key="d0">3863191</data>
    </edge>
    <edge source="CMR" target="MAR">
      <data key="d0">2415471</data>
    </edge>
    <edge source="CMR" target="PAK">
      <data key="d0">46932</data>
    </edge>
    <edge source="CMR" target="PHL">
      <data key="d0">523556</data>
    </edge>
    <edge source="CMR" target="PRT">
      <data key="d0">12635583</data>
    </edge>
    <edge source="CMR" target="ROU">
      <data key="d0">127969</data>
    </edge>
    <edge source="CMR" target="RUS">
      <data key="d0">313511</data>
    </edge>
    <edge source="CMR" target="IND">
      <data key="d0">5789779</data>
    </edge>
    <edge source="CMR" target="VNM">
      <data key="d0">1270596</data>
    </edge>
    <edge source="CMR" target="ESP">
      <data key="d0">912265</data>
    </edge>
    <edge source="CMR" target="THA">
      <data key="d0">11343840</data>
    </edge>
    <edge source="CMR" target="TUR">
      <data key="d0">134587</data>
    </edge>
    <edge source="CAF" target="BEL">
      <data key="d0">2047367</data>
    </edge>
    <edge source="CAF" target="DEU">
      <data key="d0">48721</data>
    </edge>
    <edge source="CAF" target="IDN">
      <data key="d0">98851</data>
    </edge>
    <edge source="CAF" target="MYS">
      <data key="d0">369294</data>
    </edge>
    <edge source="CAF" target="PHL">
      <data key="d0">253362</data>
    </edge>
    <edge source="ETH" target="GRC">
      <data key="d0">690239</data>
    </edge>
    <edge source="ETH" target="IDN">
      <data key="d0">435061</data>
    </edge>
    <edge source="ETH" target="PAK">
      <data key="d0">3598418</data>
    </edge>
    <edge source="ETH" target="IND">
      <data key="d0">1050992</data>
    </edge>
    <edge source="CIV" target="BEL">
      <data key="d0">4195298</data>
    </edge>
    <edge source="CIV" target="BRA">
      <data key="d0">13216115</data>
    </edge>
    <edge source="CIV" target="CMR">
      <data key="d0">11072</data>
    </edge>
    <edge source="CIV" target="LKA">
      <data key="d0">79386</data>
    </edge>
    <edge source="CIV" target="FRA">
      <data key="d0">3764440</data>
    </edge>
    <edge source="CIV" target="DEU">
      <data key="d0">2311615</data>
    </edge>
    <edge source="CIV" target="HND">
      <data key="d0">167467</data>
    </edge>
    <edge source="CIV" target="IDN">
      <data key="d0">27537138</data>
    </edge>
    <edge source="CIV" target="ITA">
      <data key="d0">5960766</data>
    </edge>
    <edge source="CIV" target="MYS">
      <data key="d0">8312371</data>
    </edge>
    <edge source="CIV" target="MUS">
      <data key="d0">463251</data>
    </edge>
    <edge source="CIV" target="MAR">
      <data key="d0">1604003</data>
    </edge>
    <edge source="CIV" target="NLD">
      <data key="d0">241465</data>
    </edge>
    <edge source="CIV" target="PAK">
      <data key="d0">620510</data>
    </edge>
    <edge source="CIV" target="PER">
      <data key="d0">267589</data>
    </edge>
    <edge source="CIV" target="PHL">
      <data key="d0">1165602</data>
    </edge>
    <edge source="CIV" target="PRT">
      <data key="d0">2582663</data>
    </edge>
    <edge source="CIV" target="IND">
      <data key="d0">23511046</data>
    </edge>
    <edge source="CIV" target="SGP">
      <data key="d0">38222</data>
    </edge>
    <edge source="CIV" target="VNM">
      <data key="d0">69099</data>
    </edge>
    <edge source="CIV" target="ZAF">
      <data key="d0">461911</data>
    </edge>
    <edge source="CIV" target="ESP">
      <data key="d0">682194</data>
    </edge>
    <edge source="CIV" target="THA">
      <data key="d0">9671164</data>
    </edge>
    <edge source="CIV" target="ARE">
      <data key="d0">287605</data>
    </edge>
    <edge source="CIV" target="TUN">
      <data key="d0">473357</data>
    </edge>
    <edge source="CIV" target="TUR">
      <data key="d0">4691888</data>
    </edge>
    <edge source="CIV" target="BFA">
      <data key="d0">11882</data>
    </edge>
    <edge source="LBN" target="AUS">
      <data key="d0">93308</data>
    </edge>
    <edge source="LBN" target="BEL">
      <data key="d0">88453</data>
    </edge>
    <edge source="LBN" target="CAN">
      <data key="d0">337146</data>
    </edge>
    <edge source="LBN" target="LKA">
      <data key="d0">851463</data>
    </edge>
    <edge source="LBN" target="DNK">
      <data key="d0">23541</data>
    </edge>
    <edge source="LBN" target="ETH">
      <data key="d0">45789</data>
    </edge>
    <edge source="LBN" target="FRA">
      <data key="d0">1038431</data>
    </edge>
    <edge source="LBN" target="DEU">
      <data key="d0">27015</data>
    </edge>
    <edge source="LBN" target="GRC">
      <data key="d0">36980</data>
    </edge>
    <edge source="LBN" target="HKG">
      <data key="d0">14920</data>
    </edge>
    <edge source="LBN" target="IDN">
      <data key="d0">26923</data>
    </edge>
    <edge source="LBN" target="IRL">
      <data key="d0">18687</data>
    </edge>
    <edge source="LBN" target="ITA">
      <data key="d0">54087</data>
    </edge>
    <edge source="LBN" target="JOR">
      <data key="d0">31309</data>
    </edge>
    <edge source="LBN" target="KOR">
      <data key="d0">14390</data>
    </edge>
    <edge source="LBN" target="MAR">
      <data key="d0">36512</data>
    </edge>
    <edge source="LBN" target="NLD">
      <data key="d0">121821</data>
    </edge>
    <edge source="LBN" target="PAK">
      <data key="d0">39920</data>
    </edge>
    <edge source="LBN" target="PHL">
      <data key="d0">161431</data>
    </edge>
    <edge source="LBN" target="ROU">
      <data key="d0">48707</data>
    </edge>
    <edge source="LBN" target="RUS">
      <data key="d0">25885</data>
    </edge>
    <edge source="LBN" target="SAU">
      <data key="d0">108861</data>
    </edge>
    <edge source="LBN" target="SEN">
      <data key="d0">44579</data>
    </edge>
    <edge source="LBN" target="IND">
      <data key="d0">21287</data>
    </edge>
    <edge source="LBN" target="ESP">
      <data key="d0">146470</data>
    </edge>
    <edge source="LBN" target="SWE">
      <data key="d0">19978</data>
    </edge>
    <edge source="LBN" target="CHE">
      <data key="d0">22215</data>
    </edge>
    <edge source="LBN" target="TGO">
      <data key="d0">12359</data>
    </edge>
    <edge source="LBN" target="ARE">
      <data key="d0">98367</data>
    </edge>
    <edge source="LBN" target="TUR">
      <data key="d0">26525</data>
    </edge>
    <edge source="LBN" target="EGY">
      <data key="d0">129821</data>
    </edge>
    <edge source="LBN" target="GBR">
      <data key="d0">189335</data>
    </edge>
    <edge source="LBN" target="USA">
      <data key="d0">318760</data>
    </edge>
    <edge source="MDG" target="BEL">
      <data key="d0">684237</data>
    </edge>
    <edge source="MDG" target="CHN">
      <data key="d0">170998</data>
    </edge>
    <edge source="MDG" target="FRA">
      <data key="d0">35623</data>
    </edge>
    <edge source="MDG" target="DEU">
      <data key="d0">132674</data>
    </edge>
    <edge source="MDG" target="ITA">
      <data key="d0">2965230</data>
    </edge>
    <edge source="MDG" target="MUS">
      <data key="d0">50930</data>
    </edge>
    <edge source="MDG" target="MAR">
      <data key="d0">276103</data>
    </edge>
    <edge source="MDG" target="PRT">
      <data key="d0">1207429</data>
    </edge>
    <edge source="MDG" target="ZAF">
      <data key="d0">1393255</data>
    </edge>
    <edge source="MDG" target="ESP">
      <data key="d0">443351</data>
    </edge>
    <edge source="MDG" target="CHE">
      <data key="d0">27253</data>
    </edge>
    <edge source="MDG" target="EGY">
      <data key="d0">117220</data>
    </edge>
    <edge source="NAM" target="ZAF">
      <data key="d0">84070</data>
    </edge>
    <edge source="NER" target="BEN">
      <data key="d0">294374</data>
    </edge>
    <edge source="NER" target="DEU">
      <data key="d0">17702</data>
    </edge>
    <edge source="NER" target="JPN">
      <data key="d0">371446</data>
    </edge>
    <edge source="NER" target="USA">
      <data key="d0">5621465</data>
    </edge>
    <edge source="SEN" target="BRA">
      <data key="d0">1264040</data>
    </edge>
    <edge source="SEN" target="FRA">
      <data key="d0">714545</data>
    </edge>
    <edge source="SEN" target="GMB">
      <data key="d0">10175</data>
    </edge>
    <edge source="SEN" target="DEU">
      <data key="d0">318813</data>
    </edge>
    <edge source="SEN" target="MRT">
      <data key="d0">10351</data>
    </edge>
    <edge source="SEN" target="PRT">
      <data key="d0">3180836</data>
    </edge>
    <edge source="SEN" target="IND">
      <data key="d0">264626</data>
    </edge>
    <edge source="SEN" target="CHE">
      <data key="d0">79423</data>
    </edge>
    <edge source="SEN" target="TUN">
      <data key="d0">645258</data>
    </edge>
    <edge source="BFA" target="DZA">
      <data key="d0">313716</data>
    </edge>
    <edge source="BFA" target="BEL">
      <data key="d0">14352070</data>
    </edge>
    <edge source="BFA" target="FRA">
      <data key="d0">28149289</data>
    </edge>
    <edge source="BFA" target="IRL">
      <data key="d0">1039946</data>
    </edge>
    <edge source="BFA" target="CIV">
      <data key="d0">1914992</data>
    </edge>
    <edge source="BFA" target="SGP">
      <data key="d0">8242747</data>
    </edge>
    <edge source="BFA" target="CHE">
      <data key="d0">50439661</data>
    </edge>
    <edge source="BFA" target="GBR">
      <data key="d0">1931375</data>
    </edge>
    <edge source="BWA" target="ZAF">
      <data key="d0">371853</data>
    </edge>
    <edge source="BWA" target="ZWE">
      <data key="d0">17849</data>
    </edge>
    <edge source="ZWE" target="AUS">
      <data key="d0">303953</data>
    </edge>
    <edge source="ZWE" target="BEL">
      <data key="d0">1271863</data>
    </edge>
    <edge source="ZWE" target="BWA">
      <data key="d0">128198</data>
    </edge>
    <edge source="ZWE" target="BRA">
      <data key="d0">760626</data>
    </edge>
    <edge source="ZWE" target="CAN">
      <data key="d0">12662</data>
    </edge>
    <edge source="ZWE" target="LKA">
      <data key="d0">30516</data>
    </edge>
    <edge source="ZWE" target="CHN">
      <data key="d0">66383</data>
    </edge>
    <edge source="ZWE" target="CZE">
      <data key="d0">193199</data>
    </edge>
    <edge source="ZWE" target="DNK">
      <data key="d0">26115</data>
    </edge>
    <edge source="ZWE" target="ETH">
      <data key="d0">19619</data>
    </edge>
    <edge source="ZWE" target="FIN">
      <data key="d0">15930</data>
    </edge>
    <edge source="ZWE" target="FRA">
      <data key="d0">205094</data>
    </edge>
    <edge source="ZWE" target="DEU">
      <data key="d0">10341626</data>
    </edge>
    <edge source="ZWE" target="GHA">
      <data key="d0">39813</data>
    </edge>
    <edge source="ZWE" target="GRC">
      <data key="d0">25543</data>
    </edge>
    <edge source="ZWE" target="IDN">
      <data key="d0">283970</data>
    </edge>
    <edge source="ZWE" target="ITA">
      <data key="d0">22003360</data>
    </edge>
    <edge source="ZWE" target="CIV">
      <data key="d0">12028</data>
    </edge>
    <edge source="ZWE" target="JPN">
      <data key="d0">3440612</data>
    </edge>
    <edge source="ZWE" target="KOR">
      <data key="d0">192637</data>
    </edge>
    <edge source="ZWE" target="MWI">
      <data key="d0">236938</data>
    </edge>
    <edge source="ZWE" target="MYS">
      <data key="d0">1515332</data>
    </edge>
    <edge source="ZWE" target="MOZ">
      <data key="d0">160265</data>
    </edge>
    <edge source="ZWE" target="NLD">
      <data key="d0">211064</data>
    </edge>
    <edge source="ZWE" target="NZL">
      <data key="d0">179212</data>
    </edge>
    <edge source="ZWE" target="NOR">
      <data key="d0">12953</data>
    </edge>
    <edge source="ZWE" target="PRY">
      <data key="d0">18504</data>
    </edge>
    <edge source="ZWE" target="PHL">
      <data key="d0">161330</data>
    </edge>
    <edge source="ZWE" target="PRT">
      <data key="d0">5613306</data>
    </edge>
    <edge source="ZWE" target="IND">
      <data key="d0">789616</data>
    </edge>
    <edge source="ZWE" target="SGP">
      <data key="d0">37701</data>
    </edge>
    <edge source="ZWE" target="ZAF">
      <data key="d0">25275067</data>
    </edge>
    <edge source="ZWE" target="ESP">
      <data key="d0">8178650</data>
    </edge>
    <edge source="ZWE" target="SWE">
      <data key="d0">795064</data>
    </edge>
    <edge source="ZWE" target="CHE">
      <data key="d0">16390559</data>
    </edge>
    <edge source="ZWE" target="THA">
      <data key="d0">43178452</data>
    </edge>
    <edge source="ZWE" target="TUR">
      <data key="d0">10663</data>
    </edge>
    <edge source="ZWE" target="UGA">
      <data key="d0">34721</data>
    </edge>
    <edge source="ZWE" target="GBR">
      <data key="d0">1882396</data>
    </edge>
    <edge source="ZWE" target="USA">
      <data key="d0">437962</data>
    </edge>
    <edge source="ZWE" target="BFA">
      <data key="d0">69390</data>
    </edge>
    <edge source="SLV" target="CRI">
      <data key="d0">134990</data>
    </edge>
    <edge source="SLV" target="DEU">
      <data key="d0">151425</data>
    </edge>
    <edge source="SLV" target="GTM">
      <data key="d0">259167</data>
    </edge>
    <edge source="SLV" target="HND">
      <data key="d0">523870</data>
    </edge>
    <edge source="SLV" target="NIC">
      <data key="d0">340633</data>
    </edge>
    <edge source="SLV" target="ESP">
      <data key="d0">220210</data>
    </edge>
    <edge source="SLV" target="USA">
      <data key="d0">40002</data>
    </edge>
    <edge source="KGZ" target="AUT">
      <data key="d0">59375</data>
    </edge>
    <edge source="KGZ" target="BLR">
      <data key="d0">216598</data>
    </edge>
    <edge source="KGZ" target="CHN">
      <data key="d0">1058772</data>
    </edge>
    <edge source="KGZ" target="CZE">
      <data key="d0">2572872</data>
    </edge>
    <edge source="KGZ" target="DEU">
      <data key="d0">1964928</data>
    </edge>
    <edge source="KGZ" target="HUN">
      <data key="d0">100418</data>
    </edge>
    <edge source="KGZ" target="ITA">
      <data key="d0">41048</data>
    </edge>
    <edge source="KGZ" target="KAZ">
      <data key="d0">30870</data>
    </edge>
    <edge source="KGZ" target="KOR">
      <data key="d0">57012</data>
    </edge>
    <edge source="KGZ" target="LVA">
      <data key="d0">9313391</data>
    </edge>
    <edge source="KGZ" target="NLD">
      <data key="d0">1442215</data>
    </edge>
    <edge source="KGZ" target="POL">
      <data key="d0">696673</data>
    </edge>
    <edge source="KGZ" target="ROU">
      <data key="d0">1165190</data>
    </edge>
    <edge source="KGZ" target="RUS">
      <data key="d0">13175386</data>
    </edge>
    <edge source="KGZ" target="IND">
      <data key="d0">72229</data>
    </edge>
    <edge source="KGZ" target="SVK">
      <data key="d0">669645</data>
    </edge>
    <edge source="KGZ" target="CHE">
      <data key="d0">601222</data>
    </edge>
    <edge source="KGZ" target="THA">
      <data key="d0">21673</data>
    </edge>
    <edge source="KGZ" target="ARE">
      <data key="d0">11678</data>
    </edge>
    <edge source="KGZ" target="TUR">
      <data key="d0">900576</data>
    </edge>
    <edge source="KGZ" target="USA">
      <data key="d0">108743</data>
    </edge>
    <edge source="KHM" target="AUS">
      <data key="d0">40428</data>
    </edge>
    <edge source="KHM" target="MYS">
      <data key="d0">96753</data>
    </edge>
    <edge source="KHM" target="NZL">
      <data key="d0">63852</data>
    </edge>
    <edge source="KHM" target="SGP">
      <data key="d0">356775</data>
    </edge>
    <edge source="KHM" target="THA">
      <data key="d0">568063</data>
    </edge>
    <edge source="GTM" target="CRI">
      <data key="d0">10498</data>
    </edge>
    <edge source="GTM" target="SLV">
      <data key="d0">24086</data>
    </edge>
    <edge source="GTM" target="DEU">
      <data key="d0">34212</data>
    </edge>
    <edge source="GTM" target="HND">
      <data key="d0">61673</data>
    </edge>
    <edge source="GTM" target="NIC">
      <data key="d0">48357</data>
    </edge>
    <edge source="GTM" target="ESP">
      <data key="d0">14358</data>
    </edge>
    <edge source="GTM" target="USA">
      <data key="d0">18152</data>
    </edge>
    <edge source="CRI" target="HND">
      <data key="d0">21304</data>
    </edge>
    <edge source="JAM" target="CHE">
      <data key="d0">64766</data>
    </edge>
    <edge source="OMN" target="HKG">
      <data key="d0">97280</data>
    </edge>
    <edge source="NIC" target="SLV">
      <data key="d0">24793</data>
    </edge>
    <edge source="NIC" target="GTM">
      <data key="d0">114809</data>
    </edge>
    <edge source="NIC" target="HND">
      <data key="d0">21000</data>
    </edge>
  </graph>
</graphml>
