# Supplementary material for: Core-periphery structure in sectoral international trade networks: A new approach to an old theory
Source: PLoS One. 2020 Apr 2;15(4):e0229547. doi: 10.1371/journal.pone.0229547 (PMC7117750; doi:10.1371/journal.pone.0229547)
Supplement: S8 File — (ZIP) [file pone.0229547.s008.zip › S8_File/Networks 2000/27-CRUDE FERTILIZER,MINERAL.graphml]

<?xml version='1.0' encoding='utf-8'?>
<graphml xmlns="http://graphml.graphdrawing.org/xmlns" xmlns:xsi="http://www.w3.org/2001/XMLSchema-instance" xsi:schemaLocation="http://graphml.graphdrawing.org/xmlns http://graphml.graphdrawing.org/xmlns/1.0/graphml.xsd">
  <key attr.name="weight" attr.type="long" for="edge" id="d0" />
  <graph edgedefault="directed">
    <node id="ALB" />
    <node id="HRV" />
    <node id="GRC" />
    <node id="ITA" />
    <node id="MKD" />
    <node id="SRB" />
    <node id="DZA" />
    <node id="BEL" />
    <node id="BRA" />
    <node id="FRA" />
    <node id="IDN" />
    <node id="MYS" />
    <node id="NLD" />
    <node id="NER" />
    <node id="ESP" />
    <node id="CHE" />
    <node id="TUN" />
    <node id="TUR" />
    <node id="AZE" />
    <node id="BLR" />
    <node id="GEO" />
    <node id="ARG" />
    <node id="AUS" />
    <node id="BOL" />
    <node id="CHL" />
    <node id="CHN" />
    <node id="COL" />
    <node id="CRI" />
    <node id="ECU" />
    <node id="DEU" />
    <node id="JPN" />
    <node id="KOR" />
    <node id="MEX" />
    <node id="NZL" />
    <node id="PRY" />
    <node id="PER" />
    <node id="PRT" />
    <node id="IND" />
    <node id="THA" />
    <node id="USA" />
    <node id="URY" />
    <node id="AUT" />
    <node id="CAN" />
    <node id="LKA" />
    <node id="FIN" />
    <node id="HKG" />
    <node id="IRL" />
    <node id="ISR" />
    <node id="LBN" />
    <node id="MUS" />
    <node id="NOR" />
    <node id="PAK" />
    <node id="PHL" />
    <node id="POL" />
    <node id="SAU" />
    <node id="SGP" />
    <node id="VNM" />
    <node id="ZAF" />
    <node id="SWE" />
    <node id="ARE" />
    <node id="EGY" />
    <node id="GBR" />
    <node id="TZA" />
    <node id="BGR" />
    <node id="CZE" />
    <node id="DNK" />
    <node id="EST" />
    <node id="HUN" />
    <node id="JOR" />
    <node id="LTU" />
    <node id="MAR" />
    <node id="ROU" />
    <node id="RUS" />
    <node id="SVK" />
    <node id="SVN" />
    <node id="UKR" />
    <node id="ARM" />
    <node id="CMR" />
    <node id="ETH" />
    <node id="GHA" />
    <node id="CIV" />
    <node id="LVA" />
    <node id="MRT" />
    <node id="MOZ" />
    <node id="SEN" />
    <node id="BWA" />
    <node id="MWI" />
    <node id="ZWE" />
    <node id="MDA" />
    <node id="SLV" />
    <node id="GTM" />
    <node id="JAM" />
    <node id="NIC" />
    <node id="PAN" />
    <node id="CAF" />
    <node id="HND" />
    <node id="KHM" />
    <node id="BEN" />
    <node id="KAZ" />
    <node id="TGO" />
    <node id="OMN" />
    <node id="PSE" />
    <node id="MDG" />
    <node id="BFA" />
    <node id="BDI" />
    <node id="GMB" />
    <node id="UGA" />
    <node id="KGZ" />
    <node id="NAM" />
    <edge source="ALB" target="HRV">
      <data key="d0">32447</data>
    </edge>
    <edge source="ALB" target="GRC">
      <data key="d0">52586</data>
    </edge>
    <edge source="ALB" target="ITA">
      <data key="d0">358734</data>
    </edge>
    <edge source="ALB" target="MKD">
      <data key="d0">17870</data>
    </edge>
    <edge source="ALB" target="SRB">
      <data key="d0">53011</data>
    </edge>
    <edge source="HRV" target="AUT">
      <data key="d0">54669</data>
    </edge>
    <edge source="HRV" target="CZE">
      <data key="d0">396645</data>
    </edge>
    <edge source="HRV" target="DEU">
      <data key="d0">60545</data>
    </edge>
    <edge source="HRV" target="HUN">
      <data key="d0">31449</data>
    </edge>
    <edge source="HRV" target="ITA">
      <data key="d0">12145911</data>
    </edge>
    <edge source="HRV" target="RUS">
      <data key="d0">41539</data>
    </edge>
    <edge source="HRV" target="SVK">
      <data key="d0">79075</data>
    </edge>
    <edge source="HRV" target="SVN">
      <data key="d0">6378255</data>
    </edge>
    <edge source="HRV" target="MKD">
      <data key="d0">35013</data>
    </edge>
    <edge source="HRV" target="GBR">
      <data key="d0">29607</data>
    </edge>
    <edge source="HRV" target="USA">
      <data key="d0">18885</data>
    </edge>
    <edge source="HRV" target="SRB">
      <data key="d0">87453</data>
    </edge>
    <edge source="GRC" target="ALB">
      <data key="d0">1787002</data>
    </edge>
    <edge source="GRC" target="AUS">
      <data key="d0">201967</data>
    </edge>
    <edge source="GRC" target="AUT">
      <data key="d0">1004764</data>
    </edge>
    <edge source="GRC" target="BEL">
      <data key="d0">1542641</data>
    </edge>
    <edge source="GRC" target="BRA">
      <data key="d0">135796</data>
    </edge>
    <edge source="GRC" target="BGR">
      <data key="d0">1445876</data>
    </edge>
    <edge source="GRC" target="CAN">
      <data key="d0">953239</data>
    </edge>
    <edge source="GRC" target="LKA">
      <data key="d0">81283</data>
    </edge>
    <edge source="GRC" target="CHN">
      <data key="d0">7945911</data>
    </edge>
    <edge source="GRC" target="CZE">
      <data key="d0">351246</data>
    </edge>
    <edge source="GRC" target="DNK">
      <data key="d0">93863</data>
    </edge>
    <edge source="GRC" target="FIN">
      <data key="d0">154134</data>
    </edge>
    <edge source="GRC" target="FRA">
      <data key="d0">3403431</data>
    </edge>
    <edge source="GRC" target="DEU">
      <data key="d0">12242330</data>
    </edge>
    <edge source="GRC" target="HKG">
      <data key="d0">4047282</data>
    </edge>
    <edge source="GRC" target="HUN">
      <data key="d0">66829</data>
    </edge>
    <edge source="GRC" target="IDN">
      <data key="d0">241446</data>
    </edge>
    <edge source="GRC" target="IRL">
      <data key="d0">54072</data>
    </edge>
    <edge source="GRC" target="ISR">
      <data key="d0">3228786</data>
    </edge>
    <edge source="GRC" target="ITA">
      <data key="d0">9768071</data>
    </edge>
    <edge source="GRC" target="JPN">
      <data key="d0">1087242</data>
    </edge>
    <edge source="GRC" target="JOR">
      <data key="d0">239526</data>
    </edge>
    <edge source="GRC" target="KOR">
      <data key="d0">467294</data>
    </edge>
    <edge source="GRC" target="LBN">
      <data key="d0">711718</data>
    </edge>
    <edge source="GRC" target="MYS">
      <data key="d0">27141</data>
    </edge>
    <edge source="GRC" target="MEX">
      <data key="d0">22913</data>
    </edge>
    <edge source="GRC" target="MAR">
      <data key="d0">391535</data>
    </edge>
    <edge source="GRC" target="NLD">
      <data key="d0">5602911</data>
    </edge>
    <edge source="GRC" target="NOR">
      <data key="d0">65928</data>
    </edge>
    <edge source="GRC" target="PAN">
      <data key="d0">34661</data>
    </edge>
    <edge source="GRC" target="PHL">
      <data key="d0">46872</data>
    </edge>
    <edge source="GRC" target="POL">
      <data key="d0">215290</data>
    </edge>
    <edge source="GRC" target="PRT">
      <data key="d0">110265</data>
    </edge>
    <edge source="GRC" target="ROU">
      <data key="d0">1491138</data>
    </edge>
    <edge source="GRC" target="RUS">
      <data key="d0">735357</data>
    </edge>
    <edge source="GRC" target="SAU">
      <data key="d0">966043</data>
    </edge>
    <edge source="GRC" target="IND">
      <data key="d0">1721594</data>
    </edge>
    <edge source="GRC" target="SGP">
      <data key="d0">136944</data>
    </edge>
    <edge source="GRC" target="SVK">
      <data key="d0">55398</data>
    </edge>
    <edge source="GRC" target="VNM">
      <data key="d0">34868</data>
    </edge>
    <edge source="GRC" target="SVN">
      <data key="d0">10728</data>
    </edge>
    <edge source="GRC" target="ZAF">
      <data key="d0">56763</data>
    </edge>
    <edge source="GRC" target="ESP">
      <data key="d0">3168358</data>
    </edge>
    <edge source="GRC" target="SWE">
      <data key="d0">1941695</data>
    </edge>
    <edge source="GRC" target="CHE">
      <data key="d0">453523</data>
    </edge>
    <edge source="GRC" target="THA">
      <data key="d0">560000</data>
    </edge>
    <edge source="GRC" target="ARE">
      <data key="d0">497761</data>
    </edge>
    <edge source="GRC" target="TUN">
      <data key="d0">679430</data>
    </edge>
    <edge source="GRC" target="TUR">
      <data key="d0">993995</data>
    </edge>
    <edge source="GRC" target="UKR">
      <data key="d0">331598</data>
    </edge>
    <edge source="GRC" target="MKD">
      <data key="d0">1580277</data>
    </edge>
    <edge source="GRC" target="EGY">
      <data key="d0">690809</data>
    </edge>
    <edge source="GRC" target="GBR">
      <data key="d0">5337206</data>
    </edge>
    <edge source="GRC" target="USA">
      <data key="d0">10354150</data>
    </edge>
    <edge source="GRC" target="SRB">
      <data key="d0">550574</data>
    </edge>
    <edge source="ITA" target="ALB">
      <data key="d0">1254504</data>
    </edge>
    <edge source="ITA" target="DZA">
      <data key="d0">2776598</data>
    </edge>
    <edge source="ITA" target="ARG">
      <data key="d0">1669678</data>
    </edge>
    <edge source="ITA" target="AUS">
      <data key="d0">1012415</data>
    </edge>
    <edge source="ITA" target="AUT">
      <data key="d0">14852877</data>
    </edge>
    <edge source="ITA" target="ARM">
      <data key="d0">43417</data>
    </edge>
    <edge source="ITA" target="BEL">
      <data key="d0">11348400</data>
    </edge>
    <edge source="ITA" target="BOL">
      <data key="d0">16255</data>
    </edge>
    <edge source="ITA" target="BRA">
      <data key="d0">2546889</data>
    </edge>
    <edge source="ITA" target="BGR">
      <data key="d0">1544609</data>
    </edge>
    <edge source="ITA" target="BLR">
      <data key="d0">25101</data>
    </edge>
    <edge source="ITA" target="CMR">
      <data key="d0">41641</data>
    </edge>
    <edge source="ITA" target="CAN">
      <data key="d0">4560876</data>
    </edge>
    <edge source="ITA" target="LKA">
      <data key="d0">195487</data>
    </edge>
    <edge source="ITA" target="CHL">
      <data key="d0">475702</data>
    </edge>
    <edge source="ITA" target="CHN">
      <data key="d0">15757646</data>
    </edge>
    <edge source="ITA" target="COL">
      <data key="d0">1348420</data>
    </edge>
    <edge source="ITA" target="CRI">
      <data key="d0">112090</data>
    </edge>
    <edge source="ITA" target="HRV">
      <data key="d0">4892851</data>
    </edge>
    <edge source="ITA" target="CZE">
      <data key="d0">1546913</data>
    </edge>
    <edge source="ITA" target="BEN">
      <data key="d0">51472</data>
    </edge>
    <edge source="ITA" target="DNK">
      <data key="d0">2464193</data>
    </edge>
    <edge source="ITA" target="ECU">
      <data key="d0">214351</data>
    </edge>
    <edge source="ITA" target="ETH">
      <data key="d0">81091</data>
    </edge>
    <edge source="ITA" target="EST">
      <data key="d0">62879</data>
    </edge>
    <edge source="ITA" target="FIN">
      <data key="d0">374004</data>
    </edge>
    <edge source="ITA" target="FRA">
      <data key="d0">33368352</data>
    </edge>
    <edge source="ITA" target="GEO">
      <data key="d0">10170</data>
    </edge>
    <edge source="ITA" target="DEU">
      <data key="d0">58343296</data>
    </edge>
    <edge source="ITA" target="GHA">
      <data key="d0">138957</data>
    </edge>
    <edge source="ITA" target="GRC">
      <data key="d0">6916521</data>
    </edge>
    <edge source="ITA" target="GTM">
      <data key="d0">47783</data>
    </edge>
    <edge source="ITA" target="HND">
      <data key="d0">39558</data>
    </edge>
    <edge source="ITA" target="HKG">
      <data key="d0">15164924</data>
    </edge>
    <edge source="ITA" target="HUN">
      <data key="d0">2089959</data>
    </edge>
    <edge source="ITA" target="IDN">
      <data key="d0">4779161</data>
    </edge>
    <edge source="ITA" target="IRL">
      <data key="d0">622818</data>
    </edge>
    <edge source="ITA" target="ISR">
      <data key="d0">3109347</data>
    </edge>
    <edge source="ITA" target="CIV">
      <data key="d0">461255</data>
    </edge>
    <edge source="ITA" target="JPN">
      <data key="d0">7805263</data>
    </edge>
    <edge source="ITA" target="KAZ">
      <data key="d0">202900</data>
    </edge>
    <edge source="ITA" target="JOR">
      <data key="d0">2892698</data>
    </edge>
    <edge source="ITA" target="KOR">
      <data key="d0">1894129</data>
    </edge>
    <edge source="ITA" target="LBN">
      <data key="d0">7458080</data>
    </edge>
    <edge source="ITA" target="LVA">
      <data key="d0">99042</data>
    </edge>
    <edge source="ITA" target="LTU">
      <data key="d0">98165</data>
    </edge>
    <edge source="ITA" target="MYS">
      <data key="d0">1408030</data>
    </edge>
    <edge source="ITA" target="MUS">
      <data key="d0">101053</data>
    </edge>
    <edge source="ITA" target="MEX">
      <data key="d0">1839821</data>
    </edge>
    <edge source="ITA" target="MDA">
      <data key="d0">28263</data>
    </edge>
    <edge source="ITA" target="MAR">
      <data key="d0">2695036</data>
    </edge>
    <edge source="ITA" target="MOZ">
      <data key="d0">272212</data>
    </edge>
    <edge source="ITA" target="OMN">
      <data key="d0">146664</data>
    </edge>
    <edge source="ITA" target="NLD">
      <data key="d0">7077359</data>
    </edge>
    <edge source="ITA" target="NZL">
      <data key="d0">91861</data>
    </edge>
    <edge source="ITA" target="NER">
      <data key="d0">44357</data>
    </edge>
    <edge source="ITA" target="NOR">
      <data key="d0">379102</data>
    </edge>
    <edge source="ITA" target="PAK">
      <data key="d0">225081</data>
    </edge>
    <edge source="ITA" target="PAN">
      <data key="d0">98050</data>
    </edge>
    <edge source="ITA" target="PRY">
      <data key="d0">14452</data>
    </edge>
    <edge source="ITA" target="PER">
      <data key="d0">428311</data>
    </edge>
    <edge source="ITA" target="PHL">
      <data key="d0">1138210</data>
    </edge>
    <edge source="ITA" target="POL">
      <data key="d0">2538431</data>
    </edge>
    <edge source="ITA" target="PRT">
      <data key="d0">1997959</data>
    </edge>
    <edge source="ITA" target="ROU">
      <data key="d0">1333092</data>
    </edge>
    <edge source="ITA" target="RUS">
      <data key="d0">1757240</data>
    </edge>
    <edge source="ITA" target="SAU">
      <data key="d0">3024119</data>
    </edge>
    <edge source="ITA" target="SEN">
      <data key="d0">21699</data>
    </edge>
    <edge source="ITA" target="IND">
      <data key="d0">9899140</data>
    </edge>
    <edge source="ITA" target="SGP">
      <data key="d0">2601163</data>
    </edge>
    <edge source="ITA" target="SVK">
      <data key="d0">515477</data>
    </edge>
    <edge source="ITA" target="VNM">
      <data key="d0">277597</data>
    </edge>
    <edge source="ITA" target="SVN">
      <data key="d0">8858247</data>
    </edge>
    <edge source="ITA" target="ZAF">
      <data key="d0">1152859</data>
    </edge>
    <edge source="ITA" target="ZWE">
      <data key="d0">12067</data>
    </edge>
    <edge source="ITA" target="ESP">
      <data key="d0">41591682</data>
    </edge>
    <edge source="ITA" target="SWE">
      <data key="d0">4351736</data>
    </edge>
    <edge source="ITA" target="CHE">
      <data key="d0">12005076</data>
    </edge>
    <edge source="ITA" target="THA">
      <data key="d0">1126936</data>
    </edge>
    <edge source="ITA" target="TGO">
      <data key="d0">20869</data>
    </edge>
    <edge source="ITA" target="ARE">
      <data key="d0">3213984</data>
    </edge>
    <edge source="ITA" target="TUN">
      <data key="d0">9791200</data>
    </edge>
    <edge source="ITA" target="TUR">
      <data key="d0">8388790</data>
    </edge>
    <edge source="ITA" target="UKR">
      <data key="d0">606257</data>
    </edge>
    <edge source="ITA" target="MKD">
      <data key="d0">300676</data>
    </edge>
    <edge source="ITA" target="EGY">
      <data key="d0">12949167</data>
    </edge>
    <edge source="ITA" target="GBR">
      <data key="d0">9976410</data>
    </edge>
    <edge source="ITA" target="TZA">
      <data key="d0">16132</data>
    </edge>
    <edge source="ITA" target="USA">
      <data key="d0">34766720</data>
    </edge>
    <edge source="ITA" target="BFA">
      <data key="d0">12581</data>
    </edge>
    <edge source="ITA" target="URY">
      <data key="d0">188088</data>
    </edge>
    <edge source="ITA" target="SRB">
      <data key="d0">2838405</data>
    </edge>
    <edge source="MKD" target="BGR">
      <data key="d0">540374</data>
    </edge>
    <edge source="MKD" target="HRV">
      <data key="d0">246226</data>
    </edge>
    <edge source="MKD" target="DEU">
      <data key="d0">33225</data>
    </edge>
    <edge source="MKD" target="GRC">
      <data key="d0">1619883</data>
    </edge>
    <edge source="MKD" target="HUN">
      <data key="d0">37607</data>
    </edge>
    <edge source="MKD" target="ITA">
      <data key="d0">1596276</data>
    </edge>
    <edge source="MKD" target="PRT">
      <data key="d0">105698</data>
    </edge>
    <edge source="MKD" target="ROU">
      <data key="d0">13723</data>
    </edge>
    <edge source="MKD" target="SAU">
      <data key="d0">151675</data>
    </edge>
    <edge source="MKD" target="SVN">
      <data key="d0">410188</data>
    </edge>
    <edge source="MKD" target="ESP">
      <data key="d0">221542</data>
    </edge>
    <edge source="MKD" target="GBR">
      <data key="d0">30439</data>
    </edge>
    <edge source="MKD" target="SRB">
      <data key="d0">4357654</data>
    </edge>
    <edge source="SRB" target="BGR">
      <data key="d0">20000</data>
    </edge>
    <edge source="SRB" target="HRV">
      <data key="d0">15000</data>
    </edge>
    <edge source="SRB" target="DEU">
      <data key="d0">16000</data>
    </edge>
    <edge source="SRB" target="HUN">
      <data key="d0">67000</data>
    </edge>
    <edge source="SRB" target="ITA">
      <data key="d0">236000</data>
    </edge>
    <edge source="SRB" target="MDG">
      <data key="d0">11000</data>
    </edge>
    <edge source="SRB" target="SVN">
      <data key="d0">21000</data>
    </edge>
    <edge source="SRB" target="MKD">
      <data key="d0">453000</data>
    </edge>
    <edge source="DZA" target="BEL">
      <data key="d0">720222</data>
    </edge>
    <edge source="DZA" target="BRA">
      <data key="d0">1022356</data>
    </edge>
    <edge source="DZA" target="FRA">
      <data key="d0">3476002</data>
    </edge>
    <edge source="DZA" target="IDN">
      <data key="d0">4606622</data>
    </edge>
    <edge source="DZA" target="ITA">
      <data key="d0">452188</data>
    </edge>
    <edge source="DZA" target="MYS">
      <data key="d0">1889733</data>
    </edge>
    <edge source="DZA" target="NLD">
      <data key="d0">2598673</data>
    </edge>
    <edge source="DZA" target="NER">
      <data key="d0">13614</data>
    </edge>
    <edge source="DZA" target="ESP">
      <data key="d0">2683119</data>
    </edge>
    <edge source="DZA" target="CHE">
      <data key="d0">103062</data>
    </edge>
    <edge source="DZA" target="TUN">
      <data key="d0">431078</data>
    </edge>
    <edge source="DZA" target="TUR">
      <data key="d0">3790511</data>
    </edge>
    <edge source="DZA" target="MKD">
      <data key="d0">50211</data>
    </edge>
    <edge source="BEL" target="DZA">
      <data key="d0">305061</data>
    </edge>
    <edge source="BEL" target="AZE">
      <data key="d0">45648</data>
    </edge>
    <edge source="BEL" target="ARG">
      <data key="d0">262500</data>
    </edge>
    <edge source="BEL" target="AUS">
      <data key="d0">191760</data>
    </edge>
    <edge source="BEL" target="AUT">
      <data key="d0">4719042</data>
    </edge>
    <edge source="BEL" target="ARM">
      <data key="d0">107676</data>
    </edge>
    <edge source="BEL" target="BRA">
      <data key="d0">91583</data>
    </edge>
    <edge source="BEL" target="BGR">
      <data key="d0">714148</data>
    </edge>
    <edge source="BEL" target="CMR">
      <data key="d0">319314</data>
    </edge>
    <edge source="BEL" target="CAN">
      <data key="d0">472266</data>
    </edge>
    <edge source="BEL" target="LKA">
      <data key="d0">497602</data>
    </edge>
    <edge source="BEL" target="CHL">
      <data key="d0">10373</data>
    </edge>
    <edge source="BEL" target="CHN">
      <data key="d0">2440920</data>
    </edge>
    <edge source="BEL" target="CRI">
      <data key="d0">10175</data>
    </edge>
    <edge source="BEL" target="HRV">
      <data key="d0">57627</data>
    </edge>
    <edge source="BEL" target="CZE">
      <data key="d0">4586191</data>
    </edge>
    <edge source="BEL" target="DNK">
      <data key="d0">2011447</data>
    </edge>
    <edge source="BEL" target="ETH">
      <data key="d0">12585</data>
    </edge>
    <edge source="BEL" target="EST">
      <data key="d0">18575</data>
    </edge>
    <edge source="BEL" target="FIN">
      <data key="d0">4256555</data>
    </edge>
    <edge source="BEL" target="FRA">
      <data key="d0">146487132</data>
    </edge>
    <edge source="BEL" target="DEU">
      <data key="d0">78244548</data>
    </edge>
    <edge source="BEL" target="GHA">
      <data key="d0">35838</data>
    </edge>
    <edge source="BEL" target="GRC">
      <data key="d0">4290260</data>
    </edge>
    <edge source="BEL" target="HKG">
      <data key="d0">1238983</data>
    </edge>
    <edge source="BEL" target="HUN">
      <data key="d0">1225781</data>
    </edge>
    <edge source="BEL" target="IDN">
      <data key="d0">116096</data>
    </edge>
    <edge source="BEL" target="IRL">
      <data key="d0">3062201</data>
    </edge>
    <edge source="BEL" target="ISR">
      <data key="d0">1476445</data>
    </edge>
    <edge source="BEL" target="ITA">
      <data key="d0">19788359</data>
    </edge>
    <edge source="BEL" target="CIV">
      <data key="d0">33408</data>
    </edge>
    <edge source="BEL" target="JPN">
      <data key="d0">6661326</data>
    </edge>
    <edge source="BEL" target="JOR">
      <data key="d0">28025</data>
    </edge>
    <edge source="BEL" target="KOR">
      <data key="d0">3120953</data>
    </edge>
    <edge source="BEL" target="LBN">
      <data key="d0">59462</data>
    </edge>
    <edge source="BEL" target="LVA">
      <data key="d0">56222</data>
    </edge>
    <edge source="BEL" target="LTU">
      <data key="d0">107651</data>
    </edge>
    <edge source="BEL" target="MYS">
      <data key="d0">218164</data>
    </edge>
    <edge source="BEL" target="MRT">
      <data key="d0">21175</data>
    </edge>
    <edge source="BEL" target="MUS">
      <data key="d0">46828</data>
    </edge>
    <edge source="BEL" target="MEX">
      <data key="d0">1269253</data>
    </edge>
    <edge source="BEL" target="MAR">
      <data key="d0">763145</data>
    </edge>
    <edge source="BEL" target="MOZ">
      <data key="d0">12767</data>
    </edge>
    <edge source="BEL" target="NLD">
      <data key="d0">169475205</data>
    </edge>
    <edge source="BEL" target="NZL">
      <data key="d0">11838</data>
    </edge>
    <edge source="BEL" target="NER">
      <data key="d0">30356</data>
    </edge>
    <edge source="BEL" target="NOR">
      <data key="d0">2573620</data>
    </edge>
    <edge source="BEL" target="PAK">
      <data key="d0">68820</data>
    </edge>
    <edge source="BEL" target="PHL">
      <data key="d0">112125</data>
    </edge>
    <edge source="BEL" target="POL">
      <data key="d0">3296731</data>
    </edge>
    <edge source="BEL" target="PRT">
      <data key="d0">2880620</data>
    </edge>
    <edge source="BEL" target="ROU">
      <data key="d0">1375456</data>
    </edge>
    <edge source="BEL" target="RUS">
      <data key="d0">81985</data>
    </edge>
    <edge source="BEL" target="SAU">
      <data key="d0">494602</data>
    </edge>
    <edge source="BEL" target="SEN">
      <data key="d0">12322</data>
    </edge>
    <edge source="BEL" target="IND">
      <data key="d0">441316</data>
    </edge>
    <edge source="BEL" target="SGP">
      <data key="d0">493285</data>
    </edge>
    <edge source="BEL" target="SVK">
      <data key="d0">3864664</data>
    </edge>
    <edge source="BEL" target="VNM">
      <data key="d0">131924</data>
    </edge>
    <edge source="BEL" target="SVN">
      <data key="d0">293430</data>
    </edge>
    <edge source="BEL" target="ZAF">
      <data key="d0">720868</data>
    </edge>
    <edge source="BEL" target="ESP">
      <data key="d0">11606579</data>
    </edge>
    <edge source="BEL" target="SWE">
      <data key="d0">11378574</data>
    </edge>
    <edge source="BEL" target="CHE">
      <data key="d0">9364665</data>
    </edge>
    <edge source="BEL" target="THA">
      <data key="d0">372638</data>
    </edge>
    <edge source="BEL" target="ARE">
      <data key="d0">708016</data>
    </edge>
    <edge source="BEL" target="TUN">
      <data key="d0">99949</data>
    </edge>
    <edge source="BEL" target="TUR">
      <data key="d0">887108</data>
    </edge>
    <edge source="BEL" target="UKR">
      <data key="d0">11596</data>
    </edge>
    <edge source="BEL" target="MKD">
      <data key="d0">10010</data>
    </edge>
    <edge source="BEL" target="EGY">
      <data key="d0">222636</data>
    </edge>
    <edge source="BEL" target="GBR">
      <data key="d0">19766510</data>
    </edge>
    <edge source="BEL" target="USA">
      <data key="d0">17833963</data>
    </edge>
    <edge source="BEL" target="SRB">
      <data key="d0">84533</data>
    </edge>
    <edge source="BRA" target="ARG">
      <data key="d0">6730115</data>
    </edge>
    <edge source="BRA" target="AUS">
      <data key="d0">15938</data>
    </edge>
    <edge source="BRA" target="AUT">
      <data key="d0">243759</data>
    </edge>
    <edge source="BRA" target="BEL">
      <data key="d0">68831837</data>
    </edge>
    <edge source="BRA" target="BOL">
      <data key="d0">1004148</data>
    </edge>
    <edge source="BRA" target="CAN">
      <data key="d0">298528</data>
    </edge>
    <edge source="BRA" target="LKA">
      <data key="d0">900128</data>
    </edge>
    <edge source="BRA" target="CHL">
      <data key="d0">2392948</data>
    </edge>
    <edge source="BRA" target="CHN">
      <data key="d0">10372870</data>
    </edge>
    <edge source="BRA" target="COL">
      <data key="d0">1909648</data>
    </edge>
    <edge source="BRA" target="CRI">
      <data key="d0">28942</data>
    </edge>
    <edge source="BRA" target="ECU">
      <data key="d0">517407</data>
    </edge>
    <edge source="BRA" target="FIN">
      <data key="d0">4580922</data>
    </edge>
    <edge source="BRA" target="FRA">
      <data key="d0">2587667</data>
    </edge>
    <edge source="BRA" target="DEU">
      <data key="d0">1081688</data>
    </edge>
    <edge source="BRA" target="GRC">
      <data key="d0">26201</data>
    </edge>
    <edge source="BRA" target="HKG">
      <data key="d0">3767694</data>
    </edge>
    <edge source="BRA" target="IDN">
      <data key="d0">3808577</data>
    </edge>
    <edge source="BRA" target="ISR">
      <data key="d0">21106</data>
    </edge>
    <edge source="BRA" target="ITA">
      <data key="d0">28113940</data>
    </edge>
    <edge source="BRA" target="CIV">
      <data key="d0">411102</data>
    </edge>
    <edge source="BRA" target="JPN">
      <data key="d0">31098569</data>
    </edge>
    <edge source="BRA" target="KOR">
      <data key="d0">4501818</data>
    </edge>
    <edge source="BRA" target="LBN">
      <data key="d0">33026</data>
    </edge>
    <edge source="BRA" target="MYS">
      <data key="d0">960324</data>
    </edge>
    <edge source="BRA" target="MEX">
      <data key="d0">3086320</data>
    </edge>
    <edge source="BRA" target="NLD">
      <data key="d0">22337452</data>
    </edge>
    <edge source="BRA" target="NOR">
      <data key="d0">34920</data>
    </edge>
    <edge source="BRA" target="PRY">
      <data key="d0">727069</data>
    </edge>
    <edge source="BRA" target="PER">
      <data key="d0">294351</data>
    </edge>
    <edge source="BRA" target="POL">
      <data key="d0">4523530</data>
    </edge>
    <edge source="BRA" target="PRT">
      <data key="d0">51420</data>
    </edge>
    <edge source="BRA" target="RUS">
      <data key="d0">25889</data>
    </edge>
    <edge source="BRA" target="IND">
      <data key="d0">8907286</data>
    </edge>
    <edge source="BRA" target="SGP">
      <data key="d0">50896</data>
    </edge>
    <edge source="BRA" target="ZAF">
      <data key="d0">715475</data>
    </edge>
    <edge source="BRA" target="ESP">
      <data key="d0">12226054</data>
    </edge>
    <edge source="BRA" target="CHE">
      <data key="d0">371015</data>
    </edge>
    <edge source="BRA" target="THA">
      <data key="d0">3462294</data>
    </edge>
    <edge source="BRA" target="ARE">
      <data key="d0">1514000</data>
    </edge>
    <edge source="BRA" target="TUR">
      <data key="d0">284133</data>
    </edge>
    <edge source="BRA" target="GBR">
      <data key="d0">3209439</data>
    </edge>
    <edge source="BRA" target="USA">
      <data key="d0">32559513</data>
    </edge>
    <edge source="BRA" target="URY">
      <data key="d0">1443654</data>
    </edge>
    <edge source="FRA" target="DZA">
      <data key="d0">1709899</data>
    </edge>
    <edge source="FRA" target="ARG">
      <data key="d0">450158</data>
    </edge>
    <edge source="FRA" target="AUS">
      <data key="d0">383302</data>
    </edge>
    <edge source="FRA" target="AUT">
      <data key="d0">3432860</data>
    </edge>
    <edge source="FRA" target="BEL">
      <data key="d0">58553152</data>
    </edge>
    <edge source="FRA" target="BRA">
      <data key="d0">1189935</data>
    </edge>
    <edge source="FRA" target="BGR">
      <data key="d0">927424</data>
    </edge>
    <edge source="FRA" target="BLR">
      <data key="d0">39046</data>
    </edge>
    <edge source="FRA" target="CMR">
      <data key="d0">1226031</data>
    </edge>
    <edge source="FRA" target="CAN">
      <data key="d0">772783</data>
    </edge>
    <edge source="FRA" target="CAF">
      <data key="d0">10955</data>
    </edge>
    <edge source="FRA" target="LKA">
      <data key="d0">48457</data>
    </edge>
    <edge source="FRA" target="CHL">
      <data key="d0">53935</data>
    </edge>
    <edge source="FRA" target="CHN">
      <data key="d0">2907137</data>
    </edge>
    <edge source="FRA" target="COL">
      <data key="d0">82307</data>
    </edge>
    <edge source="FRA" target="HRV">
      <data key="d0">105763</data>
    </edge>
    <edge source="FRA" target="CZE">
      <data key="d0">1428568</data>
    </edge>
    <edge source="FRA" target="BEN">
      <data key="d0">783598</data>
    </edge>
    <edge source="FRA" target="DNK">
      <data key="d0">2727636</data>
    </edge>
    <edge source="FRA" target="ECU">
      <data key="d0">145933</data>
    </edge>
    <edge source="FRA" target="ETH">
      <data key="d0">54497</data>
    </edge>
    <edge source="FRA" target="FIN">
      <data key="d0">538504</data>
    </edge>
    <edge source="FRA" target="PSE">
      <data key="d0">42558</data>
    </edge>
    <edge source="FRA" target="DEU">
      <data key="d0">99216272</data>
    </edge>
    <edge source="FRA" target="GHA">
      <data key="d0">43962</data>
    </edge>
    <edge source="FRA" target="GRC">
      <data key="d0">2395600</data>
    </edge>
    <edge source="FRA" target="HKG">
      <data key="d0">497351</data>
    </edge>
    <edge source="FRA" target="HUN">
      <data key="d0">1973954</data>
    </edge>
    <edge source="FRA" target="IDN">
      <data key="d0">2092077</data>
    </edge>
    <edge source="FRA" target="IRL">
      <data key="d0">848489</data>
    </edge>
    <edge source="FRA" target="ISR">
      <data key="d0">1652874</data>
    </edge>
    <edge source="FRA" target="ITA">
      <data key="d0">82067983</data>
    </edge>
    <edge source="FRA" target="CIV">
      <data key="d0">1540370</data>
    </edge>
    <edge source="FRA" target="JPN">
      <data key="d0">5758794</data>
    </edge>
    <edge source="FRA" target="KAZ">
      <data key="d0">79498</data>
    </edge>
    <edge source="FRA" target="JOR">
      <data key="d0">116578</data>
    </edge>
    <edge source="FRA" target="KOR">
      <data key="d0">885147</data>
    </edge>
    <edge source="FRA" target="LBN">
      <data key="d0">891468</data>
    </edge>
    <edge source="FRA" target="LVA">
      <data key="d0">28512</data>
    </edge>
    <edge source="FRA" target="LTU">
      <data key="d0">23596</data>
    </edge>
    <edge source="FRA" target="MDG">
      <data key="d0">124162</data>
    </edge>
    <edge source="FRA" target="MYS">
      <data key="d0">1240639</data>
    </edge>
    <edge source="FRA" target="MRT">
      <data key="d0">188631</data>
    </edge>
    <edge source="FRA" target="MUS">
      <data key="d0">116718</data>
    </edge>
    <edge source="FRA" target="MEX">
      <data key="d0">606906</data>
    </edge>
    <edge source="FRA" target="MDA">
      <data key="d0">13343</data>
    </edge>
    <edge source="FRA" target="MAR">
      <data key="d0">5013821</data>
    </edge>
    <edge source="FRA" target="MOZ">
      <data key="d0">11939</data>
    </edge>
    <edge source="FRA" target="OMN">
      <data key="d0">13484</data>
    </edge>
    <edge source="FRA" target="NLD">
      <data key="d0">25681912</data>
    </edge>
    <edge source="FRA" target="NZL">
      <data key="d0">127814</data>
    </edge>
    <edge source="FRA" target="NIC">
      <data key="d0">16152</data>
    </edge>
    <edge source="FRA" target="NOR">
      <data key="d0">4544842</data>
    </edge>
    <edge source="FRA" target="PAK">
      <data key="d0">154220</data>
    </edge>
    <edge source="FRA" target="PER">
      <data key="d0">115594</data>
    </edge>
    <edge source="FRA" target="PHL">
      <data key="d0">113488</data>
    </edge>
    <edge source="FRA" target="POL">
      <data key="d0">5152591</data>
    </edge>
    <edge source="FRA" target="PRT">
      <data key="d0">9319469</data>
    </edge>
    <edge source="FRA" target="ROU">
      <data key="d0">1137123</data>
    </edge>
    <edge source="FRA" target="RUS">
      <data key="d0">3473311</data>
    </edge>
    <edge source="FRA" target="SAU">
      <data key="d0">1727315</data>
    </edge>
    <edge source="FRA" target="SEN">
      <data key="d0">1794593</data>
    </edge>
    <edge source="FRA" target="IND">
      <data key="d0">1153978</data>
    </edge>
    <edge source="FRA" target="SGP">
      <data key="d0">379088</data>
    </edge>
    <edge source="FRA" target="SVK">
      <data key="d0">471788</data>
    </edge>
    <edge source="FRA" target="VNM">
      <data key="d0">181468</data>
    </edge>
    <edge source="FRA" target="SVN">
      <data key="d0">89610</data>
    </edge>
    <edge source="FRA" target="ZAF">
      <data key="d0">864079</data>
    </edge>
    <edge source="FRA" target="ESP">
      <data key="d0">44884214</data>
    </edge>
    <edge source="FRA" target="SWE">
      <data key="d0">2392370</data>
    </edge>
    <edge source="FRA" target="CHE">
      <data key="d0">38386766</data>
    </edge>
    <edge source="FRA" target="THA">
      <data key="d0">1167462</data>
    </edge>
    <edge source="FRA" target="TGO">
      <data key="d0">127814</data>
    </edge>
    <edge source="FRA" target="ARE">
      <data key="d0">1079677</data>
    </edge>
    <edge source="FRA" target="TUN">
      <data key="d0">7345936</data>
    </edge>
    <edge source="FRA" target="TUR">
      <data key="d0">2818931</data>
    </edge>
    <edge source="FRA" target="UKR">
      <data key="d0">686263</data>
    </edge>
    <edge source="FRA" target="MKD">
      <data key="d0">40872</data>
    </edge>
    <edge source="FRA" target="EGY">
      <data key="d0">925036</data>
    </edge>
    <edge source="FRA" target="GBR">
      <data key="d0">25664636</data>
    </edge>
    <edge source="FRA" target="TZA">
      <data key="d0">696235</data>
    </edge>
    <edge source="FRA" target="USA">
      <data key="d0">11334295</data>
    </edge>
    <edge source="FRA" target="BFA">
      <data key="d0">187507</data>
    </edge>
    <edge source="FRA" target="SRB">
      <data key="d0">215317</data>
    </edge>
    <edge source="IDN" target="AUS">
      <data key="d0">439553</data>
    </edge>
    <edge source="IDN" target="BGR">
      <data key="d0">13416</data>
    </edge>
    <edge source="IDN" target="KHM">
      <data key="d0">299624</data>
    </edge>
    <edge source="IDN" target="CAF">
      <data key="d0">12870</data>
    </edge>
    <edge source="IDN" target="LKA">
      <data key="d0">63951</data>
    </edge>
    <edge source="IDN" target="CHN">
      <data key="d0">1133424</data>
    </edge>
    <edge source="IDN" target="CRI">
      <data key="d0">13950</data>
    </edge>
    <edge source="IDN" target="DNK">
      <data key="d0">81139</data>
    </edge>
    <edge source="IDN" target="FRA">
      <data key="d0">51047</data>
    </edge>
    <edge source="IDN" target="DEU">
      <data key="d0">13791</data>
    </edge>
    <edge source="IDN" target="HKG">
      <data key="d0">1016008</data>
    </edge>
    <edge source="IDN" target="ITA">
      <data key="d0">13142</data>
    </edge>
    <edge source="IDN" target="JPN">
      <data key="d0">7957164</data>
    </edge>
    <edge source="IDN" target="KOR">
      <data key="d0">1265709</data>
    </edge>
    <edge source="IDN" target="MDG">
      <data key="d0">53846</data>
    </edge>
    <edge source="IDN" target="MYS">
      <data key="d0">1789960</data>
    </edge>
    <edge source="IDN" target="MUS">
      <data key="d0">93846</data>
    </edge>
    <edge source="IDN" target="NLD">
      <data key="d0">101159</data>
    </edge>
    <edge source="IDN" target="NZL">
      <data key="d0">11219</data>
    </edge>
    <edge source="IDN" target="PAK">
      <data key="d0">64167</data>
    </edge>
    <edge source="IDN" target="PHL">
      <data key="d0">2121469</data>
    </edge>
    <edge source="IDN" target="IND">
      <data key="d0">1509444</data>
    </edge>
    <edge source="IDN" target="SGP">
      <data key="d0">62420518</data>
    </edge>
    <edge source="IDN" target="VNM">
      <data key="d0">249464</data>
    </edge>
    <edge source="IDN" target="ESP">
      <data key="d0">11328</data>
    </edge>
    <edge source="IDN" target="SWE">
      <data key="d0">19886</data>
    </edge>
    <edge source="IDN" target="THA">
      <data key="d0">1559916</data>
    </edge>
    <edge source="IDN" target="ARE">
      <data key="d0">73733</data>
    </edge>
    <edge source="IDN" target="TUR">
      <data key="d0">46290</data>
    </edge>
    <edge source="IDN" target="EGY">
      <data key="d0">152039</data>
    </edge>
    <edge source="IDN" target="GBR">
      <data key="d0">146084</data>
    </edge>
    <edge source="IDN" target="USA">
      <data key="d0">1114915</data>
    </edge>
    <edge source="MYS" target="AUS">
      <data key="d0">1056011</data>
    </edge>
    <edge source="MYS" target="BEL">
      <data key="d0">283709</data>
    </edge>
    <edge source="MYS" target="LKA">
      <data key="d0">177916</data>
    </edge>
    <edge source="MYS" target="CHN">
      <data key="d0">1305751</data>
    </edge>
    <edge source="MYS" target="GRC">
      <data key="d0">11600</data>
    </edge>
    <edge source="MYS" target="HKG">
      <data key="d0">253998</data>
    </edge>
    <edge source="MYS" target="IDN">
      <data key="d0">5409006</data>
    </edge>
    <edge source="MYS" target="JPN">
      <data key="d0">2495660</data>
    </edge>
    <edge source="MYS" target="JOR">
      <data key="d0">12850</data>
    </edge>
    <edge source="MYS" target="KOR">
      <data key="d0">1137601</data>
    </edge>
    <edge source="MYS" target="MUS">
      <data key="d0">65643</data>
    </edge>
    <edge source="MYS" target="NLD">
      <data key="d0">40425</data>
    </edge>
    <edge source="MYS" target="NZL">
      <data key="d0">15421</data>
    </edge>
    <edge source="MYS" target="PAK">
      <data key="d0">72595</data>
    </edge>
    <edge source="MYS" target="PHL">
      <data key="d0">1222289</data>
    </edge>
    <edge source="MYS" target="SAU">
      <data key="d0">30199</data>
    </edge>
    <edge source="MYS" target="IND">
      <data key="d0">273223</data>
    </edge>
    <edge source="MYS" target="SGP">
      <data key="d0">13734486</data>
    </edge>
    <edge source="MYS" target="VNM">
      <data key="d0">2597102</data>
    </edge>
    <edge source="MYS" target="THA">
      <data key="d0">3117281</data>
    </edge>
    <edge source="MYS" target="GBR">
      <data key="d0">87148</data>
    </edge>
    <edge source="MYS" target="USA">
      <data key="d0">703982</data>
    </edge>
    <edge source="NLD" target="DZA">
      <data key="d0">88369</data>
    </edge>
    <edge source="NLD" target="ARG">
      <data key="d0">260505</data>
    </edge>
    <edge source="NLD" target="AUS">
      <data key="d0">308372</data>
    </edge>
    <edge source="NLD" target="AUT">
      <data key="d0">6773139</data>
    </edge>
    <edge source="NLD" target="BEL">
      <data key="d0">109401202</data>
    </edge>
    <edge source="NLD" target="BRA">
      <data key="d0">378331</data>
    </edge>
    <edge source="NLD" target="BGR">
      <data key="d0">216321</data>
    </edge>
    <edge source="NLD" target="CMR">
      <data key="d0">27615</data>
    </edge>
    <edge source="NLD" target="CAN">
      <data key="d0">3706908</data>
    </edge>
    <edge source="NLD" target="CHL">
      <data key="d0">176739</data>
    </edge>
    <edge source="NLD" target="CHN">
      <data key="d0">1025452</data>
    </edge>
    <edge source="NLD" target="CRI">
      <data key="d0">32218</data>
    </edge>
    <edge source="NLD" target="HRV">
      <data key="d0">115064</data>
    </edge>
    <edge source="NLD" target="CZE">
      <data key="d0">1350393</data>
    </edge>
    <edge source="NLD" target="DNK">
      <data key="d0">4681732</data>
    </edge>
    <edge source="NLD" target="ECU">
      <data key="d0">28536</data>
    </edge>
    <edge source="NLD" target="ETH">
      <data key="d0">51549</data>
    </edge>
    <edge source="NLD" target="EST">
      <data key="d0">23013</data>
    </edge>
    <edge source="NLD" target="FIN">
      <data key="d0">4778386</data>
    </edge>
    <edge source="NLD" target="FRA">
      <data key="d0">27239839</data>
    </edge>
    <edge source="NLD" target="GEO">
      <data key="d0">18410</data>
    </edge>
    <edge source="NLD" target="GMB">
      <data key="d0">10126</data>
    </edge>
    <edge source="NLD" target="DEU">
      <data key="d0">157952771</data>
    </edge>
    <edge source="NLD" target="GHA">
      <data key="d0">180421</data>
    </edge>
    <edge source="NLD" target="GRC">
      <data key="d0">602936</data>
    </edge>
    <edge source="NLD" target="GTM">
      <data key="d0">12887</data>
    </edge>
    <edge source="NLD" target="HKG">
      <data key="d0">208036</data>
    </edge>
    <edge source="NLD" target="HUN">
      <data key="d0">656326</data>
    </edge>
    <edge source="NLD" target="IDN">
      <data key="d0">1478345</data>
    </edge>
    <edge source="NLD" target="IRL">
      <data key="d0">1651401</data>
    </edge>
    <edge source="NLD" target="ISR">
      <data key="d0">323100</data>
    </edge>
    <edge source="NLD" target="ITA">
      <data key="d0">7600681</data>
    </edge>
    <edge source="NLD" target="JPN">
      <data key="d0">989552</data>
    </edge>
    <edge source="NLD" target="KAZ">
      <data key="d0">122428</data>
    </edge>
    <edge source="NLD" target="JOR">
      <data key="d0">23933</data>
    </edge>
    <edge source="NLD" target="KOR">
      <data key="d0">624108</data>
    </edge>
    <edge source="NLD" target="LBN">
      <data key="d0">120587</data>
    </edge>
    <edge source="NLD" target="LVA">
      <data key="d0">39582</data>
    </edge>
    <edge source="NLD" target="LTU">
      <data key="d0">23013</data>
    </edge>
    <edge source="NLD" target="MYS">
      <data key="d0">165692</data>
    </edge>
    <edge source="NLD" target="MRT">
      <data key="d0">75482</data>
    </edge>
    <edge source="NLD" target="MEX">
      <data key="d0">440006</data>
    </edge>
    <edge source="NLD" target="MDA">
      <data key="d0">59833</data>
    </edge>
    <edge source="NLD" target="MAR">
      <data key="d0">31297</data>
    </edge>
    <edge source="NLD" target="NZL">
      <data key="d0">32218</data>
    </edge>
    <edge source="NLD" target="NOR">
      <data key="d0">1337506</data>
    </edge>
    <edge source="NLD" target="PAK">
      <data key="d0">76403</data>
    </edge>
    <edge source="NLD" target="PER">
      <data key="d0">32218</data>
    </edge>
    <edge source="NLD" target="PHL">
      <data key="d0">170295</data>
    </edge>
    <edge source="NLD" target="POL">
      <data key="d0">3132508</data>
    </edge>
    <edge source="NLD" target="PRT">
      <data key="d0">1727804</data>
    </edge>
    <edge source="NLD" target="ROU">
      <data key="d0">250380</data>
    </edge>
    <edge source="NLD" target="RUS">
      <data key="d0">1359599</data>
    </edge>
    <edge source="NLD" target="SAU">
      <data key="d0">1169973</data>
    </edge>
    <edge source="NLD" target="IND">
      <data key="d0">37741</data>
    </edge>
    <edge source="NLD" target="SGP">
      <data key="d0">394900</data>
    </edge>
    <edge source="NLD" target="SVK">
      <data key="d0">184103</data>
    </edge>
    <edge source="NLD" target="SVN">
      <data key="d0">518249</data>
    </edge>
    <edge source="NLD" target="ZAF">
      <data key="d0">624108</data>
    </edge>
    <edge source="NLD" target="ESP">
      <data key="d0">3206149</data>
    </edge>
    <edge source="NLD" target="SWE">
      <data key="d0">4158880</data>
    </edge>
    <edge source="NLD" target="CHE">
      <data key="d0">1847471</data>
    </edge>
    <edge source="NLD" target="THA">
      <data key="d0">773231</data>
    </edge>
    <edge source="NLD" target="ARE">
      <data key="d0">1323699</data>
    </edge>
    <edge source="NLD" target="TUN">
      <data key="d0">499839</data>
    </edge>
    <edge source="NLD" target="TUR">
      <data key="d0">1004280</data>
    </edge>
    <edge source="NLD" target="UKR">
      <data key="d0">34059</data>
    </edge>
    <edge source="NLD" target="MKD">
      <data key="d0">20251</data>
    </edge>
    <edge source="NLD" target="EGY">
      <data key="d0">315736</data>
    </edge>
    <edge source="NLD" target="GBR">
      <data key="d0">15429649</data>
    </edge>
    <edge source="NLD" target="USA">
      <data key="d0">1915589</data>
    </edge>
    <edge source="NLD" target="SRB">
      <data key="d0">31297</data>
    </edge>
    <edge source="ESP" target="DZA">
      <data key="d0">2331496</data>
    </edge>
    <edge source="ESP" target="ARG">
      <data key="d0">3071648</data>
    </edge>
    <edge source="ESP" target="AUS">
      <data key="d0">2368458</data>
    </edge>
    <edge source="ESP" target="AUT">
      <data key="d0">425513</data>
    </edge>
    <edge source="ESP" target="BEL">
      <data key="d0">10914861</data>
    </edge>
    <edge source="ESP" target="BOL">
      <data key="d0">37678</data>
    </edge>
    <edge source="ESP" target="BRA">
      <data key="d0">7800577</data>
    </edge>
    <edge source="ESP" target="BGR">
      <data key="d0">125062</data>
    </edge>
    <edge source="ESP" target="CMR">
      <data key="d0">269397</data>
    </edge>
    <edge source="ESP" target="CAN">
      <data key="d0">2429288</data>
    </edge>
    <edge source="ESP" target="LKA">
      <data key="d0">52152</data>
    </edge>
    <edge source="ESP" target="CHL">
      <data key="d0">1158758</data>
    </edge>
    <edge source="ESP" target="CHN">
      <data key="d0">27339461</data>
    </edge>
    <edge source="ESP" target="COL">
      <data key="d0">2505778</data>
    </edge>
    <edge source="ESP" target="CRI">
      <data key="d0">419244</data>
    </edge>
    <edge source="ESP" target="HRV">
      <data key="d0">320638</data>
    </edge>
    <edge source="ESP" target="CZE">
      <data key="d0">548966</data>
    </edge>
    <edge source="ESP" target="BEN">
      <data key="d0">440955</data>
    </edge>
    <edge source="ESP" target="DNK">
      <data key="d0">2365553</data>
    </edge>
    <edge source="ESP" target="ECU">
      <data key="d0">222330</data>
    </edge>
    <edge source="ESP" target="EST">
      <data key="d0">178156</data>
    </edge>
    <edge source="ESP" target="FIN">
      <data key="d0">1096958</data>
    </edge>
    <edge source="ESP" target="FRA">
      <data key="d0">72632140</data>
    </edge>
    <edge source="ESP" target="GEO">
      <data key="d0">26632</data>
    </edge>
    <edge source="ESP" target="DEU">
      <data key="d0">29377851</data>
    </edge>
    <edge source="ESP" target="GHA">
      <data key="d0">1661600</data>
    </edge>
    <edge source="ESP" target="GRC">
      <data key="d0">2529686</data>
    </edge>
    <edge source="ESP" target="GTM">
      <data key="d0">39847</data>
    </edge>
    <edge source="ESP" target="HND">
      <data key="d0">95076</data>
    </edge>
    <edge source="ESP" target="HKG">
      <data key="d0">16413885</data>
    </edge>
    <edge source="ESP" target="HUN">
      <data key="d0">244705</data>
    </edge>
    <edge source="ESP" target="IDN">
      <data key="d0">1064069</data>
    </edge>
    <edge source="ESP" target="IRL">
      <data key="d0">829210</data>
    </edge>
    <edge source="ESP" target="ISR">
      <data key="d0">3605345</data>
    </edge>
    <edge source="ESP" target="ITA">
      <data key="d0">46101553</data>
    </edge>
    <edge source="ESP" target="CIV">
      <data key="d0">953207</data>
    </edge>
    <edge source="ESP" target="JPN">
      <data key="d0">9606809</data>
    </edge>
    <edge source="ESP" target="JOR">
      <data key="d0">359595</data>
    </edge>
    <edge source="ESP" target="KOR">
      <data key="d0">8750876</data>
    </edge>
    <edge source="ESP" target="LBN">
      <data key="d0">3649686</data>
    </edge>
    <edge source="ESP" target="LVA">
      <data key="d0">34539</data>
    </edge>
    <edge source="ESP" target="LTU">
      <data key="d0">100274</data>
    </edge>
    <edge source="ESP" target="MYS">
      <data key="d0">1371696</data>
    </edge>
    <edge source="ESP" target="MRT">
      <data key="d0">202447</data>
    </edge>
    <edge source="ESP" target="MEX">
      <data key="d0">5160098</data>
    </edge>
    <edge source="ESP" target="MAR">
      <data key="d0">6320924</data>
    </edge>
    <edge source="ESP" target="MOZ">
      <data key="d0">31516</data>
    </edge>
    <edge source="ESP" target="OMN">
      <data key="d0">54874</data>
    </edge>
    <edge source="ESP" target="NLD">
      <data key="d0">4234839</data>
    </edge>
    <edge source="ESP" target="NZL">
      <data key="d0">87812</data>
    </edge>
    <edge source="ESP" target="NIC">
      <data key="d0">11677</data>
    </edge>
    <edge source="ESP" target="NOR">
      <data key="d0">12994061</data>
    </edge>
    <edge source="ESP" target="PAK">
      <data key="d0">84162</data>
    </edge>
    <edge source="ESP" target="PAN">
      <data key="d0">1028386</data>
    </edge>
    <edge source="ESP" target="PER">
      <data key="d0">579542</data>
    </edge>
    <edge source="ESP" target="PHL">
      <data key="d0">399192</data>
    </edge>
    <edge source="ESP" target="POL">
      <data key="d0">2951150</data>
    </edge>
    <edge source="ESP" target="PRT">
      <data key="d0">67014730</data>
    </edge>
    <edge source="ESP" target="ROU">
      <data key="d0">171915</data>
    </edge>
    <edge source="ESP" target="RUS">
      <data key="d0">614436</data>
    </edge>
    <edge source="ESP" target="SAU">
      <data key="d0">3721320</data>
    </edge>
    <edge source="ESP" target="SEN">
      <data key="d0">172046</data>
    </edge>
    <edge source="ESP" target="IND">
      <data key="d0">2577875</data>
    </edge>
    <edge source="ESP" target="SGP">
      <data key="d0">6504973</data>
    </edge>
    <edge source="ESP" target="SVK">
      <data key="d0">38277</data>
    </edge>
    <edge source="ESP" target="SVN">
      <data key="d0">98722</data>
    </edge>
    <edge source="ESP" target="ZAF">
      <data key="d0">1489344</data>
    </edge>
    <edge source="ESP" target="SWE">
      <data key="d0">1252660</data>
    </edge>
    <edge source="ESP" target="CHE">
      <data key="d0">2496103</data>
    </edge>
    <edge source="ESP" target="THA">
      <data key="d0">700537</data>
    </edge>
    <edge source="ESP" target="TGO">
      <data key="d0">804406</data>
    </edge>
    <edge source="ESP" target="ARE">
      <data key="d0">4523946</data>
    </edge>
    <edge source="ESP" target="TUN">
      <data key="d0">1388736</data>
    </edge>
    <edge source="ESP" target="TUR">
      <data key="d0">2977860</data>
    </edge>
    <edge source="ESP" target="EGY">
      <data key="d0">993917</data>
    </edge>
    <edge source="ESP" target="GBR">
      <data key="d0">18836804</data>
    </edge>
    <edge source="ESP" target="USA">
      <data key="d0">50296654</data>
    </edge>
    <edge source="ESP" target="BFA">
      <data key="d0">52845</data>
    </edge>
    <edge source="ESP" target="URY">
      <data key="d0">1547438</data>
    </edge>
    <edge source="ESP" target="SRB">
      <data key="d0">65442</data>
    </edge>
    <edge source="CHE" target="ARG">
      <data key="d0">15173</data>
    </edge>
    <edge source="CHE" target="AUT">
      <data key="d0">2734395</data>
    </edge>
    <edge source="CHE" target="BEL">
      <data key="d0">5085971</data>
    </edge>
    <edge source="CHE" target="BGR">
      <data key="d0">13713</data>
    </edge>
    <edge source="CHE" target="CHL">
      <data key="d0">16604</data>
    </edge>
    <edge source="CHE" target="COL">
      <data key="d0">13184</data>
    </edge>
    <edge source="CHE" target="HRV">
      <data key="d0">30681</data>
    </edge>
    <edge source="CHE" target="CZE">
      <data key="d0">232641</data>
    </edge>
    <edge source="CHE" target="DNK">
      <data key="d0">584242</data>
    </edge>
    <edge source="CHE" target="FIN">
      <data key="d0">578407</data>
    </edge>
    <edge source="CHE" target="FRA">
      <data key="d0">6635414</data>
    </edge>
    <edge source="CHE" target="DEU">
      <data key="d0">7841664</data>
    </edge>
    <edge source="CHE" target="GRC">
      <data key="d0">13326</data>
    </edge>
    <edge source="CHE" target="HKG">
      <data key="d0">498510</data>
    </edge>
    <edge source="CHE" target="HUN">
      <data key="d0">20995</data>
    </edge>
    <edge source="CHE" target="IRL">
      <data key="d0">604397</data>
    </edge>
    <edge source="CHE" target="ISR">
      <data key="d0">159417</data>
    </edge>
    <edge source="CHE" target="ITA">
      <data key="d0">47997676</data>
    </edge>
    <edge source="CHE" target="JPN">
      <data key="d0">2988969</data>
    </edge>
    <edge source="CHE" target="KOR">
      <data key="d0">64160</data>
    </edge>
    <edge source="CHE" target="MYS">
      <data key="d0">33916</data>
    </edge>
    <edge source="CHE" target="MUS">
      <data key="d0">80957</data>
    </edge>
    <edge source="CHE" target="NLD">
      <data key="d0">100700</data>
    </edge>
    <edge source="CHE" target="PAK">
      <data key="d0">12771</data>
    </edge>
    <edge source="CHE" target="PHL">
      <data key="d0">615912</data>
    </edge>
    <edge source="CHE" target="POL">
      <data key="d0">194881</data>
    </edge>
    <edge source="CHE" target="PRT">
      <data key="d0">732282</data>
    </edge>
    <edge source="CHE" target="RUS">
      <data key="d0">186182</data>
    </edge>
    <edge source="CHE" target="IND">
      <data key="d0">63375</data>
    </edge>
    <edge source="CHE" target="SGP">
      <data key="d0">60482</data>
    </edge>
    <edge source="CHE" target="SVK">
      <data key="d0">66907</data>
    </edge>
    <edge source="CHE" target="SVN">
      <data key="d0">13595</data>
    </edge>
    <edge source="CHE" target="ZAF">
      <data key="d0">13766</data>
    </edge>
    <edge source="CHE" target="ESP">
      <data key="d0">1537610</data>
    </edge>
    <edge source="CHE" target="SWE">
      <data key="d0">3951080</data>
    </edge>
    <edge source="CHE" target="THA">
      <data key="d0">595799</data>
    </edge>
    <edge source="CHE" target="TUR">
      <data key="d0">2703740</data>
    </edge>
    <edge source="CHE" target="UKR">
      <data key="d0">729570</data>
    </edge>
    <edge source="CHE" target="EGY">
      <data key="d0">11187</data>
    </edge>
    <edge source="CHE" target="GBR">
      <data key="d0">722853</data>
    </edge>
    <edge source="CHE" target="USA">
      <data key="d0">4248801</data>
    </edge>
    <edge source="TUN" target="DZA">
      <data key="d0">55596</data>
    </edge>
    <edge source="TUN" target="BEL">
      <data key="d0">66136</data>
    </edge>
    <edge source="TUN" target="BRA">
      <data key="d0">4023342</data>
    </edge>
    <edge source="TUN" target="BGR">
      <data key="d0">207008</data>
    </edge>
    <edge source="TUN" target="HRV">
      <data key="d0">176898</data>
    </edge>
    <edge source="TUN" target="BEN">
      <data key="d0">70156</data>
    </edge>
    <edge source="TUN" target="DNK">
      <data key="d0">869905</data>
    </edge>
    <edge source="TUN" target="FRA">
      <data key="d0">840336</data>
    </edge>
    <edge source="TUN" target="GMB">
      <data key="d0">25911</data>
    </edge>
    <edge source="TUN" target="DEU">
      <data key="d0">15957</data>
    </edge>
    <edge source="TUN" target="GHA">
      <data key="d0">324251</data>
    </edge>
    <edge source="TUN" target="IDN">
      <data key="d0">690638</data>
    </edge>
    <edge source="TUN" target="IRL">
      <data key="d0">171096</data>
    </edge>
    <edge source="TUN" target="ITA">
      <data key="d0">2276639</data>
    </edge>
    <edge source="TUN" target="CIV">
      <data key="d0">221374</data>
    </edge>
    <edge source="TUN" target="LBN">
      <data key="d0">200962</data>
    </edge>
    <edge source="TUN" target="MYS">
      <data key="d0">4639676</data>
    </edge>
    <edge source="TUN" target="MAR">
      <data key="d0">92327</data>
    </edge>
    <edge source="TUN" target="NLD">
      <data key="d0">13921</data>
    </edge>
    <edge source="TUN" target="NZL">
      <data key="d0">946804</data>
    </edge>
    <edge source="TUN" target="NER">
      <data key="d0">67022</data>
    </edge>
    <edge source="TUN" target="NOR">
      <data key="d0">1096175</data>
    </edge>
    <edge source="TUN" target="POL">
      <data key="d0">10078134</data>
    </edge>
    <edge source="TUN" target="PRT">
      <data key="d0">1048103</data>
    </edge>
    <edge source="TUN" target="SEN">
      <data key="d0">155128</data>
    </edge>
    <edge source="TUN" target="SVN">
      <data key="d0">160963</data>
    </edge>
    <edge source="TUN" target="ESP">
      <data key="d0">276268</data>
    </edge>
    <edge source="TUN" target="TGO">
      <data key="d0">42652</data>
    </edge>
    <edge source="TUN" target="TUR">
      <data key="d0">7889237</data>
    </edge>
    <edge source="TUN" target="UKR">
      <data key="d0">4567804</data>
    </edge>
    <edge source="TUN" target="GBR">
      <data key="d0">508018</data>
    </edge>
    <edge source="TUN" target="USA">
      <data key="d0">10495</data>
    </edge>
    <edge source="TUN" target="BFA">
      <data key="d0">102254</data>
    </edge>
    <edge source="TUN" target="URY">
      <data key="d0">231110</data>
    </edge>
    <edge source="TUN" target="SRB">
      <data key="d0">855948</data>
    </edge>
    <edge source="TUR" target="ALB">
      <data key="d0">15834</data>
    </edge>
    <edge source="TUR" target="DZA">
      <data key="d0">309195</data>
    </edge>
    <edge source="TUR" target="AZE">
      <data key="d0">2587757</data>
    </edge>
    <edge source="TUR" target="AUS">
      <data key="d0">72529</data>
    </edge>
    <edge source="TUR" target="AUT">
      <data key="d0">18395848</data>
    </edge>
    <edge source="TUR" target="BEL">
      <data key="d0">1970979</data>
    </edge>
    <edge source="TUR" target="BRA">
      <data key="d0">488560</data>
    </edge>
    <edge source="TUR" target="BGR">
      <data key="d0">742904</data>
    </edge>
    <edge source="TUR" target="CAN">
      <data key="d0">569311</data>
    </edge>
    <edge source="TUR" target="LKA">
      <data key="d0">56397</data>
    </edge>
    <edge source="TUR" target="CHN">
      <data key="d0">4827885</data>
    </edge>
    <edge source="TUR" target="HRV">
      <data key="d0">28635</data>
    </edge>
    <edge source="TUR" target="DNK">
      <data key="d0">153804</data>
    </edge>
    <edge source="TUR" target="ETH">
      <data key="d0">14727</data>
    </edge>
    <edge source="TUR" target="FIN">
      <data key="d0">73347</data>
    </edge>
    <edge source="TUR" target="FRA">
      <data key="d0">1647908</data>
    </edge>
    <edge source="TUR" target="GEO">
      <data key="d0">325746</data>
    </edge>
    <edge source="TUR" target="DEU">
      <data key="d0">6035709</data>
    </edge>
    <edge source="TUR" target="GRC">
      <data key="d0">4152854</data>
    </edge>
    <edge source="TUR" target="HKG">
      <data key="d0">3007989</data>
    </edge>
    <edge source="TUR" target="HUN">
      <data key="d0">57584</data>
    </edge>
    <edge source="TUR" target="IDN">
      <data key="d0">1402187</data>
    </edge>
    <edge source="TUR" target="IRL">
      <data key="d0">566533</data>
    </edge>
    <edge source="TUR" target="ISR">
      <data key="d0">2899309</data>
    </edge>
    <edge source="TUR" target="ITA">
      <data key="d0">36701339</data>
    </edge>
    <edge source="TUR" target="JPN">
      <data key="d0">441659</data>
    </edge>
    <edge source="TUR" target="KAZ">
      <data key="d0">436376</data>
    </edge>
    <edge source="TUR" target="JOR">
      <data key="d0">154245</data>
    </edge>
    <edge source="TUR" target="KOR">
      <data key="d0">1871824</data>
    </edge>
    <edge source="TUR" target="KGZ">
      <data key="d0">19046</data>
    </edge>
    <edge source="TUR" target="LBN">
      <data key="d0">708708</data>
    </edge>
    <edge source="TUR" target="MDG">
      <data key="d0">15120</data>
    </edge>
    <edge source="TUR" target="MYS">
      <data key="d0">480025</data>
    </edge>
    <edge source="TUR" target="MUS">
      <data key="d0">88450</data>
    </edge>
    <edge source="TUR" target="MEX">
      <data key="d0">89988</data>
    </edge>
    <edge source="TUR" target="MDA">
      <data key="d0">179963</data>
    </edge>
    <edge source="TUR" target="MAR">
      <data key="d0">454153</data>
    </edge>
    <edge source="TUR" target="OMN">
      <data key="d0">244529</data>
    </edge>
    <edge source="TUR" target="NLD">
      <data key="d0">3667127</data>
    </edge>
    <edge source="TUR" target="NIC">
      <data key="d0">661650</data>
    </edge>
    <edge source="TUR" target="NOR">
      <data key="d0">227324</data>
    </edge>
    <edge source="TUR" target="PAK">
      <data key="d0">88753</data>
    </edge>
    <edge source="TUR" target="PHL">
      <data key="d0">236688</data>
    </edge>
    <edge source="TUR" target="POL">
      <data key="d0">215549</data>
    </edge>
    <edge source="TUR" target="PRT">
      <data key="d0">344476</data>
    </edge>
    <edge source="TUR" target="ROU">
      <data key="d0">2849988</data>
    </edge>
    <edge source="TUR" target="RUS">
      <data key="d0">1607764</data>
    </edge>
    <edge source="TUR" target="SAU">
      <data key="d0">600083</data>
    </edge>
    <edge source="TUR" target="SEN">
      <data key="d0">10320</data>
    </edge>
    <edge source="TUR" target="IND">
      <data key="d0">850276</data>
    </edge>
    <edge source="TUR" target="SGP">
      <data key="d0">214140</data>
    </edge>
    <edge source="TUR" target="SVK">
      <data key="d0">302000</data>
    </edge>
    <edge source="TUR" target="VNM">
      <data key="d0">50145</data>
    </edge>
    <edge source="TUR" target="SVN">
      <data key="d0">28221</data>
    </edge>
    <edge source="TUR" target="ZAF">
      <data key="d0">544128</data>
    </edge>
    <edge source="TUR" target="ESP">
      <data key="d0">14140215</data>
    </edge>
    <edge source="TUR" target="SWE">
      <data key="d0">92382</data>
    </edge>
    <edge source="TUR" target="CHE">
      <data key="d0">611197</data>
    </edge>
    <edge source="TUR" target="THA">
      <data key="d0">272288</data>
    </edge>
    <edge source="TUR" target="ARE">
      <data key="d0">1640618</data>
    </edge>
    <edge source="TUR" target="TUN">
      <data key="d0">3152068</data>
    </edge>
    <edge source="TUR" target="UKR">
      <data key="d0">7237061</data>
    </edge>
    <edge source="TUR" target="MKD">
      <data key="d0">25806</data>
    </edge>
    <edge source="TUR" target="EGY">
      <data key="d0">3183219</data>
    </edge>
    <edge source="TUR" target="GBR">
      <data key="d0">3942257</data>
    </edge>
    <edge source="TUR" target="USA">
      <data key="d0">3874213</data>
    </edge>
    <edge source="AZE" target="BLR">
      <data key="d0">30499</data>
    </edge>
    <edge source="AZE" target="GEO">
      <data key="d0">312124</data>
    </edge>
    <edge source="AZE" target="NLD">
      <data key="d0">32120</data>
    </edge>
    <edge source="BLR" target="BGR">
      <data key="d0">295800</data>
    </edge>
    <edge source="BLR" target="EST">
      <data key="d0">511300</data>
    </edge>
    <edge source="BLR" target="HUN">
      <data key="d0">793100</data>
    </edge>
    <edge source="BLR" target="LVA">
      <data key="d0">1850400</data>
    </edge>
    <edge source="BLR" target="LTU">
      <data key="d0">3504700</data>
    </edge>
    <edge source="BLR" target="MDA">
      <data key="d0">25100</data>
    </edge>
    <edge source="BLR" target="POL">
      <data key="d0">1491600</data>
    </edge>
    <edge source="BLR" target="ROU">
      <data key="d0">95300</data>
    </edge>
    <edge source="BLR" target="RUS">
      <data key="d0">8621200</data>
    </edge>
    <edge source="BLR" target="UKR">
      <data key="d0">274300</data>
    </edge>
    <edge source="BLR" target="SRB">
      <data key="d0">1958100</data>
    </edge>
    <edge source="GEO" target="AZE">
      <data key="d0">28242</data>
    </edge>
    <edge source="GEO" target="ARM">
      <data key="d0">43249</data>
    </edge>
    <edge source="GEO" target="BLR">
      <data key="d0">17940</data>
    </edge>
    <edge source="GEO" target="GRC">
      <data key="d0">159750</data>
    </edge>
    <edge source="GEO" target="KAZ">
      <data key="d0">25450</data>
    </edge>
    <edge source="GEO" target="MDA">
      <data key="d0">16630</data>
    </edge>
    <edge source="GEO" target="RUS">
      <data key="d0">489114</data>
    </edge>
    <edge source="GEO" target="ESP">
      <data key="d0">360605</data>
    </edge>
    <edge source="GEO" target="TUR">
      <data key="d0">14700</data>
    </edge>
    <edge source="ARG" target="AUS">
      <data key="d0">262271</data>
    </edge>
    <edge source="ARG" target="BOL">
      <data key="d0">333542</data>
    </edge>
    <edge source="ARG" target="BRA">
      <data key="d0">18136300</data>
    </edge>
    <edge source="ARG" target="CHL">
      <data key="d0">2962317</data>
    </edge>
    <edge source="ARG" target="CHN">
      <data key="d0">21329</data>
    </edge>
    <edge source="ARG" target="COL">
      <data key="d0">114022</data>
    </edge>
    <edge source="ARG" target="CRI">
      <data key="d0">13392</data>
    </edge>
    <edge source="ARG" target="ECU">
      <data key="d0">643757</data>
    </edge>
    <edge source="ARG" target="DEU">
      <data key="d0">11573</data>
    </edge>
    <edge source="ARG" target="IDN">
      <data key="d0">582215</data>
    </edge>
    <edge source="ARG" target="ITA">
      <data key="d0">1957296</data>
    </edge>
    <edge source="ARG" target="JPN">
      <data key="d0">255669</data>
    </edge>
    <edge source="ARG" target="KOR">
      <data key="d0">11865</data>
    </edge>
    <edge source="ARG" target="MEX">
      <data key="d0">63823</data>
    </edge>
    <edge source="ARG" target="NLD">
      <data key="d0">450554</data>
    </edge>
    <edge source="ARG" target="NZL">
      <data key="d0">106554</data>
    </edge>
    <edge source="ARG" target="PRY">
      <data key="d0">2665987</data>
    </edge>
    <edge source="ARG" target="PER">
      <data key="d0">13010</data>
    </edge>
    <edge source="ARG" target="PRT">
      <data key="d0">589000</data>
    </edge>
    <edge source="ARG" target="IND">
      <data key="d0">236941</data>
    </edge>
    <edge source="ARG" target="ESP">
      <data key="d0">1549577</data>
    </edge>
    <edge source="ARG" target="THA">
      <data key="d0">251393</data>
    </edge>
    <edge source="ARG" target="USA">
      <data key="d0">1679317</data>
    </edge>
    <edge source="ARG" target="URY">
      <data key="d0">1739404</data>
    </edge>
    <edge source="AUS" target="ARG">
      <data key="d0">87511</data>
    </edge>
    <edge source="AUS" target="AUT">
      <data key="d0">1205482</data>
    </edge>
    <edge source="AUS" target="BEL">
      <data key="d0">1775662</data>
    </edge>
    <edge source="AUS" target="BRA">
      <data key="d0">139863</data>
    </edge>
    <edge source="AUS" target="CAN">
      <data key="d0">1307444</data>
    </edge>
    <edge source="AUS" target="LKA">
      <data key="d0">77603</data>
    </edge>
    <edge source="AUS" target="CHL">
      <data key="d0">399195</data>
    </edge>
    <edge source="AUS" target="CHN">
      <data key="d0">3695831</data>
    </edge>
    <edge source="AUS" target="HRV">
      <data key="d0">11565</data>
    </edge>
    <edge source="AUS" target="FIN">
      <data key="d0">13907</data>
    </edge>
    <edge source="AUS" target="FRA">
      <data key="d0">220176</data>
    </edge>
    <edge source="AUS" target="DEU">
      <data key="d0">4407418</data>
    </edge>
    <edge source="AUS" target="GRC">
      <data key="d0">40011</data>
    </edge>
    <edge source="AUS" target="HKG">
      <data key="d0">2002354</data>
    </edge>
    <edge source="AUS" target="IDN">
      <data key="d0">2946688</data>
    </edge>
    <edge source="AUS" target="IRL">
      <data key="d0">42850</data>
    </edge>
    <edge source="AUS" target="ISR">
      <data key="d0">109481</data>
    </edge>
    <edge source="AUS" target="ITA">
      <data key="d0">2370968</data>
    </edge>
    <edge source="AUS" target="JPN">
      <data key="d0">17805163</data>
    </edge>
    <edge source="AUS" target="KOR">
      <data key="d0">361501</data>
    </edge>
    <edge source="AUS" target="LBN">
      <data key="d0">26390</data>
    </edge>
    <edge source="AUS" target="MYS">
      <data key="d0">3500930</data>
    </edge>
    <edge source="AUS" target="MUS">
      <data key="d0">183001</data>
    </edge>
    <edge source="AUS" target="NLD">
      <data key="d0">12921366</data>
    </edge>
    <edge source="AUS" target="NZL">
      <data key="d0">10538054</data>
    </edge>
    <edge source="AUS" target="NOR">
      <data key="d0">137245</data>
    </edge>
    <edge source="AUS" target="PAK">
      <data key="d0">63826</data>
    </edge>
    <edge source="AUS" target="PHL">
      <data key="d0">2363137</data>
    </edge>
    <edge source="AUS" target="POL">
      <data key="d0">470716</data>
    </edge>
    <edge source="AUS" target="PRT">
      <data key="d0">94468</data>
    </edge>
    <edge source="AUS" target="SAU">
      <data key="d0">163576</data>
    </edge>
    <edge source="AUS" target="IND">
      <data key="d0">637981</data>
    </edge>
    <edge source="AUS" target="SGP">
      <data key="d0">2544498</data>
    </edge>
    <edge source="AUS" target="VNM">
      <data key="d0">164510</data>
    </edge>
    <edge source="AUS" target="ZAF">
      <data key="d0">1001499</data>
    </edge>
    <edge source="AUS" target="ESP">
      <data key="d0">2326158</data>
    </edge>
    <edge source="AUS" target="SWE">
      <data key="d0">165605</data>
    </edge>
    <edge source="AUS" target="THA">
      <data key="d0">1451884</data>
    </edge>
    <edge source="AUS" target="ARE">
      <data key="d0">864258</data>
    </edge>
    <edge source="AUS" target="TUR">
      <data key="d0">38687</data>
    </edge>
    <edge source="AUS" target="EGY">
      <data key="d0">47917</data>
    </edge>
    <edge source="AUS" target="GBR">
      <data key="d0">2076577</data>
    </edge>
    <edge source="AUS" target="TZA">
      <data key="d0">21397</data>
    </edge>
    <edge source="AUS" target="USA">
      <data key="d0">17408690</data>
    </edge>
    <edge source="BOL" target="ARG">
      <data key="d0">225480</data>
    </edge>
    <edge source="BOL" target="AUT">
      <data key="d0">11891</data>
    </edge>
    <edge source="BOL" target="BRA">
      <data key="d0">3471751</data>
    </edge>
    <edge source="BOL" target="CHL">
      <data key="d0">461840</data>
    </edge>
    <edge source="BOL" target="DEU">
      <data key="d0">112244</data>
    </edge>
    <edge source="BOL" target="ITA">
      <data key="d0">527483</data>
    </edge>
    <edge source="BOL" target="JPN">
      <data key="d0">106446</data>
    </edge>
    <edge source="BOL" target="KOR">
      <data key="d0">105975</data>
    </edge>
    <edge source="BOL" target="PER">
      <data key="d0">12619</data>
    </edge>
    <edge source="BOL" target="IND">
      <data key="d0">503388</data>
    </edge>
    <edge source="BOL" target="USA">
      <data key="d0">104177</data>
    </edge>
    <edge source="BOL" target="URY">
      <data key="d0">31751</data>
    </edge>
    <edge source="CHL" target="ARG">
      <data key="d0">2274866</data>
    </edge>
    <edge source="CHL" target="AUS">
      <data key="d0">253198</data>
    </edge>
    <edge source="CHL" target="BEL">
      <data key="d0">7618725</data>
    </edge>
    <edge source="CHL" target="BOL">
      <data key="d0">204316</data>
    </edge>
    <edge source="CHL" target="BRA">
      <data key="d0">5395338</data>
    </edge>
    <edge source="CHL" target="CAN">
      <data key="d0">768810</data>
    </edge>
    <edge source="CHL" target="LKA">
      <data key="d0">542466</data>
    </edge>
    <edge source="CHL" target="CHN">
      <data key="d0">1657408</data>
    </edge>
    <edge source="CHL" target="COL">
      <data key="d0">1250376</data>
    </edge>
    <edge source="CHL" target="CRI">
      <data key="d0">371008</data>
    </edge>
    <edge source="CHL" target="ECU">
      <data key="d0">985932</data>
    </edge>
    <edge source="CHL" target="GTM">
      <data key="d0">129547</data>
    </edge>
    <edge source="CHL" target="HND">
      <data key="d0">48144</data>
    </edge>
    <edge source="CHL" target="ITA">
      <data key="d0">205909</data>
    </edge>
    <edge source="CHL" target="JPN">
      <data key="d0">3384840</data>
    </edge>
    <edge source="CHL" target="KOR">
      <data key="d0">292480</data>
    </edge>
    <edge source="CHL" target="MYS">
      <data key="d0">223520</data>
    </edge>
    <edge source="CHL" target="MEX">
      <data key="d0">1123698</data>
    </edge>
    <edge source="CHL" target="NLD">
      <data key="d0">562830</data>
    </edge>
    <edge source="CHL" target="NZL">
      <data key="d0">534713</data>
    </edge>
    <edge source="CHL" target="PAN">
      <data key="d0">153515</data>
    </edge>
    <edge source="CHL" target="PRY">
      <data key="d0">140997</data>
    </edge>
    <edge source="CHL" target="PER">
      <data key="d0">1191711</data>
    </edge>
    <edge source="CHL" target="IND">
      <data key="d0">449905</data>
    </edge>
    <edge source="CHL" target="ZAF">
      <data key="d0">1075706</data>
    </edge>
    <edge source="CHL" target="ESP">
      <data key="d0">1586449</data>
    </edge>
    <edge source="CHL" target="USA">
      <data key="d0">33468391</data>
    </edge>
    <edge source="CHL" target="URY">
      <data key="d0">761837</data>
    </edge>
    <edge source="CHN" target="AZE">
      <data key="d0">12093</data>
    </edge>
    <edge source="CHN" target="ARG">
      <data key="d0">2231425</data>
    </edge>
    <edge source="CHN" target="AUS">
      <data key="d0">11302921</data>
    </edge>
    <edge source="CHN" target="BEL">
      <data key="d0">7953325</data>
    </edge>
    <edge source="CHN" target="BRA">
      <data key="d0">1462765</data>
    </edge>
    <edge source="CHN" target="KHM">
      <data key="d0">264378</data>
    </edge>
    <edge source="CHN" target="CAN">
      <data key="d0">11921652</data>
    </edge>
    <edge source="CHN" target="LKA">
      <data key="d0">815033</data>
    </edge>
    <edge source="CHN" target="CHL">
      <data key="d0">161217</data>
    </edge>
    <edge source="CHN" target="COL">
      <data key="d0">463646</data>
    </edge>
    <edge source="CHN" target="CRI">
      <data key="d0">178296</data>
    </edge>
    <edge source="CHN" target="HRV">
      <data key="d0">835703</data>
    </edge>
    <edge source="CHN" target="CZE">
      <data key="d0">42946</data>
    </edge>
    <edge source="CHN" target="BEN">
      <data key="d0">15147</data>
    </edge>
    <edge source="CHN" target="DNK">
      <data key="d0">855550</data>
    </edge>
    <edge source="CHN" target="ECU">
      <data key="d0">129290</data>
    </edge>
    <edge source="CHN" target="SLV">
      <data key="d0">10085</data>
    </edge>
    <edge source="CHN" target="ETH">
      <data key="d0">34850</data>
    </edge>
    <edge source="CHN" target="FIN">
      <data key="d0">430022</data>
    </edge>
    <edge source="CHN" target="FRA">
      <data key="d0">4721339</data>
    </edge>
    <edge source="CHN" target="DEU">
      <data key="d0">11418421</data>
    </edge>
    <edge source="CHN" target="GHA">
      <data key="d0">27663</data>
    </edge>
    <edge source="CHN" target="GRC">
      <data key="d0">648238</data>
    </edge>
    <edge source="CHN" target="GTM">
      <data key="d0">57422</data>
    </edge>
    <edge source="CHN" target="HND">
      <data key="d0">23679</data>
    </edge>
    <edge source="CHN" target="HKG">
      <data key="d0">38969473</data>
    </edge>
    <edge source="CHN" target="HUN">
      <data key="d0">614810</data>
    </edge>
    <edge source="CHN" target="IDN">
      <data key="d0">19814549</data>
    </edge>
    <edge source="CHN" target="IRL">
      <data key="d0">2030705</data>
    </edge>
    <edge source="CHN" target="ISR">
      <data key="d0">452902</data>
    </edge>
    <edge source="CHN" target="ITA">
      <data key="d0">22728796</data>
    </edge>
    <edge source="CHN" target="JPN">
      <data key="d0">274886862</data>
    </edge>
    <edge source="CHN" target="KAZ">
      <data key="d0">173292</data>
    </edge>
    <edge source="CHN" target="JOR">
      <data key="d0">60314</data>
    </edge>
    <edge source="CHN" target="KOR">
      <data key="d0">124191965</data>
    </edge>
    <edge source="CHN" target="LBN">
      <data key="d0">197804</data>
    </edge>
    <edge source="CHN" target="LVA">
      <data key="d0">48083</data>
    </edge>
    <edge source="CHN" target="LTU">
      <data key="d0">31934</data>
    </edge>
    <edge source="CHN" target="MYS">
      <data key="d0">11462259</data>
    </edge>
    <edge source="CHN" target="MUS">
      <data key="d0">121525</data>
    </edge>
    <edge source="CHN" target="MEX">
      <data key="d0">7082101</data>
    </edge>
    <edge source="CHN" target="MAR">
      <data key="d0">75884</data>
    </edge>
    <edge source="CHN" target="NLD">
      <data key="d0">138540087</data>
    </edge>
    <edge source="CHN" target="NZL">
      <data key="d0">10254815</data>
    </edge>
    <edge source="CHN" target="NOR">
      <data key="d0">250899</data>
    </edge>
    <edge source="CHN" target="PAK">
      <data key="d0">1053875</data>
    </edge>
    <edge source="CHN" target="PAN">
      <data key="d0">37972</data>
    </edge>
    <edge source="CHN" target="PER">
      <data key="d0">41703</data>
    </edge>
    <edge source="CHN" target="PHL">
      <data key="d0">9780164</data>
    </edge>
    <edge source="CHN" target="POL">
      <data key="d0">1883594</data>
    </edge>
    <edge source="CHN" target="PRT">
      <data key="d0">922923</data>
    </edge>
    <edge source="CHN" target="ROU">
      <data key="d0">1781734</data>
    </edge>
    <edge source="CHN" target="RUS">
      <data key="d0">19000338</data>
    </edge>
    <edge source="CHN" target="SAU">
      <data key="d0">940486</data>
    </edge>
    <edge source="CHN" target="IND">
      <data key="d0">54674887</data>
    </edge>
    <edge source="CHN" target="SGP">
      <data key="d0">1739272</data>
    </edge>
    <edge source="CHN" target="VNM">
      <data key="d0">4809728</data>
    </edge>
    <edge source="CHN" target="SVN">
      <data key="d0">150209</data>
    </edge>
    <edge source="CHN" target="ZAF">
      <data key="d0">8548338</data>
    </edge>
    <edge source="CHN" target="ZWE">
      <data key="d0">130934</data>
    </edge>
    <edge source="CHN" target="ESP">
      <data key="d0">9230056</data>
    </edge>
    <edge source="CHN" target="SWE">
      <data key="d0">122527</data>
    </edge>
    <edge source="CHN" target="CHE">
      <data key="d0">354614</data>
    </edge>
    <edge source="CHN" target="THA">
      <data key="d0">15430285</data>
    </edge>
    <edge source="CHN" target="TGO">
      <data key="d0">10475</data>
    </edge>
    <edge source="CHN" target="ARE">
      <data key="d0">426862</data>
    </edge>
    <edge source="CHN" target="TUN">
      <data key="d0">2052655</data>
    </edge>
    <edge source="CHN" target="TUR">
      <data key="d0">8715727</data>
    </edge>
    <edge source="CHN" target="UKR">
      <data key="d0">7979446</data>
    </edge>
    <edge source="CHN" target="EGY">
      <data key="d0">2521155</data>
    </edge>
    <edge source="CHN" target="GBR">
      <data key="d0">11568372</data>
    </edge>
    <edge source="CHN" target="TZA">
      <data key="d0">10118</data>
    </edge>
    <edge source="CHN" target="USA">
      <data key="d0">179782268</data>
    </edge>
    <edge source="CHN" target="SRB">
      <data key="d0">579690</data>
    </edge>
    <edge source="COL" target="AUS">
      <data key="d0">35037</data>
    </edge>
    <edge source="COL" target="CHL">
      <data key="d0">54245</data>
    </edge>
    <edge source="COL" target="CRI">
      <data key="d0">17939</data>
    </edge>
    <edge source="COL" target="ECU">
      <data key="d0">337596</data>
    </edge>
    <edge source="COL" target="HND">
      <data key="d0">68340</data>
    </edge>
    <edge source="COL" target="ITA">
      <data key="d0">17608</data>
    </edge>
    <edge source="COL" target="NLD">
      <data key="d0">19400</data>
    </edge>
    <edge source="COL" target="PAN">
      <data key="d0">62229</data>
    </edge>
    <edge source="COL" target="PER">
      <data key="d0">39834</data>
    </edge>
    <edge source="COL" target="USA">
      <data key="d0">438748</data>
    </edge>
    <edge source="CRI" target="SLV">
      <data key="d0">26466</data>
    </edge>
    <edge source="CRI" target="DEU">
      <data key="d0">369596</data>
    </edge>
    <edge source="CRI" target="GTM">
      <data key="d0">108727</data>
    </edge>
    <edge source="CRI" target="HND">
      <data key="d0">21023</data>
    </edge>
    <edge source="CRI" target="MEX">
      <data key="d0">23316</data>
    </edge>
    <edge source="CRI" target="NIC">
      <data key="d0">605183</data>
    </edge>
    <edge source="CRI" target="PAN">
      <data key="d0">181287</data>
    </edge>
    <edge source="ECU" target="COL">
      <data key="d0">366708</data>
    </edge>
    <edge source="ECU" target="KOR">
      <data key="d0">50610</data>
    </edge>
    <edge source="ECU" target="USA">
      <data key="d0">50394</data>
    </edge>
    <edge source="DEU" target="DZA">
      <data key="d0">412000</data>
    </edge>
    <edge source="DEU" target="ARG">
      <data key="d0">1627000</data>
    </edge>
    <edge source="DEU" target="AUS">
      <data key="d0">1733000</data>
    </edge>
    <edge source="DEU" target="AUT">
      <data key="d0">44695000</data>
    </edge>
    <edge source="DEU" target="ARM">
      <data key="d0">10000</data>
    </edge>
    <edge source="DEU" target="BEL">
      <data key="d0">84543000</data>
    </edge>
    <edge source="DEU" target="BOL">
      <data key="d0">63000</data>
    </edge>
    <edge source="DEU" target="BRA">
      <data key="d0">2490000</data>
    </edge>
    <edge source="DEU" target="BGR">
      <data key="d0">618000</data>
    </edge>
    <edge source="DEU" target="BDI">
      <data key="d0">14000</data>
    </edge>
    <edge source="DEU" target="BLR">
      <data key="d0">487000</data>
    </edge>
    <edge source="DEU" target="CMR">
      <data key="d0">104000</data>
    </edge>
    <edge source="DEU" target="CAN">
      <data key="d0">908000</data>
    </edge>
    <edge source="DEU" target="LKA">
      <data key="d0">1196000</data>
    </edge>
    <edge source="DEU" target="CHL">
      <data key="d0">434000</data>
    </edge>
    <edge source="DEU" target="CHN">
      <data key="d0">1236000</data>
    </edge>
    <edge source="DEU" target="COL">
      <data key="d0">467000</data>
    </edge>
    <edge source="DEU" target="CRI">
      <data key="d0">310000</data>
    </edge>
    <edge source="DEU" target="HRV">
      <data key="d0">1665000</data>
    </edge>
    <edge source="DEU" target="CZE">
      <data key="d0">22835000</data>
    </edge>
    <edge source="DEU" target="DNK">
      <data key="d0">12079000</data>
    </edge>
    <edge source="DEU" target="ECU">
      <data key="d0">493000</data>
    </edge>
    <edge source="DEU" target="SLV">
      <data key="d0">44000</data>
    </edge>
    <edge source="DEU" target="ETH">
      <data key="d0">69000</data>
    </edge>
    <edge source="DEU" target="EST">
      <data key="d0">991000</data>
    </edge>
    <edge source="DEU" target="FIN">
      <data key="d0">12813000</data>
    </edge>
    <edge source="DEU" target="FRA">
      <data key="d0">78761000</data>
    </edge>
    <edge source="DEU" target="GEO">
      <data key="d0">39000</data>
    </edge>
    <edge source="DEU" target="GMB">
      <data key="d0">38000</data>
    </edge>
    <edge source="DEU" target="GHA">
      <data key="d0">49000</data>
    </edge>
    <edge source="DEU" target="GRC">
      <data key="d0">1211000</data>
    </edge>
    <edge source="DEU" target="GTM">
      <data key="d0">448000</data>
    </edge>
    <edge source="DEU" target="HND">
      <data key="d0">161000</data>
    </edge>
    <edge source="DEU" target="HKG">
      <data key="d0">1372000</data>
    </edge>
    <edge source="DEU" target="HUN">
      <data key="d0">8486000</data>
    </edge>
    <edge source="DEU" target="IDN">
      <data key="d0">8457000</data>
    </edge>
    <edge source="DEU" target="IRL">
      <data key="d0">17552000</data>
    </edge>
    <edge source="DEU" target="ISR">
      <data key="d0">4219000</data>
    </edge>
    <edge source="DEU" target="ITA">
      <data key="d0">69086000</data>
    </edge>
    <edge source="DEU" target="CIV">
      <data key="d0">175000</data>
    </edge>
    <edge source="DEU" target="JAM">
      <data key="d0">12000</data>
    </edge>
    <edge source="DEU" target="JPN">
      <data key="d0">6808000</data>
    </edge>
    <edge source="DEU" target="KAZ">
      <data key="d0">548000</data>
    </edge>
    <edge source="DEU" target="JOR">
      <data key="d0">252000</data>
    </edge>
    <edge source="DEU" target="KOR">
      <data key="d0">3053000</data>
    </edge>
    <edge source="DEU" target="LBN">
      <data key="d0">226000</data>
    </edge>
    <edge source="DEU" target="LVA">
      <data key="d0">518000</data>
    </edge>
    <edge source="DEU" target="LTU">
      <data key="d0">478000</data>
    </edge>
    <edge source="DEU" target="MYS">
      <data key="d0">17803000</data>
    </edge>
    <edge source="DEU" target="MUS">
      <data key="d0">12000</data>
    </edge>
    <edge source="DEU" target="MEX">
      <data key="d0">1259000</data>
    </edge>
    <edge source="DEU" target="MDA">
      <data key="d0">71000</data>
    </edge>
    <edge source="DEU" target="MAR">
      <data key="d0">4172000</data>
    </edge>
    <edge source="DEU" target="OMN">
      <data key="d0">78000</data>
    </edge>
    <edge source="DEU" target="NLD">
      <data key="d0">182954000</data>
    </edge>
    <edge source="DEU" target="NZL">
      <data key="d0">294000</data>
    </edge>
    <edge source="DEU" target="NOR">
      <data key="d0">9905000</data>
    </edge>
    <edge source="DEU" target="PAK">
      <data key="d0">407000</data>
    </edge>
    <edge source="DEU" target="PRY">
      <data key="d0">15000</data>
    </edge>
    <edge source="DEU" target="PER">
      <data key="d0">486000</data>
    </edge>
    <edge source="DEU" target="PHL">
      <data key="d0">1537000</data>
    </edge>
    <edge source="DEU" target="POL">
      <data key="d0">28979000</data>
    </edge>
    <edge source="DEU" target="PRT">
      <data key="d0">2379000</data>
    </edge>
    <edge source="DEU" target="ROU">
      <data key="d0">3807000</data>
    </edge>
    <edge source="DEU" target="RUS">
      <data key="d0">3360000</data>
    </edge>
    <edge source="DEU" target="SAU">
      <data key="d0">952000</data>
    </edge>
    <edge source="DEU" target="SEN">
      <data key="d0">17000</data>
    </edge>
    <edge source="DEU" target="IND">
      <data key="d0">1502000</data>
    </edge>
    <edge source="DEU" target="SGP">
      <data key="d0">1180000</data>
    </edge>
    <edge source="DEU" target="SVK">
      <data key="d0">3352000</data>
    </edge>
    <edge source="DEU" target="VNM">
      <data key="d0">915000</data>
    </edge>
    <edge source="DEU" target="SVN">
      <data key="d0">4751000</data>
    </edge>
    <edge source="DEU" target="ZAF">
      <data key="d0">2505000</data>
    </edge>
    <edge source="DEU" target="ZWE">
      <data key="d0">30000</data>
    </edge>
    <edge source="DEU" target="ESP">
      <data key="d0">13592000</data>
    </edge>
    <edge source="DEU" target="SWE">
      <data key="d0">24527000</data>
    </edge>
    <edge source="DEU" target="CHE">
      <data key="d0">52261000</data>
    </edge>
    <edge source="DEU" target="THA">
      <data key="d0">2155000</data>
    </edge>
    <edge source="DEU" target="TGO">
      <data key="d0">14000</data>
    </edge>
    <edge source="DEU" target="ARE">
      <data key="d0">1603000</data>
    </edge>
    <edge source="DEU" target="TUN">
      <data key="d0">1600000</data>
    </edge>
    <edge source="DEU" target="TUR">
      <data key="d0">4230000</data>
    </edge>
    <edge source="DEU" target="UGA">
      <data key="d0">15000</data>
    </edge>
    <edge source="DEU" target="UKR">
      <data key="d0">1113000</data>
    </edge>
    <edge source="DEU" target="MKD">
      <data key="d0">437000</data>
    </edge>
    <edge source="DEU" target="EGY">
      <data key="d0">2867000</data>
    </edge>
    <edge source="DEU" target="GBR">
      <data key="d0">22608000</data>
    </edge>
    <edge source="DEU" target="TZA">
      <data key="d0">36000</data>
    </edge>
    <edge source="DEU" target="USA">
      <data key="d0">8489000</data>
    </edge>
    <edge source="DEU" target="URY">
      <data key="d0">179000</data>
    </edge>
    <edge source="DEU" target="SRB">
      <data key="d0">1015000</data>
    </edge>
    <edge source="JPN" target="AZE">
      <data key="d0">13584</data>
    </edge>
    <edge source="JPN" target="ARG">
      <data key="d0">15439</data>
    </edge>
    <edge source="JPN" target="AUS">
      <data key="d0">6098794</data>
    </edge>
    <edge source="JPN" target="AUT">
      <data key="d0">736633</data>
    </edge>
    <edge source="JPN" target="BEL">
      <data key="d0">828555</data>
    </edge>
    <edge source="JPN" target="BRA">
      <data key="d0">81280</data>
    </edge>
    <edge source="JPN" target="CAN">
      <data key="d0">433141</data>
    </edge>
    <edge source="JPN" target="LKA">
      <data key="d0">907135</data>
    </edge>
    <edge source="JPN" target="CHL">
      <data key="d0">10383</data>
    </edge>
    <edge source="JPN" target="CHN">
      <data key="d0">27665507</data>
    </edge>
    <edge source="JPN" target="COL">
      <data key="d0">49343</data>
    </edge>
    <edge source="JPN" target="DNK">
      <data key="d0">24421</data>
    </edge>
    <edge source="JPN" target="FIN">
      <data key="d0">33356</data>
    </edge>
    <edge source="JPN" target="FRA">
      <data key="d0">1943984</data>
    </edge>
    <edge source="JPN" target="DEU">
      <data key="d0">4484597</data>
    </edge>
    <edge source="JPN" target="HKG">
      <data key="d0">6602758</data>
    </edge>
    <edge source="JPN" target="IDN">
      <data key="d0">7580966</data>
    </edge>
    <edge source="JPN" target="IRL">
      <data key="d0">234320</data>
    </edge>
    <edge source="JPN" target="ISR">
      <data key="d0">662163</data>
    </edge>
    <edge source="JPN" target="ITA">
      <data key="d0">2010901</data>
    </edge>
    <edge source="JPN" target="CIV">
      <data key="d0">54781</data>
    </edge>
    <edge source="JPN" target="KOR">
      <data key="d0">32138951</data>
    </edge>
    <edge source="JPN" target="MDG">
      <data key="d0">58399</data>
    </edge>
    <edge source="JPN" target="MYS">
      <data key="d0">3775039</data>
    </edge>
    <edge source="JPN" target="MEX">
      <data key="d0">18501</data>
    </edge>
    <edge source="JPN" target="NLD">
      <data key="d0">317706</data>
    </edge>
    <edge source="JPN" target="NZL">
      <data key="d0">139818</data>
    </edge>
    <edge source="JPN" target="PAK">
      <data key="d0">102157</data>
    </edge>
    <edge source="JPN" target="PHL">
      <data key="d0">4543822</data>
    </edge>
    <edge source="JPN" target="POL">
      <data key="d0">12489</data>
    </edge>
    <edge source="JPN" target="PRT">
      <data key="d0">28021</data>
    </edge>
    <edge source="JPN" target="RUS">
      <data key="d0">657180</data>
    </edge>
    <edge source="JPN" target="IND">
      <data key="d0">2903598</data>
    </edge>
    <edge source="JPN" target="SGP">
      <data key="d0">4762034</data>
    </edge>
    <edge source="JPN" target="SVK">
      <data key="d0">20793</data>
    </edge>
    <edge source="JPN" target="VNM">
      <data key="d0">451113</data>
    </edge>
    <edge source="JPN" target="ZAF">
      <data key="d0">407532</data>
    </edge>
    <edge source="JPN" target="ESP">
      <data key="d0">535121</data>
    </edge>
    <edge source="JPN" target="SWE">
      <data key="d0">304290</data>
    </edge>
    <edge source="JPN" target="CHE">
      <data key="d0">5060525</data>
    </edge>
    <edge source="JPN" target="THA">
      <data key="d0">6553099</data>
    </edge>
    <edge source="JPN" target="ARE">
      <data key="d0">357883</data>
    </edge>
    <edge source="JPN" target="TUR">
      <data key="d0">56980</data>
    </edge>
    <edge source="JPN" target="EGY">
      <data key="d0">418796</data>
    </edge>
    <edge source="JPN" target="GBR">
      <data key="d0">2093768</data>
    </edge>
    <edge source="JPN" target="USA">
      <data key="d0">20660386</data>
    </edge>
    <edge source="KOR" target="AUS">
      <data key="d0">591718</data>
    </edge>
    <edge source="KOR" target="AUT">
      <data key="d0">176772</data>
    </edge>
    <edge source="KOR" target="BEL">
      <data key="d0">22798218</data>
    </edge>
    <edge source="KOR" target="BGR">
      <data key="d0">171036</data>
    </edge>
    <edge source="KOR" target="CAN">
      <data key="d0">52814</data>
    </edge>
    <edge source="KOR" target="LKA">
      <data key="d0">445819</data>
    </edge>
    <edge source="KOR" target="CHN">
      <data key="d0">9645302</data>
    </edge>
    <edge source="KOR" target="DEU">
      <data key="d0">71973</data>
    </edge>
    <edge source="KOR" target="GHA">
      <data key="d0">14260</data>
    </edge>
    <edge source="KOR" target="HKG">
      <data key="d0">2490067</data>
    </edge>
    <edge source="KOR" target="IDN">
      <data key="d0">2420053</data>
    </edge>
    <edge source="KOR" target="IRL">
      <data key="d0">3508006</data>
    </edge>
    <edge source="KOR" target="ISR">
      <data key="d0">622674</data>
    </edge>
    <edge source="KOR" target="ITA">
      <data key="d0">103075</data>
    </edge>
    <edge source="KOR" target="JPN">
      <data key="d0">44757172</data>
    </edge>
    <edge source="KOR" target="JOR">
      <data key="d0">43048</data>
    </edge>
    <edge source="KOR" target="MYS">
      <data key="d0">1815480</data>
    </edge>
    <edge source="KOR" target="MEX">
      <data key="d0">43056</data>
    </edge>
    <edge source="KOR" target="NLD">
      <data key="d0">61125</data>
    </edge>
    <edge source="KOR" target="PAK">
      <data key="d0">75128</data>
    </edge>
    <edge source="KOR" target="PHL">
      <data key="d0">340931</data>
    </edge>
    <edge source="KOR" target="RUS">
      <data key="d0">20867</data>
    </edge>
    <edge source="KOR" target="SAU">
      <data key="d0">32748</data>
    </edge>
    <edge source="KOR" target="IND">
      <data key="d0">1872715</data>
    </edge>
    <edge source="KOR" target="SGP">
      <data key="d0">1577396</data>
    </edge>
    <edge source="KOR" target="VNM">
      <data key="d0">480079</data>
    </edge>
    <edge source="KOR" target="ZAF">
      <data key="d0">29463</data>
    </edge>
    <edge source="KOR" target="THA">
      <data key="d0">154929</data>
    </edge>
    <edge source="KOR" target="ARE">
      <data key="d0">1206672</data>
    </edge>
    <edge source="KOR" target="EGY">
      <data key="d0">11960</data>
    </edge>
    <edge source="KOR" target="GBR">
      <data key="d0">1381507</data>
    </edge>
    <edge source="KOR" target="USA">
      <data key="d0">6834799</data>
    </edge>
    <edge source="MEX" target="ARG">
      <data key="d0">789014</data>
    </edge>
    <edge source="MEX" target="AUS">
      <data key="d0">35200</data>
    </edge>
    <edge source="MEX" target="BEL">
      <data key="d0">5367787</data>
    </edge>
    <edge source="MEX" target="BRA">
      <data key="d0">2836618</data>
    </edge>
    <edge source="MEX" target="CAN">
      <data key="d0">10159143</data>
    </edge>
    <edge source="MEX" target="CHL">
      <data key="d0">1325632</data>
    </edge>
    <edge source="MEX" target="CHN">
      <data key="d0">18741</data>
    </edge>
    <edge source="MEX" target="COL">
      <data key="d0">737360</data>
    </edge>
    <edge source="MEX" target="CRI">
      <data key="d0">1400691</data>
    </edge>
    <edge source="MEX" target="DNK">
      <data key="d0">89737</data>
    </edge>
    <edge source="MEX" target="ECU">
      <data key="d0">664440</data>
    </edge>
    <edge source="MEX" target="SLV">
      <data key="d0">1001524</data>
    </edge>
    <edge source="MEX" target="FRA">
      <data key="d0">263073</data>
    </edge>
    <edge source="MEX" target="DEU">
      <data key="d0">4203282</data>
    </edge>
    <edge source="MEX" target="GTM">
      <data key="d0">2433710</data>
    </edge>
    <edge source="MEX" target="HND">
      <data key="d0">132600</data>
    </edge>
    <edge source="MEX" target="ITA">
      <data key="d0">4193258</data>
    </edge>
    <edge source="MEX" target="JPN">
      <data key="d0">12447672</data>
    </edge>
    <edge source="MEX" target="KOR">
      <data key="d0">18087</data>
    </edge>
    <edge source="MEX" target="NLD">
      <data key="d0">3079698</data>
    </edge>
    <edge source="MEX" target="PAN">
      <data key="d0">129590</data>
    </edge>
    <edge source="MEX" target="PRY">
      <data key="d0">44553</data>
    </edge>
    <edge source="MEX" target="PER">
      <data key="d0">200100</data>
    </edge>
    <edge source="MEX" target="PRT">
      <data key="d0">164873</data>
    </edge>
    <edge source="MEX" target="ZAF">
      <data key="d0">511369</data>
    </edge>
    <edge source="MEX" target="ESP">
      <data key="d0">675412</data>
    </edge>
    <edge source="MEX" target="CHE">
      <data key="d0">289665</data>
    </edge>
    <edge source="MEX" target="THA">
      <data key="d0">12000</data>
    </edge>
    <edge source="MEX" target="TUN">
      <data key="d0">880468</data>
    </edge>
    <edge source="MEX" target="TUR">
      <data key="d0">186880</data>
    </edge>
    <edge source="MEX" target="GBR">
      <data key="d0">1454211</data>
    </edge>
    <edge source="MEX" target="USA">
      <data key="d0">170733667</data>
    </edge>
    <edge source="MEX" target="URY">
      <data key="d0">47893</data>
    </edge>
    <edge source="NZL" target="ARG">
      <data key="d0">16589</data>
    </edge>
    <edge source="NZL" target="AUS">
      <data key="d0">1806553</data>
    </edge>
    <edge source="NZL" target="CAN">
      <data key="d0">17340</data>
    </edge>
    <edge source="NZL" target="LKA">
      <data key="d0">269106</data>
    </edge>
    <edge source="NZL" target="CHN">
      <data key="d0">3348562</data>
    </edge>
    <edge source="NZL" target="COL">
      <data key="d0">34806</data>
    </edge>
    <edge source="NZL" target="FRA">
      <data key="d0">250997</data>
    </edge>
    <edge source="NZL" target="DEU">
      <data key="d0">67465</data>
    </edge>
    <edge source="NZL" target="HKG">
      <data key="d0">250263</data>
    </edge>
    <edge source="NZL" target="IDN">
      <data key="d0">571849</data>
    </edge>
    <edge source="NZL" target="ITA">
      <data key="d0">56887</data>
    </edge>
    <edge source="NZL" target="JPN">
      <data key="d0">2056742</data>
    </edge>
    <edge source="NZL" target="KOR">
      <data key="d0">1487440</data>
    </edge>
    <edge source="NZL" target="MYS">
      <data key="d0">472296</data>
    </edge>
    <edge source="NZL" target="PHL">
      <data key="d0">183977</data>
    </edge>
    <edge source="NZL" target="PRT">
      <data key="d0">106152</data>
    </edge>
    <edge source="NZL" target="IND">
      <data key="d0">53380</data>
    </edge>
    <edge source="NZL" target="SGP">
      <data key="d0">54533</data>
    </edge>
    <edge source="NZL" target="VNM">
      <data key="d0">98301</data>
    </edge>
    <edge source="NZL" target="ESP">
      <data key="d0">201883</data>
    </edge>
    <edge source="NZL" target="THA">
      <data key="d0">746802</data>
    </edge>
    <edge source="NZL" target="ARE">
      <data key="d0">14944</data>
    </edge>
    <edge source="NZL" target="GBR">
      <data key="d0">169921</data>
    </edge>
    <edge source="NZL" target="USA">
      <data key="d0">2418285</data>
    </edge>
    <edge source="PRY" target="ARG">
      <data key="d0">552026</data>
    </edge>
    <edge source="PRY" target="BRA">
      <data key="d0">12000</data>
    </edge>
    <edge source="PER" target="ARG">
      <data key="d0">239185</data>
    </edge>
    <edge source="PER" target="AUS">
      <data key="d0">11156</data>
    </edge>
    <edge source="PER" target="BEL">
      <data key="d0">100429</data>
    </edge>
    <edge source="PER" target="BOL">
      <data key="d0">68731</data>
    </edge>
    <edge source="PER" target="BRA">
      <data key="d0">223978</data>
    </edge>
    <edge source="PER" target="CHL">
      <data key="d0">1817894</data>
    </edge>
    <edge source="PER" target="COL">
      <data key="d0">1541228</data>
    </edge>
    <edge source="PER" target="CRI">
      <data key="d0">603624</data>
    </edge>
    <edge source="PER" target="ECU">
      <data key="d0">1285681</data>
    </edge>
    <edge source="PER" target="FRA">
      <data key="d0">952979</data>
    </edge>
    <edge source="PER" target="DEU">
      <data key="d0">123687</data>
    </edge>
    <edge source="PER" target="GRC">
      <data key="d0">31419</data>
    </edge>
    <edge source="PER" target="GTM">
      <data key="d0">19529</data>
    </edge>
    <edge source="PER" target="ITA">
      <data key="d0">328449</data>
    </edge>
    <edge source="PER" target="JPN">
      <data key="d0">42026</data>
    </edge>
    <edge source="PER" target="KOR">
      <data key="d0">207797</data>
    </edge>
    <edge source="PER" target="MYS">
      <data key="d0">688254</data>
    </edge>
    <edge source="PER" target="NLD">
      <data key="d0">17488</data>
    </edge>
    <edge source="PER" target="PAN">
      <data key="d0">338718</data>
    </edge>
    <edge source="PER" target="PHL">
      <data key="d0">34720</data>
    </edge>
    <edge source="PER" target="PRT">
      <data key="d0">11350</data>
    </edge>
    <edge source="PER" target="IND">
      <data key="d0">49000</data>
    </edge>
    <edge source="PER" target="SGP">
      <data key="d0">30440</data>
    </edge>
    <edge source="PER" target="ESP">
      <data key="d0">19063</data>
    </edge>
    <edge source="PER" target="THA">
      <data key="d0">83787</data>
    </edge>
    <edge source="PER" target="GBR">
      <data key="d0">129170</data>
    </edge>
    <edge source="PER" target="USA">
      <data key="d0">4039018</data>
    </edge>
    <edge source="PRT" target="ARG">
      <data key="d0">321269</data>
    </edge>
    <edge source="PRT" target="AUS">
      <data key="d0">15335</data>
    </edge>
    <edge source="PRT" target="AUT">
      <data key="d0">161318</data>
    </edge>
    <edge source="PRT" target="BEL">
      <data key="d0">944746</data>
    </edge>
    <edge source="PRT" target="CAN">
      <data key="d0">32688</data>
    </edge>
    <edge source="PRT" target="CHL">
      <data key="d0">98718</data>
    </edge>
    <edge source="PRT" target="CHN">
      <data key="d0">1842014</data>
    </edge>
    <edge source="PRT" target="DNK">
      <data key="d0">76047</data>
    </edge>
    <edge source="PRT" target="FRA">
      <data key="d0">3209491</data>
    </edge>
    <edge source="PRT" target="DEU">
      <data key="d0">2867279</data>
    </edge>
    <edge source="PRT" target="GRC">
      <data key="d0">192456</data>
    </edge>
    <edge source="PRT" target="HKG">
      <data key="d0">64784</data>
    </edge>
    <edge source="PRT" target="IRL">
      <data key="d0">91849</data>
    </edge>
    <edge source="PRT" target="ISR">
      <data key="d0">181877</data>
    </edge>
    <edge source="PRT" target="ITA">
      <data key="d0">7297644</data>
    </edge>
    <edge source="PRT" target="JPN">
      <data key="d0">2965750</data>
    </edge>
    <edge source="PRT" target="JOR">
      <data key="d0">158720</data>
    </edge>
    <edge source="PRT" target="KOR">
      <data key="d0">20902</data>
    </edge>
    <edge source="PRT" target="LBN">
      <data key="d0">273433</data>
    </edge>
    <edge source="PRT" target="MYS">
      <data key="d0">35264</data>
    </edge>
    <edge source="PRT" target="MEX">
      <data key="d0">33914</data>
    </edge>
    <edge source="PRT" target="MAR">
      <data key="d0">124910</data>
    </edge>
    <edge source="PRT" target="MOZ">
      <data key="d0">76494</data>
    </edge>
    <edge source="PRT" target="NLD">
      <data key="d0">266878</data>
    </edge>
    <edge source="PRT" target="NOR">
      <data key="d0">1048381</data>
    </edge>
    <edge source="PRT" target="PER">
      <data key="d0">67693</data>
    </edge>
    <edge source="PRT" target="POL">
      <data key="d0">114299</data>
    </edge>
    <edge source="PRT" target="SAU">
      <data key="d0">223388</data>
    </edge>
    <edge source="PRT" target="IND">
      <data key="d0">18221</data>
    </edge>
    <edge source="PRT" target="SGP">
      <data key="d0">485294</data>
    </edge>
    <edge source="PRT" target="ESP">
      <data key="d0">17553341</data>
    </edge>
    <edge source="PRT" target="SWE">
      <data key="d0">13844</data>
    </edge>
    <edge source="PRT" target="CHE">
      <data key="d0">495863</data>
    </edge>
    <edge source="PRT" target="ARE">
      <data key="d0">15903</data>
    </edge>
    <edge source="PRT" target="TUN">
      <data key="d0">17065</data>
    </edge>
    <edge source="PRT" target="TUR">
      <data key="d0">98041</data>
    </edge>
    <edge source="PRT" target="MKD">
      <data key="d0">10234</data>
    </edge>
    <edge source="PRT" target="EGY">
      <data key="d0">66155</data>
    </edge>
    <edge source="PRT" target="GBR">
      <data key="d0">1544180</data>
    </edge>
    <edge source="PRT" target="USA">
      <data key="d0">869866</data>
    </edge>
    <edge source="PRT" target="URY">
      <data key="d0">54012</data>
    </edge>
    <edge source="IND" target="DZA">
      <data key="d0">24288</data>
    </edge>
    <edge source="IND" target="ARG">
      <data key="d0">36353</data>
    </edge>
    <edge source="IND" target="AUS">
      <data key="d0">3160778</data>
    </edge>
    <edge source="IND" target="AUT">
      <data key="d0">176351</data>
    </edge>
    <edge source="IND" target="BEL">
      <data key="d0">22471066</data>
    </edge>
    <edge source="IND" target="BRA">
      <data key="d0">20591</data>
    </edge>
    <edge source="IND" target="BGR">
      <data key="d0">15943</data>
    </edge>
    <edge source="IND" target="BDI">
      <data key="d0">10983</data>
    </edge>
    <edge source="IND" target="CMR">
      <data key="d0">42575</data>
    </edge>
    <edge source="IND" target="CAN">
      <data key="d0">1434836</data>
    </edge>
    <edge source="IND" target="LKA">
      <data key="d0">1131525</data>
    </edge>
    <edge source="IND" target="CHL">
      <data key="d0">226373</data>
    </edge>
    <edge source="IND" target="CHN">
      <data key="d0">46483214</data>
    </edge>
    <edge source="IND" target="CZE">
      <data key="d0">59454</data>
    </edge>
    <edge source="IND" target="DNK">
      <data key="d0">461260</data>
    </edge>
    <edge source="IND" target="ETH">
      <data key="d0">145181</data>
    </edge>
    <edge source="IND" target="FIN">
      <data key="d0">367757</data>
    </edge>
    <edge source="IND" target="FRA">
      <data key="d0">1991623</data>
    </edge>
    <edge source="IND" target="DEU">
      <data key="d0">5285543</data>
    </edge>
    <edge source="IND" target="GHA">
      <data key="d0">146730</data>
    </edge>
    <edge source="IND" target="GRC">
      <data key="d0">341212</data>
    </edge>
    <edge source="IND" target="HKG">
      <data key="d0">19577013</data>
    </edge>
    <edge source="IND" target="HUN">
      <data key="d0">26128</data>
    </edge>
    <edge source="IND" target="IDN">
      <data key="d0">3704629</data>
    </edge>
    <edge source="IND" target="IRL">
      <data key="d0">566725</data>
    </edge>
    <edge source="IND" target="ISR">
      <data key="d0">1191810</data>
    </edge>
    <edge source="IND" target="ITA">
      <data key="d0">72858505</data>
    </edge>
    <edge source="IND" target="JPN">
      <data key="d0">19528573</data>
    </edge>
    <edge source="IND" target="JOR">
      <data key="d0">142365</data>
    </edge>
    <edge source="IND" target="KOR">
      <data key="d0">4530465</data>
    </edge>
    <edge source="IND" target="LBN">
      <data key="d0">120871</data>
    </edge>
    <edge source="IND" target="MYS">
      <data key="d0">6899348</data>
    </edge>
    <edge source="IND" target="MUS">
      <data key="d0">170367</data>
    </edge>
    <edge source="IND" target="MEX">
      <data key="d0">142862</data>
    </edge>
    <edge source="IND" target="OMN">
      <data key="d0">819677</data>
    </edge>
    <edge source="IND" target="NLD">
      <data key="d0">4466415</data>
    </edge>
    <edge source="IND" target="NZL">
      <data key="d0">411427</data>
    </edge>
    <edge source="IND" target="NOR">
      <data key="d0">2364739</data>
    </edge>
    <edge source="IND" target="PAK">
      <data key="d0">919468</data>
    </edge>
    <edge source="IND" target="PAN">
      <data key="d0">105488</data>
    </edge>
    <edge source="IND" target="PHL">
      <data key="d0">4417024</data>
    </edge>
    <edge source="IND" target="POL">
      <data key="d0">292900</data>
    </edge>
    <edge source="IND" target="PRT">
      <data key="d0">419853</data>
    </edge>
    <edge source="IND" target="ROU">
      <data key="d0">61856</data>
    </edge>
    <edge source="IND" target="RUS">
      <data key="d0">298667</data>
    </edge>
    <edge source="IND" target="SAU">
      <data key="d0">2878642</data>
    </edge>
    <edge source="IND" target="SGP">
      <data key="d0">4403216</data>
    </edge>
    <edge source="IND" target="SVK">
      <data key="d0">12508</data>
    </edge>
    <edge source="IND" target="VNM">
      <data key="d0">1485659</data>
    </edge>
    <edge source="IND" target="SVN">
      <data key="d0">22204</data>
    </edge>
    <edge source="IND" target="ZAF">
      <data key="d0">1140752</data>
    </edge>
    <edge source="IND" target="ZWE">
      <data key="d0">38833</data>
    </edge>
    <edge source="IND" target="ESP">
      <data key="d0">5100456</data>
    </edge>
    <edge source="IND" target="SWE">
      <data key="d0">344950</data>
    </edge>
    <edge source="IND" target="CHE">
      <data key="d0">4379592</data>
    </edge>
    <edge source="IND" target="THA">
      <data key="d0">3176192</data>
    </edge>
    <edge source="IND" target="ARE">
      <data key="d0">15334216</data>
    </edge>
    <edge source="IND" target="TUN">
      <data key="d0">12961</data>
    </edge>
    <edge source="IND" target="TUR">
      <data key="d0">1082752</data>
    </edge>
    <edge source="IND" target="UGA">
      <data key="d0">31851</data>
    </edge>
    <edge source="IND" target="UKR">
      <data key="d0">105597</data>
    </edge>
    <edge source="IND" target="EGY">
      <data key="d0">1782645</data>
    </edge>
    <edge source="IND" target="GBR">
      <data key="d0">6831436</data>
    </edge>
    <edge source="IND" target="TZA">
      <data key="d0">134888</data>
    </edge>
    <edge source="IND" target="USA">
      <data key="d0">24156063</data>
    </edge>
    <edge source="IND" target="SRB">
      <data key="d0">55262</data>
    </edge>
    <edge source="THA" target="AUS">
      <data key="d0">1076620</data>
    </edge>
    <edge source="THA" target="BEL">
      <data key="d0">33812418</data>
    </edge>
    <edge source="THA" target="KHM">
      <data key="d0">292219</data>
    </edge>
    <edge source="THA" target="CAN">
      <data key="d0">435672</data>
    </edge>
    <edge source="THA" target="LKA">
      <data key="d0">1029742</data>
    </edge>
    <edge source="THA" target="CHN">
      <data key="d0">6792785</data>
    </edge>
    <edge source="THA" target="FRA">
      <data key="d0">63819</data>
    </edge>
    <edge source="THA" target="DEU">
      <data key="d0">2195617</data>
    </edge>
    <edge source="THA" target="HKG">
      <data key="d0">2561851</data>
    </edge>
    <edge source="THA" target="IDN">
      <data key="d0">10959520</data>
    </edge>
    <edge source="THA" target="ISR">
      <data key="d0">154973763</data>
    </edge>
    <edge source="THA" target="ITA">
      <data key="d0">422215</data>
    </edge>
    <edge source="THA" target="CIV">
      <data key="d0">117153</data>
    </edge>
    <edge source="THA" target="JPN">
      <data key="d0">18078768</data>
    </edge>
    <edge source="THA" target="JOR">
      <data key="d0">14985</data>
    </edge>
    <edge source="THA" target="KOR">
      <data key="d0">7491050</data>
    </edge>
    <edge source="THA" target="MYS">
      <data key="d0">16595426</data>
    </edge>
    <edge source="THA" target="MUS">
      <data key="d0">295007</data>
    </edge>
    <edge source="THA" target="MEX">
      <data key="d0">24056</data>
    </edge>
    <edge source="THA" target="NLD">
      <data key="d0">785442</data>
    </edge>
    <edge source="THA" target="NZL">
      <data key="d0">122150</data>
    </edge>
    <edge source="THA" target="PAK">
      <data key="d0">131707</data>
    </edge>
    <edge source="THA" target="PHL">
      <data key="d0">5088913</data>
    </edge>
    <edge source="THA" target="SAU">
      <data key="d0">377949</data>
    </edge>
    <edge source="THA" target="IND">
      <data key="d0">404997</data>
    </edge>
    <edge source="THA" target="SGP">
      <data key="d0">9814975</data>
    </edge>
    <edge source="THA" target="VNM">
      <data key="d0">5166412</data>
    </edge>
    <edge source="THA" target="ZAF">
      <data key="d0">305913</data>
    </edge>
    <edge source="THA" target="CHE">
      <data key="d0">40661</data>
    </edge>
    <edge source="THA" target="ARE">
      <data key="d0">1134408</data>
    </edge>
    <edge source="THA" target="UKR">
      <data key="d0">292581</data>
    </edge>
    <edge source="THA" target="GBR">
      <data key="d0">44185</data>
    </edge>
    <edge source="THA" target="TZA">
      <data key="d0">21185</data>
    </edge>
    <edge source="THA" target="USA">
      <data key="d0">753619</data>
    </edge>
    <edge source="USA" target="DZA">
      <data key="d0">143189</data>
    </edge>
    <edge source="USA" target="ARG">
      <data key="d0">8492387</data>
    </edge>
    <edge source="USA" target="AUS">
      <data key="d0">28879799</data>
    </edge>
    <edge source="USA" target="AUT">
      <data key="d0">3669361</data>
    </edge>
    <edge source="USA" target="ARM">
      <data key="d0">157105</data>
    </edge>
    <edge source="USA" target="BEL">
      <data key="d0">70825915</data>
    </edge>
    <edge source="USA" target="BOL">
      <data key="d0">87876</data>
    </edge>
    <edge source="USA" target="BRA">
      <data key="d0">25107456</data>
    </edge>
    <edge source="USA" target="BGR">
      <data key="d0">196784</data>
    </edge>
    <edge source="USA" target="BLR">
      <data key="d0">209080</data>
    </edge>
    <edge source="USA" target="CAN">
      <data key="d0">372718824</data>
    </edge>
    <edge source="USA" target="LKA">
      <data key="d0">86290</data>
    </edge>
    <edge source="USA" target="CHL">
      <data key="d0">10177691</data>
    </edge>
    <edge source="USA" target="CHN">
      <data key="d0">61635038</data>
    </edge>
    <edge source="USA" target="COL">
      <data key="d0">7287808</data>
    </edge>
    <edge source="USA" target="CRI">
      <data key="d0">4191276</data>
    </edge>
    <edge source="USA" target="HRV">
      <data key="d0">174025</data>
    </edge>
    <edge source="USA" target="CZE">
      <data key="d0">137954</data>
    </edge>
    <edge source="USA" target="DNK">
      <data key="d0">3433599</data>
    </edge>
    <edge source="USA" target="ECU">
      <data key="d0">3187357</data>
    </edge>
    <edge source="USA" target="SLV">
      <data key="d0">860151</data>
    </edge>
    <edge source="USA" target="EST">
      <data key="d0">12300</data>
    </edge>
    <edge source="USA" target="FIN">
      <data key="d0">72215873</data>
    </edge>
    <edge source="USA" target="FRA">
      <data key="d0">16313566</data>
    </edge>
    <edge source="USA" target="GEO">
      <data key="d0">55590</data>
    </edge>
    <edge source="USA" target="DEU">
      <data key="d0">59581008</data>
    </edge>
    <edge source="USA" target="GRC">
      <data key="d0">2743133</data>
    </edge>
    <edge source="USA" target="GTM">
      <data key="d0">1760773</data>
    </edge>
    <edge source="USA" target="HND">
      <data key="d0">2054570</data>
    </edge>
    <edge source="USA" target="HKG">
      <data key="d0">17405072</data>
    </edge>
    <edge source="USA" target="HUN">
      <data key="d0">54614</data>
    </edge>
    <edge source="USA" target="IDN">
      <data key="d0">29690397</data>
    </edge>
    <edge source="USA" target="IRL">
      <data key="d0">30032685</data>
    </edge>
    <edge source="USA" target="ISR">
      <data key="d0">5904577</data>
    </edge>
    <edge source="USA" target="ITA">
      <data key="d0">54153156</data>
    </edge>
    <edge source="USA" target="CIV">
      <data key="d0">69219</data>
    </edge>
    <edge source="USA" target="JAM">
      <data key="d0">1173954</data>
    </edge>
    <edge source="USA" target="JPN">
      <data key="d0">296821286</data>
    </edge>
    <edge source="USA" target="KAZ">
      <data key="d0">224905</data>
    </edge>
    <edge source="USA" target="JOR">
      <data key="d0">248149</data>
    </edge>
    <edge source="USA" target="KOR">
      <data key="d0">77939780</data>
    </edge>
    <edge source="USA" target="LBN">
      <data key="d0">304999</data>
    </edge>
    <edge source="USA" target="LVA">
      <data key="d0">66417</data>
    </edge>
    <edge source="USA" target="LTU">
      <data key="d0">28656</data>
    </edge>
    <edge source="USA" target="MYS">
      <data key="d0">7625968</data>
    </edge>
    <edge source="USA" target="MUS">
      <data key="d0">199291</data>
    </edge>
    <edge source="USA" target="MEX">
      <data key="d0">127596744</data>
    </edge>
    <edge source="USA" target="MAR">
      <data key="d0">5724329</data>
    </edge>
    <edge source="USA" target="OMN">
      <data key="d0">2867850</data>
    </edge>
    <edge source="USA" target="NAM">
      <data key="d0">13408</data>
    </edge>
    <edge source="USA" target="NLD">
      <data key="d0">72777752</data>
    </edge>
    <edge source="USA" target="NZL">
      <data key="d0">4288884</data>
    </edge>
    <edge source="USA" target="NIC">
      <data key="d0">788219</data>
    </edge>
    <edge source="USA" target="NOR">
      <data key="d0">1119710</data>
    </edge>
    <edge source="USA" target="PAK">
      <data key="d0">1681377</data>
    </edge>
    <edge source="USA" target="PAN">
      <data key="d0">1555397</data>
    </edge>
    <edge source="USA" target="PER">
      <data key="d0">1679326</data>
    </edge>
    <edge source="USA" target="PHL">
      <data key="d0">5936332</data>
    </edge>
    <edge source="USA" target="POL">
      <data key="d0">1010237</data>
    </edge>
    <edge source="USA" target="PRT">
      <data key="d0">612484</data>
    </edge>
    <edge source="USA" target="ROU">
      <data key="d0">22272</data>
    </edge>
    <edge source="USA" target="RUS">
      <data key="d0">2715163</data>
    </edge>
    <edge source="USA" target="SAU">
      <data key="d0">8751679</data>
    </edge>
    <edge source="USA" target="SEN">
      <data key="d0">6033241</data>
    </edge>
    <edge source="USA" target="IND">
      <data key="d0">7442007</data>
    </edge>
    <edge source="USA" target="SGP">
      <data key="d0">22883002</data>
    </edge>
    <edge source="USA" target="VNM">
      <data key="d0">1443919</data>
    </edge>
    <edge source="USA" target="SVN">
      <data key="d0">99535</data>
    </edge>
    <edge source="USA" target="ZAF">
      <data key="d0">5440297</data>
    </edge>
    <edge source="USA" target="ZWE">
      <data key="d0">21438</data>
    </edge>
    <edge source="USA" target="ESP">
      <data key="d0">8037946</data>
    </edge>
    <edge source="USA" target="SWE">
      <data key="d0">27869120</data>
    </edge>
    <edge source="USA" target="CHE">
      <data key="d0">16467634</data>
    </edge>
    <edge source="USA" target="THA">
      <data key="d0">12589470</data>
    </edge>
    <edge source="USA" target="ARE">
      <data key="d0">2342278</data>
    </edge>
    <edge source="USA" target="TUN">
      <data key="d0">245159</data>
    </edge>
    <edge source="USA" target="TUR">
      <data key="d0">3403594</data>
    </edge>
    <edge source="USA" target="UKR">
      <data key="d0">33037</data>
    </edge>
    <edge source="USA" target="EGY">
      <data key="d0">1556998</data>
    </edge>
    <edge source="USA" target="GBR">
      <data key="d0">50224706</data>
    </edge>
    <edge source="USA" target="TZA">
      <data key="d0">180732</data>
    </edge>
    <edge source="USA" target="URY">
      <data key="d0">880116</data>
    </edge>
    <edge source="USA" target="SRB">
      <data key="d0">32018</data>
    </edge>
    <edge source="URY" target="ARG">
      <data key="d0">1536923</data>
    </edge>
    <edge source="URY" target="BRA">
      <data key="d0">307481</data>
    </edge>
    <edge source="URY" target="CHN">
      <data key="d0">67025</data>
    </edge>
    <edge source="URY" target="JPN">
      <data key="d0">371265</data>
    </edge>
    <edge source="URY" target="PRY">
      <data key="d0">35563</data>
    </edge>
    <edge source="URY" target="PRT">
      <data key="d0">104212</data>
    </edge>
    <edge source="URY" target="SGP">
      <data key="d0">280098</data>
    </edge>
    <edge source="AUT" target="ARG">
      <data key="d0">34928</data>
    </edge>
    <edge source="AUT" target="AUS">
      <data key="d0">26296</data>
    </edge>
    <edge source="AUT" target="BEL">
      <data key="d0">1410095</data>
    </edge>
    <edge source="AUT" target="BRA">
      <data key="d0">29307</data>
    </edge>
    <edge source="AUT" target="BGR">
      <data key="d0">450382</data>
    </edge>
    <edge source="AUT" target="BLR">
      <data key="d0">14721</data>
    </edge>
    <edge source="AUT" target="CAN">
      <data key="d0">216459</data>
    </edge>
    <edge source="AUT" target="LKA">
      <data key="d0">24289</data>
    </edge>
    <edge source="AUT" target="CHN">
      <data key="d0">36065</data>
    </edge>
    <edge source="AUT" target="HRV">
      <data key="d0">1822939</data>
    </edge>
    <edge source="AUT" target="CZE">
      <data key="d0">3129655</data>
    </edge>
    <edge source="AUT" target="DNK">
      <data key="d0">516557</data>
    </edge>
    <edge source="AUT" target="EST">
      <data key="d0">37069</data>
    </edge>
    <edge source="AUT" target="FIN">
      <data key="d0">386013</data>
    </edge>
    <edge source="AUT" target="FRA">
      <data key="d0">1802063</data>
    </edge>
    <edge source="AUT" target="GEO">
      <data key="d0">18200</data>
    </edge>
    <edge source="AUT" target="DEU">
      <data key="d0">74005010</data>
    </edge>
    <edge source="AUT" target="GRC">
      <data key="d0">272999</data>
    </edge>
    <edge source="AUT" target="HKG">
      <data key="d0">17732</data>
    </edge>
    <edge source="AUT" target="HUN">
      <data key="d0">6163694</data>
    </edge>
    <edge source="AUT" target="IDN">
      <data key="d0">43091</data>
    </edge>
    <edge source="AUT" target="IRL">
      <data key="d0">21746</data>
    </edge>
    <edge source="AUT" target="ISR">
      <data key="d0">16996</data>
    </edge>
    <edge source="AUT" target="ITA">
      <data key="d0">9984680</data>
    </edge>
    <edge source="AUT" target="JPN">
      <data key="d0">67915</data>
    </edge>
    <edge source="AUT" target="JOR">
      <data key="d0">23352</data>
    </edge>
    <edge source="AUT" target="KOR">
      <data key="d0">75677</data>
    </edge>
    <edge source="AUT" target="LTU">
      <data key="d0">37872</data>
    </edge>
    <edge source="AUT" target="MYS">
      <data key="d0">138106</data>
    </edge>
    <edge source="AUT" target="MEX">
      <data key="d0">16527</data>
    </edge>
    <edge source="AUT" target="MAR">
      <data key="d0">21612</data>
    </edge>
    <edge source="AUT" target="NLD">
      <data key="d0">3767457</data>
    </edge>
    <edge source="AUT" target="NOR">
      <data key="d0">1537896</data>
    </edge>
    <edge source="AUT" target="PHL">
      <data key="d0">11710</data>
    </edge>
    <edge source="AUT" target="POL">
      <data key="d0">5901133</data>
    </edge>
    <edge source="AUT" target="PRT">
      <data key="d0">67581</data>
    </edge>
    <edge source="AUT" target="ROU">
      <data key="d0">1106249</data>
    </edge>
    <edge source="AUT" target="RUS">
      <data key="d0">1715613</data>
    </edge>
    <edge source="AUT" target="SAU">
      <data key="d0">274873</data>
    </edge>
    <edge source="AUT" target="IND">
      <data key="d0">17464</data>
    </edge>
    <edge source="AUT" target="SGP">
      <data key="d0">112144</data>
    </edge>
    <edge source="AUT" target="SVK">
      <data key="d0">1273863</data>
    </edge>
    <edge source="AUT" target="SVN">
      <data key="d0">8437751</data>
    </edge>
    <edge source="AUT" target="ZAF">
      <data key="d0">80562</data>
    </edge>
    <edge source="AUT" target="ESP">
      <data key="d0">521710</data>
    </edge>
    <edge source="AUT" target="SWE">
      <data key="d0">435059</data>
    </edge>
    <edge source="AUT" target="CHE">
      <data key="d0">29968292</data>
    </edge>
    <edge source="AUT" target="THA">
      <data key="d0">26363</data>
    </edge>
    <edge source="AUT" target="ARE">
      <data key="d0">146269</data>
    </edge>
    <edge source="AUT" target="TUR">
      <data key="d0">798389</data>
    </edge>
    <edge source="AUT" target="UKR">
      <data key="d0">177048</data>
    </edge>
    <edge source="AUT" target="MKD">
      <data key="d0">100769</data>
    </edge>
    <edge source="AUT" target="GBR">
      <data key="d0">430509</data>
    </edge>
    <edge source="AUT" target="USA">
      <data key="d0">661287</data>
    </edge>
    <edge source="AUT" target="SRB">
      <data key="d0">928599</data>
    </edge>
    <edge source="CAN" target="DZA">
      <data key="d0">462341</data>
    </edge>
    <edge source="CAN" target="ARG">
      <data key="d0">1766305</data>
    </edge>
    <edge source="CAN" target="AUS">
      <data key="d0">12852569</data>
    </edge>
    <edge source="CAN" target="AUT">
      <data key="d0">45079</data>
    </edge>
    <edge source="CAN" target="BEL">
      <data key="d0">827854</data>
    </edge>
    <edge source="CAN" target="BOL">
      <data key="d0">24523</data>
    </edge>
    <edge source="CAN" target="BRA">
      <data key="d0">37212543</data>
    </edge>
    <edge source="CAN" target="BGR">
      <data key="d0">23557</data>
    </edge>
    <edge source="CAN" target="LKA">
      <data key="d0">3519679</data>
    </edge>
    <edge source="CAN" target="CHL">
      <data key="d0">2112063</data>
    </edge>
    <edge source="CAN" target="CHN">
      <data key="d0">58069986</data>
    </edge>
    <edge source="CAN" target="COL">
      <data key="d0">3670108</data>
    </edge>
    <edge source="CAN" target="CRI">
      <data key="d0">223166</data>
    </edge>
    <edge source="CAN" target="DNK">
      <data key="d0">52542</data>
    </edge>
    <edge source="CAN" target="ECU">
      <data key="d0">2256920</data>
    </edge>
    <edge source="CAN" target="SLV">
      <data key="d0">894176</data>
    </edge>
    <edge source="CAN" target="FIN">
      <data key="d0">55950</data>
    </edge>
    <edge source="CAN" target="FRA">
      <data key="d0">209975</data>
    </edge>
    <edge source="CAN" target="DEU">
      <data key="d0">4580429</data>
    </edge>
    <edge source="CAN" target="GRC">
      <data key="d0">30461</data>
    </edge>
    <edge source="CAN" target="GTM">
      <data key="d0">243086</data>
    </edge>
    <edge source="CAN" target="HKG">
      <data key="d0">427608</data>
    </edge>
    <edge source="CAN" target="HUN">
      <data key="d0">141755</data>
    </edge>
    <edge source="CAN" target="IDN">
      <data key="d0">11594104</data>
    </edge>
    <edge source="CAN" target="IRL">
      <data key="d0">57806</data>
    </edge>
    <edge source="CAN" target="ISR">
      <data key="d0">5826649</data>
    </edge>
    <edge source="CAN" target="ITA">
      <data key="d0">4890510</data>
    </edge>
    <edge source="CAN" target="JAM">
      <data key="d0">809319</data>
    </edge>
    <edge source="CAN" target="JPN">
      <data key="d0">26974968</data>
    </edge>
    <edge source="CAN" target="JOR">
      <data key="d0">24450</data>
    </edge>
    <edge source="CAN" target="KOR">
      <data key="d0">7906965</data>
    </edge>
    <edge source="CAN" target="LBN">
      <data key="d0">334626</data>
    </edge>
    <edge source="CAN" target="MYS">
      <data key="d0">5667858</data>
    </edge>
    <edge source="CAN" target="MEX">
      <data key="d0">24103503</data>
    </edge>
    <edge source="CAN" target="MAR">
      <data key="d0">9644270</data>
    </edge>
    <edge source="CAN" target="NLD">
      <data key="d0">366316</data>
    </edge>
    <edge source="CAN" target="NZL">
      <data key="d0">5918795</data>
    </edge>
    <edge source="CAN" target="NIC">
      <data key="d0">165286</data>
    </edge>
    <edge source="CAN" target="NOR">
      <data key="d0">625555</data>
    </edge>
    <edge source="CAN" target="PAK">
      <data key="d0">676458</data>
    </edge>
    <edge source="CAN" target="PAN">
      <data key="d0">1346508</data>
    </edge>
    <edge source="CAN" target="PER">
      <data key="d0">555482</data>
    </edge>
    <edge source="CAN" target="PHL">
      <data key="d0">4220633</data>
    </edge>
    <edge source="CAN" target="POL">
      <data key="d0">572911</data>
    </edge>
    <edge source="CAN" target="PRT">
      <data key="d0">1325153</data>
    </edge>
    <edge source="CAN" target="SAU">
      <data key="d0">32579</data>
    </edge>
    <edge source="CAN" target="SEN">
      <data key="d0">5533358</data>
    </edge>
    <edge source="CAN" target="IND">
      <data key="d0">22299249</data>
    </edge>
    <edge source="CAN" target="SGP">
      <data key="d0">67792</data>
    </edge>
    <edge source="CAN" target="VNM">
      <data key="d0">23178</data>
    </edge>
    <edge source="CAN" target="SVN">
      <data key="d0">189990</data>
    </edge>
    <edge source="CAN" target="ZAF">
      <data key="d0">15170221</data>
    </edge>
    <edge source="CAN" target="ESP">
      <data key="d0">6154863</data>
    </edge>
    <edge source="CAN" target="SWE">
      <data key="d0">19464</data>
    </edge>
    <edge source="CAN" target="CHE">
      <data key="d0">114803</data>
    </edge>
    <edge source="CAN" target="THA">
      <data key="d0">15718362</data>
    </edge>
    <edge source="CAN" target="ARE">
      <data key="d0">880307</data>
    </edge>
    <edge source="CAN" target="TUN">
      <data key="d0">218691</data>
    </edge>
    <edge source="CAN" target="TUR">
      <data key="d0">1698613</data>
    </edge>
    <edge source="CAN" target="EGY">
      <data key="d0">307182</data>
    </edge>
    <edge source="CAN" target="GBR">
      <data key="d0">1374823</data>
    </edge>
    <edge source="CAN" target="USA">
      <data key="d0">397018133</data>
    </edge>
    <edge source="LKA" target="AUS">
      <data key="d0">85478</data>
    </edge>
    <edge source="LKA" target="BEL">
      <data key="d0">90657</data>
    </edge>
    <edge source="LKA" target="DEU">
      <data key="d0">49969</data>
    </edge>
    <edge source="LKA" target="ISR">
      <data key="d0">42383</data>
    </edge>
    <edge source="LKA" target="ITA">
      <data key="d0">30415</data>
    </edge>
    <edge source="LKA" target="JPN">
      <data key="d0">2154444</data>
    </edge>
    <edge source="LKA" target="KOR">
      <data key="d0">104385</data>
    </edge>
    <edge source="LKA" target="MYS">
      <data key="d0">378902</data>
    </edge>
    <edge source="LKA" target="PAK">
      <data key="d0">252260</data>
    </edge>
    <edge source="LKA" target="IND">
      <data key="d0">25400</data>
    </edge>
    <edge source="LKA" target="CHE">
      <data key="d0">350441</data>
    </edge>
    <edge source="LKA" target="THA">
      <data key="d0">38023</data>
    </edge>
    <edge source="LKA" target="GBR">
      <data key="d0">769765</data>
    </edge>
    <edge source="LKA" target="USA">
      <data key="d0">232377</data>
    </edge>
    <edge source="FIN" target="AUS">
      <data key="d0">54477</data>
    </edge>
    <edge source="FIN" target="AUT">
      <data key="d0">108438</data>
    </edge>
    <edge source="FIN" target="BEL">
      <data key="d0">648554</data>
    </edge>
    <edge source="FIN" target="BGR">
      <data key="d0">23029</data>
    </edge>
    <edge source="FIN" target="CAN">
      <data key="d0">43050</data>
    </edge>
    <edge source="FIN" target="CHN">
      <data key="d0">6284775</data>
    </edge>
    <edge source="FIN" target="CZE">
      <data key="d0">458092</data>
    </edge>
    <edge source="FIN" target="DNK">
      <data key="d0">102183</data>
    </edge>
    <edge source="FIN" target="EST">
      <data key="d0">2308283</data>
    </edge>
    <edge source="FIN" target="FRA">
      <data key="d0">1280493</data>
    </edge>
    <edge source="FIN" target="DEU">
      <data key="d0">3865732</data>
    </edge>
    <edge source="FIN" target="GRC">
      <data key="d0">211565</data>
    </edge>
    <edge source="FIN" target="HKG">
      <data key="d0">645681</data>
    </edge>
    <edge source="FIN" target="HUN">
      <data key="d0">82351</data>
    </edge>
    <edge source="FIN" target="IRL">
      <data key="d0">80698</data>
    </edge>
    <edge source="FIN" target="ITA">
      <data key="d0">8926872</data>
    </edge>
    <edge source="FIN" target="JPN">
      <data key="d0">1621102</data>
    </edge>
    <edge source="FIN" target="KAZ">
      <data key="d0">28875</data>
    </edge>
    <edge source="FIN" target="KOR">
      <data key="d0">137591</data>
    </edge>
    <edge source="FIN" target="LBN">
      <data key="d0">93471</data>
    </edge>
    <edge source="FIN" target="LVA">
      <data key="d0">1191912</data>
    </edge>
    <edge source="FIN" target="LTU">
      <data key="d0">308085</data>
    </edge>
    <edge source="FIN" target="MYS">
      <data key="d0">16830</data>
    </edge>
    <edge source="FIN" target="MAR">
      <data key="d0">75129</data>
    </edge>
    <edge source="FIN" target="NLD">
      <data key="d0">672183</data>
    </edge>
    <edge source="FIN" target="NOR">
      <data key="d0">792744</data>
    </edge>
    <edge source="FIN" target="PHL">
      <data key="d0">44230</data>
    </edge>
    <edge source="FIN" target="POL">
      <data key="d0">2790026</data>
    </edge>
    <edge source="FIN" target="PRT">
      <data key="d0">215828</data>
    </edge>
    <edge source="FIN" target="RUS">
      <data key="d0">7780424</data>
    </edge>
    <edge source="FIN" target="SAU">
      <data key="d0">29946</data>
    </edge>
    <edge source="FIN" target="IND">
      <data key="d0">49157</data>
    </edge>
    <edge source="FIN" target="SVK">
      <data key="d0">35770</data>
    </edge>
    <edge source="FIN" target="ESP">
      <data key="d0">3981953</data>
    </edge>
    <edge source="FIN" target="SWE">
      <data key="d0">1690358</data>
    </edge>
    <edge source="FIN" target="CHE">
      <data key="d0">344800</data>
    </edge>
    <edge source="FIN" target="THA">
      <data key="d0">68196</data>
    </edge>
    <edge source="FIN" target="TUR">
      <data key="d0">285854</data>
    </edge>
    <edge source="FIN" target="UKR">
      <data key="d0">30793</data>
    </edge>
    <edge source="FIN" target="EGY">
      <data key="d0">47737</data>
    </edge>
    <edge source="FIN" target="GBR">
      <data key="d0">770872</data>
    </edge>
    <edge source="FIN" target="USA">
      <data key="d0">439386</data>
    </edge>
    <edge source="HKG" target="AUS">
      <data key="d0">19098</data>
    </edge>
    <edge source="HKG" target="BEL">
      <data key="d0">926775</data>
    </edge>
    <edge source="HKG" target="KHM">
      <data key="d0">11502</data>
    </edge>
    <edge source="HKG" target="CAN">
      <data key="d0">205808</data>
    </edge>
    <edge source="HKG" target="LKA">
      <data key="d0">37498</data>
    </edge>
    <edge source="HKG" target="CHN">
      <data key="d0">67149584</data>
    </edge>
    <edge source="HKG" target="FRA">
      <data key="d0">17795</data>
    </edge>
    <edge source="HKG" target="DEU">
      <data key="d0">141439</data>
    </edge>
    <edge source="HKG" target="IDN">
      <data key="d0">67577</data>
    </edge>
    <edge source="HKG" target="IRL">
      <data key="d0">4282935</data>
    </edge>
    <edge source="HKG" target="ITA">
      <data key="d0">56687</data>
    </edge>
    <edge source="HKG" target="JPN">
      <data key="d0">1694554</data>
    </edge>
    <edge source="HKG" target="KOR">
      <data key="d0">1644427</data>
    </edge>
    <edge source="HKG" target="LTU">
      <data key="d0">27305</data>
    </edge>
    <edge source="HKG" target="MYS">
      <data key="d0">121221</data>
    </edge>
    <edge source="HKG" target="NLD">
      <data key="d0">77947</data>
    </edge>
    <edge source="HKG" target="NZL">
      <data key="d0">15042</data>
    </edge>
    <edge source="HKG" target="PHL">
      <data key="d0">311119</data>
    </edge>
    <edge source="HKG" target="IND">
      <data key="d0">1955111</data>
    </edge>
    <edge source="HKG" target="SGP">
      <data key="d0">71926</data>
    </edge>
    <edge source="HKG" target="VNM">
      <data key="d0">59373</data>
    </edge>
    <edge source="HKG" target="ZAF">
      <data key="d0">239603</data>
    </edge>
    <edge source="HKG" target="THA">
      <data key="d0">198698</data>
    </edge>
    <edge source="HKG" target="GBR">
      <data key="d0">351761</data>
    </edge>
    <edge source="HKG" target="USA">
      <data key="d0">4551793</data>
    </edge>
    <edge source="IRL" target="ARG">
      <data key="d0">56438</data>
    </edge>
    <edge source="IRL" target="AUS">
      <data key="d0">469690</data>
    </edge>
    <edge source="IRL" target="AUT">
      <data key="d0">124884</data>
    </edge>
    <edge source="IRL" target="BEL">
      <data key="d0">2120609</data>
    </edge>
    <edge source="IRL" target="CAN">
      <data key="d0">266500</data>
    </edge>
    <edge source="IRL" target="CHN">
      <data key="d0">184446</data>
    </edge>
    <edge source="IRL" target="COL">
      <data key="d0">75641</data>
    </edge>
    <edge source="IRL" target="DNK">
      <data key="d0">328047</data>
    </edge>
    <edge source="IRL" target="FRA">
      <data key="d0">14776</data>
    </edge>
    <edge source="IRL" target="DEU">
      <data key="d0">2717062</data>
    </edge>
    <edge source="IRL" target="HKG">
      <data key="d0">54261</data>
    </edge>
    <edge source="IRL" target="ISR">
      <data key="d0">11294</data>
    </edge>
    <edge source="IRL" target="ITA">
      <data key="d0">17828</data>
    </edge>
    <edge source="IRL" target="JPN">
      <data key="d0">836697</data>
    </edge>
    <edge source="IRL" target="KOR">
      <data key="d0">1810101</data>
    </edge>
    <edge source="IRL" target="MYS">
      <data key="d0">27226</data>
    </edge>
    <edge source="IRL" target="NLD">
      <data key="d0">97935</data>
    </edge>
    <edge source="IRL" target="NZL">
      <data key="d0">36539</data>
    </edge>
    <edge source="IRL" target="NOR">
      <data key="d0">12019</data>
    </edge>
    <edge source="IRL" target="PAK">
      <data key="d0">31282</data>
    </edge>
    <edge source="IRL" target="ROU">
      <data key="d0">53372</data>
    </edge>
    <edge source="IRL" target="RUS">
      <data key="d0">10347</data>
    </edge>
    <edge source="IRL" target="SAU">
      <data key="d0">317516</data>
    </edge>
    <edge source="IRL" target="IND">
      <data key="d0">794167</data>
    </edge>
    <edge source="IRL" target="SGP">
      <data key="d0">12889</data>
    </edge>
    <edge source="IRL" target="SVN">
      <data key="d0">44047</data>
    </edge>
    <edge source="IRL" target="ZAF">
      <data key="d0">1848480</data>
    </edge>
    <edge source="IRL" target="ZWE">
      <data key="d0">26513</data>
    </edge>
    <edge source="IRL" target="SWE">
      <data key="d0">14422</data>
    </edge>
    <edge source="IRL" target="CHE">
      <data key="d0">309781</data>
    </edge>
    <edge source="IRL" target="THA">
      <data key="d0">308437</data>
    </edge>
    <edge source="IRL" target="ARE">
      <data key="d0">70834</data>
    </edge>
    <edge source="IRL" target="TUR">
      <data key="d0">13644</data>
    </edge>
    <edge source="IRL" target="GBR">
      <data key="d0">13604439</data>
    </edge>
    <edge source="IRL" target="USA">
      <data key="d0">2786852</data>
    </edge>
    <edge source="ISR" target="ARG">
      <data key="d0">52000</data>
    </edge>
    <edge source="ISR" target="AUS">
      <data key="d0">1451000</data>
    </edge>
    <edge source="ISR" target="AUT">
      <data key="d0">1337000</data>
    </edge>
    <edge source="ISR" target="BEL">
      <data key="d0">66097000</data>
    </edge>
    <edge source="ISR" target="BRA">
      <data key="d0">23434000</data>
    </edge>
    <edge source="ISR" target="BGR">
      <data key="d0">759000</data>
    </edge>
    <edge source="ISR" target="CAN">
      <data key="d0">235000</data>
    </edge>
    <edge source="ISR" target="LKA">
      <data key="d0">16000</data>
    </edge>
    <edge source="ISR" target="CHL">
      <data key="d0">156000</data>
    </edge>
    <edge source="ISR" target="CHN">
      <data key="d0">35000</data>
    </edge>
    <edge source="ISR" target="CZE">
      <data key="d0">102000</data>
    </edge>
    <edge source="ISR" target="DNK">
      <data key="d0">90000</data>
    </edge>
    <edge source="ISR" target="FRA">
      <data key="d0">1196000</data>
    </edge>
    <edge source="ISR" target="DEU">
      <data key="d0">889000</data>
    </edge>
    <edge source="ISR" target="GRC">
      <data key="d0">642000</data>
    </edge>
    <edge source="ISR" target="HKG">
      <data key="d0">151000</data>
    </edge>
    <edge source="ISR" target="HUN">
      <data key="d0">39000</data>
    </edge>
    <edge source="ISR" target="IDN">
      <data key="d0">2367000</data>
    </edge>
    <edge source="ISR" target="IRL">
      <data key="d0">90000</data>
    </edge>
    <edge source="ISR" target="ITA">
      <data key="d0">3077000</data>
    </edge>
    <edge source="ISR" target="JPN">
      <data key="d0">1665000</data>
    </edge>
    <edge source="ISR" target="JOR">
      <data key="d0">944000</data>
    </edge>
    <edge source="ISR" target="KOR">
      <data key="d0">268000</data>
    </edge>
    <edge source="ISR" target="MUS">
      <data key="d0">29000</data>
    </edge>
    <edge source="ISR" target="MEX">
      <data key="d0">18000</data>
    </edge>
    <edge source="ISR" target="NLD">
      <data key="d0">12877000</data>
    </edge>
    <edge source="ISR" target="PHL">
      <data key="d0">307000</data>
    </edge>
    <edge source="ISR" target="POL">
      <data key="d0">299000</data>
    </edge>
    <edge source="ISR" target="PRT">
      <data key="d0">845000</data>
    </edge>
    <edge source="ISR" target="ROU">
      <data key="d0">1011000</data>
    </edge>
    <edge source="ISR" target="RUS">
      <data key="d0">19000</data>
    </edge>
    <edge source="ISR" target="IND">
      <data key="d0">21097000</data>
    </edge>
    <edge source="ISR" target="SGP">
      <data key="d0">287000</data>
    </edge>
    <edge source="ISR" target="VNM">
      <data key="d0">768000</data>
    </edge>
    <edge source="ISR" target="SVN">
      <data key="d0">630000</data>
    </edge>
    <edge source="ISR" target="ZAF">
      <data key="d0">1633000</data>
    </edge>
    <edge source="ISR" target="ESP">
      <data key="d0">4020000</data>
    </edge>
    <edge source="ISR" target="SWE">
      <data key="d0">27000</data>
    </edge>
    <edge source="ISR" target="CHE">
      <data key="d0">7041000</data>
    </edge>
    <edge source="ISR" target="THA">
      <data key="d0">612000</data>
    </edge>
    <edge source="ISR" target="ARE">
      <data key="d0">42000</data>
    </edge>
    <edge source="ISR" target="TUR">
      <data key="d0">2861000</data>
    </edge>
    <edge source="ISR" target="UKR">
      <data key="d0">33000</data>
    </edge>
    <edge source="ISR" target="EGY">
      <data key="d0">1672000</data>
    </edge>
    <edge source="ISR" target="GBR">
      <data key="d0">5582000</data>
    </edge>
    <edge source="ISR" target="USA">
      <data key="d0">5346000</data>
    </edge>
    <edge source="LBN" target="BEL">
      <data key="d0">25199</data>
    </edge>
    <edge source="LBN" target="CHN">
      <data key="d0">103873</data>
    </edge>
    <edge source="LBN" target="GRC">
      <data key="d0">84727</data>
    </edge>
    <edge source="LBN" target="ITA">
      <data key="d0">793365</data>
    </edge>
    <edge source="LBN" target="JPN">
      <data key="d0">24602</data>
    </edge>
    <edge source="LBN" target="JOR">
      <data key="d0">61000</data>
    </edge>
    <edge source="LBN" target="MYS">
      <data key="d0">29509</data>
    </edge>
    <edge source="LBN" target="SAU">
      <data key="d0">66693</data>
    </edge>
    <edge source="LBN" target="IND">
      <data key="d0">25862</data>
    </edge>
    <edge source="LBN" target="ARE">
      <data key="d0">206441</data>
    </edge>
    <edge source="LBN" target="EGY">
      <data key="d0">35917</data>
    </edge>
    <edge source="LBN" target="GBR">
      <data key="d0">11704</data>
    </edge>
    <edge source="MUS" target="BEL">
      <data key="d0">413192</data>
    </edge>
    <edge source="MUS" target="FRA">
      <data key="d0">22804</data>
    </edge>
    <edge source="MUS" target="MDG">
      <data key="d0">107079</data>
    </edge>
    <edge source="NOR" target="ARG">
      <data key="d0">24328</data>
    </edge>
    <edge source="NOR" target="AUS">
      <data key="d0">607217</data>
    </edge>
    <edge source="NOR" target="AUT">
      <data key="d0">23266</data>
    </edge>
    <edge source="NOR" target="BEL">
      <data key="d0">9753783</data>
    </edge>
    <edge source="NOR" target="BRA">
      <data key="d0">1317076</data>
    </edge>
    <edge source="NOR" target="CAN">
      <data key="d0">695345</data>
    </edge>
    <edge source="NOR" target="LKA">
      <data key="d0">22152</data>
    </edge>
    <edge source="NOR" target="CHL">
      <data key="d0">57489</data>
    </edge>
    <edge source="NOR" target="CHN">
      <data key="d0">6807353</data>
    </edge>
    <edge source="NOR" target="COL">
      <data key="d0">131331</data>
    </edge>
    <edge source="NOR" target="CZE">
      <data key="d0">116401</data>
    </edge>
    <edge source="NOR" target="DNK">
      <data key="d0">17024477</data>
    </edge>
    <edge source="NOR" target="FIN">
      <data key="d0">2543100</data>
    </edge>
    <edge source="NOR" target="FRA">
      <data key="d0">15425339</data>
    </edge>
    <edge source="NOR" target="DEU">
      <data key="d0">38730547</data>
    </edge>
    <edge source="NOR" target="GRC">
      <data key="d0">1034037</data>
    </edge>
    <edge source="NOR" target="HKG">
      <data key="d0">1537485</data>
    </edge>
    <edge source="NOR" target="HUN">
      <data key="d0">20957</data>
    </edge>
    <edge source="NOR" target="IDN">
      <data key="d0">976027</data>
    </edge>
    <edge source="NOR" target="IRL">
      <data key="d0">473994</data>
    </edge>
    <edge source="NOR" target="ISR">
      <data key="d0">30570</data>
    </edge>
    <edge source="NOR" target="ITA">
      <data key="d0">30245578</data>
    </edge>
    <edge source="NOR" target="JAM">
      <data key="d0">38483</data>
    </edge>
    <edge source="NOR" target="JPN">
      <data key="d0">6271638</data>
    </edge>
    <edge source="NOR" target="JOR">
      <data key="d0">12571</data>
    </edge>
    <edge source="NOR" target="KOR">
      <data key="d0">877150</data>
    </edge>
    <edge source="NOR" target="LBN">
      <data key="d0">51050</data>
    </edge>
    <edge source="NOR" target="LVA">
      <data key="d0">103573</data>
    </edge>
    <edge source="NOR" target="LTU">
      <data key="d0">38214</data>
    </edge>
    <edge source="NOR" target="MYS">
      <data key="d0">1774243</data>
    </edge>
    <edge source="NOR" target="MEX">
      <data key="d0">35152</data>
    </edge>
    <edge source="NOR" target="MOZ">
      <data key="d0">381761</data>
    </edge>
    <edge source="NOR" target="OMN">
      <data key="d0">12611</data>
    </edge>
    <edge source="NOR" target="NLD">
      <data key="d0">17363643</data>
    </edge>
    <edge source="NOR" target="NZL">
      <data key="d0">499545</data>
    </edge>
    <edge source="NOR" target="PAK">
      <data key="d0">27332</data>
    </edge>
    <edge source="NOR" target="PHL">
      <data key="d0">66422</data>
    </edge>
    <edge source="NOR" target="POL">
      <data key="d0">6364305</data>
    </edge>
    <edge source="NOR" target="PRT">
      <data key="d0">1214353</data>
    </edge>
    <edge source="NOR" target="RUS">
      <data key="d0">391705</data>
    </edge>
    <edge source="NOR" target="SAU">
      <data key="d0">32213</data>
    </edge>
    <edge source="NOR" target="IND">
      <data key="d0">1050015</data>
    </edge>
    <edge source="NOR" target="SGP">
      <data key="d0">79815</data>
    </edge>
    <edge source="NOR" target="SVK">
      <data key="d0">15020</data>
    </edge>
    <edge source="NOR" target="VNM">
      <data key="d0">176632</data>
    </edge>
    <edge source="NOR" target="SVN">
      <data key="d0">126487</data>
    </edge>
    <edge source="NOR" target="ZAF">
      <data key="d0">19413</data>
    </edge>
    <edge source="NOR" target="ESP">
      <data key="d0">13086917</data>
    </edge>
    <edge source="NOR" target="SWE">
      <data key="d0">9903040</data>
    </edge>
    <edge source="NOR" target="CHE">
      <data key="d0">4936436</data>
    </edge>
    <edge source="NOR" target="THA">
      <data key="d0">1289523</data>
    </edge>
    <edge source="NOR" target="ARE">
      <data key="d0">164437</data>
    </edge>
    <edge source="NOR" target="TUR">
      <data key="d0">1340895</data>
    </edge>
    <edge source="NOR" target="EGY">
      <data key="d0">212575</data>
    </edge>
    <edge source="NOR" target="GBR">
      <data key="d0">20009144</data>
    </edge>
    <edge source="NOR" target="USA">
      <data key="d0">5952082</data>
    </edge>
    <edge source="NOR" target="SRB">
      <data key="d0">28899</data>
    </edge>
    <edge source="PAK" target="AUS">
      <data key="d0">14862</data>
    </edge>
    <edge source="PAK" target="LKA">
      <data key="d0">57508</data>
    </edge>
    <edge source="PAK" target="CHN">
      <data key="d0">458320</data>
    </edge>
    <edge source="PAK" target="DEU">
      <data key="d0">237785</data>
    </edge>
    <edge source="PAK" target="GRC">
      <data key="d0">116043</data>
    </edge>
    <edge source="PAK" target="HKG">
      <data key="d0">223243</data>
    </edge>
    <edge source="PAK" target="ITA">
      <data key="d0">578699</data>
    </edge>
    <edge source="PAK" target="JPN">
      <data key="d0">101316</data>
    </edge>
    <edge source="PAK" target="KOR">
      <data key="d0">123105</data>
    </edge>
    <edge source="PAK" target="LBN">
      <data key="d0">142267</data>
    </edge>
    <edge source="PAK" target="MYS">
      <data key="d0">133177</data>
    </edge>
    <edge source="PAK" target="OMN">
      <data key="d0">54652</data>
    </edge>
    <edge source="PAK" target="NZL">
      <data key="d0">63097</data>
    </edge>
    <edge source="PAK" target="SAU">
      <data key="d0">217765</data>
    </edge>
    <edge source="PAK" target="IND">
      <data key="d0">374080</data>
    </edge>
    <edge source="PAK" target="SGP">
      <data key="d0">42858</data>
    </edge>
    <edge source="PAK" target="ESP">
      <data key="d0">67297</data>
    </edge>
    <edge source="PAK" target="ARE">
      <data key="d0">378707</data>
    </edge>
    <edge source="PAK" target="EGY">
      <data key="d0">238890</data>
    </edge>
    <edge source="PAK" target="GBR">
      <data key="d0">132149</data>
    </edge>
    <edge source="PAK" target="TZA">
      <data key="d0">23667</data>
    </edge>
    <edge source="PAK" target="USA">
      <data key="d0">2621901</data>
    </edge>
    <edge source="PHL" target="AUS">
      <data key="d0">13028</data>
    </edge>
    <edge source="PHL" target="BEL">
      <data key="d0">52697</data>
    </edge>
    <edge source="PHL" target="KHM">
      <data key="d0">47290</data>
    </edge>
    <edge source="PHL" target="CAN">
      <data key="d0">66135</data>
    </edge>
    <edge source="PHL" target="CHL">
      <data key="d0">10540</data>
    </edge>
    <edge source="PHL" target="CHN">
      <data key="d0">570238</data>
    </edge>
    <edge source="PHL" target="FRA">
      <data key="d0">27085</data>
    </edge>
    <edge source="PHL" target="DEU">
      <data key="d0">27415</data>
    </edge>
    <edge source="PHL" target="HKG">
      <data key="d0">2708756</data>
    </edge>
    <edge source="PHL" target="IDN">
      <data key="d0">116556</data>
    </edge>
    <edge source="PHL" target="JPN">
      <data key="d0">6782732</data>
    </edge>
    <edge source="PHL" target="KOR">
      <data key="d0">357387</data>
    </edge>
    <edge source="PHL" target="MYS">
      <data key="d0">499249</data>
    </edge>
    <edge source="PHL" target="NLD">
      <data key="d0">181150</data>
    </edge>
    <edge source="PHL" target="SGP">
      <data key="d0">952907</data>
    </edge>
    <edge source="PHL" target="VNM">
      <data key="d0">427490</data>
    </edge>
    <edge source="PHL" target="THA">
      <data key="d0">11724</data>
    </edge>
    <edge source="PHL" target="GBR">
      <data key="d0">53552</data>
    </edge>
    <edge source="PHL" target="USA">
      <data key="d0">305603</data>
    </edge>
    <edge source="POL" target="AUT">
      <data key="d0">1326000</data>
    </edge>
    <edge source="POL" target="BEL">
      <data key="d0">848000</data>
    </edge>
    <edge source="POL" target="BRA">
      <data key="d0">3264000</data>
    </edge>
    <edge source="POL" target="BLR">
      <data key="d0">402000</data>
    </edge>
    <edge source="POL" target="HRV">
      <data key="d0">695000</data>
    </edge>
    <edge source="POL" target="CZE">
      <data key="d0">16398000</data>
    </edge>
    <edge source="POL" target="DNK">
      <data key="d0">111000</data>
    </edge>
    <edge source="POL" target="FIN">
      <data key="d0">754000</data>
    </edge>
    <edge source="POL" target="FRA">
      <data key="d0">2772000</data>
    </edge>
    <edge source="POL" target="DEU">
      <data key="d0">29678000</data>
    </edge>
    <edge source="POL" target="HUN">
      <data key="d0">1409000</data>
    </edge>
    <edge source="POL" target="ITA">
      <data key="d0">604000</data>
    </edge>
    <edge source="POL" target="KAZ">
      <data key="d0">57000</data>
    </edge>
    <edge source="POL" target="LVA">
      <data key="d0">61000</data>
    </edge>
    <edge source="POL" target="LTU">
      <data key="d0">263000</data>
    </edge>
    <edge source="POL" target="MAR">
      <data key="d0">29299000</data>
    </edge>
    <edge source="POL" target="NLD">
      <data key="d0">72000</data>
    </edge>
    <edge source="POL" target="NOR">
      <data key="d0">148000</data>
    </edge>
    <edge source="POL" target="RUS">
      <data key="d0">1225000</data>
    </edge>
    <edge source="POL" target="SVK">
      <data key="d0">3996000</data>
    </edge>
    <edge source="POL" target="SVN">
      <data key="d0">339000</data>
    </edge>
    <edge source="POL" target="SWE">
      <data key="d0">1859000</data>
    </edge>
    <edge source="POL" target="CHE">
      <data key="d0">202000</data>
    </edge>
    <edge source="POL" target="UKR">
      <data key="d0">2694000</data>
    </edge>
    <edge source="POL" target="GBR">
      <data key="d0">101000</data>
    </edge>
    <edge source="POL" target="SRB">
      <data key="d0">82000</data>
    </edge>
    <edge source="SAU" target="ITA">
      <data key="d0">82400</data>
    </edge>
    <edge source="SAU" target="JOR">
      <data key="d0">3216804</data>
    </edge>
    <edge source="SAU" target="LBN">
      <data key="d0">29600</data>
    </edge>
    <edge source="SAU" target="OMN">
      <data key="d0">70667</data>
    </edge>
    <edge source="SAU" target="IND">
      <data key="d0">304000</data>
    </edge>
    <edge source="SAU" target="SGP">
      <data key="d0">82667</data>
    </edge>
    <edge source="SAU" target="ESP">
      <data key="d0">80533</data>
    </edge>
    <edge source="SAU" target="ARE">
      <data key="d0">9234945</data>
    </edge>
    <edge source="SAU" target="TUR">
      <data key="d0">60267</data>
    </edge>
    <edge source="SAU" target="EGY">
      <data key="d0">206400</data>
    </edge>
    <edge source="SAU" target="GBR">
      <data key="d0">338667</data>
    </edge>
    <edge source="SAU" target="TZA">
      <data key="d0">950135</data>
    </edge>
    <edge source="SAU" target="USA">
      <data key="d0">354667</data>
    </edge>
    <edge source="SGP" target="AUS">
      <data key="d0">477347</data>
    </edge>
    <edge source="SGP" target="KHM">
      <data key="d0">194650</data>
    </edge>
    <edge source="SGP" target="LKA">
      <data key="d0">116105</data>
    </edge>
    <edge source="SGP" target="CHN">
      <data key="d0">2065083</data>
    </edge>
    <edge source="SGP" target="HKG">
      <data key="d0">922978</data>
    </edge>
    <edge source="SGP" target="HUN">
      <data key="d0">52307</data>
    </edge>
    <edge source="SGP" target="JPN">
      <data key="d0">371036</data>
    </edge>
    <edge source="SGP" target="KOR">
      <data key="d0">307301</data>
    </edge>
    <edge source="SGP" target="MYS">
      <data key="d0">18793453</data>
    </edge>
    <edge source="SGP" target="MUS">
      <data key="d0">10010</data>
    </edge>
    <edge source="SGP" target="OMN">
      <data key="d0">90168</data>
    </edge>
    <edge source="SGP" target="NZL">
      <data key="d0">14114</data>
    </edge>
    <edge source="SGP" target="PAK">
      <data key="d0">52566</data>
    </edge>
    <edge source="SGP" target="PHL">
      <data key="d0">903354</data>
    </edge>
    <edge source="SGP" target="IND">
      <data key="d0">1538283</data>
    </edge>
    <edge source="SGP" target="VNM">
      <data key="d0">1874265</data>
    </edge>
    <edge source="SGP" target="ZAF">
      <data key="d0">128090</data>
    </edge>
    <edge source="SGP" target="ESP">
      <data key="d0">90747</data>
    </edge>
    <edge source="SGP" target="CHE">
      <data key="d0">248375</data>
    </edge>
    <edge source="SGP" target="THA">
      <data key="d0">2625378</data>
    </edge>
    <edge source="SGP" target="ARE">
      <data key="d0">53187</data>
    </edge>
    <edge source="SGP" target="USA">
      <data key="d0">16747</data>
    </edge>
    <edge source="VNM" target="JPN">
      <data key="d0">849000</data>
    </edge>
    <edge source="VNM" target="KOR">
      <data key="d0">325000</data>
    </edge>
    <edge source="VNM" target="NZL">
      <data key="d0">407000</data>
    </edge>
    <edge source="VNM" target="PHL">
      <data key="d0">941000</data>
    </edge>
    <edge source="VNM" target="SGP">
      <data key="d0">303000</data>
    </edge>
    <edge source="VNM" target="USA">
      <data key="d0">193000</data>
    </edge>
    <edge source="ZAF" target="ARG">
      <data key="d0">135815</data>
    </edge>
    <edge source="ZAF" target="AUS">
      <data key="d0">1127206</data>
    </edge>
    <edge source="ZAF" target="AUT">
      <data key="d0">7380073</data>
    </edge>
    <edge source="ZAF" target="BEL">
      <data key="d0">22818227</data>
    </edge>
    <edge source="ZAF" target="BRA">
      <data key="d0">1248890</data>
    </edge>
    <edge source="ZAF" target="BDI">
      <data key="d0">126382</data>
    </edge>
    <edge source="ZAF" target="CMR">
      <data key="d0">153099</data>
    </edge>
    <edge source="ZAF" target="CAN">
      <data key="d0">1607477</data>
    </edge>
    <edge source="ZAF" target="LKA">
      <data key="d0">681063</data>
    </edge>
    <edge source="ZAF" target="CHL">
      <data key="d0">49826</data>
    </edge>
    <edge source="ZAF" target="CHN">
      <data key="d0">5711340</data>
    </edge>
    <edge source="ZAF" target="COL">
      <data key="d0">142896</data>
    </edge>
    <edge source="ZAF" target="HRV">
      <data key="d0">20721</data>
    </edge>
    <edge source="ZAF" target="FRA">
      <data key="d0">1889638</data>
    </edge>
    <edge source="ZAF" target="DEU">
      <data key="d0">1094734</data>
    </edge>
    <edge source="ZAF" target="GHA">
      <data key="d0">440616</data>
    </edge>
    <edge source="ZAF" target="GRC">
      <data key="d0">115343</data>
    </edge>
    <edge source="ZAF" target="HKG">
      <data key="d0">821383</data>
    </edge>
    <edge source="ZAF" target="IDN">
      <data key="d0">590355</data>
    </edge>
    <edge source="ZAF" target="IRL">
      <data key="d0">24827829</data>
    </edge>
    <edge source="ZAF" target="ISR">
      <data key="d0">1148000</data>
    </edge>
    <edge source="ZAF" target="ITA">
      <data key="d0">11636515</data>
    </edge>
    <edge source="ZAF" target="CIV">
      <data key="d0">210893</data>
    </edge>
    <edge source="ZAF" target="JPN">
      <data key="d0">12129468</data>
    </edge>
    <edge source="ZAF" target="KOR">
      <data key="d0">6041142</data>
    </edge>
    <edge source="ZAF" target="MDG">
      <data key="d0">519492</data>
    </edge>
    <edge source="ZAF" target="MWI">
      <data key="d0">879516</data>
    </edge>
    <edge source="ZAF" target="MYS">
      <data key="d0">203778</data>
    </edge>
    <edge source="ZAF" target="MUS">
      <data key="d0">2124733</data>
    </edge>
    <edge source="ZAF" target="MEX">
      <data key="d0">674096</data>
    </edge>
    <edge source="ZAF" target="MOZ">
      <data key="d0">2729000</data>
    </edge>
    <edge source="ZAF" target="OMN">
      <data key="d0">41161</data>
    </edge>
    <edge source="ZAF" target="NLD">
      <data key="d0">23374607</data>
    </edge>
    <edge source="ZAF" target="NZL">
      <data key="d0">32022</data>
    </edge>
    <edge source="ZAF" target="NOR">
      <data key="d0">22620</data>
    </edge>
    <edge source="ZAF" target="PRY">
      <data key="d0">79935</data>
    </edge>
    <edge source="ZAF" target="PER">
      <data key="d0">16903</data>
    </edge>
    <edge source="ZAF" target="POL">
      <data key="d0">1568638</data>
    </edge>
    <edge source="ZAF" target="PRT">
      <data key="d0">268321</data>
    </edge>
    <edge source="ZAF" target="ROU">
      <data key="d0">20545</data>
    </edge>
    <edge source="ZAF" target="SAU">
      <data key="d0">71843</data>
    </edge>
    <edge source="ZAF" target="SEN">
      <data key="d0">92687</data>
    </edge>
    <edge source="ZAF" target="IND">
      <data key="d0">2254283</data>
    </edge>
    <edge source="ZAF" target="SGP">
      <data key="d0">1226223</data>
    </edge>
    <edge source="ZAF" target="VNM">
      <data key="d0">42395</data>
    </edge>
    <edge source="ZAF" target="ZWE">
      <data key="d0">1771330</data>
    </edge>
    <edge source="ZAF" target="ESP">
      <data key="d0">4919830</data>
    </edge>
    <edge source="ZAF" target="SWE">
      <data key="d0">266607</data>
    </edge>
    <edge source="ZAF" target="CHE">
      <data key="d0">80188</data>
    </edge>
    <edge source="ZAF" target="THA">
      <data key="d0">1711090</data>
    </edge>
    <edge source="ZAF" target="ARE">
      <data key="d0">244895</data>
    </edge>
    <edge source="ZAF" target="TUN">
      <data key="d0">451451</data>
    </edge>
    <edge source="ZAF" target="TUR">
      <data key="d0">775185</data>
    </edge>
    <edge source="ZAF" target="UGA">
      <data key="d0">467992</data>
    </edge>
    <edge source="ZAF" target="EGY">
      <data key="d0">20114</data>
    </edge>
    <edge source="ZAF" target="GBR">
      <data key="d0">10451172</data>
    </edge>
    <edge source="ZAF" target="TZA">
      <data key="d0">1679613</data>
    </edge>
    <edge source="ZAF" target="USA">
      <data key="d0">28211168</data>
    </edge>
    <edge source="ZAF" target="URY">
      <data key="d0">11629</data>
    </edge>
    <edge source="ZAF" target="SRB">
      <data key="d0">115164</data>
    </edge>
    <edge source="SWE" target="AUS">
      <data key="d0">37103</data>
    </edge>
    <edge source="SWE" target="AUT">
      <data key="d0">609359</data>
    </edge>
    <edge source="SWE" target="BEL">
      <data key="d0">1644308</data>
    </edge>
    <edge source="SWE" target="BGR">
      <data key="d0">227855</data>
    </edge>
    <edge source="SWE" target="CAN">
      <data key="d0">22807</data>
    </edge>
    <edge source="SWE" target="CHN">
      <data key="d0">1250146</data>
    </edge>
    <edge source="SWE" target="CZE">
      <data key="d0">157032</data>
    </edge>
    <edge source="SWE" target="DNK">
      <data key="d0">15709538</data>
    </edge>
    <edge source="SWE" target="EST">
      <data key="d0">451999</data>
    </edge>
    <edge source="SWE" target="FIN">
      <data key="d0">12376180</data>
    </edge>
    <edge source="SWE" target="FRA">
      <data key="d0">1249600</data>
    </edge>
    <edge source="SWE" target="DEU">
      <data key="d0">12986630</data>
    </edge>
    <edge source="SWE" target="HUN">
      <data key="d0">100068</data>
    </edge>
    <edge source="SWE" target="IDN">
      <data key="d0">39067</data>
    </edge>
    <edge source="SWE" target="IRL">
      <data key="d0">214105</data>
    </edge>
    <edge source="SWE" target="ISR">
      <data key="d0">23571</data>
    </edge>
    <edge source="SWE" target="ITA">
      <data key="d0">2752918</data>
    </edge>
    <edge source="SWE" target="JPN">
      <data key="d0">2030286</data>
    </edge>
    <edge source="SWE" target="KOR">
      <data key="d0">52380</data>
    </edge>
    <edge source="SWE" target="LVA">
      <data key="d0">1595092</data>
    </edge>
    <edge source="SWE" target="LTU">
      <data key="d0">1057866</data>
    </edge>
    <edge source="SWE" target="MYS">
      <data key="d0">12004</data>
    </edge>
    <edge source="SWE" target="NLD">
      <data key="d0">1562136</data>
    </edge>
    <edge source="SWE" target="NOR">
      <data key="d0">11243126</data>
    </edge>
    <edge source="SWE" target="POL">
      <data key="d0">9897932</data>
    </edge>
    <edge source="SWE" target="PRT">
      <data key="d0">246406</data>
    </edge>
    <edge source="SWE" target="RUS">
      <data key="d0">1299252</data>
    </edge>
    <edge source="SWE" target="SAU">
      <data key="d0">50962</data>
    </edge>
    <edge source="SWE" target="SVK">
      <data key="d0">170782</data>
    </edge>
    <edge source="SWE" target="SVN">
      <data key="d0">35466</data>
    </edge>
    <edge source="SWE" target="ZAF">
      <data key="d0">25972</data>
    </edge>
    <edge source="SWE" target="ESP">
      <data key="d0">258628</data>
    </edge>
    <edge source="SWE" target="CHE">
      <data key="d0">189552</data>
    </edge>
    <edge source="SWE" target="THA">
      <data key="d0">25645</data>
    </edge>
    <edge source="SWE" target="ARE">
      <data key="d0">88174</data>
    </edge>
    <edge source="SWE" target="TUR">
      <data key="d0">98977</data>
    </edge>
    <edge source="SWE" target="EGY">
      <data key="d0">25208</data>
    </edge>
    <edge source="SWE" target="GBR">
      <data key="d0">5175511</data>
    </edge>
    <edge source="SWE" target="USA">
      <data key="d0">951577</data>
    </edge>
    <edge source="SWE" target="SRB">
      <data key="d0">101596</data>
    </edge>
    <edge source="ARE" target="AUS">
      <data key="d0">12898</data>
    </edge>
    <edge source="ARE" target="BEL">
      <data key="d0">34386</data>
    </edge>
    <edge source="ARE" target="LKA">
      <data key="d0">40285</data>
    </edge>
    <edge source="ARE" target="JOR">
      <data key="d0">41978</data>
    </edge>
    <edge source="ARE" target="OMN">
      <data key="d0">1685667</data>
    </edge>
    <edge source="ARE" target="PAK">
      <data key="d0">57583</data>
    </edge>
    <edge source="ARE" target="SAU">
      <data key="d0">2565731</data>
    </edge>
    <edge source="ARE" target="IND">
      <data key="d0">4852605</data>
    </edge>
    <edge source="ARE" target="ZAF">
      <data key="d0">29723</data>
    </edge>
    <edge source="ARE" target="THA">
      <data key="d0">1049364</data>
    </edge>
    <edge source="ARE" target="TUR">
      <data key="d0">265812</data>
    </edge>
    <edge source="ARE" target="EGY">
      <data key="d0">16761</data>
    </edge>
    <edge source="ARE" target="TZA">
      <data key="d0">118522</data>
    </edge>
    <edge source="ARE" target="USA">
      <data key="d0">19037</data>
    </edge>
    <edge source="EGY" target="DZA">
      <data key="d0">159509</data>
    </edge>
    <edge source="EGY" target="BEL">
      <data key="d0">27744</data>
    </edge>
    <edge source="EGY" target="BGR">
      <data key="d0">673355</data>
    </edge>
    <edge source="EGY" target="CHN">
      <data key="d0">11446695</data>
    </edge>
    <edge source="EGY" target="HRV">
      <data key="d0">39854</data>
    </edge>
    <edge source="EGY" target="DNK">
      <data key="d0">10292</data>
    </edge>
    <edge source="EGY" target="PSE">
      <data key="d0">376402</data>
    </edge>
    <edge source="EGY" target="DEU">
      <data key="d0">163023</data>
    </edge>
    <edge source="EGY" target="GRC">
      <data key="d0">3759439</data>
    </edge>
    <edge source="EGY" target="HKG">
      <data key="d0">90134</data>
    </edge>
    <edge source="EGY" target="IDN">
      <data key="d0">242543</data>
    </edge>
    <edge source="EGY" target="ISR">
      <data key="d0">649315</data>
    </edge>
    <edge source="EGY" target="ITA">
      <data key="d0">6723930</data>
    </edge>
    <edge source="EGY" target="JOR">
      <data key="d0">35155</data>
    </edge>
    <edge source="EGY" target="KOR">
      <data key="d0">39235</data>
    </edge>
    <edge source="EGY" target="LBN">
      <data key="d0">799552</data>
    </edge>
    <edge source="EGY" target="MYS">
      <data key="d0">395306</data>
    </edge>
    <edge source="EGY" target="MEX">
      <data key="d0">94500</data>
    </edge>
    <edge source="EGY" target="MAR">
      <data key="d0">13292</data>
    </edge>
    <edge source="EGY" target="NLD">
      <data key="d0">510270</data>
    </edge>
    <edge source="EGY" target="PAK">
      <data key="d0">11873</data>
    </edge>
    <edge source="EGY" target="SAU">
      <data key="d0">1838814</data>
    </edge>
    <edge source="EGY" target="SEN">
      <data key="d0">15027</data>
    </edge>
    <edge source="EGY" target="IND">
      <data key="d0">1024034</data>
    </edge>
    <edge source="EGY" target="SGP">
      <data key="d0">901599</data>
    </edge>
    <edge source="EGY" target="SVN">
      <data key="d0">353772</data>
    </edge>
    <edge source="EGY" target="ESP">
      <data key="d0">180842</data>
    </edge>
    <edge source="EGY" target="THA">
      <data key="d0">14079</data>
    </edge>
    <edge source="EGY" target="ARE">
      <data key="d0">1438625</data>
    </edge>
    <edge source="EGY" target="TUN">
      <data key="d0">80860</data>
    </edge>
    <edge source="EGY" target="TUR">
      <data key="d0">4546151</data>
    </edge>
    <edge source="EGY" target="UKR">
      <data key="d0">73830</data>
    </edge>
    <edge source="EGY" target="GBR">
      <data key="d0">678034</data>
    </edge>
    <edge source="EGY" target="USA">
      <data key="d0">3345078</data>
    </edge>
    <edge source="GBR" target="DZA">
      <data key="d0">940391</data>
    </edge>
    <edge source="GBR" target="AZE">
      <data key="d0">24207</data>
    </edge>
    <edge source="GBR" target="ARG">
      <data key="d0">239572</data>
    </edge>
    <edge source="GBR" target="AUS">
      <data key="d0">1916255</data>
    </edge>
    <edge source="GBR" target="AUT">
      <data key="d0">3236817</data>
    </edge>
    <edge source="GBR" target="BEL">
      <data key="d0">66606691</data>
    </edge>
    <edge source="GBR" target="BRA">
      <data key="d0">985674</data>
    </edge>
    <edge source="GBR" target="BGR">
      <data key="d0">1762407</data>
    </edge>
    <edge source="GBR" target="CMR">
      <data key="d0">116454</data>
    </edge>
    <edge source="GBR" target="CAN">
      <data key="d0">9738691</data>
    </edge>
    <edge source="GBR" target="LKA">
      <data key="d0">799155</data>
    </edge>
    <edge source="GBR" target="CHL">
      <data key="d0">310451</data>
    </edge>
    <edge source="GBR" target="CHN">
      <data key="d0">3438207</data>
    </edge>
    <edge source="GBR" target="COL">
      <data key="d0">984282</data>
    </edge>
    <edge source="GBR" target="CRI">
      <data key="d0">62897</data>
    </edge>
    <edge source="GBR" target="HRV">
      <data key="d0">583466</data>
    </edge>
    <edge source="GBR" target="CZE">
      <data key="d0">1291374</data>
    </edge>
    <edge source="GBR" target="DNK">
      <data key="d0">5379421</data>
    </edge>
    <edge source="GBR" target="ECU">
      <data key="d0">88825</data>
    </edge>
    <edge source="GBR" target="ETH">
      <data key="d0">36166</data>
    </edge>
    <edge source="GBR" target="EST">
      <data key="d0">27739</data>
    </edge>
    <edge source="GBR" target="FIN">
      <data key="d0">77930977</data>
    </edge>
    <edge source="GBR" target="FRA">
      <data key="d0">32690791</data>
    </edge>
    <edge source="GBR" target="GMB">
      <data key="d0">88441</data>
    </edge>
    <edge source="GBR" target="DEU">
      <data key="d0">53012263</data>
    </edge>
    <edge source="GBR" target="GHA">
      <data key="d0">270459</data>
    </edge>
    <edge source="GBR" target="GRC">
      <data key="d0">3652591</data>
    </edge>
    <edge source="GBR" target="HKG">
      <data key="d0">2593079</data>
    </edge>
    <edge source="GBR" target="HUN">
      <data key="d0">1482370</data>
    </edge>
    <edge source="GBR" target="IDN">
      <data key="d0">3061329</data>
    </edge>
    <edge source="GBR" target="IRL">
      <data key="d0">68286500</data>
    </edge>
    <edge source="GBR" target="ISR">
      <data key="d0">4171639</data>
    </edge>
    <edge source="GBR" target="ITA">
      <data key="d0">58788737</data>
    </edge>
    <edge source="GBR" target="CIV">
      <data key="d0">277036</data>
    </edge>
    <edge source="GBR" target="JAM">
      <data key="d0">65532</data>
    </edge>
    <edge source="GBR" target="JPN">
      <data key="d0">8754862</data>
    </edge>
    <edge source="GBR" target="KAZ">
      <data key="d0">52302</data>
    </edge>
    <edge source="GBR" target="JOR">
      <data key="d0">936954</data>
    </edge>
    <edge source="GBR" target="KOR">
      <data key="d0">5114944</data>
    </edge>
    <edge source="GBR" target="LBN">
      <data key="d0">551781</data>
    </edge>
    <edge source="GBR" target="LVA">
      <data key="d0">85537</data>
    </edge>
    <edge source="GBR" target="LTU">
      <data key="d0">65423</data>
    </edge>
    <edge source="GBR" target="MYS">
      <data key="d0">3853841</data>
    </edge>
    <edge source="GBR" target="MUS">
      <data key="d0">126620</data>
    </edge>
    <edge source="GBR" target="MEX">
      <data key="d0">1124195</data>
    </edge>
    <edge source="GBR" target="MAR">
      <data key="d0">2030333</data>
    </edge>
    <edge source="GBR" target="OMN">
      <data key="d0">270303</data>
    </edge>
    <edge source="GBR" target="NLD">
      <data key="d0">38705066</data>
    </edge>
    <edge source="GBR" target="NZL">
      <data key="d0">777990</data>
    </edge>
    <edge source="GBR" target="NIC">
      <data key="d0">284161</data>
    </edge>
    <edge source="GBR" target="NOR">
      <data key="d0">27863956</data>
    </edge>
    <edge source="GBR" target="PAK">
      <data key="d0">1042241</data>
    </edge>
    <edge source="GBR" target="PAN">
      <data key="d0">102635</data>
    </edge>
    <edge source="GBR" target="PER">
      <data key="d0">607154</data>
    </edge>
    <edge source="GBR" target="PHL">
      <data key="d0">651144</data>
    </edge>
    <edge source="GBR" target="POL">
      <data key="d0">5401626</data>
    </edge>
    <edge source="GBR" target="PRT">
      <data key="d0">11222561</data>
    </edge>
    <edge source="GBR" target="ROU">
      <data key="d0">656010</data>
    </edge>
    <edge source="GBR" target="RUS">
      <data key="d0">667079</data>
    </edge>
    <edge source="GBR" target="SAU">
      <data key="d0">2801671</data>
    </edge>
    <edge source="GBR" target="SEN">
      <data key="d0">48405</data>
    </edge>
    <edge source="GBR" target="IND">
      <data key="d0">3630510</data>
    </edge>
    <edge source="GBR" target="SGP">
      <data key="d0">1787716</data>
    </edge>
    <edge source="GBR" target="SVK">
      <data key="d0">220568</data>
    </edge>
    <edge source="GBR" target="VNM">
      <data key="d0">326430</data>
    </edge>
    <edge source="GBR" target="SVN">
      <data key="d0">627806</data>
    </edge>
    <edge source="GBR" target="ZAF">
      <data key="d0">5085374</data>
    </edge>
    <edge source="GBR" target="ZWE">
      <data key="d0">28355</data>
    </edge>
    <edge source="GBR" target="ESP">
      <data key="d0">35093043</data>
    </edge>
    <edge source="GBR" target="SWE">
      <data key="d0">43811713</data>
    </edge>
    <edge source="GBR" target="CHE">
      <data key="d0">4991784</data>
    </edge>
    <edge source="GBR" target="THA">
      <data key="d0">4764173</data>
    </edge>
    <edge source="GBR" target="ARE">
      <data key="d0">5915175</data>
    </edge>
    <edge source="GBR" target="TUN">
      <data key="d0">1031450</data>
    </edge>
    <edge source="GBR" target="TUR">
      <data key="d0">13358825</data>
    </edge>
    <edge source="GBR" target="UGA">
      <data key="d0">24625</data>
    </edge>
    <edge source="GBR" target="UKR">
      <data key="d0">453167</data>
    </edge>
    <edge source="GBR" target="MKD">
      <data key="d0">60580</data>
    </edge>
    <edge source="GBR" target="EGY">
      <data key="d0">6153326</data>
    </edge>
    <edge source="GBR" target="TZA">
      <data key="d0">208604</data>
    </edge>
    <edge source="GBR" target="USA">
      <data key="d0">39537932</data>
    </edge>
    <edge source="GBR" target="SRB">
      <data key="d0">70964</data>
    </edge>
    <edge source="TZA" target="BEL">
      <data key="d0">593867</data>
    </edge>
    <edge source="TZA" target="BDI">
      <data key="d0">725774</data>
    </edge>
    <edge source="TZA" target="DEU">
      <data key="d0">45822</data>
    </edge>
    <edge source="TZA" target="NLD">
      <data key="d0">196769</data>
    </edge>
    <edge source="TZA" target="IND">
      <data key="d0">36606</data>
    </edge>
    <edge source="TZA" target="ZAF">
      <data key="d0">13430</data>
    </edge>
    <edge source="TZA" target="THA">
      <data key="d0">20773</data>
    </edge>
    <edge source="TZA" target="UGA">
      <data key="d0">64212</data>
    </edge>
    <edge source="TZA" target="USA">
      <data key="d0">77450</data>
    </edge>
    <edge source="BGR" target="AUT">
      <data key="d0">1993689</data>
    </edge>
    <edge source="BGR" target="BLR">
      <data key="d0">45310</data>
    </edge>
    <edge source="BGR" target="HRV">
      <data key="d0">52338</data>
    </edge>
    <edge source="BGR" target="CZE">
      <data key="d0">20614</data>
    </edge>
    <edge source="BGR" target="DNK">
      <data key="d0">272857</data>
    </edge>
    <edge source="BGR" target="FIN">
      <data key="d0">10787</data>
    </edge>
    <edge source="BGR" target="FRA">
      <data key="d0">88376</data>
    </edge>
    <edge source="BGR" target="DEU">
      <data key="d0">2774426</data>
    </edge>
    <edge source="BGR" target="GRC">
      <data key="d0">1798025</data>
    </edge>
    <edge source="BGR" target="HUN">
      <data key="d0">175763</data>
    </edge>
    <edge source="BGR" target="ISR">
      <data key="d0">310433</data>
    </edge>
    <edge source="BGR" target="ITA">
      <data key="d0">4921226</data>
    </edge>
    <edge source="BGR" target="JPN">
      <data key="d0">15700</data>
    </edge>
    <edge source="BGR" target="JOR">
      <data key="d0">21230</data>
    </edge>
    <edge source="BGR" target="LBN">
      <data key="d0">10919</data>
    </edge>
    <edge source="BGR" target="LTU">
      <data key="d0">15427</data>
    </edge>
    <edge source="BGR" target="MDA">
      <data key="d0">15735</data>
    </edge>
    <edge source="BGR" target="NLD">
      <data key="d0">3306299</data>
    </edge>
    <edge source="BGR" target="PAK">
      <data key="d0">20493</data>
    </edge>
    <edge source="BGR" target="POL">
      <data key="d0">38768</data>
    </edge>
    <edge source="BGR" target="PRT">
      <data key="d0">45752</data>
    </edge>
    <edge source="BGR" target="ROU">
      <data key="d0">2761521</data>
    </edge>
    <edge source="BGR" target="RUS">
      <data key="d0">2486001</data>
    </edge>
    <edge source="BGR" target="IND">
      <data key="d0">25390</data>
    </edge>
    <edge source="BGR" target="SVK">
      <data key="d0">35704</data>
    </edge>
    <edge source="BGR" target="ARE">
      <data key="d0">26747</data>
    </edge>
    <edge source="BGR" target="TUN">
      <data key="d0">71261</data>
    </edge>
    <edge source="BGR" target="TUR">
      <data key="d0">1421853</data>
    </edge>
    <edge source="BGR" target="UKR">
      <data key="d0">1131976</data>
    </edge>
    <edge source="BGR" target="MKD">
      <data key="d0">466633</data>
    </edge>
    <edge source="BGR" target="GBR">
      <data key="d0">169438</data>
    </edge>
    <edge source="BGR" target="USA">
      <data key="d0">720709</data>
    </edge>
    <edge source="BGR" target="SRB">
      <data key="d0">906008</data>
    </edge>
    <edge source="CZE" target="AUT">
      <data key="d0">9296823</data>
    </edge>
    <edge source="CZE" target="BEL">
      <data key="d0">1460435</data>
    </edge>
    <edge source="CZE" target="BGR">
      <data key="d0">63862</data>
    </edge>
    <edge source="CZE" target="BLR">
      <data key="d0">305065</data>
    </edge>
    <edge source="CZE" target="HRV">
      <data key="d0">889288</data>
    </edge>
    <edge source="CZE" target="DNK">
      <data key="d0">60995</data>
    </edge>
    <edge source="CZE" target="FIN">
      <data key="d0">28288</data>
    </edge>
    <edge source="CZE" target="FRA">
      <data key="d0">530050</data>
    </edge>
    <edge source="CZE" target="DEU">
      <data key="d0">21434287</data>
    </edge>
    <edge source="CZE" target="GRC">
      <data key="d0">83968</data>
    </edge>
    <edge source="CZE" target="HKG">
      <data key="d0">12095</data>
    </edge>
    <edge source="CZE" target="HUN">
      <data key="d0">2737032</data>
    </edge>
    <edge source="CZE" target="ISR">
      <data key="d0">199319</data>
    </edge>
    <edge source="CZE" target="ITA">
      <data key="d0">3767734</data>
    </edge>
    <edge source="CZE" target="JPN">
      <data key="d0">20038</data>
    </edge>
    <edge source="CZE" target="KAZ">
      <data key="d0">24146</data>
    </edge>
    <edge source="CZE" target="LVA">
      <data key="d0">36411</data>
    </edge>
    <edge source="CZE" target="LTU">
      <data key="d0">19948</data>
    </edge>
    <edge source="CZE" target="MYS">
      <data key="d0">80338</data>
    </edge>
    <edge source="CZE" target="NLD">
      <data key="d0">2204773</data>
    </edge>
    <edge source="CZE" target="NOR">
      <data key="d0">185680</data>
    </edge>
    <edge source="CZE" target="POL">
      <data key="d0">8541206</data>
    </edge>
    <edge source="CZE" target="ROU">
      <data key="d0">1566170</data>
    </edge>
    <edge source="CZE" target="RUS">
      <data key="d0">1340531</data>
    </edge>
    <edge source="CZE" target="IND">
      <data key="d0">18844</data>
    </edge>
    <edge source="CZE" target="SVK">
      <data key="d0">11398938</data>
    </edge>
    <edge source="CZE" target="SVN">
      <data key="d0">937059</data>
    </edge>
    <edge source="CZE" target="SWE">
      <data key="d0">394512</data>
    </edge>
    <edge source="CZE" target="CHE">
      <data key="d0">209463</data>
    </edge>
    <edge source="CZE" target="TGO">
      <data key="d0">10932</data>
    </edge>
    <edge source="CZE" target="ARE">
      <data key="d0">169868</data>
    </edge>
    <edge source="CZE" target="UKR">
      <data key="d0">464866</data>
    </edge>
    <edge source="CZE" target="MKD">
      <data key="d0">171565</data>
    </edge>
    <edge source="CZE" target="EGY">
      <data key="d0">42566</data>
    </edge>
    <edge source="CZE" target="GBR">
      <data key="d0">441640</data>
    </edge>
    <edge source="CZE" target="USA">
      <data key="d0">71346</data>
    </edge>
    <edge source="CZE" target="SRB">
      <data key="d0">457305</data>
    </edge>
    <edge source="DNK" target="AUT">
      <data key="d0">595547</data>
    </edge>
    <edge source="DNK" target="BEL">
      <data key="d0">1092782</data>
    </edge>
    <edge source="DNK" target="CMR">
      <data key="d0">57110</data>
    </edge>
    <edge source="DNK" target="CAN">
      <data key="d0">32504</data>
    </edge>
    <edge source="DNK" target="CZE">
      <data key="d0">34569</data>
    </edge>
    <edge source="DNK" target="BEN">
      <data key="d0">36810</data>
    </edge>
    <edge source="DNK" target="ETH">
      <data key="d0">306637</data>
    </edge>
    <edge source="DNK" target="EST">
      <data key="d0">29728</data>
    </edge>
    <edge source="DNK" target="FIN">
      <data key="d0">7139401</data>
    </edge>
    <edge source="DNK" target="FRA">
      <data key="d0">1690482</data>
    </edge>
    <edge source="DNK" target="DEU">
      <data key="d0">18802668</data>
    </edge>
    <edge source="DNK" target="GHA">
      <data key="d0">287257</data>
    </edge>
    <edge source="DNK" target="HKG">
      <data key="d0">87270</data>
    </edge>
    <edge source="DNK" target="HUN">
      <data key="d0">25732</data>
    </edge>
    <edge source="DNK" target="IDN">
      <data key="d0">191354</data>
    </edge>
    <edge source="DNK" target="ISR">
      <data key="d0">108152</data>
    </edge>
    <edge source="DNK" target="ITA">
      <data key="d0">295542</data>
    </edge>
    <edge source="DNK" target="CIV">
      <data key="d0">437853</data>
    </edge>
    <edge source="DNK" target="JAM">
      <data key="d0">16510</data>
    </edge>
    <edge source="DNK" target="JPN">
      <data key="d0">43866</data>
    </edge>
    <edge source="DNK" target="KOR">
      <data key="d0">10644</data>
    </edge>
    <edge source="DNK" target="LVA">
      <data key="d0">241878</data>
    </edge>
    <edge source="DNK" target="LTU">
      <data key="d0">27416</data>
    </edge>
    <edge source="DNK" target="MYS">
      <data key="d0">41968</data>
    </edge>
    <edge source="DNK" target="OMN">
      <data key="d0">13511</data>
    </edge>
    <edge source="DNK" target="NLD">
      <data key="d0">2047017</data>
    </edge>
    <edge source="DNK" target="NZL">
      <data key="d0">23148</data>
    </edge>
    <edge source="DNK" target="NOR">
      <data key="d0">4138540</data>
    </edge>
    <edge source="DNK" target="POL">
      <data key="d0">793098</data>
    </edge>
    <edge source="DNK" target="PRT">
      <data key="d0">21806</data>
    </edge>
    <edge source="DNK" target="RUS">
      <data key="d0">40241</data>
    </edge>
    <edge source="DNK" target="SGP">
      <data key="d0">25750</data>
    </edge>
    <edge source="DNK" target="VNM">
      <data key="d0">284117</data>
    </edge>
    <edge source="DNK" target="ESP">
      <data key="d0">64850</data>
    </edge>
    <edge source="DNK" target="SWE">
      <data key="d0">15411812</data>
    </edge>
    <edge source="DNK" target="CHE">
      <data key="d0">274152</data>
    </edge>
    <edge source="DNK" target="THA">
      <data key="d0">68701</data>
    </edge>
    <edge source="DNK" target="ARE">
      <data key="d0">179983</data>
    </edge>
    <edge source="DNK" target="TUR">
      <data key="d0">26395</data>
    </edge>
    <edge source="DNK" target="EGY">
      <data key="d0">40498</data>
    </edge>
    <edge source="DNK" target="GBR">
      <data key="d0">9179541</data>
    </edge>
    <edge source="DNK" target="USA">
      <data key="d0">88057</data>
    </edge>
    <edge source="EST" target="BLR">
      <data key="d0">13522</data>
    </edge>
    <edge source="EST" target="FIN">
      <data key="d0">1159942</data>
    </edge>
    <edge source="EST" target="DEU">
      <data key="d0">430052</data>
    </edge>
    <edge source="EST" target="LVA">
      <data key="d0">976091</data>
    </edge>
    <edge source="EST" target="LTU">
      <data key="d0">530584</data>
    </edge>
    <edge source="EST" target="POL">
      <data key="d0">54042</data>
    </edge>
    <edge source="EST" target="RUS">
      <data key="d0">336078</data>
    </edge>
    <edge source="EST" target="SWE">
      <data key="d0">197391</data>
    </edge>
    <edge source="EST" target="TGO">
      <data key="d0">18252</data>
    </edge>
    <edge source="EST" target="UKR">
      <data key="d0">561158</data>
    </edge>
    <edge source="HUN" target="ALB">
      <data key="d0">16000</data>
    </edge>
    <edge source="HUN" target="AUT">
      <data key="d0">3033000</data>
    </edge>
    <edge source="HUN" target="BEL">
      <data key="d0">12000</data>
    </edge>
    <edge source="HUN" target="HRV">
      <data key="d0">288000</data>
    </edge>
    <edge source="HUN" target="CZE">
      <data key="d0">88000</data>
    </edge>
    <edge source="HUN" target="FRA">
      <data key="d0">451000</data>
    </edge>
    <edge source="HUN" target="DEU">
      <data key="d0">1859000</data>
    </edge>
    <edge source="HUN" target="IDN">
      <data key="d0">10000</data>
    </edge>
    <edge source="HUN" target="ITA">
      <data key="d0">267000</data>
    </edge>
    <edge source="HUN" target="NLD">
      <data key="d0">164000</data>
    </edge>
    <edge source="HUN" target="POL">
      <data key="d0">220000</data>
    </edge>
    <edge source="HUN" target="ROU">
      <data key="d0">349000</data>
    </edge>
    <edge source="HUN" target="RUS">
      <data key="d0">1398000</data>
    </edge>
    <edge source="HUN" target="SVK">
      <data key="d0">644000</data>
    </edge>
    <edge source="HUN" target="SVN">
      <data key="d0">177000</data>
    </edge>
    <edge source="HUN" target="ESP">
      <data key="d0">205000</data>
    </edge>
    <edge source="HUN" target="SWE">
      <data key="d0">13000</data>
    </edge>
    <edge source="HUN" target="CHE">
      <data key="d0">85000</data>
    </edge>
    <edge source="HUN" target="UKR">
      <data key="d0">24000</data>
    </edge>
    <edge source="HUN" target="MKD">
      <data key="d0">25000</data>
    </edge>
    <edge source="HUN" target="GBR">
      <data key="d0">169000</data>
    </edge>
    <edge source="HUN" target="USA">
      <data key="d0">17000</data>
    </edge>
    <edge source="HUN" target="SRB">
      <data key="d0">403000</data>
    </edge>
    <edge source="JOR" target="DZA">
      <data key="d0">169253</data>
    </edge>
    <edge source="JOR" target="AZE">
      <data key="d0">39628</data>
    </edge>
    <edge source="JOR" target="AUS">
      <data key="d0">60133</data>
    </edge>
    <edge source="JOR" target="BEL">
      <data key="d0">1910139</data>
    </edge>
    <edge source="JOR" target="BRA">
      <data key="d0">3339507</data>
    </edge>
    <edge source="JOR" target="BGR">
      <data key="d0">2236246</data>
    </edge>
    <edge source="JOR" target="CAN">
      <data key="d0">95256</data>
    </edge>
    <edge source="JOR" target="CHN">
      <data key="d0">46274435</data>
    </edge>
    <edge source="JOR" target="DNK">
      <data key="d0">1728197</data>
    </edge>
    <edge source="JOR" target="FIN">
      <data key="d0">3260806</data>
    </edge>
    <edge source="JOR" target="FRA">
      <data key="d0">1332708</data>
    </edge>
    <edge source="JOR" target="PSE">
      <data key="d0">123031</data>
    </edge>
    <edge source="JOR" target="DEU">
      <data key="d0">544420</data>
    </edge>
    <edge source="JOR" target="GRC">
      <data key="d0">2057087</data>
    </edge>
    <edge source="JOR" target="IDN">
      <data key="d0">28123872</data>
    </edge>
    <edge source="JOR" target="ISR">
      <data key="d0">4685312</data>
    </edge>
    <edge source="JOR" target="ITA">
      <data key="d0">2261775</data>
    </edge>
    <edge source="JOR" target="JPN">
      <data key="d0">8918836</data>
    </edge>
    <edge source="JOR" target="KOR">
      <data key="d0">7424909</data>
    </edge>
    <edge source="JOR" target="LBN">
      <data key="d0">243418</data>
    </edge>
    <edge source="JOR" target="MYS">
      <data key="d0">17911601</data>
    </edge>
    <edge source="JOR" target="NLD">
      <data key="d0">56418</data>
    </edge>
    <edge source="JOR" target="NZL">
      <data key="d0">1095753</data>
    </edge>
    <edge source="JOR" target="PAK">
      <data key="d0">1473247</data>
    </edge>
    <edge source="JOR" target="PHL">
      <data key="d0">8797113</data>
    </edge>
    <edge source="JOR" target="PRT">
      <data key="d0">874502</data>
    </edge>
    <edge source="JOR" target="SAU">
      <data key="d0">804324</data>
    </edge>
    <edge source="JOR" target="IND">
      <data key="d0">136599321</data>
    </edge>
    <edge source="JOR" target="SGP">
      <data key="d0">1032171</data>
    </edge>
    <edge source="JOR" target="VNM">
      <data key="d0">3163008</data>
    </edge>
    <edge source="JOR" target="ZAF">
      <data key="d0">2848976</data>
    </edge>
    <edge source="JOR" target="ESP">
      <data key="d0">5474333</data>
    </edge>
    <edge source="JOR" target="CHE">
      <data key="d0">47955</data>
    </edge>
    <edge source="JOR" target="THA">
      <data key="d0">10529983</data>
    </edge>
    <edge source="JOR" target="ARE">
      <data key="d0">495290</data>
    </edge>
    <edge source="JOR" target="TUR">
      <data key="d0">10186069</data>
    </edge>
    <edge source="JOR" target="EGY">
      <data key="d0">911007</data>
    </edge>
    <edge source="JOR" target="GBR">
      <data key="d0">19746</data>
    </edge>
    <edge source="JOR" target="USA">
      <data key="d0">106811</data>
    </edge>
    <edge source="LTU" target="BLR">
      <data key="d0">17803</data>
    </edge>
    <edge source="LTU" target="DNK">
      <data key="d0">121681</data>
    </edge>
    <edge source="LTU" target="EST">
      <data key="d0">195483</data>
    </edge>
    <edge source="LTU" target="DEU">
      <data key="d0">24519</data>
    </edge>
    <edge source="LTU" target="HKG">
      <data key="d0">258236</data>
    </edge>
    <edge source="LTU" target="HUN">
      <data key="d0">25712</data>
    </edge>
    <edge source="LTU" target="LVA">
      <data key="d0">1174579</data>
    </edge>
    <edge source="LTU" target="POL">
      <data key="d0">45796</data>
    </edge>
    <edge source="LTU" target="RUS">
      <data key="d0">496265</data>
    </edge>
    <edge source="LTU" target="IND">
      <data key="d0">22364</data>
    </edge>
    <edge source="LTU" target="USA">
      <data key="d0">82826</data>
    </edge>
    <edge source="MAR" target="DZA">
      <data key="d0">30944</data>
    </edge>
    <edge source="MAR" target="AUS">
      <data key="d0">14545580</data>
    </edge>
    <edge source="MAR" target="AUT">
      <data key="d0">5457094</data>
    </edge>
    <edge source="MAR" target="BEL">
      <data key="d0">18417030</data>
    </edge>
    <edge source="MAR" target="BRA">
      <data key="d0">14456530</data>
    </edge>
    <edge source="MAR" target="BGR">
      <data key="d0">6130336</data>
    </edge>
    <edge source="MAR" target="CMR">
      <data key="d0">75837</data>
    </edge>
    <edge source="MAR" target="CAN">
      <data key="d0">5694363</data>
    </edge>
    <edge source="MAR" target="CHN">
      <data key="d0">66059</data>
    </edge>
    <edge source="MAR" target="COL">
      <data key="d0">31070</data>
    </edge>
    <edge source="MAR" target="HRV">
      <data key="d0">10321334</data>
    </edge>
    <edge source="MAR" target="BEN">
      <data key="d0">12177</data>
    </edge>
    <edge source="MAR" target="FRA">
      <data key="d0">31905410</data>
    </edge>
    <edge source="MAR" target="DEU">
      <data key="d0">3568939</data>
    </edge>
    <edge source="MAR" target="GHA">
      <data key="d0">17887</data>
    </edge>
    <edge source="MAR" target="GRC">
      <data key="d0">7404097</data>
    </edge>
    <edge source="MAR" target="IRL">
      <data key="d0">156507</data>
    </edge>
    <edge source="MAR" target="ITA">
      <data key="d0">6643109</data>
    </edge>
    <edge source="MAR" target="CIV">
      <data key="d0">187291</data>
    </edge>
    <edge source="MAR" target="JPN">
      <data key="d0">6468215</data>
    </edge>
    <edge source="MAR" target="KOR">
      <data key="d0">10223144</data>
    </edge>
    <edge source="MAR" target="MEX">
      <data key="d0">49816480</data>
    </edge>
    <edge source="MAR" target="NLD">
      <data key="d0">88656</data>
    </edge>
    <edge source="MAR" target="NZL">
      <data key="d0">21184302</data>
    </edge>
    <edge source="MAR" target="NER">
      <data key="d0">275390</data>
    </edge>
    <edge source="MAR" target="NOR">
      <data key="d0">7616425</data>
    </edge>
    <edge source="MAR" target="PAK">
      <data key="d0">9852556</data>
    </edge>
    <edge source="MAR" target="PER">
      <data key="d0">2896910</data>
    </edge>
    <edge source="MAR" target="POL">
      <data key="d0">22967048</data>
    </edge>
    <edge source="MAR" target="PRT">
      <data key="d0">874947</data>
    </edge>
    <edge source="MAR" target="ROU">
      <data key="d0">10774331</data>
    </edge>
    <edge source="MAR" target="SEN">
      <data key="d0">1727122</data>
    </edge>
    <edge source="MAR" target="IND">
      <data key="d0">11899173</data>
    </edge>
    <edge source="MAR" target="ESP">
      <data key="d0">59791136</data>
    </edge>
    <edge source="MAR" target="THA">
      <data key="d0">4714273</data>
    </edge>
    <edge source="MAR" target="TGO">
      <data key="d0">43700</data>
    </edge>
    <edge source="MAR" target="TUN">
      <data key="d0">1291134</data>
    </edge>
    <edge source="MAR" target="TUR">
      <data key="d0">1076329</data>
    </edge>
    <edge source="MAR" target="EGY">
      <data key="d0">220239</data>
    </edge>
    <edge source="MAR" target="GBR">
      <data key="d0">2975868</data>
    </edge>
    <edge source="MAR" target="USA">
      <data key="d0">60994668</data>
    </edge>
    <edge source="ROU" target="AUT">
      <data key="d0">13000</data>
    </edge>
    <edge source="ROU" target="BEL">
      <data key="d0">24000</data>
    </edge>
    <edge source="ROU" target="BGR">
      <data key="d0">894000</data>
    </edge>
    <edge source="ROU" target="CZE">
      <data key="d0">30000</data>
    </edge>
    <edge source="ROU" target="DNK">
      <data key="d0">459000</data>
    </edge>
    <edge source="ROU" target="FRA">
      <data key="d0">49000</data>
    </edge>
    <edge source="ROU" target="DEU">
      <data key="d0">48000</data>
    </edge>
    <edge source="ROU" target="HUN">
      <data key="d0">7855000</data>
    </edge>
    <edge source="ROU" target="ISR">
      <data key="d0">58000</data>
    </edge>
    <edge source="ROU" target="ITA">
      <data key="d0">491000</data>
    </edge>
    <edge source="ROU" target="LBN">
      <data key="d0">11000</data>
    </edge>
    <edge source="ROU" target="MDA">
      <data key="d0">192000</data>
    </edge>
    <edge source="ROU" target="NLD">
      <data key="d0">43000</data>
    </edge>
    <edge source="ROU" target="POL">
      <data key="d0">16000</data>
    </edge>
    <edge source="ROU" target="SGP">
      <data key="d0">36000</data>
    </edge>
    <edge source="ROU" target="SRB">
      <data key="d0">3411000</data>
    </edge>
    <edge source="RUS" target="DZA">
      <data key="d0">1892492</data>
    </edge>
    <edge source="RUS" target="AZE">
      <data key="d0">1180319</data>
    </edge>
    <edge source="RUS" target="BEL">
      <data key="d0">12945674</data>
    </edge>
    <edge source="RUS" target="BRA">
      <data key="d0">1513255</data>
    </edge>
    <edge source="RUS" target="BGR">
      <data key="d0">586812</data>
    </edge>
    <edge source="RUS" target="CAN">
      <data key="d0">6680683</data>
    </edge>
    <edge source="RUS" target="LKA">
      <data key="d0">238328</data>
    </edge>
    <edge source="RUS" target="CHN">
      <data key="d0">12005658</data>
    </edge>
    <edge source="RUS" target="HRV">
      <data key="d0">747807</data>
    </edge>
    <edge source="RUS" target="CZE">
      <data key="d0">231336</data>
    </edge>
    <edge source="RUS" target="DNK">
      <data key="d0">1989779</data>
    </edge>
    <edge source="RUS" target="EST">
      <data key="d0">4413546</data>
    </edge>
    <edge source="RUS" target="FIN">
      <data key="d0">2612164</data>
    </edge>
    <edge source="RUS" target="GEO">
      <data key="d0">21600</data>
    </edge>
    <edge source="RUS" target="DEU">
      <data key="d0">1400197</data>
    </edge>
    <edge source="RUS" target="GRC">
      <data key="d0">459844</data>
    </edge>
    <edge source="RUS" target="HKG">
      <data key="d0">111800</data>
    </edge>
    <edge source="RUS" target="HUN">
      <data key="d0">1462665</data>
    </edge>
    <edge source="RUS" target="IDN">
      <data key="d0">1528158</data>
    </edge>
    <edge source="RUS" target="ISR">
      <data key="d0">1568183</data>
    </edge>
    <edge source="RUS" target="ITA">
      <data key="d0">395120</data>
    </edge>
    <edge source="RUS" target="JPN">
      <data key="d0">2441472</data>
    </edge>
    <edge source="RUS" target="KAZ">
      <data key="d0">7211013</data>
    </edge>
    <edge source="RUS" target="KGZ">
      <data key="d0">975603</data>
    </edge>
    <edge source="RUS" target="LBN">
      <data key="d0">108252</data>
    </edge>
    <edge source="RUS" target="LVA">
      <data key="d0">1460072</data>
    </edge>
    <edge source="RUS" target="LTU">
      <data key="d0">45607828</data>
    </edge>
    <edge source="RUS" target="MDA">
      <data key="d0">450494</data>
    </edge>
    <edge source="RUS" target="MAR">
      <data key="d0">337640</data>
    </edge>
    <edge source="RUS" target="NLD">
      <data key="d0">32170344</data>
    </edge>
    <edge source="RUS" target="NOR">
      <data key="d0">22356796</data>
    </edge>
    <edge source="RUS" target="POL">
      <data key="d0">11241709</data>
    </edge>
    <edge source="RUS" target="ROU">
      <data key="d0">6817278</data>
    </edge>
    <edge source="RUS" target="IND">
      <data key="d0">3108429</data>
    </edge>
    <edge source="RUS" target="SVK">
      <data key="d0">208290</data>
    </edge>
    <edge source="RUS" target="VNM">
      <data key="d0">2716072</data>
    </edge>
    <edge source="RUS" target="SVN">
      <data key="d0">231747</data>
    </edge>
    <edge source="RUS" target="ESP">
      <data key="d0">3952663</data>
    </edge>
    <edge source="RUS" target="SWE">
      <data key="d0">1621971</data>
    </edge>
    <edge source="RUS" target="CHE">
      <data key="d0">95108</data>
    </edge>
    <edge source="RUS" target="THA">
      <data key="d0">7403504</data>
    </edge>
    <edge source="RUS" target="ARE">
      <data key="d0">311940</data>
    </edge>
    <edge source="RUS" target="TUN">
      <data key="d0">48181417</data>
    </edge>
    <edge source="RUS" target="TUR">
      <data key="d0">1892485</data>
    </edge>
    <edge source="RUS" target="UKR">
      <data key="d0">34304081</data>
    </edge>
    <edge source="RUS" target="EGY">
      <data key="d0">27554</data>
    </edge>
    <edge source="RUS" target="GBR">
      <data key="d0">199540</data>
    </edge>
    <edge source="RUS" target="SRB">
      <data key="d0">354671</data>
    </edge>
    <edge source="SVK" target="AUT">
      <data key="d0">1882876</data>
    </edge>
    <edge source="SVK" target="BEL">
      <data key="d0">163981</data>
    </edge>
    <edge source="SVK" target="CAN">
      <data key="d0">139800</data>
    </edge>
    <edge source="SVK" target="CHN">
      <data key="d0">157830</data>
    </edge>
    <edge source="SVK" target="HRV">
      <data key="d0">95130</data>
    </edge>
    <edge source="SVK" target="CZE">
      <data key="d0">11478114</data>
    </edge>
    <edge source="SVK" target="FRA">
      <data key="d0">95541</data>
    </edge>
    <edge source="SVK" target="DEU">
      <data key="d0">6330189</data>
    </edge>
    <edge source="SVK" target="HUN">
      <data key="d0">2850332</data>
    </edge>
    <edge source="SVK" target="ISR">
      <data key="d0">31251</data>
    </edge>
    <edge source="SVK" target="ITA">
      <data key="d0">960769</data>
    </edge>
    <edge source="SVK" target="JOR">
      <data key="d0">218179</data>
    </edge>
    <edge source="SVK" target="LVA">
      <data key="d0">118703</data>
    </edge>
    <edge source="SVK" target="MEX">
      <data key="d0">18164</data>
    </edge>
    <edge source="SVK" target="MDA">
      <data key="d0">344973</data>
    </edge>
    <edge source="SVK" target="NLD">
      <data key="d0">331271</data>
    </edge>
    <edge source="SVK" target="NOR">
      <data key="d0">19881</data>
    </edge>
    <edge source="SVK" target="POL">
      <data key="d0">6782605</data>
    </edge>
    <edge source="SVK" target="ROU">
      <data key="d0">1161978</data>
    </edge>
    <edge source="SVK" target="RUS">
      <data key="d0">604844</data>
    </edge>
    <edge source="SVK" target="IND">
      <data key="d0">96062</data>
    </edge>
    <edge source="SVK" target="SVN">
      <data key="d0">734433</data>
    </edge>
    <edge source="SVK" target="ESP">
      <data key="d0">178518</data>
    </edge>
    <edge source="SVK" target="SWE">
      <data key="d0">10893</data>
    </edge>
    <edge source="SVK" target="CHE">
      <data key="d0">126209</data>
    </edge>
    <edge source="SVK" target="THA">
      <data key="d0">369144</data>
    </edge>
    <edge source="SVK" target="TUR">
      <data key="d0">192067</data>
    </edge>
    <edge source="SVK" target="UKR">
      <data key="d0">22840556</data>
    </edge>
    <edge source="SVK" target="GBR">
      <data key="d0">306720</data>
    </edge>
    <edge source="SVK" target="USA">
      <data key="d0">1089820</data>
    </edge>
    <edge source="SVN" target="AUT">
      <data key="d0">193327</data>
    </edge>
    <edge source="SVN" target="HRV">
      <data key="d0">1263563</data>
    </edge>
    <edge source="SVN" target="CZE">
      <data key="d0">232717</data>
    </edge>
    <edge source="SVN" target="DEU">
      <data key="d0">80978</data>
    </edge>
    <edge source="SVN" target="HUN">
      <data key="d0">310866</data>
    </edge>
    <edge source="SVN" target="ITA">
      <data key="d0">846751</data>
    </edge>
    <edge source="SVN" target="NLD">
      <data key="d0">152477</data>
    </edge>
    <edge source="SVN" target="POL">
      <data key="d0">68280</data>
    </edge>
    <edge source="SVN" target="RUS">
      <data key="d0">35474</data>
    </edge>
    <edge source="SVN" target="CHE">
      <data key="d0">16164</data>
    </edge>
    <edge source="SVN" target="MKD">
      <data key="d0">38156</data>
    </edge>
    <edge source="SVN" target="SRB">
      <data key="d0">50870</data>
    </edge>
    <edge source="UKR" target="DZA">
      <data key="d0">202270</data>
    </edge>
    <edge source="UKR" target="AZE">
      <data key="d0">593680</data>
    </edge>
    <edge source="UKR" target="BGR">
      <data key="d0">40720</data>
    </edge>
    <edge source="UKR" target="BLR">
      <data key="d0">9440530</data>
    </edge>
    <edge source="UKR" target="CAN">
      <data key="d0">33870</data>
    </edge>
    <edge source="UKR" target="CHN">
      <data key="d0">121800</data>
    </edge>
    <edge source="UKR" target="HRV">
      <data key="d0">97700</data>
    </edge>
    <edge source="UKR" target="CZE">
      <data key="d0">653390</data>
    </edge>
    <edge source="UKR" target="DNK">
      <data key="d0">13740</data>
    </edge>
    <edge source="UKR" target="EST">
      <data key="d0">220420</data>
    </edge>
    <edge source="UKR" target="FIN">
      <data key="d0">36680</data>
    </edge>
    <edge source="UKR" target="FRA">
      <data key="d0">271840</data>
    </edge>
    <edge source="UKR" target="GEO">
      <data key="d0">494230</data>
    </edge>
    <edge source="UKR" target="DEU">
      <data key="d0">806610</data>
    </edge>
    <edge source="UKR" target="GRC">
      <data key="d0">695140</data>
    </edge>
    <edge source="UKR" target="HUN">
      <data key="d0">3129090</data>
    </edge>
    <edge source="UKR" target="IDN">
      <data key="d0">88490</data>
    </edge>
    <edge source="UKR" target="ISR">
      <data key="d0">288570</data>
    </edge>
    <edge source="UKR" target="ITA">
      <data key="d0">28740910</data>
    </edge>
    <edge source="UKR" target="JPN">
      <data key="d0">19230</data>
    </edge>
    <edge source="UKR" target="KAZ">
      <data key="d0">220430</data>
    </edge>
    <edge source="UKR" target="LBN">
      <data key="d0">260490</data>
    </edge>
    <edge source="UKR" target="LVA">
      <data key="d0">931720</data>
    </edge>
    <edge source="UKR" target="LTU">
      <data key="d0">1507940</data>
    </edge>
    <edge source="UKR" target="MYS">
      <data key="d0">477100</data>
    </edge>
    <edge source="UKR" target="MDA">
      <data key="d0">3284270</data>
    </edge>
    <edge source="UKR" target="NLD">
      <data key="d0">21640</data>
    </edge>
    <edge source="UKR" target="PHL">
      <data key="d0">314630</data>
    </edge>
    <edge source="UKR" target="POL">
      <data key="d0">5746640</data>
    </edge>
    <edge source="UKR" target="PRT">
      <data key="d0">603670</data>
    </edge>
    <edge source="UKR" target="ROU">
      <data key="d0">627960</data>
    </edge>
    <edge source="UKR" target="RUS">
      <data key="d0">33878670</data>
    </edge>
    <edge source="UKR" target="IND">
      <data key="d0">166130</data>
    </edge>
    <edge source="UKR" target="SVK">
      <data key="d0">4495450</data>
    </edge>
    <edge source="UKR" target="SVN">
      <data key="d0">97800</data>
    </edge>
    <edge source="UKR" target="ESP">
      <data key="d0">4794650</data>
    </edge>
    <edge source="UKR" target="ARE">
      <data key="d0">2051160</data>
    </edge>
    <edge source="UKR" target="TUN">
      <data key="d0">415460</data>
    </edge>
    <edge source="UKR" target="TUR">
      <data key="d0">3165680</data>
    </edge>
    <edge source="UKR" target="EGY">
      <data key="d0">590290</data>
    </edge>
    <edge source="UKR" target="GBR">
      <data key="d0">1719110</data>
    </edge>
    <edge source="UKR" target="USA">
      <data key="d0">10340</data>
    </edge>
    <edge source="UKR" target="SRB">
      <data key="d0">258430</data>
    </edge>
    <edge source="ARM" target="GEO">
      <data key="d0">192933</data>
    </edge>
    <edge source="ARM" target="RUS">
      <data key="d0">41208</data>
    </edge>
    <edge source="ARM" target="USA">
      <data key="d0">431755</data>
    </edge>
    <edge source="CMR" target="CIV">
      <data key="d0">59634</data>
    </edge>
    <edge source="ETH" target="ITA">
      <data key="d0">18603</data>
    </edge>
    <edge source="ETH" target="PRT">
      <data key="d0">48607</data>
    </edge>
    <edge source="GHA" target="BEL">
      <data key="d0">3965503</data>
    </edge>
    <edge source="GHA" target="FRA">
      <data key="d0">31810</data>
    </edge>
    <edge source="GHA" target="ISR">
      <data key="d0">5296105</data>
    </edge>
    <edge source="GHA" target="NLD">
      <data key="d0">978943</data>
    </edge>
    <edge source="GHA" target="NER">
      <data key="d0">1237095</data>
    </edge>
    <edge source="GHA" target="TGO">
      <data key="d0">176416</data>
    </edge>
    <edge source="GHA" target="GBR">
      <data key="d0">280358</data>
    </edge>
    <edge source="GHA" target="USA">
      <data key="d0">37789</data>
    </edge>
    <edge source="GHA" target="BFA">
      <data key="d0">681445</data>
    </edge>
    <edge source="CIV" target="BEL">
      <data key="d0">13615</data>
    </edge>
    <edge source="CIV" target="CMR">
      <data key="d0">27353</data>
    </edge>
    <edge source="CIV" target="NLD">
      <data key="d0">21428</data>
    </edge>
    <edge source="CIV" target="SEN">
      <data key="d0">629813</data>
    </edge>
    <edge source="CIV" target="BFA">
      <data key="d0">115716</data>
    </edge>
    <edge source="LVA" target="BLR">
      <data key="d0">186385</data>
    </edge>
    <edge source="LVA" target="DNK">
      <data key="d0">72504</data>
    </edge>
    <edge source="LVA" target="EST">
      <data key="d0">322449</data>
    </edge>
    <edge source="LVA" target="DEU">
      <data key="d0">1401482</data>
    </edge>
    <edge source="LVA" target="LTU">
      <data key="d0">876603</data>
    </edge>
    <edge source="LVA" target="RUS">
      <data key="d0">16923</data>
    </edge>
    <edge source="MOZ" target="MWI">
      <data key="d0">411009</data>
    </edge>
    <edge source="MOZ" target="PRT">
      <data key="d0">43373</data>
    </edge>
    <edge source="MOZ" target="ZAF">
      <data key="d0">583985</data>
    </edge>
    <edge source="SEN" target="BEL">
      <data key="d0">774482</data>
    </edge>
    <edge source="SEN" target="BRA">
      <data key="d0">1112692</data>
    </edge>
    <edge source="SEN" target="CMR">
      <data key="d0">17322</data>
    </edge>
    <edge source="SEN" target="CAN">
      <data key="d0">12760</data>
    </edge>
    <edge source="SEN" target="BEN">
      <data key="d0">1156811</data>
    </edge>
    <edge source="SEN" target="FRA">
      <data key="d0">1397548</data>
    </edge>
    <edge source="SEN" target="GMB">
      <data key="d0">1137613</data>
    </edge>
    <edge source="SEN" target="GHA">
      <data key="d0">45757</data>
    </edge>
    <edge source="SEN" target="CIV">
      <data key="d0">6082925</data>
    </edge>
    <edge source="SEN" target="NLD">
      <data key="d0">2027192</data>
    </edge>
    <edge source="SEN" target="NER">
      <data key="d0">20681</data>
    </edge>
    <edge source="SEN" target="PRT">
      <data key="d0">34678</data>
    </edge>
    <edge source="SEN" target="IND">
      <data key="d0">14140962</data>
    </edge>
    <edge source="SEN" target="TGO">
      <data key="d0">21192</data>
    </edge>
    <edge source="SEN" target="GBR">
      <data key="d0">180960</data>
    </edge>
    <edge source="SEN" target="USA">
      <data key="d0">89630</data>
    </edge>
    <edge source="SEN" target="BFA">
      <data key="d0">39499</data>
    </edge>
    <edge source="BWA" target="BEL">
      <data key="d0">1211165</data>
    </edge>
    <edge source="BWA" target="ISR">
      <data key="d0">14935205</data>
    </edge>
    <edge source="BWA" target="MWI">
      <data key="d0">36065</data>
    </edge>
    <edge source="BWA" target="NOR">
      <data key="d0">94381</data>
    </edge>
    <edge source="BWA" target="ZAF">
      <data key="d0">2265005</data>
    </edge>
    <edge source="BWA" target="ZWE">
      <data key="d0">3651184</data>
    </edge>
    <edge source="BWA" target="GBR">
      <data key="d0">5044931</data>
    </edge>
    <edge source="BWA" target="USA">
      <data key="d0">2193423</data>
    </edge>
    <edge source="MWI" target="DEU">
      <data key="d0">39030</data>
    </edge>
    <edge source="MWI" target="MRT">
      <data key="d0">48165</data>
    </edge>
    <edge source="ZWE" target="ARG">
      <data key="d0">309860</data>
    </edge>
    <edge source="ZWE" target="AUS">
      <data key="d0">321418</data>
    </edge>
    <edge source="ZWE" target="AUT">
      <data key="d0">15266</data>
    </edge>
    <edge source="ZWE" target="BEL">
      <data key="d0">761356</data>
    </edge>
    <edge source="ZWE" target="BWA">
      <data key="d0">28479</data>
    </edge>
    <edge source="ZWE" target="BRA">
      <data key="d0">12148179</data>
    </edge>
    <edge source="ZWE" target="BDI">
      <data key="d0">104397</data>
    </edge>
    <edge source="ZWE" target="CAN">
      <data key="d0">2030804</data>
    </edge>
    <edge source="ZWE" target="LKA">
      <data key="d0">782427</data>
    </edge>
    <edge source="ZWE" target="CHN">
      <data key="d0">539747</data>
    </edge>
    <edge source="ZWE" target="CRI">
      <data key="d0">79790</data>
    </edge>
    <edge source="ZWE" target="HRV">
      <data key="d0">189094</data>
    </edge>
    <edge source="ZWE" target="FRA">
      <data key="d0">10491</data>
    </edge>
    <edge source="ZWE" target="DEU">
      <data key="d0">1861211</data>
    </edge>
    <edge source="ZWE" target="GHA">
      <data key="d0">579874</data>
    </edge>
    <edge source="ZWE" target="GRC">
      <data key="d0">39924</data>
    </edge>
    <edge source="ZWE" target="HKG">
      <data key="d0">14787</data>
    </edge>
    <edge source="ZWE" target="IDN">
      <data key="d0">3017859</data>
    </edge>
    <edge source="ZWE" target="IRL">
      <data key="d0">61941</data>
    </edge>
    <edge source="ZWE" target="ITA">
      <data key="d0">24332</data>
    </edge>
    <edge source="ZWE" target="JPN">
      <data key="d0">7838030</data>
    </edge>
    <edge source="ZWE" target="KOR">
      <data key="d0">168953</data>
    </edge>
    <edge source="ZWE" target="MWI">
      <data key="d0">1448572</data>
    </edge>
    <edge source="ZWE" target="MYS">
      <data key="d0">1254455</data>
    </edge>
    <edge source="ZWE" target="MEX">
      <data key="d0">115935</data>
    </edge>
    <edge source="ZWE" target="MOZ">
      <data key="d0">200598</data>
    </edge>
    <edge source="ZWE" target="NAM">
      <data key="d0">30788</data>
    </edge>
    <edge source="ZWE" target="NLD">
      <data key="d0">194810</data>
    </edge>
    <edge source="ZWE" target="PAK">
      <data key="d0">295350</data>
    </edge>
    <edge source="ZWE" target="PER">
      <data key="d0">79278</data>
    </edge>
    <edge source="ZWE" target="PHL">
      <data key="d0">53317</data>
    </edge>
    <edge source="ZWE" target="POL">
      <data key="d0">17330</data>
    </edge>
    <edge source="ZWE" target="PRT">
      <data key="d0">523380</data>
    </edge>
    <edge source="ZWE" target="SAU">
      <data key="d0">24764</data>
    </edge>
    <edge source="ZWE" target="IND">
      <data key="d0">7087824</data>
    </edge>
    <edge source="ZWE" target="SVK">
      <data key="d0">45816</data>
    </edge>
    <edge source="ZWE" target="ZAF">
      <data key="d0">10173301</data>
    </edge>
    <edge source="ZWE" target="ESP">
      <data key="d0">1433994</data>
    </edge>
    <edge source="ZWE" target="CHE">
      <data key="d0">12679409</data>
    </edge>
    <edge source="ZWE" target="THA">
      <data key="d0">3196717</data>
    </edge>
    <edge source="ZWE" target="ARE">
      <data key="d0">3246062</data>
    </edge>
    <edge source="ZWE" target="TUR">
      <data key="d0">19564</data>
    </edge>
    <edge source="ZWE" target="UGA">
      <data key="d0">19473</data>
    </edge>
    <edge source="ZWE" target="GBR">
      <data key="d0">508837</data>
    </edge>
    <edge source="ZWE" target="TZA">
      <data key="d0">15146</data>
    </edge>
    <edge source="ZWE" target="USA">
      <data key="d0">3450906</data>
    </edge>
    <edge source="ZWE" target="SRB">
      <data key="d0">38098</data>
    </edge>
    <edge source="MDA" target="BGR">
      <data key="d0">52791</data>
    </edge>
    <edge source="MDA" target="BLR">
      <data key="d0">146476</data>
    </edge>
    <edge source="MDA" target="CZE">
      <data key="d0">34703</data>
    </edge>
    <edge source="MDA" target="POL">
      <data key="d0">100859</data>
    </edge>
    <edge source="MDA" target="ROU">
      <data key="d0">190378</data>
    </edge>
    <edge source="MDA" target="RUS">
      <data key="d0">476552</data>
    </edge>
    <edge source="MDA" target="UKR">
      <data key="d0">1310326</data>
    </edge>
    <edge source="SLV" target="CRI">
      <data key="d0">24131</data>
    </edge>
    <edge source="SLV" target="GTM">
      <data key="d0">286915</data>
    </edge>
    <edge source="SLV" target="HND">
      <data key="d0">83221</data>
    </edge>
    <edge source="SLV" target="NIC">
      <data key="d0">41326</data>
    </edge>
    <edge source="SLV" target="PAN">
      <data key="d0">42710</data>
    </edge>
    <edge source="SLV" target="USA">
      <data key="d0">385605</data>
    </edge>
    <edge source="GTM" target="CHL">
      <data key="d0">27487</data>
    </edge>
    <edge source="GTM" target="COL">
      <data key="d0">280706</data>
    </edge>
    <edge source="GTM" target="CRI">
      <data key="d0">950679</data>
    </edge>
    <edge source="GTM" target="ECU">
      <data key="d0">46820</data>
    </edge>
    <edge source="GTM" target="SLV">
      <data key="d0">1582386</data>
    </edge>
    <edge source="GTM" target="HND">
      <data key="d0">256262</data>
    </edge>
    <edge source="GTM" target="HKG">
      <data key="d0">18128</data>
    </edge>
    <edge source="GTM" target="ITA">
      <data key="d0">151758</data>
    </edge>
    <edge source="GTM" target="MEX">
      <data key="d0">480608</data>
    </edge>
    <edge source="GTM" target="NIC">
      <data key="d0">436852</data>
    </edge>
    <edge source="GTM" target="PAN">
      <data key="d0">35342</data>
    </edge>
    <edge source="GTM" target="PER">
      <data key="d0">54517</data>
    </edge>
    <edge source="GTM" target="ESP">
      <data key="d0">459657</data>
    </edge>
    <edge source="GTM" target="USA">
      <data key="d0">1626495</data>
    </edge>
    <edge source="JAM" target="COL">
      <data key="d0">773863</data>
    </edge>
    <edge source="JAM" target="ESP">
      <data key="d0">12948</data>
    </edge>
    <edge source="JAM" target="USA">
      <data key="d0">1587506</data>
    </edge>
    <edge source="NIC" target="CRI">
      <data key="d0">43029</data>
    </edge>
    <edge source="PAN" target="CRI">
      <data key="d0">11628</data>
    </edge>
    <edge source="CAF" target="BEL">
      <data key="d0">6033973</data>
    </edge>
    <edge source="HND" target="CRI">
      <data key="d0">12961</data>
    </edge>
    <edge source="HND" target="SLV">
      <data key="d0">66404</data>
    </edge>
    <edge source="HND" target="GTM">
      <data key="d0">11913</data>
    </edge>
    <edge source="HND" target="NIC">
      <data key="d0">163419</data>
    </edge>
    <edge source="BEN" target="FRA">
      <data key="d0">56824</data>
    </edge>
    <edge source="KAZ" target="AZE">
      <data key="d0">91400</data>
    </edge>
    <edge source="KAZ" target="CHN">
      <data key="d0">546000</data>
    </edge>
    <edge source="KAZ" target="KGZ">
      <data key="d0">2048100</data>
    </edge>
    <edge source="KAZ" target="LVA">
      <data key="d0">59800</data>
    </edge>
    <edge source="KAZ" target="MDA">
      <data key="d0">153300</data>
    </edge>
    <edge source="KAZ" target="POL">
      <data key="d0">10400</data>
    </edge>
    <edge source="KAZ" target="RUS">
      <data key="d0">2862800</data>
    </edge>
    <edge source="KAZ" target="IND">
      <data key="d0">1898100</data>
    </edge>
    <edge source="KAZ" target="VNM">
      <data key="d0">2108600</data>
    </edge>
    <edge source="KAZ" target="ESP">
      <data key="d0">152600</data>
    </edge>
    <edge source="KAZ" target="TUR">
      <data key="d0">2310300</data>
    </edge>
    <edge source="KAZ" target="UKR">
      <data key="d0">1594000</data>
    </edge>
    <edge source="KAZ" target="USA">
      <data key="d0">26600</data>
    </edge>
    <edge source="TGO" target="BGR">
      <data key="d0">805548</data>
    </edge>
    <edge source="TGO" target="BEN">
      <data key="d0">425384</data>
    </edge>
    <edge source="TGO" target="GRC">
      <data key="d0">3271866</data>
    </edge>
    <edge source="TGO" target="NER">
      <data key="d0">73500</data>
    </edge>
    <edge source="TGO" target="PHL">
      <data key="d0">12042673</data>
    </edge>
    <edge source="TGO" target="POL">
      <data key="d0">3718375</data>
    </edge>
    <edge source="TGO" target="ROU">
      <data key="d0">777117</data>
    </edge>
    <edge source="TGO" target="IND">
      <data key="d0">1287154</data>
    </edge>
    <edge source="TGO" target="ZAF">
      <data key="d0">10787758</data>
    </edge>
    <edge source="TGO" target="ESP">
      <data key="d0">3744487</data>
    </edge>
    <edge source="TGO" target="URY">
      <data key="d0">1663186</data>
    </edge>
    <edge source="OMN" target="SAU">
      <data key="d0">11508</data>
    </edge>
    <edge source="OMN" target="ARE">
      <data key="d0">8980561</data>
    </edge>
    <edge source="PSE" target="ISR">
      <data key="d0">7514404</data>
    </edge>
    <edge source="PSE" target="JOR">
      <data key="d0">93853</data>
    </edge>
    <edge source="MDG" target="AUS">
      <data key="d0">11271</data>
    </edge>
    <edge source="MDG" target="BEL">
      <data key="d0">301884</data>
    </edge>
    <edge source="MDG" target="FRA">
      <data key="d0">18079</data>
    </edge>
    <edge source="MDG" target="DEU">
      <data key="d0">1773704</data>
    </edge>
    <edge source="MDG" target="HKG">
      <data key="d0">182246</data>
    </edge>
    <edge source="MDG" target="ITA">
      <data key="d0">140494</data>
    </edge>
    <edge source="MDG" target="JPN">
      <data key="d0">306770</data>
    </edge>
    <edge source="MDG" target="MEX">
      <data key="d0">116802</data>
    </edge>
    <edge source="MDG" target="PAK">
      <data key="d0">19356</data>
    </edge>
    <edge source="MDG" target="RUS">
      <data key="d0">24639</data>
    </edge>
    <edge source="MDG" target="ZAF">
      <data key="d0">225437</data>
    </edge>
    <edge source="MDG" target="CHE">
      <data key="d0">20058</data>
    </edge>
    <edge source="MDG" target="GBR">
      <data key="d0">2288790</data>
    </edge>
    <edge source="MDG" target="USA">
      <data key="d0">1814945</data>
    </edge>
    <edge source="UGA" target="GBR">
      <data key="d0">56528</data>
    </edge>
    <edge source="KGZ" target="KAZ">
      <data key="d0">66706</data>
    </edge>
    <edge source="KGZ" target="KOR">
      <data key="d0">21817</data>
    </edge>
    <edge source="KGZ" target="RUS">
      <data key="d0">481377</data>
    </edge>
    <edge source="NAM" target="AUT">
      <data key="d0">14918</data>
    </edge>
    <edge source="NAM" target="BEL">
      <data key="d0">39408</data>
    </edge>
    <edge source="NAM" target="BWA">
      <data key="d0">19516</data>
    </edge>
    <edge source="NAM" target="CMR">
      <data key="d0">967596</data>
    </edge>
    <edge source="NAM" target="CAF">
      <data key="d0">242203</data>
    </edge>
    <edge source="NAM" target="CHN">
      <data key="d0">128461</data>
    </edge>
    <edge source="NAM" target="FRA">
      <data key="d0">265776</data>
    </edge>
    <edge source="NAM" target="DEU">
      <data key="d0">97793</data>
    </edge>
    <edge source="NAM" target="HKG">
      <data key="d0">73240</data>
    </edge>
    <edge source="NAM" target="ISR">
      <data key="d0">46550</data>
    </edge>
    <edge source="NAM" target="ITA">
      <data key="d0">434228</data>
    </edge>
    <edge source="NAM" target="MOZ">
      <data key="d0">64215</data>
    </edge>
    <edge source="NAM" target="NLD">
      <data key="d0">7200103</data>
    </edge>
    <edge source="NAM" target="ZAF">
      <data key="d0">2843379</data>
    </edge>
    <edge source="NAM" target="ZWE">
      <data key="d0">215120</data>
    </edge>
    <edge source="NAM" target="CHE">
      <data key="d0">27113</data>
    </edge>
    <edge source="NAM" target="GBR">
      <data key="d0">110521</data>
    </edge>
    <edge source="NAM" target="USA">
      <data key="d0">45724</data>
    </edge>
  </graph>
</graphml>
