# Supplementary material for: Core-periphery structure in sectoral international trade networks: A new approach to an old theory
Source: PLoS One. 2020 Apr 2;15(4):e0229547. doi: 10.1371/journal.pone.0229547 (PMC7117750; doi:10.1371/journal.pone.0229547)
Supplement: S8 File — (ZIP) [file pone.0229547.s008.zip › S8_File/Networks 2000/28-METALLIFEROUS ORE,SCRAP.graphml]

<?xml version='1.0' encoding='utf-8'?>
<graphml xmlns="http://graphml.graphdrawing.org/xmlns" xmlns:xsi="http://www.w3.org/2001/XMLSchema-instance" xsi:schemaLocation="http://graphml.graphdrawing.org/xmlns http://graphml.graphdrawing.org/xmlns/1.0/graphml.xsd">
  <key attr.name="weight" attr.type="long" for="edge" id="d0" />
  <graph edgedefault="directed">
    <node id="ALB" />
    <node id="HRV" />
    <node id="FRA" />
    <node id="DEU" />
    <node id="GRC" />
    <node id="ITA" />
    <node id="SWE" />
    <node id="SRB" />
    <node id="DZA" />
    <node id="BEL" />
    <node id="KHM" />
    <node id="LBN" />
    <node id="ESP" />
    <node id="ARE" />
    <node id="TUN" />
    <node id="USA" />
    <node id="AZE" />
    <node id="CHN" />
    <node id="EST" />
    <node id="GEO" />
    <node id="KOR" />
    <node id="LVA" />
    <node id="NLD" />
    <node id="PAK" />
    <node id="RUS" />
    <node id="IND" />
    <node id="SGP" />
    <node id="CHE" />
    <node id="THA" />
    <node id="TUR" />
    <node id="UKR" />
    <node id="GBR" />
    <node id="ARG" />
    <node id="AUS" />
    <node id="BOL" />
    <node id="BRA" />
    <node id="CAN" />
    <node id="CHL" />
    <node id="FIN" />
    <node id="HKG" />
    <node id="ISR" />
    <node id="JPN" />
    <node id="MYS" />
    <node id="MEX" />
    <node id="PRY" />
    <node id="ZAF" />
    <node id="URY" />
    <node id="AUT" />
    <node id="LKA" />
    <node id="COL" />
    <node id="DNK" />
    <node id="IDN" />
    <node id="JAM" />
    <node id="NZL" />
    <node id="NOR" />
    <node id="PHL" />
    <node id="ROU" />
    <node id="VNM" />
    <node id="EGY" />
    <node id="BGR" />
    <node id="CZE" />
    <node id="HUN" />
    <node id="IRL" />
    <node id="SVK" />
    <node id="SVN" />
    <node id="MKD" />
    <node id="ARM" />
    <node id="CRI" />
    <node id="GTM" />
    <node id="HND" />
    <node id="KAZ" />
    <node id="MDG" />
    <node id="MWI" />
    <node id="MAR" />
    <node id="PER" />
    <node id="POL" />
    <node id="PRT" />
    <node id="SAU" />
    <node id="ZWE" />
    <node id="TZA" />
    <node id="PAN" />
    <node id="BWA" />
    <node id="ECU" />
    <node id="GHA" />
    <node id="BLR" />
    <node id="BDI" />
    <node id="LTU" />
    <node id="CMR" />
    <node id="NAM" />
    <node id="SLV" />
    <node id="NIC" />
    <node id="BEN" />
    <node id="NER" />
    <node id="ETH" />
    <node id="MUS" />
    <node id="SEN" />
    <node id="PSE" />
    <node id="JOR" />
    <node id="MDA" />
    <node id="CIV" />
    <node id="OMN" />
    <node id="KGZ" />
    <node id="MOZ" />
    <node id="MRT" />
    <node id="CAF" />
    <node id="UGA" />
    <node id="GMB" />
    <node id="TGO" />
    <node id="BFA" />
    <edge source="ALB" target="HRV">
      <data key="d0">1127687</data>
    </edge>
    <edge source="ALB" target="FRA">
      <data key="d0">163103</data>
    </edge>
    <edge source="ALB" target="DEU">
      <data key="d0">128933</data>
    </edge>
    <edge source="ALB" target="GRC">
      <data key="d0">414666</data>
    </edge>
    <edge source="ALB" target="ITA">
      <data key="d0">3861944</data>
    </edge>
    <edge source="ALB" target="SWE">
      <data key="d0">641534</data>
    </edge>
    <edge source="ALB" target="SRB">
      <data key="d0">49194</data>
    </edge>
    <edge source="HRV" target="AUT">
      <data key="d0">2265093</data>
    </edge>
    <edge source="HRV" target="CZE">
      <data key="d0">313473</data>
    </edge>
    <edge source="HRV" target="DEU">
      <data key="d0">4003993</data>
    </edge>
    <edge source="HRV" target="ITA">
      <data key="d0">8108992</data>
    </edge>
    <edge source="HRV" target="NLD">
      <data key="d0">857991</data>
    </edge>
    <edge source="HRV" target="SVN">
      <data key="d0">7942207</data>
    </edge>
    <edge source="HRV" target="TUR">
      <data key="d0">95309</data>
    </edge>
    <edge source="HRV" target="UKR">
      <data key="d0">65566</data>
    </edge>
    <edge source="FRA" target="DZA">
      <data key="d0">101970</data>
    </edge>
    <edge source="FRA" target="ARG">
      <data key="d0">31743</data>
    </edge>
    <edge source="FRA" target="AUS">
      <data key="d0">342851</data>
    </edge>
    <edge source="FRA" target="AUT">
      <data key="d0">3214453</data>
    </edge>
    <edge source="FRA" target="BEL">
      <data key="d0">225887980</data>
    </edge>
    <edge source="FRA" target="BRA">
      <data key="d0">200289</data>
    </edge>
    <edge source="FRA" target="BGR">
      <data key="d0">20506</data>
    </edge>
    <edge source="FRA" target="CAN">
      <data key="d0">1526184</data>
    </edge>
    <edge source="FRA" target="CHN">
      <data key="d0">10200683</data>
    </edge>
    <edge source="FRA" target="COL">
      <data key="d0">59553</data>
    </edge>
    <edge source="FRA" target="CZE">
      <data key="d0">298748</data>
    </edge>
    <edge source="FRA" target="DNK">
      <data key="d0">88627</data>
    </edge>
    <edge source="FRA" target="SLV">
      <data key="d0">12922</data>
    </edge>
    <edge source="FRA" target="EST">
      <data key="d0">10955</data>
    </edge>
    <edge source="FRA" target="FIN">
      <data key="d0">132168</data>
    </edge>
    <edge source="FRA" target="GEO">
      <data key="d0">13343</data>
    </edge>
    <edge source="FRA" target="DEU">
      <data key="d0">262394054</data>
    </edge>
    <edge source="FRA" target="GHA">
      <data key="d0">33990</data>
    </edge>
    <edge source="FRA" target="GRC">
      <data key="d0">73739</data>
    </edge>
    <edge source="FRA" target="HKG">
      <data key="d0">1153416</data>
    </edge>
    <edge source="FRA" target="HUN">
      <data key="d0">1661021</data>
    </edge>
    <edge source="FRA" target="IDN">
      <data key="d0">151130</data>
    </edge>
    <edge source="FRA" target="IRL">
      <data key="d0">196216</data>
    </edge>
    <edge source="FRA" target="ISR">
      <data key="d0">55480</data>
    </edge>
    <edge source="FRA" target="ITA">
      <data key="d0">244300785</data>
    </edge>
    <edge source="FRA" target="JPN">
      <data key="d0">6418090</data>
    </edge>
    <edge source="FRA" target="KOR">
      <data key="d0">1026585</data>
    </edge>
    <edge source="FRA" target="LBN">
      <data key="d0">28372</data>
    </edge>
    <edge source="FRA" target="MDG">
      <data key="d0">351559</data>
    </edge>
    <edge source="FRA" target="MYS">
      <data key="d0">93262</data>
    </edge>
    <edge source="FRA" target="MUS">
      <data key="d0">25282</data>
    </edge>
    <edge source="FRA" target="MEX">
      <data key="d0">3142961</data>
    </edge>
    <edge source="FRA" target="MAR">
      <data key="d0">375296</data>
    </edge>
    <edge source="FRA" target="NLD">
      <data key="d0">25279789</data>
    </edge>
    <edge source="FRA" target="NOR">
      <data key="d0">15572524</data>
    </edge>
    <edge source="FRA" target="PAK">
      <data key="d0">707191</data>
    </edge>
    <edge source="FRA" target="PHL">
      <data key="d0">11658</data>
    </edge>
    <edge source="FRA" target="POL">
      <data key="d0">2522993</data>
    </edge>
    <edge source="FRA" target="PRT">
      <data key="d0">1211424</data>
    </edge>
    <edge source="FRA" target="ROU">
      <data key="d0">2234498</data>
    </edge>
    <edge source="FRA" target="RUS">
      <data key="d0">347767</data>
    </edge>
    <edge source="FRA" target="SAU">
      <data key="d0">202677</data>
    </edge>
    <edge source="FRA" target="SEN">
      <data key="d0">45227</data>
    </edge>
    <edge source="FRA" target="IND">
      <data key="d0">8909059</data>
    </edge>
    <edge source="FRA" target="SGP">
      <data key="d0">187226</data>
    </edge>
    <edge source="FRA" target="VNM">
      <data key="d0">54075</data>
    </edge>
    <edge source="FRA" target="ZAF">
      <data key="d0">74441</data>
    </edge>
    <edge source="FRA" target="ESP">
      <data key="d0">250914950</data>
    </edge>
    <edge source="FRA" target="SWE">
      <data key="d0">8529831</data>
    </edge>
    <edge source="FRA" target="CHE">
      <data key="d0">24505039</data>
    </edge>
    <edge source="FRA" target="THA">
      <data key="d0">406477</data>
    </edge>
    <edge source="FRA" target="ARE">
      <data key="d0">1947970</data>
    </edge>
    <edge source="FRA" target="TUN">
      <data key="d0">70227</data>
    </edge>
    <edge source="FRA" target="TUR">
      <data key="d0">4891485</data>
    </edge>
    <edge source="FRA" target="EGY">
      <data key="d0">220514</data>
    </edge>
    <edge source="FRA" target="GBR">
      <data key="d0">72433474</data>
    </edge>
    <edge source="FRA" target="USA">
      <data key="d0">46157859</data>
    </edge>
    <edge source="FRA" target="SRB">
      <data key="d0">27529</data>
    </edge>
    <edge source="DEU" target="ARG">
      <data key="d0">290000</data>
    </edge>
    <edge source="DEU" target="AUS">
      <data key="d0">674000</data>
    </edge>
    <edge source="DEU" target="AUT">
      <data key="d0">171077000</data>
    </edge>
    <edge source="DEU" target="BEL">
      <data key="d0">352999000</data>
    </edge>
    <edge source="DEU" target="BRA">
      <data key="d0">1915000</data>
    </edge>
    <edge source="DEU" target="BGR">
      <data key="d0">286000</data>
    </edge>
    <edge source="DEU" target="CAN">
      <data key="d0">21171000</data>
    </edge>
    <edge source="DEU" target="LKA">
      <data key="d0">18000</data>
    </edge>
    <edge source="DEU" target="CHN">
      <data key="d0">134212000</data>
    </edge>
    <edge source="DEU" target="COL">
      <data key="d0">145000</data>
    </edge>
    <edge source="DEU" target="HRV">
      <data key="d0">66000</data>
    </edge>
    <edge source="DEU" target="CZE">
      <data key="d0">19665000</data>
    </edge>
    <edge source="DEU" target="DNK">
      <data key="d0">16821000</data>
    </edge>
    <edge source="DEU" target="EST">
      <data key="d0">14000</data>
    </edge>
    <edge source="DEU" target="FIN">
      <data key="d0">4396000</data>
    </edge>
    <edge source="DEU" target="FRA">
      <data key="d0">198680000</data>
    </edge>
    <edge source="DEU" target="GRC">
      <data key="d0">740000</data>
    </edge>
    <edge source="DEU" target="HKG">
      <data key="d0">6999000</data>
    </edge>
    <edge source="DEU" target="HUN">
      <data key="d0">5216000</data>
    </edge>
    <edge source="DEU" target="IDN">
      <data key="d0">15054000</data>
    </edge>
    <edge source="DEU" target="IRL">
      <data key="d0">1231000</data>
    </edge>
    <edge source="DEU" target="ISR">
      <data key="d0">469000</data>
    </edge>
    <edge source="DEU" target="ITA">
      <data key="d0">362278000</data>
    </edge>
    <edge source="DEU" target="JPN">
      <data key="d0">11516000</data>
    </edge>
    <edge source="DEU" target="JOR">
      <data key="d0">24000</data>
    </edge>
    <edge source="DEU" target="KOR">
      <data key="d0">10303000</data>
    </edge>
    <edge source="DEU" target="LVA">
      <data key="d0">1029000</data>
    </edge>
    <edge source="DEU" target="LTU">
      <data key="d0">60000</data>
    </edge>
    <edge source="DEU" target="MYS">
      <data key="d0">3676000</data>
    </edge>
    <edge source="DEU" target="MEX">
      <data key="d0">1930000</data>
    </edge>
    <edge source="DEU" target="MDA">
      <data key="d0">13000</data>
    </edge>
    <edge source="DEU" target="MAR">
      <data key="d0">15000</data>
    </edge>
    <edge source="DEU" target="NLD">
      <data key="d0">233471000</data>
    </edge>
    <edge source="DEU" target="NZL">
      <data key="d0">35000</data>
    </edge>
    <edge source="DEU" target="NOR">
      <data key="d0">69749000</data>
    </edge>
    <edge source="DEU" target="PAK">
      <data key="d0">463000</data>
    </edge>
    <edge source="DEU" target="PHL">
      <data key="d0">13000</data>
    </edge>
    <edge source="DEU" target="POL">
      <data key="d0">20164000</data>
    </edge>
    <edge source="DEU" target="PRT">
      <data key="d0">1310000</data>
    </edge>
    <edge source="DEU" target="ROU">
      <data key="d0">351000</data>
    </edge>
    <edge source="DEU" target="RUS">
      <data key="d0">1533000</data>
    </edge>
    <edge source="DEU" target="SAU">
      <data key="d0">96000</data>
    </edge>
    <edge source="DEU" target="IND">
      <data key="d0">38344000</data>
    </edge>
    <edge source="DEU" target="SGP">
      <data key="d0">81000</data>
    </edge>
    <edge source="DEU" target="SVK">
      <data key="d0">1698000</data>
    </edge>
    <edge source="DEU" target="VNM">
      <data key="d0">198000</data>
    </edge>
    <edge source="DEU" target="SVN">
      <data key="d0">21462000</data>
    </edge>
    <edge source="DEU" target="ZAF">
      <data key="d0">7333000</data>
    </edge>
    <edge source="DEU" target="ESP">
      <data key="d0">108108000</data>
    </edge>
    <edge source="DEU" target="SWE">
      <data key="d0">91191000</data>
    </edge>
    <edge source="DEU" target="CHE">
      <data key="d0">45578000</data>
    </edge>
    <edge source="DEU" target="THA">
      <data key="d0">1183000</data>
    </edge>
    <edge source="DEU" target="ARE">
      <data key="d0">59000</data>
    </edge>
    <edge source="DEU" target="TUN">
      <data key="d0">13000</data>
    </edge>
    <edge source="DEU" target="TUR">
      <data key="d0">31880000</data>
    </edge>
    <edge source="DEU" target="UKR">
      <data key="d0">37000</data>
    </edge>
    <edge source="DEU" target="MKD">
      <data key="d0">430000</data>
    </edge>
    <edge source="DEU" target="EGY">
      <data key="d0">433000</data>
    </edge>
    <edge source="DEU" target="GBR">
      <data key="d0">92723000</data>
    </edge>
    <edge source="DEU" target="USA">
      <data key="d0">71853000</data>
    </edge>
    <edge source="DEU" target="SRB">
      <data key="d0">114000</data>
    </edge>
    <edge source="GRC" target="ARG">
      <data key="d0">136523</data>
    </edge>
    <edge source="GRC" target="BEL">
      <data key="d0">351122</data>
    </edge>
    <edge source="GRC" target="BGR">
      <data key="d0">3876404</data>
    </edge>
    <edge source="GRC" target="CAN">
      <data key="d0">179368</data>
    </edge>
    <edge source="GRC" target="CHN">
      <data key="d0">1268338</data>
    </edge>
    <edge source="GRC" target="HRV">
      <data key="d0">1392847</data>
    </edge>
    <edge source="GRC" target="CZE">
      <data key="d0">18059</data>
    </edge>
    <edge source="GRC" target="FIN">
      <data key="d0">67534</data>
    </edge>
    <edge source="GRC" target="FRA">
      <data key="d0">8097631</data>
    </edge>
    <edge source="GRC" target="DEU">
      <data key="d0">1059206</data>
    </edge>
    <edge source="GRC" target="HKG">
      <data key="d0">511783</data>
    </edge>
    <edge source="GRC" target="IDN">
      <data key="d0">17900</data>
    </edge>
    <edge source="GRC" target="ITA">
      <data key="d0">27206578</data>
    </edge>
    <edge source="GRC" target="JPN">
      <data key="d0">692478</data>
    </edge>
    <edge source="GRC" target="KOR">
      <data key="d0">1827490</data>
    </edge>
    <edge source="GRC" target="MYS">
      <data key="d0">180768</data>
    </edge>
    <edge source="GRC" target="MAR">
      <data key="d0">62266</data>
    </edge>
    <edge source="GRC" target="NLD">
      <data key="d0">969877</data>
    </edge>
    <edge source="GRC" target="NOR">
      <data key="d0">267772</data>
    </edge>
    <edge source="GRC" target="POL">
      <data key="d0">207286</data>
    </edge>
    <edge source="GRC" target="ROU">
      <data key="d0">18040676</data>
    </edge>
    <edge source="GRC" target="RUS">
      <data key="d0">23645455</data>
    </edge>
    <edge source="GRC" target="IND">
      <data key="d0">1316203</data>
    </edge>
    <edge source="GRC" target="SVK">
      <data key="d0">1364621</data>
    </edge>
    <edge source="GRC" target="SVN">
      <data key="d0">943362</data>
    </edge>
    <edge source="GRC" target="ZAF">
      <data key="d0">31715</data>
    </edge>
    <edge source="GRC" target="ESP">
      <data key="d0">630204</data>
    </edge>
    <edge source="GRC" target="CHE">
      <data key="d0">14387</data>
    </edge>
    <edge source="GRC" target="THA">
      <data key="d0">117527</data>
    </edge>
    <edge source="GRC" target="ARE">
      <data key="d0">26739</data>
    </edge>
    <edge source="GRC" target="TUR">
      <data key="d0">203795</data>
    </edge>
    <edge source="GRC" target="UKR">
      <data key="d0">4979484</data>
    </edge>
    <edge source="GRC" target="MKD">
      <data key="d0">487698</data>
    </edge>
    <edge source="GRC" target="GBR">
      <data key="d0">1214307</data>
    </edge>
    <edge source="GRC" target="USA">
      <data key="d0">2518404</data>
    </edge>
    <edge source="ITA" target="DZA">
      <data key="d0">58803</data>
    </edge>
    <edge source="ITA" target="ARG">
      <data key="d0">60564</data>
    </edge>
    <edge source="ITA" target="AUS">
      <data key="d0">221319</data>
    </edge>
    <edge source="ITA" target="AUT">
      <data key="d0">26115443</data>
    </edge>
    <edge source="ITA" target="BEL">
      <data key="d0">21038867</data>
    </edge>
    <edge source="ITA" target="BRA">
      <data key="d0">443637</data>
    </edge>
    <edge source="ITA" target="BGR">
      <data key="d0">388759</data>
    </edge>
    <edge source="ITA" target="CMR">
      <data key="d0">23349</data>
    </edge>
    <edge source="ITA" target="CAN">
      <data key="d0">62504</data>
    </edge>
    <edge source="ITA" target="LKA">
      <data key="d0">11978</data>
    </edge>
    <edge source="ITA" target="CHN">
      <data key="d0">8967991</data>
    </edge>
    <edge source="ITA" target="HRV">
      <data key="d0">30689656</data>
    </edge>
    <edge source="ITA" target="CZE">
      <data key="d0">11002</data>
    </edge>
    <edge source="ITA" target="ETH">
      <data key="d0">48155</data>
    </edge>
    <edge source="ITA" target="FIN">
      <data key="d0">244725</data>
    </edge>
    <edge source="ITA" target="FRA">
      <data key="d0">88666178</data>
    </edge>
    <edge source="ITA" target="DEU">
      <data key="d0">54495123</data>
    </edge>
    <edge source="ITA" target="GRC">
      <data key="d0">5589814</data>
    </edge>
    <edge source="ITA" target="HKG">
      <data key="d0">2868074</data>
    </edge>
    <edge source="ITA" target="HUN">
      <data key="d0">1349516</data>
    </edge>
    <edge source="ITA" target="IDN">
      <data key="d0">316383</data>
    </edge>
    <edge source="ITA" target="IRL">
      <data key="d0">160596</data>
    </edge>
    <edge source="ITA" target="ISR">
      <data key="d0">474497</data>
    </edge>
    <edge source="ITA" target="JPN">
      <data key="d0">38699</data>
    </edge>
    <edge source="ITA" target="JOR">
      <data key="d0">42900</data>
    </edge>
    <edge source="ITA" target="KOR">
      <data key="d0">114689</data>
    </edge>
    <edge source="ITA" target="MYS">
      <data key="d0">761427</data>
    </edge>
    <edge source="ITA" target="MEX">
      <data key="d0">199045</data>
    </edge>
    <edge source="ITA" target="MAR">
      <data key="d0">470000</data>
    </edge>
    <edge source="ITA" target="OMN">
      <data key="d0">29913</data>
    </edge>
    <edge source="ITA" target="NLD">
      <data key="d0">6208349</data>
    </edge>
    <edge source="ITA" target="NOR">
      <data key="d0">35467</data>
    </edge>
    <edge source="ITA" target="PAK">
      <data key="d0">1047535</data>
    </edge>
    <edge source="ITA" target="POL">
      <data key="d0">566682</data>
    </edge>
    <edge source="ITA" target="PRT">
      <data key="d0">299902</data>
    </edge>
    <edge source="ITA" target="ROU">
      <data key="d0">6679174</data>
    </edge>
    <edge source="ITA" target="RUS">
      <data key="d0">2322074</data>
    </edge>
    <edge source="ITA" target="SAU">
      <data key="d0">87206</data>
    </edge>
    <edge source="ITA" target="IND">
      <data key="d0">2887782</data>
    </edge>
    <edge source="ITA" target="SGP">
      <data key="d0">129507</data>
    </edge>
    <edge source="ITA" target="SVK">
      <data key="d0">31328035</data>
    </edge>
    <edge source="ITA" target="VNM">
      <data key="d0">20786</data>
    </edge>
    <edge source="ITA" target="SVN">
      <data key="d0">28113222</data>
    </edge>
    <edge source="ITA" target="ZAF">
      <data key="d0">169821</data>
    </edge>
    <edge source="ITA" target="ESP">
      <data key="d0">11492609</data>
    </edge>
    <edge source="ITA" target="SWE">
      <data key="d0">4291467</data>
    </edge>
    <edge source="ITA" target="CHE">
      <data key="d0">1378893</data>
    </edge>
    <edge source="ITA" target="THA">
      <data key="d0">37558</data>
    </edge>
    <edge source="ITA" target="ARE">
      <data key="d0">147581</data>
    </edge>
    <edge source="ITA" target="TUN">
      <data key="d0">575957</data>
    </edge>
    <edge source="ITA" target="TUR">
      <data key="d0">4339039</data>
    </edge>
    <edge source="ITA" target="UKR">
      <data key="d0">5071716</data>
    </edge>
    <edge source="ITA" target="EGY">
      <data key="d0">1020067</data>
    </edge>
    <edge source="ITA" target="GBR">
      <data key="d0">4161949</data>
    </edge>
    <edge source="ITA" target="USA">
      <data key="d0">25045053</data>
    </edge>
    <edge source="ITA" target="SRB">
      <data key="d0">67223</data>
    </edge>
    <edge source="SWE" target="AUT">
      <data key="d0">68749</data>
    </edge>
    <edge source="SWE" target="BEL">
      <data key="d0">90611332</data>
    </edge>
    <edge source="SWE" target="BRA">
      <data key="d0">96685</data>
    </edge>
    <edge source="SWE" target="BGR">
      <data key="d0">4598563</data>
    </edge>
    <edge source="SWE" target="CAN">
      <data key="d0">3301057</data>
    </edge>
    <edge source="SWE" target="CHL">
      <data key="d0">183659</data>
    </edge>
    <edge source="SWE" target="CHN">
      <data key="d0">12259088</data>
    </edge>
    <edge source="SWE" target="DNK">
      <data key="d0">10021244</data>
    </edge>
    <edge source="SWE" target="EST">
      <data key="d0">149284</data>
    </edge>
    <edge source="SWE" target="FIN">
      <data key="d0">87080347</data>
    </edge>
    <edge source="SWE" target="FRA">
      <data key="d0">26729720</data>
    </edge>
    <edge source="SWE" target="DEU">
      <data key="d0">157191953</data>
    </edge>
    <edge source="SWE" target="HKG">
      <data key="d0">789525</data>
    </edge>
    <edge source="SWE" target="HUN">
      <data key="d0">4722857</data>
    </edge>
    <edge source="SWE" target="IDN">
      <data key="d0">8610247</data>
    </edge>
    <edge source="SWE" target="ITA">
      <data key="d0">2322962</data>
    </edge>
    <edge source="SWE" target="JPN">
      <data key="d0">2808899</data>
    </edge>
    <edge source="SWE" target="KOR">
      <data key="d0">12768</data>
    </edge>
    <edge source="SWE" target="LVA">
      <data key="d0">61547</data>
    </edge>
    <edge source="SWE" target="MYS">
      <data key="d0">779813</data>
    </edge>
    <edge source="SWE" target="MAR">
      <data key="d0">1576650</data>
    </edge>
    <edge source="SWE" target="NLD">
      <data key="d0">31046956</data>
    </edge>
    <edge source="SWE" target="NOR">
      <data key="d0">52215296</data>
    </edge>
    <edge source="SWE" target="PAK">
      <data key="d0">14732</data>
    </edge>
    <edge source="SWE" target="POL">
      <data key="d0">4401263</data>
    </edge>
    <edge source="SWE" target="PRT">
      <data key="d0">250335</data>
    </edge>
    <edge source="SWE" target="ROU">
      <data key="d0">110326</data>
    </edge>
    <edge source="SWE" target="SAU">
      <data key="d0">46723320</data>
    </edge>
    <edge source="SWE" target="IND">
      <data key="d0">3531421</data>
    </edge>
    <edge source="SWE" target="SGP">
      <data key="d0">137826</data>
    </edge>
    <edge source="SWE" target="ZAF">
      <data key="d0">1734664</data>
    </edge>
    <edge source="SWE" target="ESP">
      <data key="d0">2693007</data>
    </edge>
    <edge source="SWE" target="CHE">
      <data key="d0">3389449</data>
    </edge>
    <edge source="SWE" target="THA">
      <data key="d0">3010782</data>
    </edge>
    <edge source="SWE" target="ARE">
      <data key="d0">50853</data>
    </edge>
    <edge source="SWE" target="TUR">
      <data key="d0">20841835</data>
    </edge>
    <edge source="SWE" target="EGY">
      <data key="d0">28149010</data>
    </edge>
    <edge source="SWE" target="GBR">
      <data key="d0">72429330</data>
    </edge>
    <edge source="SWE" target="USA">
      <data key="d0">34302835</data>
    </edge>
    <edge source="SRB" target="BEL">
      <data key="d0">62000</data>
    </edge>
    <edge source="SRB" target="BGR">
      <data key="d0">3247000</data>
    </edge>
    <edge source="SRB" target="DEU">
      <data key="d0">419000</data>
    </edge>
    <edge source="SRB" target="GRC">
      <data key="d0">354000</data>
    </edge>
    <edge source="SRB" target="HUN">
      <data key="d0">683000</data>
    </edge>
    <edge source="SRB" target="ITA">
      <data key="d0">3441000</data>
    </edge>
    <edge source="SRB" target="NLD">
      <data key="d0">34000</data>
    </edge>
    <edge source="SRB" target="ROU">
      <data key="d0">2034000</data>
    </edge>
    <edge source="SRB" target="SVN">
      <data key="d0">72000</data>
    </edge>
    <edge source="SRB" target="CHE">
      <data key="d0">11000</data>
    </edge>
    <edge source="SRB" target="MKD">
      <data key="d0">3846000</data>
    </edge>
    <edge source="DZA" target="BEL">
      <data key="d0">611201</data>
    </edge>
    <edge source="DZA" target="KHM">
      <data key="d0">82561</data>
    </edge>
    <edge source="DZA" target="FRA">
      <data key="d0">4523487</data>
    </edge>
    <edge source="DZA" target="DEU">
      <data key="d0">29665</data>
    </edge>
    <edge source="DZA" target="ITA">
      <data key="d0">3211520</data>
    </edge>
    <edge source="DZA" target="LBN">
      <data key="d0">284216</data>
    </edge>
    <edge source="DZA" target="ESP">
      <data key="d0">582776</data>
    </edge>
    <edge source="DZA" target="ARE">
      <data key="d0">841006</data>
    </edge>
    <edge source="DZA" target="TUN">
      <data key="d0">10552</data>
    </edge>
    <edge source="DZA" target="USA">
      <data key="d0">409046</data>
    </edge>
    <edge source="BEL" target="DZA">
      <data key="d0">197674</data>
    </edge>
    <edge source="BEL" target="ARG">
      <data key="d0">607354</data>
    </edge>
    <edge source="BEL" target="AUS">
      <data key="d0">114720</data>
    </edge>
    <edge source="BEL" target="AUT">
      <data key="d0">7872565</data>
    </edge>
    <edge source="BEL" target="BRA">
      <data key="d0">163701</data>
    </edge>
    <edge source="BEL" target="BGR">
      <data key="d0">2647795</data>
    </edge>
    <edge source="BEL" target="CAN">
      <data key="d0">1077758</data>
    </edge>
    <edge source="BEL" target="LKA">
      <data key="d0">153570</data>
    </edge>
    <edge source="BEL" target="CHN">
      <data key="d0">74688249</data>
    </edge>
    <edge source="BEL" target="COL">
      <data key="d0">13575</data>
    </edge>
    <edge source="BEL" target="CRI">
      <data key="d0">68231</data>
    </edge>
    <edge source="BEL" target="CZE">
      <data key="d0">380082</data>
    </edge>
    <edge source="BEL" target="DNK">
      <data key="d0">2102041</data>
    </edge>
    <edge source="BEL" target="EST">
      <data key="d0">140121</data>
    </edge>
    <edge source="BEL" target="FIN">
      <data key="d0">3496285</data>
    </edge>
    <edge source="BEL" target="FRA">
      <data key="d0">190498626</data>
    </edge>
    <edge source="BEL" target="DEU">
      <data key="d0">216736126</data>
    </edge>
    <edge source="BEL" target="GRC">
      <data key="d0">65507</data>
    </edge>
    <edge source="BEL" target="GTM">
      <data key="d0">178947</data>
    </edge>
    <edge source="BEL" target="HND">
      <data key="d0">36061</data>
    </edge>
    <edge source="BEL" target="HKG">
      <data key="d0">8019845</data>
    </edge>
    <edge source="BEL" target="HUN">
      <data key="d0">36561</data>
    </edge>
    <edge source="BEL" target="IDN">
      <data key="d0">15304618</data>
    </edge>
    <edge source="BEL" target="IRL">
      <data key="d0">201398</data>
    </edge>
    <edge source="BEL" target="ISR">
      <data key="d0">32956</data>
    </edge>
    <edge source="BEL" target="ITA">
      <data key="d0">12464586</data>
    </edge>
    <edge source="BEL" target="JPN">
      <data key="d0">11799534</data>
    </edge>
    <edge source="BEL" target="KAZ">
      <data key="d0">25269</data>
    </edge>
    <edge source="BEL" target="KOR">
      <data key="d0">8519694</data>
    </edge>
    <edge source="BEL" target="MDG">
      <data key="d0">211278</data>
    </edge>
    <edge source="BEL" target="MWI">
      <data key="d0">26644</data>
    </edge>
    <edge source="BEL" target="MYS">
      <data key="d0">216777</data>
    </edge>
    <edge source="BEL" target="MEX">
      <data key="d0">1657015</data>
    </edge>
    <edge source="BEL" target="MAR">
      <data key="d0">335150</data>
    </edge>
    <edge source="BEL" target="NLD">
      <data key="d0">112813110</data>
    </edge>
    <edge source="BEL" target="NOR">
      <data key="d0">1662567</data>
    </edge>
    <edge source="BEL" target="PAK">
      <data key="d0">3176122</data>
    </edge>
    <edge source="BEL" target="PER">
      <data key="d0">165584</data>
    </edge>
    <edge source="BEL" target="POL">
      <data key="d0">9370703</data>
    </edge>
    <edge source="BEL" target="PRT">
      <data key="d0">472414</data>
    </edge>
    <edge source="BEL" target="ROU">
      <data key="d0">1162226</data>
    </edge>
    <edge source="BEL" target="RUS">
      <data key="d0">2812038</data>
    </edge>
    <edge source="BEL" target="SAU">
      <data key="d0">18875</data>
    </edge>
    <edge source="BEL" target="IND">
      <data key="d0">34597119</data>
    </edge>
    <edge source="BEL" target="SGP">
      <data key="d0">3957773</data>
    </edge>
    <edge source="BEL" target="SVK">
      <data key="d0">1091621</data>
    </edge>
    <edge source="BEL" target="VNM">
      <data key="d0">75824</data>
    </edge>
    <edge source="BEL" target="SVN">
      <data key="d0">17137</data>
    </edge>
    <edge source="BEL" target="ZAF">
      <data key="d0">3393051</data>
    </edge>
    <edge source="BEL" target="ZWE">
      <data key="d0">53633</data>
    </edge>
    <edge source="BEL" target="ESP">
      <data key="d0">13964117</data>
    </edge>
    <edge source="BEL" target="SWE">
      <data key="d0">5898104</data>
    </edge>
    <edge source="BEL" target="CHE">
      <data key="d0">888146</data>
    </edge>
    <edge source="BEL" target="THA">
      <data key="d0">665253</data>
    </edge>
    <edge source="BEL" target="ARE">
      <data key="d0">1584707</data>
    </edge>
    <edge source="BEL" target="TUN">
      <data key="d0">46668</data>
    </edge>
    <edge source="BEL" target="TUR">
      <data key="d0">54329117</data>
    </edge>
    <edge source="BEL" target="EGY">
      <data key="d0">269719</data>
    </edge>
    <edge source="BEL" target="GBR">
      <data key="d0">67796468</data>
    </edge>
    <edge source="BEL" target="TZA">
      <data key="d0">226092</data>
    </edge>
    <edge source="BEL" target="USA">
      <data key="d0">12624190</data>
    </edge>
    <edge source="BEL" target="SRB">
      <data key="d0">76742</data>
    </edge>
    <edge source="KHM" target="THA">
      <data key="d0">13390</data>
    </edge>
    <edge source="LBN" target="BEL">
      <data key="d0">92743</data>
    </edge>
    <edge source="LBN" target="CAN">
      <data key="d0">25332</data>
    </edge>
    <edge source="LBN" target="CHN">
      <data key="d0">1375455</data>
    </edge>
    <edge source="LBN" target="DEU">
      <data key="d0">18457</data>
    </edge>
    <edge source="LBN" target="GRC">
      <data key="d0">3493854</data>
    </edge>
    <edge source="LBN" target="HKG">
      <data key="d0">52387</data>
    </edge>
    <edge source="LBN" target="ITA">
      <data key="d0">297564</data>
    </edge>
    <edge source="LBN" target="JPN">
      <data key="d0">4133894</data>
    </edge>
    <edge source="LBN" target="JOR">
      <data key="d0">87841</data>
    </edge>
    <edge source="LBN" target="KOR">
      <data key="d0">4008033</data>
    </edge>
    <edge source="LBN" target="NLD">
      <data key="d0">1443277</data>
    </edge>
    <edge source="LBN" target="PAK">
      <data key="d0">22628</data>
    </edge>
    <edge source="LBN" target="SAU">
      <data key="d0">11936</data>
    </edge>
    <edge source="LBN" target="IND">
      <data key="d0">1481811</data>
    </edge>
    <edge source="LBN" target="THA">
      <data key="d0">96154</data>
    </edge>
    <edge source="LBN" target="ARE">
      <data key="d0">214633</data>
    </edge>
    <edge source="LBN" target="TUR">
      <data key="d0">8504081</data>
    </edge>
    <edge source="LBN" target="EGY">
      <data key="d0">11089</data>
    </edge>
    <edge source="LBN" target="GBR">
      <data key="d0">1065866</data>
    </edge>
    <edge source="LBN" target="USA">
      <data key="d0">125642</data>
    </edge>
    <edge source="ESP" target="DZA">
      <data key="d0">171253</data>
    </edge>
    <edge source="ESP" target="ARG">
      <data key="d0">55229</data>
    </edge>
    <edge source="ESP" target="AUT">
      <data key="d0">2184626</data>
    </edge>
    <edge source="ESP" target="BEL">
      <data key="d0">55444145</data>
    </edge>
    <edge source="ESP" target="BRA">
      <data key="d0">486801</data>
    </edge>
    <edge source="ESP" target="BGR">
      <data key="d0">1247899</data>
    </edge>
    <edge source="ESP" target="CMR">
      <data key="d0">31637</data>
    </edge>
    <edge source="ESP" target="CAN">
      <data key="d0">15454311</data>
    </edge>
    <edge source="ESP" target="CHN">
      <data key="d0">5116917</data>
    </edge>
    <edge source="ESP" target="COL">
      <data key="d0">25013</data>
    </edge>
    <edge source="ESP" target="ECU">
      <data key="d0">140702</data>
    </edge>
    <edge source="ESP" target="FIN">
      <data key="d0">17014653</data>
    </edge>
    <edge source="ESP" target="FRA">
      <data key="d0">43574216</data>
    </edge>
    <edge source="ESP" target="DEU">
      <data key="d0">48335413</data>
    </edge>
    <edge source="ESP" target="GRC">
      <data key="d0">333974</data>
    </edge>
    <edge source="ESP" target="HKG">
      <data key="d0">1718964</data>
    </edge>
    <edge source="ESP" target="IDN">
      <data key="d0">111841</data>
    </edge>
    <edge source="ESP" target="ITA">
      <data key="d0">43045538</data>
    </edge>
    <edge source="ESP" target="CIV">
      <data key="d0">116894</data>
    </edge>
    <edge source="ESP" target="JPN">
      <data key="d0">122305065</data>
    </edge>
    <edge source="ESP" target="JOR">
      <data key="d0">55992</data>
    </edge>
    <edge source="ESP" target="KOR">
      <data key="d0">611874</data>
    </edge>
    <edge source="ESP" target="LBN">
      <data key="d0">83843</data>
    </edge>
    <edge source="ESP" target="MYS">
      <data key="d0">46532</data>
    </edge>
    <edge source="ESP" target="MRT">
      <data key="d0">65654</data>
    </edge>
    <edge source="ESP" target="MEX">
      <data key="d0">30763562</data>
    </edge>
    <edge source="ESP" target="MAR">
      <data key="d0">340057</data>
    </edge>
    <edge source="ESP" target="NLD">
      <data key="d0">30593014</data>
    </edge>
    <edge source="ESP" target="NOR">
      <data key="d0">4906926</data>
    </edge>
    <edge source="ESP" target="PAK">
      <data key="d0">440983</data>
    </edge>
    <edge source="ESP" target="PER">
      <data key="d0">24029</data>
    </edge>
    <edge source="ESP" target="PHL">
      <data key="d0">37827</data>
    </edge>
    <edge source="ESP" target="POL">
      <data key="d0">2135798</data>
    </edge>
    <edge source="ESP" target="PRT">
      <data key="d0">8522220</data>
    </edge>
    <edge source="ESP" target="ROU">
      <data key="d0">398793</data>
    </edge>
    <edge source="ESP" target="RUS">
      <data key="d0">4937879</data>
    </edge>
    <edge source="ESP" target="SEN">
      <data key="d0">36949</data>
    </edge>
    <edge source="ESP" target="IND">
      <data key="d0">4400651</data>
    </edge>
    <edge source="ESP" target="SGP">
      <data key="d0">535822</data>
    </edge>
    <edge source="ESP" target="VNM">
      <data key="d0">10101</data>
    </edge>
    <edge source="ESP" target="SVN">
      <data key="d0">49898</data>
    </edge>
    <edge source="ESP" target="ZWE">
      <data key="d0">79786</data>
    </edge>
    <edge source="ESP" target="SWE">
      <data key="d0">1172602</data>
    </edge>
    <edge source="ESP" target="CHE">
      <data key="d0">1795529</data>
    </edge>
    <edge source="ESP" target="THA">
      <data key="d0">2467438</data>
    </edge>
    <edge source="ESP" target="ARE">
      <data key="d0">1704534</data>
    </edge>
    <edge source="ESP" target="TUN">
      <data key="d0">492148</data>
    </edge>
    <edge source="ESP" target="TUR">
      <data key="d0">13724</data>
    </edge>
    <edge source="ESP" target="EGY">
      <data key="d0">448435</data>
    </edge>
    <edge source="ESP" target="GBR">
      <data key="d0">15044495</data>
    </edge>
    <edge source="ESP" target="USA">
      <data key="d0">3046625</data>
    </edge>
    <edge source="ARE" target="AUS">
      <data key="d0">37830</data>
    </edge>
    <edge source="ARE" target="BEL">
      <data key="d0">22829</data>
    </edge>
    <edge source="ARE" target="LKA">
      <data key="d0">168252</data>
    </edge>
    <edge source="ARE" target="CHN">
      <data key="d0">1239391</data>
    </edge>
    <edge source="ARE" target="DEU">
      <data key="d0">27379</data>
    </edge>
    <edge source="ARE" target="GRC">
      <data key="d0">40452</data>
    </edge>
    <edge source="ARE" target="HKG">
      <data key="d0">1614572</data>
    </edge>
    <edge source="ARE" target="IDN">
      <data key="d0">423923</data>
    </edge>
    <edge source="ARE" target="ITA">
      <data key="d0">318388</data>
    </edge>
    <edge source="ARE" target="CIV">
      <data key="d0">10661</data>
    </edge>
    <edge source="ARE" target="JPN">
      <data key="d0">1206813</data>
    </edge>
    <edge source="ARE" target="JOR">
      <data key="d0">19061</data>
    </edge>
    <edge source="ARE" target="KOR">
      <data key="d0">3909365</data>
    </edge>
    <edge source="ARE" target="LBN">
      <data key="d0">15919</data>
    </edge>
    <edge source="ARE" target="MYS">
      <data key="d0">156784</data>
    </edge>
    <edge source="ARE" target="MAR">
      <data key="d0">10957</data>
    </edge>
    <edge source="ARE" target="OMN">
      <data key="d0">3097517</data>
    </edge>
    <edge source="ARE" target="NLD">
      <data key="d0">119653</data>
    </edge>
    <edge source="ARE" target="PAK">
      <data key="d0">11438632</data>
    </edge>
    <edge source="ARE" target="PHL">
      <data key="d0">316072</data>
    </edge>
    <edge source="ARE" target="POL">
      <data key="d0">18553</data>
    </edge>
    <edge source="ARE" target="ROU">
      <data key="d0">23718</data>
    </edge>
    <edge source="ARE" target="RUS">
      <data key="d0">27078</data>
    </edge>
    <edge source="ARE" target="IND">
      <data key="d0">41951402</data>
    </edge>
    <edge source="ARE" target="SGP">
      <data key="d0">431199</data>
    </edge>
    <edge source="ARE" target="SVK">
      <data key="d0">149125</data>
    </edge>
    <edge source="ARE" target="ZAF">
      <data key="d0">46078</data>
    </edge>
    <edge source="ARE" target="CHE">
      <data key="d0">38468</data>
    </edge>
    <edge source="ARE" target="THA">
      <data key="d0">311208</data>
    </edge>
    <edge source="ARE" target="EGY">
      <data key="d0">187419</data>
    </edge>
    <edge source="ARE" target="GBR">
      <data key="d0">508350</data>
    </edge>
    <edge source="ARE" target="TZA">
      <data key="d0">599793</data>
    </edge>
    <edge source="ARE" target="USA">
      <data key="d0">905124</data>
    </edge>
    <edge source="ARE" target="SRB">
      <data key="d0">92937</data>
    </edge>
    <edge source="TUN" target="BEL">
      <data key="d0">5152228</data>
    </edge>
    <edge source="TUN" target="CAN">
      <data key="d0">1496485</data>
    </edge>
    <edge source="TUN" target="FRA">
      <data key="d0">3698308</data>
    </edge>
    <edge source="TUN" target="DEU">
      <data key="d0">6245570</data>
    </edge>
    <edge source="TUN" target="GRC">
      <data key="d0">2523038</data>
    </edge>
    <edge source="TUN" target="ITA">
      <data key="d0">2514189</data>
    </edge>
    <edge source="TUN" target="KOR">
      <data key="d0">1094623</data>
    </edge>
    <edge source="TUN" target="NLD">
      <data key="d0">168131</data>
    </edge>
    <edge source="TUN" target="ROU">
      <data key="d0">1250728</data>
    </edge>
    <edge source="TUN" target="RUS">
      <data key="d0">5653890</data>
    </edge>
    <edge source="TUN" target="ESP">
      <data key="d0">4705093</data>
    </edge>
    <edge source="TUN" target="SWE">
      <data key="d0">295700</data>
    </edge>
    <edge source="TUN" target="CHE">
      <data key="d0">73084</data>
    </edge>
    <edge source="TUN" target="TUR">
      <data key="d0">927239</data>
    </edge>
    <edge source="TUN" target="GBR">
      <data key="d0">101295</data>
    </edge>
    <edge source="USA" target="ARG">
      <data key="d0">2090901</data>
    </edge>
    <edge source="USA" target="AUS">
      <data key="d0">13687637</data>
    </edge>
    <edge source="USA" target="AUT">
      <data key="d0">460475</data>
    </edge>
    <edge source="USA" target="ARM">
      <data key="d0">749437</data>
    </edge>
    <edge source="USA" target="BEL">
      <data key="d0">251074466</data>
    </edge>
    <edge source="USA" target="BOL">
      <data key="d0">160734</data>
    </edge>
    <edge source="USA" target="BWA">
      <data key="d0">189009</data>
    </edge>
    <edge source="USA" target="BRA">
      <data key="d0">10580767</data>
    </edge>
    <edge source="USA" target="CMR">
      <data key="d0">22333</data>
    </edge>
    <edge source="USA" target="CAN">
      <data key="d0">1274072923</data>
    </edge>
    <edge source="USA" target="LKA">
      <data key="d0">235759</data>
    </edge>
    <edge source="USA" target="CHL">
      <data key="d0">1260755</data>
    </edge>
    <edge source="USA" target="CHN">
      <data key="d0">617534577</data>
    </edge>
    <edge source="USA" target="COL">
      <data key="d0">5078672</data>
    </edge>
    <edge source="USA" target="CRI">
      <data key="d0">853446</data>
    </edge>
    <edge source="USA" target="CZE">
      <data key="d0">39420</data>
    </edge>
    <edge source="USA" target="DNK">
      <data key="d0">221173</data>
    </edge>
    <edge source="USA" target="ECU">
      <data key="d0">770327</data>
    </edge>
    <edge source="USA" target="SLV">
      <data key="d0">154029</data>
    </edge>
    <edge source="USA" target="EST">
      <data key="d0">148868</data>
    </edge>
    <edge source="USA" target="FIN">
      <data key="d0">9136758</data>
    </edge>
    <edge source="USA" target="FRA">
      <data key="d0">15007221</data>
    </edge>
    <edge source="USA" target="GEO">
      <data key="d0">74084</data>
    </edge>
    <edge source="USA" target="PSE">
      <data key="d0">170820</data>
    </edge>
    <edge source="USA" target="DEU">
      <data key="d0">196738494</data>
    </edge>
    <edge source="USA" target="GRC">
      <data key="d0">56220</data>
    </edge>
    <edge source="USA" target="GTM">
      <data key="d0">165783</data>
    </edge>
    <edge source="USA" target="HND">
      <data key="d0">102317</data>
    </edge>
    <edge source="USA" target="HKG">
      <data key="d0">56779559</data>
    </edge>
    <edge source="USA" target="HUN">
      <data key="d0">22887</data>
    </edge>
    <edge source="USA" target="IDN">
      <data key="d0">4882143</data>
    </edge>
    <edge source="USA" target="IRL">
      <data key="d0">4981580</data>
    </edge>
    <edge source="USA" target="ISR">
      <data key="d0">2928475</data>
    </edge>
    <edge source="USA" target="ITA">
      <data key="d0">51274455</data>
    </edge>
    <edge source="USA" target="JAM">
      <data key="d0">468511</data>
    </edge>
    <edge source="USA" target="JPN">
      <data key="d0">365227256</data>
    </edge>
    <edge source="USA" target="KAZ">
      <data key="d0">1289980</data>
    </edge>
    <edge source="USA" target="JOR">
      <data key="d0">11240</data>
    </edge>
    <edge source="USA" target="KOR">
      <data key="d0">432359414</data>
    </edge>
    <edge source="USA" target="LVA">
      <data key="d0">1590080</data>
    </edge>
    <edge source="USA" target="MYS">
      <data key="d0">17875540</data>
    </edge>
    <edge source="USA" target="MEX">
      <data key="d0">307575266</data>
    </edge>
    <edge source="USA" target="NLD">
      <data key="d0">64976679</data>
    </edge>
    <edge source="USA" target="NZL">
      <data key="d0">122281</data>
    </edge>
    <edge source="USA" target="NIC">
      <data key="d0">130368</data>
    </edge>
    <edge source="USA" target="NER">
      <data key="d0">141833</data>
    </edge>
    <edge source="USA" target="NOR">
      <data key="d0">1129010</data>
    </edge>
    <edge source="USA" target="PAK">
      <data key="d0">1903015</data>
    </edge>
    <edge source="USA" target="PAN">
      <data key="d0">620268</data>
    </edge>
    <edge source="USA" target="PER">
      <data key="d0">2318889</data>
    </edge>
    <edge source="USA" target="PHL">
      <data key="d0">18212280</data>
    </edge>
    <edge source="USA" target="POL">
      <data key="d0">1236632</data>
    </edge>
    <edge source="USA" target="PRT">
      <data key="d0">122618</data>
    </edge>
    <edge source="USA" target="ROU">
      <data key="d0">40124</data>
    </edge>
    <edge source="USA" target="RUS">
      <data key="d0">5968265</data>
    </edge>
    <edge source="USA" target="SAU">
      <data key="d0">4710117</data>
    </edge>
    <edge source="USA" target="SEN">
      <data key="d0">65158</data>
    </edge>
    <edge source="USA" target="IND">
      <data key="d0">54396492</data>
    </edge>
    <edge source="USA" target="SGP">
      <data key="d0">14102402</data>
    </edge>
    <edge source="USA" target="SVK">
      <data key="d0">39767</data>
    </edge>
    <edge source="USA" target="VNM">
      <data key="d0">1579012</data>
    </edge>
    <edge source="USA" target="SVN">
      <data key="d0">143990</data>
    </edge>
    <edge source="USA" target="ZAF">
      <data key="d0">15921634</data>
    </edge>
    <edge source="USA" target="ZWE">
      <data key="d0">19632</data>
    </edge>
    <edge source="USA" target="ESP">
      <data key="d0">21363081</data>
    </edge>
    <edge source="USA" target="SWE">
      <data key="d0">22380900</data>
    </edge>
    <edge source="USA" target="CHE">
      <data key="d0">14777990</data>
    </edge>
    <edge source="USA" target="THA">
      <data key="d0">18216214</data>
    </edge>
    <edge source="USA" target="ARE">
      <data key="d0">5335077</data>
    </edge>
    <edge source="USA" target="TUN">
      <data key="d0">67215</data>
    </edge>
    <edge source="USA" target="TUR">
      <data key="d0">4184361</data>
    </edge>
    <edge source="USA" target="UKR">
      <data key="d0">15890</data>
    </edge>
    <edge source="USA" target="EGY">
      <data key="d0">714497</data>
    </edge>
    <edge source="USA" target="GBR">
      <data key="d0">280573347</data>
    </edge>
    <edge source="AZE" target="BEL">
      <data key="d0">73050</data>
    </edge>
    <edge source="AZE" target="CHN">
      <data key="d0">70840</data>
    </edge>
    <edge source="AZE" target="EST">
      <data key="d0">153170</data>
    </edge>
    <edge source="AZE" target="GEO">
      <data key="d0">31670</data>
    </edge>
    <edge source="AZE" target="DEU">
      <data key="d0">111315</data>
    </edge>
    <edge source="AZE" target="GRC">
      <data key="d0">21600</data>
    </edge>
    <edge source="AZE" target="ITA">
      <data key="d0">536526</data>
    </edge>
    <edge source="AZE" target="KOR">
      <data key="d0">986200</data>
    </edge>
    <edge source="AZE" target="LVA">
      <data key="d0">570110</data>
    </edge>
    <edge source="AZE" target="NLD">
      <data key="d0">76300</data>
    </edge>
    <edge source="AZE" target="PAK">
      <data key="d0">85550</data>
    </edge>
    <edge source="AZE" target="RUS">
      <data key="d0">2583204</data>
    </edge>
    <edge source="AZE" target="IND">
      <data key="d0">605660</data>
    </edge>
    <edge source="AZE" target="SGP">
      <data key="d0">24000</data>
    </edge>
    <edge source="AZE" target="ESP">
      <data key="d0">378654</data>
    </edge>
    <edge source="AZE" target="CHE">
      <data key="d0">80730</data>
    </edge>
    <edge source="AZE" target="THA">
      <data key="d0">16620</data>
    </edge>
    <edge source="AZE" target="ARE">
      <data key="d0">3085273</data>
    </edge>
    <edge source="AZE" target="TUR">
      <data key="d0">7353549</data>
    </edge>
    <edge source="AZE" target="UKR">
      <data key="d0">153734</data>
    </edge>
    <edge source="AZE" target="GBR">
      <data key="d0">313545</data>
    </edge>
    <edge source="CHN" target="AUS">
      <data key="d0">1413093</data>
    </edge>
    <edge source="CHN" target="BEL">
      <data key="d0">50168</data>
    </edge>
    <edge source="CHN" target="BRA">
      <data key="d0">63445</data>
    </edge>
    <edge source="CHN" target="CAN">
      <data key="d0">436319</data>
    </edge>
    <edge source="CHN" target="FRA">
      <data key="d0">39782</data>
    </edge>
    <edge source="CHN" target="DEU">
      <data key="d0">1754867</data>
    </edge>
    <edge source="CHN" target="GRC">
      <data key="d0">72827</data>
    </edge>
    <edge source="CHN" target="HKG">
      <data key="d0">7939604</data>
    </edge>
    <edge source="CHN" target="IDN">
      <data key="d0">148380</data>
    </edge>
    <edge source="CHN" target="ITA">
      <data key="d0">1357355</data>
    </edge>
    <edge source="CHN" target="JPN">
      <data key="d0">30381203</data>
    </edge>
    <edge source="CHN" target="KOR">
      <data key="d0">22159164</data>
    </edge>
    <edge source="CHN" target="MYS">
      <data key="d0">156492</data>
    </edge>
    <edge source="CHN" target="NLD">
      <data key="d0">15571738</data>
    </edge>
    <edge source="CHN" target="PAK">
      <data key="d0">64097</data>
    </edge>
    <edge source="CHN" target="PAN">
      <data key="d0">149941</data>
    </edge>
    <edge source="CHN" target="PHL">
      <data key="d0">572384</data>
    </edge>
    <edge source="CHN" target="PRT">
      <data key="d0">89660</data>
    </edge>
    <edge source="CHN" target="RUS">
      <data key="d0">376631</data>
    </edge>
    <edge source="CHN" target="SAU">
      <data key="d0">93520</data>
    </edge>
    <edge source="CHN" target="IND">
      <data key="d0">1559507</data>
    </edge>
    <edge source="CHN" target="SGP">
      <data key="d0">297127</data>
    </edge>
    <edge source="CHN" target="ZAF">
      <data key="d0">5007168</data>
    </edge>
    <edge source="CHN" target="ESP">
      <data key="d0">23117</data>
    </edge>
    <edge source="CHN" target="THA">
      <data key="d0">5758692</data>
    </edge>
    <edge source="CHN" target="TUR">
      <data key="d0">167861</data>
    </edge>
    <edge source="CHN" target="UKR">
      <data key="d0">670679</data>
    </edge>
    <edge source="CHN" target="EGY">
      <data key="d0">17589</data>
    </edge>
    <edge source="CHN" target="GBR">
      <data key="d0">3690009</data>
    </edge>
    <edge source="CHN" target="USA">
      <data key="d0">6491998</data>
    </edge>
    <edge source="EST" target="AUS">
      <data key="d0">576310</data>
    </edge>
    <edge source="EST" target="AUT">
      <data key="d0">199017</data>
    </edge>
    <edge source="EST" target="BEL">
      <data key="d0">1408137</data>
    </edge>
    <edge source="EST" target="CHN">
      <data key="d0">4775964</data>
    </edge>
    <edge source="EST" target="FIN">
      <data key="d0">6795897</data>
    </edge>
    <edge source="EST" target="DEU">
      <data key="d0">3513033</data>
    </edge>
    <edge source="EST" target="HKG">
      <data key="d0">1213194</data>
    </edge>
    <edge source="EST" target="IDN">
      <data key="d0">670834</data>
    </edge>
    <edge source="EST" target="ITA">
      <data key="d0">952721</data>
    </edge>
    <edge source="EST" target="JPN">
      <data key="d0">1212679</data>
    </edge>
    <edge source="EST" target="KOR">
      <data key="d0">23820470</data>
    </edge>
    <edge source="EST" target="LVA">
      <data key="d0">1520992</data>
    </edge>
    <edge source="EST" target="LTU">
      <data key="d0">18143</data>
    </edge>
    <edge source="EST" target="NLD">
      <data key="d0">2802508</data>
    </edge>
    <edge source="EST" target="NOR">
      <data key="d0">2251427</data>
    </edge>
    <edge source="EST" target="POL">
      <data key="d0">186210</data>
    </edge>
    <edge source="EST" target="PRT">
      <data key="d0">1721739</data>
    </edge>
    <edge source="EST" target="RUS">
      <data key="d0">698134</data>
    </edge>
    <edge source="EST" target="IND">
      <data key="d0">1047509</data>
    </edge>
    <edge source="EST" target="SGP">
      <data key="d0">54043</data>
    </edge>
    <edge source="EST" target="ESP">
      <data key="d0">3532379</data>
    </edge>
    <edge source="EST" target="SWE">
      <data key="d0">21350304</data>
    </edge>
    <edge source="EST" target="CHE">
      <data key="d0">254751</data>
    </edge>
    <edge source="EST" target="ARE">
      <data key="d0">18118</data>
    </edge>
    <edge source="EST" target="UKR">
      <data key="d0">85562</data>
    </edge>
    <edge source="EST" target="GBR">
      <data key="d0">26690079</data>
    </edge>
    <edge source="EST" target="USA">
      <data key="d0">1656117</data>
    </edge>
    <edge source="GEO" target="ARM">
      <data key="d0">10725</data>
    </edge>
    <edge source="GEO" target="BEL">
      <data key="d0">116531</data>
    </edge>
    <edge source="GEO" target="BRA">
      <data key="d0">168886</data>
    </edge>
    <edge source="GEO" target="BGR">
      <data key="d0">156950</data>
    </edge>
    <edge source="GEO" target="CHN">
      <data key="d0">22326</data>
    </edge>
    <edge source="GEO" target="CZE">
      <data key="d0">116379</data>
    </edge>
    <edge source="GEO" target="DEU">
      <data key="d0">18980589</data>
    </edge>
    <edge source="GEO" target="GRC">
      <data key="d0">882879</data>
    </edge>
    <edge source="GEO" target="HUN">
      <data key="d0">478304</data>
    </edge>
    <edge source="GEO" target="IDN">
      <data key="d0">28756</data>
    </edge>
    <edge source="GEO" target="IRL">
      <data key="d0">316176</data>
    </edge>
    <edge source="GEO" target="ITA">
      <data key="d0">2502333</data>
    </edge>
    <edge source="GEO" target="NLD">
      <data key="d0">1040808</data>
    </edge>
    <edge source="GEO" target="PAK">
      <data key="d0">13350</data>
    </edge>
    <edge source="GEO" target="RUS">
      <data key="d0">1715292</data>
    </edge>
    <edge source="GEO" target="IND">
      <data key="d0">1216640</data>
    </edge>
    <edge source="GEO" target="ESP">
      <data key="d0">1227173</data>
    </edge>
    <edge source="GEO" target="CHE">
      <data key="d0">10094280</data>
    </edge>
    <edge source="GEO" target="ARE">
      <data key="d0">186364</data>
    </edge>
    <edge source="GEO" target="TUR">
      <data key="d0">44277836</data>
    </edge>
    <edge source="GEO" target="UKR">
      <data key="d0">1588895</data>
    </edge>
    <edge source="GEO" target="GBR">
      <data key="d0">207176</data>
    </edge>
    <edge source="GEO" target="USA">
      <data key="d0">369546</data>
    </edge>
    <edge source="KOR" target="AUS">
      <data key="d0">1026244</data>
    </edge>
    <edge source="KOR" target="BEL">
      <data key="d0">2168281</data>
    </edge>
    <edge source="KOR" target="CAN">
      <data key="d0">3309200</data>
    </edge>
    <edge source="KOR" target="CHN">
      <data key="d0">21010634</data>
    </edge>
    <edge source="KOR" target="FRA">
      <data key="d0">59404</data>
    </edge>
    <edge source="KOR" target="DEU">
      <data key="d0">599889</data>
    </edge>
    <edge source="KOR" target="HKG">
      <data key="d0">3261990</data>
    </edge>
    <edge source="KOR" target="IDN">
      <data key="d0">166649</data>
    </edge>
    <edge source="KOR" target="IRL">
      <data key="d0">243003</data>
    </edge>
    <edge source="KOR" target="ITA">
      <data key="d0">965056</data>
    </edge>
    <edge source="KOR" target="JPN">
      <data key="d0">36442639</data>
    </edge>
    <edge source="KOR" target="JOR">
      <data key="d0">31310</data>
    </edge>
    <edge source="KOR" target="MYS">
      <data key="d0">258070</data>
    </edge>
    <edge source="KOR" target="MEX">
      <data key="d0">10943</data>
    </edge>
    <edge source="KOR" target="NLD">
      <data key="d0">211116</data>
    </edge>
    <edge source="KOR" target="PHL">
      <data key="d0">809802</data>
    </edge>
    <edge source="KOR" target="IND">
      <data key="d0">4465173</data>
    </edge>
    <edge source="KOR" target="SGP">
      <data key="d0">242595</data>
    </edge>
    <edge source="KOR" target="VNM">
      <data key="d0">1030194</data>
    </edge>
    <edge source="KOR" target="ZAF">
      <data key="d0">735765</data>
    </edge>
    <edge source="KOR" target="THA">
      <data key="d0">108517</data>
    </edge>
    <edge source="KOR" target="TUR">
      <data key="d0">21250</data>
    </edge>
    <edge source="KOR" target="GBR">
      <data key="d0">52994</data>
    </edge>
    <edge source="KOR" target="USA">
      <data key="d0">6273437</data>
    </edge>
    <edge source="LVA" target="BEL">
      <data key="d0">1108895</data>
    </edge>
    <edge source="LVA" target="BLR">
      <data key="d0">16400</data>
    </edge>
    <edge source="LVA" target="CHN">
      <data key="d0">29554</data>
    </edge>
    <edge source="LVA" target="CZE">
      <data key="d0">1688486</data>
    </edge>
    <edge source="LVA" target="DNK">
      <data key="d0">119271</data>
    </edge>
    <edge source="LVA" target="EST">
      <data key="d0">1325471</data>
    </edge>
    <edge source="LVA" target="FIN">
      <data key="d0">182630</data>
    </edge>
    <edge source="LVA" target="FRA">
      <data key="d0">135295</data>
    </edge>
    <edge source="LVA" target="DEU">
      <data key="d0">33088631</data>
    </edge>
    <edge source="LVA" target="HKG">
      <data key="d0">20690</data>
    </edge>
    <edge source="LVA" target="IDN">
      <data key="d0">887553</data>
    </edge>
    <edge source="LVA" target="IRL">
      <data key="d0">865975</data>
    </edge>
    <edge source="LVA" target="ITA">
      <data key="d0">127639</data>
    </edge>
    <edge source="LVA" target="LTU">
      <data key="d0">27527</data>
    </edge>
    <edge source="LVA" target="MYS">
      <data key="d0">34505</data>
    </edge>
    <edge source="LVA" target="NLD">
      <data key="d0">8522897</data>
    </edge>
    <edge source="LVA" target="NOR">
      <data key="d0">34450</data>
    </edge>
    <edge source="LVA" target="PAN">
      <data key="d0">208504</data>
    </edge>
    <edge source="LVA" target="POL">
      <data key="d0">240743</data>
    </edge>
    <edge source="LVA" target="IND">
      <data key="d0">49620</data>
    </edge>
    <edge source="LVA" target="ESP">
      <data key="d0">102704</data>
    </edge>
    <edge source="LVA" target="SWE">
      <data key="d0">1516400</data>
    </edge>
    <edge source="LVA" target="CHE">
      <data key="d0">101278</data>
    </edge>
    <edge source="LVA" target="GBR">
      <data key="d0">8024911</data>
    </edge>
    <edge source="LVA" target="USA">
      <data key="d0">2589165</data>
    </edge>
    <edge source="NLD" target="DZA">
      <data key="d0">21172</data>
    </edge>
    <edge source="NLD" target="ARG">
      <data key="d0">82846</data>
    </edge>
    <edge source="NLD" target="AUS">
      <data key="d0">248539</data>
    </edge>
    <edge source="NLD" target="AUT">
      <data key="d0">8512910</data>
    </edge>
    <edge source="NLD" target="BEL">
      <data key="d0">145348179</data>
    </edge>
    <edge source="NLD" target="BRA">
      <data key="d0">877249</data>
    </edge>
    <edge source="NLD" target="BGR">
      <data key="d0">361762</data>
    </edge>
    <edge source="NLD" target="CAN">
      <data key="d0">1590648</data>
    </edge>
    <edge source="NLD" target="CHL">
      <data key="d0">45105</data>
    </edge>
    <edge source="NLD" target="CHN">
      <data key="d0">59809451</data>
    </edge>
    <edge source="NLD" target="COL">
      <data key="d0">43264</data>
    </edge>
    <edge source="NLD" target="HRV">
      <data key="d0">36821</data>
    </edge>
    <edge source="NLD" target="CZE">
      <data key="d0">1433240</data>
    </edge>
    <edge source="NLD" target="DNK">
      <data key="d0">3298200</data>
    </edge>
    <edge source="NLD" target="EST">
      <data key="d0">17490</data>
    </edge>
    <edge source="NLD" target="FIN">
      <data key="d0">6449118</data>
    </edge>
    <edge source="NLD" target="FRA">
      <data key="d0">46353383</data>
    </edge>
    <edge source="NLD" target="GEO">
      <data key="d0">20251</data>
    </edge>
    <edge source="NLD" target="DEU">
      <data key="d0">288569971</data>
    </edge>
    <edge source="NLD" target="GRC">
      <data key="d0">861601</data>
    </edge>
    <edge source="NLD" target="HND">
      <data key="d0">26695</data>
    </edge>
    <edge source="NLD" target="HKG">
      <data key="d0">4349427</data>
    </edge>
    <edge source="NLD" target="HUN">
      <data key="d0">682101</data>
    </edge>
    <edge source="NLD" target="IDN">
      <data key="d0">544024</data>
    </edge>
    <edge source="NLD" target="IRL">
      <data key="d0">3012841</data>
    </edge>
    <edge source="NLD" target="ISR">
      <data key="d0">85608</data>
    </edge>
    <edge source="NLD" target="ITA">
      <data key="d0">11777051</data>
    </edge>
    <edge source="NLD" target="JPN">
      <data key="d0">7118332</data>
    </edge>
    <edge source="NLD" target="KOR">
      <data key="d0">19887697</data>
    </edge>
    <edge source="NLD" target="LBN">
      <data key="d0">29456</data>
    </edge>
    <edge source="NLD" target="LVA">
      <data key="d0">824780</data>
    </edge>
    <edge source="NLD" target="LTU">
      <data key="d0">38662</data>
    </edge>
    <edge source="NLD" target="MYS">
      <data key="d0">14917844</data>
    </edge>
    <edge source="NLD" target="MEX">
      <data key="d0">63515</data>
    </edge>
    <edge source="NLD" target="MDA">
      <data key="d0">14728</data>
    </edge>
    <edge source="NLD" target="MAR">
      <data key="d0">111382</data>
    </edge>
    <edge source="NLD" target="NOR">
      <data key="d0">6270539</data>
    </edge>
    <edge source="NLD" target="PAK">
      <data key="d0">8405210</data>
    </edge>
    <edge source="NLD" target="PHL">
      <data key="d0">28536</data>
    </edge>
    <edge source="NLD" target="POL">
      <data key="d0">779675</data>
    </edge>
    <edge source="NLD" target="PRT">
      <data key="d0">1097252</data>
    </edge>
    <edge source="NLD" target="ROU">
      <data key="d0">102177</data>
    </edge>
    <edge source="NLD" target="RUS">
      <data key="d0">264187</data>
    </edge>
    <edge source="NLD" target="SAU">
      <data key="d0">82846</data>
    </edge>
    <edge source="NLD" target="IND">
      <data key="d0">25090439</data>
    </edge>
    <edge source="NLD" target="SGP">
      <data key="d0">349795</data>
    </edge>
    <edge source="NLD" target="SVK">
      <data key="d0">336908</data>
    </edge>
    <edge source="NLD" target="VNM">
      <data key="d0">587288</data>
    </edge>
    <edge source="NLD" target="SVN">
      <data key="d0">57072</data>
    </edge>
    <edge source="NLD" target="ZAF">
      <data key="d0">1430478</data>
    </edge>
    <edge source="NLD" target="ESP">
      <data key="d0">106228191</data>
    </edge>
    <edge source="NLD" target="SWE">
      <data key="d0">18910111</data>
    </edge>
    <edge source="NLD" target="CHE">
      <data key="d0">13769043</data>
    </edge>
    <edge source="NLD" target="THA">
      <data key="d0">925116</data>
    </edge>
    <edge source="NLD" target="ARE">
      <data key="d0">214480</data>
    </edge>
    <edge source="NLD" target="TUN">
      <data key="d0">10126</data>
    </edge>
    <edge source="NLD" target="TUR">
      <data key="d0">64213188</data>
    </edge>
    <edge source="NLD" target="UKR">
      <data key="d0">101256</data>
    </edge>
    <edge source="NLD" target="EGY">
      <data key="d0">269710</data>
    </edge>
    <edge source="NLD" target="GBR">
      <data key="d0">49586227</data>
    </edge>
    <edge source="NLD" target="USA">
      <data key="d0">13249873</data>
    </edge>
    <edge source="PAK" target="CHN">
      <data key="d0">4525589</data>
    </edge>
    <edge source="PAK" target="DNK">
      <data key="d0">33527</data>
    </edge>
    <edge source="PAK" target="GRC">
      <data key="d0">53199</data>
    </edge>
    <edge source="PAK" target="HKG">
      <data key="d0">16231</data>
    </edge>
    <edge source="PAK" target="ITA">
      <data key="d0">28003</data>
    </edge>
    <edge source="PAK" target="JPN">
      <data key="d0">2839968</data>
    </edge>
    <edge source="PAK" target="KOR">
      <data key="d0">902961</data>
    </edge>
    <edge source="PAK" target="NLD">
      <data key="d0">208714</data>
    </edge>
    <edge source="PAK" target="PAN">
      <data key="d0">53602</data>
    </edge>
    <edge source="PAK" target="PHL">
      <data key="d0">377936</data>
    </edge>
    <edge source="PAK" target="POL">
      <data key="d0">26942</data>
    </edge>
    <edge source="PAK" target="SGP">
      <data key="d0">93790</data>
    </edge>
    <edge source="PAK" target="VNM">
      <data key="d0">10555</data>
    </edge>
    <edge source="PAK" target="SWE">
      <data key="d0">73873</data>
    </edge>
    <edge source="PAK" target="CHE">
      <data key="d0">16840</data>
    </edge>
    <edge source="PAK" target="ARE">
      <data key="d0">233050</data>
    </edge>
    <edge source="PAK" target="GBR">
      <data key="d0">76504</data>
    </edge>
    <edge source="RUS" target="AUT">
      <data key="d0">3860187</data>
    </edge>
    <edge source="RUS" target="BEL">
      <data key="d0">3438060</data>
    </edge>
    <edge source="RUS" target="BGR">
      <data key="d0">243063</data>
    </edge>
    <edge source="RUS" target="CAN">
      <data key="d0">69334</data>
    </edge>
    <edge source="RUS" target="CHN">
      <data key="d0">92773068</data>
    </edge>
    <edge source="RUS" target="CZE">
      <data key="d0">16997780</data>
    </edge>
    <edge source="RUS" target="DNK">
      <data key="d0">1317038</data>
    </edge>
    <edge source="RUS" target="EST">
      <data key="d0">32101380</data>
    </edge>
    <edge source="RUS" target="FIN">
      <data key="d0">90715959</data>
    </edge>
    <edge source="RUS" target="FRA">
      <data key="d0">5148238</data>
    </edge>
    <edge source="RUS" target="DEU">
      <data key="d0">45984943</data>
    </edge>
    <edge source="RUS" target="GRC">
      <data key="d0">7887657</data>
    </edge>
    <edge source="RUS" target="HKG">
      <data key="d0">74250</data>
    </edge>
    <edge source="RUS" target="HUN">
      <data key="d0">33978872</data>
    </edge>
    <edge source="RUS" target="IRL">
      <data key="d0">59968</data>
    </edge>
    <edge source="RUS" target="ITA">
      <data key="d0">19311552</data>
    </edge>
    <edge source="RUS" target="JPN">
      <data key="d0">26787159</data>
    </edge>
    <edge source="RUS" target="KAZ">
      <data key="d0">10526162</data>
    </edge>
    <edge source="RUS" target="KOR">
      <data key="d0">108803711</data>
    </edge>
    <edge source="RUS" target="KGZ">
      <data key="d0">24789</data>
    </edge>
    <edge source="RUS" target="LVA">
      <data key="d0">15570202</data>
    </edge>
    <edge source="RUS" target="LTU">
      <data key="d0">1571467</data>
    </edge>
    <edge source="RUS" target="MYS">
      <data key="d0">3341303</data>
    </edge>
    <edge source="RUS" target="MEX">
      <data key="d0">2228058</data>
    </edge>
    <edge source="RUS" target="MDA">
      <data key="d0">6114048</data>
    </edge>
    <edge source="RUS" target="NLD">
      <data key="d0">30871022</data>
    </edge>
    <edge source="RUS" target="NOR">
      <data key="d0">13595333</data>
    </edge>
    <edge source="RUS" target="POL">
      <data key="d0">55200067</data>
    </edge>
    <edge source="RUS" target="PRT">
      <data key="d0">1665902</data>
    </edge>
    <edge source="RUS" target="ROU">
      <data key="d0">773195</data>
    </edge>
    <edge source="RUS" target="IND">
      <data key="d0">2689181</data>
    </edge>
    <edge source="RUS" target="SGP">
      <data key="d0">21208</data>
    </edge>
    <edge source="RUS" target="SVK">
      <data key="d0">28635584</data>
    </edge>
    <edge source="RUS" target="VNM">
      <data key="d0">141005</data>
    </edge>
    <edge source="RUS" target="ZAF">
      <data key="d0">27849</data>
    </edge>
    <edge source="RUS" target="ESP">
      <data key="d0">28677445</data>
    </edge>
    <edge source="RUS" target="SWE">
      <data key="d0">12116569</data>
    </edge>
    <edge source="RUS" target="CHE">
      <data key="d0">1641817</data>
    </edge>
    <edge source="RUS" target="THA">
      <data key="d0">620834</data>
    </edge>
    <edge source="RUS" target="TUR">
      <data key="d0">89417186</data>
    </edge>
    <edge source="RUS" target="UKR">
      <data key="d0">148972999</data>
    </edge>
    <edge source="RUS" target="EGY">
      <data key="d0">7157059</data>
    </edge>
    <edge source="RUS" target="GBR">
      <data key="d0">6386519</data>
    </edge>
    <edge source="RUS" target="USA">
      <data key="d0">11297859</data>
    </edge>
    <edge source="IND" target="AUS">
      <data key="d0">4145569</data>
    </edge>
    <edge source="IND" target="AUT">
      <data key="d0">10145</data>
    </edge>
    <edge source="IND" target="BEL">
      <data key="d0">7384661</data>
    </edge>
    <edge source="IND" target="CAN">
      <data key="d0">1072658</data>
    </edge>
    <edge source="IND" target="LKA">
      <data key="d0">161717</data>
    </edge>
    <edge source="IND" target="CHL">
      <data key="d0">16544716</data>
    </edge>
    <edge source="IND" target="CHN">
      <data key="d0">137950770</data>
    </edge>
    <edge source="IND" target="FRA">
      <data key="d0">55690</data>
    </edge>
    <edge source="IND" target="DEU">
      <data key="d0">825365</data>
    </edge>
    <edge source="IND" target="HKG">
      <data key="d0">1318104</data>
    </edge>
    <edge source="IND" target="IDN">
      <data key="d0">134527</data>
    </edge>
    <edge source="IND" target="ITA">
      <data key="d0">6565899</data>
    </edge>
    <edge source="IND" target="JPN">
      <data key="d0">149096193</data>
    </edge>
    <edge source="IND" target="KOR">
      <data key="d0">31948653</data>
    </edge>
    <edge source="IND" target="MYS">
      <data key="d0">353344</data>
    </edge>
    <edge source="IND" target="OMN">
      <data key="d0">15787</data>
    </edge>
    <edge source="IND" target="NLD">
      <data key="d0">3139609</data>
    </edge>
    <edge source="IND" target="PAK">
      <data key="d0">3517626</data>
    </edge>
    <edge source="IND" target="PHL">
      <data key="d0">52598</data>
    </edge>
    <edge source="IND" target="ROU">
      <data key="d0">1716917</data>
    </edge>
    <edge source="IND" target="RUS">
      <data key="d0">21493725</data>
    </edge>
    <edge source="IND" target="SAU">
      <data key="d0">453060</data>
    </edge>
    <edge source="IND" target="SGP">
      <data key="d0">2328990</data>
    </edge>
    <edge source="IND" target="ZAF">
      <data key="d0">954185</data>
    </edge>
    <edge source="IND" target="ESP">
      <data key="d0">93477</data>
    </edge>
    <edge source="IND" target="CHE">
      <data key="d0">13186955</data>
    </edge>
    <edge source="IND" target="THA">
      <data key="d0">720437</data>
    </edge>
    <edge source="IND" target="ARE">
      <data key="d0">6354803</data>
    </edge>
    <edge source="IND" target="TUR">
      <data key="d0">1414153</data>
    </edge>
    <edge source="IND" target="UGA">
      <data key="d0">15551</data>
    </edge>
    <edge source="IND" target="UKR">
      <data key="d0">1118495</data>
    </edge>
    <edge source="IND" target="EGY">
      <data key="d0">200850</data>
    </edge>
    <edge source="IND" target="GBR">
      <data key="d0">1034739</data>
    </edge>
    <edge source="IND" target="USA">
      <data key="d0">21330634</data>
    </edge>
    <edge source="SGP" target="AUS">
      <data key="d0">1139834</data>
    </edge>
    <edge source="SGP" target="BEL">
      <data key="d0">3915281</data>
    </edge>
    <edge source="SGP" target="KHM">
      <data key="d0">163090</data>
    </edge>
    <edge source="SGP" target="LKA">
      <data key="d0">357629</data>
    </edge>
    <edge source="SGP" target="CHN">
      <data key="d0">31626174</data>
    </edge>
    <edge source="SGP" target="FRA">
      <data key="d0">119826</data>
    </edge>
    <edge source="SGP" target="DEU">
      <data key="d0">2968139</data>
    </edge>
    <edge source="SGP" target="HKG">
      <data key="d0">19673269</data>
    </edge>
    <edge source="SGP" target="ITA">
      <data key="d0">72624</data>
    </edge>
    <edge source="SGP" target="JPN">
      <data key="d0">69615362</data>
    </edge>
    <edge source="SGP" target="KOR">
      <data key="d0">12997453</data>
    </edge>
    <edge source="SGP" target="MYS">
      <data key="d0">52511066</data>
    </edge>
    <edge source="SGP" target="NLD">
      <data key="d0">286584</data>
    </edge>
    <edge source="SGP" target="NZL">
      <data key="d0">286024</data>
    </edge>
    <edge source="SGP" target="PAK">
      <data key="d0">1085176</data>
    </edge>
    <edge source="SGP" target="PHL">
      <data key="d0">2989891</data>
    </edge>
    <edge source="SGP" target="RUS">
      <data key="d0">13135</data>
    </edge>
    <edge source="SGP" target="IND">
      <data key="d0">54419106</data>
    </edge>
    <edge source="SGP" target="VNM">
      <data key="d0">443901</data>
    </edge>
    <edge source="SGP" target="ZAF">
      <data key="d0">622872</data>
    </edge>
    <edge source="SGP" target="ESP">
      <data key="d0">17296</data>
    </edge>
    <edge source="SGP" target="THA">
      <data key="d0">25228895</data>
    </edge>
    <edge source="SGP" target="ARE">
      <data key="d0">152102</data>
    </edge>
    <edge source="SGP" target="EGY">
      <data key="d0">25989</data>
    </edge>
    <edge source="SGP" target="GBR">
      <data key="d0">930940</data>
    </edge>
    <edge source="SGP" target="USA">
      <data key="d0">1180131</data>
    </edge>
    <edge source="CHE" target="AUT">
      <data key="d0">27251886</data>
    </edge>
    <edge source="CHE" target="BEL">
      <data key="d0">7244100</data>
    </edge>
    <edge source="CHE" target="CAN">
      <data key="d0">154633</data>
    </edge>
    <edge source="CHE" target="CHN">
      <data key="d0">608661</data>
    </edge>
    <edge source="CHE" target="CZE">
      <data key="d0">262739</data>
    </edge>
    <edge source="CHE" target="DNK">
      <data key="d0">14314</data>
    </edge>
    <edge source="CHE" target="FRA">
      <data key="d0">17245546</data>
    </edge>
    <edge source="CHE" target="DEU">
      <data key="d0">144788109</data>
    </edge>
    <edge source="CHE" target="GRC">
      <data key="d0">24348</data>
    </edge>
    <edge source="CHE" target="HKG">
      <data key="d0">3550140</data>
    </edge>
    <edge source="CHE" target="IRL">
      <data key="d0">784681</data>
    </edge>
    <edge source="CHE" target="ITA">
      <data key="d0">88612815</data>
    </edge>
    <edge source="CHE" target="NLD">
      <data key="d0">2426183</data>
    </edge>
    <edge source="CHE" target="NOR">
      <data key="d0">173888</data>
    </edge>
    <edge source="CHE" target="POL">
      <data key="d0">159292</data>
    </edge>
    <edge source="CHE" target="RUS">
      <data key="d0">30763</data>
    </edge>
    <edge source="CHE" target="IND">
      <data key="d0">291131</data>
    </edge>
    <edge source="CHE" target="SGP">
      <data key="d0">22664</data>
    </edge>
    <edge source="CHE" target="SVN">
      <data key="d0">376510</data>
    </edge>
    <edge source="CHE" target="ZAF">
      <data key="d0">14211</data>
    </edge>
    <edge source="CHE" target="ESP">
      <data key="d0">2774932</data>
    </edge>
    <edge source="CHE" target="SWE">
      <data key="d0">1291052</data>
    </edge>
    <edge source="CHE" target="THA">
      <data key="d0">99080</data>
    </edge>
    <edge source="CHE" target="MKD">
      <data key="d0">15597</data>
    </edge>
    <edge source="CHE" target="GBR">
      <data key="d0">33527853</data>
    </edge>
    <edge source="CHE" target="USA">
      <data key="d0">1344164</data>
    </edge>
    <edge source="THA" target="AUS">
      <data key="d0">1251610</data>
    </edge>
    <edge source="THA" target="BEL">
      <data key="d0">1315086</data>
    </edge>
    <edge source="THA" target="BRA">
      <data key="d0">42116</data>
    </edge>
    <edge source="THA" target="KHM">
      <data key="d0">116041</data>
    </edge>
    <edge source="THA" target="CAN">
      <data key="d0">41991</data>
    </edge>
    <edge source="THA" target="CHN">
      <data key="d0">9251719</data>
    </edge>
    <edge source="THA" target="DNK">
      <data key="d0">13939</data>
    </edge>
    <edge source="THA" target="DEU">
      <data key="d0">7286267</data>
    </edge>
    <edge source="THA" target="GRC">
      <data key="d0">174043</data>
    </edge>
    <edge source="THA" target="HKG">
      <data key="d0">1276033</data>
    </edge>
    <edge source="THA" target="IDN">
      <data key="d0">234038</data>
    </edge>
    <edge source="THA" target="ISR">
      <data key="d0">383132</data>
    </edge>
    <edge source="THA" target="JPN">
      <data key="d0">31825557</data>
    </edge>
    <edge source="THA" target="KOR">
      <data key="d0">11240414</data>
    </edge>
    <edge source="THA" target="LVA">
      <data key="d0">2823370</data>
    </edge>
    <edge source="THA" target="MYS">
      <data key="d0">4790322</data>
    </edge>
    <edge source="THA" target="NLD">
      <data key="d0">766949</data>
    </edge>
    <edge source="THA" target="NZL">
      <data key="d0">42462</data>
    </edge>
    <edge source="THA" target="PAK">
      <data key="d0">123824</data>
    </edge>
    <edge source="THA" target="PHL">
      <data key="d0">117625</data>
    </edge>
    <edge source="THA" target="RUS">
      <data key="d0">460120</data>
    </edge>
    <edge source="THA" target="IND">
      <data key="d0">3678568</data>
    </edge>
    <edge source="THA" target="SGP">
      <data key="d0">5870111</data>
    </edge>
    <edge source="THA" target="VNM">
      <data key="d0">156874</data>
    </edge>
    <edge source="THA" target="ZAF">
      <data key="d0">17426025</data>
    </edge>
    <edge source="THA" target="CHE">
      <data key="d0">351751</data>
    </edge>
    <edge source="THA" target="GBR">
      <data key="d0">324286</data>
    </edge>
    <edge source="THA" target="USA">
      <data key="d0">3316811</data>
    </edge>
    <edge source="TUR" target="DZA">
      <data key="d0">155120</data>
    </edge>
    <edge source="TUR" target="AUS">
      <data key="d0">14020</data>
    </edge>
    <edge source="TUR" target="AUT">
      <data key="d0">188900</data>
    </edge>
    <edge source="TUR" target="BEL">
      <data key="d0">11172397</data>
    </edge>
    <edge source="TUR" target="BRA">
      <data key="d0">33800</data>
    </edge>
    <edge source="TUR" target="BGR">
      <data key="d0">15044690</data>
    </edge>
    <edge source="TUR" target="CAN">
      <data key="d0">3134704</data>
    </edge>
    <edge source="TUR" target="CHN">
      <data key="d0">6226500</data>
    </edge>
    <edge source="TUR" target="HRV">
      <data key="d0">1831190</data>
    </edge>
    <edge source="TUR" target="CZE">
      <data key="d0">366300</data>
    </edge>
    <edge source="TUR" target="FIN">
      <data key="d0">10661878</data>
    </edge>
    <edge source="TUR" target="FRA">
      <data key="d0">788772</data>
    </edge>
    <edge source="TUR" target="GEO">
      <data key="d0">13536</data>
    </edge>
    <edge source="TUR" target="DEU">
      <data key="d0">8281484</data>
    </edge>
    <edge source="TUR" target="GRC">
      <data key="d0">7999259</data>
    </edge>
    <edge source="TUR" target="HKG">
      <data key="d0">30437</data>
    </edge>
    <edge source="TUR" target="IDN">
      <data key="d0">19007</data>
    </edge>
    <edge source="TUR" target="ISR">
      <data key="d0">339800</data>
    </edge>
    <edge source="TUR" target="ITA">
      <data key="d0">4012258</data>
    </edge>
    <edge source="TUR" target="JPN">
      <data key="d0">13585754</data>
    </edge>
    <edge source="TUR" target="KOR">
      <data key="d0">956381</data>
    </edge>
    <edge source="TUR" target="MYS">
      <data key="d0">20800</data>
    </edge>
    <edge source="TUR" target="OMN">
      <data key="d0">2569017</data>
    </edge>
    <edge source="TUR" target="NAM">
      <data key="d0">1042521</data>
    </edge>
    <edge source="TUR" target="NLD">
      <data key="d0">9159684</data>
    </edge>
    <edge source="TUR" target="NOR">
      <data key="d0">9225598</data>
    </edge>
    <edge source="TUR" target="POL">
      <data key="d0">1331964</data>
    </edge>
    <edge source="TUR" target="ROU">
      <data key="d0">7635334</data>
    </edge>
    <edge source="TUR" target="RUS">
      <data key="d0">21403376</data>
    </edge>
    <edge source="TUR" target="IND">
      <data key="d0">1163143</data>
    </edge>
    <edge source="TUR" target="SVK">
      <data key="d0">3102912</data>
    </edge>
    <edge source="TUR" target="SVN">
      <data key="d0">466000</data>
    </edge>
    <edge source="TUR" target="ZAF">
      <data key="d0">184217</data>
    </edge>
    <edge source="TUR" target="ESP">
      <data key="d0">10113167</data>
    </edge>
    <edge source="TUR" target="SWE">
      <data key="d0">1672230</data>
    </edge>
    <edge source="TUR" target="CHE">
      <data key="d0">286491</data>
    </edge>
    <edge source="TUR" target="ARE">
      <data key="d0">148962</data>
    </edge>
    <edge source="TUR" target="UKR">
      <data key="d0">4822551</data>
    </edge>
    <edge source="TUR" target="EGY">
      <data key="d0">42000</data>
    </edge>
    <edge source="TUR" target="GBR">
      <data key="d0">10380529</data>
    </edge>
    <edge source="TUR" target="USA">
      <data key="d0">6703617</data>
    </edge>
    <edge source="TUR" target="SRB">
      <data key="d0">167464</data>
    </edge>
    <edge source="UKR" target="DZA">
      <data key="d0">56520</data>
    </edge>
    <edge source="UKR" target="AUT">
      <data key="d0">51660440</data>
    </edge>
    <edge source="UKR" target="BEL">
      <data key="d0">2141110</data>
    </edge>
    <edge source="UKR" target="BGR">
      <data key="d0">13346830</data>
    </edge>
    <edge source="UKR" target="BLR">
      <data key="d0">2105190</data>
    </edge>
    <edge source="UKR" target="CHN">
      <data key="d0">26900</data>
    </edge>
    <edge source="UKR" target="CZE">
      <data key="d0">105543410</data>
    </edge>
    <edge source="UKR" target="EST">
      <data key="d0">7196030</data>
    </edge>
    <edge source="UKR" target="FRA">
      <data key="d0">1005010</data>
    </edge>
    <edge source="UKR" target="GEO">
      <data key="d0">32070</data>
    </edge>
    <edge source="UKR" target="DEU">
      <data key="d0">119613570</data>
    </edge>
    <edge source="UKR" target="GRC">
      <data key="d0">6279730</data>
    </edge>
    <edge source="UKR" target="HUN">
      <data key="d0">14400730</data>
    </edge>
    <edge source="UKR" target="IDN">
      <data key="d0">4018300</data>
    </edge>
    <edge source="UKR" target="ISR">
      <data key="d0">212210</data>
    </edge>
    <edge source="UKR" target="ITA">
      <data key="d0">56739380</data>
    </edge>
    <edge source="UKR" target="JPN">
      <data key="d0">2221300</data>
    </edge>
    <edge source="UKR" target="KAZ">
      <data key="d0">349640</data>
    </edge>
    <edge source="UKR" target="KOR">
      <data key="d0">33788110</data>
    </edge>
    <edge source="UKR" target="LVA">
      <data key="d0">5624410</data>
    </edge>
    <edge source="UKR" target="LTU">
      <data key="d0">2114830</data>
    </edge>
    <edge source="UKR" target="MYS">
      <data key="d0">229990</data>
    </edge>
    <edge source="UKR" target="MDA">
      <data key="d0">26474360</data>
    </edge>
    <edge source="UKR" target="NLD">
      <data key="d0">10436900</data>
    </edge>
    <edge source="UKR" target="POL">
      <data key="d0">134408630</data>
    </edge>
    <edge source="UKR" target="ROU">
      <data key="d0">26642040</data>
    </edge>
    <edge source="UKR" target="RUS">
      <data key="d0">274378120</data>
    </edge>
    <edge source="UKR" target="IND">
      <data key="d0">1782320</data>
    </edge>
    <edge source="UKR" target="SVK">
      <data key="d0">70433180</data>
    </edge>
    <edge source="UKR" target="SVN">
      <data key="d0">31700</data>
    </edge>
    <edge source="UKR" target="ESP">
      <data key="d0">1431540</data>
    </edge>
    <edge source="UKR" target="SWE">
      <data key="d0">4223530</data>
    </edge>
    <edge source="UKR" target="CHE">
      <data key="d0">1702680</data>
    </edge>
    <edge source="UKR" target="TUN">
      <data key="d0">95920</data>
    </edge>
    <edge source="UKR" target="TUR">
      <data key="d0">172275020</data>
    </edge>
    <edge source="UKR" target="MKD">
      <data key="d0">174830</data>
    </edge>
    <edge source="UKR" target="EGY">
      <data key="d0">30452560</data>
    </edge>
    <edge source="UKR" target="GBR">
      <data key="d0">3426750</data>
    </edge>
    <edge source="UKR" target="USA">
      <data key="d0">15621700</data>
    </edge>
    <edge source="UKR" target="SRB">
      <data key="d0">13892370</data>
    </edge>
    <edge source="GBR" target="ALB">
      <data key="d0">145801</data>
    </edge>
    <edge source="GBR" target="AUS">
      <data key="d0">621367</data>
    </edge>
    <edge source="GBR" target="AUT">
      <data key="d0">558701</data>
    </edge>
    <edge source="GBR" target="BEL">
      <data key="d0">112692103</data>
    </edge>
    <edge source="GBR" target="BRA">
      <data key="d0">261339</data>
    </edge>
    <edge source="GBR" target="CAN">
      <data key="d0">48546404</data>
    </edge>
    <edge source="GBR" target="LKA">
      <data key="d0">14632</data>
    </edge>
    <edge source="GBR" target="CHN">
      <data key="d0">47917065</data>
    </edge>
    <edge source="GBR" target="HRV">
      <data key="d0">341235</data>
    </edge>
    <edge source="GBR" target="CZE">
      <data key="d0">4687886</data>
    </edge>
    <edge source="GBR" target="DNK">
      <data key="d0">684179</data>
    </edge>
    <edge source="GBR" target="SLV">
      <data key="d0">143941</data>
    </edge>
    <edge source="GBR" target="FIN">
      <data key="d0">122004</data>
    </edge>
    <edge source="GBR" target="FRA">
      <data key="d0">61227419</data>
    </edge>
    <edge source="GBR" target="DEU">
      <data key="d0">83554548</data>
    </edge>
    <edge source="GBR" target="GHA">
      <data key="d0">286194</data>
    </edge>
    <edge source="GBR" target="GRC">
      <data key="d0">7258817</data>
    </edge>
    <edge source="GBR" target="HKG">
      <data key="d0">11448548</data>
    </edge>
    <edge source="GBR" target="HUN">
      <data key="d0">10397</data>
    </edge>
    <edge source="GBR" target="IDN">
      <data key="d0">42757281</data>
    </edge>
    <edge source="GBR" target="IRL">
      <data key="d0">20385555</data>
    </edge>
    <edge source="GBR" target="ISR">
      <data key="d0">38535</data>
    </edge>
    <edge source="GBR" target="ITA">
      <data key="d0">35082118</data>
    </edge>
    <edge source="GBR" target="JAM">
      <data key="d0">39449</data>
    </edge>
    <edge source="GBR" target="JPN">
      <data key="d0">12423781</data>
    </edge>
    <edge source="GBR" target="KAZ">
      <data key="d0">42159</data>
    </edge>
    <edge source="GBR" target="JOR">
      <data key="d0">80553</data>
    </edge>
    <edge source="GBR" target="KOR">
      <data key="d0">27350588</data>
    </edge>
    <edge source="GBR" target="LVA">
      <data key="d0">1390256</data>
    </edge>
    <edge source="GBR" target="MYS">
      <data key="d0">32666338</data>
    </edge>
    <edge source="GBR" target="MEX">
      <data key="d0">3042130</data>
    </edge>
    <edge source="GBR" target="MAR">
      <data key="d0">169209</data>
    </edge>
    <edge source="GBR" target="MOZ">
      <data key="d0">62670</data>
    </edge>
    <edge source="GBR" target="NLD">
      <data key="d0">16773258</data>
    </edge>
    <edge source="GBR" target="NZL">
      <data key="d0">66850</data>
    </edge>
    <edge source="GBR" target="NOR">
      <data key="d0">12522424</data>
    </edge>
    <edge source="GBR" target="PAK">
      <data key="d0">15538116</data>
    </edge>
    <edge source="GBR" target="PAN">
      <data key="d0">33598</data>
    </edge>
    <edge source="GBR" target="POL">
      <data key="d0">256487</data>
    </edge>
    <edge source="GBR" target="PRT">
      <data key="d0">12484563</data>
    </edge>
    <edge source="GBR" target="ROU">
      <data key="d0">26930</data>
    </edge>
    <edge source="GBR" target="RUS">
      <data key="d0">4018266</data>
    </edge>
    <edge source="GBR" target="SAU">
      <data key="d0">263954</data>
    </edge>
    <edge source="GBR" target="IND">
      <data key="d0">81423444</data>
    </edge>
    <edge source="GBR" target="SGP">
      <data key="d0">4951390</data>
    </edge>
    <edge source="GBR" target="SVK">
      <data key="d0">105206</data>
    </edge>
    <edge source="GBR" target="VNM">
      <data key="d0">15219</data>
    </edge>
    <edge source="GBR" target="SVN">
      <data key="d0">263680</data>
    </edge>
    <edge source="GBR" target="ZAF">
      <data key="d0">10133646</data>
    </edge>
    <edge source="GBR" target="ESP">
      <data key="d0">197826189</data>
    </edge>
    <edge source="GBR" target="SWE">
      <data key="d0">31251765</data>
    </edge>
    <edge source="GBR" target="CHE">
      <data key="d0">5866063</data>
    </edge>
    <edge source="GBR" target="THA">
      <data key="d0">1224115</data>
    </edge>
    <edge source="GBR" target="ARE">
      <data key="d0">1015423</data>
    </edge>
    <edge source="GBR" target="TUN">
      <data key="d0">1894931</data>
    </edge>
    <edge source="GBR" target="TUR">
      <data key="d0">8854349</data>
    </edge>
    <edge source="GBR" target="UKR">
      <data key="d0">3407105</data>
    </edge>
    <edge source="GBR" target="EGY">
      <data key="d0">104618</data>
    </edge>
    <edge source="GBR" target="USA">
      <data key="d0">122111076</data>
    </edge>
    <edge source="ARG" target="AUS">
      <data key="d0">18875</data>
    </edge>
    <edge source="ARG" target="BEL">
      <data key="d0">3689161</data>
    </edge>
    <edge source="ARG" target="BOL">
      <data key="d0">15129</data>
    </edge>
    <edge source="ARG" target="BRA">
      <data key="d0">19755137</data>
    </edge>
    <edge source="ARG" target="CAN">
      <data key="d0">41395097</data>
    </edge>
    <edge source="ARG" target="CHL">
      <data key="d0">658437</data>
    </edge>
    <edge source="ARG" target="CHN">
      <data key="d0">4539520</data>
    </edge>
    <edge source="ARG" target="FIN">
      <data key="d0">46742837</data>
    </edge>
    <edge source="ARG" target="DEU">
      <data key="d0">49098546</data>
    </edge>
    <edge source="ARG" target="HKG">
      <data key="d0">534921</data>
    </edge>
    <edge source="ARG" target="ISR">
      <data key="d0">97758</data>
    </edge>
    <edge source="ARG" target="JPN">
      <data key="d0">60739494</data>
    </edge>
    <edge source="ARG" target="KOR">
      <data key="d0">69420081</data>
    </edge>
    <edge source="ARG" target="MYS">
      <data key="d0">537417</data>
    </edge>
    <edge source="ARG" target="MEX">
      <data key="d0">83988</data>
    </edge>
    <edge source="ARG" target="NLD">
      <data key="d0">721077</data>
    </edge>
    <edge source="ARG" target="PRY">
      <data key="d0">12675</data>
    </edge>
    <edge source="ARG" target="IND">
      <data key="d0">12179264</data>
    </edge>
    <edge source="ARG" target="ZAF">
      <data key="d0">6907100</data>
    </edge>
    <edge source="ARG" target="ESP">
      <data key="d0">3390934</data>
    </edge>
    <edge source="ARG" target="SWE">
      <data key="d0">10738900</data>
    </edge>
    <edge source="ARG" target="GBR">
      <data key="d0">234177</data>
    </edge>
    <edge source="ARG" target="USA">
      <data key="d0">957714</data>
    </edge>
    <edge source="ARG" target="URY">
      <data key="d0">211397</data>
    </edge>
    <edge source="AUS" target="AUT">
      <data key="d0">11565</data>
    </edge>
    <edge source="AUS" target="BEL">
      <data key="d0">86486692</data>
    </edge>
    <edge source="AUS" target="BRA">
      <data key="d0">745327</data>
    </edge>
    <edge source="AUS" target="KHM">
      <data key="d0">28543</data>
    </edge>
    <edge source="AUS" target="CAN">
      <data key="d0">34816767</data>
    </edge>
    <edge source="AUS" target="LKA">
      <data key="d0">334900</data>
    </edge>
    <edge source="AUS" target="CHL">
      <data key="d0">55821</data>
    </edge>
    <edge source="AUS" target="CHN">
      <data key="d0">847416292</data>
    </edge>
    <edge source="AUS" target="COL">
      <data key="d0">215390</data>
    </edge>
    <edge source="AUS" target="DNK">
      <data key="d0">1287536</data>
    </edge>
    <edge source="AUS" target="FIN">
      <data key="d0">191652901</data>
    </edge>
    <edge source="AUS" target="FRA">
      <data key="d0">66183173</data>
    </edge>
    <edge source="AUS" target="DEU">
      <data key="d0">90760435</data>
    </edge>
    <edge source="AUS" target="GRC">
      <data key="d0">4811242</data>
    </edge>
    <edge source="AUS" target="HKG">
      <data key="d0">6960614</data>
    </edge>
    <edge source="AUS" target="IDN">
      <data key="d0">5013966</data>
    </edge>
    <edge source="AUS" target="ITA">
      <data key="d0">35715099</data>
    </edge>
    <edge source="AUS" target="JAM">
      <data key="d0">1669451</data>
    </edge>
    <edge source="AUS" target="JPN">
      <data key="d0">1518821374</data>
    </edge>
    <edge source="AUS" target="KOR">
      <data key="d0">612522321</data>
    </edge>
    <edge source="AUS" target="MYS">
      <data key="d0">42574023</data>
    </edge>
    <edge source="AUS" target="MEX">
      <data key="d0">76019</data>
    </edge>
    <edge source="AUS" target="NLD">
      <data key="d0">186564321</data>
    </edge>
    <edge source="AUS" target="NZL">
      <data key="d0">6664692</data>
    </edge>
    <edge source="AUS" target="NOR">
      <data key="d0">4784456</data>
    </edge>
    <edge source="AUS" target="PAK">
      <data key="d0">14346680</data>
    </edge>
    <edge source="AUS" target="PHL">
      <data key="d0">30976567</data>
    </edge>
    <edge source="AUS" target="ROU">
      <data key="d0">18003188</data>
    </edge>
    <edge source="AUS" target="IND">
      <data key="d0">150215779</data>
    </edge>
    <edge source="AUS" target="SGP">
      <data key="d0">4795694</data>
    </edge>
    <edge source="AUS" target="VNM">
      <data key="d0">94748</data>
    </edge>
    <edge source="AUS" target="ZAF">
      <data key="d0">5451796</data>
    </edge>
    <edge source="AUS" target="ESP">
      <data key="d0">16019048</data>
    </edge>
    <edge source="AUS" target="THA">
      <data key="d0">55683431</data>
    </edge>
    <edge source="AUS" target="ARE">
      <data key="d0">3707540</data>
    </edge>
    <edge source="AUS" target="TUR">
      <data key="d0">11161938</data>
    </edge>
    <edge source="AUS" target="UKR">
      <data key="d0">3037895</data>
    </edge>
    <edge source="AUS" target="EGY">
      <data key="d0">1353274</data>
    </edge>
    <edge source="AUS" target="GBR">
      <data key="d0">82794971</data>
    </edge>
    <edge source="AUS" target="USA">
      <data key="d0">84088597</data>
    </edge>
    <edge source="BOL" target="ARG">
      <data key="d0">1339547</data>
    </edge>
    <edge source="BOL" target="AUT">
      <data key="d0">349709</data>
    </edge>
    <edge source="BOL" target="BEL">
      <data key="d0">40919595</data>
    </edge>
    <edge source="BOL" target="BRA">
      <data key="d0">340442</data>
    </edge>
    <edge source="BOL" target="CAN">
      <data key="d0">4923586</data>
    </edge>
    <edge source="BOL" target="CHL">
      <data key="d0">305680</data>
    </edge>
    <edge source="BOL" target="CHN">
      <data key="d0">4869315</data>
    </edge>
    <edge source="BOL" target="DEU">
      <data key="d0">754049</data>
    </edge>
    <edge source="BOL" target="HKG">
      <data key="d0">72086</data>
    </edge>
    <edge source="BOL" target="ITA">
      <data key="d0">169051</data>
    </edge>
    <edge source="BOL" target="KOR">
      <data key="d0">65934</data>
    </edge>
    <edge source="BOL" target="MYS">
      <data key="d0">4970378</data>
    </edge>
    <edge source="BOL" target="MEX">
      <data key="d0">1225901</data>
    </edge>
    <edge source="BOL" target="NLD">
      <data key="d0">46184</data>
    </edge>
    <edge source="BOL" target="PAK">
      <data key="d0">619828</data>
    </edge>
    <edge source="BOL" target="PAN">
      <data key="d0">120000</data>
    </edge>
    <edge source="BOL" target="PER">
      <data key="d0">7588541</data>
    </edge>
    <edge source="BOL" target="RUS">
      <data key="d0">198136</data>
    </edge>
    <edge source="BOL" target="IND">
      <data key="d0">117815</data>
    </edge>
    <edge source="BOL" target="CHE">
      <data key="d0">153549747</data>
    </edge>
    <edge source="BOL" target="GBR">
      <data key="d0">30054624</data>
    </edge>
    <edge source="BOL" target="USA">
      <data key="d0">2467576</data>
    </edge>
    <edge source="BRA" target="ARG">
      <data key="d0">217538427</data>
    </edge>
    <edge source="BRA" target="AUS">
      <data key="d0">4002583</data>
    </edge>
    <edge source="BRA" target="AUT">
      <data key="d0">15690800</data>
    </edge>
    <edge source="BRA" target="BEL">
      <data key="d0">130913181</data>
    </edge>
    <edge source="BRA" target="BOL">
      <data key="d0">14259</data>
    </edge>
    <edge source="BRA" target="BGR">
      <data key="d0">9977717</data>
    </edge>
    <edge source="BRA" target="CAN">
      <data key="d0">52440988</data>
    </edge>
    <edge source="BRA" target="CHL">
      <data key="d0">220008</data>
    </edge>
    <edge source="BRA" target="CHN">
      <data key="d0">275793915</data>
    </edge>
    <edge source="BRA" target="COL">
      <data key="d0">2537033</data>
    </edge>
    <edge source="BRA" target="CRI">
      <data key="d0">37376</data>
    </edge>
    <edge source="BRA" target="ECU">
      <data key="d0">48578</data>
    </edge>
    <edge source="BRA" target="FIN">
      <data key="d0">57706128</data>
    </edge>
    <edge source="BRA" target="FRA">
      <data key="d0">161072085</data>
    </edge>
    <edge source="BRA" target="DEU">
      <data key="d0">434669214</data>
    </edge>
    <edge source="BRA" target="GHA">
      <data key="d0">17015543</data>
    </edge>
    <edge source="BRA" target="GRC">
      <data key="d0">7468025</data>
    </edge>
    <edge source="BRA" target="HKG">
      <data key="d0">688228</data>
    </edge>
    <edge source="BRA" target="IDN">
      <data key="d0">32692752</data>
    </edge>
    <edge source="BRA" target="IRL">
      <data key="d0">3521976</data>
    </edge>
    <edge source="BRA" target="ISR">
      <data key="d0">23784</data>
    </edge>
    <edge source="BRA" target="ITA">
      <data key="d0">244119882</data>
    </edge>
    <edge source="BRA" target="JPN">
      <data key="d0">461113286</data>
    </edge>
    <edge source="BRA" target="KOR">
      <data key="d0">154747835</data>
    </edge>
    <edge source="BRA" target="MYS">
      <data key="d0">28026622</data>
    </edge>
    <edge source="BRA" target="MEX">
      <data key="d0">47240840</data>
    </edge>
    <edge source="BRA" target="NLD">
      <data key="d0">41666950</data>
    </edge>
    <edge source="BRA" target="NOR">
      <data key="d0">89866731</data>
    </edge>
    <edge source="BRA" target="PRY">
      <data key="d0">1914391</data>
    </edge>
    <edge source="BRA" target="PER">
      <data key="d0">570752</data>
    </edge>
    <edge source="BRA" target="PHL">
      <data key="d0">15996243</data>
    </edge>
    <edge source="BRA" target="POL">
      <data key="d0">22726877</data>
    </edge>
    <edge source="BRA" target="PRT">
      <data key="d0">5243003</data>
    </edge>
    <edge source="BRA" target="ROU">
      <data key="d0">30541163</data>
    </edge>
    <edge source="BRA" target="SAU">
      <data key="d0">103694537</data>
    </edge>
    <edge source="BRA" target="IND">
      <data key="d0">13930278</data>
    </edge>
    <edge source="BRA" target="SGP">
      <data key="d0">145836</data>
    </edge>
    <edge source="BRA" target="ZAF">
      <data key="d0">12888994</data>
    </edge>
    <edge source="BRA" target="ESP">
      <data key="d0">102825253</data>
    </edge>
    <edge source="BRA" target="CHE">
      <data key="d0">1173693</data>
    </edge>
    <edge source="BRA" target="THA">
      <data key="d0">849628</data>
    </edge>
    <edge source="BRA" target="ARE">
      <data key="d0">2001307</data>
    </edge>
    <edge source="BRA" target="TUN">
      <data key="d0">3363595</data>
    </edge>
    <edge source="BRA" target="TUR">
      <data key="d0">47918327</data>
    </edge>
    <edge source="BRA" target="UKR">
      <data key="d0">11726517</data>
    </edge>
    <edge source="BRA" target="EGY">
      <data key="d0">65145921</data>
    </edge>
    <edge source="BRA" target="GBR">
      <data key="d0">35062681</data>
    </edge>
    <edge source="BRA" target="USA">
      <data key="d0">220701312</data>
    </edge>
    <edge source="BRA" target="URY">
      <data key="d0">1306210</data>
    </edge>
    <edge source="CAN" target="AUS">
      <data key="d0">23798579</data>
    </edge>
    <edge source="CAN" target="BEL">
      <data key="d0">93038539</data>
    </edge>
    <edge source="CAN" target="BRA">
      <data key="d0">148506</data>
    </edge>
    <edge source="CAN" target="CHL">
      <data key="d0">178726</data>
    </edge>
    <edge source="CAN" target="CHN">
      <data key="d0">137192841</data>
    </edge>
    <edge source="CAN" target="FIN">
      <data key="d0">44358513</data>
    </edge>
    <edge source="CAN" target="FRA">
      <data key="d0">35997485</data>
    </edge>
    <edge source="CAN" target="DEU">
      <data key="d0">157831016</data>
    </edge>
    <edge source="CAN" target="HKG">
      <data key="d0">2936912</data>
    </edge>
    <edge source="CAN" target="HUN">
      <data key="d0">92126</data>
    </edge>
    <edge source="CAN" target="IDN">
      <data key="d0">38670</data>
    </edge>
    <edge source="CAN" target="ITA">
      <data key="d0">85565948</data>
    </edge>
    <edge source="CAN" target="JPN">
      <data key="d0">245644819</data>
    </edge>
    <edge source="CAN" target="KOR">
      <data key="d0">46496167</data>
    </edge>
    <edge source="CAN" target="MYS">
      <data key="d0">2813919</data>
    </edge>
    <edge source="CAN" target="MEX">
      <data key="d0">15883</data>
    </edge>
    <edge source="CAN" target="NLD">
      <data key="d0">61906318</data>
    </edge>
    <edge source="CAN" target="NOR">
      <data key="d0">367932734</data>
    </edge>
    <edge source="CAN" target="PAK">
      <data key="d0">320194</data>
    </edge>
    <edge source="CAN" target="PER">
      <data key="d0">6048132</data>
    </edge>
    <edge source="CAN" target="PHL">
      <data key="d0">31140934</data>
    </edge>
    <edge source="CAN" target="POL">
      <data key="d0">2753670</data>
    </edge>
    <edge source="CAN" target="PRT">
      <data key="d0">4874118</data>
    </edge>
    <edge source="CAN" target="ROU">
      <data key="d0">3877772</data>
    </edge>
    <edge source="CAN" target="RUS">
      <data key="d0">21484</data>
    </edge>
    <edge source="CAN" target="SAU">
      <data key="d0">17441</data>
    </edge>
    <edge source="CAN" target="IND">
      <data key="d0">13227513</data>
    </edge>
    <edge source="CAN" target="SGP">
      <data key="d0">319041</data>
    </edge>
    <edge source="CAN" target="ZAF">
      <data key="d0">193093</data>
    </edge>
    <edge source="CAN" target="ESP">
      <data key="d0">28237271</data>
    </edge>
    <edge source="CAN" target="SWE">
      <data key="d0">58393779</data>
    </edge>
    <edge source="CAN" target="CHE">
      <data key="d0">15508253</data>
    </edge>
    <edge source="CAN" target="THA">
      <data key="d0">67759</data>
    </edge>
    <edge source="CAN" target="ARE">
      <data key="d0">23559</data>
    </edge>
    <edge source="CAN" target="TUR">
      <data key="d0">7623672</data>
    </edge>
    <edge source="CAN" target="GBR">
      <data key="d0">462336904</data>
    </edge>
    <edge source="CAN" target="USA">
      <data key="d0">1142292048</data>
    </edge>
    <edge source="CHL" target="ARG">
      <data key="d0">27457</data>
    </edge>
    <edge source="CHL" target="AUS">
      <data key="d0">7449465</data>
    </edge>
    <edge source="CHL" target="AUT">
      <data key="d0">3103591</data>
    </edge>
    <edge source="CHL" target="BEL">
      <data key="d0">43380625</data>
    </edge>
    <edge source="CHL" target="BWA">
      <data key="d0">120036</data>
    </edge>
    <edge source="CHL" target="BRA">
      <data key="d0">209774215</data>
    </edge>
    <edge source="CHL" target="BGR">
      <data key="d0">67180465</data>
    </edge>
    <edge source="CHL" target="CAN">
      <data key="d0">131000157</data>
    </edge>
    <edge source="CHL" target="CHN">
      <data key="d0">275843234</data>
    </edge>
    <edge source="CHL" target="FIN">
      <data key="d0">43292156</data>
    </edge>
    <edge source="CHL" target="DEU">
      <data key="d0">144256822</data>
    </edge>
    <edge source="CHL" target="IDN">
      <data key="d0">28987526</data>
    </edge>
    <edge source="CHL" target="ITA">
      <data key="d0">6255189</data>
    </edge>
    <edge source="CHL" target="JPN">
      <data key="d0">1067612084</data>
    </edge>
    <edge source="CHL" target="KOR">
      <data key="d0">223968388</data>
    </edge>
    <edge source="CHL" target="LBN">
      <data key="d0">231926</data>
    </edge>
    <edge source="CHL" target="MYS">
      <data key="d0">14313679</data>
    </edge>
    <edge source="CHL" target="MEX">
      <data key="d0">971073</data>
    </edge>
    <edge source="CHL" target="NAM">
      <data key="d0">10569307</data>
    </edge>
    <edge source="CHL" target="NLD">
      <data key="d0">35673643</data>
    </edge>
    <edge source="CHL" target="NOR">
      <data key="d0">359067</data>
    </edge>
    <edge source="CHL" target="PAN">
      <data key="d0">64680</data>
    </edge>
    <edge source="CHL" target="PRY">
      <data key="d0">372616</data>
    </edge>
    <edge source="CHL" target="PER">
      <data key="d0">39048059</data>
    </edge>
    <edge source="CHL" target="PHL">
      <data key="d0">58806591</data>
    </edge>
    <edge source="CHL" target="POL">
      <data key="d0">1899740</data>
    </edge>
    <edge source="CHL" target="ROU">
      <data key="d0">3788882</data>
    </edge>
    <edge source="CHL" target="IND">
      <data key="d0">115758961</data>
    </edge>
    <edge source="CHL" target="ZAF">
      <data key="d0">4743367</data>
    </edge>
    <edge source="CHL" target="ESP">
      <data key="d0">106911966</data>
    </edge>
    <edge source="CHL" target="SWE">
      <data key="d0">93905849</data>
    </edge>
    <edge source="CHL" target="CHE">
      <data key="d0">34294746</data>
    </edge>
    <edge source="CHL" target="ARE">
      <data key="d0">4401818</data>
    </edge>
    <edge source="CHL" target="TUR">
      <data key="d0">4088234</data>
    </edge>
    <edge source="CHL" target="GBR">
      <data key="d0">11748846</data>
    </edge>
    <edge source="CHL" target="USA">
      <data key="d0">14543397</data>
    </edge>
    <edge source="FIN" target="AUT">
      <data key="d0">23246</data>
    </edge>
    <edge source="FIN" target="BEL">
      <data key="d0">1478828</data>
    </edge>
    <edge source="FIN" target="CAN">
      <data key="d0">1179799</data>
    </edge>
    <edge source="FIN" target="CHN">
      <data key="d0">6194694</data>
    </edge>
    <edge source="FIN" target="DNK">
      <data key="d0">54554</data>
    </edge>
    <edge source="FIN" target="EST">
      <data key="d0">2959266</data>
    </edge>
    <edge source="FIN" target="DEU">
      <data key="d0">8975031</data>
    </edge>
    <edge source="FIN" target="HKG">
      <data key="d0">1482406</data>
    </edge>
    <edge source="FIN" target="IDN">
      <data key="d0">145592</data>
    </edge>
    <edge source="FIN" target="ITA">
      <data key="d0">554577</data>
    </edge>
    <edge source="FIN" target="JPN">
      <data key="d0">346818</data>
    </edge>
    <edge source="FIN" target="KOR">
      <data key="d0">38807641</data>
    </edge>
    <edge source="FIN" target="LVA">
      <data key="d0">155196</data>
    </edge>
    <edge source="FIN" target="MYS">
      <data key="d0">34418</data>
    </edge>
    <edge source="FIN" target="NLD">
      <data key="d0">429173</data>
    </edge>
    <edge source="FIN" target="NOR">
      <data key="d0">2843030</data>
    </edge>
    <edge source="FIN" target="PAK">
      <data key="d0">10382</data>
    </edge>
    <edge source="FIN" target="PRT">
      <data key="d0">1179334</data>
    </edge>
    <edge source="FIN" target="RUS">
      <data key="d0">10943476</data>
    </edge>
    <edge source="FIN" target="IND">
      <data key="d0">978465</data>
    </edge>
    <edge source="FIN" target="ESP">
      <data key="d0">6044044</data>
    </edge>
    <edge source="FIN" target="SWE">
      <data key="d0">55186995</data>
    </edge>
    <edge source="FIN" target="CHE">
      <data key="d0">10899</data>
    </edge>
    <edge source="FIN" target="TUR">
      <data key="d0">3042104</data>
    </edge>
    <edge source="FIN" target="GBR">
      <data key="d0">4953725</data>
    </edge>
    <edge source="FIN" target="USA">
      <data key="d0">2754438</data>
    </edge>
    <edge source="HKG" target="AUS">
      <data key="d0">7127475</data>
    </edge>
    <edge source="HKG" target="CAN">
      <data key="d0">96862</data>
    </edge>
    <edge source="HKG" target="CHN">
      <data key="d0">243733909</data>
    </edge>
    <edge source="HKG" target="DEU">
      <data key="d0">5556730</data>
    </edge>
    <edge source="HKG" target="IDN">
      <data key="d0">564271</data>
    </edge>
    <edge source="HKG" target="ITA">
      <data key="d0">2848140</data>
    </edge>
    <edge source="HKG" target="JPN">
      <data key="d0">34167852</data>
    </edge>
    <edge source="HKG" target="KOR">
      <data key="d0">28312104</data>
    </edge>
    <edge source="HKG" target="MYS">
      <data key="d0">552457</data>
    </edge>
    <edge source="HKG" target="PAK">
      <data key="d0">29970</data>
    </edge>
    <edge source="HKG" target="PHL">
      <data key="d0">140351</data>
    </edge>
    <edge source="HKG" target="IND">
      <data key="d0">189122</data>
    </edge>
    <edge source="HKG" target="SGP">
      <data key="d0">309880</data>
    </edge>
    <edge source="HKG" target="VNM">
      <data key="d0">109788</data>
    </edge>
    <edge source="HKG" target="CHE">
      <data key="d0">24100903</data>
    </edge>
    <edge source="HKG" target="THA">
      <data key="d0">1675337</data>
    </edge>
    <edge source="HKG" target="GBR">
      <data key="d0">5577705</data>
    </edge>
    <edge source="HKG" target="USA">
      <data key="d0">9511833</data>
    </edge>
    <edge source="ISR" target="AUT">
      <data key="d0">41000</data>
    </edge>
    <edge source="ISR" target="BEL">
      <data key="d0">2499000</data>
    </edge>
    <edge source="ISR" target="CAN">
      <data key="d0">121000</data>
    </edge>
    <edge source="ISR" target="CHN">
      <data key="d0">2228000</data>
    </edge>
    <edge source="ISR" target="FIN">
      <data key="d0">174000</data>
    </edge>
    <edge source="ISR" target="FRA">
      <data key="d0">550000</data>
    </edge>
    <edge source="ISR" target="DEU">
      <data key="d0">2970000</data>
    </edge>
    <edge source="ISR" target="GHA">
      <data key="d0">43000</data>
    </edge>
    <edge source="ISR" target="GRC">
      <data key="d0">2556000</data>
    </edge>
    <edge source="ISR" target="HKG">
      <data key="d0">455000</data>
    </edge>
    <edge source="ISR" target="IRL">
      <data key="d0">205000</data>
    </edge>
    <edge source="ISR" target="ITA">
      <data key="d0">1061000</data>
    </edge>
    <edge source="ISR" target="CIV">
      <data key="d0">42000</data>
    </edge>
    <edge source="ISR" target="JPN">
      <data key="d0">8742000</data>
    </edge>
    <edge source="ISR" target="JOR">
      <data key="d0">418000</data>
    </edge>
    <edge source="ISR" target="KOR">
      <data key="d0">7460000</data>
    </edge>
    <edge source="ISR" target="MYS">
      <data key="d0">139000</data>
    </edge>
    <edge source="ISR" target="MEX">
      <data key="d0">109000</data>
    </edge>
    <edge source="ISR" target="NLD">
      <data key="d0">6753000</data>
    </edge>
    <edge source="ISR" target="IND">
      <data key="d0">650000</data>
    </edge>
    <edge source="ISR" target="SGP">
      <data key="d0">638000</data>
    </edge>
    <edge source="ISR" target="ZAF">
      <data key="d0">835000</data>
    </edge>
    <edge source="ISR" target="ESP">
      <data key="d0">612000</data>
    </edge>
    <edge source="ISR" target="SWE">
      <data key="d0">369000</data>
    </edge>
    <edge source="ISR" target="CHE">
      <data key="d0">2561000</data>
    </edge>
    <edge source="ISR" target="THA">
      <data key="d0">254000</data>
    </edge>
    <edge source="ISR" target="TUR">
      <data key="d0">1597000</data>
    </edge>
    <edge source="ISR" target="GBR">
      <data key="d0">7289000</data>
    </edge>
    <edge source="ISR" target="USA">
      <data key="d0">1113000</data>
    </edge>
    <edge source="JPN" target="DZA">
      <data key="d0">16701</data>
    </edge>
    <edge source="JPN" target="AUS">
      <data key="d0">1116524</data>
    </edge>
    <edge source="JPN" target="AUT">
      <data key="d0">38014</data>
    </edge>
    <edge source="JPN" target="BEL">
      <data key="d0">1771542</data>
    </edge>
    <edge source="JPN" target="BRA">
      <data key="d0">209380</data>
    </edge>
    <edge source="JPN" target="CAN">
      <data key="d0">1825089</data>
    </edge>
    <edge source="JPN" target="LKA">
      <data key="d0">88675</data>
    </edge>
    <edge source="JPN" target="CHN">
      <data key="d0">300822051</data>
    </edge>
    <edge source="JPN" target="FRA">
      <data key="d0">2574405</data>
    </edge>
    <edge source="JPN" target="DEU">
      <data key="d0">9921571</data>
    </edge>
    <edge source="JPN" target="HKG">
      <data key="d0">12243859</data>
    </edge>
    <edge source="JPN" target="IDN">
      <data key="d0">4055353</data>
    </edge>
    <edge source="JPN" target="ISR">
      <data key="d0">57230</data>
    </edge>
    <edge source="JPN" target="ITA">
      <data key="d0">73031</data>
    </edge>
    <edge source="JPN" target="KOR">
      <data key="d0">326037207</data>
    </edge>
    <edge source="JPN" target="LVA">
      <data key="d0">134288</data>
    </edge>
    <edge source="JPN" target="MYS">
      <data key="d0">4452614</data>
    </edge>
    <edge source="JPN" target="NLD">
      <data key="d0">321158</data>
    </edge>
    <edge source="JPN" target="NZL">
      <data key="d0">211959</data>
    </edge>
    <edge source="JPN" target="PAK">
      <data key="d0">312557</data>
    </edge>
    <edge source="JPN" target="PHL">
      <data key="d0">5140961</data>
    </edge>
    <edge source="JPN" target="PRT">
      <data key="d0">32660</data>
    </edge>
    <edge source="JPN" target="SAU">
      <data key="d0">21322</data>
    </edge>
    <edge source="JPN" target="IND">
      <data key="d0">7325120</data>
    </edge>
    <edge source="JPN" target="SGP">
      <data key="d0">1077331</data>
    </edge>
    <edge source="JPN" target="VNM">
      <data key="d0">12562206</data>
    </edge>
    <edge source="JPN" target="ZAF">
      <data key="d0">642919</data>
    </edge>
    <edge source="JPN" target="SWE">
      <data key="d0">1287286</data>
    </edge>
    <edge source="JPN" target="CHE">
      <data key="d0">1018951</data>
    </edge>
    <edge source="JPN" target="THA">
      <data key="d0">14324015</data>
    </edge>
    <edge source="JPN" target="ARE">
      <data key="d0">493423</data>
    </edge>
    <edge source="JPN" target="TUR">
      <data key="d0">36576</data>
    </edge>
    <edge source="JPN" target="GBR">
      <data key="d0">60636873</data>
    </edge>
    <edge source="JPN" target="USA">
      <data key="d0">23867829</data>
    </edge>
    <edge source="MYS" target="AUS">
      <data key="d0">158409</data>
    </edge>
    <edge source="MYS" target="BEL">
      <data key="d0">459266</data>
    </edge>
    <edge source="MYS" target="CAN">
      <data key="d0">35200</data>
    </edge>
    <edge source="MYS" target="CHN">
      <data key="d0">13898804</data>
    </edge>
    <edge source="MYS" target="FIN">
      <data key="d0">1618043</data>
    </edge>
    <edge source="MYS" target="DEU">
      <data key="d0">1973078</data>
    </edge>
    <edge source="MYS" target="HKG">
      <data key="d0">584804</data>
    </edge>
    <edge source="MYS" target="IDN">
      <data key="d0">3949589</data>
    </edge>
    <edge source="MYS" target="JPN">
      <data key="d0">21320774</data>
    </edge>
    <edge source="MYS" target="KOR">
      <data key="d0">5836271</data>
    </edge>
    <edge source="MYS" target="NLD">
      <data key="d0">102914</data>
    </edge>
    <edge source="MYS" target="PHL">
      <data key="d0">5463142</data>
    </edge>
    <edge source="MYS" target="IND">
      <data key="d0">2504787</data>
    </edge>
    <edge source="MYS" target="SGP">
      <data key="d0">10528078</data>
    </edge>
    <edge source="MYS" target="VNM">
      <data key="d0">339453</data>
    </edge>
    <edge source="MYS" target="SWE">
      <data key="d0">11176</data>
    </edge>
    <edge source="MYS" target="CHE">
      <data key="d0">342704</data>
    </edge>
    <edge source="MYS" target="THA">
      <data key="d0">1580948</data>
    </edge>
    <edge source="MYS" target="GBR">
      <data key="d0">208949</data>
    </edge>
    <edge source="MYS" target="USA">
      <data key="d0">3627480</data>
    </edge>
    <edge source="MEX" target="BEL">
      <data key="d0">19580933</data>
    </edge>
    <edge source="MEX" target="BGR">
      <data key="d0">882904</data>
    </edge>
    <edge source="MEX" target="CAN">
      <data key="d0">30697328</data>
    </edge>
    <edge source="MEX" target="CHL">
      <data key="d0">3445632</data>
    </edge>
    <edge source="MEX" target="CHN">
      <data key="d0">21377013</data>
    </edge>
    <edge source="MEX" target="COL">
      <data key="d0">880150</data>
    </edge>
    <edge source="MEX" target="ECU">
      <data key="d0">28000</data>
    </edge>
    <edge source="MEX" target="FIN">
      <data key="d0">1042029</data>
    </edge>
    <edge source="MEX" target="FRA">
      <data key="d0">1220284</data>
    </edge>
    <edge source="MEX" target="DEU">
      <data key="d0">2933065</data>
    </edge>
    <edge source="MEX" target="GTM">
      <data key="d0">327295</data>
    </edge>
    <edge source="MEX" target="HND">
      <data key="d0">126000</data>
    </edge>
    <edge source="MEX" target="HKG">
      <data key="d0">63089</data>
    </edge>
    <edge source="MEX" target="IDN">
      <data key="d0">438390</data>
    </edge>
    <edge source="MEX" target="ITA">
      <data key="d0">6095139</data>
    </edge>
    <edge source="MEX" target="JPN">
      <data key="d0">42303547</data>
    </edge>
    <edge source="MEX" target="KOR">
      <data key="d0">10339893</data>
    </edge>
    <edge source="MEX" target="NLD">
      <data key="d0">1641729</data>
    </edge>
    <edge source="MEX" target="PER">
      <data key="d0">27037180</data>
    </edge>
    <edge source="MEX" target="PHL">
      <data key="d0">88410</data>
    </edge>
    <edge source="MEX" target="POL">
      <data key="d0">51418</data>
    </edge>
    <edge source="MEX" target="RUS">
      <data key="d0">18558718</data>
    </edge>
    <edge source="MEX" target="IND">
      <data key="d0">6030607</data>
    </edge>
    <edge source="MEX" target="SGP">
      <data key="d0">104162</data>
    </edge>
    <edge source="MEX" target="ESP">
      <data key="d0">1813034</data>
    </edge>
    <edge source="MEX" target="SWE">
      <data key="d0">537627</data>
    </edge>
    <edge source="MEX" target="THA">
      <data key="d0">843363</data>
    </edge>
    <edge source="MEX" target="EGY">
      <data key="d0">82285</data>
    </edge>
    <edge source="MEX" target="GBR">
      <data key="d0">2390095</data>
    </edge>
    <edge source="MEX" target="USA">
      <data key="d0">436858776</data>
    </edge>
    <edge source="PRY" target="ARG">
      <data key="d0">89020</data>
    </edge>
    <edge source="PRY" target="BRA">
      <data key="d0">1000485</data>
    </edge>
    <edge source="PRY" target="KOR">
      <data key="d0">16200</data>
    </edge>
    <edge source="PRY" target="MEX">
      <data key="d0">28250</data>
    </edge>
    <edge source="PRY" target="USA">
      <data key="d0">1380250</data>
    </edge>
    <edge source="PRY" target="URY">
      <data key="d0">44275</data>
    </edge>
    <edge source="ZAF" target="ARG">
      <data key="d0">5071840</data>
    </edge>
    <edge source="ZAF" target="AUS">
      <data key="d0">5185593</data>
    </edge>
    <edge source="ZAF" target="AUT">
      <data key="d0">32336476</data>
    </edge>
    <edge source="ZAF" target="BEL">
      <data key="d0">66765956</data>
    </edge>
    <edge source="ZAF" target="BRA">
      <data key="d0">6130901</data>
    </edge>
    <edge source="ZAF" target="CAN">
      <data key="d0">2391357</data>
    </edge>
    <edge source="ZAF" target="LKA">
      <data key="d0">13443</data>
    </edge>
    <edge source="ZAF" target="CHL">
      <data key="d0">956876</data>
    </edge>
    <edge source="ZAF" target="CHN">
      <data key="d0">120238010</data>
    </edge>
    <edge source="ZAF" target="COL">
      <data key="d0">30343</data>
    </edge>
    <edge source="ZAF" target="CZE">
      <data key="d0">22816</data>
    </edge>
    <edge source="ZAF" target="FRA">
      <data key="d0">20371918</data>
    </edge>
    <edge source="ZAF" target="GMB">
      <data key="d0">57535</data>
    </edge>
    <edge source="ZAF" target="DEU">
      <data key="d0">264323445</data>
    </edge>
    <edge source="ZAF" target="GHA">
      <data key="d0">13795</data>
    </edge>
    <edge source="ZAF" target="GRC">
      <data key="d0">36172</data>
    </edge>
    <edge source="ZAF" target="HKG">
      <data key="d0">14967460</data>
    </edge>
    <edge source="ZAF" target="IDN">
      <data key="d0">2087425</data>
    </edge>
    <edge source="ZAF" target="IRL">
      <data key="d0">17312</data>
    </edge>
    <edge source="ZAF" target="ISR">
      <data key="d0">461227</data>
    </edge>
    <edge source="ZAF" target="ITA">
      <data key="d0">30449029</data>
    </edge>
    <edge source="ZAF" target="CIV">
      <data key="d0">63346</data>
    </edge>
    <edge source="ZAF" target="JPN">
      <data key="d0">188174642</data>
    </edge>
    <edge source="ZAF" target="JOR">
      <data key="d0">17353</data>
    </edge>
    <edge source="ZAF" target="KOR">
      <data key="d0">43008918</data>
    </edge>
    <edge source="ZAF" target="MDG">
      <data key="d0">24136</data>
    </edge>
    <edge source="ZAF" target="MWI">
      <data key="d0">53614</data>
    </edge>
    <edge source="ZAF" target="MYS">
      <data key="d0">13860017</data>
    </edge>
    <edge source="ZAF" target="MUS">
      <data key="d0">32873</data>
    </edge>
    <edge source="ZAF" target="MAR">
      <data key="d0">261555</data>
    </edge>
    <edge source="ZAF" target="MOZ">
      <data key="d0">170133</data>
    </edge>
    <edge source="ZAF" target="NLD">
      <data key="d0">84375783</data>
    </edge>
    <edge source="ZAF" target="NZL">
      <data key="d0">180325</data>
    </edge>
    <edge source="ZAF" target="NOR">
      <data key="d0">15412052</data>
    </edge>
    <edge source="ZAF" target="PAK">
      <data key="d0">1190293</data>
    </edge>
    <edge source="ZAF" target="PRY">
      <data key="d0">67241</data>
    </edge>
    <edge source="ZAF" target="PER">
      <data key="d0">146086</data>
    </edge>
    <edge source="ZAF" target="PHL">
      <data key="d0">211331</data>
    </edge>
    <edge source="ZAF" target="POL">
      <data key="d0">19496082</data>
    </edge>
    <edge source="ZAF" target="PRT">
      <data key="d0">1504872</data>
    </edge>
    <edge source="ZAF" target="ROU">
      <data key="d0">8278346</data>
    </edge>
    <edge source="ZAF" target="RUS">
      <data key="d0">7543797</data>
    </edge>
    <edge source="ZAF" target="SAU">
      <data key="d0">83723</data>
    </edge>
    <edge source="ZAF" target="IND">
      <data key="d0">10397129</data>
    </edge>
    <edge source="ZAF" target="SGP">
      <data key="d0">9431104</data>
    </edge>
    <edge source="ZAF" target="VNM">
      <data key="d0">25410</data>
    </edge>
    <edge source="ZAF" target="SVN">
      <data key="d0">524285</data>
    </edge>
    <edge source="ZAF" target="ZWE">
      <data key="d0">2990763</data>
    </edge>
    <edge source="ZAF" target="ESP">
      <data key="d0">33462228</data>
    </edge>
    <edge source="ZAF" target="SWE">
      <data key="d0">294477</data>
    </edge>
    <edge source="ZAF" target="CHE">
      <data key="d0">3029914</data>
    </edge>
    <edge source="ZAF" target="THA">
      <data key="d0">3724356</data>
    </edge>
    <edge source="ZAF" target="ARE">
      <data key="d0">195851</data>
    </edge>
    <edge source="ZAF" target="TUN">
      <data key="d0">46286</data>
    </edge>
    <edge source="ZAF" target="TUR">
      <data key="d0">3546099</data>
    </edge>
    <edge source="ZAF" target="UGA">
      <data key="d0">45196</data>
    </edge>
    <edge source="ZAF" target="EGY">
      <data key="d0">32919</data>
    </edge>
    <edge source="ZAF" target="GBR">
      <data key="d0">129743173</data>
    </edge>
    <edge source="ZAF" target="TZA">
      <data key="d0">275754</data>
    </edge>
    <edge source="ZAF" target="USA">
      <data key="d0">196355406</data>
    </edge>
    <edge source="ZAF" target="SRB">
      <data key="d0">955662</data>
    </edge>
    <edge source="URY" target="ARG">
      <data key="d0">108460</data>
    </edge>
    <edge source="URY" target="BRA">
      <data key="d0">797454</data>
    </edge>
    <edge source="URY" target="CHN">
      <data key="d0">447967</data>
    </edge>
    <edge source="URY" target="HKG">
      <data key="d0">438589</data>
    </edge>
    <edge source="URY" target="JPN">
      <data key="d0">71497</data>
    </edge>
    <edge source="URY" target="KOR">
      <data key="d0">475721</data>
    </edge>
    <edge source="URY" target="NOR">
      <data key="d0">86598</data>
    </edge>
    <edge source="URY" target="IND">
      <data key="d0">476729</data>
    </edge>
    <edge source="URY" target="GBR">
      <data key="d0">12631</data>
    </edge>
    <edge source="URY" target="USA">
      <data key="d0">12563</data>
    </edge>
    <edge source="AUT" target="BEL">
      <data key="d0">2181251</data>
    </edge>
    <edge source="AUT" target="BGR">
      <data key="d0">25560</data>
    </edge>
    <edge source="AUT" target="CZE">
      <data key="d0">2742103</data>
    </edge>
    <edge source="AUT" target="DNK">
      <data key="d0">21813</data>
    </edge>
    <edge source="AUT" target="FRA">
      <data key="d0">766271</data>
    </edge>
    <edge source="AUT" target="DEU">
      <data key="d0">87316066</data>
    </edge>
    <edge source="AUT" target="HUN">
      <data key="d0">307325</data>
    </edge>
    <edge source="AUT" target="IRL">
      <data key="d0">97691</data>
    </edge>
    <edge source="AUT" target="ITA">
      <data key="d0">70725875</data>
    </edge>
    <edge source="AUT" target="NLD">
      <data key="d0">1112070</data>
    </edge>
    <edge source="AUT" target="NOR">
      <data key="d0">221812</data>
    </edge>
    <edge source="AUT" target="RUS">
      <data key="d0">59150</data>
    </edge>
    <edge source="AUT" target="SVK">
      <data key="d0">90531</data>
    </edge>
    <edge source="AUT" target="SVN">
      <data key="d0">8951833</data>
    </edge>
    <edge source="AUT" target="CHE">
      <data key="d0">6788113</data>
    </edge>
    <edge source="AUT" target="MKD">
      <data key="d0">95349</data>
    </edge>
    <edge source="AUT" target="GBR">
      <data key="d0">254264</data>
    </edge>
    <edge source="AUT" target="USA">
      <data key="d0">80495</data>
    </edge>
    <edge source="LKA" target="DEU">
      <data key="d0">14955</data>
    </edge>
    <edge source="LKA" target="HKG">
      <data key="d0">21811</data>
    </edge>
    <edge source="LKA" target="JPN">
      <data key="d0">30840</data>
    </edge>
    <edge source="LKA" target="KOR">
      <data key="d0">58928</data>
    </edge>
    <edge source="LKA" target="MYS">
      <data key="d0">13325</data>
    </edge>
    <edge source="LKA" target="NLD">
      <data key="d0">60175</data>
    </edge>
    <edge source="LKA" target="NZL">
      <data key="d0">27897</data>
    </edge>
    <edge source="LKA" target="PHL">
      <data key="d0">79586</data>
    </edge>
    <edge source="LKA" target="IND">
      <data key="d0">6412105</data>
    </edge>
    <edge source="LKA" target="SGP">
      <data key="d0">64529</data>
    </edge>
    <edge source="LKA" target="THA">
      <data key="d0">23465</data>
    </edge>
    <edge source="LKA" target="ARE">
      <data key="d0">27062</data>
    </edge>
    <edge source="LKA" target="EGY">
      <data key="d0">264033</data>
    </edge>
    <edge source="COL" target="BEL">
      <data key="d0">39051</data>
    </edge>
    <edge source="COL" target="CHN">
      <data key="d0">7494567</data>
    </edge>
    <edge source="COL" target="DEU">
      <data key="d0">21562</data>
    </edge>
    <edge source="COL" target="HKG">
      <data key="d0">106488</data>
    </edge>
    <edge source="COL" target="JPN">
      <data key="d0">3525519</data>
    </edge>
    <edge source="COL" target="KOR">
      <data key="d0">2983437</data>
    </edge>
    <edge source="COL" target="MEX">
      <data key="d0">2103203</data>
    </edge>
    <edge source="COL" target="NLD">
      <data key="d0">2424247</data>
    </edge>
    <edge source="COL" target="PER">
      <data key="d0">81422</data>
    </edge>
    <edge source="COL" target="IND">
      <data key="d0">134699</data>
    </edge>
    <edge source="COL" target="ZAF">
      <data key="d0">15880</data>
    </edge>
    <edge source="COL" target="ESP">
      <data key="d0">1286671</data>
    </edge>
    <edge source="COL" target="THA">
      <data key="d0">31821</data>
    </edge>
    <edge source="COL" target="USA">
      <data key="d0">11259089</data>
    </edge>
    <edge source="DNK" target="AUT">
      <data key="d0">18135</data>
    </edge>
    <edge source="DNK" target="BEL">
      <data key="d0">2508978</data>
    </edge>
    <edge source="DNK" target="CHN">
      <data key="d0">4113733</data>
    </edge>
    <edge source="DNK" target="FIN">
      <data key="d0">4216388</data>
    </edge>
    <edge source="DNK" target="FRA">
      <data key="d0">1471281</data>
    </edge>
    <edge source="DNK" target="DEU">
      <data key="d0">60267965</data>
    </edge>
    <edge source="DNK" target="HKG">
      <data key="d0">2564457</data>
    </edge>
    <edge source="DNK" target="HUN">
      <data key="d0">114772</data>
    </edge>
    <edge source="DNK" target="IDN">
      <data key="d0">760522</data>
    </edge>
    <edge source="DNK" target="ITA">
      <data key="d0">367056</data>
    </edge>
    <edge source="DNK" target="JPN">
      <data key="d0">572440</data>
    </edge>
    <edge source="DNK" target="KOR">
      <data key="d0">72347</data>
    </edge>
    <edge source="DNK" target="LBN">
      <data key="d0">11592</data>
    </edge>
    <edge source="DNK" target="MYS">
      <data key="d0">27740</data>
    </edge>
    <edge source="DNK" target="MEX">
      <data key="d0">2509048</data>
    </edge>
    <edge source="DNK" target="NLD">
      <data key="d0">5426752</data>
    </edge>
    <edge source="DNK" target="NOR">
      <data key="d0">3816704</data>
    </edge>
    <edge source="DNK" target="PAK">
      <data key="d0">148307</data>
    </edge>
    <edge source="DNK" target="PRT">
      <data key="d0">401382</data>
    </edge>
    <edge source="DNK" target="SAU">
      <data key="d0">13923</data>
    </edge>
    <edge source="DNK" target="IND">
      <data key="d0">2242916</data>
    </edge>
    <edge source="DNK" target="ESP">
      <data key="d0">8493127</data>
    </edge>
    <edge source="DNK" target="SWE">
      <data key="d0">45541487</data>
    </edge>
    <edge source="DNK" target="CHE">
      <data key="d0">1012621</data>
    </edge>
    <edge source="DNK" target="THA">
      <data key="d0">77437</data>
    </edge>
    <edge source="DNK" target="TUR">
      <data key="d0">113731</data>
    </edge>
    <edge source="DNK" target="GBR">
      <data key="d0">8571913</data>
    </edge>
    <edge source="DNK" target="USA">
      <data key="d0">2217987</data>
    </edge>
    <edge source="IDN" target="AUS">
      <data key="d0">11540471</data>
    </edge>
    <edge source="IDN" target="BRA">
      <data key="d0">15310527</data>
    </edge>
    <edge source="IDN" target="BGR">
      <data key="d0">27847705</data>
    </edge>
    <edge source="IDN" target="CAN">
      <data key="d0">14734875</data>
    </edge>
    <edge source="IDN" target="CHN">
      <data key="d0">6975236</data>
    </edge>
    <edge source="IDN" target="FIN">
      <data key="d0">58254840</data>
    </edge>
    <edge source="IDN" target="FRA">
      <data key="d0">13477</data>
    </edge>
    <edge source="IDN" target="DEU">
      <data key="d0">49977391</data>
    </edge>
    <edge source="IDN" target="HKG">
      <data key="d0">1682665</data>
    </edge>
    <edge source="IDN" target="JPN">
      <data key="d0">940801838</data>
    </edge>
    <edge source="IDN" target="KOR">
      <data key="d0">242994563</data>
    </edge>
    <edge source="IDN" target="MYS">
      <data key="d0">2478717</data>
    </edge>
    <edge source="IDN" target="PAK">
      <data key="d0">59900</data>
    </edge>
    <edge source="IDN" target="PHL">
      <data key="d0">108165960</data>
    </edge>
    <edge source="IDN" target="IND">
      <data key="d0">84268946</data>
    </edge>
    <edge source="IDN" target="SGP">
      <data key="d0">13804960</data>
    </edge>
    <edge source="IDN" target="ZAF">
      <data key="d0">60400</data>
    </edge>
    <edge source="IDN" target="ESP">
      <data key="d0">345568178</data>
    </edge>
    <edge source="IDN" target="SWE">
      <data key="d0">23112770</data>
    </edge>
    <edge source="IDN" target="CHE">
      <data key="d0">24073538</data>
    </edge>
    <edge source="IDN" target="THA">
      <data key="d0">570985</data>
    </edge>
    <edge source="IDN" target="ARE">
      <data key="d0">34867</data>
    </edge>
    <edge source="IDN" target="USA">
      <data key="d0">504081</data>
    </edge>
    <edge source="JAM" target="CAN">
      <data key="d0">117492576</data>
    </edge>
    <edge source="JAM" target="CHN">
      <data key="d0">6092163</data>
    </edge>
    <edge source="JAM" target="DNK">
      <data key="d0">973969</data>
    </edge>
    <edge source="JAM" target="FRA">
      <data key="d0">40456140</data>
    </edge>
    <edge source="JAM" target="GHA">
      <data key="d0">15624173</data>
    </edge>
    <edge source="JAM" target="KOR">
      <data key="d0">27915</data>
    </edge>
    <edge source="JAM" target="MEX">
      <data key="d0">579780</data>
    </edge>
    <edge source="JAM" target="NLD">
      <data key="d0">142605060</data>
    </edge>
    <edge source="JAM" target="NOR">
      <data key="d0">120028060</data>
    </edge>
    <edge source="JAM" target="ESP">
      <data key="d0">56996</data>
    </edge>
    <edge source="JAM" target="SWE">
      <data key="d0">28679869</data>
    </edge>
    <edge source="JAM" target="ARE">
      <data key="d0">6396319</data>
    </edge>
    <edge source="JAM" target="GBR">
      <data key="d0">35657680</data>
    </edge>
    <edge source="JAM" target="USA">
      <data key="d0">224303476</data>
    </edge>
    <edge source="NZL" target="AUS">
      <data key="d0">5072450</data>
    </edge>
    <edge source="NZL" target="CAN">
      <data key="d0">75222</data>
    </edge>
    <edge source="NZL" target="CHN">
      <data key="d0">10140831</data>
    </edge>
    <edge source="NZL" target="FRA">
      <data key="d0">11425</data>
    </edge>
    <edge source="NZL" target="DEU">
      <data key="d0">76977</data>
    </edge>
    <edge source="NZL" target="GRC">
      <data key="d0">37366</data>
    </edge>
    <edge source="NZL" target="HKG">
      <data key="d0">908479</data>
    </edge>
    <edge source="NZL" target="IDN">
      <data key="d0">4461823</data>
    </edge>
    <edge source="NZL" target="JPN">
      <data key="d0">11407337</data>
    </edge>
    <edge source="NZL" target="KOR">
      <data key="d0">6417131</data>
    </edge>
    <edge source="NZL" target="MYS">
      <data key="d0">74908</data>
    </edge>
    <edge source="NZL" target="NLD">
      <data key="d0">12265</data>
    </edge>
    <edge source="NZL" target="PAK">
      <data key="d0">137914</data>
    </edge>
    <edge source="NZL" target="IND">
      <data key="d0">293893</data>
    </edge>
    <edge source="NZL" target="ZAF">
      <data key="d0">31860</data>
    </edge>
    <edge source="NZL" target="THA">
      <data key="d0">26062</data>
    </edge>
    <edge source="NZL" target="ARE">
      <data key="d0">46563</data>
    </edge>
    <edge source="NZL" target="GBR">
      <data key="d0">570864</data>
    </edge>
    <edge source="NZL" target="USA">
      <data key="d0">430933</data>
    </edge>
    <edge source="NOR" target="AUT">
      <data key="d0">244977</data>
    </edge>
    <edge source="NOR" target="BEL">
      <data key="d0">2423696</data>
    </edge>
    <edge source="NOR" target="CAN">
      <data key="d0">369763</data>
    </edge>
    <edge source="NOR" target="CHN">
      <data key="d0">7606265</data>
    </edge>
    <edge source="NOR" target="DNK">
      <data key="d0">1703650</data>
    </edge>
    <edge source="NOR" target="FIN">
      <data key="d0">13658966</data>
    </edge>
    <edge source="NOR" target="FRA">
      <data key="d0">1946767</data>
    </edge>
    <edge source="NOR" target="DEU">
      <data key="d0">13995305</data>
    </edge>
    <edge source="NOR" target="HKG">
      <data key="d0">89059</data>
    </edge>
    <edge source="NOR" target="IDN">
      <data key="d0">78973</data>
    </edge>
    <edge source="NOR" target="ITA">
      <data key="d0">56806</data>
    </edge>
    <edge source="NOR" target="JPN">
      <data key="d0">30600</data>
    </edge>
    <edge source="NOR" target="NLD">
      <data key="d0">879421</data>
    </edge>
    <edge source="NOR" target="POL">
      <data key="d0">270186</data>
    </edge>
    <edge source="NOR" target="IND">
      <data key="d0">585607</data>
    </edge>
    <edge source="NOR" target="SGP">
      <data key="d0">167409</data>
    </edge>
    <edge source="NOR" target="ESP">
      <data key="d0">1880842</data>
    </edge>
    <edge source="NOR" target="SWE">
      <data key="d0">14788243</data>
    </edge>
    <edge source="NOR" target="CHE">
      <data key="d0">35393</data>
    </edge>
    <edge source="NOR" target="GBR">
      <data key="d0">8435689</data>
    </edge>
    <edge source="NOR" target="USA">
      <data key="d0">2726820</data>
    </edge>
    <edge source="PHL" target="AUS">
      <data key="d0">6053419</data>
    </edge>
    <edge source="PHL" target="BEL">
      <data key="d0">98200</data>
    </edge>
    <edge source="PHL" target="BRA">
      <data key="d0">41231</data>
    </edge>
    <edge source="PHL" target="CAN">
      <data key="d0">839274</data>
    </edge>
    <edge source="PHL" target="CHL">
      <data key="d0">237837</data>
    </edge>
    <edge source="PHL" target="CHN">
      <data key="d0">17462294</data>
    </edge>
    <edge source="PHL" target="DNK">
      <data key="d0">50000</data>
    </edge>
    <edge source="PHL" target="DEU">
      <data key="d0">4796359</data>
    </edge>
    <edge source="PHL" target="HKG">
      <data key="d0">5227195</data>
    </edge>
    <edge source="PHL" target="IDN">
      <data key="d0">322948</data>
    </edge>
    <edge source="PHL" target="ITA">
      <data key="d0">17034</data>
    </edge>
    <edge source="PHL" target="JPN">
      <data key="d0">183145103</data>
    </edge>
    <edge source="PHL" target="KOR">
      <data key="d0">32207000</data>
    </edge>
    <edge source="PHL" target="MYS">
      <data key="d0">5558067</data>
    </edge>
    <edge source="PHL" target="IND">
      <data key="d0">2416039</data>
    </edge>
    <edge source="PHL" target="SGP">
      <data key="d0">2610928</data>
    </edge>
    <edge source="PHL" target="VNM">
      <data key="d0">135920</data>
    </edge>
    <edge source="PHL" target="ESP">
      <data key="d0">40217</data>
    </edge>
    <edge source="PHL" target="SWE">
      <data key="d0">25240</data>
    </edge>
    <edge source="PHL" target="THA">
      <data key="d0">746669</data>
    </edge>
    <edge source="PHL" target="USA">
      <data key="d0">3221667</data>
    </edge>
    <edge source="ROU" target="AUS">
      <data key="d0">93000</data>
    </edge>
    <edge source="ROU" target="AUT">
      <data key="d0">5680000</data>
    </edge>
    <edge source="ROU" target="BEL">
      <data key="d0">1812000</data>
    </edge>
    <edge source="ROU" target="BGR">
      <data key="d0">17586000</data>
    </edge>
    <edge source="ROU" target="CHN">
      <data key="d0">9442000</data>
    </edge>
    <edge source="ROU" target="FRA">
      <data key="d0">1682000</data>
    </edge>
    <edge source="ROU" target="DEU">
      <data key="d0">33683000</data>
    </edge>
    <edge source="ROU" target="GRC">
      <data key="d0">1733000</data>
    </edge>
    <edge source="ROU" target="HKG">
      <data key="d0">339000</data>
    </edge>
    <edge source="ROU" target="HUN">
      <data key="d0">10997000</data>
    </edge>
    <edge source="ROU" target="IDN">
      <data key="d0">65000</data>
    </edge>
    <edge source="ROU" target="ISR">
      <data key="d0">180000</data>
    </edge>
    <edge source="ROU" target="ITA">
      <data key="d0">50423000</data>
    </edge>
    <edge source="ROU" target="JPN">
      <data key="d0">3706000</data>
    </edge>
    <edge source="ROU" target="KOR">
      <data key="d0">21298000</data>
    </edge>
    <edge source="ROU" target="MDA">
      <data key="d0">8004000</data>
    </edge>
    <edge source="ROU" target="NLD">
      <data key="d0">26544000</data>
    </edge>
    <edge source="ROU" target="PAK">
      <data key="d0">16000</data>
    </edge>
    <edge source="ROU" target="POL">
      <data key="d0">3958000</data>
    </edge>
    <edge source="ROU" target="RUS">
      <data key="d0">51623000</data>
    </edge>
    <edge source="ROU" target="IND">
      <data key="d0">3049000</data>
    </edge>
    <edge source="ROU" target="SVK">
      <data key="d0">1469000</data>
    </edge>
    <edge source="ROU" target="SVN">
      <data key="d0">24000</data>
    </edge>
    <edge source="ROU" target="ESP">
      <data key="d0">690000</data>
    </edge>
    <edge source="ROU" target="THA">
      <data key="d0">1165000</data>
    </edge>
    <edge source="ROU" target="ARE">
      <data key="d0">111000</data>
    </edge>
    <edge source="ROU" target="TUR">
      <data key="d0">97756000</data>
    </edge>
    <edge source="ROU" target="UKR">
      <data key="d0">5055000</data>
    </edge>
    <edge source="ROU" target="MKD">
      <data key="d0">3709000</data>
    </edge>
    <edge source="ROU" target="EGY">
      <data key="d0">39000</data>
    </edge>
    <edge source="ROU" target="GBR">
      <data key="d0">5241000</data>
    </edge>
    <edge source="ROU" target="USA">
      <data key="d0">106000</data>
    </edge>
    <edge source="ROU" target="SRB">
      <data key="d0">2771000</data>
    </edge>
    <edge source="VNM" target="CHN">
      <data key="d0">19483000</data>
    </edge>
    <edge source="VNM" target="HKG">
      <data key="d0">772000</data>
    </edge>
    <edge source="VNM" target="JPN">
      <data key="d0">9808000</data>
    </edge>
    <edge source="VNM" target="KOR">
      <data key="d0">30000</data>
    </edge>
    <edge source="VNM" target="MYS">
      <data key="d0">2137000</data>
    </edge>
    <edge source="VNM" target="THA">
      <data key="d0">1698000</data>
    </edge>
    <edge source="VNM" target="GBR">
      <data key="d0">643000</data>
    </edge>
    <edge source="EGY" target="BEL">
      <data key="d0">365177</data>
    </edge>
    <edge source="EGY" target="CHN">
      <data key="d0">36012</data>
    </edge>
    <edge source="EGY" target="FRA">
      <data key="d0">43373</data>
    </edge>
    <edge source="EGY" target="DEU">
      <data key="d0">107587</data>
    </edge>
    <edge source="EGY" target="GRC">
      <data key="d0">208438</data>
    </edge>
    <edge source="EGY" target="HKG">
      <data key="d0">30245</data>
    </edge>
    <edge source="EGY" target="JPN">
      <data key="d0">115850</data>
    </edge>
    <edge source="EGY" target="JOR">
      <data key="d0">25704</data>
    </edge>
    <edge source="EGY" target="KOR">
      <data key="d0">1263443</data>
    </edge>
    <edge source="EGY" target="OMN">
      <data key="d0">38952</data>
    </edge>
    <edge source="EGY" target="NLD">
      <data key="d0">804970</data>
    </edge>
    <edge source="EGY" target="PAK">
      <data key="d0">545252</data>
    </edge>
    <edge source="EGY" target="PRT">
      <data key="d0">25962</data>
    </edge>
    <edge source="EGY" target="ROU">
      <data key="d0">28961</data>
    </edge>
    <edge source="EGY" target="SAU">
      <data key="d0">31765</data>
    </edge>
    <edge source="EGY" target="IND">
      <data key="d0">525840</data>
    </edge>
    <edge source="EGY" target="CHE">
      <data key="d0">28870</data>
    </edge>
    <edge source="EGY" target="ARE">
      <data key="d0">306926</data>
    </edge>
    <edge source="EGY" target="TUR">
      <data key="d0">2822132</data>
    </edge>
    <edge source="EGY" target="GBR">
      <data key="d0">2476015</data>
    </edge>
    <edge source="BGR" target="AUT">
      <data key="d0">2599905</data>
    </edge>
    <edge source="BGR" target="BEL">
      <data key="d0">637342</data>
    </edge>
    <edge source="BGR" target="CAN">
      <data key="d0">8509017</data>
    </edge>
    <edge source="BGR" target="CHN">
      <data key="d0">5588047</data>
    </edge>
    <edge source="BGR" target="FIN">
      <data key="d0">3535359</data>
    </edge>
    <edge source="BGR" target="FRA">
      <data key="d0">20837</data>
    </edge>
    <edge source="BGR" target="DEU">
      <data key="d0">9099849</data>
    </edge>
    <edge source="BGR" target="GRC">
      <data key="d0">27426002</data>
    </edge>
    <edge source="BGR" target="IRL">
      <data key="d0">732555</data>
    </edge>
    <edge source="BGR" target="ITA">
      <data key="d0">3080678</data>
    </edge>
    <edge source="BGR" target="JPN">
      <data key="d0">3472486</data>
    </edge>
    <edge source="BGR" target="KOR">
      <data key="d0">3498628</data>
    </edge>
    <edge source="BGR" target="MYS">
      <data key="d0">564132</data>
    </edge>
    <edge source="BGR" target="NLD">
      <data key="d0">3204565</data>
    </edge>
    <edge source="BGR" target="PAK">
      <data key="d0">56748</data>
    </edge>
    <edge source="BGR" target="PER">
      <data key="d0">1840550</data>
    </edge>
    <edge source="BGR" target="POL">
      <data key="d0">226693</data>
    </edge>
    <edge source="BGR" target="ROU">
      <data key="d0">196579</data>
    </edge>
    <edge source="BGR" target="IND">
      <data key="d0">882587</data>
    </edge>
    <edge source="BGR" target="SGP">
      <data key="d0">136031</data>
    </edge>
    <edge source="BGR" target="SVN">
      <data key="d0">26125</data>
    </edge>
    <edge source="BGR" target="ESP">
      <data key="d0">3572541</data>
    </edge>
    <edge source="BGR" target="SWE">
      <data key="d0">442409</data>
    </edge>
    <edge source="BGR" target="CHE">
      <data key="d0">218296</data>
    </edge>
    <edge source="BGR" target="THA">
      <data key="d0">613815</data>
    </edge>
    <edge source="BGR" target="TUR">
      <data key="d0">12154000</data>
    </edge>
    <edge source="BGR" target="MKD">
      <data key="d0">1956057</data>
    </edge>
    <edge source="BGR" target="GBR">
      <data key="d0">2952344</data>
    </edge>
    <edge source="BGR" target="USA">
      <data key="d0">578201</data>
    </edge>
    <edge source="BGR" target="SRB">
      <data key="d0">5559256</data>
    </edge>
    <edge source="CZE" target="AUT">
      <data key="d0">32150073</data>
    </edge>
    <edge source="CZE" target="BEL">
      <data key="d0">1797266</data>
    </edge>
    <edge source="CZE" target="FRA">
      <data key="d0">653509</data>
    </edge>
    <edge source="CZE" target="DEU">
      <data key="d0">107291557</data>
    </edge>
    <edge source="CZE" target="ITA">
      <data key="d0">3181147</data>
    </edge>
    <edge source="CZE" target="JPN">
      <data key="d0">54921</data>
    </edge>
    <edge source="CZE" target="LTU">
      <data key="d0">35035</data>
    </edge>
    <edge source="CZE" target="NLD">
      <data key="d0">1223855</data>
    </edge>
    <edge source="CZE" target="POL">
      <data key="d0">1697528</data>
    </edge>
    <edge source="CZE" target="SVK">
      <data key="d0">1961565</data>
    </edge>
    <edge source="CZE" target="SVN">
      <data key="d0">123507</data>
    </edge>
    <edge source="CZE" target="ESP">
      <data key="d0">496850</data>
    </edge>
    <edge source="CZE" target="SWE">
      <data key="d0">256718</data>
    </edge>
    <edge source="CZE" target="CHE">
      <data key="d0">1269352</data>
    </edge>
    <edge source="CZE" target="UKR">
      <data key="d0">147456</data>
    </edge>
    <edge source="CZE" target="GBR">
      <data key="d0">2288032</data>
    </edge>
    <edge source="CZE" target="USA">
      <data key="d0">15583</data>
    </edge>
    <edge source="HUN" target="AUT">
      <data key="d0">27039000</data>
    </edge>
    <edge source="HUN" target="BEL">
      <data key="d0">935000</data>
    </edge>
    <edge source="HUN" target="BGR">
      <data key="d0">54000</data>
    </edge>
    <edge source="HUN" target="CHN">
      <data key="d0">214000</data>
    </edge>
    <edge source="HUN" target="HRV">
      <data key="d0">52000</data>
    </edge>
    <edge source="HUN" target="CZE">
      <data key="d0">3152000</data>
    </edge>
    <edge source="HUN" target="DNK">
      <data key="d0">49000</data>
    </edge>
    <edge source="HUN" target="FRA">
      <data key="d0">357000</data>
    </edge>
    <edge source="HUN" target="DEU">
      <data key="d0">30901000</data>
    </edge>
    <edge source="HUN" target="ISR">
      <data key="d0">22000</data>
    </edge>
    <edge source="HUN" target="ITA">
      <data key="d0">40587000</data>
    </edge>
    <edge source="HUN" target="JPN">
      <data key="d0">3576000</data>
    </edge>
    <edge source="HUN" target="KOR">
      <data key="d0">169000</data>
    </edge>
    <edge source="HUN" target="MAR">
      <data key="d0">16000</data>
    </edge>
    <edge source="HUN" target="NLD">
      <data key="d0">3445000</data>
    </edge>
    <edge source="HUN" target="NOR">
      <data key="d0">716000</data>
    </edge>
    <edge source="HUN" target="POL">
      <data key="d0">2108000</data>
    </edge>
    <edge source="HUN" target="ROU">
      <data key="d0">588000</data>
    </edge>
    <edge source="HUN" target="RUS">
      <data key="d0">5910000</data>
    </edge>
    <edge source="HUN" target="IND">
      <data key="d0">791000</data>
    </edge>
    <edge source="HUN" target="SVK">
      <data key="d0">5867000</data>
    </edge>
    <edge source="HUN" target="SVN">
      <data key="d0">15119000</data>
    </edge>
    <edge source="HUN" target="ZAF">
      <data key="d0">157000</data>
    </edge>
    <edge source="HUN" target="ESP">
      <data key="d0">854000</data>
    </edge>
    <edge source="HUN" target="SWE">
      <data key="d0">242000</data>
    </edge>
    <edge source="HUN" target="CHE">
      <data key="d0">202000</data>
    </edge>
    <edge source="HUN" target="TUR">
      <data key="d0">192000</data>
    </edge>
    <edge source="HUN" target="UKR">
      <data key="d0">176000</data>
    </edge>
    <edge source="HUN" target="MKD">
      <data key="d0">580000</data>
    </edge>
    <edge source="HUN" target="GBR">
      <data key="d0">7069000</data>
    </edge>
    <edge source="HUN" target="USA">
      <data key="d0">23000</data>
    </edge>
    <edge source="HUN" target="SRB">
      <data key="d0">117000</data>
    </edge>
    <edge source="IRL" target="AUS">
      <data key="d0">96810</data>
    </edge>
    <edge source="IRL" target="BEL">
      <data key="d0">33643957</data>
    </edge>
    <edge source="IRL" target="BGR">
      <data key="d0">632630</data>
    </edge>
    <edge source="IRL" target="CHN">
      <data key="d0">529910</data>
    </edge>
    <edge source="IRL" target="DNK">
      <data key="d0">381203</data>
    </edge>
    <edge source="IRL" target="FIN">
      <data key="d0">19692535</data>
    </edge>
    <edge source="IRL" target="FRA">
      <data key="d0">33406906</data>
    </edge>
    <edge source="IRL" target="DEU">
      <data key="d0">4539007</data>
    </edge>
    <edge source="IRL" target="HKG">
      <data key="d0">251141</data>
    </edge>
    <edge source="IRL" target="ITA">
      <data key="d0">15378818</data>
    </edge>
    <edge source="IRL" target="LVA">
      <data key="d0">30154</data>
    </edge>
    <edge source="IRL" target="MYS">
      <data key="d0">16234</data>
    </edge>
    <edge source="IRL" target="MAR">
      <data key="d0">240611</data>
    </edge>
    <edge source="IRL" target="NLD">
      <data key="d0">133133811</data>
    </edge>
    <edge source="IRL" target="NOR">
      <data key="d0">70524807</data>
    </edge>
    <edge source="IRL" target="PAK">
      <data key="d0">58216</data>
    </edge>
    <edge source="IRL" target="POL">
      <data key="d0">14106363</data>
    </edge>
    <edge source="IRL" target="PRT">
      <data key="d0">488362</data>
    </edge>
    <edge source="IRL" target="ROU">
      <data key="d0">2031473</data>
    </edge>
    <edge source="IRL" target="RUS">
      <data key="d0">10051506</data>
    </edge>
    <edge source="IRL" target="IND">
      <data key="d0">144674</data>
    </edge>
    <edge source="IRL" target="SVK">
      <data key="d0">1345577</data>
    </edge>
    <edge source="IRL" target="ZAF">
      <data key="d0">1448606</data>
    </edge>
    <edge source="IRL" target="ESP">
      <data key="d0">11862949</data>
    </edge>
    <edge source="IRL" target="SWE">
      <data key="d0">9857114</data>
    </edge>
    <edge source="IRL" target="CHE">
      <data key="d0">5804694</data>
    </edge>
    <edge source="IRL" target="THA">
      <data key="d0">19404</data>
    </edge>
    <edge source="IRL" target="EGY">
      <data key="d0">858896</data>
    </edge>
    <edge source="IRL" target="GBR">
      <data key="d0">101558943</data>
    </edge>
    <edge source="IRL" target="USA">
      <data key="d0">709859</data>
    </edge>
    <edge source="SVK" target="AUT">
      <data key="d0">11433775</data>
    </edge>
    <edge source="SVK" target="BEL">
      <data key="d0">1811743</data>
    </edge>
    <edge source="SVK" target="CHN">
      <data key="d0">33909</data>
    </edge>
    <edge source="SVK" target="CZE">
      <data key="d0">15362406</data>
    </edge>
    <edge source="SVK" target="FRA">
      <data key="d0">73264</data>
    </edge>
    <edge source="SVK" target="DEU">
      <data key="d0">12835504</data>
    </edge>
    <edge source="SVK" target="HUN">
      <data key="d0">484491</data>
    </edge>
    <edge source="SVK" target="ITA">
      <data key="d0">2671072</data>
    </edge>
    <edge source="SVK" target="NLD">
      <data key="d0">90819</data>
    </edge>
    <edge source="SVK" target="NOR">
      <data key="d0">146982</data>
    </edge>
    <edge source="SVK" target="POL">
      <data key="d0">191471</data>
    </edge>
    <edge source="SVK" target="RUS">
      <data key="d0">15798</data>
    </edge>
    <edge source="SVK" target="SVN">
      <data key="d0">10371</data>
    </edge>
    <edge source="SVK" target="ESP">
      <data key="d0">167529</data>
    </edge>
    <edge source="SVK" target="CHE">
      <data key="d0">210617</data>
    </edge>
    <edge source="SVK" target="GBR">
      <data key="d0">2350125</data>
    </edge>
    <edge source="SVK" target="SRB">
      <data key="d0">88944</data>
    </edge>
    <edge source="SVN" target="AUT">
      <data key="d0">4751317</data>
    </edge>
    <edge source="SVN" target="BEL">
      <data key="d0">1225859</data>
    </edge>
    <edge source="SVN" target="CHN">
      <data key="d0">58400</data>
    </edge>
    <edge source="SVN" target="HRV">
      <data key="d0">694421</data>
    </edge>
    <edge source="SVN" target="CZE">
      <data key="d0">53293</data>
    </edge>
    <edge source="SVN" target="DEU">
      <data key="d0">5775182</data>
    </edge>
    <edge source="SVN" target="GRC">
      <data key="d0">528084</data>
    </edge>
    <edge source="SVN" target="HUN">
      <data key="d0">74065</data>
    </edge>
    <edge source="SVN" target="ITA">
      <data key="d0">14290777</data>
    </edge>
    <edge source="SVN" target="NLD">
      <data key="d0">1022150</data>
    </edge>
    <edge source="SVN" target="NOR">
      <data key="d0">314044</data>
    </edge>
    <edge source="SVN" target="ZAF">
      <data key="d0">52972</data>
    </edge>
    <edge source="SVN" target="ESP">
      <data key="d0">15292</data>
    </edge>
    <edge source="SVN" target="CHE">
      <data key="d0">144120</data>
    </edge>
    <edge source="SVN" target="MKD">
      <data key="d0">35276</data>
    </edge>
    <edge source="SVN" target="GBR">
      <data key="d0">39279</data>
    </edge>
    <edge source="SVN" target="SRB">
      <data key="d0">58576</data>
    </edge>
    <edge source="MKD" target="BEL">
      <data key="d0">1148288</data>
    </edge>
    <edge source="MKD" target="BGR">
      <data key="d0">11304234</data>
    </edge>
    <edge source="MKD" target="GRC">
      <data key="d0">115636</data>
    </edge>
    <edge source="MKD" target="ITA">
      <data key="d0">26943</data>
    </edge>
    <edge source="MKD" target="SVN">
      <data key="d0">34498</data>
    </edge>
    <edge source="MKD" target="ESP">
      <data key="d0">10826</data>
    </edge>
    <edge source="MKD" target="CHE">
      <data key="d0">2498149</data>
    </edge>
    <edge source="MKD" target="TUR">
      <data key="d0">237605</data>
    </edge>
    <edge source="MKD" target="SRB">
      <data key="d0">814778</data>
    </edge>
    <edge source="ARM" target="BGR">
      <data key="d0">523544</data>
    </edge>
    <edge source="ARM" target="CHN">
      <data key="d0">557620</data>
    </edge>
    <edge source="ARM" target="DEU">
      <data key="d0">3057375</data>
    </edge>
    <edge source="ARM" target="GRC">
      <data key="d0">2236000</data>
    </edge>
    <edge source="ARM" target="JPN">
      <data key="d0">124498</data>
    </edge>
    <edge source="ARM" target="LBN">
      <data key="d0">113576</data>
    </edge>
    <edge source="ARM" target="NLD">
      <data key="d0">2492453</data>
    </edge>
    <edge source="ARM" target="PAK">
      <data key="d0">69786</data>
    </edge>
    <edge source="ARM" target="RUS">
      <data key="d0">353250</data>
    </edge>
    <edge source="ARM" target="IND">
      <data key="d0">360346</data>
    </edge>
    <edge source="ARM" target="CHE">
      <data key="d0">1759200</data>
    </edge>
    <edge source="ARM" target="ARE">
      <data key="d0">4401234</data>
    </edge>
    <edge source="ARM" target="GBR">
      <data key="d0">131651</data>
    </edge>
    <edge source="ARM" target="USA">
      <data key="d0">5974054</data>
    </edge>
    <edge source="CRI" target="CHN">
      <data key="d0">180478</data>
    </edge>
    <edge source="CRI" target="COL">
      <data key="d0">91760</data>
    </edge>
    <edge source="CRI" target="SLV">
      <data key="d0">22239</data>
    </edge>
    <edge source="CRI" target="GTM">
      <data key="d0">527374</data>
    </edge>
    <edge source="CRI" target="HKG">
      <data key="d0">27000</data>
    </edge>
    <edge source="CRI" target="JPN">
      <data key="d0">15788</data>
    </edge>
    <edge source="CRI" target="MEX">
      <data key="d0">122574</data>
    </edge>
    <edge source="CRI" target="NLD">
      <data key="d0">25263</data>
    </edge>
    <edge source="CRI" target="NIC">
      <data key="d0">56811</data>
    </edge>
    <edge source="CRI" target="PAN">
      <data key="d0">80162</data>
    </edge>
    <edge source="CRI" target="USA">
      <data key="d0">6073053</data>
    </edge>
    <edge source="GTM" target="SLV">
      <data key="d0">67511</data>
    </edge>
    <edge source="GTM" target="HND">
      <data key="d0">23451</data>
    </edge>
    <edge source="GTM" target="MEX">
      <data key="d0">27578477</data>
    </edge>
    <edge source="GTM" target="USA">
      <data key="d0">1444323</data>
    </edge>
    <edge source="HND" target="BEL">
      <data key="d0">8268633</data>
    </edge>
    <edge source="HND" target="CAN">
      <data key="d0">1505165</data>
    </edge>
    <edge source="HND" target="SLV">
      <data key="d0">3218875</data>
    </edge>
    <edge source="HND" target="GTM">
      <data key="d0">718993</data>
    </edge>
    <edge source="HND" target="JPN">
      <data key="d0">6220618</data>
    </edge>
    <edge source="HND" target="KOR">
      <data key="d0">5770898</data>
    </edge>
    <edge source="HND" target="POL">
      <data key="d0">10106357</data>
    </edge>
    <edge source="HND" target="RUS">
      <data key="d0">28178</data>
    </edge>
    <edge source="HND" target="GBR">
      <data key="d0">7737684</data>
    </edge>
    <edge source="HND" target="USA">
      <data key="d0">20028778</data>
    </edge>
    <edge source="KAZ" target="CHN">
      <data key="d0">47238100</data>
    </edge>
    <edge source="KAZ" target="FIN">
      <data key="d0">107200</data>
    </edge>
    <edge source="KAZ" target="DEU">
      <data key="d0">123000</data>
    </edge>
    <edge source="KAZ" target="ITA">
      <data key="d0">17400</data>
    </edge>
    <edge source="KAZ" target="KOR">
      <data key="d0">102600</data>
    </edge>
    <edge source="KAZ" target="LVA">
      <data key="d0">142800</data>
    </edge>
    <edge source="KAZ" target="RUS">
      <data key="d0">87758700</data>
    </edge>
    <edge source="KAZ" target="SVK">
      <data key="d0">1442000</data>
    </edge>
    <edge source="KAZ" target="UKR">
      <data key="d0">857300</data>
    </edge>
    <edge source="MDG" target="FRA">
      <data key="d0">134148</data>
    </edge>
    <edge source="MDG" target="DEU">
      <data key="d0">14091</data>
    </edge>
    <edge source="MDG" target="NOR">
      <data key="d0">1384463</data>
    </edge>
    <edge source="MDG" target="SGP">
      <data key="d0">30845</data>
    </edge>
    <edge source="MDG" target="SWE">
      <data key="d0">5601826</data>
    </edge>
    <edge source="MWI" target="MOZ">
      <data key="d0">181827</data>
    </edge>
    <edge source="MWI" target="ZAF">
      <data key="d0">450686</data>
    </edge>
    <edge source="MAR" target="BEL">
      <data key="d0">4780087</data>
    </edge>
    <edge source="MAR" target="BGR">
      <data key="d0">14273599</data>
    </edge>
    <edge source="MAR" target="CAN">
      <data key="d0">940834</data>
    </edge>
    <edge source="MAR" target="CHN">
      <data key="d0">3123728</data>
    </edge>
    <edge source="MAR" target="FRA">
      <data key="d0">22189196</data>
    </edge>
    <edge source="MAR" target="DEU">
      <data key="d0">6799946</data>
    </edge>
    <edge source="MAR" target="GRC">
      <data key="d0">2210048</data>
    </edge>
    <edge source="MAR" target="HKG">
      <data key="d0">194866</data>
    </edge>
    <edge source="MAR" target="ITA">
      <data key="d0">6157313</data>
    </edge>
    <edge source="MAR" target="KOR">
      <data key="d0">2420867</data>
    </edge>
    <edge source="MAR" target="NLD">
      <data key="d0">3054213</data>
    </edge>
    <edge source="MAR" target="NOR">
      <data key="d0">377356</data>
    </edge>
    <edge source="MAR" target="PAK">
      <data key="d0">85524</data>
    </edge>
    <edge source="MAR" target="PRT">
      <data key="d0">34823</data>
    </edge>
    <edge source="MAR" target="SAU">
      <data key="d0">62793</data>
    </edge>
    <edge source="MAR" target="IND">
      <data key="d0">828664</data>
    </edge>
    <edge source="MAR" target="SGP">
      <data key="d0">10354</data>
    </edge>
    <edge source="MAR" target="ZAF">
      <data key="d0">25674</data>
    </edge>
    <edge source="MAR" target="ESP">
      <data key="d0">45661132</data>
    </edge>
    <edge source="MAR" target="SWE">
      <data key="d0">32127</data>
    </edge>
    <edge source="MAR" target="ARE">
      <data key="d0">94582</data>
    </edge>
    <edge source="MAR" target="GBR">
      <data key="d0">1165296</data>
    </edge>
    <edge source="MAR" target="USA">
      <data key="d0">201245</data>
    </edge>
    <edge source="PER" target="DZA">
      <data key="d0">13209220</data>
    </edge>
    <edge source="PER" target="ARG">
      <data key="d0">1479508</data>
    </edge>
    <edge source="PER" target="AUS">
      <data key="d0">21306488</data>
    </edge>
    <edge source="PER" target="BEL">
      <data key="d0">67539841</data>
    </edge>
    <edge source="PER" target="BRA">
      <data key="d0">88008385</data>
    </edge>
    <edge source="PER" target="BGR">
      <data key="d0">18175309</data>
    </edge>
    <edge source="PER" target="CAN">
      <data key="d0">69733968</data>
    </edge>
    <edge source="PER" target="CHL">
      <data key="d0">16081574</data>
    </edge>
    <edge source="PER" target="CHN">
      <data key="d0">75246705</data>
    </edge>
    <edge source="PER" target="COL">
      <data key="d0">3698730</data>
    </edge>
    <edge source="PER" target="CRI">
      <data key="d0">144050</data>
    </edge>
    <edge source="PER" target="ECU">
      <data key="d0">2165695</data>
    </edge>
    <edge source="PER" target="DEU">
      <data key="d0">7057802</data>
    </edge>
    <edge source="PER" target="HKG">
      <data key="d0">206988</data>
    </edge>
    <edge source="PER" target="ITA">
      <data key="d0">4084328</data>
    </edge>
    <edge source="PER" target="JPN">
      <data key="d0">106495318</data>
    </edge>
    <edge source="PER" target="KOR">
      <data key="d0">45717665</data>
    </edge>
    <edge source="PER" target="MYS">
      <data key="d0">16158655</data>
    </edge>
    <edge source="PER" target="MEX">
      <data key="d0">46487255</data>
    </edge>
    <edge source="PER" target="MAR">
      <data key="d0">494308</data>
    </edge>
    <edge source="PER" target="NLD">
      <data key="d0">5904825</data>
    </edge>
    <edge source="PER" target="NOR">
      <data key="d0">5167425</data>
    </edge>
    <edge source="PER" target="POL">
      <data key="d0">2232430</data>
    </edge>
    <edge source="PER" target="ROU">
      <data key="d0">2686514</data>
    </edge>
    <edge source="PER" target="RUS">
      <data key="d0">14487535</data>
    </edge>
    <edge source="PER" target="IND">
      <data key="d0">28711828</data>
    </edge>
    <edge source="PER" target="SGP">
      <data key="d0">18716</data>
    </edge>
    <edge source="PER" target="ZAF">
      <data key="d0">6155932</data>
    </edge>
    <edge source="PER" target="ESP">
      <data key="d0">32626717</data>
    </edge>
    <edge source="PER" target="CHE">
      <data key="d0">953834</data>
    </edge>
    <edge source="PER" target="THA">
      <data key="d0">34992601</data>
    </edge>
    <edge source="PER" target="ARE">
      <data key="d0">8764589</data>
    </edge>
    <edge source="PER" target="GBR">
      <data key="d0">1276385</data>
    </edge>
    <edge source="PER" target="USA">
      <data key="d0">15015544</data>
    </edge>
    <edge source="POL" target="AUT">
      <data key="d0">4972000</data>
    </edge>
    <edge source="POL" target="BEL">
      <data key="d0">3967000</data>
    </edge>
    <edge source="POL" target="BGR">
      <data key="d0">196000</data>
    </edge>
    <edge source="POL" target="CAN">
      <data key="d0">640000</data>
    </edge>
    <edge source="POL" target="CHN">
      <data key="d0">157000</data>
    </edge>
    <edge source="POL" target="CZE">
      <data key="d0">10773000</data>
    </edge>
    <edge source="POL" target="DNK">
      <data key="d0">1003000</data>
    </edge>
    <edge source="POL" target="FIN">
      <data key="d0">1744000</data>
    </edge>
    <edge source="POL" target="FRA">
      <data key="d0">4049000</data>
    </edge>
    <edge source="POL" target="DEU">
      <data key="d0">131586000</data>
    </edge>
    <edge source="POL" target="HUN">
      <data key="d0">493000</data>
    </edge>
    <edge source="POL" target="IDN">
      <data key="d0">2507000</data>
    </edge>
    <edge source="POL" target="ITA">
      <data key="d0">3636000</data>
    </edge>
    <edge source="POL" target="KAZ">
      <data key="d0">547000</data>
    </edge>
    <edge source="POL" target="KOR">
      <data key="d0">2904000</data>
    </edge>
    <edge source="POL" target="MYS">
      <data key="d0">7511000</data>
    </edge>
    <edge source="POL" target="MAR">
      <data key="d0">1089000</data>
    </edge>
    <edge source="POL" target="NLD">
      <data key="d0">7077000</data>
    </edge>
    <edge source="POL" target="NOR">
      <data key="d0">4265000</data>
    </edge>
    <edge source="POL" target="ROU">
      <data key="d0">844000</data>
    </edge>
    <edge source="POL" target="SVK">
      <data key="d0">2112000</data>
    </edge>
    <edge source="POL" target="SVN">
      <data key="d0">57000</data>
    </edge>
    <edge source="POL" target="ESP">
      <data key="d0">1448000</data>
    </edge>
    <edge source="POL" target="SWE">
      <data key="d0">1630000</data>
    </edge>
    <edge source="POL" target="GBR">
      <data key="d0">7170000</data>
    </edge>
    <edge source="POL" target="USA">
      <data key="d0">1399000</data>
    </edge>
    <edge source="POL" target="SRB">
      <data key="d0">310000</data>
    </edge>
    <edge source="PRT" target="BEL">
      <data key="d0">697891</data>
    </edge>
    <edge source="PRT" target="BRA">
      <data key="d0">6168772</data>
    </edge>
    <edge source="PRT" target="CAN">
      <data key="d0">12936483</data>
    </edge>
    <edge source="PRT" target="CHN">
      <data key="d0">1326654</data>
    </edge>
    <edge source="PRT" target="FIN">
      <data key="d0">32829177</data>
    </edge>
    <edge source="PRT" target="FRA">
      <data key="d0">1447084</data>
    </edge>
    <edge source="PRT" target="DEU">
      <data key="d0">34946000</data>
    </edge>
    <edge source="PRT" target="JPN">
      <data key="d0">1098256</data>
    </edge>
    <edge source="PRT" target="NLD">
      <data key="d0">952373</data>
    </edge>
    <edge source="PRT" target="ESP">
      <data key="d0">76526115</data>
    </edge>
    <edge source="PRT" target="THA">
      <data key="d0">5073445</data>
    </edge>
    <edge source="PRT" target="ARE">
      <data key="d0">60351</data>
    </edge>
    <edge source="PRT" target="TUN">
      <data key="d0">126828</data>
    </edge>
    <edge source="PRT" target="GBR">
      <data key="d0">614491</data>
    </edge>
    <edge source="PRT" target="USA">
      <data key="d0">1284797</data>
    </edge>
    <edge source="SAU" target="BEL">
      <data key="d0">326934</data>
    </edge>
    <edge source="SAU" target="CAF">
      <data key="d0">58667</data>
    </edge>
    <edge source="SAU" target="LKA">
      <data key="d0">57867</data>
    </edge>
    <edge source="SAU" target="CHN">
      <data key="d0">612001</data>
    </edge>
    <edge source="SAU" target="DEU">
      <data key="d0">434134</data>
    </edge>
    <edge source="SAU" target="GRC">
      <data key="d0">26667</data>
    </edge>
    <edge source="SAU" target="HKG">
      <data key="d0">2517336</data>
    </edge>
    <edge source="SAU" target="IDN">
      <data key="d0">116800</data>
    </edge>
    <edge source="SAU" target="ITA">
      <data key="d0">66667</data>
    </edge>
    <edge source="SAU" target="JPN">
      <data key="d0">4452806</data>
    </edge>
    <edge source="SAU" target="JOR">
      <data key="d0">2825070</data>
    </edge>
    <edge source="SAU" target="KOR">
      <data key="d0">10984280</data>
    </edge>
    <edge source="SAU" target="LBN">
      <data key="d0">967201</data>
    </edge>
    <edge source="SAU" target="LTU">
      <data key="d0">61333</data>
    </edge>
    <edge source="SAU" target="MYS">
      <data key="d0">389600</data>
    </edge>
    <edge source="SAU" target="NLD">
      <data key="d0">166934</data>
    </edge>
    <edge source="SAU" target="PAK">
      <data key="d0">137334</data>
    </edge>
    <edge source="SAU" target="IND">
      <data key="d0">8090943</data>
    </edge>
    <edge source="SAU" target="SGP">
      <data key="d0">140000</data>
    </edge>
    <edge source="SAU" target="THA">
      <data key="d0">41333</data>
    </edge>
    <edge source="SAU" target="ARE">
      <data key="d0">9366145</data>
    </edge>
    <edge source="SAU" target="TUR">
      <data key="d0">39200</data>
    </edge>
    <edge source="SAU" target="GBR">
      <data key="d0">143467</data>
    </edge>
    <edge source="SAU" target="USA">
      <data key="d0">1010401</data>
    </edge>
    <edge source="ZWE" target="BEL">
      <data key="d0">1250002</data>
    </edge>
    <edge source="ZWE" target="BWA">
      <data key="d0">1083082</data>
    </edge>
    <edge source="ZWE" target="DEU">
      <data key="d0">2124737</data>
    </edge>
    <edge source="ZWE" target="JPN">
      <data key="d0">223017</data>
    </edge>
    <edge source="ZWE" target="MOZ">
      <data key="d0">253806</data>
    </edge>
    <edge source="ZWE" target="ZAF">
      <data key="d0">22707790</data>
    </edge>
    <edge source="ZWE" target="CHE">
      <data key="d0">91700</data>
    </edge>
    <edge source="ZWE" target="GBR">
      <data key="d0">136494</data>
    </edge>
    <edge source="TZA" target="IND">
      <data key="d0">69931</data>
    </edge>
    <edge source="TZA" target="ZAF">
      <data key="d0">73509</data>
    </edge>
    <edge source="TZA" target="ARE">
      <data key="d0">104409</data>
    </edge>
    <edge source="TZA" target="GBR">
      <data key="d0">20089</data>
    </edge>
    <edge source="PAN" target="BEL">
      <data key="d0">16729</data>
    </edge>
    <edge source="PAN" target="CHL">
      <data key="d0">166119</data>
    </edge>
    <edge source="PAN" target="CHN">
      <data key="d0">543645</data>
    </edge>
    <edge source="PAN" target="COL">
      <data key="d0">896026</data>
    </edge>
    <edge source="PAN" target="DEU">
      <data key="d0">151327</data>
    </edge>
    <edge source="PAN" target="MEX">
      <data key="d0">69000</data>
    </edge>
    <edge source="PAN" target="ESP">
      <data key="d0">11500</data>
    </edge>
    <edge source="PAN" target="USA">
      <data key="d0">7432912</data>
    </edge>
    <edge source="BWA" target="NOR">
      <data key="d0">73163479</data>
    </edge>
    <edge source="BWA" target="ZAF">
      <data key="d0">501737</data>
    </edge>
    <edge source="BWA" target="ZWE">
      <data key="d0">88906513</data>
    </edge>
    <edge source="ECU" target="CHN">
      <data key="d0">115727</data>
    </edge>
    <edge source="ECU" target="COL">
      <data key="d0">376874</data>
    </edge>
    <edge source="ECU" target="KOR">
      <data key="d0">24167</data>
    </edge>
    <edge source="ECU" target="MEX">
      <data key="d0">51291</data>
    </edge>
    <edge source="ECU" target="PER">
      <data key="d0">73384</data>
    </edge>
    <edge source="ECU" target="USA">
      <data key="d0">357764</data>
    </edge>
    <edge source="GHA" target="BEL">
      <data key="d0">34779</data>
    </edge>
    <edge source="GHA" target="CHN">
      <data key="d0">8414819</data>
    </edge>
    <edge source="GHA" target="DNK">
      <data key="d0">69610</data>
    </edge>
    <edge source="GHA" target="FIN">
      <data key="d0">209341</data>
    </edge>
    <edge source="GHA" target="DEU">
      <data key="d0">623830</data>
    </edge>
    <edge source="GHA" target="GRC">
      <data key="d0">437033</data>
    </edge>
    <edge source="GHA" target="HKG">
      <data key="d0">292150</data>
    </edge>
    <edge source="GHA" target="IDN">
      <data key="d0">31672</data>
    </edge>
    <edge source="GHA" target="IRL">
      <data key="d0">5049577</data>
    </edge>
    <edge source="GHA" target="ITA">
      <data key="d0">39921</data>
    </edge>
    <edge source="GHA" target="JPN">
      <data key="d0">614759</data>
    </edge>
    <edge source="GHA" target="KOR">
      <data key="d0">309367</data>
    </edge>
    <edge source="GHA" target="MYS">
      <data key="d0">28532</data>
    </edge>
    <edge source="GHA" target="NAM">
      <data key="d0">807028</data>
    </edge>
    <edge source="GHA" target="NLD">
      <data key="d0">1360568</data>
    </edge>
    <edge source="GHA" target="NOR">
      <data key="d0">1334294</data>
    </edge>
    <edge source="GHA" target="PAN">
      <data key="d0">22171</data>
    </edge>
    <edge source="GHA" target="PER">
      <data key="d0">12194</data>
    </edge>
    <edge source="GHA" target="ROU">
      <data key="d0">814893</data>
    </edge>
    <edge source="GHA" target="RUS">
      <data key="d0">1027706</data>
    </edge>
    <edge source="GHA" target="SAU">
      <data key="d0">2262909</data>
    </edge>
    <edge source="GHA" target="IND">
      <data key="d0">214973</data>
    </edge>
    <edge source="GHA" target="ESP">
      <data key="d0">1566808</data>
    </edge>
    <edge source="GHA" target="THA">
      <data key="d0">16460</data>
    </edge>
    <edge source="GHA" target="UKR">
      <data key="d0">3175137</data>
    </edge>
    <edge source="GHA" target="GBR">
      <data key="d0">2273365</data>
    </edge>
    <edge source="GHA" target="USA">
      <data key="d0">393500</data>
    </edge>
    <edge source="BLR" target="BEL">
      <data key="d0">319500</data>
    </edge>
    <edge source="BLR" target="CZE">
      <data key="d0">218800</data>
    </edge>
    <edge source="BLR" target="DEU">
      <data key="d0">10811300</data>
    </edge>
    <edge source="BLR" target="ITA">
      <data key="d0">680700</data>
    </edge>
    <edge source="BLR" target="LVA">
      <data key="d0">3373300</data>
    </edge>
    <edge source="BLR" target="LTU">
      <data key="d0">905400</data>
    </edge>
    <edge source="BLR" target="POL">
      <data key="d0">539300</data>
    </edge>
    <edge source="BLR" target="RUS">
      <data key="d0">3383800</data>
    </edge>
    <edge source="BLR" target="SVK">
      <data key="d0">37800</data>
    </edge>
    <edge source="BLR" target="UKR">
      <data key="d0">655800</data>
    </edge>
    <edge source="BDI" target="BEL">
      <data key="d0">313918</data>
    </edge>
    <edge source="LTU" target="AUT">
      <data key="d0">49394</data>
    </edge>
    <edge source="LTU" target="BEL">
      <data key="d0">796843</data>
    </edge>
    <edge source="LTU" target="CHN">
      <data key="d0">54319</data>
    </edge>
    <edge source="LTU" target="EST">
      <data key="d0">311984</data>
    </edge>
    <edge source="LTU" target="FIN">
      <data key="d0">845703</data>
    </edge>
    <edge source="LTU" target="DEU">
      <data key="d0">23567135</data>
    </edge>
    <edge source="LTU" target="HKG">
      <data key="d0">482620</data>
    </edge>
    <edge source="LTU" target="HUN">
      <data key="d0">49131</data>
    </edge>
    <edge source="LTU" target="IRL">
      <data key="d0">81270</data>
    </edge>
    <edge source="LTU" target="ITA">
      <data key="d0">240489</data>
    </edge>
    <edge source="LTU" target="LVA">
      <data key="d0">5190733</data>
    </edge>
    <edge source="LTU" target="MYS">
      <data key="d0">68254</data>
    </edge>
    <edge source="LTU" target="NLD">
      <data key="d0">958098</data>
    </edge>
    <edge source="LTU" target="NOR">
      <data key="d0">207767</data>
    </edge>
    <edge source="LTU" target="PAN">
      <data key="d0">1318670</data>
    </edge>
    <edge source="LTU" target="POL">
      <data key="d0">4022572</data>
    </edge>
    <edge source="LTU" target="RUS">
      <data key="d0">523695</data>
    </edge>
    <edge source="LTU" target="IND">
      <data key="d0">31823</data>
    </edge>
    <edge source="LTU" target="ESP">
      <data key="d0">24223</data>
    </edge>
    <edge source="LTU" target="SWE">
      <data key="d0">10251209</data>
    </edge>
    <edge source="LTU" target="CHE">
      <data key="d0">478040</data>
    </edge>
    <edge source="LTU" target="GBR">
      <data key="d0">5759715</data>
    </edge>
    <edge source="LTU" target="USA">
      <data key="d0">8990885</data>
    </edge>
    <edge source="CMR" target="FRA">
      <data key="d0">205026</data>
    </edge>
    <edge source="CMR" target="NLD">
      <data key="d0">50294</data>
    </edge>
    <edge source="CMR" target="ESP">
      <data key="d0">91612</data>
    </edge>
    <edge source="CMR" target="GBR">
      <data key="d0">50993</data>
    </edge>
    <edge source="NAM" target="CAN">
      <data key="d0">29229146</data>
    </edge>
    <edge source="NAM" target="EST">
      <data key="d0">445551</data>
    </edge>
    <edge source="NAM" target="FRA">
      <data key="d0">47128086</data>
    </edge>
    <edge source="NAM" target="MYS">
      <data key="d0">617289</data>
    </edge>
    <edge source="NAM" target="POL">
      <data key="d0">238644</data>
    </edge>
    <edge source="NAM" target="ZAF">
      <data key="d0">400236</data>
    </edge>
    <edge source="NAM" target="CHE">
      <data key="d0">2454710</data>
    </edge>
    <edge source="NAM" target="GBR">
      <data key="d0">18212618</data>
    </edge>
    <edge source="NAM" target="USA">
      <data key="d0">16165163</data>
    </edge>
    <edge source="SLV" target="GTM">
      <data key="d0">1913601</data>
    </edge>
    <edge source="SLV" target="HND">
      <data key="d0">63623</data>
    </edge>
    <edge source="SLV" target="USA">
      <data key="d0">1245656</data>
    </edge>
    <edge source="NIC" target="CHN">
      <data key="d0">46721</data>
    </edge>
    <edge source="NIC" target="CRI">
      <data key="d0">57563</data>
    </edge>
    <edge source="NIC" target="SLV">
      <data key="d0">104950</data>
    </edge>
    <edge source="NIC" target="GTM">
      <data key="d0">379500</data>
    </edge>
    <edge source="NIC" target="USA">
      <data key="d0">1162589</data>
    </edge>
    <edge source="BEN" target="FRA">
      <data key="d0">38073</data>
    </edge>
    <edge source="BEN" target="NER">
      <data key="d0">10888</data>
    </edge>
    <edge source="NER" target="FRA">
      <data key="d0">58023302</data>
    </edge>
    <edge source="NER" target="JPN">
      <data key="d0">26098826</data>
    </edge>
    <edge source="NER" target="ESP">
      <data key="d0">5987080</data>
    </edge>
    <edge source="ETH" target="BEL">
      <data key="d0">67462</data>
    </edge>
    <edge source="ETH" target="BRA">
      <data key="d0">20435</data>
    </edge>
    <edge source="ETH" target="ARE">
      <data key="d0">35583</data>
    </edge>
    <edge source="MUS" target="BEL">
      <data key="d0">10624</data>
    </edge>
    <edge source="MUS" target="DEU">
      <data key="d0">272561</data>
    </edge>
    <edge source="MUS" target="MDG">
      <data key="d0">284227</data>
    </edge>
    <edge source="MUS" target="MYS">
      <data key="d0">84672</data>
    </edge>
    <edge source="MUS" target="PAK">
      <data key="d0">87733</data>
    </edge>
    <edge source="MUS" target="IND">
      <data key="d0">1225543</data>
    </edge>
    <edge source="MUS" target="SGP">
      <data key="d0">434821</data>
    </edge>
    <edge source="MUS" target="THA">
      <data key="d0">70184</data>
    </edge>
    <edge source="MUS" target="ARE">
      <data key="d0">70308</data>
    </edge>
    <edge source="SEN" target="BEL">
      <data key="d0">41964</data>
    </edge>
    <edge source="SEN" target="FRA">
      <data key="d0">1578828</data>
    </edge>
    <edge source="SEN" target="DEU">
      <data key="d0">109092</data>
    </edge>
    <edge source="SEN" target="ITA">
      <data key="d0">13795</data>
    </edge>
    <edge source="SEN" target="NLD">
      <data key="d0">84280</data>
    </edge>
    <edge source="SEN" target="SAU">
      <data key="d0">604490</data>
    </edge>
    <edge source="SEN" target="ESP">
      <data key="d0">847045</data>
    </edge>
    <edge source="PSE" target="ISR">
      <data key="d0">115553</data>
    </edge>
    <edge source="JOR" target="BEL">
      <data key="d0">341326</data>
    </edge>
    <edge source="JOR" target="CHN">
      <data key="d0">253879</data>
    </edge>
    <edge source="JOR" target="GRC">
      <data key="d0">379408</data>
    </edge>
    <edge source="JOR" target="HKG">
      <data key="d0">215797</data>
    </edge>
    <edge source="JOR" target="ITA">
      <data key="d0">32443</data>
    </edge>
    <edge source="JOR" target="JPN">
      <data key="d0">4060093</data>
    </edge>
    <edge source="JOR" target="KOR">
      <data key="d0">664941</data>
    </edge>
    <edge source="JOR" target="NLD">
      <data key="d0">782794</data>
    </edge>
    <edge source="JOR" target="PAK">
      <data key="d0">1122932</data>
    </edge>
    <edge source="JOR" target="SAU">
      <data key="d0">94487</data>
    </edge>
    <edge source="JOR" target="IND">
      <data key="d0">2452050</data>
    </edge>
    <edge source="JOR" target="VNM">
      <data key="d0">77574</data>
    </edge>
    <edge source="JOR" target="ARE">
      <data key="d0">1849774</data>
    </edge>
    <edge source="JOR" target="GBR">
      <data key="d0">541609</data>
    </edge>
    <edge source="JOR" target="USA">
      <data key="d0">624825</data>
    </edge>
    <edge source="MDA" target="AUT">
      <data key="d0">1416633</data>
    </edge>
    <edge source="MDA" target="CZE">
      <data key="d0">24813</data>
    </edge>
    <edge source="MDA" target="DEU">
      <data key="d0">3283168</data>
    </edge>
    <edge source="MDA" target="HUN">
      <data key="d0">26000</data>
    </edge>
    <edge source="MDA" target="ITA">
      <data key="d0">46960</data>
    </edge>
    <edge source="MDA" target="POL">
      <data key="d0">589900</data>
    </edge>
    <edge source="MDA" target="TUR">
      <data key="d0">138907</data>
    </edge>
    <edge source="MDA" target="UKR">
      <data key="d0">54634</data>
    </edge>
    <edge source="CIV" target="CHN">
      <data key="d0">43126</data>
    </edge>
    <edge source="CIV" target="FRA">
      <data key="d0">876506</data>
    </edge>
    <edge source="CIV" target="DEU">
      <data key="d0">1295848</data>
    </edge>
    <edge source="CIV" target="HKG">
      <data key="d0">162956</data>
    </edge>
    <edge source="CIV" target="IDN">
      <data key="d0">34878</data>
    </edge>
    <edge source="CIV" target="ITA">
      <data key="d0">60289</data>
    </edge>
    <edge source="CIV" target="KOR">
      <data key="d0">25544</data>
    </edge>
    <edge source="CIV" target="NLD">
      <data key="d0">13448</data>
    </edge>
    <edge source="CIV" target="IND">
      <data key="d0">185165</data>
    </edge>
    <edge source="CIV" target="ESP">
      <data key="d0">698731</data>
    </edge>
    <edge source="CIV" target="SWE">
      <data key="d0">50859</data>
    </edge>
    <edge source="OMN" target="AZE">
      <data key="d0">140494</data>
    </edge>
    <edge source="OMN" target="GRC">
      <data key="d0">31121</data>
    </edge>
    <edge source="OMN" target="JPN">
      <data key="d0">480174</data>
    </edge>
    <edge source="OMN" target="JOR">
      <data key="d0">41170</data>
    </edge>
    <edge source="OMN" target="KOR">
      <data key="d0">15836</data>
    </edge>
    <edge source="OMN" target="LBN">
      <data key="d0">37087</data>
    </edge>
    <edge source="OMN" target="NLD">
      <data key="d0">46044</data>
    </edge>
    <edge source="OMN" target="PAK">
      <data key="d0">1589214</data>
    </edge>
    <edge source="OMN" target="SAU">
      <data key="d0">356406</data>
    </edge>
    <edge source="OMN" target="IND">
      <data key="d0">943410</data>
    </edge>
    <edge source="OMN" target="ARE">
      <data key="d0">14617999</data>
    </edge>
    <edge source="OMN" target="GBR">
      <data key="d0">144798</data>
    </edge>
    <edge source="KGZ" target="CHN">
      <data key="d0">25612060</data>
    </edge>
    <edge source="KGZ" target="EST">
      <data key="d0">486590</data>
    </edge>
    <edge source="KGZ" target="FIN">
      <data key="d0">607904</data>
    </edge>
    <edge source="KGZ" target="DEU">
      <data key="d0">237152</data>
    </edge>
    <edge source="KGZ" target="KOR">
      <data key="d0">48944</data>
    </edge>
    <edge source="KGZ" target="LVA">
      <data key="d0">339952</data>
    </edge>
    <edge source="KGZ" target="NLD">
      <data key="d0">65582</data>
    </edge>
    <edge source="KGZ" target="PAK">
      <data key="d0">13382</data>
    </edge>
    <edge source="KGZ" target="RUS">
      <data key="d0">84229</data>
    </edge>
    <edge source="KGZ" target="IND">
      <data key="d0">21250</data>
    </edge>
    <edge source="KGZ" target="ARE">
      <data key="d0">32504</data>
    </edge>
    <edge source="KGZ" target="TUR">
      <data key="d0">102506</data>
    </edge>
    <edge source="KGZ" target="UKR">
      <data key="d0">18393</data>
    </edge>
    <edge source="KGZ" target="USA">
      <data key="d0">525281</data>
    </edge>
    <edge source="MOZ" target="IDN">
      <data key="d0">198087</data>
    </edge>
    <edge source="MOZ" target="MYS">
      <data key="d0">211000</data>
    </edge>
    <edge source="MOZ" target="IND">
      <data key="d0">772813</data>
    </edge>
    <edge source="MOZ" target="ZAF">
      <data key="d0">420348</data>
    </edge>
    <edge source="MOZ" target="ZWE">
      <data key="d0">16512</data>
    </edge>
    <edge source="MOZ" target="GBR">
      <data key="d0">29886</data>
    </edge>
    <edge source="MRT" target="BEL">
      <data key="d0">38761256</data>
    </edge>
    <edge source="MRT" target="FIN">
      <data key="d0">2669168</data>
    </edge>
    <edge source="MRT" target="FRA">
      <data key="d0">56391444</data>
    </edge>
    <edge source="MRT" target="DEU">
      <data key="d0">10361894</data>
    </edge>
    <edge source="MRT" target="ITA">
      <data key="d0">25384436</data>
    </edge>
    <edge source="MRT" target="NLD">
      <data key="d0">357571</data>
    </edge>
    <edge source="MRT" target="PAK">
      <data key="d0">4689126</data>
    </edge>
    <edge source="MRT" target="ESP">
      <data key="d0">7915308</data>
    </edge>
    <edge source="MRT" target="SWE">
      <data key="d0">1327714</data>
    </edge>
    <edge source="MRT" target="TUN">
      <data key="d0">293554</data>
    </edge>
    <edge source="MRT" target="GBR">
      <data key="d0">4305983</data>
    </edge>
    <edge source="UGA" target="BEL">
      <data key="d0">27781</data>
    </edge>
    <edge source="UGA" target="JPN">
      <data key="d0">992018</data>
    </edge>
    <edge source="UGA" target="NLD">
      <data key="d0">9984237</data>
    </edge>
    <edge source="UGA" target="ZAF">
      <data key="d0">2080281</data>
    </edge>
    <edge source="UGA" target="CHE">
      <data key="d0">2024842</data>
    </edge>
    <edge source="UGA" target="GBR">
      <data key="d0">865886</data>
    </edge>
    <edge source="UGA" target="USA">
      <data key="d0">39918</data>
    </edge>
    <edge source="TGO" target="FRA">
      <data key="d0">16816</data>
    </edge>
    <edge source="TGO" target="GHA">
      <data key="d0">26316</data>
    </edge>
    <edge source="TGO" target="ZAF">
      <data key="d0">10089</data>
    </edge>
    <edge source="BFA" target="FRA">
      <data key="d0">13216</data>
    </edge>
  </graph>
</graphml>
