# Supplementary material for: Core-periphery structure in sectoral international trade networks: A new approach to an old theory
Source: PLoS One. 2020 Apr 2;15(4):e0229547. doi: 10.1371/journal.pone.0229547 (PMC7117750; doi:10.1371/journal.pone.0229547)
Supplement: S8 File — (ZIP) [file pone.0229547.s008.zip › S8_File/Networks 2000/29-CRUDE ANIMAL,VEG.MATERL..graphml]

<?xml version='1.0' encoding='utf-8'?>
<graphml xmlns="http://graphml.graphdrawing.org/xmlns" xmlns:xsi="http://www.w3.org/2001/XMLSchema-instance" xsi:schemaLocation="http://graphml.graphdrawing.org/xmlns http://graphml.graphdrawing.org/xmlns/1.0/graphml.xsd">
  <key attr.name="weight" attr.type="long" for="edge" id="d0" />
  <graph edgedefault="directed">
    <node id="ALB" />
    <node id="AUT" />
    <node id="BLR" />
    <node id="CZE" />
    <node id="FRA" />
    <node id="DEU" />
    <node id="GRC" />
    <node id="HUN" />
    <node id="ITA" />
    <node id="JPN" />
    <node id="ESP" />
    <node id="CHE" />
    <node id="TUR" />
    <node id="MKD" />
    <node id="USA" />
    <node id="SRB" />
    <node id="DZA" />
    <node id="AZE" />
    <node id="KOR" />
    <node id="POL" />
    <node id="ARG" />
    <node id="BEL" />
    <node id="BOL" />
    <node id="BRA" />
    <node id="CAN" />
    <node id="CHL" />
    <node id="CHN" />
    <node id="COL" />
    <node id="DNK" />
    <node id="HKG" />
    <node id="IDN" />
    <node id="ISR" />
    <node id="MYS" />
    <node id="MEX" />
    <node id="NLD" />
    <node id="PAN" />
    <node id="PRY" />
    <node id="PER" />
    <node id="RUS" />
    <node id="IND" />
    <node id="ZAF" />
    <node id="ARE" />
    <node id="EGY" />
    <node id="GBR" />
    <node id="URY" />
    <node id="AUS" />
    <node id="BGR" />
    <node id="LKA" />
    <node id="CRI" />
    <node id="ECU" />
    <node id="SLV" />
    <node id="FIN" />
    <node id="IRL" />
    <node id="JOR" />
    <node id="MDG" />
    <node id="MUS" />
    <node id="MAR" />
    <node id="OMN" />
    <node id="NZL" />
    <node id="NOR" />
    <node id="PAK" />
    <node id="PHL" />
    <node id="PRT" />
    <node id="SAU" />
    <node id="SGP" />
    <node id="VNM" />
    <node id="ZWE" />
    <node id="SWE" />
    <node id="THA" />
    <node id="TUN" />
    <node id="HRV" />
    <node id="KAZ" />
    <node id="LVA" />
    <node id="LTU" />
    <node id="ROU" />
    <node id="SVK" />
    <node id="SVN" />
    <node id="UKR" />
    <node id="ARM" />
    <node id="EST" />
    <node id="LBN" />
    <node id="MDA" />
    <node id="GTM" />
    <node id="BWA" />
    <node id="HND" />
    <node id="NIC" />
    <node id="BDI" />
    <node id="CMR" />
    <node id="CIV" />
    <node id="KHM" />
    <node id="JAM" />
    <node id="CAF" />
    <node id="MOZ" />
    <node id="BEN" />
    <node id="ETH" />
    <node id="NER" />
    <node id="SEN" />
    <node id="GEO" />
    <node id="GHA" />
    <node id="KGZ" />
    <node id="MRT" />
    <node id="NAM" />
    <node id="TGO" />
    <node id="BFA" />
    <node id="PSE" />
    <node id="GMB" />
    <node id="UGA" />
    <node id="TZA" />
    <node id="MWI" />
    <edge source="ALB" target="AUT">
      <data key="d0">358541</data>
    </edge>
    <edge source="ALB" target="BLR">
      <data key="d0">19033</data>
    </edge>
    <edge source="ALB" target="CZE">
      <data key="d0">40961</data>
    </edge>
    <edge source="ALB" target="FRA">
      <data key="d0">1254788</data>
    </edge>
    <edge source="ALB" target="DEU">
      <data key="d0">4321127</data>
    </edge>
    <edge source="ALB" target="GRC">
      <data key="d0">530753</data>
    </edge>
    <edge source="ALB" target="HUN">
      <data key="d0">31788</data>
    </edge>
    <edge source="ALB" target="ITA">
      <data key="d0">1188197</data>
    </edge>
    <edge source="ALB" target="JPN">
      <data key="d0">136564</data>
    </edge>
    <edge source="ALB" target="ESP">
      <data key="d0">115138</data>
    </edge>
    <edge source="ALB" target="CHE">
      <data key="d0">41138</data>
    </edge>
    <edge source="ALB" target="TUR">
      <data key="d0">542451</data>
    </edge>
    <edge source="ALB" target="MKD">
      <data key="d0">262741</data>
    </edge>
    <edge source="ALB" target="USA">
      <data key="d0">1716799</data>
    </edge>
    <edge source="ALB" target="SRB">
      <data key="d0">66933</data>
    </edge>
    <edge source="AUT" target="AUS">
      <data key="d0">18735</data>
    </edge>
    <edge source="AUT" target="BEL">
      <data key="d0">189761</data>
    </edge>
    <edge source="AUT" target="BRA">
      <data key="d0">16996</data>
    </edge>
    <edge source="AUT" target="BGR">
      <data key="d0">31984</data>
    </edge>
    <edge source="AUT" target="BLR">
      <data key="d0">23352</data>
    </edge>
    <edge source="AUT" target="CHN">
      <data key="d0">32318</data>
    </edge>
    <edge source="AUT" target="HRV">
      <data key="d0">614650</data>
    </edge>
    <edge source="AUT" target="CZE">
      <data key="d0">2692790</data>
    </edge>
    <edge source="AUT" target="DNK">
      <data key="d0">78019</data>
    </edge>
    <edge source="AUT" target="FRA">
      <data key="d0">2113871</data>
    </edge>
    <edge source="AUT" target="DEU">
      <data key="d0">14196764</data>
    </edge>
    <edge source="AUT" target="HKG">
      <data key="d0">61559</data>
    </edge>
    <edge source="AUT" target="HUN">
      <data key="d0">2576230</data>
    </edge>
    <edge source="AUT" target="ISR">
      <data key="d0">117229</data>
    </edge>
    <edge source="AUT" target="ITA">
      <data key="d0">4451092</data>
    </edge>
    <edge source="AUT" target="JPN">
      <data key="d0">760785</data>
    </edge>
    <edge source="AUT" target="KAZ">
      <data key="d0">116292</data>
    </edge>
    <edge source="AUT" target="KOR">
      <data key="d0">95349</data>
    </edge>
    <edge source="AUT" target="LVA">
      <data key="d0">31716</data>
    </edge>
    <edge source="AUT" target="LTU">
      <data key="d0">49782</data>
    </edge>
    <edge source="AUT" target="NLD">
      <data key="d0">2857660</data>
    </edge>
    <edge source="AUT" target="NOR">
      <data key="d0">32787</data>
    </edge>
    <edge source="AUT" target="POL">
      <data key="d0">958308</data>
    </edge>
    <edge source="AUT" target="ROU">
      <data key="d0">508260</data>
    </edge>
    <edge source="AUT" target="RUS">
      <data key="d0">575172</data>
    </edge>
    <edge source="AUT" target="SVK">
      <data key="d0">1806278</data>
    </edge>
    <edge source="AUT" target="SVN">
      <data key="d0">1577039</data>
    </edge>
    <edge source="AUT" target="SWE">
      <data key="d0">576176</data>
    </edge>
    <edge source="AUT" target="CHE">
      <data key="d0">7678305</data>
    </edge>
    <edge source="AUT" target="TUN">
      <data key="d0">14118</data>
    </edge>
    <edge source="AUT" target="TUR">
      <data key="d0">239610</data>
    </edge>
    <edge source="AUT" target="UKR">
      <data key="d0">68384</data>
    </edge>
    <edge source="AUT" target="MKD">
      <data key="d0">185412</data>
    </edge>
    <edge source="AUT" target="GBR">
      <data key="d0">85513</data>
    </edge>
    <edge source="AUT" target="USA">
      <data key="d0">199597</data>
    </edge>
    <edge source="AUT" target="SRB">
      <data key="d0">1849102</data>
    </edge>
    <edge source="BLR" target="EST">
      <data key="d0">10600</data>
    </edge>
    <edge source="BLR" target="DEU">
      <data key="d0">289300</data>
    </edge>
    <edge source="BLR" target="LVA">
      <data key="d0">121500</data>
    </edge>
    <edge source="BLR" target="LTU">
      <data key="d0">97100</data>
    </edge>
    <edge source="BLR" target="NLD">
      <data key="d0">40900</data>
    </edge>
    <edge source="BLR" target="POL">
      <data key="d0">1018900</data>
    </edge>
    <edge source="BLR" target="RUS">
      <data key="d0">2886300</data>
    </edge>
    <edge source="BLR" target="SWE">
      <data key="d0">22600</data>
    </edge>
    <edge source="BLR" target="SRB">
      <data key="d0">45400</data>
    </edge>
    <edge source="CZE" target="AUS">
      <data key="d0">17402</data>
    </edge>
    <edge source="CZE" target="AUT">
      <data key="d0">1697809</data>
    </edge>
    <edge source="CZE" target="BEL">
      <data key="d0">443307</data>
    </edge>
    <edge source="CZE" target="BRA">
      <data key="d0">10241</data>
    </edge>
    <edge source="CZE" target="BGR">
      <data key="d0">134264</data>
    </edge>
    <edge source="CZE" target="CAN">
      <data key="d0">70242</data>
    </edge>
    <edge source="CZE" target="LKA">
      <data key="d0">60252</data>
    </edge>
    <edge source="CZE" target="COL">
      <data key="d0">213353</data>
    </edge>
    <edge source="CZE" target="HRV">
      <data key="d0">36202</data>
    </edge>
    <edge source="CZE" target="DNK">
      <data key="d0">999111</data>
    </edge>
    <edge source="CZE" target="FRA">
      <data key="d0">936181</data>
    </edge>
    <edge source="CZE" target="DEU">
      <data key="d0">8769776</data>
    </edge>
    <edge source="CZE" target="HUN">
      <data key="d0">1077714</data>
    </edge>
    <edge source="CZE" target="IRL">
      <data key="d0">113329</data>
    </edge>
    <edge source="CZE" target="ITA">
      <data key="d0">1560594</data>
    </edge>
    <edge source="CZE" target="KAZ">
      <data key="d0">11124</data>
    </edge>
    <edge source="CZE" target="KOR">
      <data key="d0">264661</data>
    </edge>
    <edge source="CZE" target="LTU">
      <data key="d0">28894</data>
    </edge>
    <edge source="CZE" target="MDA">
      <data key="d0">17159</data>
    </edge>
    <edge source="CZE" target="NLD">
      <data key="d0">1503928</data>
    </edge>
    <edge source="CZE" target="PAK">
      <data key="d0">136956</data>
    </edge>
    <edge source="CZE" target="POL">
      <data key="d0">1796058</data>
    </edge>
    <edge source="CZE" target="ROU">
      <data key="d0">395931</data>
    </edge>
    <edge source="CZE" target="RUS">
      <data key="d0">2271216</data>
    </edge>
    <edge source="CZE" target="SAU">
      <data key="d0">29955</data>
    </edge>
    <edge source="CZE" target="IND">
      <data key="d0">292455</data>
    </edge>
    <edge source="CZE" target="SVK">
      <data key="d0">5198587</data>
    </edge>
    <edge source="CZE" target="SVN">
      <data key="d0">44716</data>
    </edge>
    <edge source="CZE" target="ESP">
      <data key="d0">57281</data>
    </edge>
    <edge source="CZE" target="CHE">
      <data key="d0">897472</data>
    </edge>
    <edge source="CZE" target="TUR">
      <data key="d0">68271</data>
    </edge>
    <edge source="CZE" target="UKR">
      <data key="d0">336473</data>
    </edge>
    <edge source="CZE" target="EGY">
      <data key="d0">19400</data>
    </edge>
    <edge source="CZE" target="GBR">
      <data key="d0">257379</data>
    </edge>
    <edge source="CZE" target="USA">
      <data key="d0">335234</data>
    </edge>
    <edge source="CZE" target="URY">
      <data key="d0">49997</data>
    </edge>
    <edge source="CZE" target="SRB">
      <data key="d0">30780</data>
    </edge>
    <edge source="FRA" target="DZA">
      <data key="d0">5753738</data>
    </edge>
    <edge source="FRA" target="ARG">
      <data key="d0">9565967</data>
    </edge>
    <edge source="FRA" target="AUS">
      <data key="d0">2747721</data>
    </edge>
    <edge source="FRA" target="AUT">
      <data key="d0">5470300</data>
    </edge>
    <edge source="FRA" target="ARM">
      <data key="d0">11236</data>
    </edge>
    <edge source="FRA" target="BEL">
      <data key="d0">40191472</data>
    </edge>
    <edge source="FRA" target="BOL">
      <data key="d0">86099</data>
    </edge>
    <edge source="FRA" target="BWA">
      <data key="d0">11236</data>
    </edge>
    <edge source="FRA" target="BRA">
      <data key="d0">6437332</data>
    </edge>
    <edge source="FRA" target="BGR">
      <data key="d0">1430113</data>
    </edge>
    <edge source="FRA" target="BLR">
      <data key="d0">68121</data>
    </edge>
    <edge source="FRA" target="CMR">
      <data key="d0">464766</data>
    </edge>
    <edge source="FRA" target="CAN">
      <data key="d0">4740917</data>
    </edge>
    <edge source="FRA" target="LKA">
      <data key="d0">316586</data>
    </edge>
    <edge source="FRA" target="CHL">
      <data key="d0">885147</data>
    </edge>
    <edge source="FRA" target="CHN">
      <data key="d0">9253876</data>
    </edge>
    <edge source="FRA" target="COL">
      <data key="d0">1010433</data>
    </edge>
    <edge source="FRA" target="CRI">
      <data key="d0">133854</data>
    </edge>
    <edge source="FRA" target="HRV">
      <data key="d0">172338</data>
    </edge>
    <edge source="FRA" target="CZE">
      <data key="d0">2025220</data>
    </edge>
    <edge source="FRA" target="BEN">
      <data key="d0">62643</data>
    </edge>
    <edge source="FRA" target="DNK">
      <data key="d0">9859097</data>
    </edge>
    <edge source="FRA" target="ECU">
      <data key="d0">483586</data>
    </edge>
    <edge source="FRA" target="FIN">
      <data key="d0">463782</data>
    </edge>
    <edge source="FRA" target="GEO">
      <data key="d0">58851</data>
    </edge>
    <edge source="FRA" target="DEU">
      <data key="d0">99418667</data>
    </edge>
    <edge source="FRA" target="GHA">
      <data key="d0">13203</data>
    </edge>
    <edge source="FRA" target="GRC">
      <data key="d0">4159153</data>
    </edge>
    <edge source="FRA" target="GTM">
      <data key="d0">30760</data>
    </edge>
    <edge source="FRA" target="HND">
      <data key="d0">15871</data>
    </edge>
    <edge source="FRA" target="HKG">
      <data key="d0">1729141</data>
    </edge>
    <edge source="FRA" target="HUN">
      <data key="d0">2506279</data>
    </edge>
    <edge source="FRA" target="IDN">
      <data key="d0">1415505</data>
    </edge>
    <edge source="FRA" target="IRL">
      <data key="d0">6858276</data>
    </edge>
    <edge source="FRA" target="ISR">
      <data key="d0">3641998</data>
    </edge>
    <edge source="FRA" target="ITA">
      <data key="d0">94781265</data>
    </edge>
    <edge source="FRA" target="CIV">
      <data key="d0">778261</data>
    </edge>
    <edge source="FRA" target="JAM">
      <data key="d0">12360</data>
    </edge>
    <edge source="FRA" target="JPN">
      <data key="d0">10902115</data>
    </edge>
    <edge source="FRA" target="KAZ">
      <data key="d0">1602170</data>
    </edge>
    <edge source="FRA" target="JOR">
      <data key="d0">714635</data>
    </edge>
    <edge source="FRA" target="KOR">
      <data key="d0">2431416</data>
    </edge>
    <edge source="FRA" target="KGZ">
      <data key="d0">18821</data>
    </edge>
    <edge source="FRA" target="LBN">
      <data key="d0">1553572</data>
    </edge>
    <edge source="FRA" target="LVA">
      <data key="d0">742866</data>
    </edge>
    <edge source="FRA" target="LTU">
      <data key="d0">1594445</data>
    </edge>
    <edge source="FRA" target="MDG">
      <data key="d0">290320</data>
    </edge>
    <edge source="FRA" target="MYS">
      <data key="d0">872647</data>
    </edge>
    <edge source="FRA" target="MRT">
      <data key="d0">47193</data>
    </edge>
    <edge source="FRA" target="MUS">
      <data key="d0">289759</data>
    </edge>
    <edge source="FRA" target="MEX">
      <data key="d0">6515706</data>
    </edge>
    <edge source="FRA" target="MDA">
      <data key="d0">261668</data>
    </edge>
    <edge source="FRA" target="MAR">
      <data key="d0">12059183</data>
    </edge>
    <edge source="FRA" target="OMN">
      <data key="d0">101970</data>
    </edge>
    <edge source="FRA" target="NAM">
      <data key="d0">68402</data>
    </edge>
    <edge source="FRA" target="NLD">
      <data key="d0">83606106</data>
    </edge>
    <edge source="FRA" target="NZL">
      <data key="d0">423191</data>
    </edge>
    <edge source="FRA" target="NER">
      <data key="d0">324872</data>
    </edge>
    <edge source="FRA" target="NOR">
      <data key="d0">860708</data>
    </edge>
    <edge source="FRA" target="PAK">
      <data key="d0">552971</data>
    </edge>
    <edge source="FRA" target="PER">
      <data key="d0">127112</data>
    </edge>
    <edge source="FRA" target="PHL">
      <data key="d0">1112263</data>
    </edge>
    <edge source="FRA" target="POL">
      <data key="d0">7583305</data>
    </edge>
    <edge source="FRA" target="PRT">
      <data key="d0">16231820</data>
    </edge>
    <edge source="FRA" target="ROU">
      <data key="d0">1099622</data>
    </edge>
    <edge source="FRA" target="RUS">
      <data key="d0">8133045</data>
    </edge>
    <edge source="FRA" target="SAU">
      <data key="d0">926862</data>
    </edge>
    <edge source="FRA" target="SEN">
      <data key="d0">778823</data>
    </edge>
    <edge source="FRA" target="IND">
      <data key="d0">1175187</data>
    </edge>
    <edge source="FRA" target="SGP">
      <data key="d0">458866</data>
    </edge>
    <edge source="FRA" target="SVK">
      <data key="d0">1584332</data>
    </edge>
    <edge source="FRA" target="VNM">
      <data key="d0">120089</data>
    </edge>
    <edge source="FRA" target="SVN">
      <data key="d0">1060576</data>
    </edge>
    <edge source="FRA" target="ZAF">
      <data key="d0">1916368</data>
    </edge>
    <edge source="FRA" target="ZWE">
      <data key="d0">45086</data>
    </edge>
    <edge source="FRA" target="ESP">
      <data key="d0">65452300</data>
    </edge>
    <edge source="FRA" target="SWE">
      <data key="d0">8026721</data>
    </edge>
    <edge source="FRA" target="CHE">
      <data key="d0">28794113</data>
    </edge>
    <edge source="FRA" target="THA">
      <data key="d0">2270876</data>
    </edge>
    <edge source="FRA" target="TGO">
      <data key="d0">53654</data>
    </edge>
    <edge source="FRA" target="ARE">
      <data key="d0">1764536</data>
    </edge>
    <edge source="FRA" target="TUN">
      <data key="d0">3647756</data>
    </edge>
    <edge source="FRA" target="TUR">
      <data key="d0">3576967</data>
    </edge>
    <edge source="FRA" target="UKR">
      <data key="d0">4609451</data>
    </edge>
    <edge source="FRA" target="MKD">
      <data key="d0">60255</data>
    </edge>
    <edge source="FRA" target="EGY">
      <data key="d0">1827319</data>
    </edge>
    <edge source="FRA" target="GBR">
      <data key="d0">40579550</data>
    </edge>
    <edge source="FRA" target="USA">
      <data key="d0">56008388</data>
    </edge>
    <edge source="FRA" target="BFA">
      <data key="d0">315462</data>
    </edge>
    <edge source="FRA" target="URY">
      <data key="d0">1518459</data>
    </edge>
    <edge source="FRA" target="SRB">
      <data key="d0">108431</data>
    </edge>
    <edge source="DEU" target="ALB">
      <data key="d0">23000</data>
    </edge>
    <edge source="DEU" target="DZA">
      <data key="d0">76000</data>
    </edge>
    <edge source="DEU" target="ARG">
      <data key="d0">3454000</data>
    </edge>
    <edge source="DEU" target="AUS">
      <data key="d0">3076000</data>
    </edge>
    <edge source="DEU" target="AUT">
      <data key="d0">69670000</data>
    </edge>
    <edge source="DEU" target="ARM">
      <data key="d0">63000</data>
    </edge>
    <edge source="DEU" target="BEL">
      <data key="d0">29362000</data>
    </edge>
    <edge source="DEU" target="BOL">
      <data key="d0">16000</data>
    </edge>
    <edge source="DEU" target="BRA">
      <data key="d0">22077000</data>
    </edge>
    <edge source="DEU" target="BGR">
      <data key="d0">1329000</data>
    </edge>
    <edge source="DEU" target="BDI">
      <data key="d0">218000</data>
    </edge>
    <edge source="DEU" target="BLR">
      <data key="d0">3861000</data>
    </edge>
    <edge source="DEU" target="CMR">
      <data key="d0">828000</data>
    </edge>
    <edge source="DEU" target="CAN">
      <data key="d0">3169000</data>
    </edge>
    <edge source="DEU" target="LKA">
      <data key="d0">374000</data>
    </edge>
    <edge source="DEU" target="CHL">
      <data key="d0">1174000</data>
    </edge>
    <edge source="DEU" target="CHN">
      <data key="d0">8781000</data>
    </edge>
    <edge source="DEU" target="COL">
      <data key="d0">3020000</data>
    </edge>
    <edge source="DEU" target="CRI">
      <data key="d0">234000</data>
    </edge>
    <edge source="DEU" target="HRV">
      <data key="d0">10724000</data>
    </edge>
    <edge source="DEU" target="CZE">
      <data key="d0">22096000</data>
    </edge>
    <edge source="DEU" target="BEN">
      <data key="d0">110000</data>
    </edge>
    <edge source="DEU" target="DNK">
      <data key="d0">32860000</data>
    </edge>
    <edge source="DEU" target="ECU">
      <data key="d0">317000</data>
    </edge>
    <edge source="DEU" target="SLV">
      <data key="d0">41000</data>
    </edge>
    <edge source="DEU" target="ETH">
      <data key="d0">151000</data>
    </edge>
    <edge source="DEU" target="EST">
      <data key="d0">1328000</data>
    </edge>
    <edge source="DEU" target="FIN">
      <data key="d0">8110000</data>
    </edge>
    <edge source="DEU" target="FRA">
      <data key="d0">123466000</data>
    </edge>
    <edge source="DEU" target="GEO">
      <data key="d0">250000</data>
    </edge>
    <edge source="DEU" target="GMB">
      <data key="d0">12000</data>
    </edge>
    <edge source="DEU" target="PSE">
      <data key="d0">15000</data>
    </edge>
    <edge source="DEU" target="GHA">
      <data key="d0">265000</data>
    </edge>
    <edge source="DEU" target="GRC">
      <data key="d0">2116000</data>
    </edge>
    <edge source="DEU" target="GTM">
      <data key="d0">547000</data>
    </edge>
    <edge source="DEU" target="HND">
      <data key="d0">22000</data>
    </edge>
    <edge source="DEU" target="HKG">
      <data key="d0">3965000</data>
    </edge>
    <edge source="DEU" target="HUN">
      <data key="d0">14326000</data>
    </edge>
    <edge source="DEU" target="IDN">
      <data key="d0">1487000</data>
    </edge>
    <edge source="DEU" target="IRL">
      <data key="d0">3921000</data>
    </edge>
    <edge source="DEU" target="ISR">
      <data key="d0">1389000</data>
    </edge>
    <edge source="DEU" target="ITA">
      <data key="d0">48454000</data>
    </edge>
    <edge source="DEU" target="CIV">
      <data key="d0">86000</data>
    </edge>
    <edge source="DEU" target="JPN">
      <data key="d0">19507000</data>
    </edge>
    <edge source="DEU" target="KAZ">
      <data key="d0">562000</data>
    </edge>
    <edge source="DEU" target="JOR">
      <data key="d0">103000</data>
    </edge>
    <edge source="DEU" target="KOR">
      <data key="d0">4330000</data>
    </edge>
    <edge source="DEU" target="LBN">
      <data key="d0">760000</data>
    </edge>
    <edge source="DEU" target="LVA">
      <data key="d0">3005000</data>
    </edge>
    <edge source="DEU" target="LTU">
      <data key="d0">9241000</data>
    </edge>
    <edge source="DEU" target="MYS">
      <data key="d0">152000</data>
    </edge>
    <edge source="DEU" target="MUS">
      <data key="d0">141000</data>
    </edge>
    <edge source="DEU" target="MEX">
      <data key="d0">2818000</data>
    </edge>
    <edge source="DEU" target="MDA">
      <data key="d0">4917000</data>
    </edge>
    <edge source="DEU" target="MAR">
      <data key="d0">6771000</data>
    </edge>
    <edge source="DEU" target="MOZ">
      <data key="d0">42000</data>
    </edge>
    <edge source="DEU" target="OMN">
      <data key="d0">16000</data>
    </edge>
    <edge source="DEU" target="NAM">
      <data key="d0">791000</data>
    </edge>
    <edge source="DEU" target="NLD">
      <data key="d0">89856000</data>
    </edge>
    <edge source="DEU" target="NZL">
      <data key="d0">924000</data>
    </edge>
    <edge source="DEU" target="NIC">
      <data key="d0">74000</data>
    </edge>
    <edge source="DEU" target="NOR">
      <data key="d0">8026000</data>
    </edge>
    <edge source="DEU" target="PAK">
      <data key="d0">291000</data>
    </edge>
    <edge source="DEU" target="PAN">
      <data key="d0">111000</data>
    </edge>
    <edge source="DEU" target="PRY">
      <data key="d0">44000</data>
    </edge>
    <edge source="DEU" target="PER">
      <data key="d0">840000</data>
    </edge>
    <edge source="DEU" target="PHL">
      <data key="d0">486000</data>
    </edge>
    <edge source="DEU" target="POL">
      <data key="d0">29221000</data>
    </edge>
    <edge source="DEU" target="PRT">
      <data key="d0">5691000</data>
    </edge>
    <edge source="DEU" target="ROU">
      <data key="d0">2214000</data>
    </edge>
    <edge source="DEU" target="RUS">
      <data key="d0">26271000</data>
    </edge>
    <edge source="DEU" target="SAU">
      <data key="d0">278000</data>
    </edge>
    <edge source="DEU" target="SEN">
      <data key="d0">38000</data>
    </edge>
    <edge source="DEU" target="IND">
      <data key="d0">770000</data>
    </edge>
    <edge source="DEU" target="SGP">
      <data key="d0">408000</data>
    </edge>
    <edge source="DEU" target="SVK">
      <data key="d0">3140000</data>
    </edge>
    <edge source="DEU" target="VNM">
      <data key="d0">748000</data>
    </edge>
    <edge source="DEU" target="SVN">
      <data key="d0">6296000</data>
    </edge>
    <edge source="DEU" target="ZAF">
      <data key="d0">7731000</data>
    </edge>
    <edge source="DEU" target="ZWE">
      <data key="d0">114000</data>
    </edge>
    <edge source="DEU" target="ESP">
      <data key="d0">23006000</data>
    </edge>
    <edge source="DEU" target="SWE">
      <data key="d0">25025000</data>
    </edge>
    <edge source="DEU" target="CHE">
      <data key="d0">82697000</data>
    </edge>
    <edge source="DEU" target="THA">
      <data key="d0">1133000</data>
    </edge>
    <edge source="DEU" target="TGO">
      <data key="d0">18000</data>
    </edge>
    <edge source="DEU" target="ARE">
      <data key="d0">112000</data>
    </edge>
    <edge source="DEU" target="TUN">
      <data key="d0">131000</data>
    </edge>
    <edge source="DEU" target="TUR">
      <data key="d0">13949000</data>
    </edge>
    <edge source="DEU" target="UGA">
      <data key="d0">53000</data>
    </edge>
    <edge source="DEU" target="UKR">
      <data key="d0">4684000</data>
    </edge>
    <edge source="DEU" target="MKD">
      <data key="d0">136000</data>
    </edge>
    <edge source="DEU" target="EGY">
      <data key="d0">2727000</data>
    </edge>
    <edge source="DEU" target="GBR">
      <data key="d0">26731000</data>
    </edge>
    <edge source="DEU" target="TZA">
      <data key="d0">98000</data>
    </edge>
    <edge source="DEU" target="USA">
      <data key="d0">26139000</data>
    </edge>
    <edge source="DEU" target="URY">
      <data key="d0">641000</data>
    </edge>
    <edge source="DEU" target="SRB">
      <data key="d0">1646000</data>
    </edge>
    <edge source="GRC" target="ALB">
      <data key="d0">173669</data>
    </edge>
    <edge source="GRC" target="ARG">
      <data key="d0">41976</data>
    </edge>
    <edge source="GRC" target="AUS">
      <data key="d0">435381</data>
    </edge>
    <edge source="GRC" target="AUT">
      <data key="d0">25072</data>
    </edge>
    <edge source="GRC" target="BGR">
      <data key="d0">264445</data>
    </edge>
    <edge source="GRC" target="CAN">
      <data key="d0">204146</data>
    </edge>
    <edge source="GRC" target="CHN">
      <data key="d0">31185</data>
    </edge>
    <edge source="GRC" target="CZE">
      <data key="d0">19536</data>
    </edge>
    <edge source="GRC" target="DNK">
      <data key="d0">12416</data>
    </edge>
    <edge source="GRC" target="FRA">
      <data key="d0">1631863</data>
    </edge>
    <edge source="GRC" target="DEU">
      <data key="d0">1116829</data>
    </edge>
    <edge source="GRC" target="HUN">
      <data key="d0">78102</data>
    </edge>
    <edge source="GRC" target="IDN">
      <data key="d0">53736</data>
    </edge>
    <edge source="GRC" target="IRL">
      <data key="d0">29905</data>
    </edge>
    <edge source="GRC" target="ISR">
      <data key="d0">892570</data>
    </edge>
    <edge source="GRC" target="ITA">
      <data key="d0">1213175</data>
    </edge>
    <edge source="GRC" target="JPN">
      <data key="d0">269541</data>
    </edge>
    <edge source="GRC" target="LBN">
      <data key="d0">173150</data>
    </edge>
    <edge source="GRC" target="MYS">
      <data key="d0">69449</data>
    </edge>
    <edge source="GRC" target="MRT">
      <data key="d0">204269</data>
    </edge>
    <edge source="GRC" target="MAR">
      <data key="d0">169213</data>
    </edge>
    <edge source="GRC" target="NLD">
      <data key="d0">788860</data>
    </edge>
    <edge source="GRC" target="PAK">
      <data key="d0">54270</data>
    </edge>
    <edge source="GRC" target="PRT">
      <data key="d0">218421</data>
    </edge>
    <edge source="GRC" target="ROU">
      <data key="d0">62676</data>
    </edge>
    <edge source="GRC" target="RUS">
      <data key="d0">58687</data>
    </edge>
    <edge source="GRC" target="SAU">
      <data key="d0">324714</data>
    </edge>
    <edge source="GRC" target="ESP">
      <data key="d0">177408</data>
    </edge>
    <edge source="GRC" target="SWE">
      <data key="d0">23171</data>
    </edge>
    <edge source="GRC" target="CHE">
      <data key="d0">259215</data>
    </edge>
    <edge source="GRC" target="ARE">
      <data key="d0">967724</data>
    </edge>
    <edge source="GRC" target="TUR">
      <data key="d0">522602</data>
    </edge>
    <edge source="GRC" target="MKD">
      <data key="d0">211222</data>
    </edge>
    <edge source="GRC" target="EGY">
      <data key="d0">60604</data>
    </edge>
    <edge source="GRC" target="GBR">
      <data key="d0">2409293</data>
    </edge>
    <edge source="GRC" target="USA">
      <data key="d0">1605901</data>
    </edge>
    <edge source="GRC" target="SRB">
      <data key="d0">80300</data>
    </edge>
    <edge source="HUN" target="AUS">
      <data key="d0">18000</data>
    </edge>
    <edge source="HUN" target="AUT">
      <data key="d0">13426000</data>
    </edge>
    <edge source="HUN" target="BEL">
      <data key="d0">716000</data>
    </edge>
    <edge source="HUN" target="BRA">
      <data key="d0">627000</data>
    </edge>
    <edge source="HUN" target="BGR">
      <data key="d0">131000</data>
    </edge>
    <edge source="HUN" target="BLR">
      <data key="d0">33000</data>
    </edge>
    <edge source="HUN" target="CAN">
      <data key="d0">201000</data>
    </edge>
    <edge source="HUN" target="CHN">
      <data key="d0">1713000</data>
    </edge>
    <edge source="HUN" target="HRV">
      <data key="d0">1186000</data>
    </edge>
    <edge source="HUN" target="CZE">
      <data key="d0">1113000</data>
    </edge>
    <edge source="HUN" target="DNK">
      <data key="d0">1564000</data>
    </edge>
    <edge source="HUN" target="FIN">
      <data key="d0">336000</data>
    </edge>
    <edge source="HUN" target="FRA">
      <data key="d0">2327000</data>
    </edge>
    <edge source="HUN" target="DEU">
      <data key="d0">47164000</data>
    </edge>
    <edge source="HUN" target="GRC">
      <data key="d0">17000</data>
    </edge>
    <edge source="HUN" target="HKG">
      <data key="d0">11000</data>
    </edge>
    <edge source="HUN" target="ITA">
      <data key="d0">7185000</data>
    </edge>
    <edge source="HUN" target="JPN">
      <data key="d0">7525000</data>
    </edge>
    <edge source="HUN" target="KOR">
      <data key="d0">75000</data>
    </edge>
    <edge source="HUN" target="LBN">
      <data key="d0">37000</data>
    </edge>
    <edge source="HUN" target="LVA">
      <data key="d0">13000</data>
    </edge>
    <edge source="HUN" target="LTU">
      <data key="d0">11000</data>
    </edge>
    <edge source="HUN" target="MEX">
      <data key="d0">23000</data>
    </edge>
    <edge source="HUN" target="MDA">
      <data key="d0">45000</data>
    </edge>
    <edge source="HUN" target="MAR">
      <data key="d0">14000</data>
    </edge>
    <edge source="HUN" target="NLD">
      <data key="d0">6765000</data>
    </edge>
    <edge source="HUN" target="NOR">
      <data key="d0">13000</data>
    </edge>
    <edge source="HUN" target="POL">
      <data key="d0">3165000</data>
    </edge>
    <edge source="HUN" target="ROU">
      <data key="d0">1440000</data>
    </edge>
    <edge source="HUN" target="RUS">
      <data key="d0">593000</data>
    </edge>
    <edge source="HUN" target="SVK">
      <data key="d0">1038000</data>
    </edge>
    <edge source="HUN" target="SVN">
      <data key="d0">614000</data>
    </edge>
    <edge source="HUN" target="ESP">
      <data key="d0">1905000</data>
    </edge>
    <edge source="HUN" target="SWE">
      <data key="d0">161000</data>
    </edge>
    <edge source="HUN" target="CHE">
      <data key="d0">2589000</data>
    </edge>
    <edge source="HUN" target="TUR">
      <data key="d0">1040000</data>
    </edge>
    <edge source="HUN" target="UKR">
      <data key="d0">231000</data>
    </edge>
    <edge source="HUN" target="MKD">
      <data key="d0">54000</data>
    </edge>
    <edge source="HUN" target="GBR">
      <data key="d0">776000</data>
    </edge>
    <edge source="HUN" target="USA">
      <data key="d0">1494000</data>
    </edge>
    <edge source="HUN" target="SRB">
      <data key="d0">457000</data>
    </edge>
    <edge source="ITA" target="ALB">
      <data key="d0">679303</data>
    </edge>
    <edge source="ITA" target="DZA">
      <data key="d0">1409482</data>
    </edge>
    <edge source="ITA" target="AZE">
      <data key="d0">110845</data>
    </edge>
    <edge source="ITA" target="ARG">
      <data key="d0">6984905</data>
    </edge>
    <edge source="ITA" target="AUS">
      <data key="d0">2053667</data>
    </edge>
    <edge source="ITA" target="AUT">
      <data key="d0">23252617</data>
    </edge>
    <edge source="ITA" target="ARM">
      <data key="d0">108552</data>
    </edge>
    <edge source="ITA" target="BEL">
      <data key="d0">17015026</data>
    </edge>
    <edge source="ITA" target="BRA">
      <data key="d0">6055514</data>
    </edge>
    <edge source="ITA" target="BGR">
      <data key="d0">336702</data>
    </edge>
    <edge source="ITA" target="BLR">
      <data key="d0">111310</data>
    </edge>
    <edge source="ITA" target="CAN">
      <data key="d0">2260980</data>
    </edge>
    <edge source="ITA" target="LKA">
      <data key="d0">92653</data>
    </edge>
    <edge source="ITA" target="CHL">
      <data key="d0">906113</data>
    </edge>
    <edge source="ITA" target="CHN">
      <data key="d0">1287367</data>
    </edge>
    <edge source="ITA" target="COL">
      <data key="d0">414698</data>
    </edge>
    <edge source="ITA" target="CRI">
      <data key="d0">48014</data>
    </edge>
    <edge source="ITA" target="HRV">
      <data key="d0">5208704</data>
    </edge>
    <edge source="ITA" target="CZE">
      <data key="d0">2883647</data>
    </edge>
    <edge source="ITA" target="DNK">
      <data key="d0">15337076</data>
    </edge>
    <edge source="ITA" target="ECU">
      <data key="d0">390376</data>
    </edge>
    <edge source="ITA" target="SLV">
      <data key="d0">13561</data>
    </edge>
    <edge source="ITA" target="EST">
      <data key="d0">335697</data>
    </edge>
    <edge source="ITA" target="FIN">
      <data key="d0">1288057</data>
    </edge>
    <edge source="ITA" target="FRA">
      <data key="d0">114382790</data>
    </edge>
    <edge source="ITA" target="DEU">
      <data key="d0">173304259</data>
    </edge>
    <edge source="ITA" target="GRC">
      <data key="d0">15665649</data>
    </edge>
    <edge source="ITA" target="GTM">
      <data key="d0">53652</data>
    </edge>
    <edge source="ITA" target="HKG">
      <data key="d0">1272650</data>
    </edge>
    <edge source="ITA" target="HUN">
      <data key="d0">4480852</data>
    </edge>
    <edge source="ITA" target="IDN">
      <data key="d0">1843754</data>
    </edge>
    <edge source="ITA" target="IRL">
      <data key="d0">1691452</data>
    </edge>
    <edge source="ITA" target="ISR">
      <data key="d0">669660</data>
    </edge>
    <edge source="ITA" target="CIV">
      <data key="d0">49789</data>
    </edge>
    <edge source="ITA" target="JPN">
      <data key="d0">18634193</data>
    </edge>
    <edge source="ITA" target="JOR">
      <data key="d0">492067</data>
    </edge>
    <edge source="ITA" target="KOR">
      <data key="d0">3140780</data>
    </edge>
    <edge source="ITA" target="LBN">
      <data key="d0">2025986</data>
    </edge>
    <edge source="ITA" target="LVA">
      <data key="d0">107190</data>
    </edge>
    <edge source="ITA" target="MDG">
      <data key="d0">10808</data>
    </edge>
    <edge source="ITA" target="MYS">
      <data key="d0">114530</data>
    </edge>
    <edge source="ITA" target="MEX">
      <data key="d0">773949</data>
    </edge>
    <edge source="ITA" target="MDA">
      <data key="d0">497796</data>
    </edge>
    <edge source="ITA" target="MAR">
      <data key="d0">1134278</data>
    </edge>
    <edge source="ITA" target="NLD">
      <data key="d0">65146486</data>
    </edge>
    <edge source="ITA" target="NZL">
      <data key="d0">371730</data>
    </edge>
    <edge source="ITA" target="NIC">
      <data key="d0">10123</data>
    </edge>
    <edge source="ITA" target="NOR">
      <data key="d0">1978913</data>
    </edge>
    <edge source="ITA" target="PAK">
      <data key="d0">344831</data>
    </edge>
    <edge source="ITA" target="PAN">
      <data key="d0">71624</data>
    </edge>
    <edge source="ITA" target="PRY">
      <data key="d0">19836</data>
    </edge>
    <edge source="ITA" target="PER">
      <data key="d0">357727</data>
    </edge>
    <edge source="ITA" target="PHL">
      <data key="d0">171369</data>
    </edge>
    <edge source="ITA" target="POL">
      <data key="d0">4456805</data>
    </edge>
    <edge source="ITA" target="PRT">
      <data key="d0">6792843</data>
    </edge>
    <edge source="ITA" target="ROU">
      <data key="d0">1499381</data>
    </edge>
    <edge source="ITA" target="RUS">
      <data key="d0">2183819</data>
    </edge>
    <edge source="ITA" target="SAU">
      <data key="d0">990284</data>
    </edge>
    <edge source="ITA" target="SEN">
      <data key="d0">32556</data>
    </edge>
    <edge source="ITA" target="IND">
      <data key="d0">1362467</data>
    </edge>
    <edge source="ITA" target="SGP">
      <data key="d0">112535</data>
    </edge>
    <edge source="ITA" target="SVK">
      <data key="d0">1027600</data>
    </edge>
    <edge source="ITA" target="VNM">
      <data key="d0">358038</data>
    </edge>
    <edge source="ITA" target="SVN">
      <data key="d0">5726526</data>
    </edge>
    <edge source="ITA" target="ZAF">
      <data key="d0">1053722</data>
    </edge>
    <edge source="ITA" target="ESP">
      <data key="d0">36880517</data>
    </edge>
    <edge source="ITA" target="SWE">
      <data key="d0">3707702</data>
    </edge>
    <edge source="ITA" target="CHE">
      <data key="d0">47062722</data>
    </edge>
    <edge source="ITA" target="THA">
      <data key="d0">295229</data>
    </edge>
    <edge source="ITA" target="ARE">
      <data key="d0">403654</data>
    </edge>
    <edge source="ITA" target="TUN">
      <data key="d0">2194453</data>
    </edge>
    <edge source="ITA" target="TUR">
      <data key="d0">8690512</data>
    </edge>
    <edge source="ITA" target="UKR">
      <data key="d0">570851</data>
    </edge>
    <edge source="ITA" target="MKD">
      <data key="d0">543280</data>
    </edge>
    <edge source="ITA" target="EGY">
      <data key="d0">1537343</data>
    </edge>
    <edge source="ITA" target="GBR">
      <data key="d0">34228001</data>
    </edge>
    <edge source="ITA" target="USA">
      <data key="d0">32305059</data>
    </edge>
    <edge source="ITA" target="BFA">
      <data key="d0">19907</data>
    </edge>
    <edge source="ITA" target="URY">
      <data key="d0">400864</data>
    </edge>
    <edge source="ITA" target="SRB">
      <data key="d0">1571560</data>
    </edge>
    <edge source="JPN" target="ARG">
      <data key="d0">447068</data>
    </edge>
    <edge source="JPN" target="AUS">
      <data key="d0">2995707</data>
    </edge>
    <edge source="JPN" target="AUT">
      <data key="d0">27734</data>
    </edge>
    <edge source="JPN" target="BEL">
      <data key="d0">563569</data>
    </edge>
    <edge source="JPN" target="BRA">
      <data key="d0">2655073</data>
    </edge>
    <edge source="JPN" target="CAN">
      <data key="d0">616754</data>
    </edge>
    <edge source="JPN" target="LKA">
      <data key="d0">754856</data>
    </edge>
    <edge source="JPN" target="CHL">
      <data key="d0">368618</data>
    </edge>
    <edge source="JPN" target="CHN">
      <data key="d0">11975014</data>
    </edge>
    <edge source="JPN" target="CRI">
      <data key="d0">101888</data>
    </edge>
    <edge source="JPN" target="DNK">
      <data key="d0">781801</data>
    </edge>
    <edge source="JPN" target="ECU">
      <data key="d0">26908</data>
    </edge>
    <edge source="JPN" target="FIN">
      <data key="d0">30721</data>
    </edge>
    <edge source="JPN" target="FRA">
      <data key="d0">1551158</data>
    </edge>
    <edge source="JPN" target="DEU">
      <data key="d0">1019823</data>
    </edge>
    <edge source="JPN" target="GHA">
      <data key="d0">29190</data>
    </edge>
    <edge source="JPN" target="GRC">
      <data key="d0">206893</data>
    </edge>
    <edge source="JPN" target="HND">
      <data key="d0">59921</data>
    </edge>
    <edge source="JPN" target="HKG">
      <data key="d0">15502798</data>
    </edge>
    <edge source="JPN" target="HUN">
      <data key="d0">14920</data>
    </edge>
    <edge source="JPN" target="IDN">
      <data key="d0">1869691</data>
    </edge>
    <edge source="JPN" target="IRL">
      <data key="d0">49158</data>
    </edge>
    <edge source="JPN" target="ISR">
      <data key="d0">255605</data>
    </edge>
    <edge source="JPN" target="ITA">
      <data key="d0">1940338</data>
    </edge>
    <edge source="JPN" target="JAM">
      <data key="d0">189189</data>
    </edge>
    <edge source="JPN" target="JOR">
      <data key="d0">254037</data>
    </edge>
    <edge source="JPN" target="KOR">
      <data key="d0">28260410</data>
    </edge>
    <edge source="JPN" target="LBN">
      <data key="d0">207004</data>
    </edge>
    <edge source="JPN" target="LVA">
      <data key="d0">10049</data>
    </edge>
    <edge source="JPN" target="MYS">
      <data key="d0">638456</data>
    </edge>
    <edge source="JPN" target="MRT">
      <data key="d0">22955</data>
    </edge>
    <edge source="JPN" target="MUS">
      <data key="d0">65349</data>
    </edge>
    <edge source="JPN" target="MEX">
      <data key="d0">463955</data>
    </edge>
    <edge source="JPN" target="MAR">
      <data key="d0">17008</data>
    </edge>
    <edge source="JPN" target="OMN">
      <data key="d0">103159</data>
    </edge>
    <edge source="JPN" target="NAM">
      <data key="d0">16163</data>
    </edge>
    <edge source="JPN" target="NLD">
      <data key="d0">18018201</data>
    </edge>
    <edge source="JPN" target="NZL">
      <data key="d0">3453881</data>
    </edge>
    <edge source="JPN" target="NOR">
      <data key="d0">43489</data>
    </edge>
    <edge source="JPN" target="PAK">
      <data key="d0">512342</data>
    </edge>
    <edge source="JPN" target="PAN">
      <data key="d0">27066</data>
    </edge>
    <edge source="JPN" target="PRY">
      <data key="d0">52164</data>
    </edge>
    <edge source="JPN" target="PER">
      <data key="d0">29571</data>
    </edge>
    <edge source="JPN" target="PHL">
      <data key="d0">1755806</data>
    </edge>
    <edge source="JPN" target="PRT">
      <data key="d0">28828</data>
    </edge>
    <edge source="JPN" target="SAU">
      <data key="d0">136766</data>
    </edge>
    <edge source="JPN" target="IND">
      <data key="d0">2238986</data>
    </edge>
    <edge source="JPN" target="SGP">
      <data key="d0">1475993</data>
    </edge>
    <edge source="JPN" target="VNM">
      <data key="d0">2402474</data>
    </edge>
    <edge source="JPN" target="ZAF">
      <data key="d0">722975</data>
    </edge>
    <edge source="JPN" target="ESP">
      <data key="d0">1470695</data>
    </edge>
    <edge source="JPN" target="SWE">
      <data key="d0">504456</data>
    </edge>
    <edge source="JPN" target="CHE">
      <data key="d0">383649</data>
    </edge>
    <edge source="JPN" target="THA">
      <data key="d0">3483535</data>
    </edge>
    <edge source="JPN" target="ARE">
      <data key="d0">484804</data>
    </edge>
    <edge source="JPN" target="TUR">
      <data key="d0">60236</data>
    </edge>
    <edge source="JPN" target="EGY">
      <data key="d0">1117507</data>
    </edge>
    <edge source="JPN" target="GBR">
      <data key="d0">1281552</data>
    </edge>
    <edge source="JPN" target="USA">
      <data key="d0">32974632</data>
    </edge>
    <edge source="JPN" target="URY">
      <data key="d0">116065</data>
    </edge>
    <edge source="ESP" target="DZA">
      <data key="d0">1680488</data>
    </edge>
    <edge source="ESP" target="ARG">
      <data key="d0">1766089</data>
    </edge>
    <edge source="ESP" target="AUS">
      <data key="d0">498919</data>
    </edge>
    <edge source="ESP" target="AUT">
      <data key="d0">2581381</data>
    </edge>
    <edge source="ESP" target="BEL">
      <data key="d0">4325660</data>
    </edge>
    <edge source="ESP" target="BOL">
      <data key="d0">16221</data>
    </edge>
    <edge source="ESP" target="BRA">
      <data key="d0">1593008</data>
    </edge>
    <edge source="ESP" target="CMR">
      <data key="d0">12227</data>
    </edge>
    <edge source="ESP" target="CAN">
      <data key="d0">694596</data>
    </edge>
    <edge source="ESP" target="CHL">
      <data key="d0">1479724</data>
    </edge>
    <edge source="ESP" target="CHN">
      <data key="d0">2720458</data>
    </edge>
    <edge source="ESP" target="COL">
      <data key="d0">956729</data>
    </edge>
    <edge source="ESP" target="CRI">
      <data key="d0">432808</data>
    </edge>
    <edge source="ESP" target="HRV">
      <data key="d0">150297</data>
    </edge>
    <edge source="ESP" target="CZE">
      <data key="d0">233090</data>
    </edge>
    <edge source="ESP" target="BEN">
      <data key="d0">21778</data>
    </edge>
    <edge source="ESP" target="DNK">
      <data key="d0">10132385</data>
    </edge>
    <edge source="ESP" target="ECU">
      <data key="d0">295882</data>
    </edge>
    <edge source="ESP" target="SLV">
      <data key="d0">22350</data>
    </edge>
    <edge source="ESP" target="EST">
      <data key="d0">62868</data>
    </edge>
    <edge source="ESP" target="FIN">
      <data key="d0">524283</data>
    </edge>
    <edge source="ESP" target="FRA">
      <data key="d0">76354332</data>
    </edge>
    <edge source="ESP" target="DEU">
      <data key="d0">43402632</data>
    </edge>
    <edge source="ESP" target="GHA">
      <data key="d0">10315</data>
    </edge>
    <edge source="ESP" target="GRC">
      <data key="d0">1533721</data>
    </edge>
    <edge source="ESP" target="GTM">
      <data key="d0">512511</data>
    </edge>
    <edge source="ESP" target="HKG">
      <data key="d0">1936963</data>
    </edge>
    <edge source="ESP" target="HUN">
      <data key="d0">912709</data>
    </edge>
    <edge source="ESP" target="IDN">
      <data key="d0">20380</data>
    </edge>
    <edge source="ESP" target="IRL">
      <data key="d0">310845</data>
    </edge>
    <edge source="ESP" target="ISR">
      <data key="d0">957267</data>
    </edge>
    <edge source="ESP" target="ITA">
      <data key="d0">23488037</data>
    </edge>
    <edge source="ESP" target="JPN">
      <data key="d0">7331374</data>
    </edge>
    <edge source="ESP" target="JOR">
      <data key="d0">169175</data>
    </edge>
    <edge source="ESP" target="KOR">
      <data key="d0">1526529</data>
    </edge>
    <edge source="ESP" target="LBN">
      <data key="d0">524365</data>
    </edge>
    <edge source="ESP" target="LVA">
      <data key="d0">127852</data>
    </edge>
    <edge source="ESP" target="LTU">
      <data key="d0">106238</data>
    </edge>
    <edge source="ESP" target="MYS">
      <data key="d0">74837</data>
    </edge>
    <edge source="ESP" target="MUS">
      <data key="d0">390151</data>
    </edge>
    <edge source="ESP" target="MEX">
      <data key="d0">4137617</data>
    </edge>
    <edge source="ESP" target="MAR">
      <data key="d0">4689814</data>
    </edge>
    <edge source="ESP" target="NAM">
      <data key="d0">106174</data>
    </edge>
    <edge source="ESP" target="NLD">
      <data key="d0">50095917</data>
    </edge>
    <edge source="ESP" target="NZL">
      <data key="d0">412937</data>
    </edge>
    <edge source="ESP" target="NOR">
      <data key="d0">197050</data>
    </edge>
    <edge source="ESP" target="PAK">
      <data key="d0">64713</data>
    </edge>
    <edge source="ESP" target="PAN">
      <data key="d0">190410</data>
    </edge>
    <edge source="ESP" target="PER">
      <data key="d0">294409</data>
    </edge>
    <edge source="ESP" target="PHL">
      <data key="d0">112364</data>
    </edge>
    <edge source="ESP" target="POL">
      <data key="d0">4031483</data>
    </edge>
    <edge source="ESP" target="PRT">
      <data key="d0">20934093</data>
    </edge>
    <edge source="ESP" target="ROU">
      <data key="d0">50083</data>
    </edge>
    <edge source="ESP" target="RUS">
      <data key="d0">3904539</data>
    </edge>
    <edge source="ESP" target="SAU">
      <data key="d0">289201</data>
    </edge>
    <edge source="ESP" target="SEN">
      <data key="d0">59932</data>
    </edge>
    <edge source="ESP" target="IND">
      <data key="d0">240383</data>
    </edge>
    <edge source="ESP" target="SGP">
      <data key="d0">17508</data>
    </edge>
    <edge source="ESP" target="SVK">
      <data key="d0">394224</data>
    </edge>
    <edge source="ESP" target="SVN">
      <data key="d0">726442</data>
    </edge>
    <edge source="ESP" target="ZAF">
      <data key="d0">598628</data>
    </edge>
    <edge source="ESP" target="ZWE">
      <data key="d0">19733</data>
    </edge>
    <edge source="ESP" target="SWE">
      <data key="d0">1002947</data>
    </edge>
    <edge source="ESP" target="CHE">
      <data key="d0">5504564</data>
    </edge>
    <edge source="ESP" target="THA">
      <data key="d0">301188</data>
    </edge>
    <edge source="ESP" target="ARE">
      <data key="d0">98037</data>
    </edge>
    <edge source="ESP" target="TUN">
      <data key="d0">778840</data>
    </edge>
    <edge source="ESP" target="TUR">
      <data key="d0">927947</data>
    </edge>
    <edge source="ESP" target="UKR">
      <data key="d0">13610</data>
    </edge>
    <edge source="ESP" target="EGY">
      <data key="d0">775339</data>
    </edge>
    <edge source="ESP" target="GBR">
      <data key="d0">44465897</data>
    </edge>
    <edge source="ESP" target="USA">
      <data key="d0">25886171</data>
    </edge>
    <edge source="ESP" target="URY">
      <data key="d0">73147</data>
    </edge>
    <edge source="ESP" target="SRB">
      <data key="d0">245313</data>
    </edge>
    <edge source="CHE" target="DZA">
      <data key="d0">150859</data>
    </edge>
    <edge source="CHE" target="ARG">
      <data key="d0">268027</data>
    </edge>
    <edge source="CHE" target="AUS">
      <data key="d0">1400364</data>
    </edge>
    <edge source="CHE" target="AUT">
      <data key="d0">3172095</data>
    </edge>
    <edge source="CHE" target="BEL">
      <data key="d0">884044</data>
    </edge>
    <edge source="CHE" target="BRA">
      <data key="d0">719635</data>
    </edge>
    <edge source="CHE" target="BGR">
      <data key="d0">132801</data>
    </edge>
    <edge source="CHE" target="CAN">
      <data key="d0">312720</data>
    </edge>
    <edge source="CHE" target="CHL">
      <data key="d0">237611</data>
    </edge>
    <edge source="CHE" target="CHN">
      <data key="d0">118988</data>
    </edge>
    <edge source="CHE" target="COL">
      <data key="d0">164531</data>
    </edge>
    <edge source="CHE" target="HRV">
      <data key="d0">246692</data>
    </edge>
    <edge source="CHE" target="CZE">
      <data key="d0">942390</data>
    </edge>
    <edge source="CHE" target="DNK">
      <data key="d0">2071647</data>
    </edge>
    <edge source="CHE" target="ECU">
      <data key="d0">30296</data>
    </edge>
    <edge source="CHE" target="FIN">
      <data key="d0">1150417</data>
    </edge>
    <edge source="CHE" target="FRA">
      <data key="d0">6275472</data>
    </edge>
    <edge source="CHE" target="DEU">
      <data key="d0">22397407</data>
    </edge>
    <edge source="CHE" target="GHA">
      <data key="d0">34974</data>
    </edge>
    <edge source="CHE" target="GRC">
      <data key="d0">185801</data>
    </edge>
    <edge source="CHE" target="GTM">
      <data key="d0">34805</data>
    </edge>
    <edge source="CHE" target="HKG">
      <data key="d0">546368</data>
    </edge>
    <edge source="CHE" target="HUN">
      <data key="d0">448743</data>
    </edge>
    <edge source="CHE" target="IDN">
      <data key="d0">140124</data>
    </edge>
    <edge source="CHE" target="IRL">
      <data key="d0">186038</data>
    </edge>
    <edge source="CHE" target="ISR">
      <data key="d0">270365</data>
    </edge>
    <edge source="CHE" target="ITA">
      <data key="d0">6003396</data>
    </edge>
    <edge source="CHE" target="CIV">
      <data key="d0">39382</data>
    </edge>
    <edge source="CHE" target="JPN">
      <data key="d0">2967063</data>
    </edge>
    <edge source="CHE" target="JOR">
      <data key="d0">54089</data>
    </edge>
    <edge source="CHE" target="KOR">
      <data key="d0">4407352</data>
    </edge>
    <edge source="CHE" target="LBN">
      <data key="d0">17413</data>
    </edge>
    <edge source="CHE" target="LVA">
      <data key="d0">11156</data>
    </edge>
    <edge source="CHE" target="MYS">
      <data key="d0">78723</data>
    </edge>
    <edge source="CHE" target="MEX">
      <data key="d0">53007</data>
    </edge>
    <edge source="CHE" target="OMN">
      <data key="d0">39118</data>
    </edge>
    <edge source="CHE" target="NLD">
      <data key="d0">1655514</data>
    </edge>
    <edge source="CHE" target="NOR">
      <data key="d0">99461</data>
    </edge>
    <edge source="CHE" target="PAK">
      <data key="d0">40341</data>
    </edge>
    <edge source="CHE" target="PER">
      <data key="d0">100982</data>
    </edge>
    <edge source="CHE" target="PHL">
      <data key="d0">173790</data>
    </edge>
    <edge source="CHE" target="POL">
      <data key="d0">397152</data>
    </edge>
    <edge source="CHE" target="PRT">
      <data key="d0">206077</data>
    </edge>
    <edge source="CHE" target="ROU">
      <data key="d0">133837</data>
    </edge>
    <edge source="CHE" target="RUS">
      <data key="d0">621245</data>
    </edge>
    <edge source="CHE" target="SAU">
      <data key="d0">35156</data>
    </edge>
    <edge source="CHE" target="IND">
      <data key="d0">78588</data>
    </edge>
    <edge source="CHE" target="SGP">
      <data key="d0">157183</data>
    </edge>
    <edge source="CHE" target="SVK">
      <data key="d0">34715</data>
    </edge>
    <edge source="CHE" target="VNM">
      <data key="d0">161066</data>
    </edge>
    <edge source="CHE" target="SVN">
      <data key="d0">255818</data>
    </edge>
    <edge source="CHE" target="ZAF">
      <data key="d0">308165</data>
    </edge>
    <edge source="CHE" target="ESP">
      <data key="d0">1339488</data>
    </edge>
    <edge source="CHE" target="SWE">
      <data key="d0">1051938</data>
    </edge>
    <edge source="CHE" target="THA">
      <data key="d0">282838</data>
    </edge>
    <edge source="CHE" target="ARE">
      <data key="d0">66865</data>
    </edge>
    <edge source="CHE" target="TUN">
      <data key="d0">35842</data>
    </edge>
    <edge source="CHE" target="TUR">
      <data key="d0">517971</data>
    </edge>
    <edge source="CHE" target="UKR">
      <data key="d0">42383</data>
    </edge>
    <edge source="CHE" target="MKD">
      <data key="d0">32852</data>
    </edge>
    <edge source="CHE" target="EGY">
      <data key="d0">35831</data>
    </edge>
    <edge source="CHE" target="GBR">
      <data key="d0">1386940</data>
    </edge>
    <edge source="CHE" target="USA">
      <data key="d0">5205611</data>
    </edge>
    <edge source="CHE" target="URY">
      <data key="d0">123453</data>
    </edge>
    <edge source="CHE" target="SRB">
      <data key="d0">32377</data>
    </edge>
    <edge source="TUR" target="ALB">
      <data key="d0">15473</data>
    </edge>
    <edge source="TUR" target="AZE">
      <data key="d0">59844</data>
    </edge>
    <edge source="TUR" target="ARG">
      <data key="d0">21048</data>
    </edge>
    <edge source="TUR" target="AUS">
      <data key="d0">64890</data>
    </edge>
    <edge source="TUR" target="AUT">
      <data key="d0">1627402</data>
    </edge>
    <edge source="TUR" target="BEL">
      <data key="d0">386119</data>
    </edge>
    <edge source="TUR" target="BGR">
      <data key="d0">144751</data>
    </edge>
    <edge source="TUR" target="CAN">
      <data key="d0">170348</data>
    </edge>
    <edge source="TUR" target="CHL">
      <data key="d0">15714</data>
    </edge>
    <edge source="TUR" target="CHN">
      <data key="d0">113240</data>
    </edge>
    <edge source="TUR" target="DNK">
      <data key="d0">7730900</data>
    </edge>
    <edge source="TUR" target="FRA">
      <data key="d0">1847521</data>
    </edge>
    <edge source="TUR" target="DEU">
      <data key="d0">27073934</data>
    </edge>
    <edge source="TUR" target="GRC">
      <data key="d0">143466</data>
    </edge>
    <edge source="TUR" target="HUN">
      <data key="d0">83455</data>
    </edge>
    <edge source="TUR" target="IRL">
      <data key="d0">135707</data>
    </edge>
    <edge source="TUR" target="ISR">
      <data key="d0">242451</data>
    </edge>
    <edge source="TUR" target="ITA">
      <data key="d0">2101356</data>
    </edge>
    <edge source="TUR" target="JPN">
      <data key="d0">2723820</data>
    </edge>
    <edge source="TUR" target="JOR">
      <data key="d0">154288</data>
    </edge>
    <edge source="TUR" target="KOR">
      <data key="d0">11310</data>
    </edge>
    <edge source="TUR" target="LBN">
      <data key="d0">82072</data>
    </edge>
    <edge source="TUR" target="MDG">
      <data key="d0">13830</data>
    </edge>
    <edge source="TUR" target="MEX">
      <data key="d0">16253</data>
    </edge>
    <edge source="TUR" target="MAR">
      <data key="d0">19319</data>
    </edge>
    <edge source="TUR" target="NLD">
      <data key="d0">6944469</data>
    </edge>
    <edge source="TUR" target="NOR">
      <data key="d0">40488</data>
    </edge>
    <edge source="TUR" target="PER">
      <data key="d0">23100</data>
    </edge>
    <edge source="TUR" target="POL">
      <data key="d0">20380</data>
    </edge>
    <edge source="TUR" target="ROU">
      <data key="d0">32135</data>
    </edge>
    <edge source="TUR" target="RUS">
      <data key="d0">607726</data>
    </edge>
    <edge source="TUR" target="SAU">
      <data key="d0">27082</data>
    </edge>
    <edge source="TUR" target="IND">
      <data key="d0">29499</data>
    </edge>
    <edge source="TUR" target="SGP">
      <data key="d0">12680</data>
    </edge>
    <edge source="TUR" target="ESP">
      <data key="d0">592918</data>
    </edge>
    <edge source="TUR" target="SWE">
      <data key="d0">89717</data>
    </edge>
    <edge source="TUR" target="CHE">
      <data key="d0">1016231</data>
    </edge>
    <edge source="TUR" target="THA">
      <data key="d0">28578</data>
    </edge>
    <edge source="TUR" target="ARE">
      <data key="d0">43506</data>
    </edge>
    <edge source="TUR" target="TUN">
      <data key="d0">93274</data>
    </edge>
    <edge source="TUR" target="UKR">
      <data key="d0">36853</data>
    </edge>
    <edge source="TUR" target="EGY">
      <data key="d0">191476</data>
    </edge>
    <edge source="TUR" target="GBR">
      <data key="d0">5010710</data>
    </edge>
    <edge source="TUR" target="USA">
      <data key="d0">2108470</data>
    </edge>
    <edge source="MKD" target="ALB">
      <data key="d0">86585</data>
    </edge>
    <edge source="MKD" target="AUT">
      <data key="d0">15654</data>
    </edge>
    <edge source="MKD" target="BGR">
      <data key="d0">24729</data>
    </edge>
    <edge source="MKD" target="HRV">
      <data key="d0">218729</data>
    </edge>
    <edge source="MKD" target="FRA">
      <data key="d0">805528</data>
    </edge>
    <edge source="MKD" target="DEU">
      <data key="d0">409576</data>
    </edge>
    <edge source="MKD" target="GRC">
      <data key="d0">358911</data>
    </edge>
    <edge source="MKD" target="ITA">
      <data key="d0">50757</data>
    </edge>
    <edge source="MKD" target="NLD">
      <data key="d0">18997</data>
    </edge>
    <edge source="MKD" target="POL">
      <data key="d0">20416</data>
    </edge>
    <edge source="MKD" target="RUS">
      <data key="d0">293866</data>
    </edge>
    <edge source="MKD" target="SAU">
      <data key="d0">16210</data>
    </edge>
    <edge source="MKD" target="SVN">
      <data key="d0">105269</data>
    </edge>
    <edge source="MKD" target="ESP">
      <data key="d0">32004</data>
    </edge>
    <edge source="MKD" target="UKR">
      <data key="d0">12370</data>
    </edge>
    <edge source="MKD" target="USA">
      <data key="d0">19560</data>
    </edge>
    <edge source="MKD" target="SRB">
      <data key="d0">470663</data>
    </edge>
    <edge source="USA" target="ALB">
      <data key="d0">300000</data>
    </edge>
    <edge source="USA" target="DZA">
      <data key="d0">3112140</data>
    </edge>
    <edge source="USA" target="ARG">
      <data key="d0">29986978</data>
    </edge>
    <edge source="USA" target="AUS">
      <data key="d0">25280741</data>
    </edge>
    <edge source="USA" target="AUT">
      <data key="d0">815110</data>
    </edge>
    <edge source="USA" target="ARM">
      <data key="d0">84228</data>
    </edge>
    <edge source="USA" target="BEL">
      <data key="d0">21860782</data>
    </edge>
    <edge source="USA" target="BOL">
      <data key="d0">310424</data>
    </edge>
    <edge source="USA" target="BWA">
      <data key="d0">24176</data>
    </edge>
    <edge source="USA" target="BRA">
      <data key="d0">25580325</data>
    </edge>
    <edge source="USA" target="KHM">
      <data key="d0">94236</data>
    </edge>
    <edge source="USA" target="CMR">
      <data key="d0">409551</data>
    </edge>
    <edge source="USA" target="CAN">
      <data key="d0">325997997</data>
    </edge>
    <edge source="USA" target="LKA">
      <data key="d0">623825</data>
    </edge>
    <edge source="USA" target="CHL">
      <data key="d0">6492914</data>
    </edge>
    <edge source="USA" target="CHN">
      <data key="d0">74171421</data>
    </edge>
    <edge source="USA" target="COL">
      <data key="d0">13916104</data>
    </edge>
    <edge source="USA" target="CRI">
      <data key="d0">3652205</data>
    </edge>
    <edge source="USA" target="HRV">
      <data key="d0">110220</data>
    </edge>
    <edge source="USA" target="CZE">
      <data key="d0">753769</data>
    </edge>
    <edge source="USA" target="DNK">
      <data key="d0">8391622</data>
    </edge>
    <edge source="USA" target="ECU">
      <data key="d0">5762400</data>
    </edge>
    <edge source="USA" target="SLV">
      <data key="d0">928766</data>
    </edge>
    <edge source="USA" target="EST">
      <data key="d0">61615</data>
    </edge>
    <edge source="USA" target="FIN">
      <data key="d0">3019073</data>
    </edge>
    <edge source="USA" target="FRA">
      <data key="d0">29920757</data>
    </edge>
    <edge source="USA" target="GEO">
      <data key="d0">843118</data>
    </edge>
    <edge source="USA" target="DEU">
      <data key="d0">57589399</data>
    </edge>
    <edge source="USA" target="GHA">
      <data key="d0">321525</data>
    </edge>
    <edge source="USA" target="GRC">
      <data key="d0">3739757</data>
    </edge>
    <edge source="USA" target="GTM">
      <data key="d0">5148101</data>
    </edge>
    <edge source="USA" target="HND">
      <data key="d0">2616738</data>
    </edge>
    <edge source="USA" target="HKG">
      <data key="d0">83911621</data>
    </edge>
    <edge source="USA" target="HUN">
      <data key="d0">1445060</data>
    </edge>
    <edge source="USA" target="IDN">
      <data key="d0">5576320</data>
    </edge>
    <edge source="USA" target="IRL">
      <data key="d0">5908154</data>
    </edge>
    <edge source="USA" target="ISR">
      <data key="d0">4193752</data>
    </edge>
    <edge source="USA" target="ITA">
      <data key="d0">27339419</data>
    </edge>
    <edge source="USA" target="JAM">
      <data key="d0">1279305</data>
    </edge>
    <edge source="USA" target="JPN">
      <data key="d0">140108404</data>
    </edge>
    <edge source="USA" target="JOR">
      <data key="d0">2010614</data>
    </edge>
    <edge source="USA" target="KOR">
      <data key="d0">30723725</data>
    </edge>
    <edge source="USA" target="KGZ">
      <data key="d0">12100</data>
    </edge>
    <edge source="USA" target="LBN">
      <data key="d0">711550</data>
    </edge>
    <edge source="USA" target="LVA">
      <data key="d0">66340</data>
    </edge>
    <edge source="USA" target="LTU">
      <data key="d0">118999</data>
    </edge>
    <edge source="USA" target="MDG">
      <data key="d0">534173</data>
    </edge>
    <edge source="USA" target="MWI">
      <data key="d0">194664</data>
    </edge>
    <edge source="USA" target="MYS">
      <data key="d0">8230969</data>
    </edge>
    <edge source="USA" target="MUS">
      <data key="d0">29657</data>
    </edge>
    <edge source="USA" target="MEX">
      <data key="d0">233163408</data>
    </edge>
    <edge source="USA" target="MAR">
      <data key="d0">1416620</data>
    </edge>
    <edge source="USA" target="MOZ">
      <data key="d0">1830776</data>
    </edge>
    <edge source="USA" target="OMN">
      <data key="d0">478998</data>
    </edge>
    <edge source="USA" target="NLD">
      <data key="d0">90051341</data>
    </edge>
    <edge source="USA" target="NZL">
      <data key="d0">5405531</data>
    </edge>
    <edge source="USA" target="NIC">
      <data key="d0">1371609</data>
    </edge>
    <edge source="USA" target="NOR">
      <data key="d0">1811087</data>
    </edge>
    <edge source="USA" target="PAK">
      <data key="d0">1641271</data>
    </edge>
    <edge source="USA" target="PAN">
      <data key="d0">2006479</data>
    </edge>
    <edge source="USA" target="PRY">
      <data key="d0">511770</data>
    </edge>
    <edge source="USA" target="PER">
      <data key="d0">4297680</data>
    </edge>
    <edge source="USA" target="PHL">
      <data key="d0">9623374</data>
    </edge>
    <edge source="USA" target="POL">
      <data key="d0">1605555</data>
    </edge>
    <edge source="USA" target="PRT">
      <data key="d0">3811592</data>
    </edge>
    <edge source="USA" target="ROU">
      <data key="d0">95456</data>
    </edge>
    <edge source="USA" target="RUS">
      <data key="d0">7389344</data>
    </edge>
    <edge source="USA" target="SAU">
      <data key="d0">19584971</data>
    </edge>
    <edge source="USA" target="SEN">
      <data key="d0">27315</data>
    </edge>
    <edge source="USA" target="IND">
      <data key="d0">9187520</data>
    </edge>
    <edge source="USA" target="SGP">
      <data key="d0">8474154</data>
    </edge>
    <edge source="USA" target="SVK">
      <data key="d0">241992</data>
    </edge>
    <edge source="USA" target="VNM">
      <data key="d0">1313122</data>
    </edge>
    <edge source="USA" target="SVN">
      <data key="d0">99060</data>
    </edge>
    <edge source="USA" target="ZAF">
      <data key="d0">6277015</data>
    </edge>
    <edge source="USA" target="ZWE">
      <data key="d0">394929</data>
    </edge>
    <edge source="USA" target="ESP">
      <data key="d0">18088336</data>
    </edge>
    <edge source="USA" target="SWE">
      <data key="d0">1989882</data>
    </edge>
    <edge source="USA" target="CHE">
      <data key="d0">6076270</data>
    </edge>
    <edge source="USA" target="THA">
      <data key="d0">9672311</data>
    </edge>
    <edge source="USA" target="TGO">
      <data key="d0">16873</data>
    </edge>
    <edge source="USA" target="ARE">
      <data key="d0">7321063</data>
    </edge>
    <edge source="USA" target="TUN">
      <data key="d0">1090409</data>
    </edge>
    <edge source="USA" target="TUR">
      <data key="d0">4843512</data>
    </edge>
    <edge source="USA" target="UGA">
      <data key="d0">24120</data>
    </edge>
    <edge source="USA" target="UKR">
      <data key="d0">178480</data>
    </edge>
    <edge source="USA" target="MKD">
      <data key="d0">16915</data>
    </edge>
    <edge source="USA" target="EGY">
      <data key="d0">7677280</data>
    </edge>
    <edge source="USA" target="GBR">
      <data key="d0">42455555</data>
    </edge>
    <edge source="USA" target="URY">
      <data key="d0">1844065</data>
    </edge>
    <edge source="SRB" target="ALB">
      <data key="d0">39000</data>
    </edge>
    <edge source="SRB" target="AUS">
      <data key="d0">17000</data>
    </edge>
    <edge source="SRB" target="AUT">
      <data key="d0">85000</data>
    </edge>
    <edge source="SRB" target="BGR">
      <data key="d0">177000</data>
    </edge>
    <edge source="SRB" target="BLR">
      <data key="d0">116000</data>
    </edge>
    <edge source="SRB" target="HRV">
      <data key="d0">104000</data>
    </edge>
    <edge source="SRB" target="CZE">
      <data key="d0">248000</data>
    </edge>
    <edge source="SRB" target="DNK">
      <data key="d0">19000</data>
    </edge>
    <edge source="SRB" target="FRA">
      <data key="d0">74000</data>
    </edge>
    <edge source="SRB" target="DEU">
      <data key="d0">1474000</data>
    </edge>
    <edge source="SRB" target="GRC">
      <data key="d0">36000</data>
    </edge>
    <edge source="SRB" target="HUN">
      <data key="d0">1065000</data>
    </edge>
    <edge source="SRB" target="ITA">
      <data key="d0">151000</data>
    </edge>
    <edge source="SRB" target="NLD">
      <data key="d0">118000</data>
    </edge>
    <edge source="SRB" target="ROU">
      <data key="d0">21000</data>
    </edge>
    <edge source="SRB" target="RUS">
      <data key="d0">91000</data>
    </edge>
    <edge source="SRB" target="SVK">
      <data key="d0">90000</data>
    </edge>
    <edge source="SRB" target="SVN">
      <data key="d0">38000</data>
    </edge>
    <edge source="SRB" target="CHE">
      <data key="d0">34000</data>
    </edge>
    <edge source="SRB" target="TUR">
      <data key="d0">13000</data>
    </edge>
    <edge source="SRB" target="UGA">
      <data key="d0">27000</data>
    </edge>
    <edge source="SRB" target="MKD">
      <data key="d0">1661000</data>
    </edge>
    <edge source="SRB" target="GBR">
      <data key="d0">33000</data>
    </edge>
    <edge source="SRB" target="USA">
      <data key="d0">308000</data>
    </edge>
    <edge source="DZA" target="FRA">
      <data key="d0">11742</data>
    </edge>
    <edge source="AZE" target="BLR">
      <data key="d0">12800</data>
    </edge>
    <edge source="AZE" target="DEU">
      <data key="d0">54000</data>
    </edge>
    <edge source="AZE" target="KOR">
      <data key="d0">10451</data>
    </edge>
    <edge source="AZE" target="POL">
      <data key="d0">53100</data>
    </edge>
    <edge source="AZE" target="TUR">
      <data key="d0">1082922</data>
    </edge>
    <edge source="KOR" target="ARG">
      <data key="d0">102420</data>
    </edge>
    <edge source="KOR" target="AUS">
      <data key="d0">498259</data>
    </edge>
    <edge source="KOR" target="AUT">
      <data key="d0">10419</data>
    </edge>
    <edge source="KOR" target="BEL">
      <data key="d0">163736</data>
    </edge>
    <edge source="KOR" target="BRA">
      <data key="d0">476378</data>
    </edge>
    <edge source="KOR" target="CAN">
      <data key="d0">977401</data>
    </edge>
    <edge source="KOR" target="LKA">
      <data key="d0">108260</data>
    </edge>
    <edge source="KOR" target="CHL">
      <data key="d0">101813</data>
    </edge>
    <edge source="KOR" target="CHN">
      <data key="d0">17186279</data>
    </edge>
    <edge source="KOR" target="CRI">
      <data key="d0">57965</data>
    </edge>
    <edge source="KOR" target="DNK">
      <data key="d0">726989</data>
    </edge>
    <edge source="KOR" target="FRA">
      <data key="d0">3440386</data>
    </edge>
    <edge source="KOR" target="DEU">
      <data key="d0">858421</data>
    </edge>
    <edge source="KOR" target="GHA">
      <data key="d0">11795</data>
    </edge>
    <edge source="KOR" target="HKG">
      <data key="d0">37017310</data>
    </edge>
    <edge source="KOR" target="IDN">
      <data key="d0">8580578</data>
    </edge>
    <edge source="KOR" target="ISR">
      <data key="d0">44446</data>
    </edge>
    <edge source="KOR" target="ITA">
      <data key="d0">841532</data>
    </edge>
    <edge source="KOR" target="JPN">
      <data key="d0">131164511</data>
    </edge>
    <edge source="KOR" target="LVA">
      <data key="d0">11126</data>
    </edge>
    <edge source="KOR" target="LTU">
      <data key="d0">27000</data>
    </edge>
    <edge source="KOR" target="MYS">
      <data key="d0">442397</data>
    </edge>
    <edge source="KOR" target="MUS">
      <data key="d0">21719</data>
    </edge>
    <edge source="KOR" target="MEX">
      <data key="d0">221274</data>
    </edge>
    <edge source="KOR" target="NLD">
      <data key="d0">1614241</data>
    </edge>
    <edge source="KOR" target="NZL">
      <data key="d0">176931</data>
    </edge>
    <edge source="KOR" target="NOR">
      <data key="d0">503136</data>
    </edge>
    <edge source="KOR" target="PAK">
      <data key="d0">173303</data>
    </edge>
    <edge source="KOR" target="PHL">
      <data key="d0">184151</data>
    </edge>
    <edge source="KOR" target="POL">
      <data key="d0">106061</data>
    </edge>
    <edge source="KOR" target="PRT">
      <data key="d0">54736</data>
    </edge>
    <edge source="KOR" target="RUS">
      <data key="d0">89631</data>
    </edge>
    <edge source="KOR" target="SAU">
      <data key="d0">69698</data>
    </edge>
    <edge source="KOR" target="IND">
      <data key="d0">2893562</data>
    </edge>
    <edge source="KOR" target="SGP">
      <data key="d0">265872</data>
    </edge>
    <edge source="KOR" target="VNM">
      <data key="d0">3317446</data>
    </edge>
    <edge source="KOR" target="ZAF">
      <data key="d0">63813</data>
    </edge>
    <edge source="KOR" target="ESP">
      <data key="d0">809123</data>
    </edge>
    <edge source="KOR" target="CHE">
      <data key="d0">209545</data>
    </edge>
    <edge source="KOR" target="THA">
      <data key="d0">1664842</data>
    </edge>
    <edge source="KOR" target="ARE">
      <data key="d0">31039</data>
    </edge>
    <edge source="KOR" target="TUR">
      <data key="d0">78929</data>
    </edge>
    <edge source="KOR" target="EGY">
      <data key="d0">114899</data>
    </edge>
    <edge source="KOR" target="GBR">
      <data key="d0">219724</data>
    </edge>
    <edge source="KOR" target="USA">
      <data key="d0">16289368</data>
    </edge>
    <edge source="POL" target="AUS">
      <data key="d0">153000</data>
    </edge>
    <edge source="POL" target="AUT">
      <data key="d0">1425000</data>
    </edge>
    <edge source="POL" target="BEL">
      <data key="d0">3282000</data>
    </edge>
    <edge source="POL" target="BLR">
      <data key="d0">992000</data>
    </edge>
    <edge source="POL" target="CAN">
      <data key="d0">452000</data>
    </edge>
    <edge source="POL" target="CHN">
      <data key="d0">1285000</data>
    </edge>
    <edge source="POL" target="HRV">
      <data key="d0">72000</data>
    </edge>
    <edge source="POL" target="CZE">
      <data key="d0">1763000</data>
    </edge>
    <edge source="POL" target="DNK">
      <data key="d0">6048000</data>
    </edge>
    <edge source="POL" target="FIN">
      <data key="d0">107000</data>
    </edge>
    <edge source="POL" target="FRA">
      <data key="d0">5464000</data>
    </edge>
    <edge source="POL" target="DEU">
      <data key="d0">53781000</data>
    </edge>
    <edge source="POL" target="HKG">
      <data key="d0">86000</data>
    </edge>
    <edge source="POL" target="HUN">
      <data key="d0">372000</data>
    </edge>
    <edge source="POL" target="ITA">
      <data key="d0">1013000</data>
    </edge>
    <edge source="POL" target="JPN">
      <data key="d0">6552000</data>
    </edge>
    <edge source="POL" target="LVA">
      <data key="d0">561000</data>
    </edge>
    <edge source="POL" target="LTU">
      <data key="d0">981000</data>
    </edge>
    <edge source="POL" target="MDA">
      <data key="d0">55000</data>
    </edge>
    <edge source="POL" target="NLD">
      <data key="d0">15142000</data>
    </edge>
    <edge source="POL" target="NOR">
      <data key="d0">506000</data>
    </edge>
    <edge source="POL" target="ROU">
      <data key="d0">93000</data>
    </edge>
    <edge source="POL" target="RUS">
      <data key="d0">2261000</data>
    </edge>
    <edge source="POL" target="SVK">
      <data key="d0">556000</data>
    </edge>
    <edge source="POL" target="SVN">
      <data key="d0">112000</data>
    </edge>
    <edge source="POL" target="ESP">
      <data key="d0">1832000</data>
    </edge>
    <edge source="POL" target="SWE">
      <data key="d0">1385000</data>
    </edge>
    <edge source="POL" target="CHE">
      <data key="d0">1038000</data>
    </edge>
    <edge source="POL" target="UKR">
      <data key="d0">2092000</data>
    </edge>
    <edge source="POL" target="MKD">
      <data key="d0">67000</data>
    </edge>
    <edge source="POL" target="GBR">
      <data key="d0">778000</data>
    </edge>
    <edge source="POL" target="USA">
      <data key="d0">3702000</data>
    </edge>
    <edge source="ARG" target="AUT">
      <data key="d0">12463</data>
    </edge>
    <edge source="ARG" target="BEL">
      <data key="d0">69049</data>
    </edge>
    <edge source="ARG" target="BOL">
      <data key="d0">153105</data>
    </edge>
    <edge source="ARG" target="BRA">
      <data key="d0">1542988</data>
    </edge>
    <edge source="ARG" target="CAN">
      <data key="d0">505295</data>
    </edge>
    <edge source="ARG" target="CHL">
      <data key="d0">3095723</data>
    </edge>
    <edge source="ARG" target="CHN">
      <data key="d0">106117</data>
    </edge>
    <edge source="ARG" target="COL">
      <data key="d0">183234</data>
    </edge>
    <edge source="ARG" target="DNK">
      <data key="d0">285990</data>
    </edge>
    <edge source="ARG" target="FRA">
      <data key="d0">1452072</data>
    </edge>
    <edge source="ARG" target="DEU">
      <data key="d0">3215082</data>
    </edge>
    <edge source="ARG" target="HKG">
      <data key="d0">959801</data>
    </edge>
    <edge source="ARG" target="HUN">
      <data key="d0">70103</data>
    </edge>
    <edge source="ARG" target="IDN">
      <data key="d0">14025</data>
    </edge>
    <edge source="ARG" target="ISR">
      <data key="d0">57666</data>
    </edge>
    <edge source="ARG" target="ITA">
      <data key="d0">4015941</data>
    </edge>
    <edge source="ARG" target="JPN">
      <data key="d0">1257976</data>
    </edge>
    <edge source="ARG" target="KOR">
      <data key="d0">139141</data>
    </edge>
    <edge source="ARG" target="MYS">
      <data key="d0">19579</data>
    </edge>
    <edge source="ARG" target="MEX">
      <data key="d0">40972</data>
    </edge>
    <edge source="ARG" target="NLD">
      <data key="d0">240232</data>
    </edge>
    <edge source="ARG" target="PAN">
      <data key="d0">12370</data>
    </edge>
    <edge source="ARG" target="PRY">
      <data key="d0">590291</data>
    </edge>
    <edge source="ARG" target="PER">
      <data key="d0">125539</data>
    </edge>
    <edge source="ARG" target="RUS">
      <data key="d0">522362</data>
    </edge>
    <edge source="ARG" target="IND">
      <data key="d0">21587</data>
    </edge>
    <edge source="ARG" target="ZAF">
      <data key="d0">608201</data>
    </edge>
    <edge source="ARG" target="ESP">
      <data key="d0">1103915</data>
    </edge>
    <edge source="ARG" target="CHE">
      <data key="d0">14600</data>
    </edge>
    <edge source="ARG" target="ARE">
      <data key="d0">1468441</data>
    </edge>
    <edge source="ARG" target="TUR">
      <data key="d0">196739</data>
    </edge>
    <edge source="ARG" target="EGY">
      <data key="d0">377376</data>
    </edge>
    <edge source="ARG" target="GBR">
      <data key="d0">19736</data>
    </edge>
    <edge source="ARG" target="USA">
      <data key="d0">1471287</data>
    </edge>
    <edge source="ARG" target="URY">
      <data key="d0">2979895</data>
    </edge>
    <edge source="BEL" target="DZA">
      <data key="d0">69848</data>
    </edge>
    <edge source="BEL" target="AUS">
      <data key="d0">31393</data>
    </edge>
    <edge source="BEL" target="AUT">
      <data key="d0">4343056</data>
    </edge>
    <edge source="BEL" target="BRA">
      <data key="d0">333507</data>
    </edge>
    <edge source="BEL" target="BGR">
      <data key="d0">70421</data>
    </edge>
    <edge source="BEL" target="BLR">
      <data key="d0">546232</data>
    </edge>
    <edge source="BEL" target="CAN">
      <data key="d0">2796572</data>
    </edge>
    <edge source="BEL" target="CHL">
      <data key="d0">687281</data>
    </edge>
    <edge source="BEL" target="CHN">
      <data key="d0">1797379</data>
    </edge>
    <edge source="BEL" target="COL">
      <data key="d0">46023</data>
    </edge>
    <edge source="BEL" target="CRI">
      <data key="d0">28513</data>
    </edge>
    <edge source="BEL" target="HRV">
      <data key="d0">62638</data>
    </edge>
    <edge source="BEL" target="CZE">
      <data key="d0">1560450</data>
    </edge>
    <edge source="BEL" target="DNK">
      <data key="d0">5319451</data>
    </edge>
    <edge source="BEL" target="EST">
      <data key="d0">40965</data>
    </edge>
    <edge source="BEL" target="FIN">
      <data key="d0">3344658</data>
    </edge>
    <edge source="BEL" target="FRA">
      <data key="d0">178129573</data>
    </edge>
    <edge source="BEL" target="DEU">
      <data key="d0">64633380</data>
    </edge>
    <edge source="BEL" target="GRC">
      <data key="d0">4525024</data>
    </edge>
    <edge source="BEL" target="HKG">
      <data key="d0">2317203</data>
    </edge>
    <edge source="BEL" target="HUN">
      <data key="d0">1427332</data>
    </edge>
    <edge source="BEL" target="IRL">
      <data key="d0">1824119</data>
    </edge>
    <edge source="BEL" target="ISR">
      <data key="d0">59013</data>
    </edge>
    <edge source="BEL" target="ITA">
      <data key="d0">20695166</data>
    </edge>
    <edge source="BEL" target="JPN">
      <data key="d0">265324</data>
    </edge>
    <edge source="BEL" target="JOR">
      <data key="d0">138815</data>
    </edge>
    <edge source="BEL" target="KOR">
      <data key="d0">115554</data>
    </edge>
    <edge source="BEL" target="LBN">
      <data key="d0">209061</data>
    </edge>
    <edge source="BEL" target="LVA">
      <data key="d0">84332</data>
    </edge>
    <edge source="BEL" target="LTU">
      <data key="d0">142001</data>
    </edge>
    <edge source="BEL" target="MYS">
      <data key="d0">14315</data>
    </edge>
    <edge source="BEL" target="MEX">
      <data key="d0">72548</data>
    </edge>
    <edge source="BEL" target="MDA">
      <data key="d0">17762</data>
    </edge>
    <edge source="BEL" target="MAR">
      <data key="d0">1209228</data>
    </edge>
    <edge source="BEL" target="NLD">
      <data key="d0">104035539</data>
    </edge>
    <edge source="BEL" target="NZL">
      <data key="d0">25784</data>
    </edge>
    <edge source="BEL" target="NOR">
      <data key="d0">1364279</data>
    </edge>
    <edge source="BEL" target="PHL">
      <data key="d0">63052</data>
    </edge>
    <edge source="BEL" target="POL">
      <data key="d0">3385188</data>
    </edge>
    <edge source="BEL" target="PRT">
      <data key="d0">4072436</data>
    </edge>
    <edge source="BEL" target="ROU">
      <data key="d0">151250</data>
    </edge>
    <edge source="BEL" target="RUS">
      <data key="d0">897497</data>
    </edge>
    <edge source="BEL" target="SAU">
      <data key="d0">23849</data>
    </edge>
    <edge source="BEL" target="IND">
      <data key="d0">386026</data>
    </edge>
    <edge source="BEL" target="SGP">
      <data key="d0">148896</data>
    </edge>
    <edge source="BEL" target="SVK">
      <data key="d0">875261</data>
    </edge>
    <edge source="BEL" target="SVN">
      <data key="d0">340523</data>
    </edge>
    <edge source="BEL" target="ZAF">
      <data key="d0">272956</data>
    </edge>
    <edge source="BEL" target="ESP">
      <data key="d0">13507351</data>
    </edge>
    <edge source="BEL" target="SWE">
      <data key="d0">2804507</data>
    </edge>
    <edge source="BEL" target="CHE">
      <data key="d0">9874229</data>
    </edge>
    <edge source="BEL" target="THA">
      <data key="d0">587042</data>
    </edge>
    <edge source="BEL" target="ARE">
      <data key="d0">55788</data>
    </edge>
    <edge source="BEL" target="TUN">
      <data key="d0">133395</data>
    </edge>
    <edge source="BEL" target="TUR">
      <data key="d0">1005319</data>
    </edge>
    <edge source="BEL" target="UKR">
      <data key="d0">60366</data>
    </edge>
    <edge source="BEL" target="EGY">
      <data key="d0">401604</data>
    </edge>
    <edge source="BEL" target="GBR">
      <data key="d0">71263272</data>
    </edge>
    <edge source="BEL" target="USA">
      <data key="d0">2438401</data>
    </edge>
    <edge source="BOL" target="ARG">
      <data key="d0">95551</data>
    </edge>
    <edge source="BOL" target="BRA">
      <data key="d0">34124</data>
    </edge>
    <edge source="BOL" target="CHL">
      <data key="d0">196141</data>
    </edge>
    <edge source="BOL" target="COL">
      <data key="d0">18750</data>
    </edge>
    <edge source="BOL" target="CRI">
      <data key="d0">13842</data>
    </edge>
    <edge source="BOL" target="DEU">
      <data key="d0">141254</data>
    </edge>
    <edge source="BOL" target="GTM">
      <data key="d0">16160</data>
    </edge>
    <edge source="BOL" target="JPN">
      <data key="d0">582600</data>
    </edge>
    <edge source="BOL" target="PRY">
      <data key="d0">128793</data>
    </edge>
    <edge source="BOL" target="PER">
      <data key="d0">38010</data>
    </edge>
    <edge source="BOL" target="ESP">
      <data key="d0">79939</data>
    </edge>
    <edge source="BOL" target="USA">
      <data key="d0">356522</data>
    </edge>
    <edge source="BRA" target="ARG">
      <data key="d0">7600758</data>
    </edge>
    <edge source="BRA" target="AUS">
      <data key="d0">76966</data>
    </edge>
    <edge source="BRA" target="AUT">
      <data key="d0">734291</data>
    </edge>
    <edge source="BRA" target="BEL">
      <data key="d0">1122041</data>
    </edge>
    <edge source="BRA" target="BOL">
      <data key="d0">1081364</data>
    </edge>
    <edge source="BRA" target="CAN">
      <data key="d0">126093</data>
    </edge>
    <edge source="BRA" target="CHL">
      <data key="d0">609317</data>
    </edge>
    <edge source="BRA" target="CHN">
      <data key="d0">92293</data>
    </edge>
    <edge source="BRA" target="COL">
      <data key="d0">2892959</data>
    </edge>
    <edge source="BRA" target="CRI">
      <data key="d0">975349</data>
    </edge>
    <edge source="BRA" target="DNK">
      <data key="d0">1357882</data>
    </edge>
    <edge source="BRA" target="ECU">
      <data key="d0">159249</data>
    </edge>
    <edge source="BRA" target="SLV">
      <data key="d0">38412</data>
    </edge>
    <edge source="BRA" target="FRA">
      <data key="d0">1912442</data>
    </edge>
    <edge source="BRA" target="DEU">
      <data key="d0">24897224</data>
    </edge>
    <edge source="BRA" target="GRC">
      <data key="d0">10242</data>
    </edge>
    <edge source="BRA" target="GTM">
      <data key="d0">921146</data>
    </edge>
    <edge source="BRA" target="HND">
      <data key="d0">303675</data>
    </edge>
    <edge source="BRA" target="HKG">
      <data key="d0">17936695</data>
    </edge>
    <edge source="BRA" target="HUN">
      <data key="d0">27011</data>
    </edge>
    <edge source="BRA" target="ISR">
      <data key="d0">13337</data>
    </edge>
    <edge source="BRA" target="ITA">
      <data key="d0">13426404</data>
    </edge>
    <edge source="BRA" target="JPN">
      <data key="d0">4658721</data>
    </edge>
    <edge source="BRA" target="KOR">
      <data key="d0">233368</data>
    </edge>
    <edge source="BRA" target="MYS">
      <data key="d0">18320</data>
    </edge>
    <edge source="BRA" target="MEX">
      <data key="d0">5030193</data>
    </edge>
    <edge source="BRA" target="NLD">
      <data key="d0">7890143</data>
    </edge>
    <edge source="BRA" target="NZL">
      <data key="d0">355845</data>
    </edge>
    <edge source="BRA" target="NIC">
      <data key="d0">33782</data>
    </edge>
    <edge source="BRA" target="NOR">
      <data key="d0">144246</data>
    </edge>
    <edge source="BRA" target="PAN">
      <data key="d0">608314</data>
    </edge>
    <edge source="BRA" target="PRY">
      <data key="d0">1160407</data>
    </edge>
    <edge source="BRA" target="PER">
      <data key="d0">996221</data>
    </edge>
    <edge source="BRA" target="PHL">
      <data key="d0">22833</data>
    </edge>
    <edge source="BRA" target="POL">
      <data key="d0">46780</data>
    </edge>
    <edge source="BRA" target="PRT">
      <data key="d0">5807212</data>
    </edge>
    <edge source="BRA" target="ROU">
      <data key="d0">20213</data>
    </edge>
    <edge source="BRA" target="SAU">
      <data key="d0">37341</data>
    </edge>
    <edge source="BRA" target="IND">
      <data key="d0">21013</data>
    </edge>
    <edge source="BRA" target="SGP">
      <data key="d0">39938</data>
    </edge>
    <edge source="BRA" target="ZAF">
      <data key="d0">503730</data>
    </edge>
    <edge source="BRA" target="ESP">
      <data key="d0">7650075</data>
    </edge>
    <edge source="BRA" target="SWE">
      <data key="d0">227714</data>
    </edge>
    <edge source="BRA" target="CHE">
      <data key="d0">5543565</data>
    </edge>
    <edge source="BRA" target="THA">
      <data key="d0">12807</data>
    </edge>
    <edge source="BRA" target="ARE">
      <data key="d0">90733</data>
    </edge>
    <edge source="BRA" target="TUN">
      <data key="d0">16469</data>
    </edge>
    <edge source="BRA" target="TUR">
      <data key="d0">11956</data>
    </edge>
    <edge source="BRA" target="GBR">
      <data key="d0">2431555</data>
    </edge>
    <edge source="BRA" target="USA">
      <data key="d0">13670212</data>
    </edge>
    <edge source="BRA" target="URY">
      <data key="d0">690010</data>
    </edge>
    <edge source="CAN" target="ARG">
      <data key="d0">2194224</data>
    </edge>
    <edge source="CAN" target="AUS">
      <data key="d0">959185</data>
    </edge>
    <edge source="CAN" target="AUT">
      <data key="d0">49083</data>
    </edge>
    <edge source="CAN" target="BEL">
      <data key="d0">2380477</data>
    </edge>
    <edge source="CAN" target="BRA">
      <data key="d0">860059</data>
    </edge>
    <edge source="CAN" target="BGR">
      <data key="d0">30104</data>
    </edge>
    <edge source="CAN" target="CHL">
      <data key="d0">487354</data>
    </edge>
    <edge source="CAN" target="CHN">
      <data key="d0">8916777</data>
    </edge>
    <edge source="CAN" target="COL">
      <data key="d0">329622</data>
    </edge>
    <edge source="CAN" target="CRI">
      <data key="d0">34729</data>
    </edge>
    <edge source="CAN" target="CZE">
      <data key="d0">228831</data>
    </edge>
    <edge source="CAN" target="DNK">
      <data key="d0">1642657</data>
    </edge>
    <edge source="CAN" target="ECU">
      <data key="d0">11450</data>
    </edge>
    <edge source="CAN" target="FIN">
      <data key="d0">261626</data>
    </edge>
    <edge source="CAN" target="FRA">
      <data key="d0">2341997</data>
    </edge>
    <edge source="CAN" target="DEU">
      <data key="d0">9490532</data>
    </edge>
    <edge source="CAN" target="GRC">
      <data key="d0">18468</data>
    </edge>
    <edge source="CAN" target="GTM">
      <data key="d0">37532</data>
    </edge>
    <edge source="CAN" target="HKG">
      <data key="d0">23076705</data>
    </edge>
    <edge source="CAN" target="HUN">
      <data key="d0">289219</data>
    </edge>
    <edge source="CAN" target="IDN">
      <data key="d0">150169</data>
    </edge>
    <edge source="CAN" target="IRL">
      <data key="d0">112856</data>
    </edge>
    <edge source="CAN" target="ISR">
      <data key="d0">58046</data>
    </edge>
    <edge source="CAN" target="ITA">
      <data key="d0">1128357</data>
    </edge>
    <edge source="CAN" target="JAM">
      <data key="d0">42175</data>
    </edge>
    <edge source="CAN" target="JPN">
      <data key="d0">6978867</data>
    </edge>
    <edge source="CAN" target="JOR">
      <data key="d0">25411</data>
    </edge>
    <edge source="CAN" target="KOR">
      <data key="d0">3156666</data>
    </edge>
    <edge source="CAN" target="LBN">
      <data key="d0">25424</data>
    </edge>
    <edge source="CAN" target="MYS">
      <data key="d0">116970</data>
    </edge>
    <edge source="CAN" target="MEX">
      <data key="d0">2577431</data>
    </edge>
    <edge source="CAN" target="MAR">
      <data key="d0">51960</data>
    </edge>
    <edge source="CAN" target="NLD">
      <data key="d0">6599887</data>
    </edge>
    <edge source="CAN" target="NZL">
      <data key="d0">1196669</data>
    </edge>
    <edge source="CAN" target="NIC">
      <data key="d0">23545</data>
    </edge>
    <edge source="CAN" target="NOR">
      <data key="d0">10930</data>
    </edge>
    <edge source="CAN" target="PAN">
      <data key="d0">126788</data>
    </edge>
    <edge source="CAN" target="PRY">
      <data key="d0">10648</data>
    </edge>
    <edge source="CAN" target="PER">
      <data key="d0">370103</data>
    </edge>
    <edge source="CAN" target="PHL">
      <data key="d0">35104</data>
    </edge>
    <edge source="CAN" target="POL">
      <data key="d0">1173908</data>
    </edge>
    <edge source="CAN" target="PRT">
      <data key="d0">286802</data>
    </edge>
    <edge source="CAN" target="ROU">
      <data key="d0">70378</data>
    </edge>
    <edge source="CAN" target="RUS">
      <data key="d0">718193</data>
    </edge>
    <edge source="CAN" target="SAU">
      <data key="d0">24582</data>
    </edge>
    <edge source="CAN" target="IND">
      <data key="d0">52896</data>
    </edge>
    <edge source="CAN" target="SGP">
      <data key="d0">229508</data>
    </edge>
    <edge source="CAN" target="SVK">
      <data key="d0">97435</data>
    </edge>
    <edge source="CAN" target="VNM">
      <data key="d0">311597</data>
    </edge>
    <edge source="CAN" target="ZAF">
      <data key="d0">408569</data>
    </edge>
    <edge source="CAN" target="ESP">
      <data key="d0">2086875</data>
    </edge>
    <edge source="CAN" target="SWE">
      <data key="d0">481130</data>
    </edge>
    <edge source="CAN" target="CHE">
      <data key="d0">747984</data>
    </edge>
    <edge source="CAN" target="THA">
      <data key="d0">243905</data>
    </edge>
    <edge source="CAN" target="ARE">
      <data key="d0">39747</data>
    </edge>
    <edge source="CAN" target="TUR">
      <data key="d0">93739</data>
    </edge>
    <edge source="CAN" target="GBR">
      <data key="d0">5289438</data>
    </edge>
    <edge source="CAN" target="USA">
      <data key="d0">454819792</data>
    </edge>
    <edge source="CAN" target="URY">
      <data key="d0">278681</data>
    </edge>
    <edge source="CHL" target="DZA">
      <data key="d0">57801</data>
    </edge>
    <edge source="CHL" target="ARG">
      <data key="d0">6830873</data>
    </edge>
    <edge source="CHL" target="AUS">
      <data key="d0">57665</data>
    </edge>
    <edge source="CHL" target="BEL">
      <data key="d0">171150</data>
    </edge>
    <edge source="CHL" target="BOL">
      <data key="d0">263672</data>
    </edge>
    <edge source="CHL" target="BRA">
      <data key="d0">8315912</data>
    </edge>
    <edge source="CHL" target="CAN">
      <data key="d0">482300</data>
    </edge>
    <edge source="CHL" target="CHN">
      <data key="d0">3224542</data>
    </edge>
    <edge source="CHL" target="COL">
      <data key="d0">496441</data>
    </edge>
    <edge source="CHL" target="CRI">
      <data key="d0">56853</data>
    </edge>
    <edge source="CHL" target="DNK">
      <data key="d0">11168222</data>
    </edge>
    <edge source="CHL" target="ECU">
      <data key="d0">375434</data>
    </edge>
    <edge source="CHL" target="SLV">
      <data key="d0">400042</data>
    </edge>
    <edge source="CHL" target="FIN">
      <data key="d0">51749</data>
    </edge>
    <edge source="CHL" target="FRA">
      <data key="d0">6832775</data>
    </edge>
    <edge source="CHL" target="DEU">
      <data key="d0">12303969</data>
    </edge>
    <edge source="CHL" target="GTM">
      <data key="d0">55861</data>
    </edge>
    <edge source="CHL" target="HUN">
      <data key="d0">17752</data>
    </edge>
    <edge source="CHL" target="IDN">
      <data key="d0">4114904</data>
    </edge>
    <edge source="CHL" target="IRL">
      <data key="d0">33228</data>
    </edge>
    <edge source="CHL" target="ITA">
      <data key="d0">3242931</data>
    </edge>
    <edge source="CHL" target="JPN">
      <data key="d0">39637698</data>
    </edge>
    <edge source="CHL" target="KOR">
      <data key="d0">1715033</data>
    </edge>
    <edge source="CHL" target="LBN">
      <data key="d0">181929</data>
    </edge>
    <edge source="CHL" target="MEX">
      <data key="d0">1367000</data>
    </edge>
    <edge source="CHL" target="MAR">
      <data key="d0">585285</data>
    </edge>
    <edge source="CHL" target="NLD">
      <data key="d0">16960330</data>
    </edge>
    <edge source="CHL" target="NOR">
      <data key="d0">3184263</data>
    </edge>
    <edge source="CHL" target="PAN">
      <data key="d0">192475</data>
    </edge>
    <edge source="CHL" target="PRY">
      <data key="d0">660931</data>
    </edge>
    <edge source="CHL" target="PER">
      <data key="d0">1335889</data>
    </edge>
    <edge source="CHL" target="PHL">
      <data key="d0">1419540</data>
    </edge>
    <edge source="CHL" target="PRT">
      <data key="d0">76048</data>
    </edge>
    <edge source="CHL" target="RUS">
      <data key="d0">1465615</data>
    </edge>
    <edge source="CHL" target="SGP">
      <data key="d0">2985122</data>
    </edge>
    <edge source="CHL" target="ZAF">
      <data key="d0">23733</data>
    </edge>
    <edge source="CHL" target="ESP">
      <data key="d0">4177873</data>
    </edge>
    <edge source="CHL" target="SWE">
      <data key="d0">1592142</data>
    </edge>
    <edge source="CHL" target="CHE">
      <data key="d0">143474</data>
    </edge>
    <edge source="CHL" target="THA">
      <data key="d0">2583521</data>
    </edge>
    <edge source="CHL" target="TUR">
      <data key="d0">805813</data>
    </edge>
    <edge source="CHL" target="MKD">
      <data key="d0">15583</data>
    </edge>
    <edge source="CHL" target="EGY">
      <data key="d0">532100</data>
    </edge>
    <edge source="CHL" target="GBR">
      <data key="d0">1049585</data>
    </edge>
    <edge source="CHL" target="USA">
      <data key="d0">57906268</data>
    </edge>
    <edge source="CHL" target="URY">
      <data key="d0">1300685</data>
    </edge>
    <edge source="CHL" target="SRB">
      <data key="d0">105460</data>
    </edge>
    <edge source="CHN" target="DZA">
      <data key="d0">179106</data>
    </edge>
    <edge source="CHN" target="AZE">
      <data key="d0">55992</data>
    </edge>
    <edge source="CHN" target="ARG">
      <data key="d0">766277</data>
    </edge>
    <edge source="CHN" target="AUS">
      <data key="d0">3752514</data>
    </edge>
    <edge source="CHN" target="AUT">
      <data key="d0">1774572</data>
    </edge>
    <edge source="CHN" target="BEL">
      <data key="d0">4543378</data>
    </edge>
    <edge source="CHN" target="BRA">
      <data key="d0">3902776</data>
    </edge>
    <edge source="CHN" target="BGR">
      <data key="d0">157733</data>
    </edge>
    <edge source="CHN" target="BLR">
      <data key="d0">218790</data>
    </edge>
    <edge source="CHN" target="KHM">
      <data key="d0">17245</data>
    </edge>
    <edge source="CHN" target="CAN">
      <data key="d0">2888226</data>
    </edge>
    <edge source="CHN" target="CAF">
      <data key="d0">10503</data>
    </edge>
    <edge source="CHN" target="LKA">
      <data key="d0">263361</data>
    </edge>
    <edge source="CHN" target="CHL">
      <data key="d0">283480</data>
    </edge>
    <edge source="CHN" target="COL">
      <data key="d0">29860</data>
    </edge>
    <edge source="CHN" target="HRV">
      <data key="d0">76066</data>
    </edge>
    <edge source="CHN" target="CZE">
      <data key="d0">560875</data>
    </edge>
    <edge source="CHN" target="DNK">
      <data key="d0">3462972</data>
    </edge>
    <edge source="CHN" target="ECU">
      <data key="d0">261695</data>
    </edge>
    <edge source="CHN" target="FIN">
      <data key="d0">379068</data>
    </edge>
    <edge source="CHN" target="FRA">
      <data key="d0">16124171</data>
    </edge>
    <edge source="CHN" target="DEU">
      <data key="d0">110173756</data>
    </edge>
    <edge source="CHN" target="GRC">
      <data key="d0">1900008</data>
    </edge>
    <edge source="CHN" target="HKG">
      <data key="d0">81574361</data>
    </edge>
    <edge source="CHN" target="HUN">
      <data key="d0">364260</data>
    </edge>
    <edge source="CHN" target="IDN">
      <data key="d0">6134305</data>
    </edge>
    <edge source="CHN" target="IRL">
      <data key="d0">3746908</data>
    </edge>
    <edge source="CHN" target="ISR">
      <data key="d0">537826</data>
    </edge>
    <edge source="CHN" target="ITA">
      <data key="d0">23482405</data>
    </edge>
    <edge source="CHN" target="JPN">
      <data key="d0">319100558</data>
    </edge>
    <edge source="CHN" target="KAZ">
      <data key="d0">40280</data>
    </edge>
    <edge source="CHN" target="JOR">
      <data key="d0">36141</data>
    </edge>
    <edge source="CHN" target="KOR">
      <data key="d0">83013792</data>
    </edge>
    <edge source="CHN" target="LBN">
      <data key="d0">28832</data>
    </edge>
    <edge source="CHN" target="LVA">
      <data key="d0">183270</data>
    </edge>
    <edge source="CHN" target="LTU">
      <data key="d0">15570</data>
    </edge>
    <edge source="CHN" target="MYS">
      <data key="d0">7042310</data>
    </edge>
    <edge source="CHN" target="MUS">
      <data key="d0">141828</data>
    </edge>
    <edge source="CHN" target="MEX">
      <data key="d0">4726776</data>
    </edge>
    <edge source="CHN" target="MAR">
      <data key="d0">27005</data>
    </edge>
    <edge source="CHN" target="MOZ">
      <data key="d0">64836</data>
    </edge>
    <edge source="CHN" target="NLD">
      <data key="d0">88409786</data>
    </edge>
    <edge source="CHN" target="NZL">
      <data key="d0">577125</data>
    </edge>
    <edge source="CHN" target="NOR">
      <data key="d0">298596</data>
    </edge>
    <edge source="CHN" target="PAK">
      <data key="d0">190739</data>
    </edge>
    <edge source="CHN" target="PAN">
      <data key="d0">78996</data>
    </edge>
    <edge source="CHN" target="PER">
      <data key="d0">14307</data>
    </edge>
    <edge source="CHN" target="PHL">
      <data key="d0">301324</data>
    </edge>
    <edge source="CHN" target="POL">
      <data key="d0">38125562</data>
    </edge>
    <edge source="CHN" target="PRT">
      <data key="d0">1619095</data>
    </edge>
    <edge source="CHN" target="ROU">
      <data key="d0">11152</data>
    </edge>
    <edge source="CHN" target="RUS">
      <data key="d0">3457987</data>
    </edge>
    <edge source="CHN" target="SAU">
      <data key="d0">522029</data>
    </edge>
    <edge source="CHN" target="IND">
      <data key="d0">7249281</data>
    </edge>
    <edge source="CHN" target="SGP">
      <data key="d0">10201398</data>
    </edge>
    <edge source="CHN" target="VNM">
      <data key="d0">13433929</data>
    </edge>
    <edge source="CHN" target="SVN">
      <data key="d0">79306</data>
    </edge>
    <edge source="CHN" target="ZAF">
      <data key="d0">3606280</data>
    </edge>
    <edge source="CHN" target="ESP">
      <data key="d0">7530803</data>
    </edge>
    <edge source="CHN" target="SWE">
      <data key="d0">1078745</data>
    </edge>
    <edge source="CHN" target="CHE">
      <data key="d0">425361</data>
    </edge>
    <edge source="CHN" target="THA">
      <data key="d0">8766880</data>
    </edge>
    <edge source="CHN" target="ARE">
      <data key="d0">503953</data>
    </edge>
    <edge source="CHN" target="TUN">
      <data key="d0">255524</data>
    </edge>
    <edge source="CHN" target="TUR">
      <data key="d0">1411709</data>
    </edge>
    <edge source="CHN" target="UKR">
      <data key="d0">108864</data>
    </edge>
    <edge source="CHN" target="EGY">
      <data key="d0">379316</data>
    </edge>
    <edge source="CHN" target="GBR">
      <data key="d0">20601766</data>
    </edge>
    <edge source="CHN" target="USA">
      <data key="d0">225279009</data>
    </edge>
    <edge source="CHN" target="URY">
      <data key="d0">51369</data>
    </edge>
    <edge source="COL" target="ARG">
      <data key="d0">2584430</data>
    </edge>
    <edge source="COL" target="AUT">
      <data key="d0">1049431</data>
    </edge>
    <edge source="COL" target="BOL">
      <data key="d0">13500</data>
    </edge>
    <edge source="COL" target="BRA">
      <data key="d0">1062811</data>
    </edge>
    <edge source="COL" target="CAN">
      <data key="d0">12377853</data>
    </edge>
    <edge source="COL" target="CHL">
      <data key="d0">272768</data>
    </edge>
    <edge source="COL" target="CHN">
      <data key="d0">83313</data>
    </edge>
    <edge source="COL" target="CRI">
      <data key="d0">11116</data>
    </edge>
    <edge source="COL" target="HRV">
      <data key="d0">11050</data>
    </edge>
    <edge source="COL" target="CZE">
      <data key="d0">720844</data>
    </edge>
    <edge source="COL" target="DNK">
      <data key="d0">39153</data>
    </edge>
    <edge source="COL" target="ECU">
      <data key="d0">560846</data>
    </edge>
    <edge source="COL" target="SLV">
      <data key="d0">19588</data>
    </edge>
    <edge source="COL" target="EST">
      <data key="d0">987163</data>
    </edge>
    <edge source="COL" target="FIN">
      <data key="d0">713110</data>
    </edge>
    <edge source="COL" target="FRA">
      <data key="d0">2875990</data>
    </edge>
    <edge source="COL" target="DEU">
      <data key="d0">6045123</data>
    </edge>
    <edge source="COL" target="GRC">
      <data key="d0">135303</data>
    </edge>
    <edge source="COL" target="GTM">
      <data key="d0">27622</data>
    </edge>
    <edge source="COL" target="HND">
      <data key="d0">70861</data>
    </edge>
    <edge source="COL" target="HKG">
      <data key="d0">1168950</data>
    </edge>
    <edge source="COL" target="HUN">
      <data key="d0">26335</data>
    </edge>
    <edge source="COL" target="IRL">
      <data key="d0">1593060</data>
    </edge>
    <edge source="COL" target="ITA">
      <data key="d0">1006208</data>
    </edge>
    <edge source="COL" target="JAM">
      <data key="d0">310159</data>
    </edge>
    <edge source="COL" target="JPN">
      <data key="d0">5152853</data>
    </edge>
    <edge source="COL" target="KOR">
      <data key="d0">14971</data>
    </edge>
    <edge source="COL" target="LTU">
      <data key="d0">46164</data>
    </edge>
    <edge source="COL" target="MEX">
      <data key="d0">111890</data>
    </edge>
    <edge source="COL" target="NLD">
      <data key="d0">7233818</data>
    </edge>
    <edge source="COL" target="NZL">
      <data key="d0">139109</data>
    </edge>
    <edge source="COL" target="NOR">
      <data key="d0">166546</data>
    </edge>
    <edge source="COL" target="PAK">
      <data key="d0">24089</data>
    </edge>
    <edge source="COL" target="PAN">
      <data key="d0">676479</data>
    </edge>
    <edge source="COL" target="PRY">
      <data key="d0">22251</data>
    </edge>
    <edge source="COL" target="PHL">
      <data key="d0">43011</data>
    </edge>
    <edge source="COL" target="POL">
      <data key="d0">323513</data>
    </edge>
    <edge source="COL" target="RUS">
      <data key="d0">6180806</data>
    </edge>
    <edge source="COL" target="SAU">
      <data key="d0">118573</data>
    </edge>
    <edge source="COL" target="SGP">
      <data key="d0">179024</data>
    </edge>
    <edge source="COL" target="SVK">
      <data key="d0">83912</data>
    </edge>
    <edge source="COL" target="SVN">
      <data key="d0">79291</data>
    </edge>
    <edge source="COL" target="ESP">
      <data key="d0">9103861</data>
    </edge>
    <edge source="COL" target="SWE">
      <data key="d0">2065972</data>
    </edge>
    <edge source="COL" target="CHE">
      <data key="d0">802291</data>
    </edge>
    <edge source="COL" target="ARE">
      <data key="d0">58064</data>
    </edge>
    <edge source="COL" target="UKR">
      <data key="d0">1191173</data>
    </edge>
    <edge source="COL" target="GBR">
      <data key="d0">28490279</data>
    </edge>
    <edge source="COL" target="USA">
      <data key="d0">481147430</data>
    </edge>
    <edge source="DNK" target="DZA">
      <data key="d0">138649</data>
    </edge>
    <edge source="DNK" target="ARG">
      <data key="d0">1915222</data>
    </edge>
    <edge source="DNK" target="AUS">
      <data key="d0">357332</data>
    </edge>
    <edge source="DNK" target="AUT">
      <data key="d0">11575340</data>
    </edge>
    <edge source="DNK" target="BEL">
      <data key="d0">5377252</data>
    </edge>
    <edge source="DNK" target="BRA">
      <data key="d0">1398705</data>
    </edge>
    <edge source="DNK" target="BGR">
      <data key="d0">203531</data>
    </edge>
    <edge source="DNK" target="BDI">
      <data key="d0">41371</data>
    </edge>
    <edge source="DNK" target="BLR">
      <data key="d0">1442631</data>
    </edge>
    <edge source="DNK" target="CAN">
      <data key="d0">5364363</data>
    </edge>
    <edge source="DNK" target="CHL">
      <data key="d0">598049</data>
    </edge>
    <edge source="DNK" target="CHN">
      <data key="d0">3061054</data>
    </edge>
    <edge source="DNK" target="COL">
      <data key="d0">86734</data>
    </edge>
    <edge source="DNK" target="CRI">
      <data key="d0">18302</data>
    </edge>
    <edge source="DNK" target="HRV">
      <data key="d0">136669</data>
    </edge>
    <edge source="DNK" target="CZE">
      <data key="d0">1562810</data>
    </edge>
    <edge source="DNK" target="ECU">
      <data key="d0">135523</data>
    </edge>
    <edge source="DNK" target="ETH">
      <data key="d0">49180</data>
    </edge>
    <edge source="DNK" target="EST">
      <data key="d0">630562</data>
    </edge>
    <edge source="DNK" target="FIN">
      <data key="d0">15646265</data>
    </edge>
    <edge source="DNK" target="FRA">
      <data key="d0">33322606</data>
    </edge>
    <edge source="DNK" target="DEU">
      <data key="d0">179563137</data>
    </edge>
    <edge source="DNK" target="GRC">
      <data key="d0">3808817</data>
    </edge>
    <edge source="DNK" target="GTM">
      <data key="d0">48304</data>
    </edge>
    <edge source="DNK" target="HKG">
      <data key="d0">4766259</data>
    </edge>
    <edge source="DNK" target="HUN">
      <data key="d0">1924172</data>
    </edge>
    <edge source="DNK" target="IDN">
      <data key="d0">345255</data>
    </edge>
    <edge source="DNK" target="IRL">
      <data key="d0">1208994</data>
    </edge>
    <edge source="DNK" target="ISR">
      <data key="d0">296420</data>
    </edge>
    <edge source="DNK" target="ITA">
      <data key="d0">25295636</data>
    </edge>
    <edge source="DNK" target="JAM">
      <data key="d0">12526</data>
    </edge>
    <edge source="DNK" target="JPN">
      <data key="d0">10374117</data>
    </edge>
    <edge source="DNK" target="JOR">
      <data key="d0">678817</data>
    </edge>
    <edge source="DNK" target="KOR">
      <data key="d0">1107926</data>
    </edge>
    <edge source="DNK" target="LBN">
      <data key="d0">891375</data>
    </edge>
    <edge source="DNK" target="LVA">
      <data key="d0">931806</data>
    </edge>
    <edge source="DNK" target="LTU">
      <data key="d0">2292545</data>
    </edge>
    <edge source="DNK" target="MYS">
      <data key="d0">247356</data>
    </edge>
    <edge source="DNK" target="MUS">
      <data key="d0">29766</data>
    </edge>
    <edge source="DNK" target="MEX">
      <data key="d0">134987</data>
    </edge>
    <edge source="DNK" target="MAR">
      <data key="d0">3175128</data>
    </edge>
    <edge source="DNK" target="MOZ">
      <data key="d0">98657</data>
    </edge>
    <edge source="DNK" target="OMN">
      <data key="d0">22809</data>
    </edge>
    <edge source="DNK" target="NLD">
      <data key="d0">32524833</data>
    </edge>
    <edge source="DNK" target="NZL">
      <data key="d0">90344</data>
    </edge>
    <edge source="DNK" target="NER">
      <data key="d0">27924</data>
    </edge>
    <edge source="DNK" target="NOR">
      <data key="d0">31006777</data>
    </edge>
    <edge source="DNK" target="PAK">
      <data key="d0">375978</data>
    </edge>
    <edge source="DNK" target="PER">
      <data key="d0">44082</data>
    </edge>
    <edge source="DNK" target="PHL">
      <data key="d0">574175</data>
    </edge>
    <edge source="DNK" target="POL">
      <data key="d0">6105820</data>
    </edge>
    <edge source="DNK" target="PRT">
      <data key="d0">3937181</data>
    </edge>
    <edge source="DNK" target="ROU">
      <data key="d0">301475</data>
    </edge>
    <edge source="DNK" target="RUS">
      <data key="d0">3962520</data>
    </edge>
    <edge source="DNK" target="SAU">
      <data key="d0">395184</data>
    </edge>
    <edge source="DNK" target="SEN">
      <data key="d0">119562</data>
    </edge>
    <edge source="DNK" target="IND">
      <data key="d0">679782</data>
    </edge>
    <edge source="DNK" target="SGP">
      <data key="d0">364548</data>
    </edge>
    <edge source="DNK" target="SVK">
      <data key="d0">224276</data>
    </edge>
    <edge source="DNK" target="VNM">
      <data key="d0">159925</data>
    </edge>
    <edge source="DNK" target="SVN">
      <data key="d0">611639</data>
    </edge>
    <edge source="DNK" target="ZAF">
      <data key="d0">720127</data>
    </edge>
    <edge source="DNK" target="ZWE">
      <data key="d0">325883</data>
    </edge>
    <edge source="DNK" target="ESP">
      <data key="d0">7470388</data>
    </edge>
    <edge source="DNK" target="SWE">
      <data key="d0">84944029</data>
    </edge>
    <edge source="DNK" target="CHE">
      <data key="d0">22856642</data>
    </edge>
    <edge source="DNK" target="THA">
      <data key="d0">394933</data>
    </edge>
    <edge source="DNK" target="ARE">
      <data key="d0">114763</data>
    </edge>
    <edge source="DNK" target="TUN">
      <data key="d0">200542</data>
    </edge>
    <edge source="DNK" target="TUR">
      <data key="d0">1654166</data>
    </edge>
    <edge source="DNK" target="UKR">
      <data key="d0">105944</data>
    </edge>
    <edge source="DNK" target="EGY">
      <data key="d0">86792</data>
    </edge>
    <edge source="DNK" target="GBR">
      <data key="d0">51688383</data>
    </edge>
    <edge source="DNK" target="USA">
      <data key="d0">17206508</data>
    </edge>
    <edge source="DNK" target="URY">
      <data key="d0">290604</data>
    </edge>
    <edge source="DNK" target="SRB">
      <data key="d0">116444</data>
    </edge>
    <edge source="HKG" target="AUS">
      <data key="d0">1761724</data>
    </edge>
    <edge source="HKG" target="BEL">
      <data key="d0">242032</data>
    </edge>
    <edge source="HKG" target="BRA">
      <data key="d0">30060</data>
    </edge>
    <edge source="HKG" target="KHM">
      <data key="d0">13380</data>
    </edge>
    <edge source="HKG" target="CAN">
      <data key="d0">5495932</data>
    </edge>
    <edge source="HKG" target="LKA">
      <data key="d0">50002</data>
    </edge>
    <edge source="HKG" target="CHL">
      <data key="d0">57798</data>
    </edge>
    <edge source="HKG" target="CHN">
      <data key="d0">139660677</data>
    </edge>
    <edge source="HKG" target="CZE">
      <data key="d0">30034</data>
    </edge>
    <edge source="HKG" target="SLV">
      <data key="d0">13766</data>
    </edge>
    <edge source="HKG" target="FRA">
      <data key="d0">750151</data>
    </edge>
    <edge source="HKG" target="DEU">
      <data key="d0">1214131</data>
    </edge>
    <edge source="HKG" target="GRC">
      <data key="d0">126153</data>
    </edge>
    <edge source="HKG" target="HND">
      <data key="d0">137604</data>
    </edge>
    <edge source="HKG" target="IDN">
      <data key="d0">3451086</data>
    </edge>
    <edge source="HKG" target="IRL">
      <data key="d0">17079</data>
    </edge>
    <edge source="HKG" target="ISR">
      <data key="d0">62566</data>
    </edge>
    <edge source="HKG" target="ITA">
      <data key="d0">1977623</data>
    </edge>
    <edge source="HKG" target="JPN">
      <data key="d0">45059336</data>
    </edge>
    <edge source="HKG" target="KOR">
      <data key="d0">16613204</data>
    </edge>
    <edge source="HKG" target="LBN">
      <data key="d0">13921</data>
    </edge>
    <edge source="HKG" target="MYS">
      <data key="d0">13050454</data>
    </edge>
    <edge source="HKG" target="MUS">
      <data key="d0">155475</data>
    </edge>
    <edge source="HKG" target="MEX">
      <data key="d0">1475903</data>
    </edge>
    <edge source="HKG" target="OMN">
      <data key="d0">16844</data>
    </edge>
    <edge source="HKG" target="NLD">
      <data key="d0">1335594</data>
    </edge>
    <edge source="HKG" target="NZL">
      <data key="d0">242035</data>
    </edge>
    <edge source="HKG" target="PAK">
      <data key="d0">40637</data>
    </edge>
    <edge source="HKG" target="PAN">
      <data key="d0">48120</data>
    </edge>
    <edge source="HKG" target="PRY">
      <data key="d0">80856</data>
    </edge>
    <edge source="HKG" target="PER">
      <data key="d0">69592</data>
    </edge>
    <edge source="HKG" target="PHL">
      <data key="d0">787992</data>
    </edge>
    <edge source="HKG" target="PRT">
      <data key="d0">43604</data>
    </edge>
    <edge source="HKG" target="SAU">
      <data key="d0">30660</data>
    </edge>
    <edge source="HKG" target="IND">
      <data key="d0">323317</data>
    </edge>
    <edge source="HKG" target="SGP">
      <data key="d0">11583843</data>
    </edge>
    <edge source="HKG" target="VNM">
      <data key="d0">2569743</data>
    </edge>
    <edge source="HKG" target="ZAF">
      <data key="d0">284579</data>
    </edge>
    <edge source="HKG" target="ESP">
      <data key="d0">542238</data>
    </edge>
    <edge source="HKG" target="SWE">
      <data key="d0">77887</data>
    </edge>
    <edge source="HKG" target="CHE">
      <data key="d0">53434</data>
    </edge>
    <edge source="HKG" target="THA">
      <data key="d0">2864987</data>
    </edge>
    <edge source="HKG" target="ARE">
      <data key="d0">21916</data>
    </edge>
    <edge source="HKG" target="TUR">
      <data key="d0">40888</data>
    </edge>
    <edge source="HKG" target="GBR">
      <data key="d0">863184</data>
    </edge>
    <edge source="HKG" target="USA">
      <data key="d0">26026577</data>
    </edge>
    <edge source="IDN" target="DZA">
      <data key="d0">92300</data>
    </edge>
    <edge source="IDN" target="ARG">
      <data key="d0">182307</data>
    </edge>
    <edge source="IDN" target="AUS">
      <data key="d0">1916268</data>
    </edge>
    <edge source="IDN" target="AUT">
      <data key="d0">82058</data>
    </edge>
    <edge source="IDN" target="ARM">
      <data key="d0">57882</data>
    </edge>
    <edge source="IDN" target="BEL">
      <data key="d0">352645</data>
    </edge>
    <edge source="IDN" target="BRA">
      <data key="d0">16351</data>
    </edge>
    <edge source="IDN" target="KHM">
      <data key="d0">21150</data>
    </edge>
    <edge source="IDN" target="CAN">
      <data key="d0">4034458</data>
    </edge>
    <edge source="IDN" target="LKA">
      <data key="d0">134100</data>
    </edge>
    <edge source="IDN" target="CHL">
      <data key="d0">154893</data>
    </edge>
    <edge source="IDN" target="CHN">
      <data key="d0">4914700</data>
    </edge>
    <edge source="IDN" target="COL">
      <data key="d0">72884</data>
    </edge>
    <edge source="IDN" target="CZE">
      <data key="d0">11607</data>
    </edge>
    <edge source="IDN" target="DNK">
      <data key="d0">1954719</data>
    </edge>
    <edge source="IDN" target="ECU">
      <data key="d0">31116</data>
    </edge>
    <edge source="IDN" target="SLV">
      <data key="d0">16128</data>
    </edge>
    <edge source="IDN" target="FIN">
      <data key="d0">22118</data>
    </edge>
    <edge source="IDN" target="FRA">
      <data key="d0">2908634</data>
    </edge>
    <edge source="IDN" target="DEU">
      <data key="d0">3636635</data>
    </edge>
    <edge source="IDN" target="GHA">
      <data key="d0">10024</data>
    </edge>
    <edge source="IDN" target="GRC">
      <data key="d0">95842</data>
    </edge>
    <edge source="IDN" target="HKG">
      <data key="d0">13628122</data>
    </edge>
    <edge source="IDN" target="IRL">
      <data key="d0">15886</data>
    </edge>
    <edge source="IDN" target="ITA">
      <data key="d0">1634723</data>
    </edge>
    <edge source="IDN" target="JPN">
      <data key="d0">7623604</data>
    </edge>
    <edge source="IDN" target="KOR">
      <data key="d0">3730965</data>
    </edge>
    <edge source="IDN" target="MYS">
      <data key="d0">1227381</data>
    </edge>
    <edge source="IDN" target="MEX">
      <data key="d0">41766</data>
    </edge>
    <edge source="IDN" target="MAR">
      <data key="d0">76439</data>
    </edge>
    <edge source="IDN" target="NLD">
      <data key="d0">3338064</data>
    </edge>
    <edge source="IDN" target="NZL">
      <data key="d0">98232</data>
    </edge>
    <edge source="IDN" target="NOR">
      <data key="d0">13747</data>
    </edge>
    <edge source="IDN" target="PAK">
      <data key="d0">2146392</data>
    </edge>
    <edge source="IDN" target="PHL">
      <data key="d0">410881</data>
    </edge>
    <edge source="IDN" target="POL">
      <data key="d0">13111</data>
    </edge>
    <edge source="IDN" target="PRT">
      <data key="d0">67802</data>
    </edge>
    <edge source="IDN" target="RUS">
      <data key="d0">117889</data>
    </edge>
    <edge source="IDN" target="SAU">
      <data key="d0">547902</data>
    </edge>
    <edge source="IDN" target="SEN">
      <data key="d0">21174</data>
    </edge>
    <edge source="IDN" target="IND">
      <data key="d0">12300874</data>
    </edge>
    <edge source="IDN" target="SGP">
      <data key="d0">9264705</data>
    </edge>
    <edge source="IDN" target="VNM">
      <data key="d0">131906</data>
    </edge>
    <edge source="IDN" target="SVN">
      <data key="d0">15744</data>
    </edge>
    <edge source="IDN" target="ZAF">
      <data key="d0">127085</data>
    </edge>
    <edge source="IDN" target="ESP">
      <data key="d0">2862390</data>
    </edge>
    <edge source="IDN" target="SWE">
      <data key="d0">12560</data>
    </edge>
    <edge source="IDN" target="CHE">
      <data key="d0">40697</data>
    </edge>
    <edge source="IDN" target="THA">
      <data key="d0">562882</data>
    </edge>
    <edge source="IDN" target="ARE">
      <data key="d0">248757</data>
    </edge>
    <edge source="IDN" target="TUN">
      <data key="d0">10200</data>
    </edge>
    <edge source="IDN" target="TUR">
      <data key="d0">137300</data>
    </edge>
    <edge source="IDN" target="EGY">
      <data key="d0">77299</data>
    </edge>
    <edge source="IDN" target="GBR">
      <data key="d0">3210218</data>
    </edge>
    <edge source="IDN" target="USA">
      <data key="d0">2847345</data>
    </edge>
    <edge source="ISR" target="ARG">
      <data key="d0">421000</data>
    </edge>
    <edge source="ISR" target="AUS">
      <data key="d0">1353000</data>
    </edge>
    <edge source="ISR" target="AUT">
      <data key="d0">392000</data>
    </edge>
    <edge source="ISR" target="BEL">
      <data key="d0">765000</data>
    </edge>
    <edge source="ISR" target="BRA">
      <data key="d0">5026000</data>
    </edge>
    <edge source="ISR" target="BGR">
      <data key="d0">794000</data>
    </edge>
    <edge source="ISR" target="CMR">
      <data key="d0">167000</data>
    </edge>
    <edge source="ISR" target="CAN">
      <data key="d0">760000</data>
    </edge>
    <edge source="ISR" target="CAF">
      <data key="d0">15000</data>
    </edge>
    <edge source="ISR" target="LKA">
      <data key="d0">19000</data>
    </edge>
    <edge source="ISR" target="CHL">
      <data key="d0">1232000</data>
    </edge>
    <edge source="ISR" target="CHN">
      <data key="d0">1639000</data>
    </edge>
    <edge source="ISR" target="COL">
      <data key="d0">1162000</data>
    </edge>
    <edge source="ISR" target="CRI">
      <data key="d0">1356000</data>
    </edge>
    <edge source="ISR" target="HRV">
      <data key="d0">22000</data>
    </edge>
    <edge source="ISR" target="CZE">
      <data key="d0">62000</data>
    </edge>
    <edge source="ISR" target="DNK">
      <data key="d0">7936000</data>
    </edge>
    <edge source="ISR" target="ECU">
      <data key="d0">4736000</data>
    </edge>
    <edge source="ISR" target="ETH">
      <data key="d0">66000</data>
    </edge>
    <edge source="ISR" target="FIN">
      <data key="d0">440000</data>
    </edge>
    <edge source="ISR" target="FRA">
      <data key="d0">7004000</data>
    </edge>
    <edge source="ISR" target="DEU">
      <data key="d0">16371000</data>
    </edge>
    <edge source="ISR" target="GRC">
      <data key="d0">1678000</data>
    </edge>
    <edge source="ISR" target="GTM">
      <data key="d0">71000</data>
    </edge>
    <edge source="ISR" target="HND">
      <data key="d0">264000</data>
    </edge>
    <edge source="ISR" target="HKG">
      <data key="d0">616000</data>
    </edge>
    <edge source="ISR" target="HUN">
      <data key="d0">611000</data>
    </edge>
    <edge source="ISR" target="IRL">
      <data key="d0">899000</data>
    </edge>
    <edge source="ISR" target="ITA">
      <data key="d0">7497000</data>
    </edge>
    <edge source="ISR" target="CIV">
      <data key="d0">13000</data>
    </edge>
    <edge source="ISR" target="JAM">
      <data key="d0">179000</data>
    </edge>
    <edge source="ISR" target="JPN">
      <data key="d0">5337000</data>
    </edge>
    <edge source="ISR" target="KAZ">
      <data key="d0">66000</data>
    </edge>
    <edge source="ISR" target="JOR">
      <data key="d0">340000</data>
    </edge>
    <edge source="ISR" target="KOR">
      <data key="d0">101000</data>
    </edge>
    <edge source="ISR" target="LVA">
      <data key="d0">33000</data>
    </edge>
    <edge source="ISR" target="MEX">
      <data key="d0">199000</data>
    </edge>
    <edge source="ISR" target="MAR">
      <data key="d0">987000</data>
    </edge>
    <edge source="ISR" target="NLD">
      <data key="d0">77854000</data>
    </edge>
    <edge source="ISR" target="NZL">
      <data key="d0">163000</data>
    </edge>
    <edge source="ISR" target="NIC">
      <data key="d0">36000</data>
    </edge>
    <edge source="ISR" target="NOR">
      <data key="d0">404000</data>
    </edge>
    <edge source="ISR" target="PAN">
      <data key="d0">33000</data>
    </edge>
    <edge source="ISR" target="PER">
      <data key="d0">398000</data>
    </edge>
    <edge source="ISR" target="PHL">
      <data key="d0">153000</data>
    </edge>
    <edge source="ISR" target="POL">
      <data key="d0">881000</data>
    </edge>
    <edge source="ISR" target="PRT">
      <data key="d0">440000</data>
    </edge>
    <edge source="ISR" target="ROU">
      <data key="d0">234000</data>
    </edge>
    <edge source="ISR" target="RUS">
      <data key="d0">490000</data>
    </edge>
    <edge source="ISR" target="SEN">
      <data key="d0">42000</data>
    </edge>
    <edge source="ISR" target="IND">
      <data key="d0">46000</data>
    </edge>
    <edge source="ISR" target="SGP">
      <data key="d0">12000</data>
    </edge>
    <edge source="ISR" target="SVK">
      <data key="d0">20000</data>
    </edge>
    <edge source="ISR" target="VNM">
      <data key="d0">32000</data>
    </edge>
    <edge source="ISR" target="ZAF">
      <data key="d0">1460000</data>
    </edge>
    <edge source="ISR" target="ZWE">
      <data key="d0">37000</data>
    </edge>
    <edge source="ISR" target="ESP">
      <data key="d0">11809000</data>
    </edge>
    <edge source="ISR" target="SWE">
      <data key="d0">885000</data>
    </edge>
    <edge source="ISR" target="CHE">
      <data key="d0">1746000</data>
    </edge>
    <edge source="ISR" target="TUR">
      <data key="d0">9891000</data>
    </edge>
    <edge source="ISR" target="UKR">
      <data key="d0">19000</data>
    </edge>
    <edge source="ISR" target="EGY">
      <data key="d0">4107000</data>
    </edge>
    <edge source="ISR" target="GBR">
      <data key="d0">10627000</data>
    </edge>
    <edge source="ISR" target="USA">
      <data key="d0">21764000</data>
    </edge>
    <edge source="ISR" target="URY">
      <data key="d0">171000</data>
    </edge>
    <edge source="MYS" target="AUS">
      <data key="d0">683224</data>
    </edge>
    <edge source="MYS" target="CAN">
      <data key="d0">130248</data>
    </edge>
    <edge source="MYS" target="LKA">
      <data key="d0">176890</data>
    </edge>
    <edge source="MYS" target="CHL">
      <data key="d0">130801</data>
    </edge>
    <edge source="MYS" target="CHN">
      <data key="d0">347876</data>
    </edge>
    <edge source="MYS" target="DNK">
      <data key="d0">681834</data>
    </edge>
    <edge source="MYS" target="FRA">
      <data key="d0">42050</data>
    </edge>
    <edge source="MYS" target="DEU">
      <data key="d0">151685</data>
    </edge>
    <edge source="MYS" target="HKG">
      <data key="d0">4118590</data>
    </edge>
    <edge source="MYS" target="IDN">
      <data key="d0">413538</data>
    </edge>
    <edge source="MYS" target="ITA">
      <data key="d0">10636</data>
    </edge>
    <edge source="MYS" target="JAM">
      <data key="d0">10830</data>
    </edge>
    <edge source="MYS" target="JPN">
      <data key="d0">6262673</data>
    </edge>
    <edge source="MYS" target="KOR">
      <data key="d0">475966</data>
    </edge>
    <edge source="MYS" target="MUS">
      <data key="d0">10989</data>
    </edge>
    <edge source="MYS" target="NLD">
      <data key="d0">1940938</data>
    </edge>
    <edge source="MYS" target="NZL">
      <data key="d0">161122</data>
    </edge>
    <edge source="MYS" target="PHL">
      <data key="d0">422956</data>
    </edge>
    <edge source="MYS" target="SAU">
      <data key="d0">11424</data>
    </edge>
    <edge source="MYS" target="IND">
      <data key="d0">216992</data>
    </edge>
    <edge source="MYS" target="SGP">
      <data key="d0">13210061</data>
    </edge>
    <edge source="MYS" target="VNM">
      <data key="d0">942470</data>
    </edge>
    <edge source="MYS" target="ESP">
      <data key="d0">418694</data>
    </edge>
    <edge source="MYS" target="THA">
      <data key="d0">299683</data>
    </edge>
    <edge source="MYS" target="ARE">
      <data key="d0">14420</data>
    </edge>
    <edge source="MYS" target="EGY">
      <data key="d0">21426</data>
    </edge>
    <edge source="MYS" target="GBR">
      <data key="d0">35900</data>
    </edge>
    <edge source="MYS" target="USA">
      <data key="d0">258218</data>
    </edge>
    <edge source="MEX" target="ARG">
      <data key="d0">219120</data>
    </edge>
    <edge source="MEX" target="AUS">
      <data key="d0">1463776</data>
    </edge>
    <edge source="MEX" target="AUT">
      <data key="d0">12096</data>
    </edge>
    <edge source="MEX" target="BEL">
      <data key="d0">699022</data>
    </edge>
    <edge source="MEX" target="BRA">
      <data key="d0">956410</data>
    </edge>
    <edge source="MEX" target="CAN">
      <data key="d0">2767745</data>
    </edge>
    <edge source="MEX" target="CHL">
      <data key="d0">2443816</data>
    </edge>
    <edge source="MEX" target="CHN">
      <data key="d0">245954</data>
    </edge>
    <edge source="MEX" target="COL">
      <data key="d0">583080</data>
    </edge>
    <edge source="MEX" target="CRI">
      <data key="d0">535438</data>
    </edge>
    <edge source="MEX" target="CZE">
      <data key="d0">1445457</data>
    </edge>
    <edge source="MEX" target="DNK">
      <data key="d0">17209376</data>
    </edge>
    <edge source="MEX" target="ECU">
      <data key="d0">13950</data>
    </edge>
    <edge source="MEX" target="SLV">
      <data key="d0">80986</data>
    </edge>
    <edge source="MEX" target="FIN">
      <data key="d0">65557</data>
    </edge>
    <edge source="MEX" target="FRA">
      <data key="d0">473906</data>
    </edge>
    <edge source="MEX" target="DEU">
      <data key="d0">4274634</data>
    </edge>
    <edge source="MEX" target="GTM">
      <data key="d0">688543</data>
    </edge>
    <edge source="MEX" target="HND">
      <data key="d0">886573</data>
    </edge>
    <edge source="MEX" target="HKG">
      <data key="d0">58387</data>
    </edge>
    <edge source="MEX" target="ITA">
      <data key="d0">749484</data>
    </edge>
    <edge source="MEX" target="JPN">
      <data key="d0">2463196</data>
    </edge>
    <edge source="MEX" target="KOR">
      <data key="d0">244042</data>
    </edge>
    <edge source="MEX" target="MYS">
      <data key="d0">50164</data>
    </edge>
    <edge source="MEX" target="NLD">
      <data key="d0">6005831</data>
    </edge>
    <edge source="MEX" target="NZL">
      <data key="d0">321416</data>
    </edge>
    <edge source="MEX" target="NOR">
      <data key="d0">11500</data>
    </edge>
    <edge source="MEX" target="PAK">
      <data key="d0">19337</data>
    </edge>
    <edge source="MEX" target="PAN">
      <data key="d0">1425283</data>
    </edge>
    <edge source="MEX" target="PER">
      <data key="d0">336511</data>
    </edge>
    <edge source="MEX" target="PHL">
      <data key="d0">297325</data>
    </edge>
    <edge source="MEX" target="POL">
      <data key="d0">20925</data>
    </edge>
    <edge source="MEX" target="PRT">
      <data key="d0">17858</data>
    </edge>
    <edge source="MEX" target="IND">
      <data key="d0">323734</data>
    </edge>
    <edge source="MEX" target="VNM">
      <data key="d0">13173</data>
    </edge>
    <edge source="MEX" target="ZAF">
      <data key="d0">229038</data>
    </edge>
    <edge source="MEX" target="ESP">
      <data key="d0">750724</data>
    </edge>
    <edge source="MEX" target="SWE">
      <data key="d0">109488</data>
    </edge>
    <edge source="MEX" target="CHE">
      <data key="d0">213893</data>
    </edge>
    <edge source="MEX" target="THA">
      <data key="d0">1165683</data>
    </edge>
    <edge source="MEX" target="ARE">
      <data key="d0">226951</data>
    </edge>
    <edge source="MEX" target="GBR">
      <data key="d0">579197</data>
    </edge>
    <edge source="MEX" target="USA">
      <data key="d0">116648367</data>
    </edge>
    <edge source="NLD" target="ALB">
      <data key="d0">47867</data>
    </edge>
    <edge source="NLD" target="DZA">
      <data key="d0">1042942</data>
    </edge>
    <edge source="NLD" target="AZE">
      <data key="d0">216321</data>
    </edge>
    <edge source="NLD" target="ARG">
      <data key="d0">3249413</data>
    </edge>
    <edge source="NLD" target="AUS">
      <data key="d0">17815620</data>
    </edge>
    <edge source="NLD" target="AUT">
      <data key="d0">107967041</data>
    </edge>
    <edge source="NLD" target="ARM">
      <data key="d0">267869</data>
    </edge>
    <edge source="NLD" target="BEL">
      <data key="d0">173679746</data>
    </edge>
    <edge source="NLD" target="BOL">
      <data key="d0">74562</data>
    </edge>
    <edge source="NLD" target="BRA">
      <data key="d0">11998895</data>
    </edge>
    <edge source="NLD" target="BGR">
      <data key="d0">2747733</data>
    </edge>
    <edge source="NLD" target="BDI">
      <data key="d0">116905</data>
    </edge>
    <edge source="NLD" target="BLR">
      <data key="d0">1182860</data>
    </edge>
    <edge source="NLD" target="CMR">
      <data key="d0">81926</data>
    </edge>
    <edge source="NLD" target="CAN">
      <data key="d0">37012011</data>
    </edge>
    <edge source="NLD" target="CAF">
      <data key="d0">11046</data>
    </edge>
    <edge source="NLD" target="LKA">
      <data key="d0">489713</data>
    </edge>
    <edge source="NLD" target="CHL">
      <data key="d0">2372164</data>
    </edge>
    <edge source="NLD" target="CHN">
      <data key="d0">25980576</data>
    </edge>
    <edge source="NLD" target="COL">
      <data key="d0">7407373</data>
    </edge>
    <edge source="NLD" target="CRI">
      <data key="d0">3004556</data>
    </edge>
    <edge source="NLD" target="HRV">
      <data key="d0">8211902</data>
    </edge>
    <edge source="NLD" target="CZE">
      <data key="d0">33062087</data>
    </edge>
    <edge source="NLD" target="BEN">
      <data key="d0">46026</data>
    </edge>
    <edge source="NLD" target="DNK">
      <data key="d0">78395542</data>
    </edge>
    <edge source="NLD" target="ECU">
      <data key="d0">5130943</data>
    </edge>
    <edge source="NLD" target="ETH">
      <data key="d0">323100</data>
    </edge>
    <edge source="NLD" target="EST">
      <data key="d0">4863073</data>
    </edge>
    <edge source="NLD" target="FIN">
      <data key="d0">25883002</data>
    </edge>
    <edge source="NLD" target="FRA">
      <data key="d0">598370667</data>
    </edge>
    <edge source="NLD" target="GEO">
      <data key="d0">115064</data>
    </edge>
    <edge source="NLD" target="GMB">
      <data key="d0">28536</data>
    </edge>
    <edge source="NLD" target="DEU">
      <data key="d0">1430324424</data>
    </edge>
    <edge source="NLD" target="GHA">
      <data key="d0">174898</data>
    </edge>
    <edge source="NLD" target="GRC">
      <data key="d0">23272425</data>
    </edge>
    <edge source="NLD" target="GTM">
      <data key="d0">530216</data>
    </edge>
    <edge source="NLD" target="HND">
      <data key="d0">50628</data>
    </edge>
    <edge source="NLD" target="HKG">
      <data key="d0">12914806</data>
    </edge>
    <edge source="NLD" target="HUN">
      <data key="d0">29273253</data>
    </edge>
    <edge source="NLD" target="IDN">
      <data key="d0">540341</data>
    </edge>
    <edge source="NLD" target="IRL">
      <data key="d0">29806231</data>
    </edge>
    <edge source="NLD" target="ISR">
      <data key="d0">10145901</data>
    </edge>
    <edge source="NLD" target="ITA">
      <data key="d0">253668697</data>
    </edge>
    <edge source="NLD" target="CIV">
      <data key="d0">57072</data>
    </edge>
    <edge source="NLD" target="JAM">
      <data key="d0">13808</data>
    </edge>
    <edge source="NLD" target="JPN">
      <data key="d0">138693786</data>
    </edge>
    <edge source="NLD" target="KAZ">
      <data key="d0">785198</data>
    </edge>
    <edge source="NLD" target="JOR">
      <data key="d0">3371841</data>
    </edge>
    <edge source="NLD" target="KOR">
      <data key="d0">7663276</data>
    </edge>
    <edge source="NLD" target="KGZ">
      <data key="d0">40503</data>
    </edge>
    <edge source="NLD" target="LBN">
      <data key="d0">4014360</data>
    </edge>
    <edge source="NLD" target="LVA">
      <data key="d0">5070189</data>
    </edge>
    <edge source="NLD" target="LTU">
      <data key="d0">8760528</data>
    </edge>
    <edge source="NLD" target="MDG">
      <data key="d0">12887</data>
    </edge>
    <edge source="NLD" target="MWI">
      <data key="d0">48787</data>
    </edge>
    <edge source="NLD" target="MYS">
      <data key="d0">1778432</data>
    </edge>
    <edge source="NLD" target="MRT">
      <data key="d0">22092</data>
    </edge>
    <edge source="NLD" target="MUS">
      <data key="d0">78244</data>
    </edge>
    <edge source="NLD" target="MEX">
      <data key="d0">8268974</data>
    </edge>
    <edge source="NLD" target="MDA">
      <data key="d0">156487</data>
    </edge>
    <edge source="NLD" target="MAR">
      <data key="d0">2790077</data>
    </edge>
    <edge source="NLD" target="MOZ">
      <data key="d0">11967</data>
    </edge>
    <edge source="NLD" target="OMN">
      <data key="d0">2821374</data>
    </edge>
    <edge source="NLD" target="NAM">
      <data key="d0">75482</data>
    </edge>
    <edge source="NLD" target="NZL">
      <data key="d0">2984305</data>
    </edge>
    <edge source="NLD" target="NER">
      <data key="d0">17490</data>
    </edge>
    <edge source="NLD" target="NOR">
      <data key="d0">47790305</data>
    </edge>
    <edge source="NLD" target="PAK">
      <data key="d0">1195747</data>
    </edge>
    <edge source="NLD" target="PAN">
      <data key="d0">287200</data>
    </edge>
    <edge source="NLD" target="PER">
      <data key="d0">329544</data>
    </edge>
    <edge source="NLD" target="PHL">
      <data key="d0">542183</data>
    </edge>
    <edge source="NLD" target="POL">
      <data key="d0">65031525</data>
    </edge>
    <edge source="NLD" target="PRT">
      <data key="d0">36022459</data>
    </edge>
    <edge source="NLD" target="ROU">
      <data key="d0">10403645</data>
    </edge>
    <edge source="NLD" target="RUS">
      <data key="d0">61588804</data>
    </edge>
    <edge source="NLD" target="SAU">
      <data key="d0">7737837</data>
    </edge>
    <edge source="NLD" target="SEN">
      <data key="d0">288121</data>
    </edge>
    <edge source="NLD" target="IND">
      <data key="d0">3450085</data>
    </edge>
    <edge source="NLD" target="SGP">
      <data key="d0">3376444</data>
    </edge>
    <edge source="NLD" target="SVK">
      <data key="d0">9774934</data>
    </edge>
    <edge source="NLD" target="VNM">
      <data key="d0">227367</data>
    </edge>
    <edge source="NLD" target="SVN">
      <data key="d0">12485847</data>
    </edge>
    <edge source="NLD" target="ZAF">
      <data key="d0">12373544</data>
    </edge>
    <edge source="NLD" target="ZWE">
      <data key="d0">1010724</data>
    </edge>
    <edge source="NLD" target="ESP">
      <data key="d0">124594279</data>
    </edge>
    <edge source="NLD" target="SWE">
      <data key="d0">82550740</data>
    </edge>
    <edge source="NLD" target="CHE">
      <data key="d0">116669577</data>
    </edge>
    <edge source="NLD" target="THA">
      <data key="d0">1291481</data>
    </edge>
    <edge source="NLD" target="ARE">
      <data key="d0">5491784</data>
    </edge>
    <edge source="NLD" target="TUN">
      <data key="d0">1759102</data>
    </edge>
    <edge source="NLD" target="TUR">
      <data key="d0">23148156</data>
    </edge>
    <edge source="NLD" target="UGA">
      <data key="d0">100336</data>
    </edge>
    <edge source="NLD" target="UKR">
      <data key="d0">6464767</data>
    </edge>
    <edge source="NLD" target="MKD">
      <data key="d0">1853914</data>
    </edge>
    <edge source="NLD" target="EGY">
      <data key="d0">5649192</data>
    </edge>
    <edge source="NLD" target="GBR">
      <data key="d0">582326115</data>
    </edge>
    <edge source="NLD" target="TZA">
      <data key="d0">324021</data>
    </edge>
    <edge source="NLD" target="USA">
      <data key="d0">284752601</data>
    </edge>
    <edge source="NLD" target="BFA">
      <data key="d0">45105</data>
    </edge>
    <edge source="NLD" target="URY">
      <data key="d0">535739</data>
    </edge>
    <edge source="NLD" target="SRB">
      <data key="d0">2500115</data>
    </edge>
    <edge source="PAN" target="CAN">
      <data key="d0">13429</data>
    </edge>
    <edge source="PAN" target="CRI">
      <data key="d0">324578</data>
    </edge>
    <edge source="PAN" target="ECU">
      <data key="d0">196453</data>
    </edge>
    <edge source="PAN" target="FRA">
      <data key="d0">85283</data>
    </edge>
    <edge source="PAN" target="DEU">
      <data key="d0">43947</data>
    </edge>
    <edge source="PAN" target="GTM">
      <data key="d0">11984</data>
    </edge>
    <edge source="PAN" target="HND">
      <data key="d0">90066</data>
    </edge>
    <edge source="PAN" target="HKG">
      <data key="d0">783884</data>
    </edge>
    <edge source="PAN" target="ITA">
      <data key="d0">24056</data>
    </edge>
    <edge source="PAN" target="JPN">
      <data key="d0">1078414</data>
    </edge>
    <edge source="PAN" target="KOR">
      <data key="d0">17203</data>
    </edge>
    <edge source="PAN" target="MEX">
      <data key="d0">141117</data>
    </edge>
    <edge source="PAN" target="NZL">
      <data key="d0">363850</data>
    </edge>
    <edge source="PAN" target="CHE">
      <data key="d0">16447</data>
    </edge>
    <edge source="PAN" target="USA">
      <data key="d0">1104297</data>
    </edge>
    <edge source="PRY" target="ARG">
      <data key="d0">660338</data>
    </edge>
    <edge source="PRY" target="AUS">
      <data key="d0">10636</data>
    </edge>
    <edge source="PRY" target="BEL">
      <data key="d0">24486</data>
    </edge>
    <edge source="PRY" target="BRA">
      <data key="d0">406772</data>
    </edge>
    <edge source="PRY" target="CHL">
      <data key="d0">371865</data>
    </edge>
    <edge source="PRY" target="EST">
      <data key="d0">166255</data>
    </edge>
    <edge source="PRY" target="FRA">
      <data key="d0">173359</data>
    </edge>
    <edge source="PRY" target="DEU">
      <data key="d0">246950</data>
    </edge>
    <edge source="PRY" target="ITA">
      <data key="d0">62700</data>
    </edge>
    <edge source="PRY" target="JPN">
      <data key="d0">64021</data>
    </edge>
    <edge source="PRY" target="NLD">
      <data key="d0">50362</data>
    </edge>
    <edge source="PRY" target="NZL">
      <data key="d0">16434</data>
    </edge>
    <edge source="PRY" target="NOR">
      <data key="d0">156367</data>
    </edge>
    <edge source="PRY" target="PER">
      <data key="d0">31440</data>
    </edge>
    <edge source="PRY" target="PRT">
      <data key="d0">381177</data>
    </edge>
    <edge source="PRY" target="ESP">
      <data key="d0">404442</data>
    </edge>
    <edge source="PRY" target="SWE">
      <data key="d0">59330</data>
    </edge>
    <edge source="PRY" target="USA">
      <data key="d0">88845</data>
    </edge>
    <edge source="PER" target="ARG">
      <data key="d0">884409</data>
    </edge>
    <edge source="PER" target="AUS">
      <data key="d0">37403</data>
    </edge>
    <edge source="PER" target="AUT">
      <data key="d0">175693</data>
    </edge>
    <edge source="PER" target="BEL">
      <data key="d0">378309</data>
    </edge>
    <edge source="PER" target="BOL">
      <data key="d0">60775</data>
    </edge>
    <edge source="PER" target="BRA">
      <data key="d0">944140</data>
    </edge>
    <edge source="PER" target="CAN">
      <data key="d0">15977</data>
    </edge>
    <edge source="PER" target="CHL">
      <data key="d0">3151523</data>
    </edge>
    <edge source="PER" target="CHN">
      <data key="d0">84300</data>
    </edge>
    <edge source="PER" target="COL">
      <data key="d0">71888</data>
    </edge>
    <edge source="PER" target="CRI">
      <data key="d0">15605</data>
    </edge>
    <edge source="PER" target="ECU">
      <data key="d0">111841</data>
    </edge>
    <edge source="PER" target="FRA">
      <data key="d0">815609</data>
    </edge>
    <edge source="PER" target="DEU">
      <data key="d0">384532</data>
    </edge>
    <edge source="PER" target="ITA">
      <data key="d0">674718</data>
    </edge>
    <edge source="PER" target="JPN">
      <data key="d0">1146410</data>
    </edge>
    <edge source="PER" target="MEX">
      <data key="d0">149978</data>
    </edge>
    <edge source="PER" target="NLD">
      <data key="d0">532893</data>
    </edge>
    <edge source="PER" target="NOR">
      <data key="d0">75538</data>
    </edge>
    <edge source="PER" target="PAK">
      <data key="d0">11350</data>
    </edge>
    <edge source="PER" target="PAN">
      <data key="d0">53814</data>
    </edge>
    <edge source="PER" target="PRT">
      <data key="d0">11794</data>
    </edge>
    <edge source="PER" target="IND">
      <data key="d0">11899</data>
    </edge>
    <edge source="PER" target="ESP">
      <data key="d0">592104</data>
    </edge>
    <edge source="PER" target="CHE">
      <data key="d0">475309</data>
    </edge>
    <edge source="PER" target="TUR">
      <data key="d0">21809</data>
    </edge>
    <edge source="PER" target="GBR">
      <data key="d0">191775</data>
    </edge>
    <edge source="PER" target="USA">
      <data key="d0">4259308</data>
    </edge>
    <edge source="PER" target="URY">
      <data key="d0">56070</data>
    </edge>
    <edge source="RUS" target="AUT">
      <data key="d0">109419</data>
    </edge>
    <edge source="RUS" target="CAN">
      <data key="d0">15286</data>
    </edge>
    <edge source="RUS" target="CHN">
      <data key="d0">3833920</data>
    </edge>
    <edge source="RUS" target="CZE">
      <data key="d0">33060</data>
    </edge>
    <edge source="RUS" target="EST">
      <data key="d0">24103</data>
    </edge>
    <edge source="RUS" target="FIN">
      <data key="d0">152717</data>
    </edge>
    <edge source="RUS" target="FRA">
      <data key="d0">21353</data>
    </edge>
    <edge source="RUS" target="DEU">
      <data key="d0">2934392</data>
    </edge>
    <edge source="RUS" target="HKG">
      <data key="d0">202999</data>
    </edge>
    <edge source="RUS" target="HUN">
      <data key="d0">52500</data>
    </edge>
    <edge source="RUS" target="ITA">
      <data key="d0">16731</data>
    </edge>
    <edge source="RUS" target="JPN">
      <data key="d0">288346</data>
    </edge>
    <edge source="RUS" target="KAZ">
      <data key="d0">2935151</data>
    </edge>
    <edge source="RUS" target="KOR">
      <data key="d0">842808</data>
    </edge>
    <edge source="RUS" target="KGZ">
      <data key="d0">51325</data>
    </edge>
    <edge source="RUS" target="LBN">
      <data key="d0">35196</data>
    </edge>
    <edge source="RUS" target="LVA">
      <data key="d0">49519</data>
    </edge>
    <edge source="RUS" target="LTU">
      <data key="d0">182588</data>
    </edge>
    <edge source="RUS" target="MEX">
      <data key="d0">21000</data>
    </edge>
    <edge source="RUS" target="MDA">
      <data key="d0">29752</data>
    </edge>
    <edge source="RUS" target="NLD">
      <data key="d0">22040</data>
    </edge>
    <edge source="RUS" target="POL">
      <data key="d0">824174</data>
    </edge>
    <edge source="RUS" target="SGP">
      <data key="d0">131525</data>
    </edge>
    <edge source="RUS" target="SVK">
      <data key="d0">25589</data>
    </edge>
    <edge source="RUS" target="VNM">
      <data key="d0">70032</data>
    </edge>
    <edge source="RUS" target="ESP">
      <data key="d0">33521</data>
    </edge>
    <edge source="RUS" target="SWE">
      <data key="d0">68168</data>
    </edge>
    <edge source="RUS" target="THA">
      <data key="d0">16800</data>
    </edge>
    <edge source="RUS" target="TUR">
      <data key="d0">14280</data>
    </edge>
    <edge source="RUS" target="UKR">
      <data key="d0">649463</data>
    </edge>
    <edge source="RUS" target="MKD">
      <data key="d0">37650</data>
    </edge>
    <edge source="RUS" target="USA">
      <data key="d0">853710</data>
    </edge>
    <edge source="RUS" target="SRB">
      <data key="d0">113389</data>
    </edge>
    <edge source="IND" target="DZA">
      <data key="d0">62771</data>
    </edge>
    <edge source="IND" target="ARG">
      <data key="d0">875200</data>
    </edge>
    <edge source="IND" target="AUS">
      <data key="d0">5311048</data>
    </edge>
    <edge source="IND" target="AUT">
      <data key="d0">121002</data>
    </edge>
    <edge source="IND" target="BEL">
      <data key="d0">3069700</data>
    </edge>
    <edge source="IND" target="BRA">
      <data key="d0">1562791</data>
    </edge>
    <edge source="IND" target="BGR">
      <data key="d0">102153</data>
    </edge>
    <edge source="IND" target="KHM">
      <data key="d0">33421</data>
    </edge>
    <edge source="IND" target="CAN">
      <data key="d0">4945469</data>
    </edge>
    <edge source="IND" target="LKA">
      <data key="d0">4038530</data>
    </edge>
    <edge source="IND" target="CHL">
      <data key="d0">741736</data>
    </edge>
    <edge source="IND" target="CHN">
      <data key="d0">15383276</data>
    </edge>
    <edge source="IND" target="COL">
      <data key="d0">161218</data>
    </edge>
    <edge source="IND" target="CRI">
      <data key="d0">204816</data>
    </edge>
    <edge source="IND" target="HRV">
      <data key="d0">13506</data>
    </edge>
    <edge source="IND" target="CZE">
      <data key="d0">349932</data>
    </edge>
    <edge source="IND" target="DNK">
      <data key="d0">2231132</data>
    </edge>
    <edge source="IND" target="SLV">
      <data key="d0">70078</data>
    </edge>
    <edge source="IND" target="ETH">
      <data key="d0">33411</data>
    </edge>
    <edge source="IND" target="FIN">
      <data key="d0">330506</data>
    </edge>
    <edge source="IND" target="FRA">
      <data key="d0">10498545</data>
    </edge>
    <edge source="IND" target="DEU">
      <data key="d0">28941739</data>
    </edge>
    <edge source="IND" target="GRC">
      <data key="d0">186613</data>
    </edge>
    <edge source="IND" target="GTM">
      <data key="d0">188336</data>
    </edge>
    <edge source="IND" target="HKG">
      <data key="d0">15755896</data>
    </edge>
    <edge source="IND" target="HUN">
      <data key="d0">288249</data>
    </edge>
    <edge source="IND" target="IDN">
      <data key="d0">5774244</data>
    </edge>
    <edge source="IND" target="IRL">
      <data key="d0">68934</data>
    </edge>
    <edge source="IND" target="ISR">
      <data key="d0">1652378</data>
    </edge>
    <edge source="IND" target="ITA">
      <data key="d0">11503366</data>
    </edge>
    <edge source="IND" target="JPN">
      <data key="d0">43710996</data>
    </edge>
    <edge source="IND" target="JOR">
      <data key="d0">608504</data>
    </edge>
    <edge source="IND" target="KOR">
      <data key="d0">2777662</data>
    </edge>
    <edge source="IND" target="LBN">
      <data key="d0">28434</data>
    </edge>
    <edge source="IND" target="LVA">
      <data key="d0">53715</data>
    </edge>
    <edge source="IND" target="MDG">
      <data key="d0">91434</data>
    </edge>
    <edge source="IND" target="MYS">
      <data key="d0">2071959</data>
    </edge>
    <edge source="IND" target="MRT">
      <data key="d0">11756</data>
    </edge>
    <edge source="IND" target="MUS">
      <data key="d0">210357</data>
    </edge>
    <edge source="IND" target="MEX">
      <data key="d0">7562598</data>
    </edge>
    <edge source="IND" target="MAR">
      <data key="d0">147293</data>
    </edge>
    <edge source="IND" target="MOZ">
      <data key="d0">41965</data>
    </edge>
    <edge source="IND" target="OMN">
      <data key="d0">566898</data>
    </edge>
    <edge source="IND" target="NAM">
      <data key="d0">41997</data>
    </edge>
    <edge source="IND" target="NLD">
      <data key="d0">16051266</data>
    </edge>
    <edge source="IND" target="NZL">
      <data key="d0">340429</data>
    </edge>
    <edge source="IND" target="NOR">
      <data key="d0">285107</data>
    </edge>
    <edge source="IND" target="PAK">
      <data key="d0">5534357</data>
    </edge>
    <edge source="IND" target="PAN">
      <data key="d0">39800</data>
    </edge>
    <edge source="IND" target="PRY">
      <data key="d0">15925</data>
    </edge>
    <edge source="IND" target="PER">
      <data key="d0">36096</data>
    </edge>
    <edge source="IND" target="PHL">
      <data key="d0">1251082</data>
    </edge>
    <edge source="IND" target="POL">
      <data key="d0">444432</data>
    </edge>
    <edge source="IND" target="PRT">
      <data key="d0">1787545</data>
    </edge>
    <edge source="IND" target="ROU">
      <data key="d0">28400</data>
    </edge>
    <edge source="IND" target="RUS">
      <data key="d0">1576695</data>
    </edge>
    <edge source="IND" target="SAU">
      <data key="d0">3347539</data>
    </edge>
    <edge source="IND" target="SGP">
      <data key="d0">6969376</data>
    </edge>
    <edge source="IND" target="VNM">
      <data key="d0">265721</data>
    </edge>
    <edge source="IND" target="ZAF">
      <data key="d0">3096151</data>
    </edge>
    <edge source="IND" target="ZWE">
      <data key="d0">462430</data>
    </edge>
    <edge source="IND" target="ESP">
      <data key="d0">8838959</data>
    </edge>
    <edge source="IND" target="SWE">
      <data key="d0">369002</data>
    </edge>
    <edge source="IND" target="CHE">
      <data key="d0">4936052</data>
    </edge>
    <edge source="IND" target="THA">
      <data key="d0">2560425</data>
    </edge>
    <edge source="IND" target="ARE">
      <data key="d0">5092687</data>
    </edge>
    <edge source="IND" target="TUN">
      <data key="d0">31902</data>
    </edge>
    <edge source="IND" target="TUR">
      <data key="d0">2183577</data>
    </edge>
    <edge source="IND" target="UKR">
      <data key="d0">53193</data>
    </edge>
    <edge source="IND" target="EGY">
      <data key="d0">2396783</data>
    </edge>
    <edge source="IND" target="GBR">
      <data key="d0">19892191</data>
    </edge>
    <edge source="IND" target="USA">
      <data key="d0">133941140</data>
    </edge>
    <edge source="IND" target="URY">
      <data key="d0">27552</data>
    </edge>
    <edge source="ZAF" target="ARG">
      <data key="d0">896314</data>
    </edge>
    <edge source="ZAF" target="AUS">
      <data key="d0">2699997</data>
    </edge>
    <edge source="ZAF" target="AUT">
      <data key="d0">197242</data>
    </edge>
    <edge source="ZAF" target="BEL">
      <data key="d0">817591</data>
    </edge>
    <edge source="ZAF" target="BRA">
      <data key="d0">1274585</data>
    </edge>
    <edge source="ZAF" target="BGR">
      <data key="d0">339601</data>
    </edge>
    <edge source="ZAF" target="CMR">
      <data key="d0">139506</data>
    </edge>
    <edge source="ZAF" target="CAN">
      <data key="d0">639392</data>
    </edge>
    <edge source="ZAF" target="CHL">
      <data key="d0">127173</data>
    </edge>
    <edge source="ZAF" target="CHN">
      <data key="d0">482429</data>
    </edge>
    <edge source="ZAF" target="COL">
      <data key="d0">433678</data>
    </edge>
    <edge source="ZAF" target="CZE">
      <data key="d0">53115</data>
    </edge>
    <edge source="ZAF" target="DNK">
      <data key="d0">404942</data>
    </edge>
    <edge source="ZAF" target="ETH">
      <data key="d0">75089</data>
    </edge>
    <edge source="ZAF" target="FIN">
      <data key="d0">233478</data>
    </edge>
    <edge source="ZAF" target="FRA">
      <data key="d0">1425972</data>
    </edge>
    <edge source="ZAF" target="DEU">
      <data key="d0">8800523</data>
    </edge>
    <edge source="ZAF" target="GHA">
      <data key="d0">23241</data>
    </edge>
    <edge source="ZAF" target="GRC">
      <data key="d0">695054</data>
    </edge>
    <edge source="ZAF" target="HKG">
      <data key="d0">672544</data>
    </edge>
    <edge source="ZAF" target="HUN">
      <data key="d0">37649</data>
    </edge>
    <edge source="ZAF" target="IRL">
      <data key="d0">70701</data>
    </edge>
    <edge source="ZAF" target="ISR">
      <data key="d0">88708</data>
    </edge>
    <edge source="ZAF" target="ITA">
      <data key="d0">1325499</data>
    </edge>
    <edge source="ZAF" target="CIV">
      <data key="d0">201168</data>
    </edge>
    <edge source="ZAF" target="JPN">
      <data key="d0">4644831</data>
    </edge>
    <edge source="ZAF" target="JOR">
      <data key="d0">10991</data>
    </edge>
    <edge source="ZAF" target="KOR">
      <data key="d0">1212464</data>
    </edge>
    <edge source="ZAF" target="LBN">
      <data key="d0">374919</data>
    </edge>
    <edge source="ZAF" target="LVA">
      <data key="d0">15693</data>
    </edge>
    <edge source="ZAF" target="MDG">
      <data key="d0">12772</data>
    </edge>
    <edge source="ZAF" target="MWI">
      <data key="d0">1331396</data>
    </edge>
    <edge source="ZAF" target="MYS">
      <data key="d0">134075</data>
    </edge>
    <edge source="ZAF" target="MUS">
      <data key="d0">183364</data>
    </edge>
    <edge source="ZAF" target="MOZ">
      <data key="d0">1093276</data>
    </edge>
    <edge source="ZAF" target="OMN">
      <data key="d0">222171</data>
    </edge>
    <edge source="ZAF" target="NLD">
      <data key="d0">12526569</data>
    </edge>
    <edge source="ZAF" target="NZL">
      <data key="d0">119821</data>
    </edge>
    <edge source="ZAF" target="PAK">
      <data key="d0">13121</data>
    </edge>
    <edge source="ZAF" target="PHL">
      <data key="d0">177718</data>
    </edge>
    <edge source="ZAF" target="POL">
      <data key="d0">102815</data>
    </edge>
    <edge source="ZAF" target="PRT">
      <data key="d0">740183</data>
    </edge>
    <edge source="ZAF" target="SAU">
      <data key="d0">94614</data>
    </edge>
    <edge source="ZAF" target="IND">
      <data key="d0">30199</data>
    </edge>
    <edge source="ZAF" target="SGP">
      <data key="d0">330335</data>
    </edge>
    <edge source="ZAF" target="ZWE">
      <data key="d0">2198427</data>
    </edge>
    <edge source="ZAF" target="ESP">
      <data key="d0">657219</data>
    </edge>
    <edge source="ZAF" target="SWE">
      <data key="d0">731312</data>
    </edge>
    <edge source="ZAF" target="CHE">
      <data key="d0">985995</data>
    </edge>
    <edge source="ZAF" target="THA">
      <data key="d0">170314</data>
    </edge>
    <edge source="ZAF" target="ARE">
      <data key="d0">1757187</data>
    </edge>
    <edge source="ZAF" target="TUR">
      <data key="d0">109635</data>
    </edge>
    <edge source="ZAF" target="UGA">
      <data key="d0">87323</data>
    </edge>
    <edge source="ZAF" target="EGY">
      <data key="d0">33990</data>
    </edge>
    <edge source="ZAF" target="GBR">
      <data key="d0">1405577</data>
    </edge>
    <edge source="ZAF" target="TZA">
      <data key="d0">19999</data>
    </edge>
    <edge source="ZAF" target="USA">
      <data key="d0">11483587</data>
    </edge>
    <edge source="ZAF" target="URY">
      <data key="d0">114638</data>
    </edge>
    <edge source="ARE" target="DZA">
      <data key="d0">477802</data>
    </edge>
    <edge source="ARE" target="AUS">
      <data key="d0">15550</data>
    </edge>
    <edge source="ARE" target="BEL">
      <data key="d0">21770</data>
    </edge>
    <edge source="ARE" target="BGR">
      <data key="d0">18538</data>
    </edge>
    <edge source="ARE" target="LKA">
      <data key="d0">29600</data>
    </edge>
    <edge source="ARE" target="CHN">
      <data key="d0">57845</data>
    </edge>
    <edge source="ARE" target="FRA">
      <data key="d0">151260</data>
    </edge>
    <edge source="ARE" target="DEU">
      <data key="d0">179820</data>
    </edge>
    <edge source="ARE" target="HKG">
      <data key="d0">94185</data>
    </edge>
    <edge source="ARE" target="IDN">
      <data key="d0">16338</data>
    </edge>
    <edge source="ARE" target="ITA">
      <data key="d0">124302</data>
    </edge>
    <edge source="ARE" target="JPN">
      <data key="d0">125502</data>
    </edge>
    <edge source="ARE" target="JOR">
      <data key="d0">220826</data>
    </edge>
    <edge source="ARE" target="KOR">
      <data key="d0">10948</data>
    </edge>
    <edge source="ARE" target="LBN">
      <data key="d0">33054</data>
    </edge>
    <edge source="ARE" target="MAR">
      <data key="d0">51896</data>
    </edge>
    <edge source="ARE" target="OMN">
      <data key="d0">61050</data>
    </edge>
    <edge source="ARE" target="NLD">
      <data key="d0">32272</data>
    </edge>
    <edge source="ARE" target="PAK">
      <data key="d0">209478</data>
    </edge>
    <edge source="ARE" target="RUS">
      <data key="d0">17327</data>
    </edge>
    <edge source="ARE" target="SAU">
      <data key="d0">1136919</data>
    </edge>
    <edge source="ARE" target="IND">
      <data key="d0">785305</data>
    </edge>
    <edge source="ARE" target="SGP">
      <data key="d0">100816</data>
    </edge>
    <edge source="ARE" target="ESP">
      <data key="d0">10560</data>
    </edge>
    <edge source="ARE" target="TGO">
      <data key="d0">10554</data>
    </edge>
    <edge source="ARE" target="TUN">
      <data key="d0">544436</data>
    </edge>
    <edge source="ARE" target="TUR">
      <data key="d0">639612</data>
    </edge>
    <edge source="ARE" target="EGY">
      <data key="d0">545892</data>
    </edge>
    <edge source="ARE" target="USA">
      <data key="d0">381992</data>
    </edge>
    <edge source="EGY" target="DZA">
      <data key="d0">34513</data>
    </edge>
    <edge source="EGY" target="ARG">
      <data key="d0">106244</data>
    </edge>
    <edge source="EGY" target="AUS">
      <data key="d0">182631</data>
    </edge>
    <edge source="EGY" target="AUT">
      <data key="d0">157847</data>
    </edge>
    <edge source="EGY" target="BEL">
      <data key="d0">125856</data>
    </edge>
    <edge source="EGY" target="BRA">
      <data key="d0">230144</data>
    </edge>
    <edge source="EGY" target="BGR">
      <data key="d0">82333</data>
    </edge>
    <edge source="EGY" target="CAN">
      <data key="d0">238831</data>
    </edge>
    <edge source="EGY" target="LKA">
      <data key="d0">50089</data>
    </edge>
    <edge source="EGY" target="DNK">
      <data key="d0">34835</data>
    </edge>
    <edge source="EGY" target="FRA">
      <data key="d0">547175</data>
    </edge>
    <edge source="EGY" target="PSE">
      <data key="d0">100059</data>
    </edge>
    <edge source="EGY" target="DEU">
      <data key="d0">5029614</data>
    </edge>
    <edge source="EGY" target="GRC">
      <data key="d0">124276</data>
    </edge>
    <edge source="EGY" target="HKG">
      <data key="d0">15577</data>
    </edge>
    <edge source="EGY" target="HUN">
      <data key="d0">55357</data>
    </edge>
    <edge source="EGY" target="IRL">
      <data key="d0">163191</data>
    </edge>
    <edge source="EGY" target="ISR">
      <data key="d0">218178</data>
    </edge>
    <edge source="EGY" target="ITA">
      <data key="d0">1808714</data>
    </edge>
    <edge source="EGY" target="JPN">
      <data key="d0">200782</data>
    </edge>
    <edge source="EGY" target="JOR">
      <data key="d0">184762</data>
    </edge>
    <edge source="EGY" target="LBN">
      <data key="d0">341117</data>
    </edge>
    <edge source="EGY" target="LVA">
      <data key="d0">52449</data>
    </edge>
    <edge source="EGY" target="LTU">
      <data key="d0">18034</data>
    </edge>
    <edge source="EGY" target="MYS">
      <data key="d0">13440</data>
    </edge>
    <edge source="EGY" target="MAR">
      <data key="d0">274124</data>
    </edge>
    <edge source="EGY" target="OMN">
      <data key="d0">12487</data>
    </edge>
    <edge source="EGY" target="NLD">
      <data key="d0">1331314</data>
    </edge>
    <edge source="EGY" target="NZL">
      <data key="d0">10830</data>
    </edge>
    <edge source="EGY" target="PAK">
      <data key="d0">4522533</data>
    </edge>
    <edge source="EGY" target="POL">
      <data key="d0">263252</data>
    </edge>
    <edge source="EGY" target="PRT">
      <data key="d0">98205</data>
    </edge>
    <edge source="EGY" target="ROU">
      <data key="d0">32739</data>
    </edge>
    <edge source="EGY" target="RUS">
      <data key="d0">1297727</data>
    </edge>
    <edge source="EGY" target="SAU">
      <data key="d0">419677</data>
    </edge>
    <edge source="EGY" target="IND">
      <data key="d0">171014</data>
    </edge>
    <edge source="EGY" target="SGP">
      <data key="d0">120566</data>
    </edge>
    <edge source="EGY" target="SVN">
      <data key="d0">16861</data>
    </edge>
    <edge source="EGY" target="ZAF">
      <data key="d0">65316</data>
    </edge>
    <edge source="EGY" target="ZWE">
      <data key="d0">24805</data>
    </edge>
    <edge source="EGY" target="ESP">
      <data key="d0">1191918</data>
    </edge>
    <edge source="EGY" target="CHE">
      <data key="d0">93862</data>
    </edge>
    <edge source="EGY" target="ARE">
      <data key="d0">589460</data>
    </edge>
    <edge source="EGY" target="TUN">
      <data key="d0">353133</data>
    </edge>
    <edge source="EGY" target="TUR">
      <data key="d0">204456</data>
    </edge>
    <edge source="EGY" target="UKR">
      <data key="d0">61726</data>
    </edge>
    <edge source="EGY" target="MKD">
      <data key="d0">13418</data>
    </edge>
    <edge source="EGY" target="GBR">
      <data key="d0">2009820</data>
    </edge>
    <edge source="EGY" target="USA">
      <data key="d0">4349642</data>
    </edge>
    <edge source="EGY" target="URY">
      <data key="d0">26937</data>
    </edge>
    <edge source="GBR" target="ARG">
      <data key="d0">57142</data>
    </edge>
    <edge source="GBR" target="AUS">
      <data key="d0">2752885</data>
    </edge>
    <edge source="GBR" target="AUT">
      <data key="d0">958319</data>
    </edge>
    <edge source="GBR" target="BEL">
      <data key="d0">8873922</data>
    </edge>
    <edge source="GBR" target="BRA">
      <data key="d0">86622</data>
    </edge>
    <edge source="GBR" target="BGR">
      <data key="d0">261547</data>
    </edge>
    <edge source="GBR" target="CMR">
      <data key="d0">15715</data>
    </edge>
    <edge source="GBR" target="CAN">
      <data key="d0">1604826</data>
    </edge>
    <edge source="GBR" target="LKA">
      <data key="d0">135820</data>
    </edge>
    <edge source="GBR" target="CHL">
      <data key="d0">1621139</data>
    </edge>
    <edge source="GBR" target="CHN">
      <data key="d0">11583369</data>
    </edge>
    <edge source="GBR" target="COL">
      <data key="d0">94050</data>
    </edge>
    <edge source="GBR" target="HRV">
      <data key="d0">32790</data>
    </edge>
    <edge source="GBR" target="CZE">
      <data key="d0">1143774</data>
    </edge>
    <edge source="GBR" target="DNK">
      <data key="d0">7311921</data>
    </edge>
    <edge source="GBR" target="ECU">
      <data key="d0">136398</data>
    </edge>
    <edge source="GBR" target="EST">
      <data key="d0">51196</data>
    </edge>
    <edge source="GBR" target="FIN">
      <data key="d0">735861</data>
    </edge>
    <edge source="GBR" target="FRA">
      <data key="d0">23923157</data>
    </edge>
    <edge source="GBR" target="DEU">
      <data key="d0">14114614</data>
    </edge>
    <edge source="GBR" target="GHA">
      <data key="d0">44500</data>
    </edge>
    <edge source="GBR" target="GRC">
      <data key="d0">970889</data>
    </edge>
    <edge source="GBR" target="GTM">
      <data key="d0">279461</data>
    </edge>
    <edge source="GBR" target="HKG">
      <data key="d0">1819351</data>
    </edge>
    <edge source="GBR" target="HUN">
      <data key="d0">362664</data>
    </edge>
    <edge source="GBR" target="IDN">
      <data key="d0">424490</data>
    </edge>
    <edge source="GBR" target="IRL">
      <data key="d0">33124514</data>
    </edge>
    <edge source="GBR" target="ISR">
      <data key="d0">950670</data>
    </edge>
    <edge source="GBR" target="ITA">
      <data key="d0">9268187</data>
    </edge>
    <edge source="GBR" target="JAM">
      <data key="d0">49685</data>
    </edge>
    <edge source="GBR" target="JPN">
      <data key="d0">3413808</data>
    </edge>
    <edge source="GBR" target="JOR">
      <data key="d0">61319</data>
    </edge>
    <edge source="GBR" target="KOR">
      <data key="d0">1453402</data>
    </edge>
    <edge source="GBR" target="LBN">
      <data key="d0">12039</data>
    </edge>
    <edge source="GBR" target="LVA">
      <data key="d0">35546</data>
    </edge>
    <edge source="GBR" target="LTU">
      <data key="d0">622213</data>
    </edge>
    <edge source="GBR" target="MDG">
      <data key="d0">58749</data>
    </edge>
    <edge source="GBR" target="MWI">
      <data key="d0">12669</data>
    </edge>
    <edge source="GBR" target="MYS">
      <data key="d0">312122</data>
    </edge>
    <edge source="GBR" target="MRT">
      <data key="d0">47334</data>
    </edge>
    <edge source="GBR" target="MUS">
      <data key="d0">159570</data>
    </edge>
    <edge source="GBR" target="MEX">
      <data key="d0">455135</data>
    </edge>
    <edge source="GBR" target="MAR">
      <data key="d0">17217</data>
    </edge>
    <edge source="GBR" target="OMN">
      <data key="d0">105093</data>
    </edge>
    <edge source="GBR" target="NLD">
      <data key="d0">31099240</data>
    </edge>
    <edge source="GBR" target="NZL">
      <data key="d0">351632</data>
    </edge>
    <edge source="GBR" target="NOR">
      <data key="d0">976984</data>
    </edge>
    <edge source="GBR" target="PAK">
      <data key="d0">98115</data>
    </edge>
    <edge source="GBR" target="PHL">
      <data key="d0">304649</data>
    </edge>
    <edge source="GBR" target="POL">
      <data key="d0">1320200</data>
    </edge>
    <edge source="GBR" target="PRT">
      <data key="d0">3635380</data>
    </edge>
    <edge source="GBR" target="ROU">
      <data key="d0">35152</data>
    </edge>
    <edge source="GBR" target="RUS">
      <data key="d0">980509</data>
    </edge>
    <edge source="GBR" target="SAU">
      <data key="d0">313255</data>
    </edge>
    <edge source="GBR" target="IND">
      <data key="d0">741783</data>
    </edge>
    <edge source="GBR" target="SGP">
      <data key="d0">279025</data>
    </edge>
    <edge source="GBR" target="SVK">
      <data key="d0">42168</data>
    </edge>
    <edge source="GBR" target="VNM">
      <data key="d0">54203</data>
    </edge>
    <edge source="GBR" target="ZAF">
      <data key="d0">1303182</data>
    </edge>
    <edge source="GBR" target="ZWE">
      <data key="d0">105875</data>
    </edge>
    <edge source="GBR" target="ESP">
      <data key="d0">6206444</data>
    </edge>
    <edge source="GBR" target="SWE">
      <data key="d0">2462275</data>
    </edge>
    <edge source="GBR" target="CHE">
      <data key="d0">2512544</data>
    </edge>
    <edge source="GBR" target="THA">
      <data key="d0">2207881</data>
    </edge>
    <edge source="GBR" target="ARE">
      <data key="d0">794207</data>
    </edge>
    <edge source="GBR" target="TUN">
      <data key="d0">70410</data>
    </edge>
    <edge source="GBR" target="TUR">
      <data key="d0">424363</data>
    </edge>
    <edge source="GBR" target="UKR">
      <data key="d0">26395</data>
    </edge>
    <edge source="GBR" target="MKD">
      <data key="d0">17451</data>
    </edge>
    <edge source="GBR" target="EGY">
      <data key="d0">275391</data>
    </edge>
    <edge source="GBR" target="TZA">
      <data key="d0">59197</data>
    </edge>
    <edge source="GBR" target="USA">
      <data key="d0">20198370</data>
    </edge>
    <edge source="GBR" target="URY">
      <data key="d0">10629</data>
    </edge>
    <edge source="URY" target="ARG">
      <data key="d0">992901</data>
    </edge>
    <edge source="URY" target="BEL">
      <data key="d0">25346</data>
    </edge>
    <edge source="URY" target="BRA">
      <data key="d0">1267661</data>
    </edge>
    <edge source="URY" target="CAN">
      <data key="d0">49833</data>
    </edge>
    <edge source="URY" target="CHL">
      <data key="d0">486961</data>
    </edge>
    <edge source="URY" target="CHN">
      <data key="d0">147490</data>
    </edge>
    <edge source="URY" target="COL">
      <data key="d0">15876</data>
    </edge>
    <edge source="URY" target="FRA">
      <data key="d0">858726</data>
    </edge>
    <edge source="URY" target="DEU">
      <data key="d0">4859064</data>
    </edge>
    <edge source="URY" target="HKG">
      <data key="d0">1974950</data>
    </edge>
    <edge source="URY" target="ISR">
      <data key="d0">274977</data>
    </edge>
    <edge source="URY" target="ITA">
      <data key="d0">3263440</data>
    </edge>
    <edge source="URY" target="JPN">
      <data key="d0">657812</data>
    </edge>
    <edge source="URY" target="KOR">
      <data key="d0">295004</data>
    </edge>
    <edge source="URY" target="MEX">
      <data key="d0">49336</data>
    </edge>
    <edge source="URY" target="NLD">
      <data key="d0">1519580</data>
    </edge>
    <edge source="URY" target="NZL">
      <data key="d0">27000</data>
    </edge>
    <edge source="URY" target="NOR">
      <data key="d0">10096</data>
    </edge>
    <edge source="URY" target="PRY">
      <data key="d0">60783</data>
    </edge>
    <edge source="URY" target="PER">
      <data key="d0">15083</data>
    </edge>
    <edge source="URY" target="POL">
      <data key="d0">1623192</data>
    </edge>
    <edge source="URY" target="PRT">
      <data key="d0">180029</data>
    </edge>
    <edge source="URY" target="SAU">
      <data key="d0">39433</data>
    </edge>
    <edge source="URY" target="IND">
      <data key="d0">26350</data>
    </edge>
    <edge source="URY" target="ESP">
      <data key="d0">2954908</data>
    </edge>
    <edge source="URY" target="SWE">
      <data key="d0">61980</data>
    </edge>
    <edge source="URY" target="CHE">
      <data key="d0">67788</data>
    </edge>
    <edge source="URY" target="THA">
      <data key="d0">230161</data>
    </edge>
    <edge source="URY" target="EGY">
      <data key="d0">490389</data>
    </edge>
    <edge source="URY" target="USA">
      <data key="d0">1046173</data>
    </edge>
    <edge source="AUS" target="ARG">
      <data key="d0">7907248</data>
    </edge>
    <edge source="AUS" target="AUT">
      <data key="d0">145055</data>
    </edge>
    <edge source="AUS" target="BEL">
      <data key="d0">1165592</data>
    </edge>
    <edge source="AUS" target="BRA">
      <data key="d0">1788839</data>
    </edge>
    <edge source="AUS" target="BGR">
      <data key="d0">30079</data>
    </edge>
    <edge source="AUS" target="CAN">
      <data key="d0">3377895</data>
    </edge>
    <edge source="AUS" target="LKA">
      <data key="d0">134086</data>
    </edge>
    <edge source="AUS" target="CHL">
      <data key="d0">519866</data>
    </edge>
    <edge source="AUS" target="CHN">
      <data key="d0">21200546</data>
    </edge>
    <edge source="AUS" target="COL">
      <data key="d0">639889</data>
    </edge>
    <edge source="AUS" target="CRI">
      <data key="d0">79446</data>
    </edge>
    <edge source="AUS" target="CZE">
      <data key="d0">23220</data>
    </edge>
    <edge source="AUS" target="DNK">
      <data key="d0">151583</data>
    </edge>
    <edge source="AUS" target="ECU">
      <data key="d0">124070</data>
    </edge>
    <edge source="AUS" target="SLV">
      <data key="d0">79725</data>
    </edge>
    <edge source="AUS" target="FIN">
      <data key="d0">640590</data>
    </edge>
    <edge source="AUS" target="FRA">
      <data key="d0">527885</data>
    </edge>
    <edge source="AUS" target="DEU">
      <data key="d0">8066544</data>
    </edge>
    <edge source="AUS" target="GRC">
      <data key="d0">353048</data>
    </edge>
    <edge source="AUS" target="HKG">
      <data key="d0">5382403</data>
    </edge>
    <edge source="AUS" target="HUN">
      <data key="d0">47260</data>
    </edge>
    <edge source="AUS" target="IDN">
      <data key="d0">451384</data>
    </edge>
    <edge source="AUS" target="IRL">
      <data key="d0">33389</data>
    </edge>
    <edge source="AUS" target="ISR">
      <data key="d0">304870</data>
    </edge>
    <edge source="AUS" target="ITA">
      <data key="d0">3579967</data>
    </edge>
    <edge source="AUS" target="JPN">
      <data key="d0">27370644</data>
    </edge>
    <edge source="AUS" target="JOR">
      <data key="d0">95963</data>
    </edge>
    <edge source="AUS" target="KOR">
      <data key="d0">1542057</data>
    </edge>
    <edge source="AUS" target="MDG">
      <data key="d0">39238</data>
    </edge>
    <edge source="AUS" target="MYS">
      <data key="d0">1995177</data>
    </edge>
    <edge source="AUS" target="MUS">
      <data key="d0">75762</data>
    </edge>
    <edge source="AUS" target="MEX">
      <data key="d0">542265</data>
    </edge>
    <edge source="AUS" target="MAR">
      <data key="d0">360289</data>
    </edge>
    <edge source="AUS" target="OMN">
      <data key="d0">853381</data>
    </edge>
    <edge source="AUS" target="NLD">
      <data key="d0">6576960</data>
    </edge>
    <edge source="AUS" target="NZL">
      <data key="d0">5420561</data>
    </edge>
    <edge source="AUS" target="NOR">
      <data key="d0">11578</data>
    </edge>
    <edge source="AUS" target="PAK">
      <data key="d0">272621</data>
    </edge>
    <edge source="AUS" target="PRY">
      <data key="d0">17800</data>
    </edge>
    <edge source="AUS" target="PER">
      <data key="d0">15460</data>
    </edge>
    <edge source="AUS" target="PHL">
      <data key="d0">696182</data>
    </edge>
    <edge source="AUS" target="POL">
      <data key="d0">281506</data>
    </edge>
    <edge source="AUS" target="PRT">
      <data key="d0">227537</data>
    </edge>
    <edge source="AUS" target="RUS">
      <data key="d0">34074</data>
    </edge>
    <edge source="AUS" target="SAU">
      <data key="d0">1518200</data>
    </edge>
    <edge source="AUS" target="IND">
      <data key="d0">1828730</data>
    </edge>
    <edge source="AUS" target="SGP">
      <data key="d0">1899901</data>
    </edge>
    <edge source="AUS" target="VNM">
      <data key="d0">262314</data>
    </edge>
    <edge source="AUS" target="ZAF">
      <data key="d0">1770474</data>
    </edge>
    <edge source="AUS" target="ZWE">
      <data key="d0">191790</data>
    </edge>
    <edge source="AUS" target="ESP">
      <data key="d0">916793</data>
    </edge>
    <edge source="AUS" target="SWE">
      <data key="d0">261528</data>
    </edge>
    <edge source="AUS" target="CHE">
      <data key="d0">603584</data>
    </edge>
    <edge source="AUS" target="THA">
      <data key="d0">1268429</data>
    </edge>
    <edge source="AUS" target="ARE">
      <data key="d0">3023940</data>
    </edge>
    <edge source="AUS" target="TUN">
      <data key="d0">102403</data>
    </edge>
    <edge source="AUS" target="TUR">
      <data key="d0">1786127</data>
    </edge>
    <edge source="AUS" target="EGY">
      <data key="d0">352359</data>
    </edge>
    <edge source="AUS" target="GBR">
      <data key="d0">5111628</data>
    </edge>
    <edge source="AUS" target="USA">
      <data key="d0">25821037</data>
    </edge>
    <edge source="AUS" target="URY">
      <data key="d0">374229</data>
    </edge>
    <edge source="BGR" target="ALB">
      <data key="d0">23720</data>
    </edge>
    <edge source="BGR" target="ARG">
      <data key="d0">114316</data>
    </edge>
    <edge source="BGR" target="AUS">
      <data key="d0">11199</data>
    </edge>
    <edge source="BGR" target="AUT">
      <data key="d0">208288</data>
    </edge>
    <edge source="BGR" target="BEL">
      <data key="d0">58260</data>
    </edge>
    <edge source="BGR" target="BRA">
      <data key="d0">13764</data>
    </edge>
    <edge source="BGR" target="CHN">
      <data key="d0">49570</data>
    </edge>
    <edge source="BGR" target="HRV">
      <data key="d0">15803</data>
    </edge>
    <edge source="BGR" target="CZE">
      <data key="d0">288092</data>
    </edge>
    <edge source="BGR" target="DNK">
      <data key="d0">23402</data>
    </edge>
    <edge source="BGR" target="FRA">
      <data key="d0">1878932</data>
    </edge>
    <edge source="BGR" target="DEU">
      <data key="d0">9931137</data>
    </edge>
    <edge source="BGR" target="GRC">
      <data key="d0">407880</data>
    </edge>
    <edge source="BGR" target="HUN">
      <data key="d0">119304</data>
    </edge>
    <edge source="BGR" target="IRL">
      <data key="d0">45910</data>
    </edge>
    <edge source="BGR" target="ITA">
      <data key="d0">671322</data>
    </edge>
    <edge source="BGR" target="KOR">
      <data key="d0">40226</data>
    </edge>
    <edge source="BGR" target="LBN">
      <data key="d0">22846</data>
    </edge>
    <edge source="BGR" target="MDA">
      <data key="d0">15794</data>
    </edge>
    <edge source="BGR" target="NLD">
      <data key="d0">245286</data>
    </edge>
    <edge source="BGR" target="PAN">
      <data key="d0">28210</data>
    </edge>
    <edge source="BGR" target="POL">
      <data key="d0">193582</data>
    </edge>
    <edge source="BGR" target="PRT">
      <data key="d0">77043</data>
    </edge>
    <edge source="BGR" target="ROU">
      <data key="d0">46537</data>
    </edge>
    <edge source="BGR" target="RUS">
      <data key="d0">147946</data>
    </edge>
    <edge source="BGR" target="SVK">
      <data key="d0">47779</data>
    </edge>
    <edge source="BGR" target="ESP">
      <data key="d0">1701864</data>
    </edge>
    <edge source="BGR" target="CHE">
      <data key="d0">276712</data>
    </edge>
    <edge source="BGR" target="TUR">
      <data key="d0">763493</data>
    </edge>
    <edge source="BGR" target="UKR">
      <data key="d0">44352</data>
    </edge>
    <edge source="BGR" target="MKD">
      <data key="d0">445344</data>
    </edge>
    <edge source="BGR" target="EGY">
      <data key="d0">31275</data>
    </edge>
    <edge source="BGR" target="USA">
      <data key="d0">457726</data>
    </edge>
    <edge source="BGR" target="SRB">
      <data key="d0">25567</data>
    </edge>
    <edge source="LKA" target="AUS">
      <data key="d0">439681</data>
    </edge>
    <edge source="LKA" target="BEL">
      <data key="d0">543778</data>
    </edge>
    <edge source="LKA" target="BLR">
      <data key="d0">14743</data>
    </edge>
    <edge source="LKA" target="CAN">
      <data key="d0">66650</data>
    </edge>
    <edge source="LKA" target="CZE">
      <data key="d0">10260</data>
    </edge>
    <edge source="LKA" target="DNK">
      <data key="d0">493596</data>
    </edge>
    <edge source="LKA" target="FRA">
      <data key="d0">470070</data>
    </edge>
    <edge source="LKA" target="DEU">
      <data key="d0">990603</data>
    </edge>
    <edge source="LKA" target="GRC">
      <data key="d0">28581</data>
    </edge>
    <edge source="LKA" target="HKG">
      <data key="d0">58445</data>
    </edge>
    <edge source="LKA" target="ISR">
      <data key="d0">13875</data>
    </edge>
    <edge source="LKA" target="ITA">
      <data key="d0">355634</data>
    </edge>
    <edge source="LKA" target="JPN">
      <data key="d0">2170521</data>
    </edge>
    <edge source="LKA" target="KOR">
      <data key="d0">91771</data>
    </edge>
    <edge source="LKA" target="MYS">
      <data key="d0">39918</data>
    </edge>
    <edge source="LKA" target="MUS">
      <data key="d0">23142</data>
    </edge>
    <edge source="LKA" target="OMN">
      <data key="d0">11697</data>
    </edge>
    <edge source="LKA" target="NLD">
      <data key="d0">3359884</data>
    </edge>
    <edge source="LKA" target="PAK">
      <data key="d0">2501001</data>
    </edge>
    <edge source="LKA" target="POL">
      <data key="d0">42445</data>
    </edge>
    <edge source="LKA" target="RUS">
      <data key="d0">42533</data>
    </edge>
    <edge source="LKA" target="SAU">
      <data key="d0">122885</data>
    </edge>
    <edge source="LKA" target="IND">
      <data key="d0">1097138</data>
    </edge>
    <edge source="LKA" target="SGP">
      <data key="d0">66644</data>
    </edge>
    <edge source="LKA" target="VNM">
      <data key="d0">30016</data>
    </edge>
    <edge source="LKA" target="SWE">
      <data key="d0">179929</data>
    </edge>
    <edge source="LKA" target="CHE">
      <data key="d0">109781</data>
    </edge>
    <edge source="LKA" target="THA">
      <data key="d0">10384</data>
    </edge>
    <edge source="LKA" target="ARE">
      <data key="d0">230253</data>
    </edge>
    <edge source="LKA" target="TUR">
      <data key="d0">21299</data>
    </edge>
    <edge source="LKA" target="UKR">
      <data key="d0">19046</data>
    </edge>
    <edge source="LKA" target="GBR">
      <data key="d0">468843</data>
    </edge>
    <edge source="LKA" target="USA">
      <data key="d0">892026</data>
    </edge>
    <edge source="CRI" target="AUS">
      <data key="d0">25844</data>
    </edge>
    <edge source="CRI" target="AUT">
      <data key="d0">24623</data>
    </edge>
    <edge source="CRI" target="BEL">
      <data key="d0">1710172</data>
    </edge>
    <edge source="CRI" target="BRA">
      <data key="d0">68325</data>
    </edge>
    <edge source="CRI" target="CAN">
      <data key="d0">1844211</data>
    </edge>
    <edge source="CRI" target="CHL">
      <data key="d0">131423</data>
    </edge>
    <edge source="CRI" target="CHN">
      <data key="d0">251237</data>
    </edge>
    <edge source="CRI" target="COL">
      <data key="d0">457057</data>
    </edge>
    <edge source="CRI" target="CZE">
      <data key="d0">128093</data>
    </edge>
    <edge source="CRI" target="DNK">
      <data key="d0">1101988</data>
    </edge>
    <edge source="CRI" target="ECU">
      <data key="d0">490524</data>
    </edge>
    <edge source="CRI" target="SLV">
      <data key="d0">77455</data>
    </edge>
    <edge source="CRI" target="FRA">
      <data key="d0">3415075</data>
    </edge>
    <edge source="CRI" target="DEU">
      <data key="d0">18384267</data>
    </edge>
    <edge source="CRI" target="GRC">
      <data key="d0">199407</data>
    </edge>
    <edge source="CRI" target="GTM">
      <data key="d0">723988</data>
    </edge>
    <edge source="CRI" target="HND">
      <data key="d0">437753</data>
    </edge>
    <edge source="CRI" target="HKG">
      <data key="d0">624750</data>
    </edge>
    <edge source="CRI" target="HUN">
      <data key="d0">40821</data>
    </edge>
    <edge source="CRI" target="ITA">
      <data key="d0">1410559</data>
    </edge>
    <edge source="CRI" target="JPN">
      <data key="d0">4409481</data>
    </edge>
    <edge source="CRI" target="KOR">
      <data key="d0">395500</data>
    </edge>
    <edge source="CRI" target="MEX">
      <data key="d0">282295</data>
    </edge>
    <edge source="CRI" target="NLD">
      <data key="d0">55028561</data>
    </edge>
    <edge source="CRI" target="NZL">
      <data key="d0">77607</data>
    </edge>
    <edge source="CRI" target="NIC">
      <data key="d0">389395</data>
    </edge>
    <edge source="CRI" target="NOR">
      <data key="d0">39222</data>
    </edge>
    <edge source="CRI" target="PAN">
      <data key="d0">336714</data>
    </edge>
    <edge source="CRI" target="POL">
      <data key="d0">461514</data>
    </edge>
    <edge source="CRI" target="PRT">
      <data key="d0">156997</data>
    </edge>
    <edge source="CRI" target="SAU">
      <data key="d0">28451</data>
    </edge>
    <edge source="CRI" target="ESP">
      <data key="d0">1712018</data>
    </edge>
    <edge source="CRI" target="SWE">
      <data key="d0">256724</data>
    </edge>
    <edge source="CRI" target="CHE">
      <data key="d0">68854</data>
    </edge>
    <edge source="CRI" target="EGY">
      <data key="d0">15755</data>
    </edge>
    <edge source="CRI" target="GBR">
      <data key="d0">2621610</data>
    </edge>
    <edge source="CRI" target="USA">
      <data key="d0">61437415</data>
    </edge>
    <edge source="ECU" target="ARG">
      <data key="d0">737384</data>
    </edge>
    <edge source="ECU" target="AUT">
      <data key="d0">135657</data>
    </edge>
    <edge source="ECU" target="BEL">
      <data key="d0">12447</data>
    </edge>
    <edge source="ECU" target="BRA">
      <data key="d0">138576</data>
    </edge>
    <edge source="ECU" target="BGR">
      <data key="d0">62067</data>
    </edge>
    <edge source="ECU" target="CMR">
      <data key="d0">11505</data>
    </edge>
    <edge source="ECU" target="CAN">
      <data key="d0">5183320</data>
    </edge>
    <edge source="ECU" target="CHL">
      <data key="d0">659730</data>
    </edge>
    <edge source="ECU" target="CHN">
      <data key="d0">77219</data>
    </edge>
    <edge source="ECU" target="COL">
      <data key="d0">2858940</data>
    </edge>
    <edge source="ECU" target="CRI">
      <data key="d0">41686</data>
    </edge>
    <edge source="ECU" target="HRV">
      <data key="d0">33307</data>
    </edge>
    <edge source="ECU" target="EST">
      <data key="d0">33265</data>
    </edge>
    <edge source="ECU" target="FIN">
      <data key="d0">83342</data>
    </edge>
    <edge source="ECU" target="FRA">
      <data key="d0">1978429</data>
    </edge>
    <edge source="ECU" target="DEU">
      <data key="d0">5346266</data>
    </edge>
    <edge source="ECU" target="GRC">
      <data key="d0">11686</data>
    </edge>
    <edge source="ECU" target="GTM">
      <data key="d0">141851</data>
    </edge>
    <edge source="ECU" target="HKG">
      <data key="d0">202074</data>
    </edge>
    <edge source="ECU" target="HUN">
      <data key="d0">10428</data>
    </edge>
    <edge source="ECU" target="ITA">
      <data key="d0">3429999</data>
    </edge>
    <edge source="ECU" target="JPN">
      <data key="d0">78459</data>
    </edge>
    <edge source="ECU" target="KAZ">
      <data key="d0">77111</data>
    </edge>
    <edge source="ECU" target="LBN">
      <data key="d0">11821</data>
    </edge>
    <edge source="ECU" target="LVA">
      <data key="d0">68886</data>
    </edge>
    <edge source="ECU" target="LTU">
      <data key="d0">28723</data>
    </edge>
    <edge source="ECU" target="MEX">
      <data key="d0">244106</data>
    </edge>
    <edge source="ECU" target="NLD">
      <data key="d0">11870358</data>
    </edge>
    <edge source="ECU" target="PAN">
      <data key="d0">364602</data>
    </edge>
    <edge source="ECU" target="PRY">
      <data key="d0">29391</data>
    </edge>
    <edge source="ECU" target="PER">
      <data key="d0">240780</data>
    </edge>
    <edge source="ECU" target="PHL">
      <data key="d0">15909</data>
    </edge>
    <edge source="ECU" target="PRT">
      <data key="d0">114469</data>
    </edge>
    <edge source="ECU" target="RUS">
      <data key="d0">6289995</data>
    </edge>
    <edge source="ECU" target="SAU">
      <data key="d0">33450</data>
    </edge>
    <edge source="ECU" target="ESP">
      <data key="d0">1191575</data>
    </edge>
    <edge source="ECU" target="SWE">
      <data key="d0">27539</data>
    </edge>
    <edge source="ECU" target="CHE">
      <data key="d0">2084330</data>
    </edge>
    <edge source="ECU" target="ARE">
      <data key="d0">135613</data>
    </edge>
    <edge source="ECU" target="UKR">
      <data key="d0">573528</data>
    </edge>
    <edge source="ECU" target="GBR">
      <data key="d0">560061</data>
    </edge>
    <edge source="ECU" target="USA">
      <data key="d0">112704529</data>
    </edge>
    <edge source="ECU" target="URY">
      <data key="d0">325926</data>
    </edge>
    <edge source="SLV" target="CAN">
      <data key="d0">142542</data>
    </edge>
    <edge source="SLV" target="CRI">
      <data key="d0">13469</data>
    </edge>
    <edge source="SLV" target="DNK">
      <data key="d0">15724</data>
    </edge>
    <edge source="SLV" target="FRA">
      <data key="d0">119748</data>
    </edge>
    <edge source="SLV" target="DEU">
      <data key="d0">904427</data>
    </edge>
    <edge source="SLV" target="GTM">
      <data key="d0">108880</data>
    </edge>
    <edge source="SLV" target="HND">
      <data key="d0">28939</data>
    </edge>
    <edge source="SLV" target="HKG">
      <data key="d0">80000</data>
    </edge>
    <edge source="SLV" target="JPN">
      <data key="d0">42948</data>
    </edge>
    <edge source="SLV" target="NLD">
      <data key="d0">437023</data>
    </edge>
    <edge source="SLV" target="ESP">
      <data key="d0">11812</data>
    </edge>
    <edge source="SLV" target="SWE">
      <data key="d0">97658</data>
    </edge>
    <edge source="SLV" target="GBR">
      <data key="d0">97460</data>
    </edge>
    <edge source="SLV" target="USA">
      <data key="d0">1332035</data>
    </edge>
    <edge source="FIN" target="AUT">
      <data key="d0">71271</data>
    </edge>
    <edge source="FIN" target="BEL">
      <data key="d0">73856</data>
    </edge>
    <edge source="FIN" target="CHN">
      <data key="d0">34165</data>
    </edge>
    <edge source="FIN" target="DNK">
      <data key="d0">628178</data>
    </edge>
    <edge source="FIN" target="EST">
      <data key="d0">1088428</data>
    </edge>
    <edge source="FIN" target="FRA">
      <data key="d0">12193</data>
    </edge>
    <edge source="FIN" target="DEU">
      <data key="d0">1211980</data>
    </edge>
    <edge source="FIN" target="GRC">
      <data key="d0">25146</data>
    </edge>
    <edge source="FIN" target="HKG">
      <data key="d0">72829</data>
    </edge>
    <edge source="FIN" target="ITA">
      <data key="d0">86746</data>
    </edge>
    <edge source="FIN" target="JPN">
      <data key="d0">15928</data>
    </edge>
    <edge source="FIN" target="LVA">
      <data key="d0">98205</data>
    </edge>
    <edge source="FIN" target="LTU">
      <data key="d0">155385</data>
    </edge>
    <edge source="FIN" target="MYS">
      <data key="d0">124709</data>
    </edge>
    <edge source="FIN" target="NLD">
      <data key="d0">117053</data>
    </edge>
    <edge source="FIN" target="NZL">
      <data key="d0">29431</data>
    </edge>
    <edge source="FIN" target="NOR">
      <data key="d0">189191</data>
    </edge>
    <edge source="FIN" target="POL">
      <data key="d0">80942</data>
    </edge>
    <edge source="FIN" target="RUS">
      <data key="d0">1382547</data>
    </edge>
    <edge source="FIN" target="SGP">
      <data key="d0">24809</data>
    </edge>
    <edge source="FIN" target="ESP">
      <data key="d0">18662</data>
    </edge>
    <edge source="FIN" target="SWE">
      <data key="d0">419261</data>
    </edge>
    <edge source="FIN" target="CHE">
      <data key="d0">98889</data>
    </edge>
    <edge source="FIN" target="GBR">
      <data key="d0">13303</data>
    </edge>
    <edge source="FIN" target="USA">
      <data key="d0">36459</data>
    </edge>
    <edge source="IRL" target="ARG">
      <data key="d0">84443</data>
    </edge>
    <edge source="IRL" target="AUS">
      <data key="d0">161440</data>
    </edge>
    <edge source="IRL" target="BEL">
      <data key="d0">1204543</data>
    </edge>
    <edge source="IRL" target="BRA">
      <data key="d0">104532</data>
    </edge>
    <edge source="IRL" target="BGR">
      <data key="d0">12504</data>
    </edge>
    <edge source="IRL" target="CMR">
      <data key="d0">13385</data>
    </edge>
    <edge source="IRL" target="CAN">
      <data key="d0">72380</data>
    </edge>
    <edge source="IRL" target="LKA">
      <data key="d0">21217</data>
    </edge>
    <edge source="IRL" target="CRI">
      <data key="d0">11511</data>
    </edge>
    <edge source="IRL" target="HRV">
      <data key="d0">11078</data>
    </edge>
    <edge source="IRL" target="CZE">
      <data key="d0">49145</data>
    </edge>
    <edge source="IRL" target="DNK">
      <data key="d0">368579</data>
    </edge>
    <edge source="IRL" target="FRA">
      <data key="d0">24929630</data>
    </edge>
    <edge source="IRL" target="DEU">
      <data key="d0">31922495</data>
    </edge>
    <edge source="IRL" target="GHA">
      <data key="d0">12941</data>
    </edge>
    <edge source="IRL" target="GRC">
      <data key="d0">44767</data>
    </edge>
    <edge source="IRL" target="HKG">
      <data key="d0">83514</data>
    </edge>
    <edge source="IRL" target="ISR">
      <data key="d0">98999</data>
    </edge>
    <edge source="IRL" target="ITA">
      <data key="d0">1305053</data>
    </edge>
    <edge source="IRL" target="JPN">
      <data key="d0">1035275</data>
    </edge>
    <edge source="IRL" target="KOR">
      <data key="d0">144261</data>
    </edge>
    <edge source="IRL" target="LBN">
      <data key="d0">22847</data>
    </edge>
    <edge source="IRL" target="MYS">
      <data key="d0">16600</data>
    </edge>
    <edge source="IRL" target="NLD">
      <data key="d0">1894822</data>
    </edge>
    <edge source="IRL" target="PHL">
      <data key="d0">12131</data>
    </edge>
    <edge source="IRL" target="POL">
      <data key="d0">15640</data>
    </edge>
    <edge source="IRL" target="SAU">
      <data key="d0">195786</data>
    </edge>
    <edge source="IRL" target="IND">
      <data key="d0">12984</data>
    </edge>
    <edge source="IRL" target="SGP">
      <data key="d0">109879</data>
    </edge>
    <edge source="IRL" target="ZAF">
      <data key="d0">228968</data>
    </edge>
    <edge source="IRL" target="ZWE">
      <data key="d0">23223</data>
    </edge>
    <edge source="IRL" target="ESP">
      <data key="d0">780731</data>
    </edge>
    <edge source="IRL" target="SWE">
      <data key="d0">7275564</data>
    </edge>
    <edge source="IRL" target="CHE">
      <data key="d0">624611</data>
    </edge>
    <edge source="IRL" target="THA">
      <data key="d0">192445</data>
    </edge>
    <edge source="IRL" target="ARE">
      <data key="d0">39011</data>
    </edge>
    <edge source="IRL" target="TUN">
      <data key="d0">74369</data>
    </edge>
    <edge source="IRL" target="TUR">
      <data key="d0">201131</data>
    </edge>
    <edge source="IRL" target="UGA">
      <data key="d0">111033</data>
    </edge>
    <edge source="IRL" target="EGY">
      <data key="d0">55407</data>
    </edge>
    <edge source="IRL" target="GBR">
      <data key="d0">13432987</data>
    </edge>
    <edge source="IRL" target="TZA">
      <data key="d0">97112</data>
    </edge>
    <edge source="IRL" target="USA">
      <data key="d0">1181413</data>
    </edge>
    <edge source="JOR" target="FRA">
      <data key="d0">32844</data>
    </edge>
    <edge source="JOR" target="PSE">
      <data key="d0">10610</data>
    </edge>
    <edge source="JOR" target="ISR">
      <data key="d0">140599</data>
    </edge>
    <edge source="JOR" target="LBN">
      <data key="d0">40463</data>
    </edge>
    <edge source="JOR" target="OMN">
      <data key="d0">12893</data>
    </edge>
    <edge source="JOR" target="NLD">
      <data key="d0">54770</data>
    </edge>
    <edge source="JOR" target="SAU">
      <data key="d0">329498</data>
    </edge>
    <edge source="JOR" target="IND">
      <data key="d0">42313</data>
    </edge>
    <edge source="JOR" target="ESP">
      <data key="d0">10200</data>
    </edge>
    <edge source="JOR" target="ARE">
      <data key="d0">189218</data>
    </edge>
    <edge source="JOR" target="TUR">
      <data key="d0">241661</data>
    </edge>
    <edge source="MDG" target="AUS">
      <data key="d0">19954</data>
    </edge>
    <edge source="MDG" target="BEL">
      <data key="d0">29567</data>
    </edge>
    <edge source="MDG" target="CHN">
      <data key="d0">501895</data>
    </edge>
    <edge source="MDG" target="DNK">
      <data key="d0">11241</data>
    </edge>
    <edge source="MDG" target="FRA">
      <data key="d0">8903186</data>
    </edge>
    <edge source="MDG" target="DEU">
      <data key="d0">285735</data>
    </edge>
    <edge source="MDG" target="HKG">
      <data key="d0">276229</data>
    </edge>
    <edge source="MDG" target="ITA">
      <data key="d0">596767</data>
    </edge>
    <edge source="MDG" target="JPN">
      <data key="d0">101818</data>
    </edge>
    <edge source="MDG" target="MUS">
      <data key="d0">104112</data>
    </edge>
    <edge source="MDG" target="MEX">
      <data key="d0">47797</data>
    </edge>
    <edge source="MDG" target="NLD">
      <data key="d0">112343</data>
    </edge>
    <edge source="MDG" target="IND">
      <data key="d0">63270</data>
    </edge>
    <edge source="MDG" target="SGP">
      <data key="d0">21141</data>
    </edge>
    <edge source="MDG" target="ZAF">
      <data key="d0">15107</data>
    </edge>
    <edge source="MDG" target="ESP">
      <data key="d0">47618</data>
    </edge>
    <edge source="MDG" target="USA">
      <data key="d0">301159</data>
    </edge>
    <edge source="MUS" target="AUS">
      <data key="d0">245068</data>
    </edge>
    <edge source="MUS" target="CAN">
      <data key="d0">30386</data>
    </edge>
    <edge source="MUS" target="CHN">
      <data key="d0">18420</data>
    </edge>
    <edge source="MUS" target="FRA">
      <data key="d0">825936</data>
    </edge>
    <edge source="MUS" target="GRC">
      <data key="d0">46590</data>
    </edge>
    <edge source="MUS" target="HKG">
      <data key="d0">280904</data>
    </edge>
    <edge source="MUS" target="ITA">
      <data key="d0">936785</data>
    </edge>
    <edge source="MUS" target="JPN">
      <data key="d0">2262207</data>
    </edge>
    <edge source="MUS" target="SGP">
      <data key="d0">45811</data>
    </edge>
    <edge source="MUS" target="ESP">
      <data key="d0">11796</data>
    </edge>
    <edge source="MUS" target="CHE">
      <data key="d0">60325</data>
    </edge>
    <edge source="MUS" target="ARE">
      <data key="d0">52994</data>
    </edge>
    <edge source="MUS" target="USA">
      <data key="d0">176564</data>
    </edge>
    <edge source="MAR" target="DZA">
      <data key="d0">14486</data>
    </edge>
    <edge source="MAR" target="ARG">
      <data key="d0">12256</data>
    </edge>
    <edge source="MAR" target="AUS">
      <data key="d0">295066</data>
    </edge>
    <edge source="MAR" target="AUT">
      <data key="d0">297358</data>
    </edge>
    <edge source="MAR" target="BEL">
      <data key="d0">2518266</data>
    </edge>
    <edge source="MAR" target="BRA">
      <data key="d0">32160</data>
    </edge>
    <edge source="MAR" target="BGR">
      <data key="d0">11668</data>
    </edge>
    <edge source="MAR" target="CAN">
      <data key="d0">682256</data>
    </edge>
    <edge source="MAR" target="CHL">
      <data key="d0">107619</data>
    </edge>
    <edge source="MAR" target="CHN">
      <data key="d0">26790</data>
    </edge>
    <edge source="MAR" target="DNK">
      <data key="d0">21358</data>
    </edge>
    <edge source="MAR" target="FIN">
      <data key="d0">120409</data>
    </edge>
    <edge source="MAR" target="FRA">
      <data key="d0">17762276</data>
    </edge>
    <edge source="MAR" target="DEU">
      <data key="d0">12699702</data>
    </edge>
    <edge source="MAR" target="GRC">
      <data key="d0">94127</data>
    </edge>
    <edge source="MAR" target="HKG">
      <data key="d0">49461</data>
    </edge>
    <edge source="MAR" target="HUN">
      <data key="d0">22509</data>
    </edge>
    <edge source="MAR" target="IRL">
      <data key="d0">157669</data>
    </edge>
    <edge source="MAR" target="ITA">
      <data key="d0">4032583</data>
    </edge>
    <edge source="MAR" target="JPN">
      <data key="d0">4290903</data>
    </edge>
    <edge source="MAR" target="KAZ">
      <data key="d0">35709</data>
    </edge>
    <edge source="MAR" target="KOR">
      <data key="d0">1507009</data>
    </edge>
    <edge source="MAR" target="LBN">
      <data key="d0">34905</data>
    </edge>
    <edge source="MAR" target="LTU">
      <data key="d0">12284</data>
    </edge>
    <edge source="MAR" target="MEX">
      <data key="d0">155592</data>
    </edge>
    <edge source="MAR" target="NLD">
      <data key="d0">1769093</data>
    </edge>
    <edge source="MAR" target="NER">
      <data key="d0">39499</data>
    </edge>
    <edge source="MAR" target="NOR">
      <data key="d0">190613</data>
    </edge>
    <edge source="MAR" target="PAK">
      <data key="d0">86519</data>
    </edge>
    <edge source="MAR" target="PHL">
      <data key="d0">67882</data>
    </edge>
    <edge source="MAR" target="PRT">
      <data key="d0">575016</data>
    </edge>
    <edge source="MAR" target="RUS">
      <data key="d0">301756</data>
    </edge>
    <edge source="MAR" target="SAU">
      <data key="d0">25262</data>
    </edge>
    <edge source="MAR" target="IND">
      <data key="d0">431549</data>
    </edge>
    <edge source="MAR" target="SVK">
      <data key="d0">43506</data>
    </edge>
    <edge source="MAR" target="ESP">
      <data key="d0">3302101</data>
    </edge>
    <edge source="MAR" target="CHE">
      <data key="d0">987738</data>
    </edge>
    <edge source="MAR" target="TGO">
      <data key="d0">37206</data>
    </edge>
    <edge source="MAR" target="ARE">
      <data key="d0">92838</data>
    </edge>
    <edge source="MAR" target="TUN">
      <data key="d0">138388</data>
    </edge>
    <edge source="MAR" target="TUR">
      <data key="d0">13906</data>
    </edge>
    <edge source="MAR" target="EGY">
      <data key="d0">14315</data>
    </edge>
    <edge source="MAR" target="GBR">
      <data key="d0">4042553</data>
    </edge>
    <edge source="MAR" target="USA">
      <data key="d0">6940126</data>
    </edge>
    <edge source="OMN" target="ARE">
      <data key="d0">189964</data>
    </edge>
    <edge source="NZL" target="ARG">
      <data key="d0">944245</data>
    </edge>
    <edge source="NZL" target="AUS">
      <data key="d0">10066657</data>
    </edge>
    <edge source="NZL" target="AUT">
      <data key="d0">231891</data>
    </edge>
    <edge source="NZL" target="BEL">
      <data key="d0">863576</data>
    </edge>
    <edge source="NZL" target="BRA">
      <data key="d0">521710</data>
    </edge>
    <edge source="NZL" target="BGR">
      <data key="d0">23438</data>
    </edge>
    <edge source="NZL" target="CAN">
      <data key="d0">3426017</data>
    </edge>
    <edge source="NZL" target="LKA">
      <data key="d0">29298</data>
    </edge>
    <edge source="NZL" target="CHL">
      <data key="d0">2418554</data>
    </edge>
    <edge source="NZL" target="CHN">
      <data key="d0">17145353</data>
    </edge>
    <edge source="NZL" target="COL">
      <data key="d0">19279</data>
    </edge>
    <edge source="NZL" target="CRI">
      <data key="d0">17096</data>
    </edge>
    <edge source="NZL" target="CZE">
      <data key="d0">172592</data>
    </edge>
    <edge source="NZL" target="DNK">
      <data key="d0">205456</data>
    </edge>
    <edge source="NZL" target="ECU">
      <data key="d0">91100</data>
    </edge>
    <edge source="NZL" target="FIN">
      <data key="d0">179493</data>
    </edge>
    <edge source="NZL" target="FRA">
      <data key="d0">4367396</data>
    </edge>
    <edge source="NZL" target="DEU">
      <data key="d0">4065126</data>
    </edge>
    <edge source="NZL" target="HKG">
      <data key="d0">18203495</data>
    </edge>
    <edge source="NZL" target="HUN">
      <data key="d0">41993</data>
    </edge>
    <edge source="NZL" target="IDN">
      <data key="d0">1112343</data>
    </edge>
    <edge source="NZL" target="IRL">
      <data key="d0">279710</data>
    </edge>
    <edge source="NZL" target="ITA">
      <data key="d0">3947179</data>
    </edge>
    <edge source="NZL" target="JAM">
      <data key="d0">22161</data>
    </edge>
    <edge source="NZL" target="JPN">
      <data key="d0">59850964</data>
    </edge>
    <edge source="NZL" target="JOR">
      <data key="d0">22362</data>
    </edge>
    <edge source="NZL" target="KOR">
      <data key="d0">8993651</data>
    </edge>
    <edge source="NZL" target="MYS">
      <data key="d0">3638365</data>
    </edge>
    <edge source="NZL" target="MEX">
      <data key="d0">109039</data>
    </edge>
    <edge source="NZL" target="NLD">
      <data key="d0">6291251</data>
    </edge>
    <edge source="NZL" target="NOR">
      <data key="d0">16396</data>
    </edge>
    <edge source="NZL" target="PRY">
      <data key="d0">13184</data>
    </edge>
    <edge source="NZL" target="PER">
      <data key="d0">1556144</data>
    </edge>
    <edge source="NZL" target="PHL">
      <data key="d0">629935</data>
    </edge>
    <edge source="NZL" target="POL">
      <data key="d0">400467</data>
    </edge>
    <edge source="NZL" target="PRT">
      <data key="d0">648847</data>
    </edge>
    <edge source="NZL" target="RUS">
      <data key="d0">50512</data>
    </edge>
    <edge source="NZL" target="SAU">
      <data key="d0">186901</data>
    </edge>
    <edge source="NZL" target="SGP">
      <data key="d0">1857720</data>
    </edge>
    <edge source="NZL" target="VNM">
      <data key="d0">448142</data>
    </edge>
    <edge source="NZL" target="ZAF">
      <data key="d0">1510458</data>
    </edge>
    <edge source="NZL" target="ZWE">
      <data key="d0">206743</data>
    </edge>
    <edge source="NZL" target="ESP">
      <data key="d0">1139069</data>
    </edge>
    <edge source="NZL" target="SWE">
      <data key="d0">97438</data>
    </edge>
    <edge source="NZL" target="CHE">
      <data key="d0">287647</data>
    </edge>
    <edge source="NZL" target="THA">
      <data key="d0">672703</data>
    </edge>
    <edge source="NZL" target="ARE">
      <data key="d0">16322</data>
    </edge>
    <edge source="NZL" target="EGY">
      <data key="d0">4333468</data>
    </edge>
    <edge source="NZL" target="GBR">
      <data key="d0">5097810</data>
    </edge>
    <edge source="NZL" target="USA">
      <data key="d0">31104086</data>
    </edge>
    <edge source="NZL" target="URY">
      <data key="d0">172805</data>
    </edge>
    <edge source="NOR" target="AUS">
      <data key="d0">65405</data>
    </edge>
    <edge source="NOR" target="BEL">
      <data key="d0">388362</data>
    </edge>
    <edge source="NOR" target="BOL">
      <data key="d0">18541</data>
    </edge>
    <edge source="NOR" target="BRA">
      <data key="d0">31843</data>
    </edge>
    <edge source="NOR" target="CAN">
      <data key="d0">56776</data>
    </edge>
    <edge source="NOR" target="CHL">
      <data key="d0">1040392</data>
    </edge>
    <edge source="NOR" target="CHN">
      <data key="d0">315495</data>
    </edge>
    <edge source="NOR" target="CRI">
      <data key="d0">18233</data>
    </edge>
    <edge source="NOR" target="CZE">
      <data key="d0">128986</data>
    </edge>
    <edge source="NOR" target="DNK">
      <data key="d0">9437405</data>
    </edge>
    <edge source="NOR" target="EST">
      <data key="d0">31652</data>
    </edge>
    <edge source="NOR" target="FIN">
      <data key="d0">2015788</data>
    </edge>
    <edge source="NOR" target="FRA">
      <data key="d0">2057372</data>
    </edge>
    <edge source="NOR" target="DEU">
      <data key="d0">1124942</data>
    </edge>
    <edge source="NOR" target="GRC">
      <data key="d0">177322</data>
    </edge>
    <edge source="NOR" target="HKG">
      <data key="d0">152096</data>
    </edge>
    <edge source="NOR" target="HUN">
      <data key="d0">58332</data>
    </edge>
    <edge source="NOR" target="IDN">
      <data key="d0">15039</data>
    </edge>
    <edge source="NOR" target="IRL">
      <data key="d0">287196</data>
    </edge>
    <edge source="NOR" target="ISR">
      <data key="d0">61463</data>
    </edge>
    <edge source="NOR" target="ITA">
      <data key="d0">167830</data>
    </edge>
    <edge source="NOR" target="JPN">
      <data key="d0">1729093</data>
    </edge>
    <edge source="NOR" target="LTU">
      <data key="d0">28541</data>
    </edge>
    <edge source="NOR" target="MUS">
      <data key="d0">16950</data>
    </edge>
    <edge source="NOR" target="MEX">
      <data key="d0">222988</data>
    </edge>
    <edge source="NOR" target="MAR">
      <data key="d0">19218</data>
    </edge>
    <edge source="NOR" target="NLD">
      <data key="d0">1365251</data>
    </edge>
    <edge source="NOR" target="NZL">
      <data key="d0">194264</data>
    </edge>
    <edge source="NOR" target="NIC">
      <data key="d0">21630</data>
    </edge>
    <edge source="NOR" target="PAK">
      <data key="d0">18749</data>
    </edge>
    <edge source="NOR" target="PAN">
      <data key="d0">14001</data>
    </edge>
    <edge source="NOR" target="PHL">
      <data key="d0">118967</data>
    </edge>
    <edge source="NOR" target="POL">
      <data key="d0">1488212</data>
    </edge>
    <edge source="NOR" target="PRT">
      <data key="d0">345001</data>
    </edge>
    <edge source="NOR" target="ROU">
      <data key="d0">82623</data>
    </edge>
    <edge source="NOR" target="RUS">
      <data key="d0">601245</data>
    </edge>
    <edge source="NOR" target="IND">
      <data key="d0">123581</data>
    </edge>
    <edge source="NOR" target="SVN">
      <data key="d0">67709</data>
    </edge>
    <edge source="NOR" target="ZAF">
      <data key="d0">181629</data>
    </edge>
    <edge source="NOR" target="ESP">
      <data key="d0">481926</data>
    </edge>
    <edge source="NOR" target="SWE">
      <data key="d0">1318801</data>
    </edge>
    <edge source="NOR" target="CHE">
      <data key="d0">73520</data>
    </edge>
    <edge source="NOR" target="THA">
      <data key="d0">355405</data>
    </edge>
    <edge source="NOR" target="TUR">
      <data key="d0">27560</data>
    </edge>
    <edge source="NOR" target="EGY">
      <data key="d0">423470</data>
    </edge>
    <edge source="NOR" target="GBR">
      <data key="d0">2532051</data>
    </edge>
    <edge source="NOR" target="USA">
      <data key="d0">752076</data>
    </edge>
    <edge source="NOR" target="URY">
      <data key="d0">36552</data>
    </edge>
    <edge source="PAK" target="ARG">
      <data key="d0">119679</data>
    </edge>
    <edge source="PAK" target="AUS">
      <data key="d0">249547</data>
    </edge>
    <edge source="PAK" target="AUT">
      <data key="d0">12143</data>
    </edge>
    <edge source="PAK" target="BEL">
      <data key="d0">1636170</data>
    </edge>
    <edge source="PAK" target="BRA">
      <data key="d0">189312</data>
    </edge>
    <edge source="PAK" target="BGR">
      <data key="d0">11458</data>
    </edge>
    <edge source="PAK" target="KHM">
      <data key="d0">29709</data>
    </edge>
    <edge source="PAK" target="CAN">
      <data key="d0">657199</data>
    </edge>
    <edge source="PAK" target="LKA">
      <data key="d0">422488</data>
    </edge>
    <edge source="PAK" target="CHL">
      <data key="d0">50306</data>
    </edge>
    <edge source="PAK" target="CHN">
      <data key="d0">601218</data>
    </edge>
    <edge source="PAK" target="COL">
      <data key="d0">24100</data>
    </edge>
    <edge source="PAK" target="DNK">
      <data key="d0">1585904</data>
    </edge>
    <edge source="PAK" target="FIN">
      <data key="d0">53540</data>
    </edge>
    <edge source="PAK" target="FRA">
      <data key="d0">2107288</data>
    </edge>
    <edge source="PAK" target="GMB">
      <data key="d0">27333</data>
    </edge>
    <edge source="PAK" target="DEU">
      <data key="d0">7219309</data>
    </edge>
    <edge source="PAK" target="HKG">
      <data key="d0">716530</data>
    </edge>
    <edge source="PAK" target="IDN">
      <data key="d0">775322</data>
    </edge>
    <edge source="PAK" target="ITA">
      <data key="d0">2175464</data>
    </edge>
    <edge source="PAK" target="JPN">
      <data key="d0">6447205</data>
    </edge>
    <edge source="PAK" target="JOR">
      <data key="d0">64715</data>
    </edge>
    <edge source="PAK" target="KOR">
      <data key="d0">265405</data>
    </edge>
    <edge source="PAK" target="MYS">
      <data key="d0">40389</data>
    </edge>
    <edge source="PAK" target="MRT">
      <data key="d0">68564</data>
    </edge>
    <edge source="PAK" target="MEX">
      <data key="d0">20281</data>
    </edge>
    <edge source="PAK" target="MAR">
      <data key="d0">23807</data>
    </edge>
    <edge source="PAK" target="OMN">
      <data key="d0">44843</data>
    </edge>
    <edge source="PAK" target="NLD">
      <data key="d0">3257705</data>
    </edge>
    <edge source="PAK" target="NOR">
      <data key="d0">97329</data>
    </edge>
    <edge source="PAK" target="PER">
      <data key="d0">21369</data>
    </edge>
    <edge source="PAK" target="PHL">
      <data key="d0">109900</data>
    </edge>
    <edge source="PAK" target="POL">
      <data key="d0">16483</data>
    </edge>
    <edge source="PAK" target="PRT">
      <data key="d0">969408</data>
    </edge>
    <edge source="PAK" target="ROU">
      <data key="d0">1912138</data>
    </edge>
    <edge source="PAK" target="SAU">
      <data key="d0">503327</data>
    </edge>
    <edge source="PAK" target="IND">
      <data key="d0">4077460</data>
    </edge>
    <edge source="PAK" target="SGP">
      <data key="d0">179104</data>
    </edge>
    <edge source="PAK" target="ZAF">
      <data key="d0">266548</data>
    </edge>
    <edge source="PAK" target="ESP">
      <data key="d0">1863377</data>
    </edge>
    <edge source="PAK" target="SWE">
      <data key="d0">26003</data>
    </edge>
    <edge source="PAK" target="CHE">
      <data key="d0">867889</data>
    </edge>
    <edge source="PAK" target="THA">
      <data key="d0">113106</data>
    </edge>
    <edge source="PAK" target="ARE">
      <data key="d0">1182810</data>
    </edge>
    <edge source="PAK" target="TUR">
      <data key="d0">843783</data>
    </edge>
    <edge source="PAK" target="EGY">
      <data key="d0">189530</data>
    </edge>
    <edge source="PAK" target="GBR">
      <data key="d0">1394381</data>
    </edge>
    <edge source="PAK" target="TZA">
      <data key="d0">175986</data>
    </edge>
    <edge source="PAK" target="USA">
      <data key="d0">8678423</data>
    </edge>
    <edge source="PHL" target="DZA">
      <data key="d0">16808</data>
    </edge>
    <edge source="PHL" target="ARG">
      <data key="d0">174713</data>
    </edge>
    <edge source="PHL" target="AUS">
      <data key="d0">2861704</data>
    </edge>
    <edge source="PHL" target="AUT">
      <data key="d0">202990</data>
    </edge>
    <edge source="PHL" target="BEL">
      <data key="d0">2010124</data>
    </edge>
    <edge source="PHL" target="BRA">
      <data key="d0">1031594</data>
    </edge>
    <edge source="PHL" target="CAN">
      <data key="d0">1458057</data>
    </edge>
    <edge source="PHL" target="CHL">
      <data key="d0">1857916</data>
    </edge>
    <edge source="PHL" target="CHN">
      <data key="d0">2926120</data>
    </edge>
    <edge source="PHL" target="CZE">
      <data key="d0">142454</data>
    </edge>
    <edge source="PHL" target="DNK">
      <data key="d0">14044496</data>
    </edge>
    <edge source="PHL" target="SLV">
      <data key="d0">13023</data>
    </edge>
    <edge source="PHL" target="FIN">
      <data key="d0">19361</data>
    </edge>
    <edge source="PHL" target="FRA">
      <data key="d0">11663713</data>
    </edge>
    <edge source="PHL" target="DEU">
      <data key="d0">2543644</data>
    </edge>
    <edge source="PHL" target="GRC">
      <data key="d0">39331</data>
    </edge>
    <edge source="PHL" target="HND">
      <data key="d0">11856</data>
    </edge>
    <edge source="PHL" target="HKG">
      <data key="d0">4616426</data>
    </edge>
    <edge source="PHL" target="HUN">
      <data key="d0">148125</data>
    </edge>
    <edge source="PHL" target="IDN">
      <data key="d0">348527</data>
    </edge>
    <edge source="PHL" target="IRL">
      <data key="d0">1014153</data>
    </edge>
    <edge source="PHL" target="ISR">
      <data key="d0">85319</data>
    </edge>
    <edge source="PHL" target="ITA">
      <data key="d0">972355</data>
    </edge>
    <edge source="PHL" target="JPN">
      <data key="d0">3128472</data>
    </edge>
    <edge source="PHL" target="KOR">
      <data key="d0">3929074</data>
    </edge>
    <edge source="PHL" target="MYS">
      <data key="d0">433412</data>
    </edge>
    <edge source="PHL" target="MUS">
      <data key="d0">50459</data>
    </edge>
    <edge source="PHL" target="MEX">
      <data key="d0">1466079</data>
    </edge>
    <edge source="PHL" target="NLD">
      <data key="d0">3646887</data>
    </edge>
    <edge source="PHL" target="NZL">
      <data key="d0">620909</data>
    </edge>
    <edge source="PHL" target="PAK">
      <data key="d0">106659</data>
    </edge>
    <edge source="PHL" target="POL">
      <data key="d0">165404</data>
    </edge>
    <edge source="PHL" target="SAU">
      <data key="d0">64548</data>
    </edge>
    <edge source="PHL" target="IND">
      <data key="d0">108294</data>
    </edge>
    <edge source="PHL" target="SGP">
      <data key="d0">903780</data>
    </edge>
    <edge source="PHL" target="VNM">
      <data key="d0">56160</data>
    </edge>
    <edge source="PHL" target="ZAF">
      <data key="d0">120589</data>
    </edge>
    <edge source="PHL" target="ESP">
      <data key="d0">3255643</data>
    </edge>
    <edge source="PHL" target="THA">
      <data key="d0">1923628</data>
    </edge>
    <edge source="PHL" target="TUR">
      <data key="d0">78880</data>
    </edge>
    <edge source="PHL" target="UKR">
      <data key="d0">22584</data>
    </edge>
    <edge source="PHL" target="EGY">
      <data key="d0">223959</data>
    </edge>
    <edge source="PHL" target="GBR">
      <data key="d0">10705544</data>
    </edge>
    <edge source="PHL" target="USA">
      <data key="d0">11533203</data>
    </edge>
    <edge source="PRT" target="AUS">
      <data key="d0">58145</data>
    </edge>
    <edge source="PRT" target="AUT">
      <data key="d0">847457</data>
    </edge>
    <edge source="PRT" target="BEL">
      <data key="d0">534952</data>
    </edge>
    <edge source="PRT" target="BRA">
      <data key="d0">1245652</data>
    </edge>
    <edge source="PRT" target="CAN">
      <data key="d0">278885</data>
    </edge>
    <edge source="PRT" target="CHN">
      <data key="d0">251740</data>
    </edge>
    <edge source="PRT" target="DNK">
      <data key="d0">1956859</data>
    </edge>
    <edge source="PRT" target="FIN">
      <data key="d0">254021</data>
    </edge>
    <edge source="PRT" target="FRA">
      <data key="d0">7505075</data>
    </edge>
    <edge source="PRT" target="DEU">
      <data key="d0">5631457</data>
    </edge>
    <edge source="PRT" target="GRC">
      <data key="d0">175447</data>
    </edge>
    <edge source="PRT" target="ISR">
      <data key="d0">29722</data>
    </edge>
    <edge source="PRT" target="ITA">
      <data key="d0">1240664</data>
    </edge>
    <edge source="PRT" target="JPN">
      <data key="d0">3164062</data>
    </edge>
    <edge source="PRT" target="MEX">
      <data key="d0">76153</data>
    </edge>
    <edge source="PRT" target="MAR">
      <data key="d0">30491</data>
    </edge>
    <edge source="PRT" target="MOZ">
      <data key="d0">42155</data>
    </edge>
    <edge source="PRT" target="NLD">
      <data key="d0">7437545</data>
    </edge>
    <edge source="PRT" target="NOR">
      <data key="d0">10184</data>
    </edge>
    <edge source="PRT" target="POL">
      <data key="d0">19480</data>
    </edge>
    <edge source="PRT" target="SAU">
      <data key="d0">112379</data>
    </edge>
    <edge source="PRT" target="ZAF">
      <data key="d0">631165</data>
    </edge>
    <edge source="PRT" target="ESP">
      <data key="d0">5666122</data>
    </edge>
    <edge source="PRT" target="SWE">
      <data key="d0">841092</data>
    </edge>
    <edge source="PRT" target="CHE">
      <data key="d0">220238</data>
    </edge>
    <edge source="PRT" target="TUN">
      <data key="d0">146132</data>
    </edge>
    <edge source="PRT" target="TUR">
      <data key="d0">129616</data>
    </edge>
    <edge source="PRT" target="GBR">
      <data key="d0">2016040</data>
    </edge>
    <edge source="PRT" target="USA">
      <data key="d0">5793100</data>
    </edge>
    <edge source="SAU" target="IDN">
      <data key="d0">26933</data>
    </edge>
    <edge source="SAU" target="JOR">
      <data key="d0">38933</data>
    </edge>
    <edge source="SAU" target="LBN">
      <data key="d0">422934</data>
    </edge>
    <edge source="SAU" target="CHE">
      <data key="d0">53333</data>
    </edge>
    <edge source="SAU" target="ARE">
      <data key="d0">1816002</data>
    </edge>
    <edge source="SAU" target="TUR">
      <data key="d0">108800</data>
    </edge>
    <edge source="SAU" target="EGY">
      <data key="d0">38933</data>
    </edge>
    <edge source="SGP" target="ARG">
      <data key="d0">130406</data>
    </edge>
    <edge source="SGP" target="AUS">
      <data key="d0">3844621</data>
    </edge>
    <edge source="SGP" target="AUT">
      <data key="d0">52152</data>
    </edge>
    <edge source="SGP" target="BEL">
      <data key="d0">277823</data>
    </edge>
    <edge source="SGP" target="BRA">
      <data key="d0">213636</data>
    </edge>
    <edge source="SGP" target="KHM">
      <data key="d0">10805</data>
    </edge>
    <edge source="SGP" target="CAN">
      <data key="d0">295806</data>
    </edge>
    <edge source="SGP" target="LKA">
      <data key="d0">420779</data>
    </edge>
    <edge source="SGP" target="CHL">
      <data key="d0">12387</data>
    </edge>
    <edge source="SGP" target="CHN">
      <data key="d0">1953651</data>
    </edge>
    <edge source="SGP" target="COL">
      <data key="d0">36488</data>
    </edge>
    <edge source="SGP" target="CRI">
      <data key="d0">162759</data>
    </edge>
    <edge source="SGP" target="CZE">
      <data key="d0">84794</data>
    </edge>
    <edge source="SGP" target="DNK">
      <data key="d0">277740</data>
    </edge>
    <edge source="SGP" target="ETH">
      <data key="d0">63343</data>
    </edge>
    <edge source="SGP" target="FIN">
      <data key="d0">31539</data>
    </edge>
    <edge source="SGP" target="FRA">
      <data key="d0">1041922</data>
    </edge>
    <edge source="SGP" target="DEU">
      <data key="d0">2861852</data>
    </edge>
    <edge source="SGP" target="GRC">
      <data key="d0">1287410</data>
    </edge>
    <edge source="SGP" target="GTM">
      <data key="d0">57654</data>
    </edge>
    <edge source="SGP" target="HND">
      <data key="d0">55796</data>
    </edge>
    <edge source="SGP" target="HKG">
      <data key="d0">7361917</data>
    </edge>
    <edge source="SGP" target="ISR">
      <data key="d0">552053</data>
    </edge>
    <edge source="SGP" target="ITA">
      <data key="d0">2544962</data>
    </edge>
    <edge source="SGP" target="JAM">
      <data key="d0">71907</data>
    </edge>
    <edge source="SGP" target="JPN">
      <data key="d0">18392052</data>
    </edge>
    <edge source="SGP" target="JOR">
      <data key="d0">263653</data>
    </edge>
    <edge source="SGP" target="KOR">
      <data key="d0">962158</data>
    </edge>
    <edge source="SGP" target="LBN">
      <data key="d0">83380</data>
    </edge>
    <edge source="SGP" target="MYS">
      <data key="d0">14322121</data>
    </edge>
    <edge source="SGP" target="MUS">
      <data key="d0">302703</data>
    </edge>
    <edge source="SGP" target="MEX">
      <data key="d0">314254</data>
    </edge>
    <edge source="SGP" target="MAR">
      <data key="d0">187757</data>
    </edge>
    <edge source="SGP" target="OMN">
      <data key="d0">555043</data>
    </edge>
    <edge source="SGP" target="NLD">
      <data key="d0">1774328</data>
    </edge>
    <edge source="SGP" target="NZL">
      <data key="d0">460152</data>
    </edge>
    <edge source="SGP" target="NOR">
      <data key="d0">39345</data>
    </edge>
    <edge source="SGP" target="PAK">
      <data key="d0">543839</data>
    </edge>
    <edge source="SGP" target="PHL">
      <data key="d0">1594155</data>
    </edge>
    <edge source="SGP" target="POL">
      <data key="d0">71748</data>
    </edge>
    <edge source="SGP" target="PRT">
      <data key="d0">40885</data>
    </edge>
    <edge source="SGP" target="RUS">
      <data key="d0">139459</data>
    </edge>
    <edge source="SGP" target="SAU">
      <data key="d0">12988076</data>
    </edge>
    <edge source="SGP" target="SEN">
      <data key="d0">60024</data>
    </edge>
    <edge source="SGP" target="IND">
      <data key="d0">5795771</data>
    </edge>
    <edge source="SGP" target="VNM">
      <data key="d0">1408896</data>
    </edge>
    <edge source="SGP" target="ZAF">
      <data key="d0">958250</data>
    </edge>
    <edge source="SGP" target="ZWE">
      <data key="d0">12748</data>
    </edge>
    <edge source="SGP" target="ESP">
      <data key="d0">2033153</data>
    </edge>
    <edge source="SGP" target="SWE">
      <data key="d0">120048</data>
    </edge>
    <edge source="SGP" target="CHE">
      <data key="d0">193543</data>
    </edge>
    <edge source="SGP" target="THA">
      <data key="d0">2640060</data>
    </edge>
    <edge source="SGP" target="ARE">
      <data key="d0">15128982</data>
    </edge>
    <edge source="SGP" target="TUN">
      <data key="d0">274784</data>
    </edge>
    <edge source="SGP" target="TUR">
      <data key="d0">62258</data>
    </edge>
    <edge source="SGP" target="EGY">
      <data key="d0">2008728</data>
    </edge>
    <edge source="SGP" target="GBR">
      <data key="d0">1781723</data>
    </edge>
    <edge source="SGP" target="USA">
      <data key="d0">2657801</data>
    </edge>
    <edge source="SGP" target="SRB">
      <data key="d0">68521</data>
    </edge>
    <edge source="VNM" target="KHM">
      <data key="d0">698000</data>
    </edge>
    <edge source="VNM" target="CHN">
      <data key="d0">34065000</data>
    </edge>
    <edge source="VNM" target="FRA">
      <data key="d0">229000</data>
    </edge>
    <edge source="VNM" target="HKG">
      <data key="d0">947000</data>
    </edge>
    <edge source="VNM" target="JPN">
      <data key="d0">6508000</data>
    </edge>
    <edge source="VNM" target="KOR">
      <data key="d0">3436000</data>
    </edge>
    <edge source="VNM" target="MYS">
      <data key="d0">547000</data>
    </edge>
    <edge source="VNM" target="MEX">
      <data key="d0">130000</data>
    </edge>
    <edge source="VNM" target="IND">
      <data key="d0">2598000</data>
    </edge>
    <edge source="VNM" target="SGP">
      <data key="d0">383000</data>
    </edge>
    <edge source="VNM" target="SWE">
      <data key="d0">288000</data>
    </edge>
    <edge source="VNM" target="THA">
      <data key="d0">864000</data>
    </edge>
    <edge source="VNM" target="UGA">
      <data key="d0">51000</data>
    </edge>
    <edge source="VNM" target="USA">
      <data key="d0">673000</data>
    </edge>
    <edge source="ZWE" target="ARG">
      <data key="d0">19447</data>
    </edge>
    <edge source="ZWE" target="AUS">
      <data key="d0">550718</data>
    </edge>
    <edge source="ZWE" target="AUT">
      <data key="d0">17521</data>
    </edge>
    <edge source="ZWE" target="BEL">
      <data key="d0">161406</data>
    </edge>
    <edge source="ZWE" target="BWA">
      <data key="d0">22385</data>
    </edge>
    <edge source="ZWE" target="FRA">
      <data key="d0">92945</data>
    </edge>
    <edge source="ZWE" target="DEU">
      <data key="d0">1556263</data>
    </edge>
    <edge source="ZWE" target="HKG">
      <data key="d0">40468</data>
    </edge>
    <edge source="ZWE" target="HUN">
      <data key="d0">13824</data>
    </edge>
    <edge source="ZWE" target="ITA">
      <data key="d0">351927</data>
    </edge>
    <edge source="ZWE" target="JPN">
      <data key="d0">319091</data>
    </edge>
    <edge source="ZWE" target="MOZ">
      <data key="d0">140600</data>
    </edge>
    <edge source="ZWE" target="OMN">
      <data key="d0">502144</data>
    </edge>
    <edge source="ZWE" target="NLD">
      <data key="d0">20348686</data>
    </edge>
    <edge source="ZWE" target="SAU">
      <data key="d0">431979</data>
    </edge>
    <edge source="ZWE" target="IND">
      <data key="d0">976444</data>
    </edge>
    <edge source="ZWE" target="SGP">
      <data key="d0">36314</data>
    </edge>
    <edge source="ZWE" target="ZAF">
      <data key="d0">967612</data>
    </edge>
    <edge source="ZWE" target="ESP">
      <data key="d0">564014</data>
    </edge>
    <edge source="ZWE" target="SWE">
      <data key="d0">119859</data>
    </edge>
    <edge source="ZWE" target="CHE">
      <data key="d0">793540</data>
    </edge>
    <edge source="ZWE" target="ARE">
      <data key="d0">1319070</data>
    </edge>
    <edge source="ZWE" target="GBR">
      <data key="d0">341450</data>
    </edge>
    <edge source="ZWE" target="USA">
      <data key="d0">1054981</data>
    </edge>
    <edge source="SWE" target="AUS">
      <data key="d0">1508883</data>
    </edge>
    <edge source="SWE" target="AUT">
      <data key="d0">35139</data>
    </edge>
    <edge source="SWE" target="BEL">
      <data key="d0">105197</data>
    </edge>
    <edge source="SWE" target="BGR">
      <data key="d0">98541</data>
    </edge>
    <edge source="SWE" target="BLR">
      <data key="d0">280563</data>
    </edge>
    <edge source="SWE" target="CAN">
      <data key="d0">71150</data>
    </edge>
    <edge source="SWE" target="CHL">
      <data key="d0">806876</data>
    </edge>
    <edge source="SWE" target="CHN">
      <data key="d0">112945</data>
    </edge>
    <edge source="SWE" target="HRV">
      <data key="d0">1798285</data>
    </edge>
    <edge source="SWE" target="DNK">
      <data key="d0">6991802</data>
    </edge>
    <edge source="SWE" target="EST">
      <data key="d0">590371</data>
    </edge>
    <edge source="SWE" target="FIN">
      <data key="d0">2401969</data>
    </edge>
    <edge source="SWE" target="FRA">
      <data key="d0">2072409</data>
    </edge>
    <edge source="SWE" target="DEU">
      <data key="d0">2949235</data>
    </edge>
    <edge source="SWE" target="HKG">
      <data key="d0">84245</data>
    </edge>
    <edge source="SWE" target="IRL">
      <data key="d0">10258</data>
    </edge>
    <edge source="SWE" target="ITA">
      <data key="d0">1463814</data>
    </edge>
    <edge source="SWE" target="JPN">
      <data key="d0">2459806</data>
    </edge>
    <edge source="SWE" target="KOR">
      <data key="d0">13641</data>
    </edge>
    <edge source="SWE" target="LVA">
      <data key="d0">348766</data>
    </edge>
    <edge source="SWE" target="LTU">
      <data key="d0">2007152</data>
    </edge>
    <edge source="SWE" target="NLD">
      <data key="d0">772174</data>
    </edge>
    <edge source="SWE" target="NZL">
      <data key="d0">18115</data>
    </edge>
    <edge source="SWE" target="NOR">
      <data key="d0">6736338</data>
    </edge>
    <edge source="SWE" target="PAK">
      <data key="d0">30337</data>
    </edge>
    <edge source="SWE" target="POL">
      <data key="d0">4451352</data>
    </edge>
    <edge source="SWE" target="PRT">
      <data key="d0">1596511</data>
    </edge>
    <edge source="SWE" target="ROU">
      <data key="d0">89592</data>
    </edge>
    <edge source="SWE" target="RUS">
      <data key="d0">21825</data>
    </edge>
    <edge source="SWE" target="SGP">
      <data key="d0">288856</data>
    </edge>
    <edge source="SWE" target="SVK">
      <data key="d0">57837</data>
    </edge>
    <edge source="SWE" target="SVN">
      <data key="d0">191952</data>
    </edge>
    <edge source="SWE" target="ZAF">
      <data key="d0">28918</data>
    </edge>
    <edge source="SWE" target="ESP">
      <data key="d0">1287358</data>
    </edge>
    <edge source="SWE" target="CHE">
      <data key="d0">282090</data>
    </edge>
    <edge source="SWE" target="THA">
      <data key="d0">17788</data>
    </edge>
    <edge source="SWE" target="UKR">
      <data key="d0">33502</data>
    </edge>
    <edge source="SWE" target="GBR">
      <data key="d0">393726</data>
    </edge>
    <edge source="SWE" target="USA">
      <data key="d0">2470609</data>
    </edge>
    <edge source="THA" target="AUS">
      <data key="d0">1356975</data>
    </edge>
    <edge source="THA" target="AUT">
      <data key="d0">92042</data>
    </edge>
    <edge source="THA" target="BEL">
      <data key="d0">137976</data>
    </edge>
    <edge source="THA" target="BRA">
      <data key="d0">115184</data>
    </edge>
    <edge source="THA" target="KHM">
      <data key="d0">74623</data>
    </edge>
    <edge source="THA" target="CAN">
      <data key="d0">1344099</data>
    </edge>
    <edge source="THA" target="LKA">
      <data key="d0">330186</data>
    </edge>
    <edge source="THA" target="CHN">
      <data key="d0">3749521</data>
    </edge>
    <edge source="THA" target="CZE">
      <data key="d0">300328</data>
    </edge>
    <edge source="THA" target="DNK">
      <data key="d0">96642</data>
    </edge>
    <edge source="THA" target="ECU">
      <data key="d0">19767</data>
    </edge>
    <edge source="THA" target="FIN">
      <data key="d0">29276</data>
    </edge>
    <edge source="THA" target="FRA">
      <data key="d0">544916</data>
    </edge>
    <edge source="THA" target="DEU">
      <data key="d0">2505132</data>
    </edge>
    <edge source="THA" target="GHA">
      <data key="d0">60542</data>
    </edge>
    <edge source="THA" target="GRC">
      <data key="d0">107315</data>
    </edge>
    <edge source="THA" target="HKG">
      <data key="d0">3335200</data>
    </edge>
    <edge source="THA" target="HUN">
      <data key="d0">73280</data>
    </edge>
    <edge source="THA" target="IDN">
      <data key="d0">4038262</data>
    </edge>
    <edge source="THA" target="ISR">
      <data key="d0">764974</data>
    </edge>
    <edge source="THA" target="ITA">
      <data key="d0">5259107</data>
    </edge>
    <edge source="THA" target="JAM">
      <data key="d0">74484</data>
    </edge>
    <edge source="THA" target="JPN">
      <data key="d0">44666676</data>
    </edge>
    <edge source="THA" target="JOR">
      <data key="d0">23207</data>
    </edge>
    <edge source="THA" target="KOR">
      <data key="d0">2913628</data>
    </edge>
    <edge source="THA" target="LBN">
      <data key="d0">118331</data>
    </edge>
    <edge source="THA" target="MYS">
      <data key="d0">2264460</data>
    </edge>
    <edge source="THA" target="MEX">
      <data key="d0">71154</data>
    </edge>
    <edge source="THA" target="MAR">
      <data key="d0">13048</data>
    </edge>
    <edge source="THA" target="OMN">
      <data key="d0">12307</data>
    </edge>
    <edge source="THA" target="NLD">
      <data key="d0">4638156</data>
    </edge>
    <edge source="THA" target="NZL">
      <data key="d0">25161</data>
    </edge>
    <edge source="THA" target="NOR">
      <data key="d0">42221</data>
    </edge>
    <edge source="THA" target="PAK">
      <data key="d0">550699</data>
    </edge>
    <edge source="THA" target="PAN">
      <data key="d0">29617</data>
    </edge>
    <edge source="THA" target="PER">
      <data key="d0">10534</data>
    </edge>
    <edge source="THA" target="PHL">
      <data key="d0">1558534</data>
    </edge>
    <edge source="THA" target="POL">
      <data key="d0">141293</data>
    </edge>
    <edge source="THA" target="PRT">
      <data key="d0">220984</data>
    </edge>
    <edge source="THA" target="SAU">
      <data key="d0">90887</data>
    </edge>
    <edge source="THA" target="IND">
      <data key="d0">3306935</data>
    </edge>
    <edge source="THA" target="SGP">
      <data key="d0">1617244</data>
    </edge>
    <edge source="THA" target="VNM">
      <data key="d0">6841460</data>
    </edge>
    <edge source="THA" target="ZAF">
      <data key="d0">37307</data>
    </edge>
    <edge source="THA" target="ZWE">
      <data key="d0">16753</data>
    </edge>
    <edge source="THA" target="ESP">
      <data key="d0">215771</data>
    </edge>
    <edge source="THA" target="SWE">
      <data key="d0">14053</data>
    </edge>
    <edge source="THA" target="CHE">
      <data key="d0">95623</data>
    </edge>
    <edge source="THA" target="ARE">
      <data key="d0">193226</data>
    </edge>
    <edge source="THA" target="TUR">
      <data key="d0">43249</data>
    </edge>
    <edge source="THA" target="EGY">
      <data key="d0">14978</data>
    </edge>
    <edge source="THA" target="GBR">
      <data key="d0">926233</data>
    </edge>
    <edge source="THA" target="USA">
      <data key="d0">23054854</data>
    </edge>
    <edge source="TUN" target="DZA">
      <data key="d0">15752</data>
    </edge>
    <edge source="TUN" target="BEL">
      <data key="d0">625883</data>
    </edge>
    <edge source="TUN" target="FRA">
      <data key="d0">1387063</data>
    </edge>
    <edge source="TUN" target="DEU">
      <data key="d0">695554</data>
    </edge>
    <edge source="TUN" target="GRC">
      <data key="d0">60280</data>
    </edge>
    <edge source="TUN" target="HKG">
      <data key="d0">15494</data>
    </edge>
    <edge source="TUN" target="ITA">
      <data key="d0">2288420</data>
    </edge>
    <edge source="TUN" target="MAR">
      <data key="d0">38375</data>
    </edge>
    <edge source="TUN" target="NLD">
      <data key="d0">431856</data>
    </edge>
    <edge source="TUN" target="IND">
      <data key="d0">58631</data>
    </edge>
    <edge source="TUN" target="ESP">
      <data key="d0">284985</data>
    </edge>
    <edge source="TUN" target="CHE">
      <data key="d0">400777</data>
    </edge>
    <edge source="TUN" target="USA">
      <data key="d0">167497</data>
    </edge>
    <edge source="HRV" target="AUS">
      <data key="d0">81799</data>
    </edge>
    <edge source="HRV" target="AUT">
      <data key="d0">164184</data>
    </edge>
    <edge source="HRV" target="FRA">
      <data key="d0">134898</data>
    </edge>
    <edge source="HRV" target="DEU">
      <data key="d0">8361879</data>
    </edge>
    <edge source="HRV" target="HUN">
      <data key="d0">402835</data>
    </edge>
    <edge source="HRV" target="ITA">
      <data key="d0">1238946</data>
    </edge>
    <edge source="HRV" target="MDA">
      <data key="d0">10196</data>
    </edge>
    <edge source="HRV" target="NLD">
      <data key="d0">72149</data>
    </edge>
    <edge source="HRV" target="SVN">
      <data key="d0">396617</data>
    </edge>
    <edge source="HRV" target="CHE">
      <data key="d0">60099</data>
    </edge>
    <edge source="HRV" target="MKD">
      <data key="d0">61750</data>
    </edge>
    <edge source="HRV" target="GBR">
      <data key="d0">23441</data>
    </edge>
    <edge source="HRV" target="USA">
      <data key="d0">101221</data>
    </edge>
    <edge source="HRV" target="SRB">
      <data key="d0">27141</data>
    </edge>
    <edge source="KAZ" target="AZE">
      <data key="d0">92400</data>
    </edge>
    <edge source="KAZ" target="TUR">
      <data key="d0">198200</data>
    </edge>
    <edge source="LVA" target="CZE">
      <data key="d0">12965</data>
    </edge>
    <edge source="LVA" target="DNK">
      <data key="d0">146463</data>
    </edge>
    <edge source="LVA" target="EST">
      <data key="d0">157045</data>
    </edge>
    <edge source="LVA" target="DEU">
      <data key="d0">362351</data>
    </edge>
    <edge source="LVA" target="ISR">
      <data key="d0">24827</data>
    </edge>
    <edge source="LVA" target="LTU">
      <data key="d0">118132</data>
    </edge>
    <edge source="LVA" target="NLD">
      <data key="d0">410627</data>
    </edge>
    <edge source="LVA" target="RUS">
      <data key="d0">150939</data>
    </edge>
    <edge source="LVA" target="SWE">
      <data key="d0">77428</data>
    </edge>
    <edge source="LTU" target="AZE">
      <data key="d0">35415</data>
    </edge>
    <edge source="LTU" target="BLR">
      <data key="d0">645356</data>
    </edge>
    <edge source="LTU" target="CZE">
      <data key="d0">45681</data>
    </edge>
    <edge source="LTU" target="DNK">
      <data key="d0">343284</data>
    </edge>
    <edge source="LTU" target="EST">
      <data key="d0">132758</data>
    </edge>
    <edge source="LTU" target="FIN">
      <data key="d0">13272</data>
    </edge>
    <edge source="LTU" target="FRA">
      <data key="d0">187307</data>
    </edge>
    <edge source="LTU" target="DEU">
      <data key="d0">900644</data>
    </edge>
    <edge source="LTU" target="GRC">
      <data key="d0">42022</data>
    </edge>
    <edge source="LTU" target="HUN">
      <data key="d0">22177</data>
    </edge>
    <edge source="LTU" target="ITA">
      <data key="d0">20301</data>
    </edge>
    <edge source="LTU" target="LVA">
      <data key="d0">971069</data>
    </edge>
    <edge source="LTU" target="NLD">
      <data key="d0">20787</data>
    </edge>
    <edge source="LTU" target="POL">
      <data key="d0">113919</data>
    </edge>
    <edge source="LTU" target="RUS">
      <data key="d0">1026766</data>
    </edge>
    <edge source="LTU" target="SWE">
      <data key="d0">160827</data>
    </edge>
    <edge source="LTU" target="UKR">
      <data key="d0">85173</data>
    </edge>
    <edge source="LTU" target="GBR">
      <data key="d0">125548</data>
    </edge>
    <edge source="LTU" target="USA">
      <data key="d0">35000</data>
    </edge>
    <edge source="ROU" target="ALB">
      <data key="d0">12000</data>
    </edge>
    <edge source="ROU" target="AUT">
      <data key="d0">1011000</data>
    </edge>
    <edge source="ROU" target="BEL">
      <data key="d0">25000</data>
    </edge>
    <edge source="ROU" target="BGR">
      <data key="d0">20000</data>
    </edge>
    <edge source="ROU" target="BLR">
      <data key="d0">39000</data>
    </edge>
    <edge source="ROU" target="HRV">
      <data key="d0">63000</data>
    </edge>
    <edge source="ROU" target="CZE">
      <data key="d0">31000</data>
    </edge>
    <edge source="ROU" target="DNK">
      <data key="d0">112000</data>
    </edge>
    <edge source="ROU" target="FRA">
      <data key="d0">2440000</data>
    </edge>
    <edge source="ROU" target="DEU">
      <data key="d0">3222000</data>
    </edge>
    <edge source="ROU" target="HUN">
      <data key="d0">2049000</data>
    </edge>
    <edge source="ROU" target="ISR">
      <data key="d0">460000</data>
    </edge>
    <edge source="ROU" target="ITA">
      <data key="d0">629000</data>
    </edge>
    <edge source="ROU" target="JPN">
      <data key="d0">12000</data>
    </edge>
    <edge source="ROU" target="KOR">
      <data key="d0">136000</data>
    </edge>
    <edge source="ROU" target="LTU">
      <data key="d0">26000</data>
    </edge>
    <edge source="ROU" target="MDA">
      <data key="d0">51000</data>
    </edge>
    <edge source="ROU" target="NLD">
      <data key="d0">275000</data>
    </edge>
    <edge source="ROU" target="SVK">
      <data key="d0">59000</data>
    </edge>
    <edge source="ROU" target="SVN">
      <data key="d0">143000</data>
    </edge>
    <edge source="ROU" target="ESP">
      <data key="d0">127000</data>
    </edge>
    <edge source="ROU" target="CHE">
      <data key="d0">570000</data>
    </edge>
    <edge source="ROU" target="TUR">
      <data key="d0">56000</data>
    </edge>
    <edge source="ROU" target="UKR">
      <data key="d0">29000</data>
    </edge>
    <edge source="ROU" target="GBR">
      <data key="d0">13000</data>
    </edge>
    <edge source="ROU" target="USA">
      <data key="d0">148000</data>
    </edge>
    <edge source="ROU" target="SRB">
      <data key="d0">90000</data>
    </edge>
    <edge source="SVK" target="AUT">
      <data key="d0">751502</data>
    </edge>
    <edge source="SVK" target="BEL">
      <data key="d0">16728</data>
    </edge>
    <edge source="SVK" target="CZE">
      <data key="d0">3506562</data>
    </edge>
    <edge source="SVK" target="DNK">
      <data key="d0">21662</data>
    </edge>
    <edge source="SVK" target="FRA">
      <data key="d0">43403</data>
    </edge>
    <edge source="SVK" target="DEU">
      <data key="d0">711490</data>
    </edge>
    <edge source="SVK" target="HUN">
      <data key="d0">334315</data>
    </edge>
    <edge source="SVK" target="ITA">
      <data key="d0">246815</data>
    </edge>
    <edge source="SVK" target="NLD">
      <data key="d0">147102</data>
    </edge>
    <edge source="SVK" target="POL">
      <data key="d0">163656</data>
    </edge>
    <edge source="SVK" target="ROU">
      <data key="d0">146992</data>
    </edge>
    <edge source="SVK" target="SVN">
      <data key="d0">75736</data>
    </edge>
    <edge source="SVK" target="UKR">
      <data key="d0">99793</data>
    </edge>
    <edge source="SVN" target="AUS">
      <data key="d0">113077</data>
    </edge>
    <edge source="SVN" target="AUT">
      <data key="d0">31152</data>
    </edge>
    <edge source="SVN" target="BEL">
      <data key="d0">33930</data>
    </edge>
    <edge source="SVN" target="BLR">
      <data key="d0">21859</data>
    </edge>
    <edge source="SVN" target="CAN">
      <data key="d0">125076</data>
    </edge>
    <edge source="SVN" target="HRV">
      <data key="d0">1530918</data>
    </edge>
    <edge source="SVN" target="CZE">
      <data key="d0">103240</data>
    </edge>
    <edge source="SVN" target="DNK">
      <data key="d0">51711</data>
    </edge>
    <edge source="SVN" target="FRA">
      <data key="d0">118347</data>
    </edge>
    <edge source="SVN" target="DEU">
      <data key="d0">1596257</data>
    </edge>
    <edge source="SVN" target="HUN">
      <data key="d0">117253</data>
    </edge>
    <edge source="SVN" target="ITA">
      <data key="d0">169364</data>
    </edge>
    <edge source="SVN" target="LTU">
      <data key="d0">18743</data>
    </edge>
    <edge source="SVN" target="NLD">
      <data key="d0">29430</data>
    </edge>
    <edge source="SVN" target="POL">
      <data key="d0">170296</data>
    </edge>
    <edge source="SVN" target="RUS">
      <data key="d0">51512</data>
    </edge>
    <edge source="SVN" target="SVK">
      <data key="d0">12742</data>
    </edge>
    <edge source="SVN" target="ESP">
      <data key="d0">71538</data>
    </edge>
    <edge source="SVN" target="SWE">
      <data key="d0">20726</data>
    </edge>
    <edge source="SVN" target="CHE">
      <data key="d0">29880</data>
    </edge>
    <edge source="SVN" target="MKD">
      <data key="d0">107794</data>
    </edge>
    <edge source="SVN" target="USA">
      <data key="d0">19774</data>
    </edge>
    <edge source="SVN" target="SRB">
      <data key="d0">623575</data>
    </edge>
    <edge source="UKR" target="ALB">
      <data key="d0">16230</data>
    </edge>
    <edge source="UKR" target="AZE">
      <data key="d0">10000</data>
    </edge>
    <edge source="UKR" target="AUT">
      <data key="d0">39660</data>
    </edge>
    <edge source="UKR" target="BGR">
      <data key="d0">277470</data>
    </edge>
    <edge source="UKR" target="BLR">
      <data key="d0">397730</data>
    </edge>
    <edge source="UKR" target="CAN">
      <data key="d0">146200</data>
    </edge>
    <edge source="UKR" target="CZE">
      <data key="d0">199730</data>
    </edge>
    <edge source="UKR" target="DNK">
      <data key="d0">194970</data>
    </edge>
    <edge source="UKR" target="FRA">
      <data key="d0">37190</data>
    </edge>
    <edge source="UKR" target="DEU">
      <data key="d0">1275120</data>
    </edge>
    <edge source="UKR" target="HKG">
      <data key="d0">35480</data>
    </edge>
    <edge source="UKR" target="HUN">
      <data key="d0">1409070</data>
    </edge>
    <edge source="UKR" target="ISR">
      <data key="d0">67860</data>
    </edge>
    <edge source="UKR" target="ITA">
      <data key="d0">979140</data>
    </edge>
    <edge source="UKR" target="LBN">
      <data key="d0">120980</data>
    </edge>
    <edge source="UKR" target="LVA">
      <data key="d0">28420</data>
    </edge>
    <edge source="UKR" target="LTU">
      <data key="d0">54960</data>
    </edge>
    <edge source="UKR" target="MEX">
      <data key="d0">182120</data>
    </edge>
    <edge source="UKR" target="MDA">
      <data key="d0">763860</data>
    </edge>
    <edge source="UKR" target="NLD">
      <data key="d0">68500</data>
    </edge>
    <edge source="UKR" target="POL">
      <data key="d0">2486680</data>
    </edge>
    <edge source="UKR" target="PRT">
      <data key="d0">24500</data>
    </edge>
    <edge source="UKR" target="ROU">
      <data key="d0">13910</data>
    </edge>
    <edge source="UKR" target="RUS">
      <data key="d0">6508520</data>
    </edge>
    <edge source="UKR" target="SVK">
      <data key="d0">19370</data>
    </edge>
    <edge source="UKR" target="ESP">
      <data key="d0">426730</data>
    </edge>
    <edge source="UKR" target="CHE">
      <data key="d0">57190</data>
    </edge>
    <edge source="UKR" target="TUR">
      <data key="d0">82560</data>
    </edge>
    <edge source="UKR" target="MKD">
      <data key="d0">77580</data>
    </edge>
    <edge source="UKR" target="EGY">
      <data key="d0">23230</data>
    </edge>
    <edge source="UKR" target="GBR">
      <data key="d0">280580</data>
    </edge>
    <edge source="UKR" target="USA">
      <data key="d0">335140</data>
    </edge>
    <edge source="UKR" target="SRB">
      <data key="d0">94660</data>
    </edge>
    <edge source="ARM" target="RUS">
      <data key="d0">22450</data>
    </edge>
    <edge source="ARM" target="UKR">
      <data key="d0">30000</data>
    </edge>
    <edge source="ARM" target="USA">
      <data key="d0">13387</data>
    </edge>
    <edge source="EST" target="BLR">
      <data key="d0">112234</data>
    </edge>
    <edge source="EST" target="DNK">
      <data key="d0">393570</data>
    </edge>
    <edge source="EST" target="FIN">
      <data key="d0">686017</data>
    </edge>
    <edge source="EST" target="DEU">
      <data key="d0">150527</data>
    </edge>
    <edge source="EST" target="KAZ">
      <data key="d0">10570</data>
    </edge>
    <edge source="EST" target="LVA">
      <data key="d0">411986</data>
    </edge>
    <edge source="EST" target="LTU">
      <data key="d0">195875</data>
    </edge>
    <edge source="EST" target="NLD">
      <data key="d0">109908</data>
    </edge>
    <edge source="EST" target="NOR">
      <data key="d0">20780</data>
    </edge>
    <edge source="EST" target="RUS">
      <data key="d0">494054</data>
    </edge>
    <edge source="EST" target="SWE">
      <data key="d0">339354</data>
    </edge>
    <edge source="EST" target="UKR">
      <data key="d0">899593</data>
    </edge>
    <edge source="EST" target="USA">
      <data key="d0">14144</data>
    </edge>
    <edge source="LBN" target="BRA">
      <data key="d0">15632</data>
    </edge>
    <edge source="LBN" target="DNK">
      <data key="d0">93631</data>
    </edge>
    <edge source="LBN" target="FRA">
      <data key="d0">40598</data>
    </edge>
    <edge source="LBN" target="DEU">
      <data key="d0">1104834</data>
    </edge>
    <edge source="LBN" target="GRC">
      <data key="d0">15252</data>
    </edge>
    <edge source="LBN" target="ITA">
      <data key="d0">52666</data>
    </edge>
    <edge source="LBN" target="JOR">
      <data key="d0">90840</data>
    </edge>
    <edge source="LBN" target="ROU">
      <data key="d0">19600</data>
    </edge>
    <edge source="LBN" target="SAU">
      <data key="d0">65516</data>
    </edge>
    <edge source="LBN" target="ESP">
      <data key="d0">169960</data>
    </edge>
    <edge source="LBN" target="CHE">
      <data key="d0">18642</data>
    </edge>
    <edge source="LBN" target="ARE">
      <data key="d0">88196</data>
    </edge>
    <edge source="LBN" target="TUR">
      <data key="d0">406366</data>
    </edge>
    <edge source="LBN" target="EGY">
      <data key="d0">242071</data>
    </edge>
    <edge source="MDA" target="BLR">
      <data key="d0">51189</data>
    </edge>
    <edge source="MDA" target="ITA">
      <data key="d0">262752</data>
    </edge>
    <edge source="MDA" target="ROU">
      <data key="d0">55635</data>
    </edge>
    <edge source="MDA" target="RUS">
      <data key="d0">145154</data>
    </edge>
    <edge source="MDA" target="TUR">
      <data key="d0">155912</data>
    </edge>
    <edge source="MDA" target="UKR">
      <data key="d0">6110305</data>
    </edge>
    <edge source="GTM" target="AUS">
      <data key="d0">19353</data>
    </edge>
    <edge source="GTM" target="AUT">
      <data key="d0">13343</data>
    </edge>
    <edge source="GTM" target="CAN">
      <data key="d0">277304</data>
    </edge>
    <edge source="GTM" target="CHN">
      <data key="d0">23453</data>
    </edge>
    <edge source="GTM" target="COL">
      <data key="d0">12993</data>
    </edge>
    <edge source="GTM" target="CRI">
      <data key="d0">191647</data>
    </edge>
    <edge source="GTM" target="DNK">
      <data key="d0">305795</data>
    </edge>
    <edge source="GTM" target="ECU">
      <data key="d0">12059</data>
    </edge>
    <edge source="GTM" target="SLV">
      <data key="d0">839532</data>
    </edge>
    <edge source="GTM" target="FRA">
      <data key="d0">51727</data>
    </edge>
    <edge source="GTM" target="DEU">
      <data key="d0">3574302</data>
    </edge>
    <edge source="GTM" target="HND">
      <data key="d0">581825</data>
    </edge>
    <edge source="GTM" target="HKG">
      <data key="d0">99222</data>
    </edge>
    <edge source="GTM" target="ISR">
      <data key="d0">10073</data>
    </edge>
    <edge source="GTM" target="ITA">
      <data key="d0">464828</data>
    </edge>
    <edge source="GTM" target="JPN">
      <data key="d0">917840</data>
    </edge>
    <edge source="GTM" target="MEX">
      <data key="d0">2375374</data>
    </edge>
    <edge source="GTM" target="NLD">
      <data key="d0">10945692</data>
    </edge>
    <edge source="GTM" target="NZL">
      <data key="d0">18500</data>
    </edge>
    <edge source="GTM" target="NIC">
      <data key="d0">78864</data>
    </edge>
    <edge source="GTM" target="PAN">
      <data key="d0">22796</data>
    </edge>
    <edge source="GTM" target="ZAF">
      <data key="d0">13703</data>
    </edge>
    <edge source="GTM" target="ESP">
      <data key="d0">184951</data>
    </edge>
    <edge source="GTM" target="CHE">
      <data key="d0">73435</data>
    </edge>
    <edge source="GTM" target="GBR">
      <data key="d0">184556</data>
    </edge>
    <edge source="GTM" target="USA">
      <data key="d0">31197093</data>
    </edge>
    <edge source="BWA" target="ZAF">
      <data key="d0">79336</data>
    </edge>
    <edge source="HND" target="COL">
      <data key="d0">10082</data>
    </edge>
    <edge source="HND" target="SLV">
      <data key="d0">18567</data>
    </edge>
    <edge source="HND" target="DEU">
      <data key="d0">375606</data>
    </edge>
    <edge source="HND" target="GTM">
      <data key="d0">177751</data>
    </edge>
    <edge source="HND" target="ITA">
      <data key="d0">22199</data>
    </edge>
    <edge source="HND" target="NLD">
      <data key="d0">1139696</data>
    </edge>
    <edge source="HND" target="ESP">
      <data key="d0">360485</data>
    </edge>
    <edge source="HND" target="GBR">
      <data key="d0">59210</data>
    </edge>
    <edge source="HND" target="USA">
      <data key="d0">1959395</data>
    </edge>
    <edge source="NIC" target="CRI">
      <data key="d0">48121</data>
    </edge>
    <edge source="NIC" target="SLV">
      <data key="d0">26568</data>
    </edge>
    <edge source="NIC" target="DEU">
      <data key="d0">262926</data>
    </edge>
    <edge source="NIC" target="GTM">
      <data key="d0">72401</data>
    </edge>
    <edge source="NIC" target="ITA">
      <data key="d0">11014</data>
    </edge>
    <edge source="NIC" target="JPN">
      <data key="d0">133792</data>
    </edge>
    <edge source="NIC" target="MEX">
      <data key="d0">218219</data>
    </edge>
    <edge source="NIC" target="NLD">
      <data key="d0">572062</data>
    </edge>
    <edge source="NIC" target="USA">
      <data key="d0">141531</data>
    </edge>
    <edge source="BDI" target="FRA">
      <data key="d0">36682</data>
    </edge>
    <edge source="BDI" target="DEU">
      <data key="d0">68207</data>
    </edge>
    <edge source="CMR" target="BEL">
      <data key="d0">75198</data>
    </edge>
    <edge source="CMR" target="FRA">
      <data key="d0">1250457</data>
    </edge>
    <edge source="CMR" target="CIV">
      <data key="d0">15802</data>
    </edge>
    <edge source="CMR" target="MDG">
      <data key="d0">33377</data>
    </edge>
    <edge source="CMR" target="ESP">
      <data key="d0">435326</data>
    </edge>
    <edge source="CIV" target="BEL">
      <data key="d0">191604</data>
    </edge>
    <edge source="CIV" target="CAF">
      <data key="d0">37853</data>
    </edge>
    <edge source="CIV" target="ECU">
      <data key="d0">59293</data>
    </edge>
    <edge source="CIV" target="FRA">
      <data key="d0">1154480</data>
    </edge>
    <edge source="CIV" target="DEU">
      <data key="d0">113291</data>
    </edge>
    <edge source="CIV" target="GHA">
      <data key="d0">20284</data>
    </edge>
    <edge source="CIV" target="MOZ">
      <data key="d0">26664</data>
    </edge>
    <edge source="CIV" target="NLD">
      <data key="d0">914869</data>
    </edge>
    <edge source="CIV" target="PER">
      <data key="d0">55896</data>
    </edge>
    <edge source="CIV" target="SEN">
      <data key="d0">14798</data>
    </edge>
    <edge source="CIV" target="CHE">
      <data key="d0">54784</data>
    </edge>
    <edge source="CIV" target="GBR">
      <data key="d0">117749</data>
    </edge>
    <edge source="CIV" target="USA">
      <data key="d0">20396</data>
    </edge>
    <edge source="KHM" target="MYS">
      <data key="d0">19100</data>
    </edge>
    <edge source="KHM" target="NLD">
      <data key="d0">21311</data>
    </edge>
    <edge source="JAM" target="CAN">
      <data key="d0">130101</data>
    </edge>
    <edge source="JAM" target="SLV">
      <data key="d0">17598</data>
    </edge>
    <edge source="JAM" target="FRA">
      <data key="d0">26042</data>
    </edge>
    <edge source="JAM" target="HND">
      <data key="d0">44690</data>
    </edge>
    <edge source="JAM" target="ITA">
      <data key="d0">52819</data>
    </edge>
    <edge source="JAM" target="NLD">
      <data key="d0">10196</data>
    </edge>
    <edge source="JAM" target="GBR">
      <data key="d0">208539</data>
    </edge>
    <edge source="JAM" target="USA">
      <data key="d0">814493</data>
    </edge>
    <edge source="CAF" target="BEL">
      <data key="d0">121956</data>
    </edge>
    <edge source="CAF" target="FRA">
      <data key="d0">37190</data>
    </edge>
    <edge source="MOZ" target="CHN">
      <data key="d0">13493</data>
    </edge>
    <edge source="MOZ" target="HKG">
      <data key="d0">52404</data>
    </edge>
    <edge source="MOZ" target="ITA">
      <data key="d0">27843</data>
    </edge>
    <edge source="MOZ" target="JPN">
      <data key="d0">90070</data>
    </edge>
    <edge source="MOZ" target="ZAF">
      <data key="d0">36708</data>
    </edge>
    <edge source="MOZ" target="ESP">
      <data key="d0">51415</data>
    </edge>
    <edge source="BEN" target="COL">
      <data key="d0">27621</data>
    </edge>
    <edge source="BEN" target="FRA">
      <data key="d0">10029</data>
    </edge>
    <edge source="ETH" target="AUS">
      <data key="d0">84114</data>
    </edge>
    <edge source="ETH" target="BEL">
      <data key="d0">10179</data>
    </edge>
    <edge source="ETH" target="CHN">
      <data key="d0">608658</data>
    </edge>
    <edge source="ETH" target="FRA">
      <data key="d0">147408</data>
    </edge>
    <edge source="ETH" target="DEU">
      <data key="d0">1015267</data>
    </edge>
    <edge source="ETH" target="GRC">
      <data key="d0">198030</data>
    </edge>
    <edge source="ETH" target="ISR">
      <data key="d0">44215</data>
    </edge>
    <edge source="ETH" target="JPN">
      <data key="d0">11887</data>
    </edge>
    <edge source="ETH" target="KOR">
      <data key="d0">17010</data>
    </edge>
    <edge source="ETH" target="NLD">
      <data key="d0">63434</data>
    </edge>
    <edge source="ETH" target="NOR">
      <data key="d0">244170</data>
    </edge>
    <edge source="ETH" target="SAU">
      <data key="d0">836386</data>
    </edge>
    <edge source="ETH" target="IND">
      <data key="d0">87242</data>
    </edge>
    <edge source="ETH" target="ESP">
      <data key="d0">17863</data>
    </edge>
    <edge source="ETH" target="SWE">
      <data key="d0">15549</data>
    </edge>
    <edge source="ETH" target="CHE">
      <data key="d0">19036</data>
    </edge>
    <edge source="ETH" target="ARE">
      <data key="d0">396620</data>
    </edge>
    <edge source="ETH" target="TUN">
      <data key="d0">166313</data>
    </edge>
    <edge source="ETH" target="EGY">
      <data key="d0">132676</data>
    </edge>
    <edge source="ETH" target="GBR">
      <data key="d0">1442638</data>
    </edge>
    <edge source="ETH" target="USA">
      <data key="d0">748791</data>
    </edge>
    <edge source="NER" target="FRA">
      <data key="d0">16907</data>
    </edge>
    <edge source="SEN" target="FRA">
      <data key="d0">1553942</data>
    </edge>
    <edge source="SEN" target="DEU">
      <data key="d0">182506</data>
    </edge>
    <edge source="SEN" target="MEX">
      <data key="d0">662853</data>
    </edge>
    <edge source="SEN" target="GBR">
      <data key="d0">203629</data>
    </edge>
    <edge source="GEO" target="DNK">
      <data key="d0">426642</data>
    </edge>
    <edge source="GEO" target="DEU">
      <data key="d0">231289</data>
    </edge>
    <edge source="GEO" target="NLD">
      <data key="d0">152748</data>
    </edge>
    <edge source="GEO" target="RUS">
      <data key="d0">63093</data>
    </edge>
    <edge source="GEO" target="ESP">
      <data key="d0">20788</data>
    </edge>
    <edge source="GEO" target="TUR">
      <data key="d0">30757</data>
    </edge>
    <edge source="GEO" target="UKR">
      <data key="d0">98056</data>
    </edge>
    <edge source="GEO" target="USA">
      <data key="d0">38960</data>
    </edge>
    <edge source="GHA" target="BEL">
      <data key="d0">63739</data>
    </edge>
    <edge source="GHA" target="DEU">
      <data key="d0">96701</data>
    </edge>
    <edge source="GHA" target="ITA">
      <data key="d0">25109</data>
    </edge>
    <edge source="GHA" target="NLD">
      <data key="d0">119326</data>
    </edge>
    <edge source="GHA" target="NER">
      <data key="d0">12601</data>
    </edge>
    <edge source="GHA" target="ESP">
      <data key="d0">77626</data>
    </edge>
    <edge source="GHA" target="CHE">
      <data key="d0">156722</data>
    </edge>
    <edge source="GHA" target="USA">
      <data key="d0">49117</data>
    </edge>
    <edge source="KGZ" target="BLR">
      <data key="d0">136419</data>
    </edge>
    <edge source="KGZ" target="KAZ">
      <data key="d0">129264</data>
    </edge>
    <edge source="KGZ" target="RUS">
      <data key="d0">270650</data>
    </edge>
    <edge source="KGZ" target="TUR">
      <data key="d0">17236</data>
    </edge>
    <edge source="KGZ" target="EGY">
      <data key="d0">39791</data>
    </edge>
    <edge source="KGZ" target="USA">
      <data key="d0">108676</data>
    </edge>
    <edge source="NAM" target="ARG">
      <data key="d0">176782</data>
    </edge>
    <edge source="NAM" target="AUS">
      <data key="d0">18652</data>
    </edge>
    <edge source="NAM" target="AUT">
      <data key="d0">11897</data>
    </edge>
    <edge source="NAM" target="BWA">
      <data key="d0">14931</data>
    </edge>
    <edge source="NAM" target="FRA">
      <data key="d0">145061</data>
    </edge>
    <edge source="NAM" target="DEU">
      <data key="d0">524476</data>
    </edge>
    <edge source="NAM" target="HKG">
      <data key="d0">83365</data>
    </edge>
    <edge source="NAM" target="NER">
      <data key="d0">15143</data>
    </edge>
    <edge source="NAM" target="ZAF">
      <data key="d0">386307</data>
    </edge>
    <edge source="NAM" target="ESP">
      <data key="d0">63585</data>
    </edge>
    <edge source="NAM" target="USA">
      <data key="d0">69276</data>
    </edge>
    <edge source="TGO" target="FRA">
      <data key="d0">708710</data>
    </edge>
    <edge source="TGO" target="ITA">
      <data key="d0">166203</data>
    </edge>
    <edge source="TGO" target="NLD">
      <data key="d0">446598</data>
    </edge>
    <edge source="TGO" target="ESP">
      <data key="d0">22709</data>
    </edge>
    <edge source="BFA" target="FRA">
      <data key="d0">26107</data>
    </edge>
    <edge source="PSE" target="ISR">
      <data key="d0">4682432</data>
    </edge>
    <edge source="PSE" target="JOR">
      <data key="d0">143113</data>
    </edge>
    <edge source="PSE" target="SAU">
      <data key="d0">633328</data>
    </edge>
    <edge source="PSE" target="ARE">
      <data key="d0">18332</data>
    </edge>
    <edge source="UGA" target="BEL">
      <data key="d0">13796</data>
    </edge>
    <edge source="UGA" target="FRA">
      <data key="d0">39431</data>
    </edge>
    <edge source="UGA" target="DEU">
      <data key="d0">235136</data>
    </edge>
    <edge source="UGA" target="HKG">
      <data key="d0">1901708</data>
    </edge>
    <edge source="UGA" target="ITA">
      <data key="d0">81641</data>
    </edge>
    <edge source="UGA" target="JPN">
      <data key="d0">68727</data>
    </edge>
    <edge source="UGA" target="NLD">
      <data key="d0">8907091</data>
    </edge>
    <edge source="UGA" target="NOR">
      <data key="d0">531831</data>
    </edge>
    <edge source="UGA" target="CHE">
      <data key="d0">153367</data>
    </edge>
    <edge source="UGA" target="GBR">
      <data key="d0">224484</data>
    </edge>
    <edge source="UGA" target="USA">
      <data key="d0">107757</data>
    </edge>
    <edge source="TZA" target="AUS">
      <data key="d0">85173</data>
    </edge>
    <edge source="TZA" target="AUT">
      <data key="d0">72083</data>
    </edge>
    <edge source="TZA" target="BEL">
      <data key="d0">17621</data>
    </edge>
    <edge source="TZA" target="CAN">
      <data key="d0">11321</data>
    </edge>
    <edge source="TZA" target="DNK">
      <data key="d0">1082974</data>
    </edge>
    <edge source="TZA" target="ETH">
      <data key="d0">12548</data>
    </edge>
    <edge source="TZA" target="FRA">
      <data key="d0">399637</data>
    </edge>
    <edge source="TZA" target="DEU">
      <data key="d0">1765363</data>
    </edge>
    <edge source="TZA" target="GRC">
      <data key="d0">24527</data>
    </edge>
    <edge source="TZA" target="HKG">
      <data key="d0">715005</data>
    </edge>
    <edge source="TZA" target="HUN">
      <data key="d0">67286</data>
    </edge>
    <edge source="TZA" target="IRL">
      <data key="d0">67446</data>
    </edge>
    <edge source="TZA" target="ITA">
      <data key="d0">133400</data>
    </edge>
    <edge source="TZA" target="MEX">
      <data key="d0">21796</data>
    </edge>
    <edge source="TZA" target="OMN">
      <data key="d0">130650</data>
    </edge>
    <edge source="TZA" target="NLD">
      <data key="d0">7694308</data>
    </edge>
    <edge source="TZA" target="NOR">
      <data key="d0">14426</data>
    </edge>
    <edge source="TZA" target="PAK">
      <data key="d0">103104</data>
    </edge>
    <edge source="TZA" target="PRT">
      <data key="d0">15880</data>
    </edge>
    <edge source="TZA" target="SAU">
      <data key="d0">86382</data>
    </edge>
    <edge source="TZA" target="IND">
      <data key="d0">440204</data>
    </edge>
    <edge source="TZA" target="ZAF">
      <data key="d0">1841005</data>
    </edge>
    <edge source="TZA" target="ZWE">
      <data key="d0">36575</data>
    </edge>
    <edge source="TZA" target="ESP">
      <data key="d0">657968</data>
    </edge>
    <edge source="TZA" target="SWE">
      <data key="d0">11830</data>
    </edge>
    <edge source="TZA" target="CHE">
      <data key="d0">20181</data>
    </edge>
    <edge source="TZA" target="THA">
      <data key="d0">168004</data>
    </edge>
    <edge source="TZA" target="ARE">
      <data key="d0">123511</data>
    </edge>
    <edge source="TZA" target="GBR">
      <data key="d0">884457</data>
    </edge>
    <edge source="TZA" target="USA">
      <data key="d0">3549067</data>
    </edge>
    <edge source="TZA" target="SRB">
      <data key="d0">22645</data>
    </edge>
    <edge source="MWI" target="GEO">
      <data key="d0">12396</data>
    </edge>
    <edge source="MWI" target="DEU">
      <data key="d0">15736</data>
    </edge>
    <edge source="MWI" target="NLD">
      <data key="d0">281909</data>
    </edge>
    <edge source="MWI" target="IND">
      <data key="d0">84905</data>
    </edge>
    <edge source="MWI" target="ZAF">
      <data key="d0">70258</data>
    </edge>
    <edge source="MWI" target="ZWE">
      <data key="d0">90347</data>
    </edge>
  </graph>
</graphml>
