# Supplementary material for: Core-periphery structure in sectoral international trade networks: A new approach to an old theory
Source: PLoS One. 2020 Apr 2;15(4):e0229547. doi: 10.1371/journal.pone.0229547 (PMC7117750; doi:10.1371/journal.pone.0229547)
Supplement: S8 File — (ZIP) [file pone.0229547.s008.zip › S8_File/Networks 2000/3-FISH,CRUSTACEANS,MOLLUSC.graphml]

<?xml version='1.0' encoding='utf-8'?>
<graphml xmlns="http://graphml.graphdrawing.org/xmlns" xmlns:xsi="http://www.w3.org/2001/XMLSchema-instance" xsi:schemaLocation="http://graphml.graphdrawing.org/xmlns http://graphml.graphdrawing.org/xmlns/1.0/graphml.xsd">
  <key attr.name="weight" attr.type="long" for="edge" id="d0" />
  <graph edgedefault="directed">
    <node id="ALB" />
    <node id="FRA" />
    <node id="GRC" />
    <node id="ITA" />
    <node id="DZA" />
    <node id="ESP" />
    <node id="TUN" />
    <node id="AZE" />
    <node id="DEU" />
    <node id="KAZ" />
    <node id="RUS" />
    <node id="CHE" />
    <node id="USA" />
    <node id="ARG" />
    <node id="AUS" />
    <node id="BEL" />
    <node id="BOL" />
    <node id="BRA" />
    <node id="BGR" />
    <node id="CAN" />
    <node id="CHL" />
    <node id="CHN" />
    <node id="COL" />
    <node id="CRI" />
    <node id="ECU" />
    <node id="HKG" />
    <node id="HUN" />
    <node id="IDN" />
    <node id="ISR" />
    <node id="JAM" />
    <node id="JPN" />
    <node id="JOR" />
    <node id="KOR" />
    <node id="LBN" />
    <node id="LTU" />
    <node id="MYS" />
    <node id="MEX" />
    <node id="MAR" />
    <node id="NLD" />
    <node id="NZL" />
    <node id="NOR" />
    <node id="PAN" />
    <node id="PRY" />
    <node id="PER" />
    <node id="PHL" />
    <node id="POL" />
    <node id="PRT" />
    <node id="SAU" />
    <node id="SGP" />
    <node id="SVN" />
    <node id="ZAF" />
    <node id="SWE" />
    <node id="THA" />
    <node id="TUR" />
    <node id="MKD" />
    <node id="EGY" />
    <node id="GBR" />
    <node id="URY" />
    <node id="LKA" />
    <node id="DNK" />
    <node id="HND" />
    <node id="IRL" />
    <node id="MUS" />
    <node id="IND" />
    <node id="VNM" />
    <node id="ARE" />
    <node id="AUT" />
    <node id="HRV" />
    <node id="CZE" />
    <node id="ROU" />
    <node id="SVK" />
    <node id="SRB" />
    <node id="ARM" />
    <node id="EST" />
    <node id="FIN" />
    <node id="GMB" />
    <node id="UKR" />
    <node id="BWA" />
    <node id="BLR" />
    <node id="BDI" />
    <node id="MDA" />
    <node id="KHM" />
    <node id="CMR" />
    <node id="ETH" />
    <node id="TZA" />
    <node id="CAF" />
    <node id="OMN" />
    <node id="SLV" />
    <node id="GHA" />
    <node id="GTM" />
    <node id="NAM" />
    <node id="NER" />
    <node id="LVA" />
    <node id="SEN" />
    <node id="NIC" />
    <node id="BEN" />
    <node id="TGO" />
    <node id="CIV" />
    <node id="MDG" />
    <node id="GEO" />
    <node id="PSE" />
    <node id="BFA" />
    <node id="UGA" />
    <node id="MWI" />
    <node id="KGZ" />
    <node id="PAK" />
    <node id="MRT" />
    <node id="MOZ" />
    <node id="ZWE" />
    <edge source="ALB" target="FRA">
      <data key="d0">384430</data>
    </edge>
    <edge source="ALB" target="GRC">
      <data key="d0">514350</data>
    </edge>
    <edge source="ALB" target="ITA">
      <data key="d0">4509230</data>
    </edge>
    <edge source="FRA" target="DZA">
      <data key="d0">514065</data>
    </edge>
    <edge source="FRA" target="AZE">
      <data key="d0">11517</data>
    </edge>
    <edge source="FRA" target="ARG">
      <data key="d0">25844</data>
    </edge>
    <edge source="FRA" target="AUS">
      <data key="d0">265179</data>
    </edge>
    <edge source="FRA" target="AUT">
      <data key="d0">5058205</data>
    </edge>
    <edge source="FRA" target="BEL">
      <data key="d0">90218305</data>
    </edge>
    <edge source="FRA" target="BRA">
      <data key="d0">4134854</data>
    </edge>
    <edge source="FRA" target="BGR">
      <data key="d0">196075</data>
    </edge>
    <edge source="FRA" target="BLR">
      <data key="d0">108712</data>
    </edge>
    <edge source="FRA" target="CMR">
      <data key="d0">64750</data>
    </edge>
    <edge source="FRA" target="CAN">
      <data key="d0">530920</data>
    </edge>
    <edge source="FRA" target="CHN">
      <data key="d0">9945336</data>
    </edge>
    <edge source="FRA" target="CRI">
      <data key="d0">29074</data>
    </edge>
    <edge source="FRA" target="HRV">
      <data key="d0">540330</data>
    </edge>
    <edge source="FRA" target="CZE">
      <data key="d0">1285584</data>
    </edge>
    <edge source="FRA" target="BEN">
      <data key="d0">12220</data>
    </edge>
    <edge source="FRA" target="DNK">
      <data key="d0">7570523</data>
    </edge>
    <edge source="FRA" target="ECU">
      <data key="d0">104639</data>
    </edge>
    <edge source="FRA" target="EST">
      <data key="d0">33288</data>
    </edge>
    <edge source="FRA" target="FIN">
      <data key="d0">2164973</data>
    </edge>
    <edge source="FRA" target="DEU">
      <data key="d0">97901051</data>
    </edge>
    <edge source="FRA" target="GHA">
      <data key="d0">552971</data>
    </edge>
    <edge source="FRA" target="GRC">
      <data key="d0">9787324</data>
    </edge>
    <edge source="FRA" target="HKG">
      <data key="d0">11574192</data>
    </edge>
    <edge source="FRA" target="HUN">
      <data key="d0">370239</data>
    </edge>
    <edge source="FRA" target="IDN">
      <data key="d0">50142</data>
    </edge>
    <edge source="FRA" target="IRL">
      <data key="d0">1589389</data>
    </edge>
    <edge source="FRA" target="ISR">
      <data key="d0">899052</data>
    </edge>
    <edge source="FRA" target="ITA">
      <data key="d0">183843626</data>
    </edge>
    <edge source="FRA" target="CIV">
      <data key="d0">30822704</data>
    </edge>
    <edge source="FRA" target="JPN">
      <data key="d0">24599425</data>
    </edge>
    <edge source="FRA" target="KOR">
      <data key="d0">772643</data>
    </edge>
    <edge source="FRA" target="LBN">
      <data key="d0">784862</data>
    </edge>
    <edge source="FRA" target="LVA">
      <data key="d0">47755</data>
    </edge>
    <edge source="FRA" target="LTU">
      <data key="d0">357879</data>
    </edge>
    <edge source="FRA" target="MDG">
      <data key="d0">4441608</data>
    </edge>
    <edge source="FRA" target="MYS">
      <data key="d0">468558</data>
    </edge>
    <edge source="FRA" target="MUS">
      <data key="d0">3829084</data>
    </edge>
    <edge source="FRA" target="MEX">
      <data key="d0">1004113</data>
    </edge>
    <edge source="FRA" target="MDA">
      <data key="d0">44805</data>
    </edge>
    <edge source="FRA" target="MAR">
      <data key="d0">472771</data>
    </edge>
    <edge source="FRA" target="OMN">
      <data key="d0">285685</data>
    </edge>
    <edge source="FRA" target="NLD">
      <data key="d0">42950570</data>
    </edge>
    <edge source="FRA" target="NOR">
      <data key="d0">1849371</data>
    </edge>
    <edge source="FRA" target="PAN">
      <data key="d0">72896</data>
    </edge>
    <edge source="FRA" target="PHL">
      <data key="d0">49581</data>
    </edge>
    <edge source="FRA" target="POL">
      <data key="d0">219952</data>
    </edge>
    <edge source="FRA" target="PRT">
      <data key="d0">26231652</data>
    </edge>
    <edge source="FRA" target="ROU">
      <data key="d0">339339</data>
    </edge>
    <edge source="FRA" target="RUS">
      <data key="d0">2005978</data>
    </edge>
    <edge source="FRA" target="SAU">
      <data key="d0">171496</data>
    </edge>
    <edge source="FRA" target="SEN">
      <data key="d0">236526</data>
    </edge>
    <edge source="FRA" target="IND">
      <data key="d0">18400</data>
    </edge>
    <edge source="FRA" target="SGP">
      <data key="d0">406196</data>
    </edge>
    <edge source="FRA" target="VNM">
      <data key="d0">59412</data>
    </edge>
    <edge source="FRA" target="SVN">
      <data key="d0">188912</data>
    </edge>
    <edge source="FRA" target="ZAF">
      <data key="d0">139331</data>
    </edge>
    <edge source="FRA" target="ESP">
      <data key="d0">252572600</data>
    </edge>
    <edge source="FRA" target="SWE">
      <data key="d0">5505414</data>
    </edge>
    <edge source="FRA" target="CHE">
      <data key="d0">25954956</data>
    </edge>
    <edge source="FRA" target="THA">
      <data key="d0">6683691</data>
    </edge>
    <edge source="FRA" target="TGO">
      <data key="d0">37361</data>
    </edge>
    <edge source="FRA" target="ARE">
      <data key="d0">640615</data>
    </edge>
    <edge source="FRA" target="TUN">
      <data key="d0">1766783</data>
    </edge>
    <edge source="FRA" target="TUR">
      <data key="d0">519403</data>
    </edge>
    <edge source="FRA" target="UKR">
      <data key="d0">24720</data>
    </edge>
    <edge source="FRA" target="MKD">
      <data key="d0">457181</data>
    </edge>
    <edge source="FRA" target="EGY">
      <data key="d0">186805</data>
    </edge>
    <edge source="FRA" target="GBR">
      <data key="d0">142396205</data>
    </edge>
    <edge source="FRA" target="USA">
      <data key="d0">8230100</data>
    </edge>
    <edge source="FRA" target="URY">
      <data key="d0">100144</data>
    </edge>
    <edge source="FRA" target="SRB">
      <data key="d0">24018</data>
    </edge>
    <edge source="GRC" target="ALB">
      <data key="d0">1338839</data>
    </edge>
    <edge source="GRC" target="AUS">
      <data key="d0">912303</data>
    </edge>
    <edge source="GRC" target="AUT">
      <data key="d0">1004742</data>
    </edge>
    <edge source="GRC" target="BEL">
      <data key="d0">337452</data>
    </edge>
    <edge source="GRC" target="BGR">
      <data key="d0">429052</data>
    </edge>
    <edge source="GRC" target="CAN">
      <data key="d0">275349</data>
    </edge>
    <edge source="GRC" target="HRV">
      <data key="d0">46902</data>
    </edge>
    <edge source="GRC" target="CZE">
      <data key="d0">24494</data>
    </edge>
    <edge source="GRC" target="DNK">
      <data key="d0">179383</data>
    </edge>
    <edge source="GRC" target="FIN">
      <data key="d0">87894</data>
    </edge>
    <edge source="GRC" target="FRA">
      <data key="d0">24529119</data>
    </edge>
    <edge source="GRC" target="DEU">
      <data key="d0">7802136</data>
    </edge>
    <edge source="GRC" target="HUN">
      <data key="d0">91957</data>
    </edge>
    <edge source="GRC" target="ISR">
      <data key="d0">608535</data>
    </edge>
    <edge source="GRC" target="ITA">
      <data key="d0">118688669</data>
    </edge>
    <edge source="GRC" target="JPN">
      <data key="d0">3099857</data>
    </edge>
    <edge source="GRC" target="JOR">
      <data key="d0">79721</data>
    </edge>
    <edge source="GRC" target="LBN">
      <data key="d0">78533</data>
    </edge>
    <edge source="GRC" target="NLD">
      <data key="d0">4364286</data>
    </edge>
    <edge source="GRC" target="NZL">
      <data key="d0">53680</data>
    </edge>
    <edge source="GRC" target="NOR">
      <data key="d0">98546</data>
    </edge>
    <edge source="GRC" target="PAN">
      <data key="d0">15699</data>
    </edge>
    <edge source="GRC" target="POL">
      <data key="d0">13559</data>
    </edge>
    <edge source="GRC" target="PRT">
      <data key="d0">6146900</data>
    </edge>
    <edge source="GRC" target="ROU">
      <data key="d0">349297</data>
    </edge>
    <edge source="GRC" target="RUS">
      <data key="d0">69583</data>
    </edge>
    <edge source="GRC" target="SAU">
      <data key="d0">35978</data>
    </edge>
    <edge source="GRC" target="SGP">
      <data key="d0">65061</data>
    </edge>
    <edge source="GRC" target="SVN">
      <data key="d0">31070</data>
    </edge>
    <edge source="GRC" target="ZAF">
      <data key="d0">114376</data>
    </edge>
    <edge source="GRC" target="ESP">
      <data key="d0">43334963</data>
    </edge>
    <edge source="GRC" target="SWE">
      <data key="d0">257164</data>
    </edge>
    <edge source="GRC" target="CHE">
      <data key="d0">853580</data>
    </edge>
    <edge source="GRC" target="THA">
      <data key="d0">377894</data>
    </edge>
    <edge source="GRC" target="ARE">
      <data key="d0">577257</data>
    </edge>
    <edge source="GRC" target="TUR">
      <data key="d0">1653526</data>
    </edge>
    <edge source="GRC" target="UKR">
      <data key="d0">27117</data>
    </edge>
    <edge source="GRC" target="MKD">
      <data key="d0">278975</data>
    </edge>
    <edge source="GRC" target="EGY">
      <data key="d0">36072</data>
    </edge>
    <edge source="GRC" target="GBR">
      <data key="d0">6451628</data>
    </edge>
    <edge source="GRC" target="USA">
      <data key="d0">2525519</data>
    </edge>
    <edge source="GRC" target="SRB">
      <data key="d0">436376</data>
    </edge>
    <edge source="ITA" target="ALB">
      <data key="d0">1719711</data>
    </edge>
    <edge source="ITA" target="DZA">
      <data key="d0">97641</data>
    </edge>
    <edge source="ITA" target="ARG">
      <data key="d0">14007</data>
    </edge>
    <edge source="ITA" target="AUS">
      <data key="d0">3190632</data>
    </edge>
    <edge source="ITA" target="AUT">
      <data key="d0">10474306</data>
    </edge>
    <edge source="ITA" target="ARM">
      <data key="d0">11499</data>
    </edge>
    <edge source="ITA" target="BEL">
      <data key="d0">8988857</data>
    </edge>
    <edge source="ITA" target="BRA">
      <data key="d0">251901</data>
    </edge>
    <edge source="ITA" target="BGR">
      <data key="d0">118087</data>
    </edge>
    <edge source="ITA" target="CAN">
      <data key="d0">1211962</data>
    </edge>
    <edge source="ITA" target="CHN">
      <data key="d0">206125</data>
    </edge>
    <edge source="ITA" target="CRI">
      <data key="d0">17089</data>
    </edge>
    <edge source="ITA" target="HRV">
      <data key="d0">5236714</data>
    </edge>
    <edge source="ITA" target="CZE">
      <data key="d0">2016939</data>
    </edge>
    <edge source="ITA" target="DNK">
      <data key="d0">2208898</data>
    </edge>
    <edge source="ITA" target="ECU">
      <data key="d0">25181</data>
    </edge>
    <edge source="ITA" target="ETH">
      <data key="d0">15860</data>
    </edge>
    <edge source="ITA" target="FIN">
      <data key="d0">246778</data>
    </edge>
    <edge source="ITA" target="FRA">
      <data key="d0">46845402</data>
    </edge>
    <edge source="ITA" target="DEU">
      <data key="d0">44860726</data>
    </edge>
    <edge source="ITA" target="GRC">
      <data key="d0">46237029</data>
    </edge>
    <edge source="ITA" target="HKG">
      <data key="d0">218986</data>
    </edge>
    <edge source="ITA" target="HUN">
      <data key="d0">821739</data>
    </edge>
    <edge source="ITA" target="IRL">
      <data key="d0">52154</data>
    </edge>
    <edge source="ITA" target="ISR">
      <data key="d0">322712</data>
    </edge>
    <edge source="ITA" target="JPN">
      <data key="d0">16967850</data>
    </edge>
    <edge source="ITA" target="KOR">
      <data key="d0">1578493</data>
    </edge>
    <edge source="ITA" target="LBN">
      <data key="d0">42148</data>
    </edge>
    <edge source="ITA" target="LTU">
      <data key="d0">35715</data>
    </edge>
    <edge source="ITA" target="MUS">
      <data key="d0">27164</data>
    </edge>
    <edge source="ITA" target="MEX">
      <data key="d0">17026</data>
    </edge>
    <edge source="ITA" target="MDA">
      <data key="d0">22666</data>
    </edge>
    <edge source="ITA" target="MAR">
      <data key="d0">346877</data>
    </edge>
    <edge source="ITA" target="NLD">
      <data key="d0">15161569</data>
    </edge>
    <edge source="ITA" target="NZL">
      <data key="d0">35032</data>
    </edge>
    <edge source="ITA" target="NOR">
      <data key="d0">43328</data>
    </edge>
    <edge source="ITA" target="POL">
      <data key="d0">320002</data>
    </edge>
    <edge source="ITA" target="PRT">
      <data key="d0">684516</data>
    </edge>
    <edge source="ITA" target="ROU">
      <data key="d0">812271</data>
    </edge>
    <edge source="ITA" target="RUS">
      <data key="d0">145346</data>
    </edge>
    <edge source="ITA" target="SAU">
      <data key="d0">3126174</data>
    </edge>
    <edge source="ITA" target="SEN">
      <data key="d0">161786</data>
    </edge>
    <edge source="ITA" target="IND">
      <data key="d0">176853</data>
    </edge>
    <edge source="ITA" target="SGP">
      <data key="d0">50288</data>
    </edge>
    <edge source="ITA" target="SVK">
      <data key="d0">11399</data>
    </edge>
    <edge source="ITA" target="VNM">
      <data key="d0">35165</data>
    </edge>
    <edge source="ITA" target="SVN">
      <data key="d0">9209529</data>
    </edge>
    <edge source="ITA" target="ZAF">
      <data key="d0">122540</data>
    </edge>
    <edge source="ITA" target="ESP">
      <data key="d0">124712673</data>
    </edge>
    <edge source="ITA" target="SWE">
      <data key="d0">104770</data>
    </edge>
    <edge source="ITA" target="CHE">
      <data key="d0">11820729</data>
    </edge>
    <edge source="ITA" target="THA">
      <data key="d0">45400</data>
    </edge>
    <edge source="ITA" target="ARE">
      <data key="d0">38630</data>
    </edge>
    <edge source="ITA" target="TUN">
      <data key="d0">1361175</data>
    </edge>
    <edge source="ITA" target="TUR">
      <data key="d0">46701</data>
    </edge>
    <edge source="ITA" target="UKR">
      <data key="d0">41832</data>
    </edge>
    <edge source="ITA" target="MKD">
      <data key="d0">97190</data>
    </edge>
    <edge source="ITA" target="EGY">
      <data key="d0">626773</data>
    </edge>
    <edge source="ITA" target="GBR">
      <data key="d0">3202569</data>
    </edge>
    <edge source="ITA" target="USA">
      <data key="d0">2993737</data>
    </edge>
    <edge source="ITA" target="URY">
      <data key="d0">25902</data>
    </edge>
    <edge source="ITA" target="SRB">
      <data key="d0">1402187</data>
    </edge>
    <edge source="DZA" target="FRA">
      <data key="d0">219881</data>
    </edge>
    <edge source="DZA" target="ITA">
      <data key="d0">111254</data>
    </edge>
    <edge source="DZA" target="ESP">
      <data key="d0">3779098</data>
    </edge>
    <edge source="DZA" target="TUN">
      <data key="d0">118713</data>
    </edge>
    <edge source="ESP" target="DZA">
      <data key="d0">7887134</data>
    </edge>
    <edge source="ESP" target="ARG">
      <data key="d0">5075834</data>
    </edge>
    <edge source="ESP" target="AUS">
      <data key="d0">1861035</data>
    </edge>
    <edge source="ESP" target="AUT">
      <data key="d0">3240950</data>
    </edge>
    <edge source="ESP" target="BEL">
      <data key="d0">12791055</data>
    </edge>
    <edge source="ESP" target="BOL">
      <data key="d0">36411</data>
    </edge>
    <edge source="ESP" target="BRA">
      <data key="d0">2980169</data>
    </edge>
    <edge source="ESP" target="BGR">
      <data key="d0">370655</data>
    </edge>
    <edge source="ESP" target="CAN">
      <data key="d0">2169180</data>
    </edge>
    <edge source="ESP" target="CHL">
      <data key="d0">462070</data>
    </edge>
    <edge source="ESP" target="CHN">
      <data key="d0">20698786</data>
    </edge>
    <edge source="ESP" target="COL">
      <data key="d0">8535203</data>
    </edge>
    <edge source="ESP" target="CRI">
      <data key="d0">901397</data>
    </edge>
    <edge source="ESP" target="HRV">
      <data key="d0">7139880</data>
    </edge>
    <edge source="ESP" target="CZE">
      <data key="d0">1457826</data>
    </edge>
    <edge source="ESP" target="DNK">
      <data key="d0">6474801</data>
    </edge>
    <edge source="ESP" target="ECU">
      <data key="d0">6012036</data>
    </edge>
    <edge source="ESP" target="EST">
      <data key="d0">457896</data>
    </edge>
    <edge source="ESP" target="FIN">
      <data key="d0">1484645</data>
    </edge>
    <edge source="ESP" target="FRA">
      <data key="d0">236466999</data>
    </edge>
    <edge source="ESP" target="DEU">
      <data key="d0">48441403</data>
    </edge>
    <edge source="ESP" target="GHA">
      <data key="d0">4377386</data>
    </edge>
    <edge source="ESP" target="GRC">
      <data key="d0">33169426</data>
    </edge>
    <edge source="ESP" target="GTM">
      <data key="d0">84892</data>
    </edge>
    <edge source="ESP" target="HND">
      <data key="d0">190468</data>
    </edge>
    <edge source="ESP" target="HKG">
      <data key="d0">41685508</data>
    </edge>
    <edge source="ESP" target="HUN">
      <data key="d0">405454</data>
    </edge>
    <edge source="ESP" target="IDN">
      <data key="d0">323177</data>
    </edge>
    <edge source="ESP" target="IRL">
      <data key="d0">212075</data>
    </edge>
    <edge source="ESP" target="ISR">
      <data key="d0">2593550</data>
    </edge>
    <edge source="ESP" target="ITA">
      <data key="d0">413456601</data>
    </edge>
    <edge source="ESP" target="CIV">
      <data key="d0">8818699</data>
    </edge>
    <edge source="ESP" target="JPN">
      <data key="d0">196056530</data>
    </edge>
    <edge source="ESP" target="KAZ">
      <data key="d0">10036</data>
    </edge>
    <edge source="ESP" target="JOR">
      <data key="d0">139401</data>
    </edge>
    <edge source="ESP" target="KOR">
      <data key="d0">3778394</data>
    </edge>
    <edge source="ESP" target="LBN">
      <data key="d0">65799</data>
    </edge>
    <edge source="ESP" target="LVA">
      <data key="d0">591959</data>
    </edge>
    <edge source="ESP" target="LTU">
      <data key="d0">1584235</data>
    </edge>
    <edge source="ESP" target="MDG">
      <data key="d0">1942924</data>
    </edge>
    <edge source="ESP" target="MRT">
      <data key="d0">212715</data>
    </edge>
    <edge source="ESP" target="MUS">
      <data key="d0">1301318</data>
    </edge>
    <edge source="ESP" target="MEX">
      <data key="d0">6547318</data>
    </edge>
    <edge source="ESP" target="MDA">
      <data key="d0">61195</data>
    </edge>
    <edge source="ESP" target="MAR">
      <data key="d0">2497382</data>
    </edge>
    <edge source="ESP" target="NAM">
      <data key="d0">1171105</data>
    </edge>
    <edge source="ESP" target="NLD">
      <data key="d0">15381939</data>
    </edge>
    <edge source="ESP" target="NZL">
      <data key="d0">385302</data>
    </edge>
    <edge source="ESP" target="NIC">
      <data key="d0">29699</data>
    </edge>
    <edge source="ESP" target="NOR">
      <data key="d0">67272</data>
    </edge>
    <edge source="ESP" target="PAN">
      <data key="d0">425066</data>
    </edge>
    <edge source="ESP" target="PRY">
      <data key="d0">49823</data>
    </edge>
    <edge source="ESP" target="PER">
      <data key="d0">206756</data>
    </edge>
    <edge source="ESP" target="PHL">
      <data key="d0">7201014</data>
    </edge>
    <edge source="ESP" target="POL">
      <data key="d0">2234949</data>
    </edge>
    <edge source="ESP" target="PRT">
      <data key="d0">342637736</data>
    </edge>
    <edge source="ESP" target="ROU">
      <data key="d0">308362</data>
    </edge>
    <edge source="ESP" target="RUS">
      <data key="d0">1861395</data>
    </edge>
    <edge source="ESP" target="SEN">
      <data key="d0">360393</data>
    </edge>
    <edge source="ESP" target="SGP">
      <data key="d0">3146873</data>
    </edge>
    <edge source="ESP" target="SVK">
      <data key="d0">497079</data>
    </edge>
    <edge source="ESP" target="VNM">
      <data key="d0">282735</data>
    </edge>
    <edge source="ESP" target="SVN">
      <data key="d0">3369910</data>
    </edge>
    <edge source="ESP" target="ZAF">
      <data key="d0">1585440</data>
    </edge>
    <edge source="ESP" target="SWE">
      <data key="d0">1683423</data>
    </edge>
    <edge source="ESP" target="CHE">
      <data key="d0">7906062</data>
    </edge>
    <edge source="ESP" target="THA">
      <data key="d0">5425042</data>
    </edge>
    <edge source="ESP" target="ARE">
      <data key="d0">462046</data>
    </edge>
    <edge source="ESP" target="TUN">
      <data key="d0">1049333</data>
    </edge>
    <edge source="ESP" target="TUR">
      <data key="d0">11823512</data>
    </edge>
    <edge source="ESP" target="UKR">
      <data key="d0">452018</data>
    </edge>
    <edge source="ESP" target="EGY">
      <data key="d0">1066804</data>
    </edge>
    <edge source="ESP" target="GBR">
      <data key="d0">41182205</data>
    </edge>
    <edge source="ESP" target="USA">
      <data key="d0">23982980</data>
    </edge>
    <edge source="ESP" target="URY">
      <data key="d0">1384544</data>
    </edge>
    <edge source="ESP" target="SRB">
      <data key="d0">477970</data>
    </edge>
    <edge source="TUN" target="BEL">
      <data key="d0">142153</data>
    </edge>
    <edge source="TUN" target="CAN">
      <data key="d0">78901</data>
    </edge>
    <edge source="TUN" target="CHN">
      <data key="d0">41478</data>
    </edge>
    <edge source="TUN" target="FRA">
      <data key="d0">3540892</data>
    </edge>
    <edge source="TUN" target="DEU">
      <data key="d0">267258</data>
    </edge>
    <edge source="TUN" target="GRC">
      <data key="d0">1978729</data>
    </edge>
    <edge source="TUN" target="ITA">
      <data key="d0">33325349</data>
    </edge>
    <edge source="TUN" target="JPN">
      <data key="d0">7158715</data>
    </edge>
    <edge source="TUN" target="NOR">
      <data key="d0">68417</data>
    </edge>
    <edge source="TUN" target="PAN">
      <data key="d0">57084</data>
    </edge>
    <edge source="TUN" target="PRT">
      <data key="d0">130434</data>
    </edge>
    <edge source="TUN" target="RUS">
      <data key="d0">225458</data>
    </edge>
    <edge source="TUN" target="ESP">
      <data key="d0">34607757</data>
    </edge>
    <edge source="TUN" target="SWE">
      <data key="d0">35183</data>
    </edge>
    <edge source="TUN" target="CHE">
      <data key="d0">202729</data>
    </edge>
    <edge source="TUN" target="ARE">
      <data key="d0">267297</data>
    </edge>
    <edge source="TUN" target="EGY">
      <data key="d0">249183</data>
    </edge>
    <edge source="TUN" target="GBR">
      <data key="d0">16732</data>
    </edge>
    <edge source="TUN" target="USA">
      <data key="d0">225459</data>
    </edge>
    <edge source="AZE" target="DEU">
      <data key="d0">912744</data>
    </edge>
    <edge source="AZE" target="KAZ">
      <data key="d0">13180</data>
    </edge>
    <edge source="AZE" target="RUS">
      <data key="d0">250495</data>
    </edge>
    <edge source="AZE" target="CHE">
      <data key="d0">810525</data>
    </edge>
    <edge source="AZE" target="USA">
      <data key="d0">106810</data>
    </edge>
    <edge source="DEU" target="DZA">
      <data key="d0">16000</data>
    </edge>
    <edge source="DEU" target="AZE">
      <data key="d0">10000</data>
    </edge>
    <edge source="DEU" target="ARG">
      <data key="d0">358000</data>
    </edge>
    <edge source="DEU" target="AUS">
      <data key="d0">1987000</data>
    </edge>
    <edge source="DEU" target="AUT">
      <data key="d0">74640000</data>
    </edge>
    <edge source="DEU" target="BEL">
      <data key="d0">53725000</data>
    </edge>
    <edge source="DEU" target="BRA">
      <data key="d0">107000</data>
    </edge>
    <edge source="DEU" target="BGR">
      <data key="d0">160000</data>
    </edge>
    <edge source="DEU" target="BLR">
      <data key="d0">126000</data>
    </edge>
    <edge source="DEU" target="CAN">
      <data key="d0">1455000</data>
    </edge>
    <edge source="DEU" target="CHL">
      <data key="d0">123000</data>
    </edge>
    <edge source="DEU" target="CHN">
      <data key="d0">1248000</data>
    </edge>
    <edge source="DEU" target="COL">
      <data key="d0">10000</data>
    </edge>
    <edge source="DEU" target="CRI">
      <data key="d0">24000</data>
    </edge>
    <edge source="DEU" target="HRV">
      <data key="d0">895000</data>
    </edge>
    <edge source="DEU" target="CZE">
      <data key="d0">4996000</data>
    </edge>
    <edge source="DEU" target="DNK">
      <data key="d0">38490000</data>
    </edge>
    <edge source="DEU" target="ECU">
      <data key="d0">42000</data>
    </edge>
    <edge source="DEU" target="ETH">
      <data key="d0">32000</data>
    </edge>
    <edge source="DEU" target="EST">
      <data key="d0">754000</data>
    </edge>
    <edge source="DEU" target="FIN">
      <data key="d0">4169000</data>
    </edge>
    <edge source="DEU" target="FRA">
      <data key="d0">247959000</data>
    </edge>
    <edge source="DEU" target="GEO">
      <data key="d0">13000</data>
    </edge>
    <edge source="DEU" target="GRC">
      <data key="d0">8362000</data>
    </edge>
    <edge source="DEU" target="GTM">
      <data key="d0">14000</data>
    </edge>
    <edge source="DEU" target="HKG">
      <data key="d0">1209000</data>
    </edge>
    <edge source="DEU" target="HUN">
      <data key="d0">1596000</data>
    </edge>
    <edge source="DEU" target="IDN">
      <data key="d0">290000</data>
    </edge>
    <edge source="DEU" target="IRL">
      <data key="d0">499000</data>
    </edge>
    <edge source="DEU" target="ISR">
      <data key="d0">158000</data>
    </edge>
    <edge source="DEU" target="ITA">
      <data key="d0">96361000</data>
    </edge>
    <edge source="DEU" target="JPN">
      <data key="d0">3932000</data>
    </edge>
    <edge source="DEU" target="KAZ">
      <data key="d0">69000</data>
    </edge>
    <edge source="DEU" target="JOR">
      <data key="d0">13000</data>
    </edge>
    <edge source="DEU" target="KOR">
      <data key="d0">192000</data>
    </edge>
    <edge source="DEU" target="LBN">
      <data key="d0">127000</data>
    </edge>
    <edge source="DEU" target="LVA">
      <data key="d0">226000</data>
    </edge>
    <edge source="DEU" target="LTU">
      <data key="d0">2990000</data>
    </edge>
    <edge source="DEU" target="MYS">
      <data key="d0">84000</data>
    </edge>
    <edge source="DEU" target="MEX">
      <data key="d0">22000</data>
    </edge>
    <edge source="DEU" target="MAR">
      <data key="d0">166000</data>
    </edge>
    <edge source="DEU" target="NAM">
      <data key="d0">27000</data>
    </edge>
    <edge source="DEU" target="NLD">
      <data key="d0">114771000</data>
    </edge>
    <edge source="DEU" target="NZL">
      <data key="d0">117000</data>
    </edge>
    <edge source="DEU" target="NOR">
      <data key="d0">1630000</data>
    </edge>
    <edge source="DEU" target="PRY">
      <data key="d0">19000</data>
    </edge>
    <edge source="DEU" target="PER">
      <data key="d0">10000</data>
    </edge>
    <edge source="DEU" target="PHL">
      <data key="d0">14000</data>
    </edge>
    <edge source="DEU" target="POL">
      <data key="d0">30935000</data>
    </edge>
    <edge source="DEU" target="PRT">
      <data key="d0">18109000</data>
    </edge>
    <edge source="DEU" target="ROU">
      <data key="d0">108000</data>
    </edge>
    <edge source="DEU" target="RUS">
      <data key="d0">2753000</data>
    </edge>
    <edge source="DEU" target="SAU">
      <data key="d0">204000</data>
    </edge>
    <edge source="DEU" target="SGP">
      <data key="d0">274000</data>
    </edge>
    <edge source="DEU" target="SVK">
      <data key="d0">1491000</data>
    </edge>
    <edge source="DEU" target="SVN">
      <data key="d0">461000</data>
    </edge>
    <edge source="DEU" target="ZAF">
      <data key="d0">80000</data>
    </edge>
    <edge source="DEU" target="ESP">
      <data key="d0">34599000</data>
    </edge>
    <edge source="DEU" target="SWE">
      <data key="d0">5745000</data>
    </edge>
    <edge source="DEU" target="CHE">
      <data key="d0">21401000</data>
    </edge>
    <edge source="DEU" target="THA">
      <data key="d0">171000</data>
    </edge>
    <edge source="DEU" target="ARE">
      <data key="d0">177000</data>
    </edge>
    <edge source="DEU" target="TUR">
      <data key="d0">144000</data>
    </edge>
    <edge source="DEU" target="UKR">
      <data key="d0">352000</data>
    </edge>
    <edge source="DEU" target="MKD">
      <data key="d0">231000</data>
    </edge>
    <edge source="DEU" target="EGY">
      <data key="d0">858000</data>
    </edge>
    <edge source="DEU" target="GBR">
      <data key="d0">74844000</data>
    </edge>
    <edge source="DEU" target="USA">
      <data key="d0">3064000</data>
    </edge>
    <edge source="DEU" target="URY">
      <data key="d0">127000</data>
    </edge>
    <edge source="DEU" target="SRB">
      <data key="d0">656000</data>
    </edge>
    <edge source="RUS" target="AZE">
      <data key="d0">789940</data>
    </edge>
    <edge source="RUS" target="AUS">
      <data key="d0">339003</data>
    </edge>
    <edge source="RUS" target="AUT">
      <data key="d0">82862</data>
    </edge>
    <edge source="RUS" target="ARM">
      <data key="d0">123491</data>
    </edge>
    <edge source="RUS" target="BEL">
      <data key="d0">1686839</data>
    </edge>
    <edge source="RUS" target="BGR">
      <data key="d0">123786</data>
    </edge>
    <edge source="RUS" target="CAN">
      <data key="d0">787169</data>
    </edge>
    <edge source="RUS" target="CHN">
      <data key="d0">45511937</data>
    </edge>
    <edge source="RUS" target="CZE">
      <data key="d0">219547</data>
    </edge>
    <edge source="RUS" target="DNK">
      <data key="d0">9059257</data>
    </edge>
    <edge source="RUS" target="EST">
      <data key="d0">6280174</data>
    </edge>
    <edge source="RUS" target="FIN">
      <data key="d0">275678</data>
    </edge>
    <edge source="RUS" target="FRA">
      <data key="d0">1415337</data>
    </edge>
    <edge source="RUS" target="GEO">
      <data key="d0">71544</data>
    </edge>
    <edge source="RUS" target="DEU">
      <data key="d0">12930886</data>
    </edge>
    <edge source="RUS" target="HKG">
      <data key="d0">1018239</data>
    </edge>
    <edge source="RUS" target="HUN">
      <data key="d0">36339</data>
    </edge>
    <edge source="RUS" target="IRL">
      <data key="d0">124699</data>
    </edge>
    <edge source="RUS" target="ISR">
      <data key="d0">2698221</data>
    </edge>
    <edge source="RUS" target="ITA">
      <data key="d0">97763</data>
    </edge>
    <edge source="RUS" target="JPN">
      <data key="d0">131082835</data>
    </edge>
    <edge source="RUS" target="KAZ">
      <data key="d0">14886739</data>
    </edge>
    <edge source="RUS" target="KOR">
      <data key="d0">73170487</data>
    </edge>
    <edge source="RUS" target="KGZ">
      <data key="d0">1448041</data>
    </edge>
    <edge source="RUS" target="LVA">
      <data key="d0">1068490</data>
    </edge>
    <edge source="RUS" target="LTU">
      <data key="d0">2147640</data>
    </edge>
    <edge source="RUS" target="MDA">
      <data key="d0">476113</data>
    </edge>
    <edge source="RUS" target="NLD">
      <data key="d0">4650405</data>
    </edge>
    <edge source="RUS" target="NZL">
      <data key="d0">21000</data>
    </edge>
    <edge source="RUS" target="NOR">
      <data key="d0">7154059</data>
    </edge>
    <edge source="RUS" target="POL">
      <data key="d0">2805744</data>
    </edge>
    <edge source="RUS" target="PRT">
      <data key="d0">2368355</data>
    </edge>
    <edge source="RUS" target="SGP">
      <data key="d0">472256</data>
    </edge>
    <edge source="RUS" target="SVK">
      <data key="d0">50873</data>
    </edge>
    <edge source="RUS" target="ESP">
      <data key="d0">3926256</data>
    </edge>
    <edge source="RUS" target="SWE">
      <data key="d0">491020</data>
    </edge>
    <edge source="RUS" target="CHE">
      <data key="d0">936635</data>
    </edge>
    <edge source="RUS" target="THA">
      <data key="d0">293139</data>
    </edge>
    <edge source="RUS" target="UKR">
      <data key="d0">12092003</data>
    </edge>
    <edge source="RUS" target="MKD">
      <data key="d0">59360</data>
    </edge>
    <edge source="RUS" target="GBR">
      <data key="d0">8078396</data>
    </edge>
    <edge source="RUS" target="USA">
      <data key="d0">14294023</data>
    </edge>
    <edge source="RUS" target="SRB">
      <data key="d0">61624</data>
    </edge>
    <edge source="CHE" target="AUT">
      <data key="d0">11356</data>
    </edge>
    <edge source="CHE" target="BEL">
      <data key="d0">66459</data>
    </edge>
    <edge source="CHE" target="CZE">
      <data key="d0">35977</data>
    </edge>
    <edge source="CHE" target="DNK">
      <data key="d0">68766</data>
    </edge>
    <edge source="CHE" target="FRA">
      <data key="d0">183344</data>
    </edge>
    <edge source="CHE" target="DEU">
      <data key="d0">1228607</data>
    </edge>
    <edge source="CHE" target="HKG">
      <data key="d0">140897</data>
    </edge>
    <edge source="CHE" target="ITA">
      <data key="d0">31579</data>
    </edge>
    <edge source="CHE" target="MAR">
      <data key="d0">33426</data>
    </edge>
    <edge source="CHE" target="NLD">
      <data key="d0">35397</data>
    </edge>
    <edge source="CHE" target="NOR">
      <data key="d0">32224</data>
    </edge>
    <edge source="CHE" target="PHL">
      <data key="d0">13109</data>
    </edge>
    <edge source="CHE" target="SAU">
      <data key="d0">47718</data>
    </edge>
    <edge source="CHE" target="SGP">
      <data key="d0">18366</data>
    </edge>
    <edge source="CHE" target="THA">
      <data key="d0">41197</data>
    </edge>
    <edge source="CHE" target="ARE">
      <data key="d0">59285</data>
    </edge>
    <edge source="CHE" target="TUN">
      <data key="d0">22688</data>
    </edge>
    <edge source="CHE" target="GBR">
      <data key="d0">226512</data>
    </edge>
    <edge source="CHE" target="USA">
      <data key="d0">27630</data>
    </edge>
    <edge source="USA" target="ARG">
      <data key="d0">702392</data>
    </edge>
    <edge source="USA" target="AUS">
      <data key="d0">34954719</data>
    </edge>
    <edge source="USA" target="AUT">
      <data key="d0">129577</data>
    </edge>
    <edge source="USA" target="BEL">
      <data key="d0">20581476</data>
    </edge>
    <edge source="USA" target="BRA">
      <data key="d0">4753462</data>
    </edge>
    <edge source="USA" target="BGR">
      <data key="d0">17920</data>
    </edge>
    <edge source="USA" target="CAN">
      <data key="d0">677326855</data>
    </edge>
    <edge source="USA" target="LKA">
      <data key="d0">41445</data>
    </edge>
    <edge source="USA" target="CHL">
      <data key="d0">884618</data>
    </edge>
    <edge source="USA" target="CHN">
      <data key="d0">142200892</data>
    </edge>
    <edge source="USA" target="COL">
      <data key="d0">1174111</data>
    </edge>
    <edge source="USA" target="CRI">
      <data key="d0">942102</data>
    </edge>
    <edge source="USA" target="HRV">
      <data key="d0">84502</data>
    </edge>
    <edge source="USA" target="CZE">
      <data key="d0">23590</data>
    </edge>
    <edge source="USA" target="DNK">
      <data key="d0">9929235</data>
    </edge>
    <edge source="USA" target="ECU">
      <data key="d0">4380132</data>
    </edge>
    <edge source="USA" target="SLV">
      <data key="d0">178397</data>
    </edge>
    <edge source="USA" target="EST">
      <data key="d0">182623</data>
    </edge>
    <edge source="USA" target="FIN">
      <data key="d0">906639</data>
    </edge>
    <edge source="USA" target="FRA">
      <data key="d0">92318868</data>
    </edge>
    <edge source="USA" target="GEO">
      <data key="d0">155486</data>
    </edge>
    <edge source="USA" target="GMB">
      <data key="d0">88210</data>
    </edge>
    <edge source="USA" target="DEU">
      <data key="d0">47034996</data>
    </edge>
    <edge source="USA" target="GRC">
      <data key="d0">5777767</data>
    </edge>
    <edge source="USA" target="GTM">
      <data key="d0">1742922</data>
    </edge>
    <edge source="USA" target="HND">
      <data key="d0">5936718</data>
    </edge>
    <edge source="USA" target="HKG">
      <data key="d0">37108897</data>
    </edge>
    <edge source="USA" target="HUN">
      <data key="d0">70470</data>
    </edge>
    <edge source="USA" target="IDN">
      <data key="d0">1888629</data>
    </edge>
    <edge source="USA" target="IRL">
      <data key="d0">335397</data>
    </edge>
    <edge source="USA" target="ISR">
      <data key="d0">9815998</data>
    </edge>
    <edge source="USA" target="ITA">
      <data key="d0">51999653</data>
    </edge>
    <edge source="USA" target="JAM">
      <data key="d0">735042</data>
    </edge>
    <edge source="USA" target="JPN">
      <data key="d0">1154820447</data>
    </edge>
    <edge source="USA" target="JOR">
      <data key="d0">134189</data>
    </edge>
    <edge source="USA" target="KOR">
      <data key="d0">207851203</data>
    </edge>
    <edge source="USA" target="LBN">
      <data key="d0">315296</data>
    </edge>
    <edge source="USA" target="LVA">
      <data key="d0">166642</data>
    </edge>
    <edge source="USA" target="LTU">
      <data key="d0">3098256</data>
    </edge>
    <edge source="USA" target="MDG">
      <data key="d0">60847</data>
    </edge>
    <edge source="USA" target="MYS">
      <data key="d0">1256161</data>
    </edge>
    <edge source="USA" target="MEX">
      <data key="d0">61222639</data>
    </edge>
    <edge source="USA" target="MAR">
      <data key="d0">73524</data>
    </edge>
    <edge source="USA" target="NAM">
      <data key="d0">45381</data>
    </edge>
    <edge source="USA" target="NLD">
      <data key="d0">26574609</data>
    </edge>
    <edge source="USA" target="NZL">
      <data key="d0">994220</data>
    </edge>
    <edge source="USA" target="NIC">
      <data key="d0">63162</data>
    </edge>
    <edge source="USA" target="NOR">
      <data key="d0">24841743</data>
    </edge>
    <edge source="USA" target="PAK">
      <data key="d0">15255</data>
    </edge>
    <edge source="USA" target="PAN">
      <data key="d0">5125513</data>
    </edge>
    <edge source="USA" target="PER">
      <data key="d0">260066</data>
    </edge>
    <edge source="USA" target="PHL">
      <data key="d0">14772317</data>
    </edge>
    <edge source="USA" target="POL">
      <data key="d0">317655</data>
    </edge>
    <edge source="USA" target="PRT">
      <data key="d0">18684028</data>
    </edge>
    <edge source="USA" target="ROU">
      <data key="d0">34360</data>
    </edge>
    <edge source="USA" target="RUS">
      <data key="d0">3453605</data>
    </edge>
    <edge source="USA" target="SAU">
      <data key="d0">546854</data>
    </edge>
    <edge source="USA" target="SEN">
      <data key="d0">87360</data>
    </edge>
    <edge source="USA" target="IND">
      <data key="d0">797489</data>
    </edge>
    <edge source="USA" target="SGP">
      <data key="d0">5578677</data>
    </edge>
    <edge source="USA" target="VNM">
      <data key="d0">2233097</data>
    </edge>
    <edge source="USA" target="SVN">
      <data key="d0">48000</data>
    </edge>
    <edge source="USA" target="ZAF">
      <data key="d0">1782572</data>
    </edge>
    <edge source="USA" target="ESP">
      <data key="d0">64838214</data>
    </edge>
    <edge source="USA" target="SWE">
      <data key="d0">4176670</data>
    </edge>
    <edge source="USA" target="CHE">
      <data key="d0">8498341</data>
    </edge>
    <edge source="USA" target="THA">
      <data key="d0">22222915</data>
    </edge>
    <edge source="USA" target="ARE">
      <data key="d0">609766</data>
    </edge>
    <edge source="USA" target="TUR">
      <data key="d0">327056</data>
    </edge>
    <edge source="USA" target="UKR">
      <data key="d0">111380</data>
    </edge>
    <edge source="USA" target="EGY">
      <data key="d0">59383</data>
    </edge>
    <edge source="USA" target="GBR">
      <data key="d0">79324073</data>
    </edge>
    <edge source="USA" target="URY">
      <data key="d0">297133</data>
    </edge>
    <edge source="ARG" target="AUS">
      <data key="d0">1470589</data>
    </edge>
    <edge source="ARG" target="BEL">
      <data key="d0">1038905</data>
    </edge>
    <edge source="ARG" target="BOL">
      <data key="d0">1077537</data>
    </edge>
    <edge source="ARG" target="BRA">
      <data key="d0">65342025</data>
    </edge>
    <edge source="ARG" target="BGR">
      <data key="d0">574804</data>
    </edge>
    <edge source="ARG" target="CAN">
      <data key="d0">4681336</data>
    </edge>
    <edge source="ARG" target="CHL">
      <data key="d0">634124</data>
    </edge>
    <edge source="ARG" target="CHN">
      <data key="d0">9768737</data>
    </edge>
    <edge source="ARG" target="COL">
      <data key="d0">211789</data>
    </edge>
    <edge source="ARG" target="CRI">
      <data key="d0">163647</data>
    </edge>
    <edge source="ARG" target="ECU">
      <data key="d0">40117</data>
    </edge>
    <edge source="ARG" target="FRA">
      <data key="d0">26145509</data>
    </edge>
    <edge source="ARG" target="DEU">
      <data key="d0">5663640</data>
    </edge>
    <edge source="ARG" target="GRC">
      <data key="d0">4949208</data>
    </edge>
    <edge source="ARG" target="HKG">
      <data key="d0">3118847</data>
    </edge>
    <edge source="ARG" target="HUN">
      <data key="d0">117152</data>
    </edge>
    <edge source="ARG" target="IDN">
      <data key="d0">282403</data>
    </edge>
    <edge source="ARG" target="ISR">
      <data key="d0">9267075</data>
    </edge>
    <edge source="ARG" target="ITA">
      <data key="d0">70799193</data>
    </edge>
    <edge source="ARG" target="JAM">
      <data key="d0">126589</data>
    </edge>
    <edge source="ARG" target="JPN">
      <data key="d0">100714625</data>
    </edge>
    <edge source="ARG" target="JOR">
      <data key="d0">1557258</data>
    </edge>
    <edge source="ARG" target="KOR">
      <data key="d0">9163180</data>
    </edge>
    <edge source="ARG" target="LBN">
      <data key="d0">656968</data>
    </edge>
    <edge source="ARG" target="LTU">
      <data key="d0">176343</data>
    </edge>
    <edge source="ARG" target="MYS">
      <data key="d0">181536</data>
    </edge>
    <edge source="ARG" target="MEX">
      <data key="d0">705353</data>
    </edge>
    <edge source="ARG" target="MAR">
      <data key="d0">293092</data>
    </edge>
    <edge source="ARG" target="NLD">
      <data key="d0">18044771</data>
    </edge>
    <edge source="ARG" target="NZL">
      <data key="d0">749984</data>
    </edge>
    <edge source="ARG" target="NOR">
      <data key="d0">382589</data>
    </edge>
    <edge source="ARG" target="PAN">
      <data key="d0">58456</data>
    </edge>
    <edge source="ARG" target="PRY">
      <data key="d0">272683</data>
    </edge>
    <edge source="ARG" target="PER">
      <data key="d0">116705</data>
    </edge>
    <edge source="ARG" target="PHL">
      <data key="d0">36461</data>
    </edge>
    <edge source="ARG" target="POL">
      <data key="d0">916466</data>
    </edge>
    <edge source="ARG" target="PRT">
      <data key="d0">870688</data>
    </edge>
    <edge source="ARG" target="RUS">
      <data key="d0">145664</data>
    </edge>
    <edge source="ARG" target="SAU">
      <data key="d0">37942</data>
    </edge>
    <edge source="ARG" target="SGP">
      <data key="d0">57022</data>
    </edge>
    <edge source="ARG" target="SVN">
      <data key="d0">32102</data>
    </edge>
    <edge source="ARG" target="ZAF">
      <data key="d0">1268091</data>
    </edge>
    <edge source="ARG" target="ESP">
      <data key="d0">259058417</data>
    </edge>
    <edge source="ARG" target="SWE">
      <data key="d0">311973</data>
    </edge>
    <edge source="ARG" target="THA">
      <data key="d0">7175667</data>
    </edge>
    <edge source="ARG" target="TUN">
      <data key="d0">391896</data>
    </edge>
    <edge source="ARG" target="TUR">
      <data key="d0">154348</data>
    </edge>
    <edge source="ARG" target="MKD">
      <data key="d0">211852</data>
    </edge>
    <edge source="ARG" target="EGY">
      <data key="d0">24984</data>
    </edge>
    <edge source="ARG" target="GBR">
      <data key="d0">2029600</data>
    </edge>
    <edge source="ARG" target="USA">
      <data key="d0">95563506</data>
    </edge>
    <edge source="ARG" target="URY">
      <data key="d0">3209951</data>
    </edge>
    <edge source="AUS" target="BEL">
      <data key="d0">90126</data>
    </edge>
    <edge source="AUS" target="CAN">
      <data key="d0">1611235</data>
    </edge>
    <edge source="AUS" target="LKA">
      <data key="d0">16534</data>
    </edge>
    <edge source="AUS" target="CHL">
      <data key="d0">217920</data>
    </edge>
    <edge source="AUS" target="CHN">
      <data key="d0">19183179</data>
    </edge>
    <edge source="AUS" target="DNK">
      <data key="d0">261272</data>
    </edge>
    <edge source="AUS" target="FRA">
      <data key="d0">4152338</data>
    </edge>
    <edge source="AUS" target="DEU">
      <data key="d0">884875</data>
    </edge>
    <edge source="AUS" target="GRC">
      <data key="d0">1112602</data>
    </edge>
    <edge source="AUS" target="HND">
      <data key="d0">16191</data>
    </edge>
    <edge source="AUS" target="HKG">
      <data key="d0">242311979</data>
    </edge>
    <edge source="AUS" target="IDN">
      <data key="d0">1073425</data>
    </edge>
    <edge source="AUS" target="IRL">
      <data key="d0">235579</data>
    </edge>
    <edge source="AUS" target="ISR">
      <data key="d0">52372</data>
    </edge>
    <edge source="AUS" target="ITA">
      <data key="d0">1603630</data>
    </edge>
    <edge source="AUS" target="JPN">
      <data key="d0">430114375</data>
    </edge>
    <edge source="AUS" target="JOR">
      <data key="d0">11006</data>
    </edge>
    <edge source="AUS" target="KOR">
      <data key="d0">1511938</data>
    </edge>
    <edge source="AUS" target="MYS">
      <data key="d0">4791063</data>
    </edge>
    <edge source="AUS" target="MUS">
      <data key="d0">65789</data>
    </edge>
    <edge source="AUS" target="MEX">
      <data key="d0">17428</data>
    </edge>
    <edge source="AUS" target="NLD">
      <data key="d0">330913</data>
    </edge>
    <edge source="AUS" target="NZL">
      <data key="d0">4745676</data>
    </edge>
    <edge source="AUS" target="NOR">
      <data key="d0">39673</data>
    </edge>
    <edge source="AUS" target="PHL">
      <data key="d0">69469</data>
    </edge>
    <edge source="AUS" target="POL">
      <data key="d0">133567</data>
    </edge>
    <edge source="AUS" target="PRT">
      <data key="d0">24568</data>
    </edge>
    <edge source="AUS" target="SAU">
      <data key="d0">292998</data>
    </edge>
    <edge source="AUS" target="IND">
      <data key="d0">37756</data>
    </edge>
    <edge source="AUS" target="SGP">
      <data key="d0">34827145</data>
    </edge>
    <edge source="AUS" target="VNM">
      <data key="d0">372842</data>
    </edge>
    <edge source="AUS" target="ZAF">
      <data key="d0">1171049</data>
    </edge>
    <edge source="AUS" target="ESP">
      <data key="d0">10731161</data>
    </edge>
    <edge source="AUS" target="SWE">
      <data key="d0">40274</data>
    </edge>
    <edge source="AUS" target="CHE">
      <data key="d0">731455</data>
    </edge>
    <edge source="AUS" target="THA">
      <data key="d0">6227392</data>
    </edge>
    <edge source="AUS" target="ARE">
      <data key="d0">294167</data>
    </edge>
    <edge source="AUS" target="TUR">
      <data key="d0">12159</data>
    </edge>
    <edge source="AUS" target="MKD">
      <data key="d0">68758</data>
    </edge>
    <edge source="AUS" target="EGY">
      <data key="d0">332157</data>
    </edge>
    <edge source="AUS" target="GBR">
      <data key="d0">882730</data>
    </edge>
    <edge source="AUS" target="USA">
      <data key="d0">84349376</data>
    </edge>
    <edge source="BEL" target="ARG">
      <data key="d0">116055</data>
    </edge>
    <edge source="BEL" target="AUT">
      <data key="d0">1846767</data>
    </edge>
    <edge source="BEL" target="BRA">
      <data key="d0">54097</data>
    </edge>
    <edge source="BEL" target="BGR">
      <data key="d0">25147</data>
    </edge>
    <edge source="BEL" target="CAN">
      <data key="d0">575950</data>
    </edge>
    <edge source="BEL" target="HRV">
      <data key="d0">27011</data>
    </edge>
    <edge source="BEL" target="CZE">
      <data key="d0">319942</data>
    </edge>
    <edge source="BEL" target="DNK">
      <data key="d0">4017675</data>
    </edge>
    <edge source="BEL" target="EST">
      <data key="d0">102651</data>
    </edge>
    <edge source="BEL" target="FIN">
      <data key="d0">82261</data>
    </edge>
    <edge source="BEL" target="FRA">
      <data key="d0">167518730</data>
    </edge>
    <edge source="BEL" target="GMB">
      <data key="d0">14146</data>
    </edge>
    <edge source="BEL" target="DEU">
      <data key="d0">59172836</data>
    </edge>
    <edge source="BEL" target="GRC">
      <data key="d0">2284189</data>
    </edge>
    <edge source="BEL" target="HKG">
      <data key="d0">303643</data>
    </edge>
    <edge source="BEL" target="HUN">
      <data key="d0">28467</data>
    </edge>
    <edge source="BEL" target="IRL">
      <data key="d0">160345</data>
    </edge>
    <edge source="BEL" target="ITA">
      <data key="d0">21964424</data>
    </edge>
    <edge source="BEL" target="JPN">
      <data key="d0">489267</data>
    </edge>
    <edge source="BEL" target="KAZ">
      <data key="d0">12971</data>
    </edge>
    <edge source="BEL" target="JOR">
      <data key="d0">52858</data>
    </edge>
    <edge source="BEL" target="LBN">
      <data key="d0">337674</data>
    </edge>
    <edge source="BEL" target="LTU">
      <data key="d0">67729</data>
    </edge>
    <edge source="BEL" target="MYS">
      <data key="d0">91761</data>
    </edge>
    <edge source="BEL" target="MAR">
      <data key="d0">436372</data>
    </edge>
    <edge source="BEL" target="NLD">
      <data key="d0">134581231</data>
    </edge>
    <edge source="BEL" target="NOR">
      <data key="d0">1487421</data>
    </edge>
    <edge source="BEL" target="POL">
      <data key="d0">787088</data>
    </edge>
    <edge source="BEL" target="PRT">
      <data key="d0">4419214</data>
    </edge>
    <edge source="BEL" target="ROU">
      <data key="d0">76368</data>
    </edge>
    <edge source="BEL" target="RUS">
      <data key="d0">651438</data>
    </edge>
    <edge source="BEL" target="SAU">
      <data key="d0">51112</data>
    </edge>
    <edge source="BEL" target="IND">
      <data key="d0">84200</data>
    </edge>
    <edge source="BEL" target="SGP">
      <data key="d0">107120</data>
    </edge>
    <edge source="BEL" target="SVK">
      <data key="d0">26607</data>
    </edge>
    <edge source="BEL" target="ESP">
      <data key="d0">32613456</data>
    </edge>
    <edge source="BEL" target="SWE">
      <data key="d0">2051528</data>
    </edge>
    <edge source="BEL" target="CHE">
      <data key="d0">2661597</data>
    </edge>
    <edge source="BEL" target="ARE">
      <data key="d0">98964</data>
    </edge>
    <edge source="BEL" target="TUR">
      <data key="d0">165132</data>
    </edge>
    <edge source="BEL" target="UKR">
      <data key="d0">97781</data>
    </edge>
    <edge source="BEL" target="EGY">
      <data key="d0">12300</data>
    </edge>
    <edge source="BEL" target="GBR">
      <data key="d0">19641754</data>
    </edge>
    <edge source="BEL" target="USA">
      <data key="d0">945566</data>
    </edge>
    <edge source="BOL" target="BRA">
      <data key="d0">22283</data>
    </edge>
    <edge source="BRA" target="ARG">
      <data key="d0">10295275</data>
    </edge>
    <edge source="BRA" target="AUT">
      <data key="d0">16965</data>
    </edge>
    <edge source="BRA" target="BEL">
      <data key="d0">1188083</data>
    </edge>
    <edge source="BRA" target="BOL">
      <data key="d0">41657</data>
    </edge>
    <edge source="BRA" target="CAN">
      <data key="d0">75647</data>
    </edge>
    <edge source="BRA" target="CHL">
      <data key="d0">49460</data>
    </edge>
    <edge source="BRA" target="CHN">
      <data key="d0">2968776</data>
    </edge>
    <edge source="BRA" target="DNK">
      <data key="d0">56582</data>
    </edge>
    <edge source="BRA" target="FRA">
      <data key="d0">21975023</data>
    </edge>
    <edge source="BRA" target="DEU">
      <data key="d0">1197844</data>
    </edge>
    <edge source="BRA" target="GRC">
      <data key="d0">200864</data>
    </edge>
    <edge source="BRA" target="HKG">
      <data key="d0">2516312</data>
    </edge>
    <edge source="BRA" target="ISR">
      <data key="d0">214312</data>
    </edge>
    <edge source="BRA" target="ITA">
      <data key="d0">4183376</data>
    </edge>
    <edge source="BRA" target="JPN">
      <data key="d0">17379623</data>
    </edge>
    <edge source="BRA" target="KOR">
      <data key="d0">4444371</data>
    </edge>
    <edge source="BRA" target="LBN">
      <data key="d0">22870</data>
    </edge>
    <edge source="BRA" target="NLD">
      <data key="d0">999377</data>
    </edge>
    <edge source="BRA" target="PAN">
      <data key="d0">286280</data>
    </edge>
    <edge source="BRA" target="PRY">
      <data key="d0">1190301</data>
    </edge>
    <edge source="BRA" target="PRT">
      <data key="d0">1514336</data>
    </edge>
    <edge source="BRA" target="SGP">
      <data key="d0">21180</data>
    </edge>
    <edge source="BRA" target="ESP">
      <data key="d0">32392999</data>
    </edge>
    <edge source="BRA" target="SWE">
      <data key="d0">41127</data>
    </edge>
    <edge source="BRA" target="CHE">
      <data key="d0">50298</data>
    </edge>
    <edge source="BRA" target="TUN">
      <data key="d0">471952</data>
    </edge>
    <edge source="BRA" target="GBR">
      <data key="d0">171872</data>
    </edge>
    <edge source="BRA" target="USA">
      <data key="d0">126634149</data>
    </edge>
    <edge source="BRA" target="URY">
      <data key="d0">918855</data>
    </edge>
    <edge source="BGR" target="AUT">
      <data key="d0">15981</data>
    </edge>
    <edge source="BGR" target="CZE">
      <data key="d0">120474</data>
    </edge>
    <edge source="BGR" target="FRA">
      <data key="d0">377974</data>
    </edge>
    <edge source="BGR" target="DEU">
      <data key="d0">190095</data>
    </edge>
    <edge source="BGR" target="JPN">
      <data key="d0">4749920</data>
    </edge>
    <edge source="BGR" target="LTU">
      <data key="d0">143788</data>
    </edge>
    <edge source="BGR" target="POL">
      <data key="d0">59232</data>
    </edge>
    <edge source="BGR" target="ROU">
      <data key="d0">331482</data>
    </edge>
    <edge source="BGR" target="CHE">
      <data key="d0">90139</data>
    </edge>
    <edge source="BGR" target="TUR">
      <data key="d0">546871</data>
    </edge>
    <edge source="BGR" target="UKR">
      <data key="d0">26605</data>
    </edge>
    <edge source="BGR" target="MKD">
      <data key="d0">184298</data>
    </edge>
    <edge source="BGR" target="GBR">
      <data key="d0">10774</data>
    </edge>
    <edge source="BGR" target="USA">
      <data key="d0">127633</data>
    </edge>
    <edge source="BGR" target="SRB">
      <data key="d0">151182</data>
    </edge>
    <edge source="CAN" target="ARG">
      <data key="d0">76606</data>
    </edge>
    <edge source="CAN" target="AUS">
      <data key="d0">6152544</data>
    </edge>
    <edge source="CAN" target="AUT">
      <data key="d0">97487</data>
    </edge>
    <edge source="CAN" target="BEL">
      <data key="d0">22921539</data>
    </edge>
    <edge source="CAN" target="BRA">
      <data key="d0">21626</data>
    </edge>
    <edge source="CAN" target="LKA">
      <data key="d0">13661</data>
    </edge>
    <edge source="CAN" target="CHN">
      <data key="d0">72835515</data>
    </edge>
    <edge source="CAN" target="CZE">
      <data key="d0">261237</data>
    </edge>
    <edge source="CAN" target="DNK">
      <data key="d0">47398172</data>
    </edge>
    <edge source="CAN" target="FIN">
      <data key="d0">2926896</data>
    </edge>
    <edge source="CAN" target="FRA">
      <data key="d0">25749588</data>
    </edge>
    <edge source="CAN" target="DEU">
      <data key="d0">29396161</data>
    </edge>
    <edge source="CAN" target="GRC">
      <data key="d0">651361</data>
    </edge>
    <edge source="CAN" target="HND">
      <data key="d0">10635</data>
    </edge>
    <edge source="CAN" target="HKG">
      <data key="d0">48046948</data>
    </edge>
    <edge source="CAN" target="HUN">
      <data key="d0">43231</data>
    </edge>
    <edge source="CAN" target="IDN">
      <data key="d0">66762</data>
    </edge>
    <edge source="CAN" target="IRL">
      <data key="d0">1056524</data>
    </edge>
    <edge source="CAN" target="ISR">
      <data key="d0">188945</data>
    </edge>
    <edge source="CAN" target="ITA">
      <data key="d0">9243496</data>
    </edge>
    <edge source="CAN" target="JAM">
      <data key="d0">9725695</data>
    </edge>
    <edge source="CAN" target="JPN">
      <data key="d0">354981780</data>
    </edge>
    <edge source="CAN" target="KAZ">
      <data key="d0">138290</data>
    </edge>
    <edge source="CAN" target="KOR">
      <data key="d0">8892292</data>
    </edge>
    <edge source="CAN" target="LTU">
      <data key="d0">551591</data>
    </edge>
    <edge source="CAN" target="MYS">
      <data key="d0">732855</data>
    </edge>
    <edge source="CAN" target="MEX">
      <data key="d0">1030834</data>
    </edge>
    <edge source="CAN" target="NLD">
      <data key="d0">6383691</data>
    </edge>
    <edge source="CAN" target="NZL">
      <data key="d0">3998508</data>
    </edge>
    <edge source="CAN" target="NOR">
      <data key="d0">8453339</data>
    </edge>
    <edge source="CAN" target="PAN">
      <data key="d0">13576</data>
    </edge>
    <edge source="CAN" target="PER">
      <data key="d0">33627</data>
    </edge>
    <edge source="CAN" target="PHL">
      <data key="d0">49207</data>
    </edge>
    <edge source="CAN" target="POL">
      <data key="d0">430859</data>
    </edge>
    <edge source="CAN" target="PRT">
      <data key="d0">9862663</data>
    </edge>
    <edge source="CAN" target="RUS">
      <data key="d0">886115</data>
    </edge>
    <edge source="CAN" target="IND">
      <data key="d0">68722</data>
    </edge>
    <edge source="CAN" target="SGP">
      <data key="d0">1399662</data>
    </edge>
    <edge source="CAN" target="VNM">
      <data key="d0">281661</data>
    </edge>
    <edge source="CAN" target="ZAF">
      <data key="d0">333532</data>
    </edge>
    <edge source="CAN" target="ESP">
      <data key="d0">1725368</data>
    </edge>
    <edge source="CAN" target="SWE">
      <data key="d0">6289018</data>
    </edge>
    <edge source="CAN" target="CHE">
      <data key="d0">3457933</data>
    </edge>
    <edge source="CAN" target="THA">
      <data key="d0">16636127</data>
    </edge>
    <edge source="CAN" target="ARE">
      <data key="d0">182539</data>
    </edge>
    <edge source="CAN" target="TUR">
      <data key="d0">33375</data>
    </edge>
    <edge source="CAN" target="GBR">
      <data key="d0">65352818</data>
    </edge>
    <edge source="CAN" target="TZA">
      <data key="d0">193424</data>
    </edge>
    <edge source="CAN" target="USA">
      <data key="d0">2003849736</data>
    </edge>
    <edge source="CAN" target="URY">
      <data key="d0">44300</data>
    </edge>
    <edge source="CHL" target="ARG">
      <data key="d0">21360606</data>
    </edge>
    <edge source="CHL" target="AUS">
      <data key="d0">12589685</data>
    </edge>
    <edge source="CHL" target="AUT">
      <data key="d0">105660</data>
    </edge>
    <edge source="CHL" target="BEL">
      <data key="d0">5207688</data>
    </edge>
    <edge source="CHL" target="BOL">
      <data key="d0">2766698</data>
    </edge>
    <edge source="CHL" target="BRA">
      <data key="d0">37824247</data>
    </edge>
    <edge source="CHL" target="CMR">
      <data key="d0">15200</data>
    </edge>
    <edge source="CHL" target="CAN">
      <data key="d0">9966434</data>
    </edge>
    <edge source="CHL" target="LKA">
      <data key="d0">15825031</data>
    </edge>
    <edge source="CHL" target="CHN">
      <data key="d0">14784738</data>
    </edge>
    <edge source="CHL" target="COL">
      <data key="d0">4827160</data>
    </edge>
    <edge source="CHL" target="CRI">
      <data key="d0">283213</data>
    </edge>
    <edge source="CHL" target="HRV">
      <data key="d0">19370</data>
    </edge>
    <edge source="CHL" target="CZE">
      <data key="d0">48554</data>
    </edge>
    <edge source="CHL" target="DNK">
      <data key="d0">1580115</data>
    </edge>
    <edge source="CHL" target="ECU">
      <data key="d0">362824</data>
    </edge>
    <edge source="CHL" target="SLV">
      <data key="d0">183940</data>
    </edge>
    <edge source="CHL" target="EST">
      <data key="d0">323968</data>
    </edge>
    <edge source="CHL" target="FRA">
      <data key="d0">43405884</data>
    </edge>
    <edge source="CHL" target="DEU">
      <data key="d0">33494784</data>
    </edge>
    <edge source="CHL" target="GHA">
      <data key="d0">144949</data>
    </edge>
    <edge source="CHL" target="GRC">
      <data key="d0">58117</data>
    </edge>
    <edge source="CHL" target="GTM">
      <data key="d0">147451</data>
    </edge>
    <edge source="CHL" target="HND">
      <data key="d0">16874</data>
    </edge>
    <edge source="CHL" target="IDN">
      <data key="d0">207089</data>
    </edge>
    <edge source="CHL" target="ISR">
      <data key="d0">2173331</data>
    </edge>
    <edge source="CHL" target="ITA">
      <data key="d0">9843152</data>
    </edge>
    <edge source="CHL" target="JAM">
      <data key="d0">1648267</data>
    </edge>
    <edge source="CHL" target="JPN">
      <data key="d0">601090113</data>
    </edge>
    <edge source="CHL" target="KOR">
      <data key="d0">14384596</data>
    </edge>
    <edge source="CHL" target="LBN">
      <data key="d0">29451</data>
    </edge>
    <edge source="CHL" target="LTU">
      <data key="d0">242790</data>
    </edge>
    <edge source="CHL" target="MYS">
      <data key="d0">3219370</data>
    </edge>
    <edge source="CHL" target="MUS">
      <data key="d0">507802</data>
    </edge>
    <edge source="CHL" target="MEX">
      <data key="d0">10731288</data>
    </edge>
    <edge source="CHL" target="MAR">
      <data key="d0">142038</data>
    </edge>
    <edge source="CHL" target="NAM">
      <data key="d0">2083813</data>
    </edge>
    <edge source="CHL" target="NLD">
      <data key="d0">10918226</data>
    </edge>
    <edge source="CHL" target="NZL">
      <data key="d0">595893</data>
    </edge>
    <edge source="CHL" target="NER">
      <data key="d0">77029</data>
    </edge>
    <edge source="CHL" target="NOR">
      <data key="d0">37876</data>
    </edge>
    <edge source="CHL" target="PAN">
      <data key="d0">450004</data>
    </edge>
    <edge source="CHL" target="PRY">
      <data key="d0">248497</data>
    </edge>
    <edge source="CHL" target="PER">
      <data key="d0">10060784</data>
    </edge>
    <edge source="CHL" target="PHL">
      <data key="d0">29897</data>
    </edge>
    <edge source="CHL" target="POL">
      <data key="d0">974967</data>
    </edge>
    <edge source="CHL" target="PRT">
      <data key="d0">6374393</data>
    </edge>
    <edge source="CHL" target="ROU">
      <data key="d0">15062</data>
    </edge>
    <edge source="CHL" target="RUS">
      <data key="d0">1209216</data>
    </edge>
    <edge source="CHL" target="SGP">
      <data key="d0">17014348</data>
    </edge>
    <edge source="CHL" target="VNM">
      <data key="d0">95512</data>
    </edge>
    <edge source="CHL" target="ZAF">
      <data key="d0">930108</data>
    </edge>
    <edge source="CHL" target="ESP">
      <data key="d0">79088857</data>
    </edge>
    <edge source="CHL" target="SWE">
      <data key="d0">1085816</data>
    </edge>
    <edge source="CHL" target="CHE">
      <data key="d0">1477930</data>
    </edge>
    <edge source="CHL" target="THA">
      <data key="d0">2853998</data>
    </edge>
    <edge source="CHL" target="ARE">
      <data key="d0">27508</data>
    </edge>
    <edge source="CHL" target="TUN">
      <data key="d0">153214</data>
    </edge>
    <edge source="CHL" target="TUR">
      <data key="d0">29448</data>
    </edge>
    <edge source="CHL" target="MKD">
      <data key="d0">10018</data>
    </edge>
    <edge source="CHL" target="GBR">
      <data key="d0">17030911</data>
    </edge>
    <edge source="CHL" target="USA">
      <data key="d0">471301769</data>
    </edge>
    <edge source="CHL" target="URY">
      <data key="d0">1264255</data>
    </edge>
    <edge source="CHN" target="ARG">
      <data key="d0">370443</data>
    </edge>
    <edge source="CHN" target="AUS">
      <data key="d0">8587655</data>
    </edge>
    <edge source="CHN" target="AUT">
      <data key="d0">11357</data>
    </edge>
    <edge source="CHN" target="BEL">
      <data key="d0">19888568</data>
    </edge>
    <edge source="CHN" target="BGR">
      <data key="d0">128744</data>
    </edge>
    <edge source="CHN" target="CAN">
      <data key="d0">42371638</data>
    </edge>
    <edge source="CHN" target="COL">
      <data key="d0">18358</data>
    </edge>
    <edge source="CHN" target="CZE">
      <data key="d0">3646473</data>
    </edge>
    <edge source="CHN" target="DNK">
      <data key="d0">7287766</data>
    </edge>
    <edge source="CHN" target="ECU">
      <data key="d0">15431</data>
    </edge>
    <edge source="CHN" target="EST">
      <data key="d0">102122</data>
    </edge>
    <edge source="CHN" target="FIN">
      <data key="d0">1925423</data>
    </edge>
    <edge source="CHN" target="FRA">
      <data key="d0">27043091</data>
    </edge>
    <edge source="CHN" target="DEU">
      <data key="d0">107367828</data>
    </edge>
    <edge source="CHN" target="GRC">
      <data key="d0">3266816</data>
    </edge>
    <edge source="CHN" target="HKG">
      <data key="d0">207303310</data>
    </edge>
    <edge source="CHN" target="HUN">
      <data key="d0">455069</data>
    </edge>
    <edge source="CHN" target="IDN">
      <data key="d0">2906476</data>
    </edge>
    <edge source="CHN" target="IRL">
      <data key="d0">21700</data>
    </edge>
    <edge source="CHN" target="ISR">
      <data key="d0">604057</data>
    </edge>
    <edge source="CHN" target="ITA">
      <data key="d0">25641456</data>
    </edge>
    <edge source="CHN" target="JPN">
      <data key="d0">1951581503</data>
    </edge>
    <edge source="CHN" target="JOR">
      <data key="d0">116612</data>
    </edge>
    <edge source="CHN" target="KOR">
      <data key="d0">426776965</data>
    </edge>
    <edge source="CHN" target="LBN">
      <data key="d0">22895</data>
    </edge>
    <edge source="CHN" target="LVA">
      <data key="d0">30470</data>
    </edge>
    <edge source="CHN" target="LTU">
      <data key="d0">135627</data>
    </edge>
    <edge source="CHN" target="MYS">
      <data key="d0">12036815</data>
    </edge>
    <edge source="CHN" target="MUS">
      <data key="d0">143184</data>
    </edge>
    <edge source="CHN" target="MEX">
      <data key="d0">2069978</data>
    </edge>
    <edge source="CHN" target="NLD">
      <data key="d0">19263662</data>
    </edge>
    <edge source="CHN" target="NZL">
      <data key="d0">1319827</data>
    </edge>
    <edge source="CHN" target="NOR">
      <data key="d0">1548961</data>
    </edge>
    <edge source="CHN" target="PAN">
      <data key="d0">428434</data>
    </edge>
    <edge source="CHN" target="PHL">
      <data key="d0">2913866</data>
    </edge>
    <edge source="CHN" target="POL">
      <data key="d0">13484533</data>
    </edge>
    <edge source="CHN" target="PRT">
      <data key="d0">4623153</data>
    </edge>
    <edge source="CHN" target="RUS">
      <data key="d0">14444138</data>
    </edge>
    <edge source="CHN" target="SEN">
      <data key="d0">32038</data>
    </edge>
    <edge source="CHN" target="IND">
      <data key="d0">42030</data>
    </edge>
    <edge source="CHN" target="SGP">
      <data key="d0">14581989</data>
    </edge>
    <edge source="CHN" target="VNM">
      <data key="d0">451973</data>
    </edge>
    <edge source="CHN" target="ZAF">
      <data key="d0">3356085</data>
    </edge>
    <edge source="CHN" target="ESP">
      <data key="d0">93695228</data>
    </edge>
    <edge source="CHN" target="SWE">
      <data key="d0">15033480</data>
    </edge>
    <edge source="CHN" target="CHE">
      <data key="d0">168110</data>
    </edge>
    <edge source="CHN" target="THA">
      <data key="d0">11998957</data>
    </edge>
    <edge source="CHN" target="ARE">
      <data key="d0">196539</data>
    </edge>
    <edge source="CHN" target="UKR">
      <data key="d0">321364</data>
    </edge>
    <edge source="CHN" target="GBR">
      <data key="d0">33286503</data>
    </edge>
    <edge source="CHN" target="USA">
      <data key="d0">518302506</data>
    </edge>
    <edge source="CHN" target="URY">
      <data key="d0">72863</data>
    </edge>
    <edge source="COL" target="BEL">
      <data key="d0">955354</data>
    </edge>
    <edge source="COL" target="CAN">
      <data key="d0">16971</data>
    </edge>
    <edge source="COL" target="CHN">
      <data key="d0">98272</data>
    </edge>
    <edge source="COL" target="CRI">
      <data key="d0">637811</data>
    </edge>
    <edge source="COL" target="CZE">
      <data key="d0">18207</data>
    </edge>
    <edge source="COL" target="DNK">
      <data key="d0">31140</data>
    </edge>
    <edge source="COL" target="ECU">
      <data key="d0">12980</data>
    </edge>
    <edge source="COL" target="FRA">
      <data key="d0">7904180</data>
    </edge>
    <edge source="COL" target="DEU">
      <data key="d0">852971</data>
    </edge>
    <edge source="COL" target="GTM">
      <data key="d0">2190269</data>
    </edge>
    <edge source="COL" target="HND">
      <data key="d0">471481</data>
    </edge>
    <edge source="COL" target="HKG">
      <data key="d0">1221446</data>
    </edge>
    <edge source="COL" target="ITA">
      <data key="d0">16466954</data>
    </edge>
    <edge source="COL" target="JPN">
      <data key="d0">11934086</data>
    </edge>
    <edge source="COL" target="KOR">
      <data key="d0">16076</data>
    </edge>
    <edge source="COL" target="MYS">
      <data key="d0">10994</data>
    </edge>
    <edge source="COL" target="MEX">
      <data key="d0">120033</data>
    </edge>
    <edge source="COL" target="NLD">
      <data key="d0">58806</data>
    </edge>
    <edge source="COL" target="NIC">
      <data key="d0">79188</data>
    </edge>
    <edge source="COL" target="PAN">
      <data key="d0">5147273</data>
    </edge>
    <edge source="COL" target="PER">
      <data key="d0">238165</data>
    </edge>
    <edge source="COL" target="POL">
      <data key="d0">11722</data>
    </edge>
    <edge source="COL" target="SGP">
      <data key="d0">63814</data>
    </edge>
    <edge source="COL" target="ESP">
      <data key="d0">47626496</data>
    </edge>
    <edge source="COL" target="SWE">
      <data key="d0">11322</data>
    </edge>
    <edge source="COL" target="CHE">
      <data key="d0">24711</data>
    </edge>
    <edge source="COL" target="GBR">
      <data key="d0">174644</data>
    </edge>
    <edge source="COL" target="USA">
      <data key="d0">46924646</data>
    </edge>
    <edge source="CRI" target="BRA">
      <data key="d0">35204</data>
    </edge>
    <edge source="CRI" target="CAN">
      <data key="d0">361881</data>
    </edge>
    <edge source="CRI" target="CHN">
      <data key="d0">3839601</data>
    </edge>
    <edge source="CRI" target="COL">
      <data key="d0">10287</data>
    </edge>
    <edge source="CRI" target="SLV">
      <data key="d0">3880527</data>
    </edge>
    <edge source="CRI" target="FRA">
      <data key="d0">1198900</data>
    </edge>
    <edge source="CRI" target="GRC">
      <data key="d0">1149374</data>
    </edge>
    <edge source="CRI" target="GTM">
      <data key="d0">2795730</data>
    </edge>
    <edge source="CRI" target="HND">
      <data key="d0">447538</data>
    </edge>
    <edge source="CRI" target="HKG">
      <data key="d0">4920628</data>
    </edge>
    <edge source="CRI" target="IDN">
      <data key="d0">44800</data>
    </edge>
    <edge source="CRI" target="ITA">
      <data key="d0">534775</data>
    </edge>
    <edge source="CRI" target="JPN">
      <data key="d0">1651025</data>
    </edge>
    <edge source="CRI" target="KOR">
      <data key="d0">51123</data>
    </edge>
    <edge source="CRI" target="MEX">
      <data key="d0">1316624</data>
    </edge>
    <edge source="CRI" target="NIC">
      <data key="d0">1397166</data>
    </edge>
    <edge source="CRI" target="PAN">
      <data key="d0">1182813</data>
    </edge>
    <edge source="CRI" target="PRT">
      <data key="d0">86292</data>
    </edge>
    <edge source="CRI" target="SGP">
      <data key="d0">1397300</data>
    </edge>
    <edge source="CRI" target="ESP">
      <data key="d0">7122822</data>
    </edge>
    <edge source="CRI" target="GBR">
      <data key="d0">283476</data>
    </edge>
    <edge source="CRI" target="USA">
      <data key="d0">79099914</data>
    </edge>
    <edge source="ECU" target="ARG">
      <data key="d0">14418119</data>
    </edge>
    <edge source="ECU" target="AUS">
      <data key="d0">162851</data>
    </edge>
    <edge source="ECU" target="BEL">
      <data key="d0">6626681</data>
    </edge>
    <edge source="ECU" target="BOL">
      <data key="d0">466747</data>
    </edge>
    <edge source="ECU" target="BRA">
      <data key="d0">6609807</data>
    </edge>
    <edge source="ECU" target="CAN">
      <data key="d0">3996847</data>
    </edge>
    <edge source="ECU" target="CAF">
      <data key="d0">29900</data>
    </edge>
    <edge source="ECU" target="CHL">
      <data key="d0">14442454</data>
    </edge>
    <edge source="ECU" target="CHN">
      <data key="d0">4826697</data>
    </edge>
    <edge source="ECU" target="COL">
      <data key="d0">29638065</data>
    </edge>
    <edge source="ECU" target="CRI">
      <data key="d0">173344</data>
    </edge>
    <edge source="ECU" target="DNK">
      <data key="d0">730776</data>
    </edge>
    <edge source="ECU" target="SLV">
      <data key="d0">41739</data>
    </edge>
    <edge source="ECU" target="FRA">
      <data key="d0">16948792</data>
    </edge>
    <edge source="ECU" target="DEU">
      <data key="d0">9405308</data>
    </edge>
    <edge source="ECU" target="GRC">
      <data key="d0">112325</data>
    </edge>
    <edge source="ECU" target="GTM">
      <data key="d0">40800</data>
    </edge>
    <edge source="ECU" target="HND">
      <data key="d0">52972</data>
    </edge>
    <edge source="ECU" target="HKG">
      <data key="d0">929678</data>
    </edge>
    <edge source="ECU" target="HUN">
      <data key="d0">655244</data>
    </edge>
    <edge source="ECU" target="IRL">
      <data key="d0">56718</data>
    </edge>
    <edge source="ECU" target="ISR">
      <data key="d0">30130</data>
    </edge>
    <edge source="ECU" target="ITA">
      <data key="d0">44467401</data>
    </edge>
    <edge source="ECU" target="JAM">
      <data key="d0">120109</data>
    </edge>
    <edge source="ECU" target="JPN">
      <data key="d0">25847231</data>
    </edge>
    <edge source="ECU" target="KOR">
      <data key="d0">12600</data>
    </edge>
    <edge source="ECU" target="MEX">
      <data key="d0">5803072</data>
    </edge>
    <edge source="ECU" target="NLD">
      <data key="d0">18247968</data>
    </edge>
    <edge source="ECU" target="NZL">
      <data key="d0">54047</data>
    </edge>
    <edge source="ECU" target="NIC">
      <data key="d0">327380</data>
    </edge>
    <edge source="ECU" target="PAN">
      <data key="d0">1567779</data>
    </edge>
    <edge source="ECU" target="PRY">
      <data key="d0">426277</data>
    </edge>
    <edge source="ECU" target="PER">
      <data key="d0">3453532</data>
    </edge>
    <edge source="ECU" target="POL">
      <data key="d0">245659</data>
    </edge>
    <edge source="ECU" target="PRT">
      <data key="d0">1635548</data>
    </edge>
    <edge source="ECU" target="ROU">
      <data key="d0">17530</data>
    </edge>
    <edge source="ECU" target="RUS">
      <data key="d0">54618</data>
    </edge>
    <edge source="ECU" target="SVK">
      <data key="d0">10034</data>
    </edge>
    <edge source="ECU" target="ZAF">
      <data key="d0">69360</data>
    </edge>
    <edge source="ECU" target="ESP">
      <data key="d0">51313006</data>
    </edge>
    <edge source="ECU" target="SWE">
      <data key="d0">369126</data>
    </edge>
    <edge source="ECU" target="GBR">
      <data key="d0">12342499</data>
    </edge>
    <edge source="ECU" target="USA">
      <data key="d0">245602355</data>
    </edge>
    <edge source="ECU" target="URY">
      <data key="d0">420382</data>
    </edge>
    <edge source="HKG" target="AUS">
      <data key="d0">2924526</data>
    </edge>
    <edge source="HKG" target="BEL">
      <data key="d0">156510</data>
    </edge>
    <edge source="HKG" target="BRA">
      <data key="d0">29894</data>
    </edge>
    <edge source="HKG" target="CAN">
      <data key="d0">17014694</data>
    </edge>
    <edge source="HKG" target="CHN">
      <data key="d0">286817691</data>
    </edge>
    <edge source="HKG" target="DNK">
      <data key="d0">44143</data>
    </edge>
    <edge source="HKG" target="FRA">
      <data key="d0">154534</data>
    </edge>
    <edge source="HKG" target="DEU">
      <data key="d0">254409</data>
    </edge>
    <edge source="HKG" target="GHA">
      <data key="d0">13092</data>
    </edge>
    <edge source="HKG" target="HUN">
      <data key="d0">17539</data>
    </edge>
    <edge source="HKG" target="IDN">
      <data key="d0">610529</data>
    </edge>
    <edge source="HKG" target="IRL">
      <data key="d0">12391</data>
    </edge>
    <edge source="HKG" target="ISR">
      <data key="d0">54311</data>
    </edge>
    <edge source="HKG" target="ITA">
      <data key="d0">58328</data>
    </edge>
    <edge source="HKG" target="JAM">
      <data key="d0">14762</data>
    </edge>
    <edge source="HKG" target="JPN">
      <data key="d0">42212513</data>
    </edge>
    <edge source="HKG" target="KOR">
      <data key="d0">14277691</data>
    </edge>
    <edge source="HKG" target="MYS">
      <data key="d0">3400863</data>
    </edge>
    <edge source="HKG" target="MUS">
      <data key="d0">20729</data>
    </edge>
    <edge source="HKG" target="NLD">
      <data key="d0">757276</data>
    </edge>
    <edge source="HKG" target="NZL">
      <data key="d0">344430</data>
    </edge>
    <edge source="HKG" target="PAN">
      <data key="d0">121453</data>
    </edge>
    <edge source="HKG" target="PER">
      <data key="d0">11471</data>
    </edge>
    <edge source="HKG" target="PHL">
      <data key="d0">1528769</data>
    </edge>
    <edge source="HKG" target="PRT">
      <data key="d0">77416</data>
    </edge>
    <edge source="HKG" target="ROU">
      <data key="d0">30617</data>
    </edge>
    <edge source="HKG" target="SEN">
      <data key="d0">17215</data>
    </edge>
    <edge source="HKG" target="IND">
      <data key="d0">100368</data>
    </edge>
    <edge source="HKG" target="SGP">
      <data key="d0">16947910</data>
    </edge>
    <edge source="HKG" target="VNM">
      <data key="d0">1668349</data>
    </edge>
    <edge source="HKG" target="ZAF">
      <data key="d0">26448</data>
    </edge>
    <edge source="HKG" target="ESP">
      <data key="d0">206347</data>
    </edge>
    <edge source="HKG" target="SWE">
      <data key="d0">36783</data>
    </edge>
    <edge source="HKG" target="CHE">
      <data key="d0">29479</data>
    </edge>
    <edge source="HKG" target="THA">
      <data key="d0">3749618</data>
    </edge>
    <edge source="HKG" target="ARE">
      <data key="d0">212304</data>
    </edge>
    <edge source="HKG" target="GBR">
      <data key="d0">1195692</data>
    </edge>
    <edge source="HKG" target="USA">
      <data key="d0">47705597</data>
    </edge>
    <edge source="HUN" target="AUT">
      <data key="d0">220000</data>
    </edge>
    <edge source="HUN" target="BEL">
      <data key="d0">892000</data>
    </edge>
    <edge source="HUN" target="CZE">
      <data key="d0">149000</data>
    </edge>
    <edge source="HUN" target="DEU">
      <data key="d0">961000</data>
    </edge>
    <edge source="HUN" target="ISR">
      <data key="d0">370000</data>
    </edge>
    <edge source="HUN" target="ITA">
      <data key="d0">657000</data>
    </edge>
    <edge source="HUN" target="NLD">
      <data key="d0">328000</data>
    </edge>
    <edge source="HUN" target="POL">
      <data key="d0">867000</data>
    </edge>
    <edge source="HUN" target="ROU">
      <data key="d0">83000</data>
    </edge>
    <edge source="HUN" target="SVK">
      <data key="d0">43000</data>
    </edge>
    <edge source="HUN" target="SVN">
      <data key="d0">22000</data>
    </edge>
    <edge source="HUN" target="UKR">
      <data key="d0">11000</data>
    </edge>
    <edge source="HUN" target="GBR">
      <data key="d0">82000</data>
    </edge>
    <edge source="HUN" target="SRB">
      <data key="d0">67000</data>
    </edge>
    <edge source="IDN" target="ARG">
      <data key="d0">26400</data>
    </edge>
    <edge source="IDN" target="AUS">
      <data key="d0">10286096</data>
    </edge>
    <edge source="IDN" target="AUT">
      <data key="d0">129352</data>
    </edge>
    <edge source="IDN" target="BEL">
      <data key="d0">18653896</data>
    </edge>
    <edge source="IDN" target="BRA">
      <data key="d0">177104</data>
    </edge>
    <edge source="IDN" target="BGR">
      <data key="d0">366244</data>
    </edge>
    <edge source="IDN" target="CMR">
      <data key="d0">128492</data>
    </edge>
    <edge source="IDN" target="CAN">
      <data key="d0">10085638</data>
    </edge>
    <edge source="IDN" target="LKA">
      <data key="d0">2334155</data>
    </edge>
    <edge source="IDN" target="CHN">
      <data key="d0">31656303</data>
    </edge>
    <edge source="IDN" target="CRI">
      <data key="d0">30304</data>
    </edge>
    <edge source="IDN" target="CZE">
      <data key="d0">205322</data>
    </edge>
    <edge source="IDN" target="DNK">
      <data key="d0">2730526</data>
    </edge>
    <edge source="IDN" target="ECU">
      <data key="d0">108058</data>
    </edge>
    <edge source="IDN" target="FIN">
      <data key="d0">31368</data>
    </edge>
    <edge source="IDN" target="FRA">
      <data key="d0">19439435</data>
    </edge>
    <edge source="IDN" target="GEO">
      <data key="d0">22341</data>
    </edge>
    <edge source="IDN" target="GMB">
      <data key="d0">97468</data>
    </edge>
    <edge source="IDN" target="PSE">
      <data key="d0">13001</data>
    </edge>
    <edge source="IDN" target="DEU">
      <data key="d0">15664548</data>
    </edge>
    <edge source="IDN" target="GRC">
      <data key="d0">419533</data>
    </edge>
    <edge source="IDN" target="HKG">
      <data key="d0">59667405</data>
    </edge>
    <edge source="IDN" target="HUN">
      <data key="d0">21708</data>
    </edge>
    <edge source="IDN" target="IRL">
      <data key="d0">1412582</data>
    </edge>
    <edge source="IDN" target="ITA">
      <data key="d0">7022009</data>
    </edge>
    <edge source="IDN" target="CIV">
      <data key="d0">36153</data>
    </edge>
    <edge source="IDN" target="JPN">
      <data key="d0">783914303</data>
    </edge>
    <edge source="IDN" target="JOR">
      <data key="d0">3687539</data>
    </edge>
    <edge source="IDN" target="KOR">
      <data key="d0">20344849</data>
    </edge>
    <edge source="IDN" target="LBN">
      <data key="d0">343410</data>
    </edge>
    <edge source="IDN" target="MYS">
      <data key="d0">21136507</data>
    </edge>
    <edge source="IDN" target="MUS">
      <data key="d0">207529</data>
    </edge>
    <edge source="IDN" target="MEX">
      <data key="d0">12931</data>
    </edge>
    <edge source="IDN" target="MAR">
      <data key="d0">101595</data>
    </edge>
    <edge source="IDN" target="OMN">
      <data key="d0">33750</data>
    </edge>
    <edge source="IDN" target="NLD">
      <data key="d0">41439692</data>
    </edge>
    <edge source="IDN" target="NZL">
      <data key="d0">297646</data>
    </edge>
    <edge source="IDN" target="NER">
      <data key="d0">13380</data>
    </edge>
    <edge source="IDN" target="NOR">
      <data key="d0">132727</data>
    </edge>
    <edge source="IDN" target="PAN">
      <data key="d0">92458</data>
    </edge>
    <edge source="IDN" target="PER">
      <data key="d0">16000</data>
    </edge>
    <edge source="IDN" target="PHL">
      <data key="d0">3189910</data>
    </edge>
    <edge source="IDN" target="POL">
      <data key="d0">1168114</data>
    </edge>
    <edge source="IDN" target="PRT">
      <data key="d0">61788</data>
    </edge>
    <edge source="IDN" target="RUS">
      <data key="d0">535233</data>
    </edge>
    <edge source="IDN" target="SAU">
      <data key="d0">4133543</data>
    </edge>
    <edge source="IDN" target="SEN">
      <data key="d0">33994</data>
    </edge>
    <edge source="IDN" target="SGP">
      <data key="d0">81790419</data>
    </edge>
    <edge source="IDN" target="VNM">
      <data key="d0">680911</data>
    </edge>
    <edge source="IDN" target="SVN">
      <data key="d0">227446</data>
    </edge>
    <edge source="IDN" target="ZAF">
      <data key="d0">827782</data>
    </edge>
    <edge source="IDN" target="ESP">
      <data key="d0">3137304</data>
    </edge>
    <edge source="IDN" target="SWE">
      <data key="d0">2037004</data>
    </edge>
    <edge source="IDN" target="CHE">
      <data key="d0">763672</data>
    </edge>
    <edge source="IDN" target="THA">
      <data key="d0">23765711</data>
    </edge>
    <edge source="IDN" target="ARE">
      <data key="d0">122527</data>
    </edge>
    <edge source="IDN" target="UGA">
      <data key="d0">152928</data>
    </edge>
    <edge source="IDN" target="MKD">
      <data key="d0">26000</data>
    </edge>
    <edge source="IDN" target="EGY">
      <data key="d0">7421434</data>
    </edge>
    <edge source="IDN" target="GBR">
      <data key="d0">45294806</data>
    </edge>
    <edge source="IDN" target="USA">
      <data key="d0">322466093</data>
    </edge>
    <edge source="ISR" target="AUT">
      <data key="d0">12000</data>
    </edge>
    <edge source="ISR" target="BEL">
      <data key="d0">1209000</data>
    </edge>
    <edge source="ISR" target="DNK">
      <data key="d0">254000</data>
    </edge>
    <edge source="ISR" target="FRA">
      <data key="d0">1014000</data>
    </edge>
    <edge source="ISR" target="DEU">
      <data key="d0">355000</data>
    </edge>
    <edge source="ISR" target="GRC">
      <data key="d0">48000</data>
    </edge>
    <edge source="ISR" target="ITA">
      <data key="d0">438000</data>
    </edge>
    <edge source="ISR" target="JPN">
      <data key="d0">14000</data>
    </edge>
    <edge source="ISR" target="MAR">
      <data key="d0">11000</data>
    </edge>
    <edge source="ISR" target="NLD">
      <data key="d0">1116000</data>
    </edge>
    <edge source="ISR" target="POL">
      <data key="d0">21000</data>
    </edge>
    <edge source="ISR" target="PRT">
      <data key="d0">277000</data>
    </edge>
    <edge source="ISR" target="ZAF">
      <data key="d0">88000</data>
    </edge>
    <edge source="ISR" target="ESP">
      <data key="d0">176000</data>
    </edge>
    <edge source="ISR" target="SWE">
      <data key="d0">27000</data>
    </edge>
    <edge source="ISR" target="CHE">
      <data key="d0">44000</data>
    </edge>
    <edge source="ISR" target="TUR">
      <data key="d0">90000</data>
    </edge>
    <edge source="ISR" target="GBR">
      <data key="d0">1422000</data>
    </edge>
    <edge source="ISR" target="USA">
      <data key="d0">247000</data>
    </edge>
    <edge source="JAM" target="BEL">
      <data key="d0">554231</data>
    </edge>
    <edge source="JAM" target="CAN">
      <data key="d0">860825</data>
    </edge>
    <edge source="JAM" target="DEU">
      <data key="d0">264171</data>
    </edge>
    <edge source="JAM" target="HND">
      <data key="d0">116162</data>
    </edge>
    <edge source="JAM" target="GBR">
      <data key="d0">472301</data>
    </edge>
    <edge source="JAM" target="USA">
      <data key="d0">7568800</data>
    </edge>
    <edge source="JPN" target="AUS">
      <data key="d0">12060154</data>
    </edge>
    <edge source="JPN" target="AUT">
      <data key="d0">20376</data>
    </edge>
    <edge source="JPN" target="BEL">
      <data key="d0">594727</data>
    </edge>
    <edge source="JPN" target="BRA">
      <data key="d0">4872616</data>
    </edge>
    <edge source="JPN" target="BGR">
      <data key="d0">26843</data>
    </edge>
    <edge source="JPN" target="KHM">
      <data key="d0">1568704</data>
    </edge>
    <edge source="JPN" target="CMR">
      <data key="d0">36307</data>
    </edge>
    <edge source="JPN" target="CAN">
      <data key="d0">12137991</data>
    </edge>
    <edge source="JPN" target="CAF">
      <data key="d0">248442</data>
    </edge>
    <edge source="JPN" target="LKA">
      <data key="d0">101238</data>
    </edge>
    <edge source="JPN" target="CHL">
      <data key="d0">159294</data>
    </edge>
    <edge source="JPN" target="CHN">
      <data key="d0">54634985</data>
    </edge>
    <edge source="JPN" target="BEN">
      <data key="d0">836497</data>
    </edge>
    <edge source="JPN" target="ECU">
      <data key="d0">334890</data>
    </edge>
    <edge source="JPN" target="FRA">
      <data key="d0">3304014</data>
    </edge>
    <edge source="JPN" target="GMB">
      <data key="d0">368599</data>
    </edge>
    <edge source="JPN" target="DEU">
      <data key="d0">2048581</data>
    </edge>
    <edge source="JPN" target="GRC">
      <data key="d0">101600</data>
    </edge>
    <edge source="JPN" target="HKG">
      <data key="d0">191214110</data>
    </edge>
    <edge source="JPN" target="IDN">
      <data key="d0">3250152</data>
    </edge>
    <edge source="JPN" target="IRL">
      <data key="d0">720896</data>
    </edge>
    <edge source="JPN" target="ITA">
      <data key="d0">807446</data>
    </edge>
    <edge source="JPN" target="CIV">
      <data key="d0">333025</data>
    </edge>
    <edge source="JPN" target="KOR">
      <data key="d0">124352849</data>
    </edge>
    <edge source="JPN" target="LBN">
      <data key="d0">378249</data>
    </edge>
    <edge source="JPN" target="MWI">
      <data key="d0">71194</data>
    </edge>
    <edge source="JPN" target="MYS">
      <data key="d0">3438089</data>
    </edge>
    <edge source="JPN" target="MUS">
      <data key="d0">365333</data>
    </edge>
    <edge source="JPN" target="NAM">
      <data key="d0">11144</data>
    </edge>
    <edge source="JPN" target="NLD">
      <data key="d0">3742202</data>
    </edge>
    <edge source="JPN" target="NZL">
      <data key="d0">22592382</data>
    </edge>
    <edge source="JPN" target="NER">
      <data key="d0">144912</data>
    </edge>
    <edge source="JPN" target="NOR">
      <data key="d0">674234</data>
    </edge>
    <edge source="JPN" target="PAN">
      <data key="d0">117921</data>
    </edge>
    <edge source="JPN" target="PER">
      <data key="d0">298574</data>
    </edge>
    <edge source="JPN" target="PHL">
      <data key="d0">2051986</data>
    </edge>
    <edge source="JPN" target="PRT">
      <data key="d0">310729</data>
    </edge>
    <edge source="JPN" target="RUS">
      <data key="d0">6973342</data>
    </edge>
    <edge source="JPN" target="SAU">
      <data key="d0">4247920</data>
    </edge>
    <edge source="JPN" target="SEN">
      <data key="d0">279479</data>
    </edge>
    <edge source="JPN" target="IND">
      <data key="d0">47321</data>
    </edge>
    <edge source="JPN" target="SGP">
      <data key="d0">17123508</data>
    </edge>
    <edge source="JPN" target="VNM">
      <data key="d0">476546</data>
    </edge>
    <edge source="JPN" target="ZAF">
      <data key="d0">5181731</data>
    </edge>
    <edge source="JPN" target="ESP">
      <data key="d0">14589140</data>
    </edge>
    <edge source="JPN" target="CHE">
      <data key="d0">366938</data>
    </edge>
    <edge source="JPN" target="THA">
      <data key="d0">31761185</data>
    </edge>
    <edge source="JPN" target="ARE">
      <data key="d0">266869</data>
    </edge>
    <edge source="JPN" target="TUN">
      <data key="d0">181832</data>
    </edge>
    <edge source="JPN" target="TUR">
      <data key="d0">39443</data>
    </edge>
    <edge source="JPN" target="GBR">
      <data key="d0">3073618</data>
    </edge>
    <edge source="JPN" target="USA">
      <data key="d0">136045043</data>
    </edge>
    <edge source="JPN" target="URY">
      <data key="d0">393976</data>
    </edge>
    <edge source="JOR" target="ARG">
      <data key="d0">290551</data>
    </edge>
    <edge source="JOR" target="CHN">
      <data key="d0">98731</data>
    </edge>
    <edge source="JOR" target="PSE">
      <data key="d0">70522</data>
    </edge>
    <edge source="JOR" target="ISR">
      <data key="d0">174507</data>
    </edge>
    <edge source="JOR" target="LBN">
      <data key="d0">229566</data>
    </edge>
    <edge source="JOR" target="MAR">
      <data key="d0">31200</data>
    </edge>
    <edge source="JOR" target="NAM">
      <data key="d0">35261</data>
    </edge>
    <edge source="JOR" target="NLD">
      <data key="d0">21157</data>
    </edge>
    <edge source="JOR" target="NOR">
      <data key="d0">84626</data>
    </edge>
    <edge source="KOR" target="ARG">
      <data key="d0">290797</data>
    </edge>
    <edge source="KOR" target="AUS">
      <data key="d0">5708448</data>
    </edge>
    <edge source="KOR" target="BEL">
      <data key="d0">3557484</data>
    </edge>
    <edge source="KOR" target="BRA">
      <data key="d0">2145725</data>
    </edge>
    <edge source="KOR" target="BGR">
      <data key="d0">23947</data>
    </edge>
    <edge source="KOR" target="CAN">
      <data key="d0">11836045</data>
    </edge>
    <edge source="KOR" target="LKA">
      <data key="d0">425565</data>
    </edge>
    <edge source="KOR" target="CHL">
      <data key="d0">39377</data>
    </edge>
    <edge source="KOR" target="CHN">
      <data key="d0">82254980</data>
    </edge>
    <edge source="KOR" target="COL">
      <data key="d0">27377</data>
    </edge>
    <edge source="KOR" target="CRI">
      <data key="d0">38888</data>
    </edge>
    <edge source="KOR" target="DNK">
      <data key="d0">5404907</data>
    </edge>
    <edge source="KOR" target="FRA">
      <data key="d0">4099346</data>
    </edge>
    <edge source="KOR" target="DEU">
      <data key="d0">1491596</data>
    </edge>
    <edge source="KOR" target="GRC">
      <data key="d0">459987</data>
    </edge>
    <edge source="KOR" target="HND">
      <data key="d0">43815</data>
    </edge>
    <edge source="KOR" target="HKG">
      <data key="d0">10882980</data>
    </edge>
    <edge source="KOR" target="IDN">
      <data key="d0">4777604</data>
    </edge>
    <edge source="KOR" target="ISR">
      <data key="d0">165569</data>
    </edge>
    <edge source="KOR" target="ITA">
      <data key="d0">10681969</data>
    </edge>
    <edge source="KOR" target="JPN">
      <data key="d0">1035683600</data>
    </edge>
    <edge source="KOR" target="KAZ">
      <data key="d0">26058</data>
    </edge>
    <edge source="KOR" target="KGZ">
      <data key="d0">20714</data>
    </edge>
    <edge source="KOR" target="LBN">
      <data key="d0">44628</data>
    </edge>
    <edge source="KOR" target="LVA">
      <data key="d0">281129</data>
    </edge>
    <edge source="KOR" target="LTU">
      <data key="d0">57270</data>
    </edge>
    <edge source="KOR" target="MYS">
      <data key="d0">1509200</data>
    </edge>
    <edge source="KOR" target="MEX">
      <data key="d0">499170</data>
    </edge>
    <edge source="KOR" target="MAR">
      <data key="d0">34105</data>
    </edge>
    <edge source="KOR" target="OMN">
      <data key="d0">443398</data>
    </edge>
    <edge source="KOR" target="NLD">
      <data key="d0">2006092</data>
    </edge>
    <edge source="KOR" target="NZL">
      <data key="d0">21684456</data>
    </edge>
    <edge source="KOR" target="NOR">
      <data key="d0">3253880</data>
    </edge>
    <edge source="KOR" target="PAN">
      <data key="d0">2071981</data>
    </edge>
    <edge source="KOR" target="PER">
      <data key="d0">132950</data>
    </edge>
    <edge source="KOR" target="PHL">
      <data key="d0">12800714</data>
    </edge>
    <edge source="KOR" target="POL">
      <data key="d0">53345</data>
    </edge>
    <edge source="KOR" target="PRT">
      <data key="d0">1526549</data>
    </edge>
    <edge source="KOR" target="RUS">
      <data key="d0">4602069</data>
    </edge>
    <edge source="KOR" target="SAU">
      <data key="d0">51472</data>
    </edge>
    <edge source="KOR" target="IND">
      <data key="d0">407608</data>
    </edge>
    <edge source="KOR" target="SGP">
      <data key="d0">4785709</data>
    </edge>
    <edge source="KOR" target="VNM">
      <data key="d0">460112</data>
    </edge>
    <edge source="KOR" target="ZAF">
      <data key="d0">1157792</data>
    </edge>
    <edge source="KOR" target="ESP">
      <data key="d0">24809509</data>
    </edge>
    <edge source="KOR" target="SWE">
      <data key="d0">1556748</data>
    </edge>
    <edge source="KOR" target="THA">
      <data key="d0">11923951</data>
    </edge>
    <edge source="KOR" target="ARE">
      <data key="d0">231651</data>
    </edge>
    <edge source="KOR" target="TUR">
      <data key="d0">28013</data>
    </edge>
    <edge source="KOR" target="UKR">
      <data key="d0">274452</data>
    </edge>
    <edge source="KOR" target="EGY">
      <data key="d0">39337</data>
    </edge>
    <edge source="KOR" target="GBR">
      <data key="d0">6914766</data>
    </edge>
    <edge source="KOR" target="USA">
      <data key="d0">64151490</data>
    </edge>
    <edge source="KOR" target="URY">
      <data key="d0">26987</data>
    </edge>
    <edge source="LBN" target="DEU">
      <data key="d0">12836</data>
    </edge>
    <edge source="LBN" target="CIV">
      <data key="d0">22591</data>
    </edge>
    <edge source="LTU" target="BEL">
      <data key="d0">133295</data>
    </edge>
    <edge source="LTU" target="BGR">
      <data key="d0">231270</data>
    </edge>
    <edge source="LTU" target="BLR">
      <data key="d0">1187823</data>
    </edge>
    <edge source="LTU" target="CZE">
      <data key="d0">115908</data>
    </edge>
    <edge source="LTU" target="DNK">
      <data key="d0">2923056</data>
    </edge>
    <edge source="LTU" target="EST">
      <data key="d0">655863</data>
    </edge>
    <edge source="LTU" target="FRA">
      <data key="d0">841450</data>
    </edge>
    <edge source="LTU" target="DEU">
      <data key="d0">7952643</data>
    </edge>
    <edge source="LTU" target="GRC">
      <data key="d0">68871</data>
    </edge>
    <edge source="LTU" target="IRL">
      <data key="d0">352043</data>
    </edge>
    <edge source="LTU" target="ISR">
      <data key="d0">122817</data>
    </edge>
    <edge source="LTU" target="ITA">
      <data key="d0">148314</data>
    </edge>
    <edge source="LTU" target="KAZ">
      <data key="d0">19530</data>
    </edge>
    <edge source="LTU" target="LVA">
      <data key="d0">3313524</data>
    </edge>
    <edge source="LTU" target="MDA">
      <data key="d0">24785</data>
    </edge>
    <edge source="LTU" target="NLD">
      <data key="d0">152258</data>
    </edge>
    <edge source="LTU" target="NOR">
      <data key="d0">58630</data>
    </edge>
    <edge source="LTU" target="POL">
      <data key="d0">593229</data>
    </edge>
    <edge source="LTU" target="RUS">
      <data key="d0">7460253</data>
    </edge>
    <edge source="LTU" target="IND">
      <data key="d0">44150</data>
    </edge>
    <edge source="LTU" target="SVK">
      <data key="d0">64008</data>
    </edge>
    <edge source="LTU" target="ESP">
      <data key="d0">39578</data>
    </edge>
    <edge source="LTU" target="SWE">
      <data key="d0">15758</data>
    </edge>
    <edge source="LTU" target="UKR">
      <data key="d0">2671681</data>
    </edge>
    <edge source="LTU" target="GBR">
      <data key="d0">1530597</data>
    </edge>
    <edge source="LTU" target="USA">
      <data key="d0">2333642</data>
    </edge>
    <edge source="LTU" target="SRB">
      <data key="d0">19824</data>
    </edge>
    <edge source="MYS" target="AUS">
      <data key="d0">16054304</data>
    </edge>
    <edge source="MYS" target="AUT">
      <data key="d0">10912</data>
    </edge>
    <edge source="MYS" target="BEL">
      <data key="d0">13392710</data>
    </edge>
    <edge source="MYS" target="CMR">
      <data key="d0">23900</data>
    </edge>
    <edge source="MYS" target="CAN">
      <data key="d0">227950</data>
    </edge>
    <edge source="MYS" target="LKA">
      <data key="d0">129566</data>
    </edge>
    <edge source="MYS" target="CHN">
      <data key="d0">14875779</data>
    </edge>
    <edge source="MYS" target="CRI">
      <data key="d0">43210</data>
    </edge>
    <edge source="MYS" target="HRV">
      <data key="d0">29509</data>
    </edge>
    <edge source="MYS" target="DNK">
      <data key="d0">4235791</data>
    </edge>
    <edge source="MYS" target="FIN">
      <data key="d0">15372</data>
    </edge>
    <edge source="MYS" target="FRA">
      <data key="d0">14671940</data>
    </edge>
    <edge source="MYS" target="DEU">
      <data key="d0">3723447</data>
    </edge>
    <edge source="MYS" target="GRC">
      <data key="d0">1365110</data>
    </edge>
    <edge source="MYS" target="HKG">
      <data key="d0">30060134</data>
    </edge>
    <edge source="MYS" target="IDN">
      <data key="d0">2789486</data>
    </edge>
    <edge source="MYS" target="ITA">
      <data key="d0">30676645</data>
    </edge>
    <edge source="MYS" target="JPN">
      <data key="d0">67103175</data>
    </edge>
    <edge source="MYS" target="JOR">
      <data key="d0">93495</data>
    </edge>
    <edge source="MYS" target="KOR">
      <data key="d0">3642140</data>
    </edge>
    <edge source="MYS" target="LBN">
      <data key="d0">216141</data>
    </edge>
    <edge source="MYS" target="MUS">
      <data key="d0">92229</data>
    </edge>
    <edge source="MYS" target="NLD">
      <data key="d0">20803908</data>
    </edge>
    <edge source="MYS" target="NZL">
      <data key="d0">640222</data>
    </edge>
    <edge source="MYS" target="PAK">
      <data key="d0">15144</data>
    </edge>
    <edge source="MYS" target="PHL">
      <data key="d0">1030129</data>
    </edge>
    <edge source="MYS" target="PRT">
      <data key="d0">2651357</data>
    </edge>
    <edge source="MYS" target="RUS">
      <data key="d0">91446</data>
    </edge>
    <edge source="MYS" target="SAU">
      <data key="d0">101553</data>
    </edge>
    <edge source="MYS" target="SGP">
      <data key="d0">40412310</data>
    </edge>
    <edge source="MYS" target="VNM">
      <data key="d0">1048862</data>
    </edge>
    <edge source="MYS" target="ZAF">
      <data key="d0">290193</data>
    </edge>
    <edge source="MYS" target="ESP">
      <data key="d0">12766523</data>
    </edge>
    <edge source="MYS" target="SWE">
      <data key="d0">49132</data>
    </edge>
    <edge source="MYS" target="CHE">
      <data key="d0">226022</data>
    </edge>
    <edge source="MYS" target="THA">
      <data key="d0">11028137</data>
    </edge>
    <edge source="MYS" target="ARE">
      <data key="d0">198535</data>
    </edge>
    <edge source="MYS" target="EGY">
      <data key="d0">11482</data>
    </edge>
    <edge source="MYS" target="GBR">
      <data key="d0">15355880</data>
    </edge>
    <edge source="MYS" target="USA">
      <data key="d0">23786446</data>
    </edge>
    <edge source="MEX" target="AUS">
      <data key="d0">181678</data>
    </edge>
    <edge source="MEX" target="BEL">
      <data key="d0">58243</data>
    </edge>
    <edge source="MEX" target="CAN">
      <data key="d0">603524</data>
    </edge>
    <edge source="MEX" target="CHL">
      <data key="d0">56832</data>
    </edge>
    <edge source="MEX" target="CHN">
      <data key="d0">5318526</data>
    </edge>
    <edge source="MEX" target="CRI">
      <data key="d0">271787</data>
    </edge>
    <edge source="MEX" target="SLV">
      <data key="d0">42213</data>
    </edge>
    <edge source="MEX" target="FRA">
      <data key="d0">15385357</data>
    </edge>
    <edge source="MEX" target="GRC">
      <data key="d0">47916</data>
    </edge>
    <edge source="MEX" target="GTM">
      <data key="d0">164253</data>
    </edge>
    <edge source="MEX" target="HND">
      <data key="d0">443135</data>
    </edge>
    <edge source="MEX" target="HKG">
      <data key="d0">10976157</data>
    </edge>
    <edge source="MEX" target="IDN">
      <data key="d0">19872</data>
    </edge>
    <edge source="MEX" target="ITA">
      <data key="d0">3571266</data>
    </edge>
    <edge source="MEX" target="JPN">
      <data key="d0">15524623</data>
    </edge>
    <edge source="MEX" target="KOR">
      <data key="d0">19921788</data>
    </edge>
    <edge source="MEX" target="MYS">
      <data key="d0">1139985</data>
    </edge>
    <edge source="MEX" target="MAR">
      <data key="d0">204169</data>
    </edge>
    <edge source="MEX" target="NLD">
      <data key="d0">173902</data>
    </edge>
    <edge source="MEX" target="NIC">
      <data key="d0">90879</data>
    </edge>
    <edge source="MEX" target="PAN">
      <data key="d0">16800</data>
    </edge>
    <edge source="MEX" target="PHL">
      <data key="d0">1528667</data>
    </edge>
    <edge source="MEX" target="PRT">
      <data key="d0">45600</data>
    </edge>
    <edge source="MEX" target="SGP">
      <data key="d0">3574990</data>
    </edge>
    <edge source="MEX" target="SVN">
      <data key="d0">58800</data>
    </edge>
    <edge source="MEX" target="ESP">
      <data key="d0">7466989</data>
    </edge>
    <edge source="MEX" target="THA">
      <data key="d0">192162</data>
    </edge>
    <edge source="MEX" target="GBR">
      <data key="d0">330848</data>
    </edge>
    <edge source="MEX" target="USA">
      <data key="d0">595439795</data>
    </edge>
    <edge source="MEX" target="URY">
      <data key="d0">3824814</data>
    </edge>
    <edge source="MAR" target="AUS">
      <data key="d0">754495</data>
    </edge>
    <edge source="MAR" target="AUT">
      <data key="d0">778829</data>
    </edge>
    <edge source="MAR" target="BEL">
      <data key="d0">4492392</data>
    </edge>
    <edge source="MAR" target="BGR">
      <data key="d0">13997</data>
    </edge>
    <edge source="MAR" target="CMR">
      <data key="d0">3316196</data>
    </edge>
    <edge source="MAR" target="CAN">
      <data key="d0">1428173</data>
    </edge>
    <edge source="MAR" target="CHL">
      <data key="d0">293763</data>
    </edge>
    <edge source="MAR" target="CHN">
      <data key="d0">2958526</data>
    </edge>
    <edge source="MAR" target="CRI">
      <data key="d0">128653</data>
    </edge>
    <edge source="MAR" target="CZE">
      <data key="d0">752453</data>
    </edge>
    <edge source="MAR" target="BEN">
      <data key="d0">1902961</data>
    </edge>
    <edge source="MAR" target="SLV">
      <data key="d0">291159</data>
    </edge>
    <edge source="MAR" target="FIN">
      <data key="d0">61769</data>
    </edge>
    <edge source="MAR" target="FRA">
      <data key="d0">42646088</data>
    </edge>
    <edge source="MAR" target="GMB">
      <data key="d0">1126229</data>
    </edge>
    <edge source="MAR" target="DEU">
      <data key="d0">17805016</data>
    </edge>
    <edge source="MAR" target="GHA">
      <data key="d0">3320840</data>
    </edge>
    <edge source="MAR" target="GRC">
      <data key="d0">15114418</data>
    </edge>
    <edge source="MAR" target="HND">
      <data key="d0">46206</data>
    </edge>
    <edge source="MAR" target="HKG">
      <data key="d0">410930</data>
    </edge>
    <edge source="MAR" target="HUN">
      <data key="d0">552197</data>
    </edge>
    <edge source="MAR" target="ITA">
      <data key="d0">150441040</data>
    </edge>
    <edge source="MAR" target="CIV">
      <data key="d0">4260671</data>
    </edge>
    <edge source="MAR" target="JAM">
      <data key="d0">52301</data>
    </edge>
    <edge source="MAR" target="JPN">
      <data key="d0">257263760</data>
    </edge>
    <edge source="MAR" target="JOR">
      <data key="d0">4740791</data>
    </edge>
    <edge source="MAR" target="KOR">
      <data key="d0">489322</data>
    </edge>
    <edge source="MAR" target="LBN">
      <data key="d0">2017529</data>
    </edge>
    <edge source="MAR" target="MDG">
      <data key="d0">132811</data>
    </edge>
    <edge source="MAR" target="MYS">
      <data key="d0">52576</data>
    </edge>
    <edge source="MAR" target="MRT">
      <data key="d0">340118</data>
    </edge>
    <edge source="MAR" target="MUS">
      <data key="d0">1554652</data>
    </edge>
    <edge source="MAR" target="MOZ">
      <data key="d0">52208</data>
    </edge>
    <edge source="MAR" target="NLD">
      <data key="d0">22533384</data>
    </edge>
    <edge source="MAR" target="NER">
      <data key="d0">219412</data>
    </edge>
    <edge source="MAR" target="NOR">
      <data key="d0">189494</data>
    </edge>
    <edge source="MAR" target="POL">
      <data key="d0">262743</data>
    </edge>
    <edge source="MAR" target="PRT">
      <data key="d0">9439304</data>
    </edge>
    <edge source="MAR" target="ROU">
      <data key="d0">190469</data>
    </edge>
    <edge source="MAR" target="RUS">
      <data key="d0">176790</data>
    </edge>
    <edge source="MAR" target="SAU">
      <data key="d0">1088734</data>
    </edge>
    <edge source="MAR" target="SEN">
      <data key="d0">98857</data>
    </edge>
    <edge source="MAR" target="SGP">
      <data key="d0">43868</data>
    </edge>
    <edge source="MAR" target="SVK">
      <data key="d0">304233</data>
    </edge>
    <edge source="MAR" target="SVN">
      <data key="d0">52023</data>
    </edge>
    <edge source="MAR" target="ZAF">
      <data key="d0">835748</data>
    </edge>
    <edge source="MAR" target="ESP">
      <data key="d0">327343616</data>
    </edge>
    <edge source="MAR" target="SWE">
      <data key="d0">250429</data>
    </edge>
    <edge source="MAR" target="CHE">
      <data key="d0">1583201</data>
    </edge>
    <edge source="MAR" target="THA">
      <data key="d0">5424592</data>
    </edge>
    <edge source="MAR" target="TGO">
      <data key="d0">892915</data>
    </edge>
    <edge source="MAR" target="ARE">
      <data key="d0">439045</data>
    </edge>
    <edge source="MAR" target="TUN">
      <data key="d0">83643</data>
    </edge>
    <edge source="MAR" target="TUR">
      <data key="d0">107113</data>
    </edge>
    <edge source="MAR" target="EGY">
      <data key="d0">4656519</data>
    </edge>
    <edge source="MAR" target="GBR">
      <data key="d0">8507168</data>
    </edge>
    <edge source="MAR" target="TZA">
      <data key="d0">476013</data>
    </edge>
    <edge source="MAR" target="USA">
      <data key="d0">23771486</data>
    </edge>
    <edge source="MAR" target="BFA">
      <data key="d0">385144</data>
    </edge>
    <edge source="MAR" target="URY">
      <data key="d0">50317</data>
    </edge>
    <edge source="NLD" target="ALB">
      <data key="d0">13808</data>
    </edge>
    <edge source="NLD" target="AZE">
      <data key="d0">34980</data>
    </edge>
    <edge source="NLD" target="ARG">
      <data key="d0">73641</data>
    </edge>
    <edge source="NLD" target="AUS">
      <data key="d0">2527730</data>
    </edge>
    <edge source="NLD" target="AUT">
      <data key="d0">7264693</data>
    </edge>
    <edge source="NLD" target="BEL">
      <data key="d0">216475345</data>
    </edge>
    <edge source="NLD" target="BRA">
      <data key="d0">162931</data>
    </edge>
    <edge source="NLD" target="BGR">
      <data key="d0">174898</data>
    </edge>
    <edge source="NLD" target="BLR">
      <data key="d0">2559948</data>
    </edge>
    <edge source="NLD" target="CMR">
      <data key="d0">286280</data>
    </edge>
    <edge source="NLD" target="CAN">
      <data key="d0">3523726</data>
    </edge>
    <edge source="NLD" target="CHN">
      <data key="d0">7920099</data>
    </edge>
    <edge source="NLD" target="HRV">
      <data key="d0">1012565</data>
    </edge>
    <edge source="NLD" target="CZE">
      <data key="d0">2900538</data>
    </edge>
    <edge source="NLD" target="BEN">
      <data key="d0">858839</data>
    </edge>
    <edge source="NLD" target="DNK">
      <data key="d0">13165186</data>
    </edge>
    <edge source="NLD" target="ETH">
      <data key="d0">13808</data>
    </edge>
    <edge source="NLD" target="EST">
      <data key="d0">753901</data>
    </edge>
    <edge source="NLD" target="FIN">
      <data key="d0">762185</data>
    </edge>
    <edge source="NLD" target="FRA">
      <data key="d0">229995849</data>
    </edge>
    <edge source="NLD" target="GEO">
      <data key="d0">41423</data>
    </edge>
    <edge source="NLD" target="GMB">
      <data key="d0">22092</data>
    </edge>
    <edge source="NLD" target="PSE">
      <data key="d0">41423</data>
    </edge>
    <edge source="NLD" target="DEU">
      <data key="d0">214955577</data>
    </edge>
    <edge source="NLD" target="GHA">
      <data key="d0">1731486</data>
    </edge>
    <edge source="NLD" target="GRC">
      <data key="d0">12056887</data>
    </edge>
    <edge source="NLD" target="HKG">
      <data key="d0">1035578</data>
    </edge>
    <edge source="NLD" target="HUN">
      <data key="d0">359921</data>
    </edge>
    <edge source="NLD" target="IDN">
      <data key="d0">754821</data>
    </edge>
    <edge source="NLD" target="IRL">
      <data key="d0">3907580</data>
    </edge>
    <edge source="NLD" target="ISR">
      <data key="d0">6958162</data>
    </edge>
    <edge source="NLD" target="ITA">
      <data key="d0">151708928</data>
    </edge>
    <edge source="NLD" target="CIV">
      <data key="d0">4468173</data>
    </edge>
    <edge source="NLD" target="JAM">
      <data key="d0">1448888</data>
    </edge>
    <edge source="NLD" target="JPN">
      <data key="d0">35324710</data>
    </edge>
    <edge source="NLD" target="KAZ">
      <data key="d0">101256</data>
    </edge>
    <edge source="NLD" target="JOR">
      <data key="d0">120587</data>
    </edge>
    <edge source="NLD" target="KOR">
      <data key="d0">2374005</data>
    </edge>
    <edge source="NLD" target="LBN">
      <data key="d0">171216</data>
    </edge>
    <edge source="NLD" target="LVA">
      <data key="d0">363603</data>
    </edge>
    <edge source="NLD" target="LTU">
      <data key="d0">1974502</data>
    </edge>
    <edge source="NLD" target="MYS">
      <data key="d0">743775</data>
    </edge>
    <edge source="NLD" target="MDA">
      <data key="d0">231049</data>
    </edge>
    <edge source="NLD" target="MAR">
      <data key="d0">27388041</data>
    </edge>
    <edge source="NLD" target="NZL">
      <data key="d0">39582</data>
    </edge>
    <edge source="NLD" target="NOR">
      <data key="d0">1791319</data>
    </edge>
    <edge source="NLD" target="PER">
      <data key="d0">41423</data>
    </edge>
    <edge source="NLD" target="POL">
      <data key="d0">13462512</data>
    </edge>
    <edge source="NLD" target="PRT">
      <data key="d0">18219726</data>
    </edge>
    <edge source="NLD" target="ROU">
      <data key="d0">2446725</data>
    </edge>
    <edge source="NLD" target="RUS">
      <data key="d0">4135868</data>
    </edge>
    <edge source="NLD" target="SAU">
      <data key="d0">807290</data>
    </edge>
    <edge source="NLD" target="SEN">
      <data key="d0">26695</data>
    </edge>
    <edge source="NLD" target="IND">
      <data key="d0">79164</data>
    </edge>
    <edge source="NLD" target="SGP">
      <data key="d0">216321</data>
    </edge>
    <edge source="NLD" target="SVK">
      <data key="d0">404105</data>
    </edge>
    <edge source="NLD" target="SVN">
      <data key="d0">686703</data>
    </edge>
    <edge source="NLD" target="ZAF">
      <data key="d0">137157</data>
    </edge>
    <edge source="NLD" target="ESP">
      <data key="d0">109911166</data>
    </edge>
    <edge source="NLD" target="SWE">
      <data key="d0">14730059</data>
    </edge>
    <edge source="NLD" target="CHE">
      <data key="d0">27477331</data>
    </edge>
    <edge source="NLD" target="THA">
      <data key="d0">1623786</data>
    </edge>
    <edge source="NLD" target="TGO">
      <data key="d0">701431</data>
    </edge>
    <edge source="NLD" target="ARE">
      <data key="d0">845952</data>
    </edge>
    <edge source="NLD" target="TUR">
      <data key="d0">188705</data>
    </edge>
    <edge source="NLD" target="UKR">
      <data key="d0">1524371</data>
    </edge>
    <edge source="NLD" target="MKD">
      <data key="d0">244857</data>
    </edge>
    <edge source="NLD" target="EGY">
      <data key="d0">23948082</data>
    </edge>
    <edge source="NLD" target="GBR">
      <data key="d0">59255302</data>
    </edge>
    <edge source="NLD" target="USA">
      <data key="d0">18453536</data>
    </edge>
    <edge source="NLD" target="URY">
      <data key="d0">76403</data>
    </edge>
    <edge source="NLD" target="SRB">
      <data key="d0">760344</data>
    </edge>
    <edge source="NZL" target="ARG">
      <data key="d0">125421</data>
    </edge>
    <edge source="NZL" target="AUS">
      <data key="d0">80034087</data>
    </edge>
    <edge source="NZL" target="AUT">
      <data key="d0">590258</data>
    </edge>
    <edge source="NZL" target="BEL">
      <data key="d0">4788410</data>
    </edge>
    <edge source="NZL" target="BGR">
      <data key="d0">612091</data>
    </edge>
    <edge source="NZL" target="KHM">
      <data key="d0">350429</data>
    </edge>
    <edge source="NZL" target="CAN">
      <data key="d0">6674086</data>
    </edge>
    <edge source="NZL" target="LKA">
      <data key="d0">36724</data>
    </edge>
    <edge source="NZL" target="CHL">
      <data key="d0">36215</data>
    </edge>
    <edge source="NZL" target="CHN">
      <data key="d0">17245120</data>
    </edge>
    <edge source="NZL" target="CZE">
      <data key="d0">114194</data>
    </edge>
    <edge source="NZL" target="DNK">
      <data key="d0">730662</data>
    </edge>
    <edge source="NZL" target="FIN">
      <data key="d0">31351</data>
    </edge>
    <edge source="NZL" target="FRA">
      <data key="d0">19427001</data>
    </edge>
    <edge source="NZL" target="DEU">
      <data key="d0">18525267</data>
    </edge>
    <edge source="NZL" target="GRC">
      <data key="d0">5752590</data>
    </edge>
    <edge source="NZL" target="HKG">
      <data key="d0">77920353</data>
    </edge>
    <edge source="NZL" target="IDN">
      <data key="d0">1021401</data>
    </edge>
    <edge source="NZL" target="ISR">
      <data key="d0">189555</data>
    </edge>
    <edge source="NZL" target="ITA">
      <data key="d0">6940988</data>
    </edge>
    <edge source="NZL" target="JPN">
      <data key="d0">144369703</data>
    </edge>
    <edge source="NZL" target="JOR">
      <data key="d0">478741</data>
    </edge>
    <edge source="NZL" target="KOR">
      <data key="d0">20113237</data>
    </edge>
    <edge source="NZL" target="LBN">
      <data key="d0">296167</data>
    </edge>
    <edge source="NZL" target="LVA">
      <data key="d0">310055</data>
    </edge>
    <edge source="NZL" target="MYS">
      <data key="d0">8184887</data>
    </edge>
    <edge source="NZL" target="MUS">
      <data key="d0">977996</data>
    </edge>
    <edge source="NZL" target="NLD">
      <data key="d0">6437253</data>
    </edge>
    <edge source="NZL" target="NOR">
      <data key="d0">212233</data>
    </edge>
    <edge source="NZL" target="PER">
      <data key="d0">44031</data>
    </edge>
    <edge source="NZL" target="PHL">
      <data key="d0">679911</data>
    </edge>
    <edge source="NZL" target="POL">
      <data key="d0">200065</data>
    </edge>
    <edge source="NZL" target="PRT">
      <data key="d0">3031528</data>
    </edge>
    <edge source="NZL" target="ROU">
      <data key="d0">145692</data>
    </edge>
    <edge source="NZL" target="RUS">
      <data key="d0">241146</data>
    </edge>
    <edge source="NZL" target="SAU">
      <data key="d0">901794</data>
    </edge>
    <edge source="NZL" target="SGP">
      <data key="d0">19696006</data>
    </edge>
    <edge source="NZL" target="VNM">
      <data key="d0">25362</data>
    </edge>
    <edge source="NZL" target="SVN">
      <data key="d0">20495</data>
    </edge>
    <edge source="NZL" target="ZAF">
      <data key="d0">1663882</data>
    </edge>
    <edge source="NZL" target="ESP">
      <data key="d0">23984634</data>
    </edge>
    <edge source="NZL" target="SWE">
      <data key="d0">921378</data>
    </edge>
    <edge source="NZL" target="CHE">
      <data key="d0">2307503</data>
    </edge>
    <edge source="NZL" target="THA">
      <data key="d0">8472320</data>
    </edge>
    <edge source="NZL" target="ARE">
      <data key="d0">74010</data>
    </edge>
    <edge source="NZL" target="TUR">
      <data key="d0">111615</data>
    </edge>
    <edge source="NZL" target="EGY">
      <data key="d0">17230</data>
    </edge>
    <edge source="NZL" target="GBR">
      <data key="d0">10285305</data>
    </edge>
    <edge source="NZL" target="USA">
      <data key="d0">120136697</data>
    </edge>
    <edge source="NZL" target="SRB">
      <data key="d0">87291</data>
    </edge>
    <edge source="NOR" target="AZE">
      <data key="d0">75301</data>
    </edge>
    <edge source="NOR" target="ARG">
      <data key="d0">1676253</data>
    </edge>
    <edge source="NOR" target="AUS">
      <data key="d0">3626812</data>
    </edge>
    <edge source="NOR" target="AUT">
      <data key="d0">4516157</data>
    </edge>
    <edge source="NOR" target="BEL">
      <data key="d0">41839975</data>
    </edge>
    <edge source="NOR" target="BOL">
      <data key="d0">279878</data>
    </edge>
    <edge source="NOR" target="BRA">
      <data key="d0">103412226</data>
    </edge>
    <edge source="NOR" target="BGR">
      <data key="d0">2087913</data>
    </edge>
    <edge source="NOR" target="BLR">
      <data key="d0">7029718</data>
    </edge>
    <edge source="NOR" target="CMR">
      <data key="d0">76568</data>
    </edge>
    <edge source="NOR" target="CAN">
      <data key="d0">32518797</data>
    </edge>
    <edge source="NOR" target="LKA">
      <data key="d0">21785</data>
    </edge>
    <edge source="NOR" target="CHL">
      <data key="d0">14535</data>
    </edge>
    <edge source="NOR" target="CHN">
      <data key="d0">41412291</data>
    </edge>
    <edge source="NOR" target="CRI">
      <data key="d0">79097</data>
    </edge>
    <edge source="NOR" target="HRV">
      <data key="d0">1843640</data>
    </edge>
    <edge source="NOR" target="CZE">
      <data key="d0">3145926</data>
    </edge>
    <edge source="NOR" target="DNK">
      <data key="d0">398122697</data>
    </edge>
    <edge source="NOR" target="SLV">
      <data key="d0">132767</data>
    </edge>
    <edge source="NOR" target="EST">
      <data key="d0">7194359</data>
    </edge>
    <edge source="NOR" target="FIN">
      <data key="d0">48441438</data>
    </edge>
    <edge source="NOR" target="FRA">
      <data key="d0">304345276</data>
    </edge>
    <edge source="NOR" target="GEO">
      <data key="d0">47364</data>
    </edge>
    <edge source="NOR" target="DEU">
      <data key="d0">186234286</data>
    </edge>
    <edge source="NOR" target="GHA">
      <data key="d0">14350</data>
    </edge>
    <edge source="NOR" target="GRC">
      <data key="d0">19223321</data>
    </edge>
    <edge source="NOR" target="HND">
      <data key="d0">458422</data>
    </edge>
    <edge source="NOR" target="HKG">
      <data key="d0">25089582</data>
    </edge>
    <edge source="NOR" target="HUN">
      <data key="d0">958662</data>
    </edge>
    <edge source="NOR" target="IDN">
      <data key="d0">793724</data>
    </edge>
    <edge source="NOR" target="IRL">
      <data key="d0">963197</data>
    </edge>
    <edge source="NOR" target="ISR">
      <data key="d0">23475289</data>
    </edge>
    <edge source="NOR" target="ITA">
      <data key="d0">144271183</data>
    </edge>
    <edge source="NOR" target="CIV">
      <data key="d0">786460</data>
    </edge>
    <edge source="NOR" target="JAM">
      <data key="d0">4499845</data>
    </edge>
    <edge source="NOR" target="JPN">
      <data key="d0">478230349</data>
    </edge>
    <edge source="NOR" target="KAZ">
      <data key="d0">1354345</data>
    </edge>
    <edge source="NOR" target="JOR">
      <data key="d0">193022</data>
    </edge>
    <edge source="NOR" target="KOR">
      <data key="d0">19474325</data>
    </edge>
    <edge source="NOR" target="LBN">
      <data key="d0">238619</data>
    </edge>
    <edge source="NOR" target="LVA">
      <data key="d0">14713117</data>
    </edge>
    <edge source="NOR" target="LTU">
      <data key="d0">17538089</data>
    </edge>
    <edge source="NOR" target="MYS">
      <data key="d0">2446522</data>
    </edge>
    <edge source="NOR" target="MEX">
      <data key="d0">2984044</data>
    </edge>
    <edge source="NOR" target="MDA">
      <data key="d0">2186863</data>
    </edge>
    <edge source="NOR" target="MAR">
      <data key="d0">157928</data>
    </edge>
    <edge source="NOR" target="OMN">
      <data key="d0">19319</data>
    </edge>
    <edge source="NOR" target="NAM">
      <data key="d0">35065</data>
    </edge>
    <edge source="NOR" target="NLD">
      <data key="d0">99022189</data>
    </edge>
    <edge source="NOR" target="PAK">
      <data key="d0">24635</data>
    </edge>
    <edge source="NOR" target="PAN">
      <data key="d0">1546815</data>
    </edge>
    <edge source="NOR" target="PHL">
      <data key="d0">2014419</data>
    </edge>
    <edge source="NOR" target="POL">
      <data key="d0">104272297</data>
    </edge>
    <edge source="NOR" target="PRT">
      <data key="d0">198081310</data>
    </edge>
    <edge source="NOR" target="ROU">
      <data key="d0">4575919</data>
    </edge>
    <edge source="NOR" target="RUS">
      <data key="d0">118361298</data>
    </edge>
    <edge source="NOR" target="SAU">
      <data key="d0">814038</data>
    </edge>
    <edge source="NOR" target="IND">
      <data key="d0">393011</data>
    </edge>
    <edge source="NOR" target="SGP">
      <data key="d0">14614459</data>
    </edge>
    <edge source="NOR" target="SVK">
      <data key="d0">953046</data>
    </edge>
    <edge source="NOR" target="VNM">
      <data key="d0">293038</data>
    </edge>
    <edge source="NOR" target="SVN">
      <data key="d0">22605</data>
    </edge>
    <edge source="NOR" target="ZAF">
      <data key="d0">3219427</data>
    </edge>
    <edge source="NOR" target="ZWE">
      <data key="d0">40307</data>
    </edge>
    <edge source="NOR" target="ESP">
      <data key="d0">96941834</data>
    </edge>
    <edge source="NOR" target="SWE">
      <data key="d0">183557874</data>
    </edge>
    <edge source="NOR" target="CHE">
      <data key="d0">35016068</data>
    </edge>
    <edge source="NOR" target="THA">
      <data key="d0">13130665</data>
    </edge>
    <edge source="NOR" target="ARE">
      <data key="d0">2628193</data>
    </edge>
    <edge source="NOR" target="TUN">
      <data key="d0">129471</data>
    </edge>
    <edge source="NOR" target="TUR">
      <data key="d0">12515437</data>
    </edge>
    <edge source="NOR" target="UKR">
      <data key="d0">55149150</data>
    </edge>
    <edge source="NOR" target="MKD">
      <data key="d0">109613</data>
    </edge>
    <edge source="NOR" target="EGY">
      <data key="d0">7972765</data>
    </edge>
    <edge source="NOR" target="GBR">
      <data key="d0">274633528</data>
    </edge>
    <edge source="NOR" target="USA">
      <data key="d0">147606272</data>
    </edge>
    <edge source="NOR" target="URY">
      <data key="d0">168097</data>
    </edge>
    <edge source="NOR" target="SRB">
      <data key="d0">168035</data>
    </edge>
    <edge source="PAN" target="BEL">
      <data key="d0">85000</data>
    </edge>
    <edge source="PAN" target="BOL">
      <data key="d0">103000</data>
    </edge>
    <edge source="PAN" target="BRA">
      <data key="d0">50000</data>
    </edge>
    <edge source="PAN" target="CAN">
      <data key="d0">433710</data>
    </edge>
    <edge source="PAN" target="CHN">
      <data key="d0">139750</data>
    </edge>
    <edge source="PAN" target="CRI">
      <data key="d0">1656273</data>
    </edge>
    <edge source="PAN" target="ECU">
      <data key="d0">74189</data>
    </edge>
    <edge source="PAN" target="SLV">
      <data key="d0">17078</data>
    </edge>
    <edge source="PAN" target="FRA">
      <data key="d0">218650</data>
    </edge>
    <edge source="PAN" target="GRC">
      <data key="d0">179490</data>
    </edge>
    <edge source="PAN" target="GTM">
      <data key="d0">3305850</data>
    </edge>
    <edge source="PAN" target="HND">
      <data key="d0">5941010</data>
    </edge>
    <edge source="PAN" target="HKG">
      <data key="d0">6455220</data>
    </edge>
    <edge source="PAN" target="ITA">
      <data key="d0">220013</data>
    </edge>
    <edge source="PAN" target="JAM">
      <data key="d0">113780</data>
    </edge>
    <edge source="PAN" target="JPN">
      <data key="d0">9971100</data>
    </edge>
    <edge source="PAN" target="MEX">
      <data key="d0">276336</data>
    </edge>
    <edge source="PAN" target="NLD">
      <data key="d0">28000</data>
    </edge>
    <edge source="PAN" target="NIC">
      <data key="d0">2954596</data>
    </edge>
    <edge source="PAN" target="ESP">
      <data key="d0">5837760</data>
    </edge>
    <edge source="PAN" target="CHE">
      <data key="d0">118412</data>
    </edge>
    <edge source="PAN" target="GBR">
      <data key="d0">372150</data>
    </edge>
    <edge source="PAN" target="USA">
      <data key="d0">193555350</data>
    </edge>
    <edge source="PAN" target="URY">
      <data key="d0">142000</data>
    </edge>
    <edge source="PRY" target="BRA">
      <data key="d0">19655</data>
    </edge>
    <edge source="PRY" target="DEU">
      <data key="d0">12190</data>
    </edge>
    <edge source="PRY" target="USA">
      <data key="d0">10608</data>
    </edge>
    <edge source="PER" target="ARG">
      <data key="d0">1370774</data>
    </edge>
    <edge source="PER" target="AUS">
      <data key="d0">104668</data>
    </edge>
    <edge source="PER" target="BEL">
      <data key="d0">111406</data>
    </edge>
    <edge source="PER" target="BOL">
      <data key="d0">2768508</data>
    </edge>
    <edge source="PER" target="BRA">
      <data key="d0">5513278</data>
    </edge>
    <edge source="PER" target="CAN">
      <data key="d0">487135</data>
    </edge>
    <edge source="PER" target="LKA">
      <data key="d0">834222</data>
    </edge>
    <edge source="PER" target="CHL">
      <data key="d0">2056029</data>
    </edge>
    <edge source="PER" target="COL">
      <data key="d0">5081757</data>
    </edge>
    <edge source="PER" target="CRI">
      <data key="d0">154000</data>
    </edge>
    <edge source="PER" target="ECU">
      <data key="d0">96000</data>
    </edge>
    <edge source="PER" target="SLV">
      <data key="d0">20860</data>
    </edge>
    <edge source="PER" target="FRA">
      <data key="d0">230169</data>
    </edge>
    <edge source="PER" target="DEU">
      <data key="d0">166281</data>
    </edge>
    <edge source="PER" target="HKG">
      <data key="d0">287600</data>
    </edge>
    <edge source="PER" target="IDN">
      <data key="d0">121986</data>
    </edge>
    <edge source="PER" target="ISR">
      <data key="d0">13752</data>
    </edge>
    <edge source="PER" target="ITA">
      <data key="d0">1497854</data>
    </edge>
    <edge source="PER" target="JAM">
      <data key="d0">435821</data>
    </edge>
    <edge source="PER" target="JPN">
      <data key="d0">19083</data>
    </edge>
    <edge source="PER" target="MUS">
      <data key="d0">233601</data>
    </edge>
    <edge source="PER" target="MEX">
      <data key="d0">485660</data>
    </edge>
    <edge source="PER" target="NLD">
      <data key="d0">199333</data>
    </edge>
    <edge source="PER" target="NZL">
      <data key="d0">117145</data>
    </edge>
    <edge source="PER" target="PAN">
      <data key="d0">3479641</data>
    </edge>
    <edge source="PER" target="PHL">
      <data key="d0">86684</data>
    </edge>
    <edge source="PER" target="ROU">
      <data key="d0">14595</data>
    </edge>
    <edge source="PER" target="SGP">
      <data key="d0">1056067</data>
    </edge>
    <edge source="PER" target="ZAF">
      <data key="d0">1455934</data>
    </edge>
    <edge source="PER" target="ESP">
      <data key="d0">2418322</data>
    </edge>
    <edge source="PER" target="GBR">
      <data key="d0">3415870</data>
    </edge>
    <edge source="PER" target="USA">
      <data key="d0">5274809</data>
    </edge>
    <edge source="PER" target="URY">
      <data key="d0">1936408</data>
    </edge>
    <edge source="PHL" target="AUS">
      <data key="d0">837565</data>
    </edge>
    <edge source="PHL" target="AUT">
      <data key="d0">86968</data>
    </edge>
    <edge source="PHL" target="BEL">
      <data key="d0">727755</data>
    </edge>
    <edge source="PHL" target="CAN">
      <data key="d0">10684123</data>
    </edge>
    <edge source="PHL" target="CHL">
      <data key="d0">71250</data>
    </edge>
    <edge source="PHL" target="CHN">
      <data key="d0">1662719</data>
    </edge>
    <edge source="PHL" target="DNK">
      <data key="d0">10482</data>
    </edge>
    <edge source="PHL" target="FIN">
      <data key="d0">468642</data>
    </edge>
    <edge source="PHL" target="FRA">
      <data key="d0">810953</data>
    </edge>
    <edge source="PHL" target="DEU">
      <data key="d0">3748103</data>
    </edge>
    <edge source="PHL" target="GRC">
      <data key="d0">86111</data>
    </edge>
    <edge source="PHL" target="HKG">
      <data key="d0">51953516</data>
    </edge>
    <edge source="PHL" target="HUN">
      <data key="d0">21297</data>
    </edge>
    <edge source="PHL" target="IDN">
      <data key="d0">3519078</data>
    </edge>
    <edge source="PHL" target="IRL">
      <data key="d0">26461</data>
    </edge>
    <edge source="PHL" target="ISR">
      <data key="d0">1051250</data>
    </edge>
    <edge source="PHL" target="ITA">
      <data key="d0">726105</data>
    </edge>
    <edge source="PHL" target="CIV">
      <data key="d0">17500</data>
    </edge>
    <edge source="PHL" target="JPN">
      <data key="d0">151133236</data>
    </edge>
    <edge source="PHL" target="KOR">
      <data key="d0">11736792</data>
    </edge>
    <edge source="PHL" target="LBN">
      <data key="d0">117513</data>
    </edge>
    <edge source="PHL" target="MYS">
      <data key="d0">226223</data>
    </edge>
    <edge source="PHL" target="OMN">
      <data key="d0">64151</data>
    </edge>
    <edge source="PHL" target="NLD">
      <data key="d0">2923355</data>
    </edge>
    <edge source="PHL" target="NZL">
      <data key="d0">35093</data>
    </edge>
    <edge source="PHL" target="NOR">
      <data key="d0">344163</data>
    </edge>
    <edge source="PHL" target="POL">
      <data key="d0">362120</data>
    </edge>
    <edge source="PHL" target="PRT">
      <data key="d0">2340096</data>
    </edge>
    <edge source="PHL" target="SAU">
      <data key="d0">523976</data>
    </edge>
    <edge source="PHL" target="SGP">
      <data key="d0">18859531</data>
    </edge>
    <edge source="PHL" target="VNM">
      <data key="d0">177621</data>
    </edge>
    <edge source="PHL" target="SVN">
      <data key="d0">213675</data>
    </edge>
    <edge source="PHL" target="ZAF">
      <data key="d0">4330714</data>
    </edge>
    <edge source="PHL" target="ESP">
      <data key="d0">111117</data>
    </edge>
    <edge source="PHL" target="SWE">
      <data key="d0">496536</data>
    </edge>
    <edge source="PHL" target="CHE">
      <data key="d0">1255950</data>
    </edge>
    <edge source="PHL" target="THA">
      <data key="d0">6340063</data>
    </edge>
    <edge source="PHL" target="ARE">
      <data key="d0">320344</data>
    </edge>
    <edge source="PHL" target="GBR">
      <data key="d0">3549682</data>
    </edge>
    <edge source="PHL" target="USA">
      <data key="d0">98707351</data>
    </edge>
    <edge source="POL" target="AUS">
      <data key="d0">756000</data>
    </edge>
    <edge source="POL" target="AUT">
      <data key="d0">581000</data>
    </edge>
    <edge source="POL" target="BEL">
      <data key="d0">4426000</data>
    </edge>
    <edge source="POL" target="BGR">
      <data key="d0">175000</data>
    </edge>
    <edge source="POL" target="BLR">
      <data key="d0">2551000</data>
    </edge>
    <edge source="POL" target="CAN">
      <data key="d0">749000</data>
    </edge>
    <edge source="POL" target="HRV">
      <data key="d0">1236000</data>
    </edge>
    <edge source="POL" target="CZE">
      <data key="d0">7551000</data>
    </edge>
    <edge source="POL" target="DNK">
      <data key="d0">13865000</data>
    </edge>
    <edge source="POL" target="EST">
      <data key="d0">644000</data>
    </edge>
    <edge source="POL" target="FRA">
      <data key="d0">16856000</data>
    </edge>
    <edge source="POL" target="DEU">
      <data key="d0">65673000</data>
    </edge>
    <edge source="POL" target="HUN">
      <data key="d0">4878000</data>
    </edge>
    <edge source="POL" target="ISR">
      <data key="d0">104000</data>
    </edge>
    <edge source="POL" target="JPN">
      <data key="d0">1309000</data>
    </edge>
    <edge source="POL" target="LTU">
      <data key="d0">186000</data>
    </edge>
    <edge source="POL" target="MDA">
      <data key="d0">1354000</data>
    </edge>
    <edge source="POL" target="NLD">
      <data key="d0">13298000</data>
    </edge>
    <edge source="POL" target="NOR">
      <data key="d0">1025000</data>
    </edge>
    <edge source="POL" target="ROU">
      <data key="d0">1735000</data>
    </edge>
    <edge source="POL" target="RUS">
      <data key="d0">1784000</data>
    </edge>
    <edge source="POL" target="SVK">
      <data key="d0">759000</data>
    </edge>
    <edge source="POL" target="SVN">
      <data key="d0">118000</data>
    </edge>
    <edge source="POL" target="ESP">
      <data key="d0">662000</data>
    </edge>
    <edge source="POL" target="SWE">
      <data key="d0">1766000</data>
    </edge>
    <edge source="POL" target="CHE">
      <data key="d0">3132000</data>
    </edge>
    <edge source="POL" target="UKR">
      <data key="d0">156000</data>
    </edge>
    <edge source="POL" target="GBR">
      <data key="d0">36374000</data>
    </edge>
    <edge source="POL" target="USA">
      <data key="d0">4676000</data>
    </edge>
    <edge source="POL" target="SRB">
      <data key="d0">276000</data>
    </edge>
    <edge source="PRT" target="AUS">
      <data key="d0">531012</data>
    </edge>
    <edge source="PRT" target="AUT">
      <data key="d0">2416495</data>
    </edge>
    <edge source="PRT" target="BEL">
      <data key="d0">2508419</data>
    </edge>
    <edge source="PRT" target="BRA">
      <data key="d0">5921866</data>
    </edge>
    <edge source="PRT" target="BDI">
      <data key="d0">132016</data>
    </edge>
    <edge source="PRT" target="BLR">
      <data key="d0">18424</data>
    </edge>
    <edge source="PRT" target="CAN">
      <data key="d0">4962428</data>
    </edge>
    <edge source="PRT" target="CHN">
      <data key="d0">232844</data>
    </edge>
    <edge source="PRT" target="HRV">
      <data key="d0">109508</data>
    </edge>
    <edge source="PRT" target="DNK">
      <data key="d0">1727996</data>
    </edge>
    <edge source="PRT" target="FIN">
      <data key="d0">27585</data>
    </edge>
    <edge source="PRT" target="FRA">
      <data key="d0">33577083</data>
    </edge>
    <edge source="PRT" target="DEU">
      <data key="d0">2624820</data>
    </edge>
    <edge source="PRT" target="GRC">
      <data key="d0">3332525</data>
    </edge>
    <edge source="PRT" target="HND">
      <data key="d0">29497</data>
    </edge>
    <edge source="PRT" target="HKG">
      <data key="d0">653180</data>
    </edge>
    <edge source="PRT" target="IDN">
      <data key="d0">39694</data>
    </edge>
    <edge source="PRT" target="IRL">
      <data key="d0">95412</data>
    </edge>
    <edge source="PRT" target="ISR">
      <data key="d0">1725870</data>
    </edge>
    <edge source="PRT" target="ITA">
      <data key="d0">28102838</data>
    </edge>
    <edge source="PRT" target="CIV">
      <data key="d0">32506</data>
    </edge>
    <edge source="PRT" target="JPN">
      <data key="d0">2129441</data>
    </edge>
    <edge source="PRT" target="KOR">
      <data key="d0">253569</data>
    </edge>
    <edge source="PRT" target="LBN">
      <data key="d0">168199</data>
    </edge>
    <edge source="PRT" target="MEX">
      <data key="d0">90710</data>
    </edge>
    <edge source="PRT" target="MOZ">
      <data key="d0">228109</data>
    </edge>
    <edge source="PRT" target="NAM">
      <data key="d0">118408</data>
    </edge>
    <edge source="PRT" target="NLD">
      <data key="d0">1285472</data>
    </edge>
    <edge source="PRT" target="NOR">
      <data key="d0">191541</data>
    </edge>
    <edge source="PRT" target="PRY">
      <data key="d0">15997</data>
    </edge>
    <edge source="PRT" target="PER">
      <data key="d0">18793</data>
    </edge>
    <edge source="PRT" target="PHL">
      <data key="d0">307753</data>
    </edge>
    <edge source="PRT" target="ROU">
      <data key="d0">140704</data>
    </edge>
    <edge source="PRT" target="RUS">
      <data key="d0">16681</data>
    </edge>
    <edge source="PRT" target="SAU">
      <data key="d0">52655</data>
    </edge>
    <edge source="PRT" target="SGP">
      <data key="d0">87805</data>
    </edge>
    <edge source="PRT" target="SVN">
      <data key="d0">63712</data>
    </edge>
    <edge source="PRT" target="ZAF">
      <data key="d0">1951709</data>
    </edge>
    <edge source="PRT" target="ESP">
      <data key="d0">143639910</data>
    </edge>
    <edge source="PRT" target="SWE">
      <data key="d0">676166</data>
    </edge>
    <edge source="PRT" target="CHE">
      <data key="d0">3330249</data>
    </edge>
    <edge source="PRT" target="THA">
      <data key="d0">19280</data>
    </edge>
    <edge source="PRT" target="EGY">
      <data key="d0">46351</data>
    </edge>
    <edge source="PRT" target="GBR">
      <data key="d0">24261734</data>
    </edge>
    <edge source="PRT" target="USA">
      <data key="d0">8226946</data>
    </edge>
    <edge source="PRT" target="SRB">
      <data key="d0">452064</data>
    </edge>
    <edge source="SAU" target="CHN">
      <data key="d0">192000</data>
    </edge>
    <edge source="SAU" target="HKG">
      <data key="d0">153867</data>
    </edge>
    <edge source="SAU" target="JPN">
      <data key="d0">32267</data>
    </edge>
    <edge source="SAU" target="KOR">
      <data key="d0">403467</data>
    </edge>
    <edge source="SAU" target="SGP">
      <data key="d0">32000</data>
    </edge>
    <edge source="SAU" target="THA">
      <data key="d0">168000</data>
    </edge>
    <edge source="SAU" target="USA">
      <data key="d0">4586939</data>
    </edge>
    <edge source="SGP" target="ARG">
      <data key="d0">50782</data>
    </edge>
    <edge source="SGP" target="AUS">
      <data key="d0">8534494</data>
    </edge>
    <edge source="SGP" target="AUT">
      <data key="d0">118866</data>
    </edge>
    <edge source="SGP" target="BEL">
      <data key="d0">3366116</data>
    </edge>
    <edge source="SGP" target="BRA">
      <data key="d0">28397</data>
    </edge>
    <edge source="SGP" target="BGR">
      <data key="d0">29332</data>
    </edge>
    <edge source="SGP" target="KHM">
      <data key="d0">141042</data>
    </edge>
    <edge source="SGP" target="CAN">
      <data key="d0">3059253</data>
    </edge>
    <edge source="SGP" target="LKA">
      <data key="d0">209782</data>
    </edge>
    <edge source="SGP" target="CHN">
      <data key="d0">12483849</data>
    </edge>
    <edge source="SGP" target="HRV">
      <data key="d0">26235</data>
    </edge>
    <edge source="SGP" target="CZE">
      <data key="d0">91424</data>
    </edge>
    <edge source="SGP" target="DNK">
      <data key="d0">483473</data>
    </edge>
    <edge source="SGP" target="FIN">
      <data key="d0">47803</data>
    </edge>
    <edge source="SGP" target="FRA">
      <data key="d0">3887902</data>
    </edge>
    <edge source="SGP" target="DEU">
      <data key="d0">7114961</data>
    </edge>
    <edge source="SGP" target="GRC">
      <data key="d0">1659981</data>
    </edge>
    <edge source="SGP" target="HKG">
      <data key="d0">46580515</data>
    </edge>
    <edge source="SGP" target="HUN">
      <data key="d0">74102</data>
    </edge>
    <edge source="SGP" target="ISR">
      <data key="d0">3285956</data>
    </edge>
    <edge source="SGP" target="ITA">
      <data key="d0">18135890</data>
    </edge>
    <edge source="SGP" target="JPN">
      <data key="d0">100146234</data>
    </edge>
    <edge source="SGP" target="JOR">
      <data key="d0">10199</data>
    </edge>
    <edge source="SGP" target="KOR">
      <data key="d0">10215512</data>
    </edge>
    <edge source="SGP" target="LBN">
      <data key="d0">10641</data>
    </edge>
    <edge source="SGP" target="MDG">
      <data key="d0">17234</data>
    </edge>
    <edge source="SGP" target="MYS">
      <data key="d0">60060290</data>
    </edge>
    <edge source="SGP" target="MUS">
      <data key="d0">1249526</data>
    </edge>
    <edge source="SGP" target="NLD">
      <data key="d0">4550194</data>
    </edge>
    <edge source="SGP" target="NZL">
      <data key="d0">503093</data>
    </edge>
    <edge source="SGP" target="NOR">
      <data key="d0">282455</data>
    </edge>
    <edge source="SGP" target="PHL">
      <data key="d0">2192649</data>
    </edge>
    <edge source="SGP" target="POL">
      <data key="d0">137242</data>
    </edge>
    <edge source="SGP" target="PRT">
      <data key="d0">673762</data>
    </edge>
    <edge source="SGP" target="RUS">
      <data key="d0">72860</data>
    </edge>
    <edge source="SGP" target="SAU">
      <data key="d0">1053372</data>
    </edge>
    <edge source="SGP" target="SEN">
      <data key="d0">26922</data>
    </edge>
    <edge source="SGP" target="IND">
      <data key="d0">50260</data>
    </edge>
    <edge source="SGP" target="SVK">
      <data key="d0">26618</data>
    </edge>
    <edge source="SGP" target="VNM">
      <data key="d0">620468</data>
    </edge>
    <edge source="SGP" target="ZAF">
      <data key="d0">2269652</data>
    </edge>
    <edge source="SGP" target="ESP">
      <data key="d0">9131051</data>
    </edge>
    <edge source="SGP" target="SWE">
      <data key="d0">782487</data>
    </edge>
    <edge source="SGP" target="CHE">
      <data key="d0">1357883</data>
    </edge>
    <edge source="SGP" target="THA">
      <data key="d0">16673021</data>
    </edge>
    <edge source="SGP" target="ARE">
      <data key="d0">499683</data>
    </edge>
    <edge source="SGP" target="TUR">
      <data key="d0">181678</data>
    </edge>
    <edge source="SGP" target="EGY">
      <data key="d0">232204</data>
    </edge>
    <edge source="SGP" target="GBR">
      <data key="d0">9773635</data>
    </edge>
    <edge source="SGP" target="USA">
      <data key="d0">82504211</data>
    </edge>
    <edge source="SGP" target="SRB">
      <data key="d0">20780</data>
    </edge>
    <edge source="SVN" target="AUS">
      <data key="d0">373839</data>
    </edge>
    <edge source="SVN" target="AUT">
      <data key="d0">1533253</data>
    </edge>
    <edge source="SVN" target="BEL">
      <data key="d0">13727</data>
    </edge>
    <edge source="SVN" target="HRV">
      <data key="d0">1397329</data>
    </edge>
    <edge source="SVN" target="CZE">
      <data key="d0">176042</data>
    </edge>
    <edge source="SVN" target="DEU">
      <data key="d0">13203</data>
    </edge>
    <edge source="SVN" target="HUN">
      <data key="d0">17506</data>
    </edge>
    <edge source="SVN" target="ITA">
      <data key="d0">179372</data>
    </edge>
    <edge source="SVN" target="JPN">
      <data key="d0">64632</data>
    </edge>
    <edge source="SVN" target="POL">
      <data key="d0">18525</data>
    </edge>
    <edge source="SVN" target="ROU">
      <data key="d0">248436</data>
    </edge>
    <edge source="SVN" target="SVK">
      <data key="d0">26273</data>
    </edge>
    <edge source="SVN" target="SWE">
      <data key="d0">40560</data>
    </edge>
    <edge source="SVN" target="CHE">
      <data key="d0">125267</data>
    </edge>
    <edge source="SVN" target="MKD">
      <data key="d0">41424</data>
    </edge>
    <edge source="SVN" target="EGY">
      <data key="d0">50635</data>
    </edge>
    <edge source="SVN" target="USA">
      <data key="d0">266364</data>
    </edge>
    <edge source="SVN" target="SRB">
      <data key="d0">201160</data>
    </edge>
    <edge source="ZAF" target="ARG">
      <data key="d0">16554</data>
    </edge>
    <edge source="ZAF" target="AUS">
      <data key="d0">19766983</data>
    </edge>
    <edge source="ZAF" target="BEL">
      <data key="d0">1783244</data>
    </edge>
    <edge source="ZAF" target="BRA">
      <data key="d0">104019</data>
    </edge>
    <edge source="ZAF" target="CAN">
      <data key="d0">770317</data>
    </edge>
    <edge source="ZAF" target="CHN">
      <data key="d0">1681562</data>
    </edge>
    <edge source="ZAF" target="DNK">
      <data key="d0">55347</data>
    </edge>
    <edge source="ZAF" target="ETH">
      <data key="d0">20178</data>
    </edge>
    <edge source="ZAF" target="FRA">
      <data key="d0">12886792</data>
    </edge>
    <edge source="ZAF" target="DEU">
      <data key="d0">4170097</data>
    </edge>
    <edge source="ZAF" target="GHA">
      <data key="d0">200976</data>
    </edge>
    <edge source="ZAF" target="GRC">
      <data key="d0">697485</data>
    </edge>
    <edge source="ZAF" target="HKG">
      <data key="d0">18495118</data>
    </edge>
    <edge source="ZAF" target="IDN">
      <data key="d0">57056</data>
    </edge>
    <edge source="ZAF" target="ISR">
      <data key="d0">286397</data>
    </edge>
    <edge source="ZAF" target="ITA">
      <data key="d0">46123845</data>
    </edge>
    <edge source="ZAF" target="CIV">
      <data key="d0">77927</data>
    </edge>
    <edge source="ZAF" target="JPN">
      <data key="d0">25986136</data>
    </edge>
    <edge source="ZAF" target="JOR">
      <data key="d0">205160</data>
    </edge>
    <edge source="ZAF" target="KOR">
      <data key="d0">1906531</data>
    </edge>
    <edge source="ZAF" target="LBN">
      <data key="d0">58152</data>
    </edge>
    <edge source="ZAF" target="MWI">
      <data key="d0">204713</data>
    </edge>
    <edge source="ZAF" target="MYS">
      <data key="d0">3698410</data>
    </edge>
    <edge source="ZAF" target="MUS">
      <data key="d0">2816424</data>
    </edge>
    <edge source="ZAF" target="MOZ">
      <data key="d0">6192993</data>
    </edge>
    <edge source="ZAF" target="NLD">
      <data key="d0">951525</data>
    </edge>
    <edge source="ZAF" target="NZL">
      <data key="d0">801697</data>
    </edge>
    <edge source="ZAF" target="PAK">
      <data key="d0">119970</data>
    </edge>
    <edge source="ZAF" target="PAN">
      <data key="d0">908113</data>
    </edge>
    <edge source="ZAF" target="PHL">
      <data key="d0">15365</data>
    </edge>
    <edge source="ZAF" target="POL">
      <data key="d0">96238</data>
    </edge>
    <edge source="ZAF" target="PRT">
      <data key="d0">16213305</data>
    </edge>
    <edge source="ZAF" target="RUS">
      <data key="d0">39412</data>
    </edge>
    <edge source="ZAF" target="SAU">
      <data key="d0">155435</data>
    </edge>
    <edge source="ZAF" target="IND">
      <data key="d0">35257</data>
    </edge>
    <edge source="ZAF" target="SGP">
      <data key="d0">882957</data>
    </edge>
    <edge source="ZAF" target="SVN">
      <data key="d0">18988</data>
    </edge>
    <edge source="ZAF" target="ZWE">
      <data key="d0">1678176</data>
    </edge>
    <edge source="ZAF" target="ESP">
      <data key="d0">56615712</data>
    </edge>
    <edge source="ZAF" target="CHE">
      <data key="d0">706383</data>
    </edge>
    <edge source="ZAF" target="THA">
      <data key="d0">476271</data>
    </edge>
    <edge source="ZAF" target="TGO">
      <data key="d0">37147</data>
    </edge>
    <edge source="ZAF" target="ARE">
      <data key="d0">109964</data>
    </edge>
    <edge source="ZAF" target="TUN">
      <data key="d0">56723</data>
    </edge>
    <edge source="ZAF" target="TUR">
      <data key="d0">78533</data>
    </edge>
    <edge source="ZAF" target="UGA">
      <data key="d0">70585</data>
    </edge>
    <edge source="ZAF" target="EGY">
      <data key="d0">161829</data>
    </edge>
    <edge source="ZAF" target="GBR">
      <data key="d0">4697347</data>
    </edge>
    <edge source="ZAF" target="USA">
      <data key="d0">24197664</data>
    </edge>
    <edge source="ZAF" target="URY">
      <data key="d0">180499</data>
    </edge>
    <edge source="SWE" target="AUS">
      <data key="d0">196536</data>
    </edge>
    <edge source="SWE" target="AUT">
      <data key="d0">2291315</data>
    </edge>
    <edge source="SWE" target="BEL">
      <data key="d0">17104166</data>
    </edge>
    <edge source="SWE" target="BGR">
      <data key="d0">36885</data>
    </edge>
    <edge source="SWE" target="CAN">
      <data key="d0">537990</data>
    </edge>
    <edge source="SWE" target="CHN">
      <data key="d0">125167</data>
    </edge>
    <edge source="SWE" target="HRV">
      <data key="d0">12986</data>
    </edge>
    <edge source="SWE" target="CZE">
      <data key="d0">94066</data>
    </edge>
    <edge source="SWE" target="DNK">
      <data key="d0">89745200</data>
    </edge>
    <edge source="SWE" target="EST">
      <data key="d0">2623167</data>
    </edge>
    <edge source="SWE" target="FIN">
      <data key="d0">18983749</data>
    </edge>
    <edge source="SWE" target="FRA">
      <data key="d0">73071754</data>
    </edge>
    <edge source="SWE" target="DEU">
      <data key="d0">37990306</data>
    </edge>
    <edge source="SWE" target="GRC">
      <data key="d0">8878369</data>
    </edge>
    <edge source="SWE" target="HKG">
      <data key="d0">30119</data>
    </edge>
    <edge source="SWE" target="HUN">
      <data key="d0">97995</data>
    </edge>
    <edge source="SWE" target="IDN">
      <data key="d0">101596</data>
    </edge>
    <edge source="SWE" target="IRL">
      <data key="d0">89920</data>
    </edge>
    <edge source="SWE" target="ISR">
      <data key="d0">68640</data>
    </edge>
    <edge source="SWE" target="ITA">
      <data key="d0">58628185</data>
    </edge>
    <edge source="SWE" target="JPN">
      <data key="d0">1509756</data>
    </edge>
    <edge source="SWE" target="LVA">
      <data key="d0">241059</data>
    </edge>
    <edge source="SWE" target="LTU">
      <data key="d0">152012</data>
    </edge>
    <edge source="SWE" target="MYS">
      <data key="d0">26518</data>
    </edge>
    <edge source="SWE" target="MAR">
      <data key="d0">12440</data>
    </edge>
    <edge source="SWE" target="NLD">
      <data key="d0">18200553</data>
    </edge>
    <edge source="SWE" target="NOR">
      <data key="d0">23379447</data>
    </edge>
    <edge source="SWE" target="POL">
      <data key="d0">2849167</data>
    </edge>
    <edge source="SWE" target="PRT">
      <data key="d0">29632576</data>
    </edge>
    <edge source="SWE" target="ROU">
      <data key="d0">74751</data>
    </edge>
    <edge source="SWE" target="RUS">
      <data key="d0">1048263</data>
    </edge>
    <edge source="SWE" target="SGP">
      <data key="d0">142955</data>
    </edge>
    <edge source="SWE" target="SVK">
      <data key="d0">54236</data>
    </edge>
    <edge source="SWE" target="ESP">
      <data key="d0">29481873</data>
    </edge>
    <edge source="SWE" target="CHE">
      <data key="d0">3350818</data>
    </edge>
    <edge source="SWE" target="THA">
      <data key="d0">667959</data>
    </edge>
    <edge source="SWE" target="ARE">
      <data key="d0">17351</data>
    </edge>
    <edge source="SWE" target="GBR">
      <data key="d0">30862424</data>
    </edge>
    <edge source="SWE" target="USA">
      <data key="d0">631075</data>
    </edge>
    <edge source="SWE" target="SRB">
      <data key="d0">11131</data>
    </edge>
    <edge source="THA" target="DZA">
      <data key="d0">75057</data>
    </edge>
    <edge source="THA" target="AZE">
      <data key="d0">11486</data>
    </edge>
    <edge source="THA" target="ARG">
      <data key="d0">10558629</data>
    </edge>
    <edge source="THA" target="AUS">
      <data key="d0">135713158</data>
    </edge>
    <edge source="THA" target="AUT">
      <data key="d0">2204332</data>
    </edge>
    <edge source="THA" target="BEL">
      <data key="d0">9962230</data>
    </edge>
    <edge source="THA" target="BRA">
      <data key="d0">1162235</data>
    </edge>
    <edge source="THA" target="BGR">
      <data key="d0">554183</data>
    </edge>
    <edge source="THA" target="KHM">
      <data key="d0">1490020</data>
    </edge>
    <edge source="THA" target="CMR">
      <data key="d0">144936</data>
    </edge>
    <edge source="THA" target="CAN">
      <data key="d0">179495574</data>
    </edge>
    <edge source="THA" target="LKA">
      <data key="d0">12288831</data>
    </edge>
    <edge source="THA" target="CHL">
      <data key="d0">1181919</data>
    </edge>
    <edge source="THA" target="CHN">
      <data key="d0">82642356</data>
    </edge>
    <edge source="THA" target="COL">
      <data key="d0">80939</data>
    </edge>
    <edge source="THA" target="CRI">
      <data key="d0">249273</data>
    </edge>
    <edge source="THA" target="HRV">
      <data key="d0">372658</data>
    </edge>
    <edge source="THA" target="CZE">
      <data key="d0">4591899</data>
    </edge>
    <edge source="THA" target="BEN">
      <data key="d0">41185</data>
    </edge>
    <edge source="THA" target="DNK">
      <data key="d0">8446900</data>
    </edge>
    <edge source="THA" target="SLV">
      <data key="d0">14984</data>
    </edge>
    <edge source="THA" target="ETH">
      <data key="d0">42756</data>
    </edge>
    <edge source="THA" target="EST">
      <data key="d0">67801</data>
    </edge>
    <edge source="THA" target="FIN">
      <data key="d0">5828862</data>
    </edge>
    <edge source="THA" target="FRA">
      <data key="d0">52929225</data>
    </edge>
    <edge source="THA" target="GEO">
      <data key="d0">131476</data>
    </edge>
    <edge source="THA" target="DEU">
      <data key="d0">47523831</data>
    </edge>
    <edge source="THA" target="GHA">
      <data key="d0">971655</data>
    </edge>
    <edge source="THA" target="GRC">
      <data key="d0">2497253</data>
    </edge>
    <edge source="THA" target="GTM">
      <data key="d0">507233</data>
    </edge>
    <edge source="THA" target="HND">
      <data key="d0">831090</data>
    </edge>
    <edge source="THA" target="HKG">
      <data key="d0">107637136</data>
    </edge>
    <edge source="THA" target="HUN">
      <data key="d0">2590344</data>
    </edge>
    <edge source="THA" target="IDN">
      <data key="d0">2542648</data>
    </edge>
    <edge source="THA" target="IRL">
      <data key="d0">447131</data>
    </edge>
    <edge source="THA" target="ISR">
      <data key="d0">9951136</data>
    </edge>
    <edge source="THA" target="ITA">
      <data key="d0">50229941</data>
    </edge>
    <edge source="THA" target="CIV">
      <data key="d0">49775</data>
    </edge>
    <edge source="THA" target="JAM">
      <data key="d0">2573961</data>
    </edge>
    <edge source="THA" target="JPN">
      <data key="d0">1131056742</data>
    </edge>
    <edge source="THA" target="JOR">
      <data key="d0">2866809</data>
    </edge>
    <edge source="THA" target="KOR">
      <data key="d0">55846655</data>
    </edge>
    <edge source="THA" target="LBN">
      <data key="d0">6721297</data>
    </edge>
    <edge source="THA" target="LVA">
      <data key="d0">46987</data>
    </edge>
    <edge source="THA" target="LTU">
      <data key="d0">26795</data>
    </edge>
    <edge source="THA" target="MYS">
      <data key="d0">41932110</data>
    </edge>
    <edge source="THA" target="MRT">
      <data key="d0">19695</data>
    </edge>
    <edge source="THA" target="MUS">
      <data key="d0">228282</data>
    </edge>
    <edge source="THA" target="MEX">
      <data key="d0">364496</data>
    </edge>
    <edge source="THA" target="MOZ">
      <data key="d0">143469</data>
    </edge>
    <edge source="THA" target="OMN">
      <data key="d0">430200</data>
    </edge>
    <edge source="THA" target="NLD">
      <data key="d0">39667402</data>
    </edge>
    <edge source="THA" target="NZL">
      <data key="d0">15102717</data>
    </edge>
    <edge source="THA" target="NIC">
      <data key="d0">349004</data>
    </edge>
    <edge source="THA" target="NER">
      <data key="d0">35593</data>
    </edge>
    <edge source="THA" target="NOR">
      <data key="d0">2811981</data>
    </edge>
    <edge source="THA" target="PAK">
      <data key="d0">45741</data>
    </edge>
    <edge source="THA" target="PAN">
      <data key="d0">610572</data>
    </edge>
    <edge source="THA" target="PRY">
      <data key="d0">224349</data>
    </edge>
    <edge source="THA" target="PHL">
      <data key="d0">1355515</data>
    </edge>
    <edge source="THA" target="POL">
      <data key="d0">6795072</data>
    </edge>
    <edge source="THA" target="PRT">
      <data key="d0">1097331</data>
    </edge>
    <edge source="THA" target="ROU">
      <data key="d0">4643475</data>
    </edge>
    <edge source="THA" target="RUS">
      <data key="d0">694652</data>
    </edge>
    <edge source="THA" target="SAU">
      <data key="d0">19432398</data>
    </edge>
    <edge source="THA" target="IND">
      <data key="d0">202910</data>
    </edge>
    <edge source="THA" target="SGP">
      <data key="d0">246824048</data>
    </edge>
    <edge source="THA" target="SVK">
      <data key="d0">174861</data>
    </edge>
    <edge source="THA" target="VNM">
      <data key="d0">767998</data>
    </edge>
    <edge source="THA" target="SVN">
      <data key="d0">646222</data>
    </edge>
    <edge source="THA" target="ZAF">
      <data key="d0">6718155</data>
    </edge>
    <edge source="THA" target="ZWE">
      <data key="d0">288079</data>
    </edge>
    <edge source="THA" target="ESP">
      <data key="d0">12190681</data>
    </edge>
    <edge source="THA" target="SWE">
      <data key="d0">7925410</data>
    </edge>
    <edge source="THA" target="CHE">
      <data key="d0">19726457</data>
    </edge>
    <edge source="THA" target="TGO">
      <data key="d0">71817</data>
    </edge>
    <edge source="THA" target="ARE">
      <data key="d0">9570407</data>
    </edge>
    <edge source="THA" target="TUN">
      <data key="d0">149703</data>
    </edge>
    <edge source="THA" target="TUR">
      <data key="d0">27237</data>
    </edge>
    <edge source="THA" target="UKR">
      <data key="d0">51760</data>
    </edge>
    <edge source="THA" target="MKD">
      <data key="d0">76397</data>
    </edge>
    <edge source="THA" target="EGY">
      <data key="d0">45213014</data>
    </edge>
    <edge source="THA" target="GBR">
      <data key="d0">77751512</data>
    </edge>
    <edge source="THA" target="TZA">
      <data key="d0">105677</data>
    </edge>
    <edge source="THA" target="USA">
      <data key="d0">1656303542</data>
    </edge>
    <edge source="THA" target="URY">
      <data key="d0">319549</data>
    </edge>
    <edge source="THA" target="SRB">
      <data key="d0">130513</data>
    </edge>
    <edge source="TUR" target="AZE">
      <data key="d0">10479</data>
    </edge>
    <edge source="TUR" target="AUT">
      <data key="d0">332117</data>
    </edge>
    <edge source="TUR" target="BEL">
      <data key="d0">5738316</data>
    </edge>
    <edge source="TUR" target="CAN">
      <data key="d0">1419223</data>
    </edge>
    <edge source="TUR" target="CHN">
      <data key="d0">68100</data>
    </edge>
    <edge source="TUR" target="HRV">
      <data key="d0">182219</data>
    </edge>
    <edge source="TUR" target="CZE">
      <data key="d0">348931</data>
    </edge>
    <edge source="TUR" target="DNK">
      <data key="d0">97073</data>
    </edge>
    <edge source="TUR" target="FRA">
      <data key="d0">9788103</data>
    </edge>
    <edge source="TUR" target="DEU">
      <data key="d0">12687484</data>
    </edge>
    <edge source="TUR" target="GRC">
      <data key="d0">6833573</data>
    </edge>
    <edge source="TUR" target="ISR">
      <data key="d0">779984</data>
    </edge>
    <edge source="TUR" target="ITA">
      <data key="d0">16515308</data>
    </edge>
    <edge source="TUR" target="JPN">
      <data key="d0">10848076</data>
    </edge>
    <edge source="TUR" target="KOR">
      <data key="d0">337856</data>
    </edge>
    <edge source="TUR" target="LBN">
      <data key="d0">1134092</data>
    </edge>
    <edge source="TUR" target="NLD">
      <data key="d0">5499919</data>
    </edge>
    <edge source="TUR" target="NOR">
      <data key="d0">60770</data>
    </edge>
    <edge source="TUR" target="SAU">
      <data key="d0">113958</data>
    </edge>
    <edge source="TUR" target="SVK">
      <data key="d0">205768</data>
    </edge>
    <edge source="TUR" target="SVN">
      <data key="d0">27338</data>
    </edge>
    <edge source="TUR" target="ESP">
      <data key="d0">1868735</data>
    </edge>
    <edge source="TUR" target="SWE">
      <data key="d0">1359497</data>
    </edge>
    <edge source="TUR" target="CHE">
      <data key="d0">1225569</data>
    </edge>
    <edge source="TUR" target="ARE">
      <data key="d0">23740</data>
    </edge>
    <edge source="TUR" target="MKD">
      <data key="d0">22731</data>
    </edge>
    <edge source="TUR" target="EGY">
      <data key="d0">163773</data>
    </edge>
    <edge source="TUR" target="GBR">
      <data key="d0">5713992</data>
    </edge>
    <edge source="TUR" target="USA">
      <data key="d0">1636326</data>
    </edge>
    <edge source="TUR" target="SRB">
      <data key="d0">77648</data>
    </edge>
    <edge source="MKD" target="GRC">
      <data key="d0">26645</data>
    </edge>
    <edge source="MKD" target="SRB">
      <data key="d0">54188</data>
    </edge>
    <edge source="EGY" target="FRA">
      <data key="d0">11165</data>
    </edge>
    <edge source="EGY" target="DEU">
      <data key="d0">33732</data>
    </edge>
    <edge source="EGY" target="HKG">
      <data key="d0">14802</data>
    </edge>
    <edge source="EGY" target="ITA">
      <data key="d0">210433</data>
    </edge>
    <edge source="EGY" target="JPN">
      <data key="d0">13187</data>
    </edge>
    <edge source="EGY" target="JOR">
      <data key="d0">12147</data>
    </edge>
    <edge source="EGY" target="LBN">
      <data key="d0">328656</data>
    </edge>
    <edge source="EGY" target="MAR">
      <data key="d0">16999</data>
    </edge>
    <edge source="EGY" target="SAU">
      <data key="d0">90834</data>
    </edge>
    <edge source="EGY" target="SGP">
      <data key="d0">57888</data>
    </edge>
    <edge source="EGY" target="ARE">
      <data key="d0">13447</data>
    </edge>
    <edge source="EGY" target="TUR">
      <data key="d0">27445</data>
    </edge>
    <edge source="GBR" target="ARG">
      <data key="d0">81977</data>
    </edge>
    <edge source="GBR" target="AUS">
      <data key="d0">4131111</data>
    </edge>
    <edge source="GBR" target="AUT">
      <data key="d0">955086</data>
    </edge>
    <edge source="GBR" target="BEL">
      <data key="d0">61457532</data>
    </edge>
    <edge source="GBR" target="BRA">
      <data key="d0">105057</data>
    </edge>
    <edge source="GBR" target="BGR">
      <data key="d0">1737099</data>
    </edge>
    <edge source="GBR" target="CAN">
      <data key="d0">5498955</data>
    </edge>
    <edge source="GBR" target="LKA">
      <data key="d0">70573</data>
    </edge>
    <edge source="GBR" target="CHL">
      <data key="d0">1209023</data>
    </edge>
    <edge source="GBR" target="CHN">
      <data key="d0">1779928</data>
    </edge>
    <edge source="GBR" target="COL">
      <data key="d0">24027</data>
    </edge>
    <edge source="GBR" target="HRV">
      <data key="d0">227539</data>
    </edge>
    <edge source="GBR" target="CZE">
      <data key="d0">346227</data>
    </edge>
    <edge source="GBR" target="DNK">
      <data key="d0">20797145</data>
    </edge>
    <edge source="GBR" target="ECU">
      <data key="d0">32286</data>
    </edge>
    <edge source="GBR" target="EST">
      <data key="d0">163060</data>
    </edge>
    <edge source="GBR" target="FIN">
      <data key="d0">1495284</data>
    </edge>
    <edge source="GBR" target="FRA">
      <data key="d0">341696228</data>
    </edge>
    <edge source="GBR" target="DEU">
      <data key="d0">94313221</data>
    </edge>
    <edge source="GBR" target="GHA">
      <data key="d0">345748</data>
    </edge>
    <edge source="GBR" target="GRC">
      <data key="d0">5237584</data>
    </edge>
    <edge source="GBR" target="HND">
      <data key="d0">90302</data>
    </edge>
    <edge source="GBR" target="HKG">
      <data key="d0">5964904</data>
    </edge>
    <edge source="GBR" target="HUN">
      <data key="d0">80202</data>
    </edge>
    <edge source="GBR" target="IDN">
      <data key="d0">218325</data>
    </edge>
    <edge source="GBR" target="IRL">
      <data key="d0">70768501</data>
    </edge>
    <edge source="GBR" target="ISR">
      <data key="d0">514615</data>
    </edge>
    <edge source="GBR" target="ITA">
      <data key="d0">94017464</data>
    </edge>
    <edge source="GBR" target="JAM">
      <data key="d0">76352</data>
    </edge>
    <edge source="GBR" target="JPN">
      <data key="d0">13861983</data>
    </edge>
    <edge source="GBR" target="JOR">
      <data key="d0">19594</data>
    </edge>
    <edge source="GBR" target="KOR">
      <data key="d0">10498653</data>
    </edge>
    <edge source="GBR" target="LBN">
      <data key="d0">1420114</data>
    </edge>
    <edge source="GBR" target="LVA">
      <data key="d0">2911807</data>
    </edge>
    <edge source="GBR" target="LTU">
      <data key="d0">2190723</data>
    </edge>
    <edge source="GBR" target="MYS">
      <data key="d0">4055010</data>
    </edge>
    <edge source="GBR" target="MUS">
      <data key="d0">59090</data>
    </edge>
    <edge source="GBR" target="MEX">
      <data key="d0">11081</data>
    </edge>
    <edge source="GBR" target="MDA">
      <data key="d0">32184</data>
    </edge>
    <edge source="GBR" target="MAR">
      <data key="d0">105612</data>
    </edge>
    <edge source="GBR" target="OMN">
      <data key="d0">22854</data>
    </edge>
    <edge source="GBR" target="NLD">
      <data key="d0">51636751</data>
    </edge>
    <edge source="GBR" target="NER">
      <data key="d0">1060975</data>
    </edge>
    <edge source="GBR" target="NOR">
      <data key="d0">5770945</data>
    </edge>
    <edge source="GBR" target="PAK">
      <data key="d0">19358</data>
    </edge>
    <edge source="GBR" target="PER">
      <data key="d0">23935</data>
    </edge>
    <edge source="GBR" target="PHL">
      <data key="d0">2372773</data>
    </edge>
    <edge source="GBR" target="POL">
      <data key="d0">3216342</data>
    </edge>
    <edge source="GBR" target="PRT">
      <data key="d0">11828292</data>
    </edge>
    <edge source="GBR" target="ROU">
      <data key="d0">185009</data>
    </edge>
    <edge source="GBR" target="RUS">
      <data key="d0">22154237</data>
    </edge>
    <edge source="GBR" target="SAU">
      <data key="d0">607826</data>
    </edge>
    <edge source="GBR" target="IND">
      <data key="d0">43768</data>
    </edge>
    <edge source="GBR" target="SGP">
      <data key="d0">1134444</data>
    </edge>
    <edge source="GBR" target="SVK">
      <data key="d0">381314</data>
    </edge>
    <edge source="GBR" target="VNM">
      <data key="d0">13978</data>
    </edge>
    <edge source="GBR" target="SVN">
      <data key="d0">746766</data>
    </edge>
    <edge source="GBR" target="ZAF">
      <data key="d0">1100335</data>
    </edge>
    <edge source="GBR" target="ZWE">
      <data key="d0">11814</data>
    </edge>
    <edge source="GBR" target="ESP">
      <data key="d0">148982301</data>
    </edge>
    <edge source="GBR" target="SWE">
      <data key="d0">3573618</data>
    </edge>
    <edge source="GBR" target="CHE">
      <data key="d0">5663871</data>
    </edge>
    <edge source="GBR" target="THA">
      <data key="d0">820794</data>
    </edge>
    <edge source="GBR" target="ARE">
      <data key="d0">821031</data>
    </edge>
    <edge source="GBR" target="TUR">
      <data key="d0">304240</data>
    </edge>
    <edge source="GBR" target="UGA">
      <data key="d0">18420</data>
    </edge>
    <edge source="GBR" target="UKR">
      <data key="d0">481660</data>
    </edge>
    <edge source="GBR" target="EGY">
      <data key="d0">7078099</data>
    </edge>
    <edge source="GBR" target="TZA">
      <data key="d0">22954</data>
    </edge>
    <edge source="GBR" target="USA">
      <data key="d0">54462746</data>
    </edge>
    <edge source="GBR" target="SRB">
      <data key="d0">61190</data>
    </edge>
    <edge source="URY" target="ARG">
      <data key="d0">1655670</data>
    </edge>
    <edge source="URY" target="AUS">
      <data key="d0">108677</data>
    </edge>
    <edge source="URY" target="BEL">
      <data key="d0">4025912</data>
    </edge>
    <edge source="URY" target="BRA">
      <data key="d0">17616381</data>
    </edge>
    <edge source="URY" target="CAN">
      <data key="d0">2453978</data>
    </edge>
    <edge source="URY" target="CHL">
      <data key="d0">2088076</data>
    </edge>
    <edge source="URY" target="CHN">
      <data key="d0">23529543</data>
    </edge>
    <edge source="URY" target="CRI">
      <data key="d0">431728</data>
    </edge>
    <edge source="URY" target="HRV">
      <data key="d0">41857</data>
    </edge>
    <edge source="URY" target="FRA">
      <data key="d0">2985103</data>
    </edge>
    <edge source="URY" target="DEU">
      <data key="d0">1861420</data>
    </edge>
    <edge source="URY" target="GHA">
      <data key="d0">17042</data>
    </edge>
    <edge source="URY" target="GRC">
      <data key="d0">400748</data>
    </edge>
    <edge source="URY" target="HKG">
      <data key="d0">242405</data>
    </edge>
    <edge source="URY" target="ISR">
      <data key="d0">1614577</data>
    </edge>
    <edge source="URY" target="ITA">
      <data key="d0">18789155</data>
    </edge>
    <edge source="URY" target="JPN">
      <data key="d0">4360040</data>
    </edge>
    <edge source="URY" target="JOR">
      <data key="d0">104189</data>
    </edge>
    <edge source="URY" target="KOR">
      <data key="d0">1858878</data>
    </edge>
    <edge source="URY" target="LBN">
      <data key="d0">12500</data>
    </edge>
    <edge source="URY" target="LTU">
      <data key="d0">335345</data>
    </edge>
    <edge source="URY" target="MEX">
      <data key="d0">914226</data>
    </edge>
    <edge source="URY" target="NLD">
      <data key="d0">1775836</data>
    </edge>
    <edge source="URY" target="NZL">
      <data key="d0">128784</data>
    </edge>
    <edge source="URY" target="NIC">
      <data key="d0">57556</data>
    </edge>
    <edge source="URY" target="NOR">
      <data key="d0">51178</data>
    </edge>
    <edge source="URY" target="PAN">
      <data key="d0">23271</data>
    </edge>
    <edge source="URY" target="PRY">
      <data key="d0">32937</data>
    </edge>
    <edge source="URY" target="PRT">
      <data key="d0">536482</data>
    </edge>
    <edge source="URY" target="ROU">
      <data key="d0">43610</data>
    </edge>
    <edge source="URY" target="SAU">
      <data key="d0">549462</data>
    </edge>
    <edge source="URY" target="SGP">
      <data key="d0">767110</data>
    </edge>
    <edge source="URY" target="VNM">
      <data key="d0">1063930</data>
    </edge>
    <edge source="URY" target="ZAF">
      <data key="d0">99163</data>
    </edge>
    <edge source="URY" target="ESP">
      <data key="d0">1662512</data>
    </edge>
    <edge source="URY" target="SWE">
      <data key="d0">93154</data>
    </edge>
    <edge source="URY" target="THA">
      <data key="d0">129789</data>
    </edge>
    <edge source="URY" target="EGY">
      <data key="d0">316949</data>
    </edge>
    <edge source="URY" target="GBR">
      <data key="d0">1053378</data>
    </edge>
    <edge source="URY" target="USA">
      <data key="d0">12423547</data>
    </edge>
    <edge source="URY" target="SRB">
      <data key="d0">25944</data>
    </edge>
    <edge source="LKA" target="AUS">
      <data key="d0">280175</data>
    </edge>
    <edge source="LKA" target="AUT">
      <data key="d0">51728</data>
    </edge>
    <edge source="LKA" target="BEL">
      <data key="d0">196630</data>
    </edge>
    <edge source="LKA" target="CAN">
      <data key="d0">164077</data>
    </edge>
    <edge source="LKA" target="CHN">
      <data key="d0">166511</data>
    </edge>
    <edge source="LKA" target="DNK">
      <data key="d0">17004</data>
    </edge>
    <edge source="LKA" target="FRA">
      <data key="d0">6441672</data>
    </edge>
    <edge source="LKA" target="DEU">
      <data key="d0">3028079</data>
    </edge>
    <edge source="LKA" target="GRC">
      <data key="d0">18985</data>
    </edge>
    <edge source="LKA" target="HKG">
      <data key="d0">5524068</data>
    </edge>
    <edge source="LKA" target="HUN">
      <data key="d0">10290</data>
    </edge>
    <edge source="LKA" target="IRL">
      <data key="d0">22119</data>
    </edge>
    <edge source="LKA" target="ISR">
      <data key="d0">65878</data>
    </edge>
    <edge source="LKA" target="ITA">
      <data key="d0">513832</data>
    </edge>
    <edge source="LKA" target="JPN">
      <data key="d0">81659943</data>
    </edge>
    <edge source="LKA" target="KOR">
      <data key="d0">344183</data>
    </edge>
    <edge source="LKA" target="LBN">
      <data key="d0">86388</data>
    </edge>
    <edge source="LKA" target="MYS">
      <data key="d0">189301</data>
    </edge>
    <edge source="LKA" target="OMN">
      <data key="d0">19806</data>
    </edge>
    <edge source="LKA" target="NLD">
      <data key="d0">669426</data>
    </edge>
    <edge source="LKA" target="NZL">
      <data key="d0">13739</data>
    </edge>
    <edge source="LKA" target="PRT">
      <data key="d0">73532</data>
    </edge>
    <edge source="LKA" target="RUS">
      <data key="d0">10331</data>
    </edge>
    <edge source="LKA" target="SAU">
      <data key="d0">65327</data>
    </edge>
    <edge source="LKA" target="SGP">
      <data key="d0">7457639</data>
    </edge>
    <edge source="LKA" target="ZAF">
      <data key="d0">22975</data>
    </edge>
    <edge source="LKA" target="ESP">
      <data key="d0">58051</data>
    </edge>
    <edge source="LKA" target="SWE">
      <data key="d0">335038</data>
    </edge>
    <edge source="LKA" target="CHE">
      <data key="d0">1151360</data>
    </edge>
    <edge source="LKA" target="THA">
      <data key="d0">1569470</data>
    </edge>
    <edge source="LKA" target="ARE">
      <data key="d0">169149</data>
    </edge>
    <edge source="LKA" target="GBR">
      <data key="d0">4243371</data>
    </edge>
    <edge source="LKA" target="USA">
      <data key="d0">17382073</data>
    </edge>
    <edge source="DNK" target="ALB">
      <data key="d0">22840</data>
    </edge>
    <edge source="DNK" target="AZE">
      <data key="d0">38960</data>
    </edge>
    <edge source="DNK" target="ARG">
      <data key="d0">165532</data>
    </edge>
    <edge source="DNK" target="AUS">
      <data key="d0">6864106</data>
    </edge>
    <edge source="DNK" target="AUT">
      <data key="d0">23508823</data>
    </edge>
    <edge source="DNK" target="ARM">
      <data key="d0">31559</data>
    </edge>
    <edge source="DNK" target="BEL">
      <data key="d0">72155016</data>
    </edge>
    <edge source="DNK" target="BRA">
      <data key="d0">619379</data>
    </edge>
    <edge source="DNK" target="BGR">
      <data key="d0">473218</data>
    </edge>
    <edge source="DNK" target="BLR">
      <data key="d0">80397</data>
    </edge>
    <edge source="DNK" target="CAN">
      <data key="d0">4140871</data>
    </edge>
    <edge source="DNK" target="CHL">
      <data key="d0">27769</data>
    </edge>
    <edge source="DNK" target="CHN">
      <data key="d0">54738033</data>
    </edge>
    <edge source="DNK" target="HRV">
      <data key="d0">979368</data>
    </edge>
    <edge source="DNK" target="CZE">
      <data key="d0">6500355</data>
    </edge>
    <edge source="DNK" target="EST">
      <data key="d0">723956</data>
    </edge>
    <edge source="DNK" target="FIN">
      <data key="d0">9611329</data>
    </edge>
    <edge source="DNK" target="FRA">
      <data key="d0">198521286</data>
    </edge>
    <edge source="DNK" target="DEU">
      <data key="d0">467837163</data>
    </edge>
    <edge source="DNK" target="GRC">
      <data key="d0">11845219</data>
    </edge>
    <edge source="DNK" target="HKG">
      <data key="d0">1613426</data>
    </edge>
    <edge source="DNK" target="HUN">
      <data key="d0">989933</data>
    </edge>
    <edge source="DNK" target="IDN">
      <data key="d0">45684</data>
    </edge>
    <edge source="DNK" target="IRL">
      <data key="d0">10665762</data>
    </edge>
    <edge source="DNK" target="ISR">
      <data key="d0">757949</data>
    </edge>
    <edge source="DNK" target="ITA">
      <data key="d0">215837218</data>
    </edge>
    <edge source="DNK" target="JAM">
      <data key="d0">86981</data>
    </edge>
    <edge source="DNK" target="JPN">
      <data key="d0">81697588</data>
    </edge>
    <edge source="DNK" target="JOR">
      <data key="d0">165163</data>
    </edge>
    <edge source="DNK" target="KOR">
      <data key="d0">3301694</data>
    </edge>
    <edge source="DNK" target="LBN">
      <data key="d0">268441</data>
    </edge>
    <edge source="DNK" target="LVA">
      <data key="d0">1167808</data>
    </edge>
    <edge source="DNK" target="LTU">
      <data key="d0">1176138</data>
    </edge>
    <edge source="DNK" target="MYS">
      <data key="d0">253335</data>
    </edge>
    <edge source="DNK" target="MAR">
      <data key="d0">26129</data>
    </edge>
    <edge source="DNK" target="OMN">
      <data key="d0">32434</data>
    </edge>
    <edge source="DNK" target="NLD">
      <data key="d0">119287198</data>
    </edge>
    <edge source="DNK" target="NZL">
      <data key="d0">132163</data>
    </edge>
    <edge source="DNK" target="NIC">
      <data key="d0">68670</data>
    </edge>
    <edge source="DNK" target="NOR">
      <data key="d0">44054436</data>
    </edge>
    <edge source="DNK" target="PHL">
      <data key="d0">426495</data>
    </edge>
    <edge source="DNK" target="POL">
      <data key="d0">13139641</data>
    </edge>
    <edge source="DNK" target="PRT">
      <data key="d0">7213265</data>
    </edge>
    <edge source="DNK" target="ROU">
      <data key="d0">1381270</data>
    </edge>
    <edge source="DNK" target="RUS">
      <data key="d0">23423055</data>
    </edge>
    <edge source="DNK" target="SAU">
      <data key="d0">191772</data>
    </edge>
    <edge source="DNK" target="IND">
      <data key="d0">23682</data>
    </edge>
    <edge source="DNK" target="SGP">
      <data key="d0">297113</data>
    </edge>
    <edge source="DNK" target="SVK">
      <data key="d0">803258</data>
    </edge>
    <edge source="DNK" target="SVN">
      <data key="d0">475059</data>
    </edge>
    <edge source="DNK" target="ZAF">
      <data key="d0">242337</data>
    </edge>
    <edge source="DNK" target="ESP">
      <data key="d0">98293676</data>
    </edge>
    <edge source="DNK" target="SWE">
      <data key="d0">136977843</data>
    </edge>
    <edge source="DNK" target="CHE">
      <data key="d0">44280959</data>
    </edge>
    <edge source="DNK" target="THA">
      <data key="d0">8129031</data>
    </edge>
    <edge source="DNK" target="TGO">
      <data key="d0">17719</data>
    </edge>
    <edge source="DNK" target="ARE">
      <data key="d0">912850</data>
    </edge>
    <edge source="DNK" target="TUR">
      <data key="d0">385394</data>
    </edge>
    <edge source="DNK" target="UKR">
      <data key="d0">780379</data>
    </edge>
    <edge source="DNK" target="MKD">
      <data key="d0">73949</data>
    </edge>
    <edge source="DNK" target="EGY">
      <data key="d0">34595</data>
    </edge>
    <edge source="DNK" target="GBR">
      <data key="d0">141360997</data>
    </edge>
    <edge source="DNK" target="USA">
      <data key="d0">24824117</data>
    </edge>
    <edge source="DNK" target="URY">
      <data key="d0">106033</data>
    </edge>
    <edge source="DNK" target="SRB">
      <data key="d0">49679</data>
    </edge>
    <edge source="HND" target="SLV">
      <data key="d0">989187</data>
    </edge>
    <edge source="HND" target="FRA">
      <data key="d0">3674060</data>
    </edge>
    <edge source="HND" target="ESP">
      <data key="d0">3972734</data>
    </edge>
    <edge source="HND" target="USA">
      <data key="d0">194305135</data>
    </edge>
    <edge source="IRL" target="ALB">
      <data key="d0">18091</data>
    </edge>
    <edge source="IRL" target="AUS">
      <data key="d0">342023</data>
    </edge>
    <edge source="IRL" target="AUT">
      <data key="d0">261757</data>
    </edge>
    <edge source="IRL" target="BEL">
      <data key="d0">2761090</data>
    </edge>
    <edge source="IRL" target="BGR">
      <data key="d0">2305664</data>
    </edge>
    <edge source="IRL" target="CMR">
      <data key="d0">570116</data>
    </edge>
    <edge source="IRL" target="CHN">
      <data key="d0">692356</data>
    </edge>
    <edge source="IRL" target="HRV">
      <data key="d0">198171</data>
    </edge>
    <edge source="IRL" target="CZE">
      <data key="d0">922613</data>
    </edge>
    <edge source="IRL" target="BEN">
      <data key="d0">228112</data>
    </edge>
    <edge source="IRL" target="DNK">
      <data key="d0">1875792</data>
    </edge>
    <edge source="IRL" target="FIN">
      <data key="d0">88224</data>
    </edge>
    <edge source="IRL" target="FRA">
      <data key="d0">71315993</data>
    </edge>
    <edge source="IRL" target="DEU">
      <data key="d0">26490995</data>
    </edge>
    <edge source="IRL" target="GHA">
      <data key="d0">731351</data>
    </edge>
    <edge source="IRL" target="GRC">
      <data key="d0">209479</data>
    </edge>
    <edge source="IRL" target="HKG">
      <data key="d0">370308</data>
    </edge>
    <edge source="IRL" target="HUN">
      <data key="d0">16479</data>
    </edge>
    <edge source="IRL" target="IDN">
      <data key="d0">468180</data>
    </edge>
    <edge source="IRL" target="ISR">
      <data key="d0">179660</data>
    </edge>
    <edge source="IRL" target="ITA">
      <data key="d0">27611221</data>
    </edge>
    <edge source="IRL" target="JAM">
      <data key="d0">592118</data>
    </edge>
    <edge source="IRL" target="JPN">
      <data key="d0">16865607</data>
    </edge>
    <edge source="IRL" target="KOR">
      <data key="d0">5926499</data>
    </edge>
    <edge source="IRL" target="LTU">
      <data key="d0">13410</data>
    </edge>
    <edge source="IRL" target="MAR">
      <data key="d0">10176</data>
    </edge>
    <edge source="IRL" target="NLD">
      <data key="d0">6767615</data>
    </edge>
    <edge source="IRL" target="NOR">
      <data key="d0">154857</data>
    </edge>
    <edge source="IRL" target="PAN">
      <data key="d0">34265</data>
    </edge>
    <edge source="IRL" target="POL">
      <data key="d0">7062807</data>
    </edge>
    <edge source="IRL" target="PRT">
      <data key="d0">1414513</data>
    </edge>
    <edge source="IRL" target="ROU">
      <data key="d0">1973251</data>
    </edge>
    <edge source="IRL" target="RUS">
      <data key="d0">2217871</data>
    </edge>
    <edge source="IRL" target="SGP">
      <data key="d0">39503</data>
    </edge>
    <edge source="IRL" target="SVK">
      <data key="d0">1555435</data>
    </edge>
    <edge source="IRL" target="SVN">
      <data key="d0">325878</data>
    </edge>
    <edge source="IRL" target="ESP">
      <data key="d0">43521361</data>
    </edge>
    <edge source="IRL" target="SWE">
      <data key="d0">3124808</data>
    </edge>
    <edge source="IRL" target="CHE">
      <data key="d0">735856</data>
    </edge>
    <edge source="IRL" target="THA">
      <data key="d0">241897</data>
    </edge>
    <edge source="IRL" target="TUR">
      <data key="d0">50498</data>
    </edge>
    <edge source="IRL" target="MKD">
      <data key="d0">55457</data>
    </edge>
    <edge source="IRL" target="EGY">
      <data key="d0">17038943</data>
    </edge>
    <edge source="IRL" target="GBR">
      <data key="d0">47803617</data>
    </edge>
    <edge source="IRL" target="USA">
      <data key="d0">743962</data>
    </edge>
    <edge source="IRL" target="SRB">
      <data key="d0">95789</data>
    </edge>
    <edge source="MUS" target="BEL">
      <data key="d0">395558</data>
    </edge>
    <edge source="MUS" target="FIN">
      <data key="d0">316014</data>
    </edge>
    <edge source="MUS" target="FRA">
      <data key="d0">667963</data>
    </edge>
    <edge source="MUS" target="DEU">
      <data key="d0">965552</data>
    </edge>
    <edge source="MUS" target="GRC">
      <data key="d0">179205</data>
    </edge>
    <edge source="MUS" target="HKG">
      <data key="d0">63219</data>
    </edge>
    <edge source="MUS" target="JPN">
      <data key="d0">20087</data>
    </edge>
    <edge source="MUS" target="MDG">
      <data key="d0">85437</data>
    </edge>
    <edge source="MUS" target="MYS">
      <data key="d0">11213</data>
    </edge>
    <edge source="MUS" target="NLD">
      <data key="d0">394454</data>
    </edge>
    <edge source="MUS" target="ESP">
      <data key="d0">263990</data>
    </edge>
    <edge source="MUS" target="SWE">
      <data key="d0">807780</data>
    </edge>
    <edge source="MUS" target="CHE">
      <data key="d0">74518</data>
    </edge>
    <edge source="MUS" target="GBR">
      <data key="d0">32227158</data>
    </edge>
    <edge source="IND" target="ALB">
      <data key="d0">13455</data>
    </edge>
    <edge source="IND" target="AUS">
      <data key="d0">9811611</data>
    </edge>
    <edge source="IND" target="AUT">
      <data key="d0">62601</data>
    </edge>
    <edge source="IND" target="BEL">
      <data key="d0">19641052</data>
    </edge>
    <edge source="IND" target="BRA">
      <data key="d0">20537</data>
    </edge>
    <edge source="IND" target="CAN">
      <data key="d0">18927926</data>
    </edge>
    <edge source="IND" target="LKA">
      <data key="d0">3857607</data>
    </edge>
    <edge source="IND" target="CHL">
      <data key="d0">8951024</data>
    </edge>
    <edge source="IND" target="CHN">
      <data key="d0">111812289</data>
    </edge>
    <edge source="IND" target="DNK">
      <data key="d0">739734</data>
    </edge>
    <edge source="IND" target="EST">
      <data key="d0">237302</data>
    </edge>
    <edge source="IND" target="FIN">
      <data key="d0">78338</data>
    </edge>
    <edge source="IND" target="FRA">
      <data key="d0">17374690</data>
    </edge>
    <edge source="IND" target="DEU">
      <data key="d0">11620712</data>
    </edge>
    <edge source="IND" target="GHA">
      <data key="d0">92511</data>
    </edge>
    <edge source="IND" target="GRC">
      <data key="d0">10661089</data>
    </edge>
    <edge source="IND" target="HKG">
      <data key="d0">18159874</data>
    </edge>
    <edge source="IND" target="IDN">
      <data key="d0">5139932</data>
    </edge>
    <edge source="IND" target="IRL">
      <data key="d0">43874</data>
    </edge>
    <edge source="IND" target="ISR">
      <data key="d0">313700</data>
    </edge>
    <edge source="IND" target="ITA">
      <data key="d0">25732207</data>
    </edge>
    <edge source="IND" target="CIV">
      <data key="d0">18592</data>
    </edge>
    <edge source="IND" target="JPN">
      <data key="d0">517654004</data>
    </edge>
    <edge source="IND" target="JOR">
      <data key="d0">120728</data>
    </edge>
    <edge source="IND" target="KOR">
      <data key="d0">6474105</data>
    </edge>
    <edge source="IND" target="LBN">
      <data key="d0">873868</data>
    </edge>
    <edge source="IND" target="LTU">
      <data key="d0">2180191</data>
    </edge>
    <edge source="IND" target="MDG">
      <data key="d0">31474</data>
    </edge>
    <edge source="IND" target="MYS">
      <data key="d0">16607313</data>
    </edge>
    <edge source="IND" target="MUS">
      <data key="d0">3038641</data>
    </edge>
    <edge source="IND" target="MEX">
      <data key="d0">455826</data>
    </edge>
    <edge source="IND" target="OMN">
      <data key="d0">511412</data>
    </edge>
    <edge source="IND" target="NLD">
      <data key="d0">18975696</data>
    </edge>
    <edge source="IND" target="NZL">
      <data key="d0">1382113</data>
    </edge>
    <edge source="IND" target="NOR">
      <data key="d0">531861</data>
    </edge>
    <edge source="IND" target="PAN">
      <data key="d0">154734</data>
    </edge>
    <edge source="IND" target="PHL">
      <data key="d0">865578</data>
    </edge>
    <edge source="IND" target="POL">
      <data key="d0">205360</data>
    </edge>
    <edge source="IND" target="PRT">
      <data key="d0">11691856</data>
    </edge>
    <edge source="IND" target="RUS">
      <data key="d0">300341</data>
    </edge>
    <edge source="IND" target="SAU">
      <data key="d0">144445</data>
    </edge>
    <edge source="IND" target="SEN">
      <data key="d0">285643</data>
    </edge>
    <edge source="IND" target="SGP">
      <data key="d0">19884740</data>
    </edge>
    <edge source="IND" target="VNM">
      <data key="d0">9580392</data>
    </edge>
    <edge source="IND" target="ZAF">
      <data key="d0">5117985</data>
    </edge>
    <edge source="IND" target="ESP">
      <data key="d0">40914835</data>
    </edge>
    <edge source="IND" target="SWE">
      <data key="d0">638186</data>
    </edge>
    <edge source="IND" target="CHE">
      <data key="d0">848126</data>
    </edge>
    <edge source="IND" target="THA">
      <data key="d0">27457847</data>
    </edge>
    <edge source="IND" target="ARE">
      <data key="d0">66611043</data>
    </edge>
    <edge source="IND" target="TUR">
      <data key="d0">878019</data>
    </edge>
    <edge source="IND" target="EGY">
      <data key="d0">21332</data>
    </edge>
    <edge source="IND" target="GBR">
      <data key="d0">61864206</data>
    </edge>
    <edge source="IND" target="TZA">
      <data key="d0">39967</data>
    </edge>
    <edge source="IND" target="USA">
      <data key="d0">242802429</data>
    </edge>
    <edge source="VNM" target="AUS">
      <data key="d0">19776000</data>
    </edge>
    <edge source="VNM" target="AUT">
      <data key="d0">155000</data>
    </edge>
    <edge source="VNM" target="BEL">
      <data key="d0">18387000</data>
    </edge>
    <edge source="VNM" target="KHM">
      <data key="d0">4991000</data>
    </edge>
    <edge source="VNM" target="CAN">
      <data key="d0">19346000</data>
    </edge>
    <edge source="VNM" target="CAF">
      <data key="d0">273000</data>
    </edge>
    <edge source="VNM" target="CHN">
      <data key="d0">236936000</data>
    </edge>
    <edge source="VNM" target="CZE">
      <data key="d0">121000</data>
    </edge>
    <edge source="VNM" target="DNK">
      <data key="d0">471000</data>
    </edge>
    <edge source="VNM" target="FRA">
      <data key="d0">7787000</data>
    </edge>
    <edge source="VNM" target="DEU">
      <data key="d0">12877000</data>
    </edge>
    <edge source="VNM" target="GRC">
      <data key="d0">286000</data>
    </edge>
    <edge source="VNM" target="HKG">
      <data key="d0">68305000</data>
    </edge>
    <edge source="VNM" target="IDN">
      <data key="d0">2436000</data>
    </edge>
    <edge source="VNM" target="IRL">
      <data key="d0">475000</data>
    </edge>
    <edge source="VNM" target="ISR">
      <data key="d0">964000</data>
    </edge>
    <edge source="VNM" target="ITA">
      <data key="d0">13022000</data>
    </edge>
    <edge source="VNM" target="JAM">
      <data key="d0">76000</data>
    </edge>
    <edge source="VNM" target="JPN">
      <data key="d0">482633000</data>
    </edge>
    <edge source="VNM" target="KOR">
      <data key="d0">71123000</data>
    </edge>
    <edge source="VNM" target="LBN">
      <data key="d0">221000</data>
    </edge>
    <edge source="VNM" target="MYS">
      <data key="d0">10916000</data>
    </edge>
    <edge source="VNM" target="MUS">
      <data key="d0">62000</data>
    </edge>
    <edge source="VNM" target="NLD">
      <data key="d0">28069000</data>
    </edge>
    <edge source="VNM" target="NZL">
      <data key="d0">509000</data>
    </edge>
    <edge source="VNM" target="NOR">
      <data key="d0">266000</data>
    </edge>
    <edge source="VNM" target="POL">
      <data key="d0">95000</data>
    </edge>
    <edge source="VNM" target="PRT">
      <data key="d0">178000</data>
    </edge>
    <edge source="VNM" target="ROU">
      <data key="d0">250000</data>
    </edge>
    <edge source="VNM" target="SAU">
      <data key="d0">417000</data>
    </edge>
    <edge source="VNM" target="IND">
      <data key="d0">141000</data>
    </edge>
    <edge source="VNM" target="SGP">
      <data key="d0">24130000</data>
    </edge>
    <edge source="VNM" target="ZAF">
      <data key="d0">98000</data>
    </edge>
    <edge source="VNM" target="ESP">
      <data key="d0">2302000</data>
    </edge>
    <edge source="VNM" target="SWE">
      <data key="d0">617000</data>
    </edge>
    <edge source="VNM" target="CHE">
      <data key="d0">8849000</data>
    </edge>
    <edge source="VNM" target="THA">
      <data key="d0">33172000</data>
    </edge>
    <edge source="VNM" target="ARE">
      <data key="d0">203000</data>
    </edge>
    <edge source="VNM" target="UKR">
      <data key="d0">85000</data>
    </edge>
    <edge source="VNM" target="GBR">
      <data key="d0">10735000</data>
    </edge>
    <edge source="VNM" target="USA">
      <data key="d0">305090000</data>
    </edge>
    <edge source="ARE" target="AUS">
      <data key="d0">13311</data>
    </edge>
    <edge source="ARE" target="CAN">
      <data key="d0">1389252</data>
    </edge>
    <edge source="ARE" target="LKA">
      <data key="d0">2658250</data>
    </edge>
    <edge source="ARE" target="CHN">
      <data key="d0">820101</data>
    </edge>
    <edge source="ARE" target="COL">
      <data key="d0">58909</data>
    </edge>
    <edge source="ARE" target="CRI">
      <data key="d0">10674</data>
    </edge>
    <edge source="ARE" target="ETH">
      <data key="d0">17365</data>
    </edge>
    <edge source="ARE" target="FRA">
      <data key="d0">59073</data>
    </edge>
    <edge source="ARE" target="HKG">
      <data key="d0">9725832</data>
    </edge>
    <edge source="ARE" target="HUN">
      <data key="d0">42295</data>
    </edge>
    <edge source="ARE" target="JPN">
      <data key="d0">2889452</data>
    </edge>
    <edge source="ARE" target="JOR">
      <data key="d0">20028</data>
    </edge>
    <edge source="ARE" target="KOR">
      <data key="d0">702664</data>
    </edge>
    <edge source="ARE" target="LBN">
      <data key="d0">287817</data>
    </edge>
    <edge source="ARE" target="MYS">
      <data key="d0">229787</data>
    </edge>
    <edge source="ARE" target="MUS">
      <data key="d0">31920</data>
    </edge>
    <edge source="ARE" target="OMN">
      <data key="d0">549807</data>
    </edge>
    <edge source="ARE" target="NLD">
      <data key="d0">21132</data>
    </edge>
    <edge source="ARE" target="NZL">
      <data key="d0">16531</data>
    </edge>
    <edge source="ARE" target="PHL">
      <data key="d0">12125</data>
    </edge>
    <edge source="ARE" target="ROU">
      <data key="d0">21569</data>
    </edge>
    <edge source="ARE" target="RUS">
      <data key="d0">265118</data>
    </edge>
    <edge source="ARE" target="SAU">
      <data key="d0">1586128</data>
    </edge>
    <edge source="ARE" target="IND">
      <data key="d0">70826</data>
    </edge>
    <edge source="ARE" target="SGP">
      <data key="d0">1759922</data>
    </edge>
    <edge source="ARE" target="ESP">
      <data key="d0">146264</data>
    </edge>
    <edge source="ARE" target="CHE">
      <data key="d0">663128</data>
    </edge>
    <edge source="ARE" target="THA">
      <data key="d0">294275</data>
    </edge>
    <edge source="ARE" target="TUN">
      <data key="d0">25774</data>
    </edge>
    <edge source="ARE" target="EGY">
      <data key="d0">312091</data>
    </edge>
    <edge source="ARE" target="USA">
      <data key="d0">5475342</data>
    </edge>
    <edge source="AUT" target="HRV">
      <data key="d0">918696</data>
    </edge>
    <edge source="AUT" target="CZE">
      <data key="d0">277081</data>
    </edge>
    <edge source="AUT" target="DNK">
      <data key="d0">151354</data>
    </edge>
    <edge source="AUT" target="DEU">
      <data key="d0">2134613</data>
    </edge>
    <edge source="AUT" target="HUN">
      <data key="d0">517695</data>
    </edge>
    <edge source="AUT" target="ITA">
      <data key="d0">312009</data>
    </edge>
    <edge source="AUT" target="NLD">
      <data key="d0">66510</data>
    </edge>
    <edge source="AUT" target="ROU">
      <data key="d0">12044</data>
    </edge>
    <edge source="AUT" target="SVK">
      <data key="d0">52726</data>
    </edge>
    <edge source="AUT" target="SVN">
      <data key="d0">210705</data>
    </edge>
    <edge source="AUT" target="SWE">
      <data key="d0">10572</data>
    </edge>
    <edge source="AUT" target="CHE">
      <data key="d0">208430</data>
    </edge>
    <edge source="AUT" target="THA">
      <data key="d0">43158</data>
    </edge>
    <edge source="AUT" target="GBR">
      <data key="d0">12646</data>
    </edge>
    <edge source="AUT" target="SRB">
      <data key="d0">43225</data>
    </edge>
    <edge source="HRV" target="ALB">
      <data key="d0">689283</data>
    </edge>
    <edge source="HRV" target="AUS">
      <data key="d0">154530</data>
    </edge>
    <edge source="HRV" target="AUT">
      <data key="d0">1834987</data>
    </edge>
    <edge source="HRV" target="BEL">
      <data key="d0">160197</data>
    </edge>
    <edge source="HRV" target="CAN">
      <data key="d0">89544</data>
    </edge>
    <edge source="HRV" target="CZE">
      <data key="d0">760932</data>
    </edge>
    <edge source="HRV" target="DEU">
      <data key="d0">37831</data>
    </edge>
    <edge source="HRV" target="HUN">
      <data key="d0">74182</data>
    </edge>
    <edge source="HRV" target="ITA">
      <data key="d0">9881814</data>
    </edge>
    <edge source="HRV" target="JPN">
      <data key="d0">13349490</data>
    </edge>
    <edge source="HRV" target="NLD">
      <data key="d0">1070080</data>
    </edge>
    <edge source="HRV" target="SVK">
      <data key="d0">602766</data>
    </edge>
    <edge source="HRV" target="SVN">
      <data key="d0">2624101</data>
    </edge>
    <edge source="HRV" target="ESP">
      <data key="d0">3784715</data>
    </edge>
    <edge source="HRV" target="SWE">
      <data key="d0">50035</data>
    </edge>
    <edge source="HRV" target="CHE">
      <data key="d0">15814</data>
    </edge>
    <edge source="HRV" target="TUR">
      <data key="d0">65740</data>
    </edge>
    <edge source="HRV" target="MKD">
      <data key="d0">1904678</data>
    </edge>
    <edge source="HRV" target="GBR">
      <data key="d0">24706</data>
    </edge>
    <edge source="HRV" target="USA">
      <data key="d0">139711</data>
    </edge>
    <edge source="HRV" target="SRB">
      <data key="d0">2119356</data>
    </edge>
    <edge source="CZE" target="AUT">
      <data key="d0">1573239</data>
    </edge>
    <edge source="CZE" target="BEL">
      <data key="d0">1085814</data>
    </edge>
    <edge source="CZE" target="CAN">
      <data key="d0">26433</data>
    </edge>
    <edge source="CZE" target="HRV">
      <data key="d0">87729</data>
    </edge>
    <edge source="CZE" target="DNK">
      <data key="d0">199597</data>
    </edge>
    <edge source="CZE" target="FIN">
      <data key="d0">18336</data>
    </edge>
    <edge source="CZE" target="FRA">
      <data key="d0">2940968</data>
    </edge>
    <edge source="CZE" target="DEU">
      <data key="d0">9219569</data>
    </edge>
    <edge source="CZE" target="GRC">
      <data key="d0">27716</data>
    </edge>
    <edge source="CZE" target="HUN">
      <data key="d0">42576</data>
    </edge>
    <edge source="CZE" target="ITA">
      <data key="d0">1082934</data>
    </edge>
    <edge source="CZE" target="JPN">
      <data key="d0">125412</data>
    </edge>
    <edge source="CZE" target="LTU">
      <data key="d0">143002</data>
    </edge>
    <edge source="CZE" target="NLD">
      <data key="d0">332509</data>
    </edge>
    <edge source="CZE" target="NOR">
      <data key="d0">62587</data>
    </edge>
    <edge source="CZE" target="POL">
      <data key="d0">1146942</data>
    </edge>
    <edge source="CZE" target="RUS">
      <data key="d0">17367</data>
    </edge>
    <edge source="CZE" target="SGP">
      <data key="d0">36989</data>
    </edge>
    <edge source="CZE" target="SVK">
      <data key="d0">5749326</data>
    </edge>
    <edge source="CZE" target="SVN">
      <data key="d0">79330</data>
    </edge>
    <edge source="CZE" target="ESP">
      <data key="d0">200211</data>
    </edge>
    <edge source="CZE" target="SWE">
      <data key="d0">265508</data>
    </edge>
    <edge source="CZE" target="CHE">
      <data key="d0">221659</data>
    </edge>
    <edge source="CZE" target="UKR">
      <data key="d0">63010</data>
    </edge>
    <edge source="CZE" target="GBR">
      <data key="d0">537284</data>
    </edge>
    <edge source="CZE" target="USA">
      <data key="d0">185566</data>
    </edge>
    <edge source="CZE" target="SRB">
      <data key="d0">190136</data>
    </edge>
    <edge source="ROU" target="BEL">
      <data key="d0">130000</data>
    </edge>
    <edge source="ROU" target="DNK">
      <data key="d0">15000</data>
    </edge>
    <edge source="ROU" target="FRA">
      <data key="d0">93000</data>
    </edge>
    <edge source="ROU" target="DEU">
      <data key="d0">868000</data>
    </edge>
    <edge source="ROU" target="GRC">
      <data key="d0">188000</data>
    </edge>
    <edge source="ROU" target="HUN">
      <data key="d0">125000</data>
    </edge>
    <edge source="ROU" target="ITA">
      <data key="d0">538000</data>
    </edge>
    <edge source="ROU" target="JPN">
      <data key="d0">346000</data>
    </edge>
    <edge source="ROU" target="MDA">
      <data key="d0">18000</data>
    </edge>
    <edge source="ROU" target="NLD">
      <data key="d0">139000</data>
    </edge>
    <edge source="ROU" target="GBR">
      <data key="d0">21000</data>
    </edge>
    <edge source="ROU" target="USA">
      <data key="d0">395000</data>
    </edge>
    <edge source="SVK" target="AUT">
      <data key="d0">44025</data>
    </edge>
    <edge source="SVK" target="BEL">
      <data key="d0">17974</data>
    </edge>
    <edge source="SVK" target="CZE">
      <data key="d0">756755</data>
    </edge>
    <edge source="SVK" target="DEU">
      <data key="d0">182660</data>
    </edge>
    <edge source="SVK" target="HUN">
      <data key="d0">244173</data>
    </edge>
    <edge source="SVK" target="ITA">
      <data key="d0">378989</data>
    </edge>
    <edge source="SVK" target="LTU">
      <data key="d0">24630</data>
    </edge>
    <edge source="SVK" target="POL">
      <data key="d0">88307</data>
    </edge>
    <edge source="SVK" target="SVN">
      <data key="d0">14159</data>
    </edge>
    <edge source="SVK" target="CHE">
      <data key="d0">19074</data>
    </edge>
    <edge source="SRB" target="GRC">
      <data key="d0">64000</data>
    </edge>
    <edge source="SRB" target="ITA">
      <data key="d0">30000</data>
    </edge>
    <edge source="SRB" target="SGP">
      <data key="d0">14000</data>
    </edge>
    <edge source="SRB" target="SWE">
      <data key="d0">70000</data>
    </edge>
    <edge source="SRB" target="MKD">
      <data key="d0">339000</data>
    </edge>
    <edge source="ARM" target="RUS">
      <data key="d0">73821</data>
    </edge>
    <edge source="EST" target="AUS">
      <data key="d0">164351</data>
    </edge>
    <edge source="EST" target="AUT">
      <data key="d0">65135</data>
    </edge>
    <edge source="EST" target="BGR">
      <data key="d0">23471</data>
    </edge>
    <edge source="EST" target="BLR">
      <data key="d0">52970</data>
    </edge>
    <edge source="EST" target="CAN">
      <data key="d0">579899</data>
    </edge>
    <edge source="EST" target="CHN">
      <data key="d0">1305119</data>
    </edge>
    <edge source="EST" target="HRV">
      <data key="d0">15779</data>
    </edge>
    <edge source="EST" target="CZE">
      <data key="d0">2075148</data>
    </edge>
    <edge source="EST" target="DNK">
      <data key="d0">7225707</data>
    </edge>
    <edge source="EST" target="FIN">
      <data key="d0">3019415</data>
    </edge>
    <edge source="EST" target="FRA">
      <data key="d0">1063174</data>
    </edge>
    <edge source="EST" target="DEU">
      <data key="d0">5674813</data>
    </edge>
    <edge source="EST" target="HUN">
      <data key="d0">71634</data>
    </edge>
    <edge source="EST" target="ISR">
      <data key="d0">281157</data>
    </edge>
    <edge source="EST" target="ITA">
      <data key="d0">116562</data>
    </edge>
    <edge source="EST" target="JPN">
      <data key="d0">732934</data>
    </edge>
    <edge source="EST" target="KAZ">
      <data key="d0">39040</data>
    </edge>
    <edge source="EST" target="LVA">
      <data key="d0">2976490</data>
    </edge>
    <edge source="EST" target="LTU">
      <data key="d0">1494401</data>
    </edge>
    <edge source="EST" target="MDA">
      <data key="d0">710108</data>
    </edge>
    <edge source="EST" target="NLD">
      <data key="d0">9897375</data>
    </edge>
    <edge source="EST" target="NOR">
      <data key="d0">146503</data>
    </edge>
    <edge source="EST" target="POL">
      <data key="d0">286540</data>
    </edge>
    <edge source="EST" target="ROU">
      <data key="d0">51847</data>
    </edge>
    <edge source="EST" target="RUS">
      <data key="d0">5418769</data>
    </edge>
    <edge source="EST" target="SVK">
      <data key="d0">1205965</data>
    </edge>
    <edge source="EST" target="ESP">
      <data key="d0">44723</data>
    </edge>
    <edge source="EST" target="SWE">
      <data key="d0">1782873</data>
    </edge>
    <edge source="EST" target="CHE">
      <data key="d0">5996480</data>
    </edge>
    <edge source="EST" target="UKR">
      <data key="d0">13759935</data>
    </edge>
    <edge source="EST" target="GBR">
      <data key="d0">50600</data>
    </edge>
    <edge source="EST" target="USA">
      <data key="d0">1323874</data>
    </edge>
    <edge source="FIN" target="AUS">
      <data key="d0">151104</data>
    </edge>
    <edge source="FIN" target="DNK">
      <data key="d0">289245</data>
    </edge>
    <edge source="FIN" target="EST">
      <data key="d0">1592695</data>
    </edge>
    <edge source="FIN" target="FRA">
      <data key="d0">37385</data>
    </edge>
    <edge source="FIN" target="DEU">
      <data key="d0">622018</data>
    </edge>
    <edge source="FIN" target="JPN">
      <data key="d0">7597778</data>
    </edge>
    <edge source="FIN" target="MDA">
      <data key="d0">16318</data>
    </edge>
    <edge source="FIN" target="NLD">
      <data key="d0">12250</data>
    </edge>
    <edge source="FIN" target="NOR">
      <data key="d0">171832</data>
    </edge>
    <edge source="FIN" target="RUS">
      <data key="d0">2704077</data>
    </edge>
    <edge source="FIN" target="SWE">
      <data key="d0">1988839</data>
    </edge>
    <edge source="FIN" target="CHE">
      <data key="d0">118295</data>
    </edge>
    <edge source="FIN" target="UKR">
      <data key="d0">203145</data>
    </edge>
    <edge source="FIN" target="USA">
      <data key="d0">278498</data>
    </edge>
    <edge source="GMB" target="BEL">
      <data key="d0">1667966</data>
    </edge>
    <edge source="GMB" target="CMR">
      <data key="d0">341683</data>
    </edge>
    <edge source="GMB" target="FRA">
      <data key="d0">73210</data>
    </edge>
    <edge source="GMB" target="DEU">
      <data key="d0">207426</data>
    </edge>
    <edge source="GMB" target="GHA">
      <data key="d0">155644</data>
    </edge>
    <edge source="GMB" target="HKG">
      <data key="d0">16846</data>
    </edge>
    <edge source="GMB" target="CIV">
      <data key="d0">16616</data>
    </edge>
    <edge source="GMB" target="MAR">
      <data key="d0">14205</data>
    </edge>
    <edge source="GMB" target="NLD">
      <data key="d0">364363</data>
    </edge>
    <edge source="GMB" target="PRT">
      <data key="d0">24315</data>
    </edge>
    <edge source="GMB" target="SEN">
      <data key="d0">62053</data>
    </edge>
    <edge source="GMB" target="ZAF">
      <data key="d0">100742</data>
    </edge>
    <edge source="GMB" target="ESP">
      <data key="d0">314404</data>
    </edge>
    <edge source="GMB" target="USA">
      <data key="d0">260271</data>
    </edge>
    <edge source="UKR" target="ARM">
      <data key="d0">260880</data>
    </edge>
    <edge source="UKR" target="BGR">
      <data key="d0">294660</data>
    </edge>
    <edge source="UKR" target="BLR">
      <data key="d0">12810</data>
    </edge>
    <edge source="UKR" target="CZE">
      <data key="d0">11050</data>
    </edge>
    <edge source="UKR" target="EST">
      <data key="d0">100600</data>
    </edge>
    <edge source="UKR" target="FRA">
      <data key="d0">32920</data>
    </edge>
    <edge source="UKR" target="GEO">
      <data key="d0">150270</data>
    </edge>
    <edge source="UKR" target="HUN">
      <data key="d0">88100</data>
    </edge>
    <edge source="UKR" target="ISR">
      <data key="d0">443480</data>
    </edge>
    <edge source="UKR" target="ITA">
      <data key="d0">21700</data>
    </edge>
    <edge source="UKR" target="LVA">
      <data key="d0">37150</data>
    </edge>
    <edge source="UKR" target="LTU">
      <data key="d0">219580</data>
    </edge>
    <edge source="UKR" target="MRT">
      <data key="d0">10384740</data>
    </edge>
    <edge source="UKR" target="MUS">
      <data key="d0">1639720</data>
    </edge>
    <edge source="UKR" target="MDA">
      <data key="d0">93650</data>
    </edge>
    <edge source="UKR" target="MAR">
      <data key="d0">1685530</data>
    </edge>
    <edge source="UKR" target="POL">
      <data key="d0">1207180</data>
    </edge>
    <edge source="UKR" target="ROU">
      <data key="d0">16830</data>
    </edge>
    <edge source="UKR" target="RUS">
      <data key="d0">2599170</data>
    </edge>
    <edge source="UKR" target="ESP">
      <data key="d0">6304920</data>
    </edge>
    <edge source="UKR" target="CHE">
      <data key="d0">38740</data>
    </edge>
    <edge source="UKR" target="TUR">
      <data key="d0">197100</data>
    </edge>
    <edge source="UKR" target="USA">
      <data key="d0">195160</data>
    </edge>
    <edge source="BWA" target="ZAF">
      <data key="d0">54102</data>
    </edge>
    <edge source="BLR" target="AZE">
      <data key="d0">23800</data>
    </edge>
    <edge source="BLR" target="BEL">
      <data key="d0">31800</data>
    </edge>
    <edge source="BLR" target="CZE">
      <data key="d0">13800</data>
    </edge>
    <edge source="BLR" target="DEU">
      <data key="d0">31100</data>
    </edge>
    <edge source="BLR" target="LTU">
      <data key="d0">223300</data>
    </edge>
    <edge source="BLR" target="MDA">
      <data key="d0">35800</data>
    </edge>
    <edge source="BLR" target="NLD">
      <data key="d0">2874000</data>
    </edge>
    <edge source="BLR" target="POL">
      <data key="d0">2562200</data>
    </edge>
    <edge source="BLR" target="RUS">
      <data key="d0">12732000</data>
    </edge>
    <edge source="BLR" target="UKR">
      <data key="d0">344100</data>
    </edge>
    <edge source="BDI" target="FRA">
      <data key="d0">13981</data>
    </edge>
    <edge source="BDI" target="DEU">
      <data key="d0">47131</data>
    </edge>
    <edge source="BDI" target="USA">
      <data key="d0">46074</data>
    </edge>
    <edge source="KHM" target="AUS">
      <data key="d0">89891</data>
    </edge>
    <edge source="KHM" target="CHN">
      <data key="d0">1161183</data>
    </edge>
    <edge source="KHM" target="ETH">
      <data key="d0">90578</data>
    </edge>
    <edge source="KHM" target="HKG">
      <data key="d0">2371248</data>
    </edge>
    <edge source="KHM" target="JPN">
      <data key="d0">81089</data>
    </edge>
    <edge source="KHM" target="MYS">
      <data key="d0">47308</data>
    </edge>
    <edge source="KHM" target="SGP">
      <data key="d0">942512</data>
    </edge>
    <edge source="KHM" target="VNM">
      <data key="d0">211743</data>
    </edge>
    <edge source="KHM" target="THA">
      <data key="d0">807329</data>
    </edge>
    <edge source="KHM" target="USA">
      <data key="d0">166153</data>
    </edge>
    <edge source="CMR" target="BEL">
      <data key="d0">56581</data>
    </edge>
    <edge source="CMR" target="FRA">
      <data key="d0">471234</data>
    </edge>
    <edge source="CMR" target="GRC">
      <data key="d0">21689</data>
    </edge>
    <edge source="CMR" target="NLD">
      <data key="d0">307109</data>
    </edge>
    <edge source="CMR" target="ESP">
      <data key="d0">12713</data>
    </edge>
    <edge source="ETH" target="SAU">
      <data key="d0">11440</data>
    </edge>
    <edge source="TZA" target="AUS">
      <data key="d0">286631</data>
    </edge>
    <edge source="TZA" target="AUT">
      <data key="d0">31238</data>
    </edge>
    <edge source="TZA" target="BEL">
      <data key="d0">7695599</data>
    </edge>
    <edge source="TZA" target="BWA">
      <data key="d0">59067</data>
    </edge>
    <edge source="TZA" target="BGR">
      <data key="d0">21869</data>
    </edge>
    <edge source="TZA" target="BDI">
      <data key="d0">11761</data>
    </edge>
    <edge source="TZA" target="CRI">
      <data key="d0">27346</data>
    </edge>
    <edge source="TZA" target="DNK">
      <data key="d0">102017</data>
    </edge>
    <edge source="TZA" target="ETH">
      <data key="d0">10339</data>
    </edge>
    <edge source="TZA" target="FRA">
      <data key="d0">118955</data>
    </edge>
    <edge source="TZA" target="DEU">
      <data key="d0">228203</data>
    </edge>
    <edge source="TZA" target="GRC">
      <data key="d0">1441549</data>
    </edge>
    <edge source="TZA" target="HKG">
      <data key="d0">2717705</data>
    </edge>
    <edge source="TZA" target="IRL">
      <data key="d0">22816158</data>
    </edge>
    <edge source="TZA" target="ISR">
      <data key="d0">136172</data>
    </edge>
    <edge source="TZA" target="ITA">
      <data key="d0">627464</data>
    </edge>
    <edge source="TZA" target="JPN">
      <data key="d0">2252124</data>
    </edge>
    <edge source="TZA" target="MYS">
      <data key="d0">27728</data>
    </edge>
    <edge source="TZA" target="MUS">
      <data key="d0">57695</data>
    </edge>
    <edge source="TZA" target="OMN">
      <data key="d0">11594</data>
    </edge>
    <edge source="TZA" target="NLD">
      <data key="d0">23697496</data>
    </edge>
    <edge source="TZA" target="POL">
      <data key="d0">334864</data>
    </edge>
    <edge source="TZA" target="PRT">
      <data key="d0">3381241</data>
    </edge>
    <edge source="TZA" target="SAU">
      <data key="d0">35563</data>
    </edge>
    <edge source="TZA" target="SGP">
      <data key="d0">227752</data>
    </edge>
    <edge source="TZA" target="VNM">
      <data key="d0">91388</data>
    </edge>
    <edge source="TZA" target="ZAF">
      <data key="d0">337462</data>
    </edge>
    <edge source="TZA" target="ESP">
      <data key="d0">1273531</data>
    </edge>
    <edge source="TZA" target="SWE">
      <data key="d0">56955</data>
    </edge>
    <edge source="TZA" target="CHE">
      <data key="d0">10399</data>
    </edge>
    <edge source="TZA" target="THA">
      <data key="d0">22467</data>
    </edge>
    <edge source="TZA" target="ARE">
      <data key="d0">555580</data>
    </edge>
    <edge source="TZA" target="UGA">
      <data key="d0">33520</data>
    </edge>
    <edge source="TZA" target="GBR">
      <data key="d0">1740891</data>
    </edge>
    <edge source="TZA" target="USA">
      <data key="d0">1587498</data>
    </edge>
    <edge source="CAF" target="MAR">
      <data key="d0">39723</data>
    </edge>
    <edge source="OMN" target="LKA">
      <data key="d0">503311</data>
    </edge>
    <edge source="OMN" target="CHN">
      <data key="d0">518921</data>
    </edge>
    <edge source="OMN" target="ETH">
      <data key="d0">69069</data>
    </edge>
    <edge source="OMN" target="FRA">
      <data key="d0">740676</data>
    </edge>
    <edge source="OMN" target="DEU">
      <data key="d0">193038</data>
    </edge>
    <edge source="OMN" target="GRC">
      <data key="d0">618023</data>
    </edge>
    <edge source="OMN" target="HND">
      <data key="d0">62546</data>
    </edge>
    <edge source="OMN" target="HKG">
      <data key="d0">2956010</data>
    </edge>
    <edge source="OMN" target="ISR">
      <data key="d0">233290</data>
    </edge>
    <edge source="OMN" target="ITA">
      <data key="d0">924661</data>
    </edge>
    <edge source="OMN" target="JPN">
      <data key="d0">462822</data>
    </edge>
    <edge source="OMN" target="JOR">
      <data key="d0">671488</data>
    </edge>
    <edge source="OMN" target="KOR">
      <data key="d0">1660216</data>
    </edge>
    <edge source="OMN" target="LBN">
      <data key="d0">623558</data>
    </edge>
    <edge source="OMN" target="MUS">
      <data key="d0">158499</data>
    </edge>
    <edge source="OMN" target="NLD">
      <data key="d0">434624</data>
    </edge>
    <edge source="OMN" target="PRT">
      <data key="d0">20388</data>
    </edge>
    <edge source="OMN" target="SAU">
      <data key="d0">6418884</data>
    </edge>
    <edge source="OMN" target="IND">
      <data key="d0">13347</data>
    </edge>
    <edge source="OMN" target="SGP">
      <data key="d0">73124</data>
    </edge>
    <edge source="OMN" target="ZAF">
      <data key="d0">16211</data>
    </edge>
    <edge source="OMN" target="ESP">
      <data key="d0">570557</data>
    </edge>
    <edge source="OMN" target="CHE">
      <data key="d0">131576</data>
    </edge>
    <edge source="OMN" target="THA">
      <data key="d0">360029</data>
    </edge>
    <edge source="OMN" target="ARE">
      <data key="d0">7381440</data>
    </edge>
    <edge source="OMN" target="TUN">
      <data key="d0">431202</data>
    </edge>
    <edge source="OMN" target="EGY">
      <data key="d0">28380</data>
    </edge>
    <edge source="OMN" target="GBR">
      <data key="d0">318876</data>
    </edge>
    <edge source="OMN" target="TZA">
      <data key="d0">13074</data>
    </edge>
    <edge source="OMN" target="USA">
      <data key="d0">488320</data>
    </edge>
    <edge source="SLV" target="CRI">
      <data key="d0">41063</data>
    </edge>
    <edge source="SLV" target="GTM">
      <data key="d0">776671</data>
    </edge>
    <edge source="SLV" target="HND">
      <data key="d0">126066</data>
    </edge>
    <edge source="SLV" target="HKG">
      <data key="d0">469682</data>
    </edge>
    <edge source="SLV" target="ITA">
      <data key="d0">15288</data>
    </edge>
    <edge source="SLV" target="MEX">
      <data key="d0">91907</data>
    </edge>
    <edge source="SLV" target="NIC">
      <data key="d0">38100</data>
    </edge>
    <edge source="SLV" target="USA">
      <data key="d0">19740138</data>
    </edge>
    <edge source="GHA" target="BEL">
      <data key="d0">362193</data>
    </edge>
    <edge source="GHA" target="CAN">
      <data key="d0">40286</data>
    </edge>
    <edge source="GHA" target="CHN">
      <data key="d0">17919</data>
    </edge>
    <edge source="GHA" target="CZE">
      <data key="d0">70409</data>
    </edge>
    <edge source="GHA" target="BEN">
      <data key="d0">234524</data>
    </edge>
    <edge source="GHA" target="DNK">
      <data key="d0">490273</data>
    </edge>
    <edge source="GHA" target="FIN">
      <data key="d0">185282</data>
    </edge>
    <edge source="GHA" target="FRA">
      <data key="d0">12397311</data>
    </edge>
    <edge source="GHA" target="DEU">
      <data key="d0">6742883</data>
    </edge>
    <edge source="GHA" target="GRC">
      <data key="d0">913105</data>
    </edge>
    <edge source="GHA" target="ITA">
      <data key="d0">1982924</data>
    </edge>
    <edge source="GHA" target="CIV">
      <data key="d0">1060557</data>
    </edge>
    <edge source="GHA" target="JPN">
      <data key="d0">111650</data>
    </edge>
    <edge source="GHA" target="NLD">
      <data key="d0">3272151</data>
    </edge>
    <edge source="GHA" target="POL">
      <data key="d0">279882</data>
    </edge>
    <edge source="GHA" target="PRT">
      <data key="d0">309263</data>
    </edge>
    <edge source="GHA" target="SEN">
      <data key="d0">14994</data>
    </edge>
    <edge source="GHA" target="ESP">
      <data key="d0">5751752</data>
    </edge>
    <edge source="GHA" target="CHE">
      <data key="d0">37174</data>
    </edge>
    <edge source="GHA" target="THA">
      <data key="d0">538144</data>
    </edge>
    <edge source="GHA" target="TGO">
      <data key="d0">5066013</data>
    </edge>
    <edge source="GHA" target="GBR">
      <data key="d0">27894690</data>
    </edge>
    <edge source="GHA" target="USA">
      <data key="d0">1362004</data>
    </edge>
    <edge source="GHA" target="BFA">
      <data key="d0">214399</data>
    </edge>
    <edge source="GTM" target="SLV">
      <data key="d0">99731</data>
    </edge>
    <edge source="GTM" target="FRA">
      <data key="d0">4007907</data>
    </edge>
    <edge source="GTM" target="DEU">
      <data key="d0">50271</data>
    </edge>
    <edge source="GTM" target="HKG">
      <data key="d0">53355</data>
    </edge>
    <edge source="GTM" target="JPN">
      <data key="d0">101546</data>
    </edge>
    <edge source="GTM" target="MEX">
      <data key="d0">121015</data>
    </edge>
    <edge source="GTM" target="NIC">
      <data key="d0">16500</data>
    </edge>
    <edge source="GTM" target="SGP">
      <data key="d0">422049</data>
    </edge>
    <edge source="GTM" target="ESP">
      <data key="d0">7736042</data>
    </edge>
    <edge source="GTM" target="THA">
      <data key="d0">1349770</data>
    </edge>
    <edge source="GTM" target="TUR">
      <data key="d0">869909</data>
    </edge>
    <edge source="GTM" target="GBR">
      <data key="d0">38666</data>
    </edge>
    <edge source="GTM" target="USA">
      <data key="d0">14775127</data>
    </edge>
    <edge source="NAM" target="AUS">
      <data key="d0">3027692</data>
    </edge>
    <edge source="NAM" target="BEL">
      <data key="d0">1562451</data>
    </edge>
    <edge source="NAM" target="BWA">
      <data key="d0">34760</data>
    </edge>
    <edge source="NAM" target="KHM">
      <data key="d0">355195</data>
    </edge>
    <edge source="NAM" target="CMR">
      <data key="d0">80505</data>
    </edge>
    <edge source="NAM" target="CAN">
      <data key="d0">38467</data>
    </edge>
    <edge source="NAM" target="CHL">
      <data key="d0">64268</data>
    </edge>
    <edge source="NAM" target="CHN">
      <data key="d0">110192</data>
    </edge>
    <edge source="NAM" target="DNK">
      <data key="d0">354450</data>
    </edge>
    <edge source="NAM" target="FRA">
      <data key="d0">4642341</data>
    </edge>
    <edge source="NAM" target="DEU">
      <data key="d0">6125894</data>
    </edge>
    <edge source="NAM" target="GRC">
      <data key="d0">441477</data>
    </edge>
    <edge source="NAM" target="HKG">
      <data key="d0">179516</data>
    </edge>
    <edge source="NAM" target="ISR">
      <data key="d0">96118</data>
    </edge>
    <edge source="NAM" target="ITA">
      <data key="d0">12319221</data>
    </edge>
    <edge source="NAM" target="JPN">
      <data key="d0">6057995</data>
    </edge>
    <edge source="NAM" target="JOR">
      <data key="d0">578380</data>
    </edge>
    <edge source="NAM" target="MWI">
      <data key="d0">12281</data>
    </edge>
    <edge source="NAM" target="MYS">
      <data key="d0">631963</data>
    </edge>
    <edge source="NAM" target="MUS">
      <data key="d0">178439</data>
    </edge>
    <edge source="NAM" target="MAR">
      <data key="d0">50445</data>
    </edge>
    <edge source="NAM" target="MOZ">
      <data key="d0">1074895</data>
    </edge>
    <edge source="NAM" target="NLD">
      <data key="d0">9845940</data>
    </edge>
    <edge source="NAM" target="NER">
      <data key="d0">22527</data>
    </edge>
    <edge source="NAM" target="POL">
      <data key="d0">28738</data>
    </edge>
    <edge source="NAM" target="PRT">
      <data key="d0">1524868</data>
    </edge>
    <edge source="NAM" target="RUS">
      <data key="d0">157520</data>
    </edge>
    <edge source="NAM" target="SGP">
      <data key="d0">178474</data>
    </edge>
    <edge source="NAM" target="ZAF">
      <data key="d0">35925016</data>
    </edge>
    <edge source="NAM" target="ZWE">
      <data key="d0">1282009</data>
    </edge>
    <edge source="NAM" target="ESP">
      <data key="d0">129943225</data>
    </edge>
    <edge source="NAM" target="ARE">
      <data key="d0">21555</data>
    </edge>
    <edge source="NAM" target="GBR">
      <data key="d0">5442330</data>
    </edge>
    <edge source="NAM" target="TZA">
      <data key="d0">142313</data>
    </edge>
    <edge source="NAM" target="USA">
      <data key="d0">16326125</data>
    </edge>
    <edge source="LVA" target="AUS">
      <data key="d0">83112</data>
    </edge>
    <edge source="LVA" target="AUT">
      <data key="d0">72948</data>
    </edge>
    <edge source="LVA" target="ARM">
      <data key="d0">179299</data>
    </edge>
    <edge source="LVA" target="BEL">
      <data key="d0">198057</data>
    </edge>
    <edge source="LVA" target="BGR">
      <data key="d0">13862</data>
    </edge>
    <edge source="LVA" target="BLR">
      <data key="d0">1626312</data>
    </edge>
    <edge source="LVA" target="CAN">
      <data key="d0">180547</data>
    </edge>
    <edge source="LVA" target="CZE">
      <data key="d0">1113085</data>
    </edge>
    <edge source="LVA" target="DNK">
      <data key="d0">1349430</data>
    </edge>
    <edge source="LVA" target="EST">
      <data key="d0">148255</data>
    </edge>
    <edge source="LVA" target="FRA">
      <data key="d0">22188</data>
    </edge>
    <edge source="LVA" target="DEU">
      <data key="d0">718335</data>
    </edge>
    <edge source="LVA" target="HUN">
      <data key="d0">88578</data>
    </edge>
    <edge source="LVA" target="ISR">
      <data key="d0">330998</data>
    </edge>
    <edge source="LVA" target="JPN">
      <data key="d0">15066</data>
    </edge>
    <edge source="LVA" target="KAZ">
      <data key="d0">714959</data>
    </edge>
    <edge source="LVA" target="KGZ">
      <data key="d0">163700</data>
    </edge>
    <edge source="LVA" target="LTU">
      <data key="d0">5317108</data>
    </edge>
    <edge source="LVA" target="MDA">
      <data key="d0">210470</data>
    </edge>
    <edge source="LVA" target="NOR">
      <data key="d0">106463</data>
    </edge>
    <edge source="LVA" target="RUS">
      <data key="d0">9916132</data>
    </edge>
    <edge source="LVA" target="SVK">
      <data key="d0">371644</data>
    </edge>
    <edge source="LVA" target="ESP">
      <data key="d0">19501</data>
    </edge>
    <edge source="LVA" target="SWE">
      <data key="d0">3952101</data>
    </edge>
    <edge source="LVA" target="UKR">
      <data key="d0">327216</data>
    </edge>
    <edge source="LVA" target="GBR">
      <data key="d0">20968</data>
    </edge>
    <edge source="LVA" target="USA">
      <data key="d0">1082096</data>
    </edge>
    <edge source="SEN" target="DZA">
      <data key="d0">69743</data>
    </edge>
    <edge source="SEN" target="ARG">
      <data key="d0">15381</data>
    </edge>
    <edge source="SEN" target="AUS">
      <data key="d0">110560</data>
    </edge>
    <edge source="SEN" target="AUT">
      <data key="d0">39946</data>
    </edge>
    <edge source="SEN" target="BEL">
      <data key="d0">6527444</data>
    </edge>
    <edge source="SEN" target="CMR">
      <data key="d0">5060043</data>
    </edge>
    <edge source="SEN" target="CAN">
      <data key="d0">133837</data>
    </edge>
    <edge source="SEN" target="CHN">
      <data key="d0">12714045</data>
    </edge>
    <edge source="SEN" target="BEN">
      <data key="d0">106326</data>
    </edge>
    <edge source="SEN" target="DNK">
      <data key="d0">433586</data>
    </edge>
    <edge source="SEN" target="FRA">
      <data key="d0">67399962</data>
    </edge>
    <edge source="SEN" target="DEU">
      <data key="d0">4502030</data>
    </edge>
    <edge source="SEN" target="GHA">
      <data key="d0">1148127</data>
    </edge>
    <edge source="SEN" target="GRC">
      <data key="d0">17321713</data>
    </edge>
    <edge source="SEN" target="HKG">
      <data key="d0">52302</data>
    </edge>
    <edge source="SEN" target="IDN">
      <data key="d0">126064</data>
    </edge>
    <edge source="SEN" target="ITA">
      <data key="d0">56906733</data>
    </edge>
    <edge source="SEN" target="CIV">
      <data key="d0">3686215</data>
    </edge>
    <edge source="SEN" target="JPN">
      <data key="d0">8304918</data>
    </edge>
    <edge source="SEN" target="JOR">
      <data key="d0">159123</data>
    </edge>
    <edge source="SEN" target="KOR">
      <data key="d0">750848</data>
    </edge>
    <edge source="SEN" target="LBN">
      <data key="d0">1818872</data>
    </edge>
    <edge source="SEN" target="MEX">
      <data key="d0">162369</data>
    </edge>
    <edge source="SEN" target="MAR">
      <data key="d0">401200</data>
    </edge>
    <edge source="SEN" target="NLD">
      <data key="d0">3096844</data>
    </edge>
    <edge source="SEN" target="POL">
      <data key="d0">74511</data>
    </edge>
    <edge source="SEN" target="PRT">
      <data key="d0">8890542</data>
    </edge>
    <edge source="SEN" target="SGP">
      <data key="d0">15833</data>
    </edge>
    <edge source="SEN" target="ZAF">
      <data key="d0">85104</data>
    </edge>
    <edge source="SEN" target="ESP">
      <data key="d0">41291414</data>
    </edge>
    <edge source="SEN" target="CHE">
      <data key="d0">4426577</data>
    </edge>
    <edge source="SEN" target="THA">
      <data key="d0">786038</data>
    </edge>
    <edge source="SEN" target="TGO">
      <data key="d0">58673</data>
    </edge>
    <edge source="SEN" target="ARE">
      <data key="d0">17345</data>
    </edge>
    <edge source="SEN" target="TUN">
      <data key="d0">843408</data>
    </edge>
    <edge source="SEN" target="TUR">
      <data key="d0">128544</data>
    </edge>
    <edge source="SEN" target="GBR">
      <data key="d0">2924690</data>
    </edge>
    <edge source="SEN" target="USA">
      <data key="d0">1757379</data>
    </edge>
    <edge source="SEN" target="BFA">
      <data key="d0">1386145</data>
    </edge>
    <edge source="NIC" target="CAN">
      <data key="d0">149566</data>
    </edge>
    <edge source="NIC" target="CHN">
      <data key="d0">260276</data>
    </edge>
    <edge source="NIC" target="CRI">
      <data key="d0">1194661</data>
    </edge>
    <edge source="NIC" target="SLV">
      <data key="d0">222748</data>
    </edge>
    <edge source="NIC" target="FRA">
      <data key="d0">3333364</data>
    </edge>
    <edge source="NIC" target="GTM">
      <data key="d0">206634</data>
    </edge>
    <edge source="NIC" target="HND">
      <data key="d0">742775</data>
    </edge>
    <edge source="NIC" target="HKG">
      <data key="d0">136894</data>
    </edge>
    <edge source="NIC" target="ITA">
      <data key="d0">554087</data>
    </edge>
    <edge source="NIC" target="JPN">
      <data key="d0">1516123</data>
    </edge>
    <edge source="NIC" target="MEX">
      <data key="d0">255898</data>
    </edge>
    <edge source="NIC" target="ESP">
      <data key="d0">4660663</data>
    </edge>
    <edge source="NIC" target="GBR">
      <data key="d0">380925</data>
    </edge>
    <edge source="NIC" target="USA">
      <data key="d0">113467243</data>
    </edge>
    <edge source="BEN" target="BEL">
      <data key="d0">471276</data>
    </edge>
    <edge source="BEN" target="FRA">
      <data key="d0">65071</data>
    </edge>
    <edge source="BEN" target="NLD">
      <data key="d0">60126</data>
    </edge>
    <edge source="BEN" target="ESP">
      <data key="d0">881033</data>
    </edge>
    <edge source="TGO" target="BEL">
      <data key="d0">143623</data>
    </edge>
    <edge source="TGO" target="BEN">
      <data key="d0">1882240</data>
    </edge>
    <edge source="TGO" target="DNK">
      <data key="d0">37618</data>
    </edge>
    <edge source="TGO" target="FRA">
      <data key="d0">73533</data>
    </edge>
    <edge source="TGO" target="GHA">
      <data key="d0">526912</data>
    </edge>
    <edge source="TGO" target="GRC">
      <data key="d0">95115</data>
    </edge>
    <edge source="TGO" target="JPN">
      <data key="d0">11968</data>
    </edge>
    <edge source="TGO" target="PRT">
      <data key="d0">34472</data>
    </edge>
    <edge source="TGO" target="ESP">
      <data key="d0">32329</data>
    </edge>
    <edge source="TGO" target="BFA">
      <data key="d0">128324</data>
    </edge>
    <edge source="CIV" target="BEL">
      <data key="d0">144394</data>
    </edge>
    <edge source="CIV" target="CAF">
      <data key="d0">40114</data>
    </edge>
    <edge source="CIV" target="DNK">
      <data key="d0">30519</data>
    </edge>
    <edge source="CIV" target="FRA">
      <data key="d0">104702517</data>
    </edge>
    <edge source="CIV" target="DEU">
      <data key="d0">2836852</data>
    </edge>
    <edge source="CIV" target="HKG">
      <data key="d0">10459</data>
    </edge>
    <edge source="CIV" target="IRL">
      <data key="d0">112605</data>
    </edge>
    <edge source="CIV" target="ITA">
      <data key="d0">12578261</data>
    </edge>
    <edge source="CIV" target="NLD">
      <data key="d0">579158</data>
    </edge>
    <edge source="CIV" target="NER">
      <data key="d0">44966</data>
    </edge>
    <edge source="CIV" target="NOR">
      <data key="d0">205267</data>
    </edge>
    <edge source="CIV" target="PRT">
      <data key="d0">1710802</data>
    </edge>
    <edge source="CIV" target="SEN">
      <data key="d0">102471</data>
    </edge>
    <edge source="CIV" target="ESP">
      <data key="d0">1184299</data>
    </edge>
    <edge source="CIV" target="GBR">
      <data key="d0">2283689</data>
    </edge>
    <edge source="CIV" target="USA">
      <data key="d0">27614</data>
    </edge>
    <edge source="CIV" target="BFA">
      <data key="d0">101525</data>
    </edge>
    <edge source="MDG" target="BEL">
      <data key="d0">2796577</data>
    </edge>
    <edge source="MDG" target="CAN">
      <data key="d0">18008</data>
    </edge>
    <edge source="MDG" target="CHN">
      <data key="d0">194094</data>
    </edge>
    <edge source="MDG" target="DNK">
      <data key="d0">2249186</data>
    </edge>
    <edge source="MDG" target="FIN">
      <data key="d0">965873</data>
    </edge>
    <edge source="MDG" target="FRA">
      <data key="d0">72290799</data>
    </edge>
    <edge source="MDG" target="DEU">
      <data key="d0">4850888</data>
    </edge>
    <edge source="MDG" target="HKG">
      <data key="d0">719067</data>
    </edge>
    <edge source="MDG" target="ITA">
      <data key="d0">477073</data>
    </edge>
    <edge source="MDG" target="JPN">
      <data key="d0">18791624</data>
    </edge>
    <edge source="MDG" target="MYS">
      <data key="d0">66934</data>
    </edge>
    <edge source="MDG" target="MUS">
      <data key="d0">7073560</data>
    </edge>
    <edge source="MDG" target="NLD">
      <data key="d0">2501074</data>
    </edge>
    <edge source="MDG" target="PRT">
      <data key="d0">1042169</data>
    </edge>
    <edge source="MDG" target="RUS">
      <data key="d0">23116</data>
    </edge>
    <edge source="MDG" target="SGP">
      <data key="d0">1053853</data>
    </edge>
    <edge source="MDG" target="ZAF">
      <data key="d0">426662</data>
    </edge>
    <edge source="MDG" target="ESP">
      <data key="d0">4624969</data>
    </edge>
    <edge source="MDG" target="SWE">
      <data key="d0">239873</data>
    </edge>
    <edge source="MDG" target="THA">
      <data key="d0">83288</data>
    </edge>
    <edge source="MDG" target="TGO">
      <data key="d0">93430</data>
    </edge>
    <edge source="MDG" target="GBR">
      <data key="d0">2452608</data>
    </edge>
    <edge source="MDG" target="TZA">
      <data key="d0">20978</data>
    </edge>
    <edge source="MDG" target="USA">
      <data key="d0">68162</data>
    </edge>
    <edge source="GEO" target="BGR">
      <data key="d0">11360</data>
    </edge>
    <edge source="GEO" target="TUR">
      <data key="d0">42471</data>
    </edge>
    <edge source="GEO" target="UKR">
      <data key="d0">72718</data>
    </edge>
    <edge source="PSE" target="ISR">
      <data key="d0">2212883</data>
    </edge>
    <edge source="UGA" target="AUS">
      <data key="d0">6237528</data>
    </edge>
    <edge source="UGA" target="AUT">
      <data key="d0">31419</data>
    </edge>
    <edge source="UGA" target="BEL">
      <data key="d0">778924</data>
    </edge>
    <edge source="UGA" target="CHN">
      <data key="d0">135226</data>
    </edge>
    <edge source="UGA" target="COL">
      <data key="d0">143660</data>
    </edge>
    <edge source="UGA" target="DNK">
      <data key="d0">47825</data>
    </edge>
    <edge source="UGA" target="GRC">
      <data key="d0">400458</data>
    </edge>
    <edge source="UGA" target="HKG">
      <data key="d0">1082587</data>
    </edge>
    <edge source="UGA" target="HUN">
      <data key="d0">152225</data>
    </edge>
    <edge source="UGA" target="ISR">
      <data key="d0">1455624</data>
    </edge>
    <edge source="UGA" target="ITA">
      <data key="d0">250841</data>
    </edge>
    <edge source="UGA" target="CIV">
      <data key="d0">118972</data>
    </edge>
    <edge source="UGA" target="JPN">
      <data key="d0">4272609</data>
    </edge>
    <edge source="UGA" target="KOR">
      <data key="d0">99370</data>
    </edge>
    <edge source="UGA" target="MYS">
      <data key="d0">534277</data>
    </edge>
    <edge source="UGA" target="NLD">
      <data key="d0">4206897</data>
    </edge>
    <edge source="UGA" target="NOR">
      <data key="d0">668171</data>
    </edge>
    <edge source="UGA" target="POL">
      <data key="d0">108989</data>
    </edge>
    <edge source="UGA" target="SGP">
      <data key="d0">989271</data>
    </edge>
    <edge source="UGA" target="ZAF">
      <data key="d0">67661</data>
    </edge>
    <edge source="UGA" target="ESP">
      <data key="d0">24525</data>
    </edge>
    <edge source="UGA" target="CHE">
      <data key="d0">35566</data>
    </edge>
    <edge source="UGA" target="THA">
      <data key="d0">68075</data>
    </edge>
    <edge source="UGA" target="ARE">
      <data key="d0">1461788</data>
    </edge>
    <edge source="UGA" target="EGY">
      <data key="d0">1511846</data>
    </edge>
    <edge source="UGA" target="GBR">
      <data key="d0">33234</data>
    </edge>
    <edge source="UGA" target="TZA">
      <data key="d0">34895</data>
    </edge>
    <edge source="UGA" target="USA">
      <data key="d0">3583235</data>
    </edge>
    <edge source="MWI" target="BEL">
      <data key="d0">27627</data>
    </edge>
    <edge source="MWI" target="CAN">
      <data key="d0">10836</data>
    </edge>
    <edge source="MWI" target="FRA">
      <data key="d0">22524</data>
    </edge>
    <edge source="MWI" target="DEU">
      <data key="d0">16411</data>
    </edge>
    <edge source="MWI" target="USA">
      <data key="d0">27891</data>
    </edge>
    <edge source="KGZ" target="KAZ">
      <data key="d0">46761</data>
    </edge>
    <edge source="PAK" target="AUS">
      <data key="d0">94007</data>
    </edge>
    <edge source="PAK" target="BEL">
      <data key="d0">10530986</data>
    </edge>
    <edge source="PAK" target="CAN">
      <data key="d0">170144</data>
    </edge>
    <edge source="PAK" target="LKA">
      <data key="d0">10461686</data>
    </edge>
    <edge source="PAK" target="CHN">
      <data key="d0">15308911</data>
    </edge>
    <edge source="PAK" target="BEN">
      <data key="d0">85765</data>
    </edge>
    <edge source="PAK" target="DNK">
      <data key="d0">15619</data>
    </edge>
    <edge source="PAK" target="FRA">
      <data key="d0">2468675</data>
    </edge>
    <edge source="PAK" target="DEU">
      <data key="d0">1624111</data>
    </edge>
    <edge source="PAK" target="GRC">
      <data key="d0">216968</data>
    </edge>
    <edge source="PAK" target="HKG">
      <data key="d0">6300118</data>
    </edge>
    <edge source="PAK" target="IRL">
      <data key="d0">55582</data>
    </edge>
    <edge source="PAK" target="ITA">
      <data key="d0">675063</data>
    </edge>
    <edge source="PAK" target="JPN">
      <data key="d0">19433408</data>
    </edge>
    <edge source="PAK" target="JOR">
      <data key="d0">48472</data>
    </edge>
    <edge source="PAK" target="KOR">
      <data key="d0">5525129</data>
    </edge>
    <edge source="PAK" target="LBN">
      <data key="d0">92529</data>
    </edge>
    <edge source="PAK" target="MYS">
      <data key="d0">3885303</data>
    </edge>
    <edge source="PAK" target="MRT">
      <data key="d0">20735</data>
    </edge>
    <edge source="PAK" target="MUS">
      <data key="d0">150765</data>
    </edge>
    <edge source="PAK" target="NLD">
      <data key="d0">16348488</data>
    </edge>
    <edge source="PAK" target="RUS">
      <data key="d0">28428</data>
    </edge>
    <edge source="PAK" target="SAU">
      <data key="d0">4010841</data>
    </edge>
    <edge source="PAK" target="IND">
      <data key="d0">43850</data>
    </edge>
    <edge source="PAK" target="SGP">
      <data key="d0">2429925</data>
    </edge>
    <edge source="PAK" target="VNM">
      <data key="d0">165926</data>
    </edge>
    <edge source="PAK" target="ZAF">
      <data key="d0">504114</data>
    </edge>
    <edge source="PAK" target="ESP">
      <data key="d0">2997262</data>
    </edge>
    <edge source="PAK" target="CHE">
      <data key="d0">15126</data>
    </edge>
    <edge source="PAK" target="THA">
      <data key="d0">2158702</data>
    </edge>
    <edge source="PAK" target="ARE">
      <data key="d0">7488392</data>
    </edge>
    <edge source="PAK" target="TUN">
      <data key="d0">128126</data>
    </edge>
    <edge source="PAK" target="GBR">
      <data key="d0">22185800</data>
    </edge>
    <edge source="PAK" target="USA">
      <data key="d0">9614051</data>
    </edge>
    <edge source="MRT" target="CHN">
      <data key="d0">2300217</data>
    </edge>
    <edge source="MRT" target="FRA">
      <data key="d0">854651</data>
    </edge>
    <edge source="MRT" target="DEU">
      <data key="d0">13807</data>
    </edge>
    <edge source="MRT" target="GHA">
      <data key="d0">15444</data>
    </edge>
    <edge source="MRT" target="GRC">
      <data key="d0">926199</data>
    </edge>
    <edge source="MRT" target="HKG">
      <data key="d0">52068</data>
    </edge>
    <edge source="MRT" target="ITA">
      <data key="d0">7027456</data>
    </edge>
    <edge source="MRT" target="JPN">
      <data key="d0">36160611</data>
    </edge>
    <edge source="MRT" target="KOR">
      <data key="d0">13431</data>
    </edge>
    <edge source="MRT" target="LBN">
      <data key="d0">11723</data>
    </edge>
    <edge source="MRT" target="SEN">
      <data key="d0">14854</data>
    </edge>
    <edge source="MRT" target="ESP">
      <data key="d0">19551843</data>
    </edge>
    <edge source="MRT" target="THA">
      <data key="d0">2892271</data>
    </edge>
    <edge source="MRT" target="USA">
      <data key="d0">23286</data>
    </edge>
    <edge source="MOZ" target="FRA">
      <data key="d0">308300</data>
    </edge>
    <edge source="MOZ" target="HKG">
      <data key="d0">196589</data>
    </edge>
    <edge source="MOZ" target="IRL">
      <data key="d0">135430</data>
    </edge>
    <edge source="MOZ" target="ITA">
      <data key="d0">641597</data>
    </edge>
    <edge source="MOZ" target="JPN">
      <data key="d0">15036045</data>
    </edge>
    <edge source="MOZ" target="MWI">
      <data key="d0">49903</data>
    </edge>
    <edge source="MOZ" target="NAM">
      <data key="d0">18191</data>
    </edge>
    <edge source="MOZ" target="NLD">
      <data key="d0">259237</data>
    </edge>
    <edge source="MOZ" target="PRT">
      <data key="d0">25662304</data>
    </edge>
    <edge source="MOZ" target="ZAF">
      <data key="d0">14320548</data>
    </edge>
    <edge source="MOZ" target="ZWE">
      <data key="d0">3999602</data>
    </edge>
    <edge source="MOZ" target="ESP">
      <data key="d0">36917285</data>
    </edge>
    <edge source="MOZ" target="USA">
      <data key="d0">17908</data>
    </edge>
    <edge source="ZWE" target="BEL">
      <data key="d0">18389</data>
    </edge>
    <edge source="ZWE" target="BWA">
      <data key="d0">22685</data>
    </edge>
    <edge source="ZWE" target="DNK">
      <data key="d0">33209</data>
    </edge>
    <edge source="ZWE" target="FRA">
      <data key="d0">2871013</data>
    </edge>
    <edge source="ZWE" target="MWI">
      <data key="d0">15759</data>
    </edge>
    <edge source="ZWE" target="NLD">
      <data key="d0">1143035</data>
    </edge>
    <edge source="ZWE" target="ZAF">
      <data key="d0">12735</data>
    </edge>
  </graph>
</graphml>
