# Supplementary material for: Core-periphery structure in sectoral international trade networks: A new approach to an old theory
Source: PLoS One. 2020 Apr 2;15(4):e0229547. doi: 10.1371/journal.pone.0229547 (PMC7117750; doi:10.1371/journal.pone.0229547)
Supplement: S8 File — (ZIP) [file pone.0229547.s008.zip › S8_File/Networks 2000/32-COAL, COKE, BRIQUETTES.graphml]

<?xml version='1.0' encoding='utf-8'?>
<graphml xmlns="http://graphml.graphdrawing.org/xmlns" xmlns:xsi="http://www.w3.org/2001/XMLSchema-instance" xsi:schemaLocation="http://graphml.graphdrawing.org/xmlns http://graphml.graphdrawing.org/xmlns/1.0/graphml.xsd">
  <key attr.name="weight" attr.type="long" for="edge" id="d0" />
  <graph edgedefault="directed">
    <node id="ALB" />
    <node id="GRC" />
    <node id="MKD" />
    <node id="ARG" />
    <node id="BRA" />
    <node id="CHL" />
    <node id="NLD" />
    <node id="PRY" />
    <node id="URY" />
    <node id="AUS" />
    <node id="DZA" />
    <node id="BEL" />
    <node id="CAN" />
    <node id="LKA" />
    <node id="CHN" />
    <node id="DNK" />
    <node id="FRA" />
    <node id="DEU" />
    <node id="HKG" />
    <node id="IDN" />
    <node id="IRL" />
    <node id="ISR" />
    <node id="ITA" />
    <node id="JPN" />
    <node id="KOR" />
    <node id="MYS" />
    <node id="MEX" />
    <node id="MAR" />
    <node id="OMN" />
    <node id="NZL" />
    <node id="NOR" />
    <node id="PAK" />
    <node id="PHL" />
    <node id="IND" />
    <node id="SGP" />
    <node id="ZAF" />
    <node id="ESP" />
    <node id="SWE" />
    <node id="THA" />
    <node id="TUR" />
    <node id="GBR" />
    <node id="USA" />
    <node id="AUT" />
    <node id="HRV" />
    <node id="HUN" />
    <node id="SVK" />
    <node id="SVN" />
    <node id="CHE" />
    <node id="CMR" />
    <node id="FIN" />
    <node id="PRT" />
    <node id="SAU" />
    <node id="TUN" />
    <node id="TZA" />
    <node id="BOL" />
    <node id="BGR" />
    <node id="ROU" />
    <node id="SRB" />
    <node id="BLR" />
    <node id="CZE" />
    <node id="LTU" />
    <node id="POL" />
    <node id="RUS" />
    <node id="UKR" />
    <node id="COL" />
    <node id="CRI" />
    <node id="ECU" />
    <node id="GTM" />
    <node id="JAM" />
    <node id="PER" />
    <node id="VNM" />
    <node id="ARE" />
    <node id="EGY" />
    <node id="KAZ" />
    <node id="JOR" />
    <node id="SLV" />
    <node id="HND" />
    <node id="PAN" />
    <node id="LBN" />
    <node id="EST" />
    <node id="LVA" />
    <node id="CIV" />
    <node id="GEO" />
    <node id="ARM" />
    <node id="MDG" />
    <node id="MDA" />
    <node id="SEN" />
    <node id="ZWE" />
    <node id="AZE" />
    <node id="KGZ" />
    <node id="MUS" />
    <node id="MOZ" />
    <node id="MWI" />
    <node id="KHM" />
    <edge source="ALB" target="GRC">
      <data key="d0">28313</data>
    </edge>
    <edge source="ALB" target="MKD">
      <data key="d0">121161</data>
    </edge>
    <edge source="GRC" target="ITA">
      <data key="d0">83250</data>
    </edge>
    <edge source="GRC" target="NLD">
      <data key="d0">67136</data>
    </edge>
    <edge source="GRC" target="MKD">
      <data key="d0">319238</data>
    </edge>
    <edge source="MKD" target="SRB">
      <data key="d0">26119</data>
    </edge>
    <edge source="ARG" target="BRA">
      <data key="d0">723216</data>
    </edge>
    <edge source="ARG" target="CHL">
      <data key="d0">67011</data>
    </edge>
    <edge source="ARG" target="NLD">
      <data key="d0">829766</data>
    </edge>
    <edge source="ARG" target="PRY">
      <data key="d0">32097</data>
    </edge>
    <edge source="ARG" target="URY">
      <data key="d0">48859</data>
    </edge>
    <edge source="BRA" target="ARG">
      <data key="d0">123015</data>
    </edge>
    <edge source="BRA" target="IND">
      <data key="d0">91342</data>
    </edge>
    <edge source="CHL" target="ARG">
      <data key="d0">129741</data>
    </edge>
    <edge source="CHL" target="BEL">
      <data key="d0">1166787</data>
    </edge>
    <edge source="CHL" target="BRA">
      <data key="d0">381500</data>
    </edge>
    <edge source="NLD" target="ARG">
      <data key="d0">69039</data>
    </edge>
    <edge source="NLD" target="AUS">
      <data key="d0">162010</data>
    </edge>
    <edge source="NLD" target="AUT">
      <data key="d0">2295761</data>
    </edge>
    <edge source="NLD" target="BEL">
      <data key="d0">24308003</data>
    </edge>
    <edge source="NLD" target="BRA">
      <data key="d0">51549</data>
    </edge>
    <edge source="NLD" target="BGR">
      <data key="d0">10126</data>
    </edge>
    <edge source="NLD" target="BLR">
      <data key="d0">23933</data>
    </edge>
    <edge source="NLD" target="CAN">
      <data key="d0">714319</data>
    </edge>
    <edge source="NLD" target="CHL">
      <data key="d0">77323</data>
    </edge>
    <edge source="NLD" target="HRV">
      <data key="d0">32218</data>
    </edge>
    <edge source="NLD" target="CZE">
      <data key="d0">54310</data>
    </edge>
    <edge source="NLD" target="DNK">
      <data key="d0">245777</data>
    </edge>
    <edge source="NLD" target="EST">
      <data key="d0">10126</data>
    </edge>
    <edge source="NLD" target="FIN">
      <data key="d0">12857734</data>
    </edge>
    <edge source="NLD" target="FRA">
      <data key="d0">32887190</data>
    </edge>
    <edge source="NLD" target="DEU">
      <data key="d0">280862510</data>
    </edge>
    <edge source="NLD" target="GRC">
      <data key="d0">652644</data>
    </edge>
    <edge source="NLD" target="GTM">
      <data key="d0">37741</data>
    </edge>
    <edge source="NLD" target="HKG">
      <data key="d0">166613</data>
    </edge>
    <edge source="NLD" target="IRL">
      <data key="d0">32218</data>
    </edge>
    <edge source="NLD" target="ISR">
      <data key="d0">113223</data>
    </edge>
    <edge source="NLD" target="ITA">
      <data key="d0">8670318</data>
    </edge>
    <edge source="NLD" target="JPN">
      <data key="d0">591890</data>
    </edge>
    <edge source="NLD" target="KOR">
      <data key="d0">65356</data>
    </edge>
    <edge source="NLD" target="LBN">
      <data key="d0">151885</data>
    </edge>
    <edge source="NLD" target="MYS">
      <data key="d0">231049</data>
    </edge>
    <edge source="NLD" target="MAR">
      <data key="d0">80085</data>
    </edge>
    <edge source="NLD" target="OMN">
      <data key="d0">102177</data>
    </edge>
    <edge source="NLD" target="NOR">
      <data key="d0">12061490</data>
    </edge>
    <edge source="NLD" target="POL">
      <data key="d0">157408</data>
    </edge>
    <edge source="NLD" target="PRT">
      <data key="d0">474065</data>
    </edge>
    <edge source="NLD" target="ROU">
      <data key="d0">55231</data>
    </edge>
    <edge source="NLD" target="RUS">
      <data key="d0">13808</data>
    </edge>
    <edge source="NLD" target="SAU">
      <data key="d0">148203</data>
    </edge>
    <edge source="NLD" target="SGP">
      <data key="d0">34059</data>
    </edge>
    <edge source="NLD" target="SVN">
      <data key="d0">36821</data>
    </edge>
    <edge source="NLD" target="ESP">
      <data key="d0">2893174</data>
    </edge>
    <edge source="NLD" target="SWE">
      <data key="d0">665531</data>
    </edge>
    <edge source="NLD" target="CHE">
      <data key="d0">381093</data>
    </edge>
    <edge source="NLD" target="THA">
      <data key="d0">161090</data>
    </edge>
    <edge source="NLD" target="ARE">
      <data key="d0">410549</data>
    </edge>
    <edge source="NLD" target="TUN">
      <data key="d0">23933</data>
    </edge>
    <edge source="NLD" target="TUR">
      <data key="d0">219082</data>
    </edge>
    <edge source="NLD" target="EGY">
      <data key="d0">525613</data>
    </edge>
    <edge source="NLD" target="GBR">
      <data key="d0">24713949</data>
    </edge>
    <edge source="NLD" target="USA">
      <data key="d0">65356</data>
    </edge>
    <edge source="AUS" target="DZA">
      <data key="d0">8174312</data>
    </edge>
    <edge source="AUS" target="ARG">
      <data key="d0">17463032</data>
    </edge>
    <edge source="AUS" target="BEL">
      <data key="d0">56225615</data>
    </edge>
    <edge source="AUS" target="BRA">
      <data key="d0">171570909</data>
    </edge>
    <edge source="AUS" target="CAN">
      <data key="d0">249973</data>
    </edge>
    <edge source="AUS" target="LKA">
      <data key="d0">100134</data>
    </edge>
    <edge source="AUS" target="CHL">
      <data key="d0">42732790</data>
    </edge>
    <edge source="AUS" target="CHN">
      <data key="d0">67594919</data>
    </edge>
    <edge source="AUS" target="DNK">
      <data key="d0">2216174</data>
    </edge>
    <edge source="AUS" target="FRA">
      <data key="d0">138693389</data>
    </edge>
    <edge source="AUS" target="DEU">
      <data key="d0">80998254</data>
    </edge>
    <edge source="AUS" target="GRC">
      <data key="d0">3149589</data>
    </edge>
    <edge source="AUS" target="HKG">
      <data key="d0">9519103</data>
    </edge>
    <edge source="AUS" target="IDN">
      <data key="d0">3209747</data>
    </edge>
    <edge source="AUS" target="IRL">
      <data key="d0">5992350</data>
    </edge>
    <edge source="AUS" target="ISR">
      <data key="d0">57986479</data>
    </edge>
    <edge source="AUS" target="ITA">
      <data key="d0">84200332</data>
    </edge>
    <edge source="AUS" target="JPN">
      <data key="d0">2457934796</data>
    </edge>
    <edge source="AUS" target="KOR">
      <data key="d0">508699850</data>
    </edge>
    <edge source="AUS" target="MYS">
      <data key="d0">25819558</data>
    </edge>
    <edge source="AUS" target="MEX">
      <data key="d0">20480615</data>
    </edge>
    <edge source="AUS" target="MAR">
      <data key="d0">21928</data>
    </edge>
    <edge source="AUS" target="OMN">
      <data key="d0">56763</data>
    </edge>
    <edge source="AUS" target="NLD">
      <data key="d0">141032851</data>
    </edge>
    <edge source="AUS" target="NZL">
      <data key="d0">1737671</data>
    </edge>
    <edge source="AUS" target="NOR">
      <data key="d0">1870822</data>
    </edge>
    <edge source="AUS" target="PAK">
      <data key="d0">14795669</data>
    </edge>
    <edge source="AUS" target="PHL">
      <data key="d0">48069996</data>
    </edge>
    <edge source="AUS" target="IND">
      <data key="d0">427922506</data>
    </edge>
    <edge source="AUS" target="SGP">
      <data key="d0">2930981</data>
    </edge>
    <edge source="AUS" target="ZAF">
      <data key="d0">27311609</data>
    </edge>
    <edge source="AUS" target="ESP">
      <data key="d0">99898247</data>
    </edge>
    <edge source="AUS" target="SWE">
      <data key="d0">41595833</data>
    </edge>
    <edge source="AUS" target="THA">
      <data key="d0">2436933</data>
    </edge>
    <edge source="AUS" target="TUR">
      <data key="d0">38142694</data>
    </edge>
    <edge source="AUS" target="GBR">
      <data key="d0">200561883</data>
    </edge>
    <edge source="AUS" target="USA">
      <data key="d0">4182437</data>
    </edge>
    <edge source="BEL" target="DZA">
      <data key="d0">25526</data>
    </edge>
    <edge source="BEL" target="AUS">
      <data key="d0">87213</data>
    </edge>
    <edge source="BEL" target="AUT">
      <data key="d0">234821</data>
    </edge>
    <edge source="BEL" target="CMR">
      <data key="d0">16157</data>
    </edge>
    <edge source="BEL" target="CAN">
      <data key="d0">364218</data>
    </edge>
    <edge source="BEL" target="CHL">
      <data key="d0">21721</data>
    </edge>
    <edge source="BEL" target="DNK">
      <data key="d0">285086</data>
    </edge>
    <edge source="BEL" target="FIN">
      <data key="d0">194206</data>
    </edge>
    <edge source="BEL" target="FRA">
      <data key="d0">89543815</data>
    </edge>
    <edge source="BEL" target="DEU">
      <data key="d0">67196605</data>
    </edge>
    <edge source="BEL" target="GRC">
      <data key="d0">22515</data>
    </edge>
    <edge source="BEL" target="IRL">
      <data key="d0">314696</data>
    </edge>
    <edge source="BEL" target="ISR">
      <data key="d0">19209</data>
    </edge>
    <edge source="BEL" target="ITA">
      <data key="d0">61945</data>
    </edge>
    <edge source="BEL" target="NLD">
      <data key="d0">18254555</data>
    </edge>
    <edge source="BEL" target="NOR">
      <data key="d0">764079</data>
    </edge>
    <edge source="BEL" target="PRT">
      <data key="d0">43477</data>
    </edge>
    <edge source="BEL" target="SAU">
      <data key="d0">472670</data>
    </edge>
    <edge source="BEL" target="ESP">
      <data key="d0">4982308</data>
    </edge>
    <edge source="BEL" target="SWE">
      <data key="d0">1108262</data>
    </edge>
    <edge source="BEL" target="CHE">
      <data key="d0">1161465</data>
    </edge>
    <edge source="BEL" target="TUN">
      <data key="d0">14370</data>
    </edge>
    <edge source="BEL" target="TUR">
      <data key="d0">12115</data>
    </edge>
    <edge source="BEL" target="GBR">
      <data key="d0">4500818</data>
    </edge>
    <edge source="BEL" target="TZA">
      <data key="d0">17239</data>
    </edge>
    <edge source="BEL" target="USA">
      <data key="d0">3130605</data>
    </edge>
    <edge source="CAN" target="ARG">
      <data key="d0">213873</data>
    </edge>
    <edge source="CAN" target="AUS">
      <data key="d0">684962</data>
    </edge>
    <edge source="CAN" target="AUT">
      <data key="d0">13233</data>
    </edge>
    <edge source="CAN" target="BEL">
      <data key="d0">13319230</data>
    </edge>
    <edge source="CAN" target="BRA">
      <data key="d0">47526420</data>
    </edge>
    <edge source="CAN" target="CHL">
      <data key="d0">23559449</data>
    </edge>
    <edge source="CAN" target="CHN">
      <data key="d0">41537</data>
    </edge>
    <edge source="CAN" target="COL">
      <data key="d0">181242</data>
    </edge>
    <edge source="CAN" target="CRI">
      <data key="d0">53146</data>
    </edge>
    <edge source="CAN" target="DNK">
      <data key="d0">125460</data>
    </edge>
    <edge source="CAN" target="ECU">
      <data key="d0">39758</data>
    </edge>
    <edge source="CAN" target="FRA">
      <data key="d0">13925125</data>
    </edge>
    <edge source="CAN" target="DEU">
      <data key="d0">23229316</data>
    </edge>
    <edge source="CAN" target="GRC">
      <data key="d0">29047</data>
    </edge>
    <edge source="CAN" target="GTM">
      <data key="d0">197114</data>
    </edge>
    <edge source="CAN" target="HKG">
      <data key="d0">68763</data>
    </edge>
    <edge source="CAN" target="IDN">
      <data key="d0">68489</data>
    </edge>
    <edge source="CAN" target="ISR">
      <data key="d0">118997</data>
    </edge>
    <edge source="CAN" target="ITA">
      <data key="d0">41755219</data>
    </edge>
    <edge source="CAN" target="JAM">
      <data key="d0">106658</data>
    </edge>
    <edge source="CAN" target="JPN">
      <data key="d0">509559460</data>
    </edge>
    <edge source="CAN" target="KOR">
      <data key="d0">191725129</data>
    </edge>
    <edge source="CAN" target="LTU">
      <data key="d0">24941</data>
    </edge>
    <edge source="CAN" target="MEX">
      <data key="d0">10882397</data>
    </edge>
    <edge source="CAN" target="NLD">
      <data key="d0">29923789</data>
    </edge>
    <edge source="CAN" target="PAK">
      <data key="d0">6622341</data>
    </edge>
    <edge source="CAN" target="PER">
      <data key="d0">10380</data>
    </edge>
    <edge source="CAN" target="PRT">
      <data key="d0">7431588</data>
    </edge>
    <edge source="CAN" target="ROU">
      <data key="d0">10754551</data>
    </edge>
    <edge source="CAN" target="SAU">
      <data key="d0">216626</data>
    </edge>
    <edge source="CAN" target="IND">
      <data key="d0">1888326</data>
    </edge>
    <edge source="CAN" target="VNM">
      <data key="d0">10720</data>
    </edge>
    <edge source="CAN" target="ZAF">
      <data key="d0">9075111</data>
    </edge>
    <edge source="CAN" target="ESP">
      <data key="d0">11187226</data>
    </edge>
    <edge source="CAN" target="SWE">
      <data key="d0">6019327</data>
    </edge>
    <edge source="CAN" target="ARE">
      <data key="d0">76819</data>
    </edge>
    <edge source="CAN" target="TUR">
      <data key="d0">34825953</data>
    </edge>
    <edge source="CAN" target="EGY">
      <data key="d0">8628665</data>
    </edge>
    <edge source="CAN" target="GBR">
      <data key="d0">37771338</data>
    </edge>
    <edge source="CAN" target="USA">
      <data key="d0">278587109</data>
    </edge>
    <edge source="CAN" target="URY">
      <data key="d0">122783</data>
    </edge>
    <edge source="CHN" target="ARG">
      <data key="d0">147849</data>
    </edge>
    <edge source="CHN" target="AUS">
      <data key="d0">3367986</data>
    </edge>
    <edge source="CHN" target="BEL">
      <data key="d0">79055082</data>
    </edge>
    <edge source="CHN" target="BRA">
      <data key="d0">66615179</data>
    </edge>
    <edge source="CHN" target="BGR">
      <data key="d0">5357086</data>
    </edge>
    <edge source="CHN" target="CAN">
      <data key="d0">11127369</data>
    </edge>
    <edge source="CHN" target="LKA">
      <data key="d0">12354</data>
    </edge>
    <edge source="CHN" target="CHL">
      <data key="d0">1471806</data>
    </edge>
    <edge source="CHN" target="FRA">
      <data key="d0">61158219</data>
    </edge>
    <edge source="CHN" target="DEU">
      <data key="d0">30580711</data>
    </edge>
    <edge source="CHN" target="GRC">
      <data key="d0">4600000</data>
    </edge>
    <edge source="CHN" target="HKG">
      <data key="d0">45493213</data>
    </edge>
    <edge source="CHN" target="IDN">
      <data key="d0">4338807</data>
    </edge>
    <edge source="CHN" target="ISR">
      <data key="d0">12211</data>
    </edge>
    <edge source="CHN" target="ITA">
      <data key="d0">34053051</data>
    </edge>
    <edge source="CHN" target="JPN">
      <data key="d0">647310123</data>
    </edge>
    <edge source="CHN" target="KAZ">
      <data key="d0">5745391</data>
    </edge>
    <edge source="CHN" target="JOR">
      <data key="d0">34713</data>
    </edge>
    <edge source="CHN" target="KOR">
      <data key="d0">565538168</data>
    </edge>
    <edge source="CHN" target="MYS">
      <data key="d0">13542897</data>
    </edge>
    <edge source="CHN" target="MEX">
      <data key="d0">14106718</data>
    </edge>
    <edge source="CHN" target="MAR">
      <data key="d0">2340741</data>
    </edge>
    <edge source="CHN" target="NLD">
      <data key="d0">40321815</data>
    </edge>
    <edge source="CHN" target="NZL">
      <data key="d0">72759</data>
    </edge>
    <edge source="CHN" target="NOR">
      <data key="d0">9243713</data>
    </edge>
    <edge source="CHN" target="PAK">
      <data key="d0">4271852</data>
    </edge>
    <edge source="CHN" target="PER">
      <data key="d0">7651079</data>
    </edge>
    <edge source="CHN" target="PHL">
      <data key="d0">42397515</data>
    </edge>
    <edge source="CHN" target="RUS">
      <data key="d0">1339695</data>
    </edge>
    <edge source="CHN" target="SAU">
      <data key="d0">918136</data>
    </edge>
    <edge source="CHN" target="IND">
      <data key="d0">190098921</data>
    </edge>
    <edge source="CHN" target="VNM">
      <data key="d0">962985</data>
    </edge>
    <edge source="CHN" target="ZAF">
      <data key="d0">27855917</data>
    </edge>
    <edge source="CHN" target="ESP">
      <data key="d0">4142876</data>
    </edge>
    <edge source="CHN" target="SWE">
      <data key="d0">8941411</data>
    </edge>
    <edge source="CHN" target="CHE">
      <data key="d0">2654665</data>
    </edge>
    <edge source="CHN" target="THA">
      <data key="d0">5676887</data>
    </edge>
    <edge source="CHN" target="ARE">
      <data key="d0">226258</data>
    </edge>
    <edge source="CHN" target="TUR">
      <data key="d0">22800200</data>
    </edge>
    <edge source="CHN" target="EGY">
      <data key="d0">3644725</data>
    </edge>
    <edge source="CHN" target="GBR">
      <data key="d0">26607564</data>
    </edge>
    <edge source="CHN" target="USA">
      <data key="d0">114455853</data>
    </edge>
    <edge source="DNK" target="BEL">
      <data key="d0">46087</data>
    </edge>
    <edge source="DNK" target="CZE">
      <data key="d0">11810</data>
    </edge>
    <edge source="DNK" target="FIN">
      <data key="d0">52100</data>
    </edge>
    <edge source="DNK" target="FRA">
      <data key="d0">1234708</data>
    </edge>
    <edge source="DNK" target="DEU">
      <data key="d0">2219735</data>
    </edge>
    <edge source="DNK" target="GRC">
      <data key="d0">45645</data>
    </edge>
    <edge source="DNK" target="ISR">
      <data key="d0">11560</data>
    </edge>
    <edge source="DNK" target="ITA">
      <data key="d0">1300661</data>
    </edge>
    <edge source="DNK" target="JPN">
      <data key="d0">567634</data>
    </edge>
    <edge source="DNK" target="JOR">
      <data key="d0">45852</data>
    </edge>
    <edge source="DNK" target="KOR">
      <data key="d0">27485</data>
    </edge>
    <edge source="DNK" target="LBN">
      <data key="d0">58409</data>
    </edge>
    <edge source="DNK" target="MAR">
      <data key="d0">224678</data>
    </edge>
    <edge source="DNK" target="NLD">
      <data key="d0">250227</data>
    </edge>
    <edge source="DNK" target="NOR">
      <data key="d0">1058420</data>
    </edge>
    <edge source="DNK" target="POL">
      <data key="d0">457292</data>
    </edge>
    <edge source="DNK" target="PRT">
      <data key="d0">120679</data>
    </edge>
    <edge source="DNK" target="SAU">
      <data key="d0">17299</data>
    </edge>
    <edge source="DNK" target="SVK">
      <data key="d0">62872</data>
    </edge>
    <edge source="DNK" target="ESP">
      <data key="d0">867396</data>
    </edge>
    <edge source="DNK" target="SWE">
      <data key="d0">19501</data>
    </edge>
    <edge source="DNK" target="CHE">
      <data key="d0">49007</data>
    </edge>
    <edge source="DNK" target="THA">
      <data key="d0">39685</data>
    </edge>
    <edge source="DNK" target="ARE">
      <data key="d0">71571</data>
    </edge>
    <edge source="DNK" target="GBR">
      <data key="d0">85994</data>
    </edge>
    <edge source="DNK" target="USA">
      <data key="d0">312898</data>
    </edge>
    <edge source="FRA" target="AUT">
      <data key="d0">1447108</data>
    </edge>
    <edge source="FRA" target="BEL">
      <data key="d0">27040392</data>
    </edge>
    <edge source="FRA" target="DNK">
      <data key="d0">10394</data>
    </edge>
    <edge source="FRA" target="DEU">
      <data key="d0">46329776</data>
    </edge>
    <edge source="FRA" target="ITA">
      <data key="d0">3530757</data>
    </edge>
    <edge source="FRA" target="CIV">
      <data key="d0">19102</data>
    </edge>
    <edge source="FRA" target="MAR">
      <data key="d0">424876</data>
    </edge>
    <edge source="FRA" target="NLD">
      <data key="d0">728680</data>
    </edge>
    <edge source="FRA" target="NOR">
      <data key="d0">2063003</data>
    </edge>
    <edge source="FRA" target="POL">
      <data key="d0">131887</data>
    </edge>
    <edge source="FRA" target="PRT">
      <data key="d0">123460</data>
    </edge>
    <edge source="FRA" target="ROU">
      <data key="d0">57446</data>
    </edge>
    <edge source="FRA" target="ESP">
      <data key="d0">506481</data>
    </edge>
    <edge source="FRA" target="SWE">
      <data key="d0">2407539</data>
    </edge>
    <edge source="FRA" target="CHE">
      <data key="d0">1077430</data>
    </edge>
    <edge source="FRA" target="THA">
      <data key="d0">31041</data>
    </edge>
    <edge source="FRA" target="TUN">
      <data key="d0">25563</data>
    </edge>
    <edge source="FRA" target="GBR">
      <data key="d0">3792987</data>
    </edge>
    <edge source="DEU" target="DZA">
      <data key="d0">63000</data>
    </edge>
    <edge source="DEU" target="ARG">
      <data key="d0">111000</data>
    </edge>
    <edge source="DEU" target="AUS">
      <data key="d0">446000</data>
    </edge>
    <edge source="DEU" target="AUT">
      <data key="d0">21522000</data>
    </edge>
    <edge source="DEU" target="BEL">
      <data key="d0">24910000</data>
    </edge>
    <edge source="DEU" target="BRA">
      <data key="d0">10000</data>
    </edge>
    <edge source="DEU" target="BGR">
      <data key="d0">29000</data>
    </edge>
    <edge source="DEU" target="CAN">
      <data key="d0">429000</data>
    </edge>
    <edge source="DEU" target="CHL">
      <data key="d0">50000</data>
    </edge>
    <edge source="DEU" target="CHN">
      <data key="d0">80000</data>
    </edge>
    <edge source="DEU" target="CRI">
      <data key="d0">39000</data>
    </edge>
    <edge source="DEU" target="HRV">
      <data key="d0">1047000</data>
    </edge>
    <edge source="DEU" target="CZE">
      <data key="d0">621000</data>
    </edge>
    <edge source="DEU" target="DNK">
      <data key="d0">1353000</data>
    </edge>
    <edge source="DEU" target="FIN">
      <data key="d0">74000</data>
    </edge>
    <edge source="DEU" target="FRA">
      <data key="d0">47193000</data>
    </edge>
    <edge source="DEU" target="GRC">
      <data key="d0">3628000</data>
    </edge>
    <edge source="DEU" target="HKG">
      <data key="d0">67000</data>
    </edge>
    <edge source="DEU" target="HUN">
      <data key="d0">750000</data>
    </edge>
    <edge source="DEU" target="IDN">
      <data key="d0">26000</data>
    </edge>
    <edge source="DEU" target="IRL">
      <data key="d0">2066000</data>
    </edge>
    <edge source="DEU" target="ISR">
      <data key="d0">733000</data>
    </edge>
    <edge source="DEU" target="ITA">
      <data key="d0">24797000</data>
    </edge>
    <edge source="DEU" target="JPN">
      <data key="d0">2573000</data>
    </edge>
    <edge source="DEU" target="JOR">
      <data key="d0">124000</data>
    </edge>
    <edge source="DEU" target="KOR">
      <data key="d0">553000</data>
    </edge>
    <edge source="DEU" target="LBN">
      <data key="d0">420000</data>
    </edge>
    <edge source="DEU" target="MDG">
      <data key="d0">42000</data>
    </edge>
    <edge source="DEU" target="MYS">
      <data key="d0">28000</data>
    </edge>
    <edge source="DEU" target="MDA">
      <data key="d0">18000</data>
    </edge>
    <edge source="DEU" target="MAR">
      <data key="d0">1196000</data>
    </edge>
    <edge source="DEU" target="OMN">
      <data key="d0">301000</data>
    </edge>
    <edge source="DEU" target="NLD">
      <data key="d0">39725000</data>
    </edge>
    <edge source="DEU" target="NOR">
      <data key="d0">715000</data>
    </edge>
    <edge source="DEU" target="PRY">
      <data key="d0">28000</data>
    </edge>
    <edge source="DEU" target="POL">
      <data key="d0">980000</data>
    </edge>
    <edge source="DEU" target="PRT">
      <data key="d0">1037000</data>
    </edge>
    <edge source="DEU" target="ROU">
      <data key="d0">41000</data>
    </edge>
    <edge source="DEU" target="RUS">
      <data key="d0">47000</data>
    </edge>
    <edge source="DEU" target="SAU">
      <data key="d0">1613000</data>
    </edge>
    <edge source="DEU" target="SEN">
      <data key="d0">11000</data>
    </edge>
    <edge source="DEU" target="SGP">
      <data key="d0">38000</data>
    </edge>
    <edge source="DEU" target="SVK">
      <data key="d0">87000</data>
    </edge>
    <edge source="DEU" target="SVN">
      <data key="d0">1475000</data>
    </edge>
    <edge source="DEU" target="ZAF">
      <data key="d0">10000</data>
    </edge>
    <edge source="DEU" target="ZWE">
      <data key="d0">71000</data>
    </edge>
    <edge source="DEU" target="ESP">
      <data key="d0">10374000</data>
    </edge>
    <edge source="DEU" target="SWE">
      <data key="d0">1343000</data>
    </edge>
    <edge source="DEU" target="CHE">
      <data key="d0">12072000</data>
    </edge>
    <edge source="DEU" target="THA">
      <data key="d0">46000</data>
    </edge>
    <edge source="DEU" target="ARE">
      <data key="d0">424000</data>
    </edge>
    <edge source="DEU" target="TUN">
      <data key="d0">336000</data>
    </edge>
    <edge source="DEU" target="TUR">
      <data key="d0">1689000</data>
    </edge>
    <edge source="DEU" target="EGY">
      <data key="d0">344000</data>
    </edge>
    <edge source="DEU" target="GBR">
      <data key="d0">2806000</data>
    </edge>
    <edge source="DEU" target="USA">
      <data key="d0">40000</data>
    </edge>
    <edge source="DEU" target="URY">
      <data key="d0">27000</data>
    </edge>
    <edge source="HKG" target="CHN">
      <data key="d0">156604</data>
    </edge>
    <edge source="IDN" target="ARG">
      <data key="d0">874200</data>
    </edge>
    <edge source="IDN" target="BRA">
      <data key="d0">12565733</data>
    </edge>
    <edge source="IDN" target="LKA">
      <data key="d0">18506</data>
    </edge>
    <edge source="IDN" target="CHL">
      <data key="d0">16787895</data>
    </edge>
    <edge source="IDN" target="CHN">
      <data key="d0">5288559</data>
    </edge>
    <edge source="IDN" target="CRI">
      <data key="d0">786990</data>
    </edge>
    <edge source="IDN" target="DEU">
      <data key="d0">2390510</data>
    </edge>
    <edge source="IDN" target="GRC">
      <data key="d0">2900366</data>
    </edge>
    <edge source="IDN" target="HKG">
      <data key="d0">56687396</data>
    </edge>
    <edge source="IDN" target="IRL">
      <data key="d0">6891033</data>
    </edge>
    <edge source="IDN" target="ITA">
      <data key="d0">36660278</data>
    </edge>
    <edge source="IDN" target="JPN">
      <data key="d0">342089663</data>
    </edge>
    <edge source="IDN" target="KOR">
      <data key="d0">103811146</data>
    </edge>
    <edge source="IDN" target="MYS">
      <data key="d0">41384614</data>
    </edge>
    <edge source="IDN" target="OMN">
      <data key="d0">23470</data>
    </edge>
    <edge source="IDN" target="NLD">
      <data key="d0">59000430</data>
    </edge>
    <edge source="IDN" target="PER">
      <data key="d0">416304</data>
    </edge>
    <edge source="IDN" target="PHL">
      <data key="d0">75810178</data>
    </edge>
    <edge source="IDN" target="POL">
      <data key="d0">151454</data>
    </edge>
    <edge source="IDN" target="PRT">
      <data key="d0">1631605</data>
    </edge>
    <edge source="IDN" target="SAU">
      <data key="d0">161708</data>
    </edge>
    <edge source="IDN" target="IND">
      <data key="d0">68123649</data>
    </edge>
    <edge source="IDN" target="SGP">
      <data key="d0">16793260</data>
    </edge>
    <edge source="IDN" target="SVN">
      <data key="d0">11432634</data>
    </edge>
    <edge source="IDN" target="ESP">
      <data key="d0">59278338</data>
    </edge>
    <edge source="IDN" target="THA">
      <data key="d0">68290874</data>
    </edge>
    <edge source="IDN" target="ARE">
      <data key="d0">76168</data>
    </edge>
    <edge source="IDN" target="GBR">
      <data key="d0">393377</data>
    </edge>
    <edge source="IDN" target="USA">
      <data key="d0">30886110</data>
    </edge>
    <edge source="IRL" target="AUS">
      <data key="d0">537617</data>
    </edge>
    <edge source="IRL" target="CAN">
      <data key="d0">210296</data>
    </edge>
    <edge source="IRL" target="CHN">
      <data key="d0">15709</data>
    </edge>
    <edge source="IRL" target="FRA">
      <data key="d0">765363</data>
    </edge>
    <edge source="IRL" target="IDN">
      <data key="d0">153160</data>
    </edge>
    <edge source="IRL" target="ISR">
      <data key="d0">486061</data>
    </edge>
    <edge source="IRL" target="ITA">
      <data key="d0">5701794</data>
    </edge>
    <edge source="IRL" target="JPN">
      <data key="d0">198505</data>
    </edge>
    <edge source="IRL" target="OMN">
      <data key="d0">34914</data>
    </edge>
    <edge source="IRL" target="NLD">
      <data key="d0">3436368</data>
    </edge>
    <edge source="IRL" target="PRT">
      <data key="d0">137010</data>
    </edge>
    <edge source="IRL" target="SAU">
      <data key="d0">29895</data>
    </edge>
    <edge source="IRL" target="SGP">
      <data key="d0">17014</data>
    </edge>
    <edge source="IRL" target="ZAF">
      <data key="d0">36281</data>
    </edge>
    <edge source="IRL" target="ARE">
      <data key="d0">308829</data>
    </edge>
    <edge source="IRL" target="TUR">
      <data key="d0">326203</data>
    </edge>
    <edge source="IRL" target="EGY">
      <data key="d0">92126</data>
    </edge>
    <edge source="IRL" target="GBR">
      <data key="d0">22848006</data>
    </edge>
    <edge source="IRL" target="USA">
      <data key="d0">463148</data>
    </edge>
    <edge source="ITA" target="ALB">
      <data key="d0">576295</data>
    </edge>
    <edge source="ITA" target="AZE">
      <data key="d0">11435</data>
    </edge>
    <edge source="ITA" target="AUT">
      <data key="d0">842511</data>
    </edge>
    <edge source="ITA" target="HRV">
      <data key="d0">1674464</data>
    </edge>
    <edge source="ITA" target="FRA">
      <data key="d0">5524265</data>
    </edge>
    <edge source="ITA" target="DEU">
      <data key="d0">3396920</data>
    </edge>
    <edge source="ITA" target="GRC">
      <data key="d0">1356454</data>
    </edge>
    <edge source="ITA" target="LBN">
      <data key="d0">139305</data>
    </edge>
    <edge source="ITA" target="MAR">
      <data key="d0">920829</data>
    </edge>
    <edge source="ITA" target="PRT">
      <data key="d0">21387</data>
    </edge>
    <edge source="ITA" target="ROU">
      <data key="d0">100441</data>
    </edge>
    <edge source="ITA" target="SEN">
      <data key="d0">55720</data>
    </edge>
    <edge source="ITA" target="SVN">
      <data key="d0">1929571</data>
    </edge>
    <edge source="ITA" target="ESP">
      <data key="d0">1007310</data>
    </edge>
    <edge source="ITA" target="SWE">
      <data key="d0">491055</data>
    </edge>
    <edge source="ITA" target="CHE">
      <data key="d0">551393</data>
    </edge>
    <edge source="ITA" target="TUN">
      <data key="d0">423863</data>
    </edge>
    <edge source="ITA" target="TUR">
      <data key="d0">929251</data>
    </edge>
    <edge source="ITA" target="MKD">
      <data key="d0">73298</data>
    </edge>
    <edge source="ITA" target="EGY">
      <data key="d0">53236</data>
    </edge>
    <edge source="ITA" target="USA">
      <data key="d0">69981</data>
    </edge>
    <edge source="JPN" target="AZE">
      <data key="d0">25609</data>
    </edge>
    <edge source="JPN" target="AUS">
      <data key="d0">2133081</data>
    </edge>
    <edge source="JPN" target="BRA">
      <data key="d0">25335109</data>
    </edge>
    <edge source="JPN" target="CHN">
      <data key="d0">110006</data>
    </edge>
    <edge source="JPN" target="DEU">
      <data key="d0">3419597</data>
    </edge>
    <edge source="JPN" target="IDN">
      <data key="d0">1083177</data>
    </edge>
    <edge source="JPN" target="KOR">
      <data key="d0">6101141</data>
    </edge>
    <edge source="JPN" target="MYS">
      <data key="d0">91486</data>
    </edge>
    <edge source="JPN" target="PHL">
      <data key="d0">4132884</data>
    </edge>
    <edge source="JPN" target="IND">
      <data key="d0">13940375</data>
    </edge>
    <edge source="JPN" target="SGP">
      <data key="d0">11106</data>
    </edge>
    <edge source="JPN" target="VNM">
      <data key="d0">30805</data>
    </edge>
    <edge source="JPN" target="THA">
      <data key="d0">1583559</data>
    </edge>
    <edge source="JPN" target="USA">
      <data key="d0">137232399</data>
    </edge>
    <edge source="KOR" target="CHN">
      <data key="d0">64605</data>
    </edge>
    <edge source="KOR" target="IDN">
      <data key="d0">10396</data>
    </edge>
    <edge source="KOR" target="JPN">
      <data key="d0">10516</data>
    </edge>
    <edge source="KOR" target="MYS">
      <data key="d0">22769</data>
    </edge>
    <edge source="KOR" target="SAU">
      <data key="d0">18805</data>
    </edge>
    <edge source="KOR" target="THA">
      <data key="d0">131575</data>
    </edge>
    <edge source="MYS" target="IDN">
      <data key="d0">33366</data>
    </edge>
    <edge source="MYS" target="MUS">
      <data key="d0">14357</data>
    </edge>
    <edge source="MYS" target="VNM">
      <data key="d0">32151</data>
    </edge>
    <edge source="MEX" target="ARG">
      <data key="d0">24925</data>
    </edge>
    <edge source="MEX" target="GTM">
      <data key="d0">766500</data>
    </edge>
    <edge source="MEX" target="USA">
      <data key="d0">416927</data>
    </edge>
    <edge source="NZL" target="AUS">
      <data key="d0">506679</data>
    </edge>
    <edge source="NZL" target="CHL">
      <data key="d0">4331783</data>
    </edge>
    <edge source="NZL" target="CHN">
      <data key="d0">7640025</data>
    </edge>
    <edge source="NZL" target="JPN">
      <data key="d0">31591968</data>
    </edge>
    <edge source="NZL" target="IND">
      <data key="d0">4449231</data>
    </edge>
    <edge source="NZL" target="ZAF">
      <data key="d0">2473796</data>
    </edge>
    <edge source="NOR" target="NLD">
      <data key="d0">218184</data>
    </edge>
    <edge source="NOR" target="POL">
      <data key="d0">49890</data>
    </edge>
    <edge source="NOR" target="SWE">
      <data key="d0">35881</data>
    </edge>
    <edge source="NOR" target="GBR">
      <data key="d0">360309</data>
    </edge>
    <edge source="IND" target="CHN">
      <data key="d0">832646</data>
    </edge>
    <edge source="IND" target="FRA">
      <data key="d0">20761</data>
    </edge>
    <edge source="IND" target="ITA">
      <data key="d0">47342</data>
    </edge>
    <edge source="IND" target="JPN">
      <data key="d0">24034</data>
    </edge>
    <edge source="IND" target="MYS">
      <data key="d0">26281</data>
    </edge>
    <edge source="IND" target="SGP">
      <data key="d0">24848</data>
    </edge>
    <edge source="IND" target="ZAF">
      <data key="d0">13435</data>
    </edge>
    <edge source="IND" target="ESP">
      <data key="d0">13027</data>
    </edge>
    <edge source="IND" target="ARE">
      <data key="d0">97951</data>
    </edge>
    <edge source="IND" target="USA">
      <data key="d0">43511</data>
    </edge>
    <edge source="SGP" target="MYS">
      <data key="d0">32947</data>
    </edge>
    <edge source="SGP" target="PAK">
      <data key="d0">11551</data>
    </edge>
    <edge source="ZAF" target="ARG">
      <data key="d0">4603342</data>
    </edge>
    <edge source="ZAF" target="BEL">
      <data key="d0">51132090</data>
    </edge>
    <edge source="ZAF" target="BRA">
      <data key="d0">29759657</data>
    </edge>
    <edge source="ZAF" target="CAN">
      <data key="d0">1239812</data>
    </edge>
    <edge source="ZAF" target="CHL">
      <data key="d0">764656</data>
    </edge>
    <edge source="ZAF" target="CHN">
      <data key="d0">3933639</data>
    </edge>
    <edge source="ZAF" target="HRV">
      <data key="d0">3059575</data>
    </edge>
    <edge source="ZAF" target="DNK">
      <data key="d0">36956679</data>
    </edge>
    <edge source="ZAF" target="FRA">
      <data key="d0">103966643</data>
    </edge>
    <edge source="ZAF" target="DEU">
      <data key="d0">16811026</data>
    </edge>
    <edge source="ZAF" target="GRC">
      <data key="d0">7488349</data>
    </edge>
    <edge source="ZAF" target="HKG">
      <data key="d0">7669323</data>
    </edge>
    <edge source="ZAF" target="IRL">
      <data key="d0">8693247</data>
    </edge>
    <edge source="ZAF" target="ISR">
      <data key="d0">101209672</data>
    </edge>
    <edge source="ZAF" target="ITA">
      <data key="d0">80815091</data>
    </edge>
    <edge source="ZAF" target="JPN">
      <data key="d0">31514228</data>
    </edge>
    <edge source="ZAF" target="KOR">
      <data key="d0">47059193</data>
    </edge>
    <edge source="ZAF" target="MDG">
      <data key="d0">151535</data>
    </edge>
    <edge source="ZAF" target="MWI">
      <data key="d0">113846</data>
    </edge>
    <edge source="ZAF" target="MYS">
      <data key="d0">4033793</data>
    </edge>
    <edge source="ZAF" target="MUS">
      <data key="d0">5304719</data>
    </edge>
    <edge source="ZAF" target="MAR">
      <data key="d0">34688100</data>
    </edge>
    <edge source="ZAF" target="MOZ">
      <data key="d0">18588758</data>
    </edge>
    <edge source="ZAF" target="NLD">
      <data key="d0">231407954</data>
    </edge>
    <edge source="ZAF" target="PRT">
      <data key="d0">48537622</data>
    </edge>
    <edge source="ZAF" target="SAU">
      <data key="d0">756906</data>
    </edge>
    <edge source="ZAF" target="IND">
      <data key="d0">73028558</data>
    </edge>
    <edge source="ZAF" target="ZWE">
      <data key="d0">1520407</data>
    </edge>
    <edge source="ZAF" target="ESP">
      <data key="d0">153666044</data>
    </edge>
    <edge source="ZAF" target="CHE">
      <data key="d0">15830793</data>
    </edge>
    <edge source="ZAF" target="ARE">
      <data key="d0">1062740</data>
    </edge>
    <edge source="ZAF" target="TUR">
      <data key="d0">39304610</data>
    </edge>
    <edge source="ZAF" target="GBR">
      <data key="d0">92501512</data>
    </edge>
    <edge source="ZAF" target="USA">
      <data key="d0">2002127</data>
    </edge>
    <edge source="ZAF" target="URY">
      <data key="d0">989275</data>
    </edge>
    <edge source="ZAF" target="SRB">
      <data key="d0">2349343</data>
    </edge>
    <edge source="ESP" target="DZA">
      <data key="d0">12492</data>
    </edge>
    <edge source="ESP" target="BEL">
      <data key="d0">2260667</data>
    </edge>
    <edge source="ESP" target="BRA">
      <data key="d0">9960033</data>
    </edge>
    <edge source="ESP" target="CHL">
      <data key="d0">73648</data>
    </edge>
    <edge source="ESP" target="FRA">
      <data key="d0">5668747</data>
    </edge>
    <edge source="ESP" target="DEU">
      <data key="d0">38805807</data>
    </edge>
    <edge source="ESP" target="ITA">
      <data key="d0">8743628</data>
    </edge>
    <edge source="ESP" target="LBN">
      <data key="d0">93254</data>
    </edge>
    <edge source="ESP" target="MAR">
      <data key="d0">1258044</data>
    </edge>
    <edge source="ESP" target="NLD">
      <data key="d0">9668438</data>
    </edge>
    <edge source="ESP" target="NOR">
      <data key="d0">398701</data>
    </edge>
    <edge source="ESP" target="PRT">
      <data key="d0">2278348</data>
    </edge>
    <edge source="ESP" target="SVK">
      <data key="d0">29518</data>
    </edge>
    <edge source="ESP" target="SWE">
      <data key="d0">1768942</data>
    </edge>
    <edge source="ESP" target="CHE">
      <data key="d0">76779</data>
    </edge>
    <edge source="ESP" target="GBR">
      <data key="d0">548519</data>
    </edge>
    <edge source="SWE" target="AUT">
      <data key="d0">43432</data>
    </edge>
    <edge source="SWE" target="DNK">
      <data key="d0">1678465</data>
    </edge>
    <edge source="SWE" target="FIN">
      <data key="d0">1377605</data>
    </edge>
    <edge source="SWE" target="FRA">
      <data key="d0">334580</data>
    </edge>
    <edge source="SWE" target="DEU">
      <data key="d0">737145</data>
    </edge>
    <edge source="SWE" target="ITA">
      <data key="d0">901379</data>
    </edge>
    <edge source="SWE" target="JPN">
      <data key="d0">63293</data>
    </edge>
    <edge source="SWE" target="NLD">
      <data key="d0">1185980</data>
    </edge>
    <edge source="SWE" target="NOR">
      <data key="d0">4292138</data>
    </edge>
    <edge source="SWE" target="ESP">
      <data key="d0">12768</data>
    </edge>
    <edge source="SWE" target="CHE">
      <data key="d0">60674</data>
    </edge>
    <edge source="SWE" target="GBR">
      <data key="d0">11458</data>
    </edge>
    <edge source="THA" target="KOR">
      <data key="d0">18995</data>
    </edge>
    <edge source="TUR" target="ISR">
      <data key="d0">115532</data>
    </edge>
    <edge source="TUR" target="JOR">
      <data key="d0">26280</data>
    </edge>
    <edge source="TUR" target="ROU">
      <data key="d0">149906</data>
    </edge>
    <edge source="TUR" target="EGY">
      <data key="d0">1190867</data>
    </edge>
    <edge source="GBR" target="DZA">
      <data key="d0">2157112</data>
    </edge>
    <edge source="GBR" target="ARG">
      <data key="d0">20284</data>
    </edge>
    <edge source="GBR" target="AUS">
      <data key="d0">14114</data>
    </edge>
    <edge source="GBR" target="BEL">
      <data key="d0">7453585</data>
    </edge>
    <edge source="GBR" target="BRA">
      <data key="d0">8946796</data>
    </edge>
    <edge source="GBR" target="CAN">
      <data key="d0">130895</data>
    </edge>
    <edge source="GBR" target="LKA">
      <data key="d0">127464</data>
    </edge>
    <edge source="GBR" target="DNK">
      <data key="d0">978378</data>
    </edge>
    <edge source="GBR" target="FIN">
      <data key="d0">2854898</data>
    </edge>
    <edge source="GBR" target="FRA">
      <data key="d0">11024950</data>
    </edge>
    <edge source="GBR" target="DEU">
      <data key="d0">4552035</data>
    </edge>
    <edge source="GBR" target="HKG">
      <data key="d0">199177</data>
    </edge>
    <edge source="GBR" target="IRL">
      <data key="d0">33224639</data>
    </edge>
    <edge source="GBR" target="ISR">
      <data key="d0">69841</data>
    </edge>
    <edge source="GBR" target="ITA">
      <data key="d0">158659</data>
    </edge>
    <edge source="GBR" target="JPN">
      <data key="d0">87658</data>
    </edge>
    <edge source="GBR" target="KOR">
      <data key="d0">12667</data>
    </edge>
    <edge source="GBR" target="LBN">
      <data key="d0">139982</data>
    </edge>
    <edge source="GBR" target="MYS">
      <data key="d0">141740</data>
    </edge>
    <edge source="GBR" target="MUS">
      <data key="d0">22701</data>
    </edge>
    <edge source="GBR" target="OMN">
      <data key="d0">31281</data>
    </edge>
    <edge source="GBR" target="NLD">
      <data key="d0">5921901</data>
    </edge>
    <edge source="GBR" target="NOR">
      <data key="d0">25231889</data>
    </edge>
    <edge source="GBR" target="PAK">
      <data key="d0">66260</data>
    </edge>
    <edge source="GBR" target="PAN">
      <data key="d0">13621</data>
    </edge>
    <edge source="GBR" target="POL">
      <data key="d0">35662</data>
    </edge>
    <edge source="GBR" target="PRT">
      <data key="d0">50147</data>
    </edge>
    <edge source="GBR" target="SAU">
      <data key="d0">221423</data>
    </edge>
    <edge source="GBR" target="IND">
      <data key="d0">37381</data>
    </edge>
    <edge source="GBR" target="SVN">
      <data key="d0">37835</data>
    </edge>
    <edge source="GBR" target="ZAF">
      <data key="d0">12717</data>
    </edge>
    <edge source="GBR" target="ESP">
      <data key="d0">1535576</data>
    </edge>
    <edge source="GBR" target="SWE">
      <data key="d0">7500423</data>
    </edge>
    <edge source="GBR" target="CHE">
      <data key="d0">33767</data>
    </edge>
    <edge source="GBR" target="THA">
      <data key="d0">114462</data>
    </edge>
    <edge source="GBR" target="ARE">
      <data key="d0">60296</data>
    </edge>
    <edge source="GBR" target="EGY">
      <data key="d0">209290</data>
    </edge>
    <edge source="GBR" target="USA">
      <data key="d0">88173</data>
    </edge>
    <edge source="USA" target="DZA">
      <data key="d0">13243960</data>
    </edge>
    <edge source="USA" target="ARG">
      <data key="d0">6085791</data>
    </edge>
    <edge source="USA" target="AUS">
      <data key="d0">3482426</data>
    </edge>
    <edge source="USA" target="BEL">
      <data key="d0">111918748</data>
    </edge>
    <edge source="USA" target="BRA">
      <data key="d0">161588788</data>
    </edge>
    <edge source="USA" target="BGR">
      <data key="d0">36689704</data>
    </edge>
    <edge source="USA" target="CAN">
      <data key="d0">658091627</data>
    </edge>
    <edge source="USA" target="CHL">
      <data key="d0">1608627</data>
    </edge>
    <edge source="USA" target="CHN">
      <data key="d0">650797</data>
    </edge>
    <edge source="USA" target="COL">
      <data key="d0">46944</data>
    </edge>
    <edge source="USA" target="CRI">
      <data key="d0">103940</data>
    </edge>
    <edge source="USA" target="HRV">
      <data key="d0">1911178</data>
    </edge>
    <edge source="USA" target="DNK">
      <data key="d0">1929409</data>
    </edge>
    <edge source="USA" target="ECU">
      <data key="d0">39395</data>
    </edge>
    <edge source="USA" target="SLV">
      <data key="d0">88339</data>
    </edge>
    <edge source="USA" target="FIN">
      <data key="d0">12643539</data>
    </edge>
    <edge source="USA" target="FRA">
      <data key="d0">113424601</data>
    </edge>
    <edge source="USA" target="DEU">
      <data key="d0">30369207</data>
    </edge>
    <edge source="USA" target="GTM">
      <data key="d0">247982</data>
    </edge>
    <edge source="USA" target="HND">
      <data key="d0">271820</data>
    </edge>
    <edge source="USA" target="HKG">
      <data key="d0">69364</data>
    </edge>
    <edge source="USA" target="HUN">
      <data key="d0">2907120</data>
    </edge>
    <edge source="USA" target="IRL">
      <data key="d0">13755985</data>
    </edge>
    <edge source="USA" target="ISR">
      <data key="d0">1770075</data>
    </edge>
    <edge source="USA" target="ITA">
      <data key="d0">165169772</data>
    </edge>
    <edge source="USA" target="JAM">
      <data key="d0">507738</data>
    </edge>
    <edge source="USA" target="JPN">
      <data key="d0">150985643</data>
    </edge>
    <edge source="USA" target="KOR">
      <data key="d0">67862593</data>
    </edge>
    <edge source="USA" target="LBN">
      <data key="d0">10039</data>
    </edge>
    <edge source="USA" target="MYS">
      <data key="d0">11883</data>
    </edge>
    <edge source="USA" target="MEX">
      <data key="d0">62179366</data>
    </edge>
    <edge source="USA" target="MAR">
      <data key="d0">24257878</data>
    </edge>
    <edge source="USA" target="NLD">
      <data key="d0">92483868</data>
    </edge>
    <edge source="USA" target="NOR">
      <data key="d0">5253000</data>
    </edge>
    <edge source="USA" target="PAK">
      <data key="d0">14012</data>
    </edge>
    <edge source="USA" target="PAN">
      <data key="d0">196615</data>
    </edge>
    <edge source="USA" target="PER">
      <data key="d0">1348465</data>
    </edge>
    <edge source="USA" target="PRT">
      <data key="d0">17716613</data>
    </edge>
    <edge source="USA" target="ROU">
      <data key="d0">20584667</data>
    </edge>
    <edge source="USA" target="SAU">
      <data key="d0">154250</data>
    </edge>
    <edge source="USA" target="IND">
      <data key="d0">1287045</data>
    </edge>
    <edge source="USA" target="SGP">
      <data key="d0">234468</data>
    </edge>
    <edge source="USA" target="ZAF">
      <data key="d0">21811652</data>
    </edge>
    <edge source="USA" target="ESP">
      <data key="d0">97835429</data>
    </edge>
    <edge source="USA" target="SWE">
      <data key="d0">30941833</data>
    </edge>
    <edge source="USA" target="CHE">
      <data key="d0">32892</data>
    </edge>
    <edge source="USA" target="THA">
      <data key="d0">42293</data>
    </edge>
    <edge source="USA" target="TUR">
      <data key="d0">63189263</data>
    </edge>
    <edge source="USA" target="EGY">
      <data key="d0">33062784</data>
    </edge>
    <edge source="USA" target="GBR">
      <data key="d0">113696645</data>
    </edge>
    <edge source="AUT" target="HRV">
      <data key="d0">48779</data>
    </edge>
    <edge source="AUT" target="DEU">
      <data key="d0">236265</data>
    </edge>
    <edge source="AUT" target="HUN">
      <data key="d0">59953</data>
    </edge>
    <edge source="AUT" target="ITA">
      <data key="d0">65640</data>
    </edge>
    <edge source="AUT" target="SVK">
      <data key="d0">35865</data>
    </edge>
    <edge source="AUT" target="SVN">
      <data key="d0">366073</data>
    </edge>
    <edge source="AUT" target="CHE">
      <data key="d0">97223</data>
    </edge>
    <edge source="AUT" target="MKD">
      <data key="d0">20274</data>
    </edge>
    <edge source="HRV" target="ITA">
      <data key="d0">124044</data>
    </edge>
    <edge source="HRV" target="SVN">
      <data key="d0">40707</data>
    </edge>
    <edge source="HUN" target="AUT">
      <data key="d0">4496000</data>
    </edge>
    <edge source="HUN" target="HRV">
      <data key="d0">1169000</data>
    </edge>
    <edge source="HUN" target="DEU">
      <data key="d0">4871000</data>
    </edge>
    <edge source="HUN" target="GRC">
      <data key="d0">68000</data>
    </edge>
    <edge source="HUN" target="ITA">
      <data key="d0">723000</data>
    </edge>
    <edge source="HUN" target="ROU">
      <data key="d0">146000</data>
    </edge>
    <edge source="HUN" target="SVK">
      <data key="d0">38000</data>
    </edge>
    <edge source="HUN" target="SVN">
      <data key="d0">3566000</data>
    </edge>
    <edge source="HUN" target="MKD">
      <data key="d0">215000</data>
    </edge>
    <edge source="HUN" target="SRB">
      <data key="d0">3038000</data>
    </edge>
    <edge source="SVK" target="AUT">
      <data key="d0">73693</data>
    </edge>
    <edge source="SVK" target="CZE">
      <data key="d0">2359669</data>
    </edge>
    <edge source="SVK" target="HUN">
      <data key="d0">1000592</data>
    </edge>
    <edge source="SVK" target="ROU">
      <data key="d0">182579</data>
    </edge>
    <edge source="SVK" target="CHE">
      <data key="d0">55148</data>
    </edge>
    <edge source="SVK" target="SRB">
      <data key="d0">31054</data>
    </edge>
    <edge source="SVN" target="HRV">
      <data key="d0">74270</data>
    </edge>
    <edge source="CHE" target="DEU">
      <data key="d0">49120</data>
    </edge>
    <edge source="FIN" target="BEL">
      <data key="d0">11982</data>
    </edge>
    <edge source="FIN" target="CHL">
      <data key="d0">52970</data>
    </edge>
    <edge source="FIN" target="CHN">
      <data key="d0">82689</data>
    </edge>
    <edge source="FIN" target="COL">
      <data key="d0">20838</data>
    </edge>
    <edge source="FIN" target="DNK">
      <data key="d0">300579</data>
    </edge>
    <edge source="FIN" target="EST">
      <data key="d0">37109</data>
    </edge>
    <edge source="FIN" target="FRA">
      <data key="d0">359151</data>
    </edge>
    <edge source="FIN" target="GRC">
      <data key="d0">267945</data>
    </edge>
    <edge source="FIN" target="ISR">
      <data key="d0">449554</data>
    </edge>
    <edge source="FIN" target="ITA">
      <data key="d0">288877</data>
    </edge>
    <edge source="FIN" target="JPN">
      <data key="d0">701237</data>
    </edge>
    <edge source="FIN" target="JOR">
      <data key="d0">83252</data>
    </edge>
    <edge source="FIN" target="KOR">
      <data key="d0">36522</data>
    </edge>
    <edge source="FIN" target="OMN">
      <data key="d0">25902</data>
    </edge>
    <edge source="FIN" target="NLD">
      <data key="d0">996534</data>
    </edge>
    <edge source="FIN" target="NOR">
      <data key="d0">228527</data>
    </edge>
    <edge source="FIN" target="POL">
      <data key="d0">206322</data>
    </edge>
    <edge source="FIN" target="PRT">
      <data key="d0">103054</data>
    </edge>
    <edge source="FIN" target="RUS">
      <data key="d0">48164</data>
    </edge>
    <edge source="FIN" target="ESP">
      <data key="d0">1651378</data>
    </edge>
    <edge source="FIN" target="SWE">
      <data key="d0">2122320</data>
    </edge>
    <edge source="FIN" target="TUN">
      <data key="d0">84851</data>
    </edge>
    <edge source="FIN" target="TUR">
      <data key="d0">130209</data>
    </edge>
    <edge source="FIN" target="UKR">
      <data key="d0">14262</data>
    </edge>
    <edge source="FIN" target="GBR">
      <data key="d0">922476</data>
    </edge>
    <edge source="FIN" target="USA">
      <data key="d0">18774</data>
    </edge>
    <edge source="PRT" target="FRA">
      <data key="d0">658633</data>
    </edge>
    <edge source="PRT" target="DEU">
      <data key="d0">672563</data>
    </edge>
    <edge source="PRT" target="ITA">
      <data key="d0">1297359</data>
    </edge>
    <edge source="PRT" target="ESP">
      <data key="d0">3918617</data>
    </edge>
    <edge source="PRT" target="TUN">
      <data key="d0">721656</data>
    </edge>
    <edge source="PRT" target="GBR">
      <data key="d0">742082</data>
    </edge>
    <edge source="TUN" target="NLD">
      <data key="d0">11118</data>
    </edge>
    <edge source="BOL" target="ARG">
      <data key="d0">24863</data>
    </edge>
    <edge source="BGR" target="FRA">
      <data key="d0">2104353</data>
    </edge>
    <edge source="BGR" target="GRC">
      <data key="d0">10426</data>
    </edge>
    <edge source="BGR" target="ROU">
      <data key="d0">817803</data>
    </edge>
    <edge source="BGR" target="MKD">
      <data key="d0">1928038</data>
    </edge>
    <edge source="BGR" target="SRB">
      <data key="d0">10737069</data>
    </edge>
    <edge source="ROU" target="ALB">
      <data key="d0">52000</data>
    </edge>
    <edge source="ROU" target="BGR">
      <data key="d0">170000</data>
    </edge>
    <edge source="ROU" target="DEU">
      <data key="d0">104000</data>
    </edge>
    <edge source="ROU" target="KAZ">
      <data key="d0">34000</data>
    </edge>
    <edge source="ROU" target="TUR">
      <data key="d0">81000</data>
    </edge>
    <edge source="SRB" target="MKD">
      <data key="d0">12000</data>
    </edge>
    <edge source="BLR" target="AUT">
      <data key="d0">174900</data>
    </edge>
    <edge source="BLR" target="CZE">
      <data key="d0">54700</data>
    </edge>
    <edge source="BLR" target="DEU">
      <data key="d0">30900</data>
    </edge>
    <edge source="BLR" target="ITA">
      <data key="d0">123400</data>
    </edge>
    <edge source="BLR" target="LTU">
      <data key="d0">44600</data>
    </edge>
    <edge source="BLR" target="NLD">
      <data key="d0">18200</data>
    </edge>
    <edge source="BLR" target="POL">
      <data key="d0">60300</data>
    </edge>
    <edge source="BLR" target="RUS">
      <data key="d0">105400</data>
    </edge>
    <edge source="BLR" target="SVN">
      <data key="d0">18300</data>
    </edge>
    <edge source="BLR" target="ESP">
      <data key="d0">44000</data>
    </edge>
    <edge source="BLR" target="TUR">
      <data key="d0">37800</data>
    </edge>
    <edge source="BLR" target="UKR">
      <data key="d0">16600</data>
    </edge>
    <edge source="CZE" target="AUT">
      <data key="d0">90393788</data>
    </edge>
    <edge source="CZE" target="BGR">
      <data key="d0">102750</data>
    </edge>
    <edge source="CZE" target="HRV">
      <data key="d0">489900</data>
    </edge>
    <edge source="CZE" target="FIN">
      <data key="d0">3871684</data>
    </edge>
    <edge source="CZE" target="DEU">
      <data key="d0">93053569</data>
    </edge>
    <edge source="CZE" target="GRC">
      <data key="d0">49722</data>
    </edge>
    <edge source="CZE" target="HUN">
      <data key="d0">38263262</data>
    </edge>
    <edge source="CZE" target="NLD">
      <data key="d0">51858</data>
    </edge>
    <edge source="CZE" target="POL">
      <data key="d0">25810734</data>
    </edge>
    <edge source="CZE" target="ROU">
      <data key="d0">2678931</data>
    </edge>
    <edge source="CZE" target="SVK">
      <data key="d0">100716995</data>
    </edge>
    <edge source="CZE" target="SVN">
      <data key="d0">364125</data>
    </edge>
    <edge source="CZE" target="SWE">
      <data key="d0">55112</data>
    </edge>
    <edge source="CZE" target="SRB">
      <data key="d0">722384</data>
    </edge>
    <edge source="LTU" target="AUS">
      <data key="d0">13439</data>
    </edge>
    <edge source="LTU" target="AUT">
      <data key="d0">160344</data>
    </edge>
    <edge source="LTU" target="BEL">
      <data key="d0">442564</data>
    </edge>
    <edge source="LTU" target="BGR">
      <data key="d0">16973</data>
    </edge>
    <edge source="LTU" target="HRV">
      <data key="d0">37272</data>
    </edge>
    <edge source="LTU" target="CZE">
      <data key="d0">347856</data>
    </edge>
    <edge source="LTU" target="DNK">
      <data key="d0">498223</data>
    </edge>
    <edge source="LTU" target="FRA">
      <data key="d0">1248068</data>
    </edge>
    <edge source="LTU" target="DEU">
      <data key="d0">3395996</data>
    </edge>
    <edge source="LTU" target="GRC">
      <data key="d0">241887</data>
    </edge>
    <edge source="LTU" target="HUN">
      <data key="d0">417121</data>
    </edge>
    <edge source="LTU" target="ISR">
      <data key="d0">348575</data>
    </edge>
    <edge source="LTU" target="ITA">
      <data key="d0">2341446</data>
    </edge>
    <edge source="LTU" target="JPN">
      <data key="d0">46015</data>
    </edge>
    <edge source="LTU" target="JOR">
      <data key="d0">17044</data>
    </edge>
    <edge source="LTU" target="LBN">
      <data key="d0">27217</data>
    </edge>
    <edge source="LTU" target="NLD">
      <data key="d0">335753</data>
    </edge>
    <edge source="LTU" target="POL">
      <data key="d0">101727</data>
    </edge>
    <edge source="LTU" target="PRT">
      <data key="d0">44462</data>
    </edge>
    <edge source="LTU" target="SAU">
      <data key="d0">59578</data>
    </edge>
    <edge source="LTU" target="SGP">
      <data key="d0">10052</data>
    </edge>
    <edge source="LTU" target="SVK">
      <data key="d0">50910</data>
    </edge>
    <edge source="LTU" target="SVN">
      <data key="d0">63442</data>
    </edge>
    <edge source="LTU" target="ESP">
      <data key="d0">121012</data>
    </edge>
    <edge source="LTU" target="CHE">
      <data key="d0">141759</data>
    </edge>
    <edge source="LTU" target="TUR">
      <data key="d0">41381</data>
    </edge>
    <edge source="LTU" target="GBR">
      <data key="d0">85344</data>
    </edge>
    <edge source="POL" target="AZE">
      <data key="d0">346000</data>
    </edge>
    <edge source="POL" target="AUT">
      <data key="d0">89225000</data>
    </edge>
    <edge source="POL" target="BEL">
      <data key="d0">9920000</data>
    </edge>
    <edge source="POL" target="BRA">
      <data key="d0">5005000</data>
    </edge>
    <edge source="POL" target="BGR">
      <data key="d0">11716000</data>
    </edge>
    <edge source="POL" target="BLR">
      <data key="d0">102000</data>
    </edge>
    <edge source="POL" target="HRV">
      <data key="d0">162000</data>
    </edge>
    <edge source="POL" target="CZE">
      <data key="d0">70779000</data>
    </edge>
    <edge source="POL" target="DNK">
      <data key="d0">58914000</data>
    </edge>
    <edge source="POL" target="EST">
      <data key="d0">198000</data>
    </edge>
    <edge source="POL" target="FIN">
      <data key="d0">71036000</data>
    </edge>
    <edge source="POL" target="FRA">
      <data key="d0">42671000</data>
    </edge>
    <edge source="POL" target="DEU">
      <data key="d0">348721000</data>
    </edge>
    <edge source="POL" target="HUN">
      <data key="d0">19548000</data>
    </edge>
    <edge source="POL" target="IRL">
      <data key="d0">14229000</data>
    </edge>
    <edge source="POL" target="ITA">
      <data key="d0">26240000</data>
    </edge>
    <edge source="POL" target="LTU">
      <data key="d0">502000</data>
    </edge>
    <edge source="POL" target="NLD">
      <data key="d0">20651000</data>
    </edge>
    <edge source="POL" target="NOR">
      <data key="d0">17326000</data>
    </edge>
    <edge source="POL" target="PRT">
      <data key="d0">142000</data>
    </edge>
    <edge source="POL" target="ROU">
      <data key="d0">4484000</data>
    </edge>
    <edge source="POL" target="RUS">
      <data key="d0">179000</data>
    </edge>
    <edge source="POL" target="SVK">
      <data key="d0">45012000</data>
    </edge>
    <edge source="POL" target="SVN">
      <data key="d0">784000</data>
    </edge>
    <edge source="POL" target="ESP">
      <data key="d0">14862000</data>
    </edge>
    <edge source="POL" target="SWE">
      <data key="d0">24416000</data>
    </edge>
    <edge source="POL" target="TUR">
      <data key="d0">3566000</data>
    </edge>
    <edge source="POL" target="UKR">
      <data key="d0">42737000</data>
    </edge>
    <edge source="POL" target="MKD">
      <data key="d0">3263000</data>
    </edge>
    <edge source="POL" target="EGY">
      <data key="d0">21653000</data>
    </edge>
    <edge source="POL" target="GBR">
      <data key="d0">33704000</data>
    </edge>
    <edge source="POL" target="SRB">
      <data key="d0">619000</data>
    </edge>
    <edge source="RUS" target="AZE">
      <data key="d0">57098</data>
    </edge>
    <edge source="RUS" target="AUT">
      <data key="d0">27273</data>
    </edge>
    <edge source="RUS" target="BEL">
      <data key="d0">21238401</data>
    </edge>
    <edge source="RUS" target="BGR">
      <data key="d0">10904597</data>
    </edge>
    <edge source="RUS" target="CAN">
      <data key="d0">590453</data>
    </edge>
    <edge source="RUS" target="CHN">
      <data key="d0">1474598</data>
    </edge>
    <edge source="RUS" target="CZE">
      <data key="d0">112610</data>
    </edge>
    <edge source="RUS" target="DNK">
      <data key="d0">729831</data>
    </edge>
    <edge source="RUS" target="EST">
      <data key="d0">5258325</data>
    </edge>
    <edge source="RUS" target="FIN">
      <data key="d0">32799638</data>
    </edge>
    <edge source="RUS" target="FRA">
      <data key="d0">606238</data>
    </edge>
    <edge source="RUS" target="DEU">
      <data key="d0">62651724</data>
    </edge>
    <edge source="RUS" target="GRC">
      <data key="d0">54702</data>
    </edge>
    <edge source="RUS" target="HUN">
      <data key="d0">7154001</data>
    </edge>
    <edge source="RUS" target="IRL">
      <data key="d0">48575</data>
    </edge>
    <edge source="RUS" target="ITA">
      <data key="d0">838057</data>
    </edge>
    <edge source="RUS" target="JPN">
      <data key="d0">284623168</data>
    </edge>
    <edge source="RUS" target="KAZ">
      <data key="d0">46623889</data>
    </edge>
    <edge source="RUS" target="KOR">
      <data key="d0">79762921</data>
    </edge>
    <edge source="RUS" target="KGZ">
      <data key="d0">117158</data>
    </edge>
    <edge source="RUS" target="LBN">
      <data key="d0">111117164</data>
    </edge>
    <edge source="RUS" target="LVA">
      <data key="d0">2418588</data>
    </edge>
    <edge source="RUS" target="LTU">
      <data key="d0">3075975</data>
    </edge>
    <edge source="RUS" target="MDA">
      <data key="d0">275325</data>
    </edge>
    <edge source="RUS" target="NLD">
      <data key="d0">1188766</data>
    </edge>
    <edge source="RUS" target="POL">
      <data key="d0">25625943</data>
    </edge>
    <edge source="RUS" target="ROU">
      <data key="d0">46312772</data>
    </edge>
    <edge source="RUS" target="IND">
      <data key="d0">3687744</data>
    </edge>
    <edge source="RUS" target="SVK">
      <data key="d0">35504152</data>
    </edge>
    <edge source="RUS" target="ESP">
      <data key="d0">35383745</data>
    </edge>
    <edge source="RUS" target="SWE">
      <data key="d0">406039</data>
    </edge>
    <edge source="RUS" target="CHE">
      <data key="d0">3234651</data>
    </edge>
    <edge source="RUS" target="ARE">
      <data key="d0">72474</data>
    </edge>
    <edge source="RUS" target="TUR">
      <data key="d0">151850423</data>
    </edge>
    <edge source="RUS" target="UKR">
      <data key="d0">153908854</data>
    </edge>
    <edge source="RUS" target="GBR">
      <data key="d0">62307151</data>
    </edge>
    <edge source="UKR" target="ALB">
      <data key="d0">704450</data>
    </edge>
    <edge source="UKR" target="BEL">
      <data key="d0">55310</data>
    </edge>
    <edge source="UKR" target="BGR">
      <data key="d0">47080610</data>
    </edge>
    <edge source="UKR" target="BLR">
      <data key="d0">2344840</data>
    </edge>
    <edge source="UKR" target="CZE">
      <data key="d0">137770</data>
    </edge>
    <edge source="UKR" target="EST">
      <data key="d0">628120</data>
    </edge>
    <edge source="UKR" target="FIN">
      <data key="d0">89800</data>
    </edge>
    <edge source="UKR" target="FRA">
      <data key="d0">1204140</data>
    </edge>
    <edge source="UKR" target="GEO">
      <data key="d0">383900</data>
    </edge>
    <edge source="UKR" target="DEU">
      <data key="d0">1873240</data>
    </edge>
    <edge source="UKR" target="HUN">
      <data key="d0">594540</data>
    </edge>
    <edge source="UKR" target="ITA">
      <data key="d0">599690</data>
    </edge>
    <edge source="UKR" target="LVA">
      <data key="d0">53890</data>
    </edge>
    <edge source="UKR" target="LTU">
      <data key="d0">242530</data>
    </edge>
    <edge source="UKR" target="MDA">
      <data key="d0">5584570</data>
    </edge>
    <edge source="UKR" target="NLD">
      <data key="d0">1872100</data>
    </edge>
    <edge source="UKR" target="POL">
      <data key="d0">3726980</data>
    </edge>
    <edge source="UKR" target="ROU">
      <data key="d0">10578190</data>
    </edge>
    <edge source="UKR" target="RUS">
      <data key="d0">3026790</data>
    </edge>
    <edge source="UKR" target="SVK">
      <data key="d0">13363200</data>
    </edge>
    <edge source="UKR" target="ESP">
      <data key="d0">1580010</data>
    </edge>
    <edge source="UKR" target="TUR">
      <data key="d0">11113980</data>
    </edge>
    <edge source="UKR" target="MKD">
      <data key="d0">41960</data>
    </edge>
    <edge source="UKR" target="GBR">
      <data key="d0">2257100</data>
    </edge>
    <edge source="UKR" target="SRB">
      <data key="d0">11087640</data>
    </edge>
    <edge source="COL" target="BEL">
      <data key="d0">14226716</data>
    </edge>
    <edge source="COL" target="BRA">
      <data key="d0">3126414</data>
    </edge>
    <edge source="COL" target="CAN">
      <data key="d0">36204603</data>
    </edge>
    <edge source="COL" target="CHL">
      <data key="d0">18409300</data>
    </edge>
    <edge source="COL" target="CRI">
      <data key="d0">322812</data>
    </edge>
    <edge source="COL" target="HRV">
      <data key="d0">2109732</data>
    </edge>
    <edge source="COL" target="DNK">
      <data key="d0">15864824</data>
    </edge>
    <edge source="COL" target="ECU">
      <data key="d0">243569</data>
    </edge>
    <edge source="COL" target="SLV">
      <data key="d0">11610</data>
    </edge>
    <edge source="COL" target="FRA">
      <data key="d0">65134146</data>
    </edge>
    <edge source="COL" target="DEU">
      <data key="d0">139564132</data>
    </edge>
    <edge source="COL" target="GTM">
      <data key="d0">8869761</data>
    </edge>
    <edge source="COL" target="HND">
      <data key="d0">3109310</data>
    </edge>
    <edge source="COL" target="IRL">
      <data key="d0">30846802</data>
    </edge>
    <edge source="COL" target="ISR">
      <data key="d0">22748361</data>
    </edge>
    <edge source="COL" target="ITA">
      <data key="d0">49484596</data>
    </edge>
    <edge source="COL" target="JPN">
      <data key="d0">2377146</data>
    </edge>
    <edge source="COL" target="MEX">
      <data key="d0">8013440</data>
    </edge>
    <edge source="COL" target="NLD">
      <data key="d0">44962733</data>
    </edge>
    <edge source="COL" target="PAN">
      <data key="d0">1343133</data>
    </edge>
    <edge source="COL" target="PER">
      <data key="d0">12608226</data>
    </edge>
    <edge source="COL" target="PRT">
      <data key="d0">65304146</data>
    </edge>
    <edge source="COL" target="SVN">
      <data key="d0">4779050</data>
    </edge>
    <edge source="COL" target="ESP">
      <data key="d0">25601911</data>
    </edge>
    <edge source="COL" target="SWE">
      <data key="d0">2434004</data>
    </edge>
    <edge source="COL" target="GBR">
      <data key="d0">126017665</data>
    </edge>
    <edge source="COL" target="USA">
      <data key="d0">177566075</data>
    </edge>
    <edge source="GTM" target="SLV">
      <data key="d0">29599</data>
    </edge>
    <edge source="PER" target="CHL">
      <data key="d0">15602</data>
    </edge>
    <edge source="PER" target="ECU">
      <data key="d0">10773</data>
    </edge>
    <edge source="VNM" target="AUS">
      <data key="d0">793000</data>
    </edge>
    <edge source="VNM" target="BGR">
      <data key="d0">2813000</data>
    </edge>
    <edge source="VNM" target="KHM">
      <data key="d0">88000</data>
    </edge>
    <edge source="VNM" target="CHN">
      <data key="d0">7729000</data>
    </edge>
    <edge source="VNM" target="FRA">
      <data key="d0">1058000</data>
    </edge>
    <edge source="VNM" target="DEU">
      <data key="d0">3580000</data>
    </edge>
    <edge source="VNM" target="HKG">
      <data key="d0">658000</data>
    </edge>
    <edge source="VNM" target="IDN">
      <data key="d0">452000</data>
    </edge>
    <edge source="VNM" target="JPN">
      <data key="d0">34687000</data>
    </edge>
    <edge source="VNM" target="KOR">
      <data key="d0">612000</data>
    </edge>
    <edge source="VNM" target="MYS">
      <data key="d0">429000</data>
    </edge>
    <edge source="VNM" target="NLD">
      <data key="d0">11722000</data>
    </edge>
    <edge source="VNM" target="PHL">
      <data key="d0">5389000</data>
    </edge>
    <edge source="VNM" target="SGP">
      <data key="d0">168000</data>
    </edge>
    <edge source="VNM" target="ZAF">
      <data key="d0">1122000</data>
    </edge>
    <edge source="VNM" target="THA">
      <data key="d0">15764000</data>
    </edge>
    <edge source="VNM" target="GBR">
      <data key="d0">3833000</data>
    </edge>
    <edge source="ARE" target="IDN">
      <data key="d0">69097</data>
    </edge>
    <edge source="ARE" target="USA">
      <data key="d0">12067</data>
    </edge>
    <edge source="EGY" target="DZA">
      <data key="d0">1792616</data>
    </edge>
    <edge source="EGY" target="BGR">
      <data key="d0">937703</data>
    </edge>
    <edge source="EGY" target="HRV">
      <data key="d0">372060</data>
    </edge>
    <edge source="EGY" target="FRA">
      <data key="d0">12710106</data>
    </edge>
    <edge source="EGY" target="DEU">
      <data key="d0">5779623</data>
    </edge>
    <edge source="EGY" target="GRC">
      <data key="d0">254150</data>
    </edge>
    <edge source="EGY" target="MAR">
      <data key="d0">216617</data>
    </edge>
    <edge source="EGY" target="NLD">
      <data key="d0">510390</data>
    </edge>
    <edge source="EGY" target="SAU">
      <data key="d0">111167</data>
    </edge>
    <edge source="EGY" target="IND">
      <data key="d0">3391623</data>
    </edge>
    <edge source="EGY" target="TUN">
      <data key="d0">7879761</data>
    </edge>
    <edge source="EGY" target="TUR">
      <data key="d0">7924015</data>
    </edge>
    <edge source="EGY" target="UKR">
      <data key="d0">191812</data>
    </edge>
    <edge source="EGY" target="GBR">
      <data key="d0">2584631</data>
    </edge>
    <edge source="EGY" target="USA">
      <data key="d0">725027</data>
    </edge>
    <edge source="KAZ" target="KGZ">
      <data key="d0">222500</data>
    </edge>
    <edge source="KAZ" target="RUS">
      <data key="d0">37300</data>
    </edge>
    <edge source="EST" target="AUT">
      <data key="d0">58580</data>
    </edge>
    <edge source="EST" target="BEL">
      <data key="d0">2237689</data>
    </edge>
    <edge source="EST" target="HRV">
      <data key="d0">16563</data>
    </edge>
    <edge source="EST" target="CZE">
      <data key="d0">234904</data>
    </edge>
    <edge source="EST" target="DNK">
      <data key="d0">770860</data>
    </edge>
    <edge source="EST" target="FIN">
      <data key="d0">29548</data>
    </edge>
    <edge source="EST" target="FRA">
      <data key="d0">1384192</data>
    </edge>
    <edge source="EST" target="DEU">
      <data key="d0">4322540</data>
    </edge>
    <edge source="EST" target="GRC">
      <data key="d0">118046</data>
    </edge>
    <edge source="EST" target="IRL">
      <data key="d0">754061</data>
    </edge>
    <edge source="EST" target="ISR">
      <data key="d0">127742</data>
    </edge>
    <edge source="EST" target="ITA">
      <data key="d0">2024771</data>
    </edge>
    <edge source="EST" target="JPN">
      <data key="d0">22665</data>
    </edge>
    <edge source="EST" target="LBN">
      <data key="d0">15490</data>
    </edge>
    <edge source="EST" target="LVA">
      <data key="d0">131655</data>
    </edge>
    <edge source="EST" target="LTU">
      <data key="d0">23304</data>
    </edge>
    <edge source="EST" target="NLD">
      <data key="d0">3412367</data>
    </edge>
    <edge source="EST" target="NOR">
      <data key="d0">329515</data>
    </edge>
    <edge source="EST" target="POL">
      <data key="d0">407187</data>
    </edge>
    <edge source="EST" target="PRT">
      <data key="d0">40746</data>
    </edge>
    <edge source="EST" target="RUS">
      <data key="d0">681310</data>
    </edge>
    <edge source="EST" target="SAU">
      <data key="d0">17750</data>
    </edge>
    <edge source="EST" target="ESP">
      <data key="d0">1846220</data>
    </edge>
    <edge source="EST" target="SWE">
      <data key="d0">3782777</data>
    </edge>
    <edge source="EST" target="ARE">
      <data key="d0">42817</data>
    </edge>
    <edge source="EST" target="TUN">
      <data key="d0">24738</data>
    </edge>
    <edge source="EST" target="TUR">
      <data key="d0">178598</data>
    </edge>
    <edge source="EST" target="EGY">
      <data key="d0">16881</data>
    </edge>
    <edge source="EST" target="GBR">
      <data key="d0">1037073</data>
    </edge>
    <edge source="LVA" target="AUT">
      <data key="d0">199888</data>
    </edge>
    <edge source="LVA" target="BEL">
      <data key="d0">415949</data>
    </edge>
    <edge source="LVA" target="CAN">
      <data key="d0">46525</data>
    </edge>
    <edge source="LVA" target="HRV">
      <data key="d0">54092</data>
    </edge>
    <edge source="LVA" target="CZE">
      <data key="d0">17837</data>
    </edge>
    <edge source="LVA" target="DNK">
      <data key="d0">1232927</data>
    </edge>
    <edge source="LVA" target="EST">
      <data key="d0">10657</data>
    </edge>
    <edge source="LVA" target="FRA">
      <data key="d0">304694</data>
    </edge>
    <edge source="LVA" target="DEU">
      <data key="d0">4507726</data>
    </edge>
    <edge source="LVA" target="GRC">
      <data key="d0">208773</data>
    </edge>
    <edge source="LVA" target="HUN">
      <data key="d0">70529</data>
    </edge>
    <edge source="LVA" target="IRL">
      <data key="d0">263844</data>
    </edge>
    <edge source="LVA" target="ISR">
      <data key="d0">37350</data>
    </edge>
    <edge source="LVA" target="ITA">
      <data key="d0">1607495</data>
    </edge>
    <edge source="LVA" target="JPN">
      <data key="d0">236142</data>
    </edge>
    <edge source="LVA" target="JOR">
      <data key="d0">102924</data>
    </edge>
    <edge source="LVA" target="KGZ">
      <data key="d0">28072</data>
    </edge>
    <edge source="LVA" target="LTU">
      <data key="d0">96918</data>
    </edge>
    <edge source="LVA" target="NLD">
      <data key="d0">2464463</data>
    </edge>
    <edge source="LVA" target="NOR">
      <data key="d0">20498</data>
    </edge>
    <edge source="LVA" target="POL">
      <data key="d0">355704</data>
    </edge>
    <edge source="LVA" target="PRT">
      <data key="d0">14271</data>
    </edge>
    <edge source="LVA" target="SAU">
      <data key="d0">112767</data>
    </edge>
    <edge source="LVA" target="SVK">
      <data key="d0">21500</data>
    </edge>
    <edge source="LVA" target="SVN">
      <data key="d0">10291</data>
    </edge>
    <edge source="LVA" target="ESP">
      <data key="d0">923136</data>
    </edge>
    <edge source="LVA" target="CHE">
      <data key="d0">94154</data>
    </edge>
    <edge source="LVA" target="EGY">
      <data key="d0">15241</data>
    </edge>
    <edge source="LVA" target="GBR">
      <data key="d0">305690</data>
    </edge>
    <edge source="LVA" target="USA">
      <data key="d0">301362</data>
    </edge>
    <edge source="GEO" target="ARM">
      <data key="d0">164501</data>
    </edge>
    <edge source="ZWE" target="MWI">
      <data key="d0">51928</data>
    </edge>
    <edge source="ZWE" target="MOZ">
      <data key="d0">299074</data>
    </edge>
    <edge source="ZWE" target="ZAF">
      <data key="d0">9888136</data>
    </edge>
    <edge source="KGZ" target="RUS">
      <data key="d0">20907</data>
    </edge>
    <edge source="MOZ" target="MWI">
      <data key="d0">285406</data>
    </edge>
    <edge source="MOZ" target="ZAF">
      <data key="d0">50959</data>
    </edge>
    <edge source="MOZ" target="ZWE">
      <data key="d0">58707</data>
    </edge>
  </graph>
</graphml>
