# Supplementary material for: Core-periphery structure in sectoral international trade networks: A new approach to an old theory
Source: PLoS One. 2020 Apr 2;15(4):e0229547. doi: 10.1371/journal.pone.0229547 (PMC7117750; doi:10.1371/journal.pone.0229547)
Supplement: S8 File — (ZIP) [file pone.0229547.s008.zip › S8_File/Networks 2000/33-PETROLEUM,PETROL.PRODUCT.graphml]

<?xml version='1.0' encoding='utf-8'?>
<graphml xmlns="http://graphml.graphdrawing.org/xmlns" xmlns:xsi="http://www.w3.org/2001/XMLSchema-instance" xsi:schemaLocation="http://graphml.graphdrawing.org/xmlns http://graphml.graphdrawing.org/xmlns/1.0/graphml.xsd">
  <key attr.name="weight" attr.type="long" for="edge" id="d0" />
  <graph edgedefault="directed">
    <node id="ALB" />
    <node id="AUT" />
    <node id="GRC" />
    <node id="ITA" />
    <node id="MKD" />
    <node id="SRB" />
    <node id="DZA" />
    <node id="ARG" />
    <node id="BEL" />
    <node id="BRA" />
    <node id="CAN" />
    <node id="COL" />
    <node id="HRV" />
    <node id="CZE" />
    <node id="DNK" />
    <node id="ECU" />
    <node id="FIN" />
    <node id="FRA" />
    <node id="DEU" />
    <node id="HND" />
    <node id="HKG" />
    <node id="JPN" />
    <node id="JOR" />
    <node id="KOR" />
    <node id="LBN" />
    <node id="MRT" />
    <node id="MEX" />
    <node id="MAR" />
    <node id="NLD" />
    <node id="NIC" />
    <node id="NOR" />
    <node id="PAN" />
    <node id="PRT" />
    <node id="RUS" />
    <node id="SEN" />
    <node id="IND" />
    <node id="SGP" />
    <node id="ZAF" />
    <node id="ESP" />
    <node id="CHE" />
    <node id="TUN" />
    <node id="TUR" />
    <node id="GBR" />
    <node id="USA" />
    <node id="AZE" />
    <node id="BGR" />
    <node id="BLR" />
    <node id="GEO" />
    <node id="IDN" />
    <node id="ISR" />
    <node id="KAZ" />
    <node id="ROU" />
    <node id="SVN" />
    <node id="ARE" />
    <node id="UKR" />
    <node id="AUS" />
    <node id="BOL" />
    <node id="CHL" />
    <node id="CHN" />
    <node id="CRI" />
    <node id="SLV" />
    <node id="GTM" />
    <node id="NZL" />
    <node id="PRY" />
    <node id="PER" />
    <node id="URY" />
    <node id="LKA" />
    <node id="GHA" />
    <node id="MYS" />
    <node id="MUS" />
    <node id="OMN" />
    <node id="PHL" />
    <node id="SAU" />
    <node id="SVK" />
    <node id="VNM" />
    <node id="THA" />
    <node id="EST" />
    <node id="HUN" />
    <node id="LTU" />
    <node id="MDA" />
    <node id="PAK" />
    <node id="POL" />
    <node id="SWE" />
    <node id="EGY" />
    <node id="ARM" />
    <node id="BDI" />
    <node id="CMR" />
    <node id="CAF" />
    <node id="BEN" />
    <node id="ETH" />
    <node id="GMB" />
    <node id="IRL" />
    <node id="CIV" />
    <node id="JAM" />
    <node id="KGZ" />
    <node id="LVA" />
    <node id="MDG" />
    <node id="MWI" />
    <node id="NAM" />
    <node id="NER" />
    <node id="ZWE" />
    <node id="TGO" />
    <node id="UGA" />
    <node id="TZA" />
    <node id="BFA" />
    <node id="BWA" />
    <node id="KHM" />
    <node id="MOZ" />
    <node id="PSE" />
    <edge source="ALB" target="AUT">
      <data key="d0">245094</data>
    </edge>
    <edge source="ALB" target="GRC">
      <data key="d0">234534</data>
    </edge>
    <edge source="ALB" target="ITA">
      <data key="d0">2874967</data>
    </edge>
    <edge source="ALB" target="MKD">
      <data key="d0">526912</data>
    </edge>
    <edge source="ALB" target="SRB">
      <data key="d0">771119</data>
    </edge>
    <edge source="AUT" target="ALB">
      <data key="d0">25359</data>
    </edge>
    <edge source="AUT" target="BEL">
      <data key="d0">3116608</data>
    </edge>
    <edge source="AUT" target="BRA">
      <data key="d0">12981</data>
    </edge>
    <edge source="AUT" target="BGR">
      <data key="d0">1712535</data>
    </edge>
    <edge source="AUT" target="CHN">
      <data key="d0">117831</data>
    </edge>
    <edge source="AUT" target="HRV">
      <data key="d0">4516197</data>
    </edge>
    <edge source="AUT" target="CZE">
      <data key="d0">176991032</data>
    </edge>
    <edge source="AUT" target="DNK">
      <data key="d0">192103</data>
    </edge>
    <edge source="AUT" target="EST">
      <data key="d0">175911</data>
    </edge>
    <edge source="AUT" target="FIN">
      <data key="d0">15858</data>
    </edge>
    <edge source="AUT" target="FRA">
      <data key="d0">374303</data>
    </edge>
    <edge source="AUT" target="DEU">
      <data key="d0">55050967</data>
    </edge>
    <edge source="AUT" target="GRC">
      <data key="d0">1014045</data>
    </edge>
    <edge source="AUT" target="HUN">
      <data key="d0">62292941</data>
    </edge>
    <edge source="AUT" target="ISR">
      <data key="d0">58079</data>
    </edge>
    <edge source="AUT" target="ITA">
      <data key="d0">618664</data>
    </edge>
    <edge source="AUT" target="JPN">
      <data key="d0">54667</data>
    </edge>
    <edge source="AUT" target="KOR">
      <data key="d0">45634</data>
    </edge>
    <edge source="AUT" target="LBN">
      <data key="d0">40214</data>
    </edge>
    <edge source="AUT" target="LTU">
      <data key="d0">105319</data>
    </edge>
    <edge source="AUT" target="MYS">
      <data key="d0">21412</data>
    </edge>
    <edge source="AUT" target="MEX">
      <data key="d0">10505</data>
    </edge>
    <edge source="AUT" target="MDA">
      <data key="d0">83037</data>
    </edge>
    <edge source="AUT" target="NLD">
      <data key="d0">12520562</data>
    </edge>
    <edge source="AUT" target="NOR">
      <data key="d0">15992</data>
    </edge>
    <edge source="AUT" target="PAK">
      <data key="d0">71863</data>
    </edge>
    <edge source="AUT" target="PER">
      <data key="d0">11174</data>
    </edge>
    <edge source="AUT" target="POL">
      <data key="d0">4697661</data>
    </edge>
    <edge source="AUT" target="PRT">
      <data key="d0">32318</data>
    </edge>
    <edge source="AUT" target="ROU">
      <data key="d0">1765864</data>
    </edge>
    <edge source="AUT" target="RUS">
      <data key="d0">319570</data>
    </edge>
    <edge source="AUT" target="SVK">
      <data key="d0">45502149</data>
    </edge>
    <edge source="AUT" target="SVN">
      <data key="d0">14447682</data>
    </edge>
    <edge source="AUT" target="ESP">
      <data key="d0">33790</data>
    </edge>
    <edge source="AUT" target="SWE">
      <data key="d0">265840</data>
    </edge>
    <edge source="AUT" target="CHE">
      <data key="d0">1653854</data>
    </edge>
    <edge source="AUT" target="TUN">
      <data key="d0">481563</data>
    </edge>
    <edge source="AUT" target="TUR">
      <data key="d0">1173428</data>
    </edge>
    <edge source="AUT" target="UKR">
      <data key="d0">1065232</data>
    </edge>
    <edge source="AUT" target="MKD">
      <data key="d0">294076</data>
    </edge>
    <edge source="AUT" target="EGY">
      <data key="d0">15390</data>
    </edge>
    <edge source="AUT" target="GBR">
      <data key="d0">182334</data>
    </edge>
    <edge source="AUT" target="USA">
      <data key="d0">114753</data>
    </edge>
    <edge source="AUT" target="SRB">
      <data key="d0">388556</data>
    </edge>
    <edge source="GRC" target="ALB">
      <data key="d0">37220748</data>
    </edge>
    <edge source="GRC" target="DZA">
      <data key="d0">183844</data>
    </edge>
    <edge source="GRC" target="AZE">
      <data key="d0">123806</data>
    </edge>
    <edge source="GRC" target="AUS">
      <data key="d0">34906</data>
    </edge>
    <edge source="GRC" target="ARM">
      <data key="d0">137757</data>
    </edge>
    <edge source="GRC" target="BEL">
      <data key="d0">28476004</data>
    </edge>
    <edge source="GRC" target="BOL">
      <data key="d0">273548</data>
    </edge>
    <edge source="GRC" target="BRA">
      <data key="d0">100027</data>
    </edge>
    <edge source="GRC" target="BGR">
      <data key="d0">33868803</data>
    </edge>
    <edge source="GRC" target="BLR">
      <data key="d0">18529</data>
    </edge>
    <edge source="GRC" target="KHM">
      <data key="d0">3042677</data>
    </edge>
    <edge source="GRC" target="CMR">
      <data key="d0">41630</data>
    </edge>
    <edge source="GRC" target="CAN">
      <data key="d0">195393</data>
    </edge>
    <edge source="GRC" target="LKA">
      <data key="d0">63914</data>
    </edge>
    <edge source="GRC" target="CHN">
      <data key="d0">840561</data>
    </edge>
    <edge source="GRC" target="CRI">
      <data key="d0">216589</data>
    </edge>
    <edge source="GRC" target="HRV">
      <data key="d0">7932872</data>
    </edge>
    <edge source="GRC" target="CZE">
      <data key="d0">542108</data>
    </edge>
    <edge source="GRC" target="BEN">
      <data key="d0">42810</data>
    </edge>
    <edge source="GRC" target="ETH">
      <data key="d0">393460</data>
    </edge>
    <edge source="GRC" target="EST">
      <data key="d0">137457</data>
    </edge>
    <edge source="GRC" target="FRA">
      <data key="d0">7863237</data>
    </edge>
    <edge source="GRC" target="GEO">
      <data key="d0">1159675</data>
    </edge>
    <edge source="GRC" target="PSE">
      <data key="d0">77176</data>
    </edge>
    <edge source="GRC" target="GHA">
      <data key="d0">12326</data>
    </edge>
    <edge source="GRC" target="GTM">
      <data key="d0">22574</data>
    </edge>
    <edge source="GRC" target="HND">
      <data key="d0">109740</data>
    </edge>
    <edge source="GRC" target="HKG">
      <data key="d0">637607</data>
    </edge>
    <edge source="GRC" target="HUN">
      <data key="d0">571754</data>
    </edge>
    <edge source="GRC" target="IDN">
      <data key="d0">30932</data>
    </edge>
    <edge source="GRC" target="ISR">
      <data key="d0">58287757</data>
    </edge>
    <edge source="GRC" target="ITA">
      <data key="d0">72341016</data>
    </edge>
    <edge source="GRC" target="CIV">
      <data key="d0">112212</data>
    </edge>
    <edge source="GRC" target="JPN">
      <data key="d0">27921679</data>
    </edge>
    <edge source="GRC" target="KAZ">
      <data key="d0">71972</data>
    </edge>
    <edge source="GRC" target="JOR">
      <data key="d0">285830</data>
    </edge>
    <edge source="GRC" target="KOR">
      <data key="d0">27231</data>
    </edge>
    <edge source="GRC" target="KGZ">
      <data key="d0">352922</data>
    </edge>
    <edge source="GRC" target="LBN">
      <data key="d0">73022622</data>
    </edge>
    <edge source="GRC" target="LVA">
      <data key="d0">75839</data>
    </edge>
    <edge source="GRC" target="LTU">
      <data key="d0">1977581</data>
    </edge>
    <edge source="GRC" target="MYS">
      <data key="d0">63013</data>
    </edge>
    <edge source="GRC" target="MUS">
      <data key="d0">664573</data>
    </edge>
    <edge source="GRC" target="MDA">
      <data key="d0">162105</data>
    </edge>
    <edge source="GRC" target="MAR">
      <data key="d0">1466084</data>
    </edge>
    <edge source="GRC" target="OMN">
      <data key="d0">108656</data>
    </edge>
    <edge source="GRC" target="NLD">
      <data key="d0">7812129</data>
    </edge>
    <edge source="GRC" target="NER">
      <data key="d0">658816</data>
    </edge>
    <edge source="GRC" target="NOR">
      <data key="d0">6568573</data>
    </edge>
    <edge source="GRC" target="PAK">
      <data key="d0">403393</data>
    </edge>
    <edge source="GRC" target="PAN">
      <data key="d0">49652851</data>
    </edge>
    <edge source="GRC" target="PRY">
      <data key="d0">72536</data>
    </edge>
    <edge source="GRC" target="PHL">
      <data key="d0">750873</data>
    </edge>
    <edge source="GRC" target="POL">
      <data key="d0">986202</data>
    </edge>
    <edge source="GRC" target="ROU">
      <data key="d0">10052085</data>
    </edge>
    <edge source="GRC" target="RUS">
      <data key="d0">5987581</data>
    </edge>
    <edge source="GRC" target="SAU">
      <data key="d0">1127997</data>
    </edge>
    <edge source="GRC" target="SEN">
      <data key="d0">590578</data>
    </edge>
    <edge source="GRC" target="IND">
      <data key="d0">16111200</data>
    </edge>
    <edge source="GRC" target="SGP">
      <data key="d0">15313454</data>
    </edge>
    <edge source="GRC" target="SVK">
      <data key="d0">158132</data>
    </edge>
    <edge source="GRC" target="SVN">
      <data key="d0">4432635</data>
    </edge>
    <edge source="GRC" target="ZAF">
      <data key="d0">597641</data>
    </edge>
    <edge source="GRC" target="ESP">
      <data key="d0">54601678</data>
    </edge>
    <edge source="GRC" target="CHE">
      <data key="d0">1205572</data>
    </edge>
    <edge source="GRC" target="THA">
      <data key="d0">2095112</data>
    </edge>
    <edge source="GRC" target="ARE">
      <data key="d0">1936781</data>
    </edge>
    <edge source="GRC" target="TUN">
      <data key="d0">2933211</data>
    </edge>
    <edge source="GRC" target="TUR">
      <data key="d0">213304417</data>
    </edge>
    <edge source="GRC" target="UKR">
      <data key="d0">5778662</data>
    </edge>
    <edge source="GRC" target="MKD">
      <data key="d0">243508424</data>
    </edge>
    <edge source="GRC" target="EGY">
      <data key="d0">7226203</data>
    </edge>
    <edge source="GRC" target="GBR">
      <data key="d0">35768479</data>
    </edge>
    <edge source="GRC" target="USA">
      <data key="d0">48260179</data>
    </edge>
    <edge source="GRC" target="SRB">
      <data key="d0">9515187</data>
    </edge>
    <edge source="ITA" target="ALB">
      <data key="d0">2337651</data>
    </edge>
    <edge source="ITA" target="DZA">
      <data key="d0">4244603</data>
    </edge>
    <edge source="ITA" target="ARG">
      <data key="d0">8305982</data>
    </edge>
    <edge source="ITA" target="AUS">
      <data key="d0">5854738</data>
    </edge>
    <edge source="ITA" target="AUT">
      <data key="d0">124987485</data>
    </edge>
    <edge source="ITA" target="BEL">
      <data key="d0">18713404</data>
    </edge>
    <edge source="ITA" target="BRA">
      <data key="d0">4638682</data>
    </edge>
    <edge source="ITA" target="BGR">
      <data key="d0">4383845</data>
    </edge>
    <edge source="ITA" target="BLR">
      <data key="d0">37492</data>
    </edge>
    <edge source="ITA" target="CAN">
      <data key="d0">22985001</data>
    </edge>
    <edge source="ITA" target="LKA">
      <data key="d0">1107393</data>
    </edge>
    <edge source="ITA" target="CHL">
      <data key="d0">15139188</data>
    </edge>
    <edge source="ITA" target="CHN">
      <data key="d0">579382</data>
    </edge>
    <edge source="ITA" target="CRI">
      <data key="d0">16168</data>
    </edge>
    <edge source="ITA" target="HRV">
      <data key="d0">18817188</data>
    </edge>
    <edge source="ITA" target="CZE">
      <data key="d0">1268948</data>
    </edge>
    <edge source="ITA" target="DNK">
      <data key="d0">2140194</data>
    </edge>
    <edge source="ITA" target="SLV">
      <data key="d0">54018</data>
    </edge>
    <edge source="ITA" target="ETH">
      <data key="d0">20749</data>
    </edge>
    <edge source="ITA" target="FIN">
      <data key="d0">236894</data>
    </edge>
    <edge source="ITA" target="FRA">
      <data key="d0">396667822</data>
    </edge>
    <edge source="ITA" target="GEO">
      <data key="d0">61396</data>
    </edge>
    <edge source="ITA" target="DEU">
      <data key="d0">20931325</data>
    </edge>
    <edge source="ITA" target="GHA">
      <data key="d0">114640</data>
    </edge>
    <edge source="ITA" target="GRC">
      <data key="d0">133299066</data>
    </edge>
    <edge source="ITA" target="HKG">
      <data key="d0">446557</data>
    </edge>
    <edge source="ITA" target="HUN">
      <data key="d0">640853</data>
    </edge>
    <edge source="ITA" target="IDN">
      <data key="d0">15751677</data>
    </edge>
    <edge source="ITA" target="IRL">
      <data key="d0">396488</data>
    </edge>
    <edge source="ITA" target="ISR">
      <data key="d0">96667054</data>
    </edge>
    <edge source="ITA" target="CIV">
      <data key="d0">8422531</data>
    </edge>
    <edge source="ITA" target="JPN">
      <data key="d0">7472931</data>
    </edge>
    <edge source="ITA" target="KAZ">
      <data key="d0">13631</data>
    </edge>
    <edge source="ITA" target="JOR">
      <data key="d0">79469</data>
    </edge>
    <edge source="ITA" target="KOR">
      <data key="d0">12026</data>
    </edge>
    <edge source="ITA" target="LBN">
      <data key="d0">124688403</data>
    </edge>
    <edge source="ITA" target="LVA">
      <data key="d0">29526</data>
    </edge>
    <edge source="ITA" target="LTU">
      <data key="d0">53759</data>
    </edge>
    <edge source="ITA" target="MDG">
      <data key="d0">159258</data>
    </edge>
    <edge source="ITA" target="MYS">
      <data key="d0">378361</data>
    </edge>
    <edge source="ITA" target="MRT">
      <data key="d0">19217626</data>
    </edge>
    <edge source="ITA" target="MUS">
      <data key="d0">23156</data>
    </edge>
    <edge source="ITA" target="MEX">
      <data key="d0">74248</data>
    </edge>
    <edge source="ITA" target="MDA">
      <data key="d0">14584</data>
    </edge>
    <edge source="ITA" target="MAR">
      <data key="d0">165608</data>
    </edge>
    <edge source="ITA" target="NAM">
      <data key="d0">32761</data>
    </edge>
    <edge source="ITA" target="NLD">
      <data key="d0">53216062</data>
    </edge>
    <edge source="ITA" target="NZL">
      <data key="d0">18816</data>
    </edge>
    <edge source="ITA" target="NOR">
      <data key="d0">192433</data>
    </edge>
    <edge source="ITA" target="PAK">
      <data key="d0">13736</data>
    </edge>
    <edge source="ITA" target="PAN">
      <data key="d0">5918173</data>
    </edge>
    <edge source="ITA" target="POL">
      <data key="d0">1859522</data>
    </edge>
    <edge source="ITA" target="PRT">
      <data key="d0">2269697</data>
    </edge>
    <edge source="ITA" target="ROU">
      <data key="d0">83858627</data>
    </edge>
    <edge source="ITA" target="RUS">
      <data key="d0">538684</data>
    </edge>
    <edge source="ITA" target="SAU">
      <data key="d0">9466421</data>
    </edge>
    <edge source="ITA" target="SEN">
      <data key="d0">6505120</data>
    </edge>
    <edge source="ITA" target="IND">
      <data key="d0">17736864</data>
    </edge>
    <edge source="ITA" target="SGP">
      <data key="d0">45533237</data>
    </edge>
    <edge source="ITA" target="SVK">
      <data key="d0">266268</data>
    </edge>
    <edge source="ITA" target="VNM">
      <data key="d0">72194</data>
    </edge>
    <edge source="ITA" target="SVN">
      <data key="d0">250539308</data>
    </edge>
    <edge source="ITA" target="ZAF">
      <data key="d0">15411247</data>
    </edge>
    <edge source="ITA" target="ESP">
      <data key="d0">706804064</data>
    </edge>
    <edge source="ITA" target="SWE">
      <data key="d0">379133</data>
    </edge>
    <edge source="ITA" target="CHE">
      <data key="d0">228967532</data>
    </edge>
    <edge source="ITA" target="THA">
      <data key="d0">37484</data>
    </edge>
    <edge source="ITA" target="TGO">
      <data key="d0">6313899</data>
    </edge>
    <edge source="ITA" target="ARE">
      <data key="d0">22507769</data>
    </edge>
    <edge source="ITA" target="TUN">
      <data key="d0">287033597</data>
    </edge>
    <edge source="ITA" target="TUR">
      <data key="d0">213942131</data>
    </edge>
    <edge source="ITA" target="UGA">
      <data key="d0">11420</data>
    </edge>
    <edge source="ITA" target="UKR">
      <data key="d0">12335921</data>
    </edge>
    <edge source="ITA" target="MKD">
      <data key="d0">932269</data>
    </edge>
    <edge source="ITA" target="EGY">
      <data key="d0">42163056</data>
    </edge>
    <edge source="ITA" target="GBR">
      <data key="d0">165315166</data>
    </edge>
    <edge source="ITA" target="TZA">
      <data key="d0">3835483</data>
    </edge>
    <edge source="ITA" target="USA">
      <data key="d0">477138083</data>
    </edge>
    <edge source="ITA" target="SRB">
      <data key="d0">853809</data>
    </edge>
    <edge source="MKD" target="ALB">
      <data key="d0">73255</data>
    </edge>
    <edge source="MKD" target="AUT">
      <data key="d0">387878</data>
    </edge>
    <edge source="MKD" target="BGR">
      <data key="d0">74696</data>
    </edge>
    <edge source="MKD" target="HRV">
      <data key="d0">35631</data>
    </edge>
    <edge source="MKD" target="DNK">
      <data key="d0">17541</data>
    </edge>
    <edge source="MKD" target="FIN">
      <data key="d0">86405</data>
    </edge>
    <edge source="MKD" target="DEU">
      <data key="d0">565197</data>
    </edge>
    <edge source="MKD" target="HUN">
      <data key="d0">142132</data>
    </edge>
    <edge source="MKD" target="ITA">
      <data key="d0">38339</data>
    </edge>
    <edge source="MKD" target="NLD">
      <data key="d0">21092</data>
    </edge>
    <edge source="MKD" target="PRT">
      <data key="d0">14257</data>
    </edge>
    <edge source="MKD" target="RUS">
      <data key="d0">268251</data>
    </edge>
    <edge source="MKD" target="SAU">
      <data key="d0">15563</data>
    </edge>
    <edge source="MKD" target="SVN">
      <data key="d0">248272</data>
    </edge>
    <edge source="MKD" target="CHE">
      <data key="d0">438915</data>
    </edge>
    <edge source="MKD" target="ARE">
      <data key="d0">23735</data>
    </edge>
    <edge source="MKD" target="TUR">
      <data key="d0">82302</data>
    </edge>
    <edge source="MKD" target="UKR">
      <data key="d0">32393</data>
    </edge>
    <edge source="MKD" target="GBR">
      <data key="d0">635043</data>
    </edge>
    <edge source="MKD" target="USA">
      <data key="d0">614454</data>
    </edge>
    <edge source="MKD" target="SRB">
      <data key="d0">57275707</data>
    </edge>
    <edge source="SRB" target="HUN">
      <data key="d0">631000</data>
    </edge>
    <edge source="SRB" target="MKD">
      <data key="d0">211000</data>
    </edge>
    <edge source="DZA" target="ARG">
      <data key="d0">11398834</data>
    </edge>
    <edge source="DZA" target="AUT">
      <data key="d0">18363049</data>
    </edge>
    <edge source="DZA" target="BEL">
      <data key="d0">67600685</data>
    </edge>
    <edge source="DZA" target="BRA">
      <data key="d0">1367693670</data>
    </edge>
    <edge source="DZA" target="CAN">
      <data key="d0">776708051</data>
    </edge>
    <edge source="DZA" target="COL">
      <data key="d0">10810386</data>
    </edge>
    <edge source="DZA" target="HRV">
      <data key="d0">146088</data>
    </edge>
    <edge source="DZA" target="CZE">
      <data key="d0">23930981</data>
    </edge>
    <edge source="DZA" target="DNK">
      <data key="d0">61672</data>
    </edge>
    <edge source="DZA" target="ECU">
      <data key="d0">15063</data>
    </edge>
    <edge source="DZA" target="FIN">
      <data key="d0">314376</data>
    </edge>
    <edge source="DZA" target="FRA">
      <data key="d0">1515028937</data>
    </edge>
    <edge source="DZA" target="DEU">
      <data key="d0">726762432</data>
    </edge>
    <edge source="DZA" target="GRC">
      <data key="d0">50750826</data>
    </edge>
    <edge source="DZA" target="HND">
      <data key="d0">96596</data>
    </edge>
    <edge source="DZA" target="HKG">
      <data key="d0">12242</data>
    </edge>
    <edge source="DZA" target="ITA">
      <data key="d0">1267892598</data>
    </edge>
    <edge source="DZA" target="JPN">
      <data key="d0">17954162</data>
    </edge>
    <edge source="DZA" target="JOR">
      <data key="d0">74645</data>
    </edge>
    <edge source="DZA" target="KOR">
      <data key="d0">26932335</data>
    </edge>
    <edge source="DZA" target="LBN">
      <data key="d0">1963575</data>
    </edge>
    <edge source="DZA" target="MRT">
      <data key="d0">11347692</data>
    </edge>
    <edge source="DZA" target="MEX">
      <data key="d0">19394</data>
    </edge>
    <edge source="DZA" target="MAR">
      <data key="d0">23938840</data>
    </edge>
    <edge source="DZA" target="NLD">
      <data key="d0">1645405584</data>
    </edge>
    <edge source="DZA" target="NIC">
      <data key="d0">16047</data>
    </edge>
    <edge source="DZA" target="NOR">
      <data key="d0">20746516</data>
    </edge>
    <edge source="DZA" target="PAN">
      <data key="d0">29262169</data>
    </edge>
    <edge source="DZA" target="PRT">
      <data key="d0">41264597</data>
    </edge>
    <edge source="DZA" target="RUS">
      <data key="d0">106519</data>
    </edge>
    <edge source="DZA" target="SEN">
      <data key="d0">2561817</data>
    </edge>
    <edge source="DZA" target="IND">
      <data key="d0">32811745</data>
    </edge>
    <edge source="DZA" target="SGP">
      <data key="d0">19503615</data>
    </edge>
    <edge source="DZA" target="ZAF">
      <data key="d0">3971403</data>
    </edge>
    <edge source="DZA" target="ESP">
      <data key="d0">983449239</data>
    </edge>
    <edge source="DZA" target="CHE">
      <data key="d0">103155596</data>
    </edge>
    <edge source="DZA" target="TUN">
      <data key="d0">2304377</data>
    </edge>
    <edge source="DZA" target="TUR">
      <data key="d0">39792270</data>
    </edge>
    <edge source="DZA" target="MKD">
      <data key="d0">3191753</data>
    </edge>
    <edge source="DZA" target="GBR">
      <data key="d0">622574622</data>
    </edge>
    <edge source="DZA" target="USA">
      <data key="d0">2898274908</data>
    </edge>
    <edge source="ARG" target="AUS">
      <data key="d0">14789659</data>
    </edge>
    <edge source="ARG" target="BOL">
      <data key="d0">70726011</data>
    </edge>
    <edge source="ARG" target="BRA">
      <data key="d0">1294098076</data>
    </edge>
    <edge source="ARG" target="CHL">
      <data key="d0">1261793204</data>
    </edge>
    <edge source="ARG" target="CHN">
      <data key="d0">705175</data>
    </edge>
    <edge source="ARG" target="COL">
      <data key="d0">112169</data>
    </edge>
    <edge source="ARG" target="CRI">
      <data key="d0">70906</data>
    </edge>
    <edge source="ARG" target="ECU">
      <data key="d0">2175102</data>
    </edge>
    <edge source="ARG" target="SLV">
      <data key="d0">17190</data>
    </edge>
    <edge source="ARG" target="FRA">
      <data key="d0">14046905</data>
    </edge>
    <edge source="ARG" target="GTM">
      <data key="d0">15500</data>
    </edge>
    <edge source="ARG" target="MEX">
      <data key="d0">34020</data>
    </edge>
    <edge source="ARG" target="NLD">
      <data key="d0">14648393</data>
    </edge>
    <edge source="ARG" target="NZL">
      <data key="d0">45226875</data>
    </edge>
    <edge source="ARG" target="PAN">
      <data key="d0">2844864</data>
    </edge>
    <edge source="ARG" target="PRY">
      <data key="d0">197718700</data>
    </edge>
    <edge source="ARG" target="PER">
      <data key="d0">15353664</data>
    </edge>
    <edge source="ARG" target="IND">
      <data key="d0">26326</data>
    </edge>
    <edge source="ARG" target="ESP">
      <data key="d0">945177</data>
    </edge>
    <edge source="ARG" target="USA">
      <data key="d0">1019040254</data>
    </edge>
    <edge source="ARG" target="URY">
      <data key="d0">37701513</data>
    </edge>
    <edge source="BEL" target="ALB">
      <data key="d0">86819</data>
    </edge>
    <edge source="BEL" target="DZA">
      <data key="d0">559770</data>
    </edge>
    <edge source="BEL" target="AZE">
      <data key="d0">491878</data>
    </edge>
    <edge source="BEL" target="ARG">
      <data key="d0">375452</data>
    </edge>
    <edge source="BEL" target="AUS">
      <data key="d0">2333879</data>
    </edge>
    <edge source="BEL" target="AUT">
      <data key="d0">18581305</data>
    </edge>
    <edge source="BEL" target="ARM">
      <data key="d0">46488</data>
    </edge>
    <edge source="BEL" target="BOL">
      <data key="d0">31309</data>
    </edge>
    <edge source="BEL" target="BRA">
      <data key="d0">2831646</data>
    </edge>
    <edge source="BEL" target="BGR">
      <data key="d0">1536006</data>
    </edge>
    <edge source="BEL" target="BDI">
      <data key="d0">56047</data>
    </edge>
    <edge source="BEL" target="BLR">
      <data key="d0">1625912</data>
    </edge>
    <edge source="BEL" target="CMR">
      <data key="d0">2483904</data>
    </edge>
    <edge source="BEL" target="CAN">
      <data key="d0">12085266</data>
    </edge>
    <edge source="BEL" target="CAF">
      <data key="d0">61824</data>
    </edge>
    <edge source="BEL" target="LKA">
      <data key="d0">334707</data>
    </edge>
    <edge source="BEL" target="CHL">
      <data key="d0">1425523</data>
    </edge>
    <edge source="BEL" target="CHN">
      <data key="d0">11951570</data>
    </edge>
    <edge source="BEL" target="COL">
      <data key="d0">101901</data>
    </edge>
    <edge source="BEL" target="CRI">
      <data key="d0">4815744</data>
    </edge>
    <edge source="BEL" target="HRV">
      <data key="d0">2029157</data>
    </edge>
    <edge source="BEL" target="CZE">
      <data key="d0">4169911</data>
    </edge>
    <edge source="BEL" target="BEN">
      <data key="d0">152399</data>
    </edge>
    <edge source="BEL" target="DNK">
      <data key="d0">13330970</data>
    </edge>
    <edge source="BEL" target="ECU">
      <data key="d0">144500</data>
    </edge>
    <edge source="BEL" target="SLV">
      <data key="d0">137428</data>
    </edge>
    <edge source="BEL" target="ETH">
      <data key="d0">258034</data>
    </edge>
    <edge source="BEL" target="EST">
      <data key="d0">1458622</data>
    </edge>
    <edge source="BEL" target="FIN">
      <data key="d0">7414235</data>
    </edge>
    <edge source="BEL" target="FRA">
      <data key="d0">781923907</data>
    </edge>
    <edge source="BEL" target="GEO">
      <data key="d0">38543</data>
    </edge>
    <edge source="BEL" target="GMB">
      <data key="d0">87191</data>
    </edge>
    <edge source="BEL" target="DEU">
      <data key="d0">1767174249</data>
    </edge>
    <edge source="BEL" target="GHA">
      <data key="d0">486058</data>
    </edge>
    <edge source="BEL" target="GRC">
      <data key="d0">5712554</data>
    </edge>
    <edge source="BEL" target="GTM">
      <data key="d0">129806</data>
    </edge>
    <edge source="BEL" target="HND">
      <data key="d0">176644</data>
    </edge>
    <edge source="BEL" target="HKG">
      <data key="d0">1360962</data>
    </edge>
    <edge source="BEL" target="HUN">
      <data key="d0">2065457</data>
    </edge>
    <edge source="BEL" target="IDN">
      <data key="d0">1012800</data>
    </edge>
    <edge source="BEL" target="IRL">
      <data key="d0">20589310</data>
    </edge>
    <edge source="BEL" target="ISR">
      <data key="d0">15919198</data>
    </edge>
    <edge source="BEL" target="ITA">
      <data key="d0">143707444</data>
    </edge>
    <edge source="BEL" target="CIV">
      <data key="d0">17215354</data>
    </edge>
    <edge source="BEL" target="JAM">
      <data key="d0">10254</data>
    </edge>
    <edge source="BEL" target="JPN">
      <data key="d0">4339367</data>
    </edge>
    <edge source="BEL" target="KAZ">
      <data key="d0">1289762</data>
    </edge>
    <edge source="BEL" target="JOR">
      <data key="d0">462663</data>
    </edge>
    <edge source="BEL" target="KOR">
      <data key="d0">670421</data>
    </edge>
    <edge source="BEL" target="KGZ">
      <data key="d0">56644</data>
    </edge>
    <edge source="BEL" target="LBN">
      <data key="d0">9223110</data>
    </edge>
    <edge source="BEL" target="LVA">
      <data key="d0">1969796</data>
    </edge>
    <edge source="BEL" target="LTU">
      <data key="d0">1944854</data>
    </edge>
    <edge source="BEL" target="MDG">
      <data key="d0">310174</data>
    </edge>
    <edge source="BEL" target="MWI">
      <data key="d0">23476</data>
    </edge>
    <edge source="BEL" target="MYS">
      <data key="d0">599513</data>
    </edge>
    <edge source="BEL" target="MRT">
      <data key="d0">11731080</data>
    </edge>
    <edge source="BEL" target="MUS">
      <data key="d0">198340</data>
    </edge>
    <edge source="BEL" target="MEX">
      <data key="d0">6978442</data>
    </edge>
    <edge source="BEL" target="MDA">
      <data key="d0">62186</data>
    </edge>
    <edge source="BEL" target="MAR">
      <data key="d0">8195432</data>
    </edge>
    <edge source="BEL" target="OMN">
      <data key="d0">225658</data>
    </edge>
    <edge source="BEL" target="NAM">
      <data key="d0">475161</data>
    </edge>
    <edge source="BEL" target="NLD">
      <data key="d0">1750601446</data>
    </edge>
    <edge source="BEL" target="NZL">
      <data key="d0">211253</data>
    </edge>
    <edge source="BEL" target="NIC">
      <data key="d0">25993</data>
    </edge>
    <edge source="BEL" target="NER">
      <data key="d0">2054516</data>
    </edge>
    <edge source="BEL" target="NOR">
      <data key="d0">22159945</data>
    </edge>
    <edge source="BEL" target="PAK">
      <data key="d0">189941</data>
    </edge>
    <edge source="BEL" target="PAN">
      <data key="d0">8946638</data>
    </edge>
    <edge source="BEL" target="PRY">
      <data key="d0">61845</data>
    </edge>
    <edge source="BEL" target="PER">
      <data key="d0">198357</data>
    </edge>
    <edge source="BEL" target="PHL">
      <data key="d0">421667</data>
    </edge>
    <edge source="BEL" target="POL">
      <data key="d0">34158848</data>
    </edge>
    <edge source="BEL" target="PRT">
      <data key="d0">17832077</data>
    </edge>
    <edge source="BEL" target="ROU">
      <data key="d0">2610279</data>
    </edge>
    <edge source="BEL" target="RUS">
      <data key="d0">11170727</data>
    </edge>
    <edge source="BEL" target="SAU">
      <data key="d0">5843171</data>
    </edge>
    <edge source="BEL" target="SEN">
      <data key="d0">48087944</data>
    </edge>
    <edge source="BEL" target="IND">
      <data key="d0">4488907</data>
    </edge>
    <edge source="BEL" target="SGP">
      <data key="d0">6759827</data>
    </edge>
    <edge source="BEL" target="SVK">
      <data key="d0">2954274</data>
    </edge>
    <edge source="BEL" target="VNM">
      <data key="d0">403377</data>
    </edge>
    <edge source="BEL" target="SVN">
      <data key="d0">3915372</data>
    </edge>
    <edge source="BEL" target="ZAF">
      <data key="d0">17128467</data>
    </edge>
    <edge source="BEL" target="ZWE">
      <data key="d0">88382</data>
    </edge>
    <edge source="BEL" target="ESP">
      <data key="d0">59853301</data>
    </edge>
    <edge source="BEL" target="SWE">
      <data key="d0">34437946</data>
    </edge>
    <edge source="BEL" target="CHE">
      <data key="d0">270895805</data>
    </edge>
    <edge source="BEL" target="THA">
      <data key="d0">2618134</data>
    </edge>
    <edge source="BEL" target="TGO">
      <data key="d0">245219</data>
    </edge>
    <edge source="BEL" target="ARE">
      <data key="d0">7002318</data>
    </edge>
    <edge source="BEL" target="TUN">
      <data key="d0">1001579</data>
    </edge>
    <edge source="BEL" target="TUR">
      <data key="d0">12976511</data>
    </edge>
    <edge source="BEL" target="UGA">
      <data key="d0">377085</data>
    </edge>
    <edge source="BEL" target="UKR">
      <data key="d0">1646416</data>
    </edge>
    <edge source="BEL" target="MKD">
      <data key="d0">818959</data>
    </edge>
    <edge source="BEL" target="EGY">
      <data key="d0">2196426</data>
    </edge>
    <edge source="BEL" target="GBR">
      <data key="d0">308747919</data>
    </edge>
    <edge source="BEL" target="TZA">
      <data key="d0">551324</data>
    </edge>
    <edge source="BEL" target="USA">
      <data key="d0">536292435</data>
    </edge>
    <edge source="BEL" target="BFA">
      <data key="d0">96273</data>
    </edge>
    <edge source="BEL" target="URY">
      <data key="d0">98550</data>
    </edge>
    <edge source="BEL" target="SRB">
      <data key="d0">33523</data>
    </edge>
    <edge source="BRA" target="ARG">
      <data key="d0">55489733</data>
    </edge>
    <edge source="BRA" target="BEL">
      <data key="d0">154029</data>
    </edge>
    <edge source="BRA" target="BOL">
      <data key="d0">3628876</data>
    </edge>
    <edge source="BRA" target="CAN">
      <data key="d0">4118468</data>
    </edge>
    <edge source="BRA" target="CHL">
      <data key="d0">1781624</data>
    </edge>
    <edge source="BRA" target="CHN">
      <data key="d0">36147008</data>
    </edge>
    <edge source="BRA" target="COL">
      <data key="d0">10642523</data>
    </edge>
    <edge source="BRA" target="CRI">
      <data key="d0">18942878</data>
    </edge>
    <edge source="BRA" target="FRA">
      <data key="d0">11919998</data>
    </edge>
    <edge source="BRA" target="DEU">
      <data key="d0">6172671</data>
    </edge>
    <edge source="BRA" target="HKG">
      <data key="d0">10652</data>
    </edge>
    <edge source="BRA" target="ITA">
      <data key="d0">39536532</data>
    </edge>
    <edge source="BRA" target="JPN">
      <data key="d0">16761</data>
    </edge>
    <edge source="BRA" target="MEX">
      <data key="d0">673289</data>
    </edge>
    <edge source="BRA" target="NLD">
      <data key="d0">2800168</data>
    </edge>
    <edge source="BRA" target="PAN">
      <data key="d0">42741</data>
    </edge>
    <edge source="BRA" target="PRY">
      <data key="d0">9625271</data>
    </edge>
    <edge source="BRA" target="PER">
      <data key="d0">956292</data>
    </edge>
    <edge source="BRA" target="POL">
      <data key="d0">106795</data>
    </edge>
    <edge source="BRA" target="PRT">
      <data key="d0">1325633</data>
    </edge>
    <edge source="BRA" target="IND">
      <data key="d0">1171421</data>
    </edge>
    <edge source="BRA" target="SGP">
      <data key="d0">8452098</data>
    </edge>
    <edge source="BRA" target="ZAF">
      <data key="d0">8339677</data>
    </edge>
    <edge source="BRA" target="ESP">
      <data key="d0">4410583</data>
    </edge>
    <edge source="BRA" target="GBR">
      <data key="d0">36040</data>
    </edge>
    <edge source="BRA" target="USA">
      <data key="d0">529171036</data>
    </edge>
    <edge source="BRA" target="URY">
      <data key="d0">11778282</data>
    </edge>
    <edge source="CAN" target="DZA">
      <data key="d0">106673</data>
    </edge>
    <edge source="CAN" target="ARG">
      <data key="d0">68596</data>
    </edge>
    <edge source="CAN" target="AUS">
      <data key="d0">11303</data>
    </edge>
    <edge source="CAN" target="BEL">
      <data key="d0">58556</data>
    </edge>
    <edge source="CAN" target="BOL">
      <data key="d0">12099</data>
    </edge>
    <edge source="CAN" target="BRA">
      <data key="d0">647628</data>
    </edge>
    <edge source="CAN" target="BGR">
      <data key="d0">16612</data>
    </edge>
    <edge source="CAN" target="CHL">
      <data key="d0">133199</data>
    </edge>
    <edge source="CAN" target="CHN">
      <data key="d0">277074</data>
    </edge>
    <edge source="CAN" target="COL">
      <data key="d0">54517</data>
    </edge>
    <edge source="CAN" target="CRI">
      <data key="d0">304007</data>
    </edge>
    <edge source="CAN" target="HRV">
      <data key="d0">47180</data>
    </edge>
    <edge source="CAN" target="CZE">
      <data key="d0">80095</data>
    </edge>
    <edge source="CAN" target="DNK">
      <data key="d0">24233</data>
    </edge>
    <edge source="CAN" target="ECU">
      <data key="d0">107065</data>
    </edge>
    <edge source="CAN" target="FIN">
      <data key="d0">133416</data>
    </edge>
    <edge source="CAN" target="FRA">
      <data key="d0">377353</data>
    </edge>
    <edge source="CAN" target="DEU">
      <data key="d0">278732</data>
    </edge>
    <edge source="CAN" target="GRC">
      <data key="d0">280193</data>
    </edge>
    <edge source="CAN" target="GTM">
      <data key="d0">185890</data>
    </edge>
    <edge source="CAN" target="HND">
      <data key="d0">11271</data>
    </edge>
    <edge source="CAN" target="HKG">
      <data key="d0">809964</data>
    </edge>
    <edge source="CAN" target="IDN">
      <data key="d0">97664</data>
    </edge>
    <edge source="CAN" target="IRL">
      <data key="d0">22379</data>
    </edge>
    <edge source="CAN" target="ISR">
      <data key="d0">36311</data>
    </edge>
    <edge source="CAN" target="ITA">
      <data key="d0">249588</data>
    </edge>
    <edge source="CAN" target="JAM">
      <data key="d0">70834</data>
    </edge>
    <edge source="CAN" target="JPN">
      <data key="d0">1635175</data>
    </edge>
    <edge source="CAN" target="KOR">
      <data key="d0">97787</data>
    </edge>
    <edge source="CAN" target="LBN">
      <data key="d0">10877</data>
    </edge>
    <edge source="CAN" target="MYS">
      <data key="d0">92688</data>
    </edge>
    <edge source="CAN" target="MEX">
      <data key="d0">58812</data>
    </edge>
    <edge source="CAN" target="OMN">
      <data key="d0">77260</data>
    </edge>
    <edge source="CAN" target="NLD">
      <data key="d0">10254254</data>
    </edge>
    <edge source="CAN" target="NZL">
      <data key="d0">64143</data>
    </edge>
    <edge source="CAN" target="NIC">
      <data key="d0">283049</data>
    </edge>
    <edge source="CAN" target="PAK">
      <data key="d0">179456</data>
    </edge>
    <edge source="CAN" target="PER">
      <data key="d0">231455</data>
    </edge>
    <edge source="CAN" target="POL">
      <data key="d0">24610</data>
    </edge>
    <edge source="CAN" target="ROU">
      <data key="d0">827735</data>
    </edge>
    <edge source="CAN" target="RUS">
      <data key="d0">175685</data>
    </edge>
    <edge source="CAN" target="SGP">
      <data key="d0">325397</data>
    </edge>
    <edge source="CAN" target="SVN">
      <data key="d0">50666</data>
    </edge>
    <edge source="CAN" target="ZAF">
      <data key="d0">58008</data>
    </edge>
    <edge source="CAN" target="ESP">
      <data key="d0">73812</data>
    </edge>
    <edge source="CAN" target="SWE">
      <data key="d0">81312</data>
    </edge>
    <edge source="CAN" target="CHE">
      <data key="d0">34842888</data>
    </edge>
    <edge source="CAN" target="THA">
      <data key="d0">253563</data>
    </edge>
    <edge source="CAN" target="ARE">
      <data key="d0">122262</data>
    </edge>
    <edge source="CAN" target="TUR">
      <data key="d0">208500</data>
    </edge>
    <edge source="CAN" target="UKR">
      <data key="d0">60293</data>
    </edge>
    <edge source="CAN" target="GBR">
      <data key="d0">539637</data>
    </edge>
    <edge source="CAN" target="USA">
      <data key="d0">17091419852</data>
    </edge>
    <edge source="CAN" target="URY">
      <data key="d0">95866</data>
    </edge>
    <edge source="COL" target="ARG">
      <data key="d0">8320975</data>
    </edge>
    <edge source="COL" target="BRA">
      <data key="d0">153775339</data>
    </edge>
    <edge source="COL" target="CAN">
      <data key="d0">9269867</data>
    </edge>
    <edge source="COL" target="CHL">
      <data key="d0">5160238</data>
    </edge>
    <edge source="COL" target="CRI">
      <data key="d0">68540</data>
    </edge>
    <edge source="COL" target="ECU">
      <data key="d0">12340230</data>
    </edge>
    <edge source="COL" target="SLV">
      <data key="d0">20728</data>
    </edge>
    <edge source="COL" target="GTM">
      <data key="d0">182526</data>
    </edge>
    <edge source="COL" target="HND">
      <data key="d0">209654</data>
    </edge>
    <edge source="COL" target="JAM">
      <data key="d0">14220</data>
    </edge>
    <edge source="COL" target="MEX">
      <data key="d0">18738350</data>
    </edge>
    <edge source="COL" target="PAN">
      <data key="d0">45823429</data>
    </edge>
    <edge source="COL" target="PRY">
      <data key="d0">52467</data>
    </edge>
    <edge source="COL" target="PER">
      <data key="d0">123814662</data>
    </edge>
    <edge source="COL" target="ESP">
      <data key="d0">5058516</data>
    </edge>
    <edge source="COL" target="CHE">
      <data key="d0">14570</data>
    </edge>
    <edge source="COL" target="USA">
      <data key="d0">4135857670</data>
    </edge>
    <edge source="HRV" target="ALB">
      <data key="d0">1153660</data>
    </edge>
    <edge source="HRV" target="DZA">
      <data key="d0">14742</data>
    </edge>
    <edge source="HRV" target="AZE">
      <data key="d0">21678</data>
    </edge>
    <edge source="HRV" target="AUT">
      <data key="d0">3083678</data>
    </edge>
    <edge source="HRV" target="BEL">
      <data key="d0">12407</data>
    </edge>
    <edge source="HRV" target="BGR">
      <data key="d0">1643519</data>
    </edge>
    <edge source="HRV" target="BLR">
      <data key="d0">52252</data>
    </edge>
    <edge source="HRV" target="CZE">
      <data key="d0">86258</data>
    </edge>
    <edge source="HRV" target="DNK">
      <data key="d0">11728</data>
    </edge>
    <edge source="HRV" target="FRA">
      <data key="d0">7967046</data>
    </edge>
    <edge source="HRV" target="DEU">
      <data key="d0">1087655</data>
    </edge>
    <edge source="HRV" target="GRC">
      <data key="d0">15323408</data>
    </edge>
    <edge source="HRV" target="HND">
      <data key="d0">25466</data>
    </edge>
    <edge source="HRV" target="HUN">
      <data key="d0">18203295</data>
    </edge>
    <edge source="HRV" target="ITA">
      <data key="d0">44317926</data>
    </edge>
    <edge source="HRV" target="CIV">
      <data key="d0">11133563</data>
    </edge>
    <edge source="HRV" target="MAR">
      <data key="d0">21865</data>
    </edge>
    <edge source="HRV" target="NOR">
      <data key="d0">409507</data>
    </edge>
    <edge source="HRV" target="PAN">
      <data key="d0">169860</data>
    </edge>
    <edge source="HRV" target="POL">
      <data key="d0">20699</data>
    </edge>
    <edge source="HRV" target="PRT">
      <data key="d0">14155</data>
    </edge>
    <edge source="HRV" target="ROU">
      <data key="d0">107386</data>
    </edge>
    <edge source="HRV" target="RUS">
      <data key="d0">662936</data>
    </edge>
    <edge source="HRV" target="IND">
      <data key="d0">129315</data>
    </edge>
    <edge source="HRV" target="SGP">
      <data key="d0">29076</data>
    </edge>
    <edge source="HRV" target="SVK">
      <data key="d0">2037272</data>
    </edge>
    <edge source="HRV" target="SVN">
      <data key="d0">116734791</data>
    </edge>
    <edge source="HRV" target="CHE">
      <data key="d0">170160</data>
    </edge>
    <edge source="HRV" target="TUN">
      <data key="d0">92013</data>
    </edge>
    <edge source="HRV" target="TUR">
      <data key="d0">49814</data>
    </edge>
    <edge source="HRV" target="UKR">
      <data key="d0">16395</data>
    </edge>
    <edge source="HRV" target="MKD">
      <data key="d0">2689982</data>
    </edge>
    <edge source="HRV" target="EGY">
      <data key="d0">76748</data>
    </edge>
    <edge source="HRV" target="GBR">
      <data key="d0">4210089</data>
    </edge>
    <edge source="HRV" target="USA">
      <data key="d0">12260260</data>
    </edge>
    <edge source="HRV" target="SRB">
      <data key="d0">39771767</data>
    </edge>
    <edge source="CZE" target="DZA">
      <data key="d0">153543</data>
    </edge>
    <edge source="CZE" target="AUT">
      <data key="d0">68498273</data>
    </edge>
    <edge source="CZE" target="BEL">
      <data key="d0">424475</data>
    </edge>
    <edge source="CZE" target="BRA">
      <data key="d0">2398063</data>
    </edge>
    <edge source="CZE" target="BGR">
      <data key="d0">2282629</data>
    </edge>
    <edge source="CZE" target="CMR">
      <data key="d0">666430</data>
    </edge>
    <edge source="CZE" target="CAN">
      <data key="d0">232875</data>
    </edge>
    <edge source="CZE" target="CHN">
      <data key="d0">264023</data>
    </edge>
    <edge source="CZE" target="HRV">
      <data key="d0">1213800</data>
    </edge>
    <edge source="CZE" target="DNK">
      <data key="d0">94486</data>
    </edge>
    <edge source="CZE" target="FIN">
      <data key="d0">3529807</data>
    </edge>
    <edge source="CZE" target="FRA">
      <data key="d0">3126612</data>
    </edge>
    <edge source="CZE" target="DEU">
      <data key="d0">113920380</data>
    </edge>
    <edge source="CZE" target="GRC">
      <data key="d0">3003388</data>
    </edge>
    <edge source="CZE" target="HUN">
      <data key="d0">19299265</data>
    </edge>
    <edge source="CZE" target="ISR">
      <data key="d0">19838</data>
    </edge>
    <edge source="CZE" target="ITA">
      <data key="d0">8768203</data>
    </edge>
    <edge source="CZE" target="LTU">
      <data key="d0">337334</data>
    </edge>
    <edge source="CZE" target="NLD">
      <data key="d0">1374250</data>
    </edge>
    <edge source="CZE" target="POL">
      <data key="d0">61222519</data>
    </edge>
    <edge source="CZE" target="ROU">
      <data key="d0">582761</data>
    </edge>
    <edge source="CZE" target="RUS">
      <data key="d0">1784759</data>
    </edge>
    <edge source="CZE" target="IND">
      <data key="d0">1102802</data>
    </edge>
    <edge source="CZE" target="SVK">
      <data key="d0">22718976</data>
    </edge>
    <edge source="CZE" target="SVN">
      <data key="d0">1361956</data>
    </edge>
    <edge source="CZE" target="ESP">
      <data key="d0">3997823</data>
    </edge>
    <edge source="CZE" target="SWE">
      <data key="d0">695382</data>
    </edge>
    <edge source="CZE" target="CHE">
      <data key="d0">2018925</data>
    </edge>
    <edge source="CZE" target="TUN">
      <data key="d0">293329</data>
    </edge>
    <edge source="CZE" target="TUR">
      <data key="d0">3622362</data>
    </edge>
    <edge source="CZE" target="UKR">
      <data key="d0">3846147</data>
    </edge>
    <edge source="CZE" target="MKD">
      <data key="d0">259819</data>
    </edge>
    <edge source="CZE" target="EGY">
      <data key="d0">65638</data>
    </edge>
    <edge source="CZE" target="GBR">
      <data key="d0">4901721</data>
    </edge>
    <edge source="CZE" target="USA">
      <data key="d0">173790</data>
    </edge>
    <edge source="CZE" target="SRB">
      <data key="d0">625113</data>
    </edge>
    <edge source="DNK" target="AUT">
      <data key="d0">55127</data>
    </edge>
    <edge source="DNK" target="BEL">
      <data key="d0">320327</data>
    </edge>
    <edge source="DNK" target="CZE">
      <data key="d0">179737</data>
    </edge>
    <edge source="DNK" target="EST">
      <data key="d0">1249677</data>
    </edge>
    <edge source="DNK" target="FIN">
      <data key="d0">469321447</data>
    </edge>
    <edge source="DNK" target="FRA">
      <data key="d0">117640243</data>
    </edge>
    <edge source="DNK" target="DEU">
      <data key="d0">151625257</data>
    </edge>
    <edge source="DNK" target="GHA">
      <data key="d0">10632</data>
    </edge>
    <edge source="DNK" target="HKG">
      <data key="d0">222874</data>
    </edge>
    <edge source="DNK" target="ISR">
      <data key="d0">11544827</data>
    </edge>
    <edge source="DNK" target="ITA">
      <data key="d0">33861</data>
    </edge>
    <edge source="DNK" target="KOR">
      <data key="d0">25426</data>
    </edge>
    <edge source="DNK" target="LBN">
      <data key="d0">10774724</data>
    </edge>
    <edge source="DNK" target="LVA">
      <data key="d0">34008</data>
    </edge>
    <edge source="DNK" target="LTU">
      <data key="d0">950902</data>
    </edge>
    <edge source="DNK" target="MOZ">
      <data key="d0">15006</data>
    </edge>
    <edge source="DNK" target="NLD">
      <data key="d0">626798852</data>
    </edge>
    <edge source="DNK" target="NOR">
      <data key="d0">128051373</data>
    </edge>
    <edge source="DNK" target="POL">
      <data key="d0">5166245</data>
    </edge>
    <edge source="DNK" target="PRT">
      <data key="d0">37453580</data>
    </edge>
    <edge source="DNK" target="RUS">
      <data key="d0">43591</data>
    </edge>
    <edge source="DNK" target="ESP">
      <data key="d0">37149</data>
    </edge>
    <edge source="DNK" target="SWE">
      <data key="d0">991646934</data>
    </edge>
    <edge source="DNK" target="CHE">
      <data key="d0">5350865</data>
    </edge>
    <edge source="DNK" target="MKD">
      <data key="d0">11101</data>
    </edge>
    <edge source="DNK" target="EGY">
      <data key="d0">11896</data>
    </edge>
    <edge source="DNK" target="GBR">
      <data key="d0">510208343</data>
    </edge>
    <edge source="DNK" target="USA">
      <data key="d0">163898757</data>
    </edge>
    <edge source="DNK" target="SRB">
      <data key="d0">24004</data>
    </edge>
    <edge source="ECU" target="ARG">
      <data key="d0">9049478</data>
    </edge>
    <edge source="ECU" target="CHL">
      <data key="d0">145804269</data>
    </edge>
    <edge source="ECU" target="COL">
      <data key="d0">536729</data>
    </edge>
    <edge source="ECU" target="CRI">
      <data key="d0">6936488</data>
    </edge>
    <edge source="ECU" target="SLV">
      <data key="d0">112330204</data>
    </edge>
    <edge source="ECU" target="GTM">
      <data key="d0">12332921</data>
    </edge>
    <edge source="ECU" target="JPN">
      <data key="d0">34793972</data>
    </edge>
    <edge source="ECU" target="KOR">
      <data key="d0">316326099</data>
    </edge>
    <edge source="ECU" target="MEX">
      <data key="d0">21619519</data>
    </edge>
    <edge source="ECU" target="NIC">
      <data key="d0">9267529</data>
    </edge>
    <edge source="ECU" target="PAN">
      <data key="d0">284442539</data>
    </edge>
    <edge source="ECU" target="PER">
      <data key="d0">228039876</data>
    </edge>
    <edge source="ECU" target="ESP">
      <data key="d0">6033070</data>
    </edge>
    <edge source="ECU" target="USA">
      <data key="d0">1134008172</data>
    </edge>
    <edge source="FIN" target="AZE">
      <data key="d0">155980</data>
    </edge>
    <edge source="FIN" target="AUT">
      <data key="d0">95804</data>
    </edge>
    <edge source="FIN" target="BEL">
      <data key="d0">34802513</data>
    </edge>
    <edge source="FIN" target="BGR">
      <data key="d0">145082</data>
    </edge>
    <edge source="FIN" target="BLR">
      <data key="d0">601842</data>
    </edge>
    <edge source="FIN" target="CAN">
      <data key="d0">17386083</data>
    </edge>
    <edge source="FIN" target="CZE">
      <data key="d0">17280</data>
    </edge>
    <edge source="FIN" target="DNK">
      <data key="d0">69326804</data>
    </edge>
    <edge source="FIN" target="EST">
      <data key="d0">31040702</data>
    </edge>
    <edge source="FIN" target="FRA">
      <data key="d0">169689267</data>
    </edge>
    <edge source="FIN" target="DEU">
      <data key="d0">57216915</data>
    </edge>
    <edge source="FIN" target="GRC">
      <data key="d0">15982</data>
    </edge>
    <edge source="FIN" target="HUN">
      <data key="d0">49724</data>
    </edge>
    <edge source="FIN" target="IDN">
      <data key="d0">100660</data>
    </edge>
    <edge source="FIN" target="IRL">
      <data key="d0">29317</data>
    </edge>
    <edge source="FIN" target="ISR">
      <data key="d0">416287</data>
    </edge>
    <edge source="FIN" target="ITA">
      <data key="d0">12229</data>
    </edge>
    <edge source="FIN" target="JPN">
      <data key="d0">24592</data>
    </edge>
    <edge source="FIN" target="KAZ">
      <data key="d0">2995031</data>
    </edge>
    <edge source="FIN" target="KGZ">
      <data key="d0">23791</data>
    </edge>
    <edge source="FIN" target="LVA">
      <data key="d0">21751332</data>
    </edge>
    <edge source="FIN" target="LTU">
      <data key="d0">2106115</data>
    </edge>
    <edge source="FIN" target="MYS">
      <data key="d0">67379</data>
    </edge>
    <edge source="FIN" target="MDA">
      <data key="d0">15058</data>
    </edge>
    <edge source="FIN" target="NLD">
      <data key="d0">44456868</data>
    </edge>
    <edge source="FIN" target="NOR">
      <data key="d0">72334159</data>
    </edge>
    <edge source="FIN" target="POL">
      <data key="d0">10125730</data>
    </edge>
    <edge source="FIN" target="PRT">
      <data key="d0">9546073</data>
    </edge>
    <edge source="FIN" target="RUS">
      <data key="d0">30334767</data>
    </edge>
    <edge source="FIN" target="SVK">
      <data key="d0">148303</data>
    </edge>
    <edge source="FIN" target="ZAF">
      <data key="d0">20500</data>
    </edge>
    <edge source="FIN" target="ESP">
      <data key="d0">4643393</data>
    </edge>
    <edge source="FIN" target="SWE">
      <data key="d0">570777193</data>
    </edge>
    <edge source="FIN" target="CHE">
      <data key="d0">139993</data>
    </edge>
    <edge source="FIN" target="ARE">
      <data key="d0">680136</data>
    </edge>
    <edge source="FIN" target="UKR">
      <data key="d0">1111929</data>
    </edge>
    <edge source="FIN" target="GBR">
      <data key="d0">126766893</data>
    </edge>
    <edge source="FIN" target="USA">
      <data key="d0">263339908</data>
    </edge>
    <edge source="FRA" target="ALB">
      <data key="d0">55761</data>
    </edge>
    <edge source="FRA" target="DZA">
      <data key="d0">45383250</data>
    </edge>
    <edge source="FRA" target="AZE">
      <data key="d0">57306</data>
    </edge>
    <edge source="FRA" target="ARG">
      <data key="d0">3507020</data>
    </edge>
    <edge source="FRA" target="AUS">
      <data key="d0">13969371</data>
    </edge>
    <edge source="FRA" target="AUT">
      <data key="d0">11253674</data>
    </edge>
    <edge source="FRA" target="BEL">
      <data key="d0">242769264</data>
    </edge>
    <edge source="FRA" target="BOL">
      <data key="d0">21490</data>
    </edge>
    <edge source="FRA" target="BRA">
      <data key="d0">27066095</data>
    </edge>
    <edge source="FRA" target="BGR">
      <data key="d0">893013</data>
    </edge>
    <edge source="FRA" target="BLR">
      <data key="d0">85958</data>
    </edge>
    <edge source="FRA" target="KHM">
      <data key="d0">15029</data>
    </edge>
    <edge source="FRA" target="CMR">
      <data key="d0">5497829</data>
    </edge>
    <edge source="FRA" target="CAN">
      <data key="d0">8479126</data>
    </edge>
    <edge source="FRA" target="CAF">
      <data key="d0">681066</data>
    </edge>
    <edge source="FRA" target="LKA">
      <data key="d0">41575</data>
    </edge>
    <edge source="FRA" target="CHL">
      <data key="d0">1448512</data>
    </edge>
    <edge source="FRA" target="CHN">
      <data key="d0">2088846</data>
    </edge>
    <edge source="FRA" target="COL">
      <data key="d0">183856</data>
    </edge>
    <edge source="FRA" target="CRI">
      <data key="d0">39107581</data>
    </edge>
    <edge source="FRA" target="HRV">
      <data key="d0">4323345</data>
    </edge>
    <edge source="FRA" target="CZE">
      <data key="d0">4679819</data>
    </edge>
    <edge source="FRA" target="BEN">
      <data key="d0">4207048</data>
    </edge>
    <edge source="FRA" target="DNK">
      <data key="d0">5465384</data>
    </edge>
    <edge source="FRA" target="SLV">
      <data key="d0">103796</data>
    </edge>
    <edge source="FRA" target="ETH">
      <data key="d0">349031</data>
    </edge>
    <edge source="FRA" target="EST">
      <data key="d0">141017</data>
    </edge>
    <edge source="FRA" target="FIN">
      <data key="d0">9174800</data>
    </edge>
    <edge source="FRA" target="GEO">
      <data key="d0">22754</data>
    </edge>
    <edge source="FRA" target="GMB">
      <data key="d0">275151</data>
    </edge>
    <edge source="FRA" target="DEU">
      <data key="d0">700499531</data>
    </edge>
    <edge source="FRA" target="GHA">
      <data key="d0">3620929</data>
    </edge>
    <edge source="FRA" target="GRC">
      <data key="d0">18783325</data>
    </edge>
    <edge source="FRA" target="GTM">
      <data key="d0">220093</data>
    </edge>
    <edge source="FRA" target="HKG">
      <data key="d0">5651768</data>
    </edge>
    <edge source="FRA" target="HUN">
      <data key="d0">5659633</data>
    </edge>
    <edge source="FRA" target="IDN">
      <data key="d0">3109111</data>
    </edge>
    <edge source="FRA" target="IRL">
      <data key="d0">72248916</data>
    </edge>
    <edge source="FRA" target="ISR">
      <data key="d0">6582282</data>
    </edge>
    <edge source="FRA" target="ITA">
      <data key="d0">282744295</data>
    </edge>
    <edge source="FRA" target="CIV">
      <data key="d0">11759312</data>
    </edge>
    <edge source="FRA" target="JAM">
      <data key="d0">24720</data>
    </edge>
    <edge source="FRA" target="JPN">
      <data key="d0">12107079</data>
    </edge>
    <edge source="FRA" target="KAZ">
      <data key="d0">81604</data>
    </edge>
    <edge source="FRA" target="JOR">
      <data key="d0">990910</data>
    </edge>
    <edge source="FRA" target="KOR">
      <data key="d0">1404690</data>
    </edge>
    <edge source="FRA" target="LBN">
      <data key="d0">62623396</data>
    </edge>
    <edge source="FRA" target="LVA">
      <data key="d0">8002282</data>
    </edge>
    <edge source="FRA" target="LTU">
      <data key="d0">1034591</data>
    </edge>
    <edge source="FRA" target="MDG">
      <data key="d0">2337171</data>
    </edge>
    <edge source="FRA" target="MYS">
      <data key="d0">1131786</data>
    </edge>
    <edge source="FRA" target="MRT">
      <data key="d0">4597653</data>
    </edge>
    <edge source="FRA" target="MUS">
      <data key="d0">679521</data>
    </edge>
    <edge source="FRA" target="MEX">
      <data key="d0">11454525</data>
    </edge>
    <edge source="FRA" target="MDA">
      <data key="d0">182030</data>
    </edge>
    <edge source="FRA" target="MAR">
      <data key="d0">4797661</data>
    </edge>
    <edge source="FRA" target="MOZ">
      <data key="d0">423191</data>
    </edge>
    <edge source="FRA" target="OMN">
      <data key="d0">157029</data>
    </edge>
    <edge source="FRA" target="NAM">
      <data key="d0">23877</data>
    </edge>
    <edge source="FRA" target="NLD">
      <data key="d0">410914096</data>
    </edge>
    <edge source="FRA" target="NZL">
      <data key="d0">564489</data>
    </edge>
    <edge source="FRA" target="NER">
      <data key="d0">460271</data>
    </edge>
    <edge source="FRA" target="NOR">
      <data key="d0">19284890</data>
    </edge>
    <edge source="FRA" target="PAK">
      <data key="d0">250853</data>
    </edge>
    <edge source="FRA" target="PAN">
      <data key="d0">33288</data>
    </edge>
    <edge source="FRA" target="PRY">
      <data key="d0">60396</data>
    </edge>
    <edge source="FRA" target="PER">
      <data key="d0">23596</data>
    </edge>
    <edge source="FRA" target="PHL">
      <data key="d0">779666</data>
    </edge>
    <edge source="FRA" target="POL">
      <data key="d0">11481913</data>
    </edge>
    <edge source="FRA" target="PRT">
      <data key="d0">66306688</data>
    </edge>
    <edge source="FRA" target="ROU">
      <data key="d0">775592</data>
    </edge>
    <edge source="FRA" target="RUS">
      <data key="d0">13236477</data>
    </edge>
    <edge source="FRA" target="SAU">
      <data key="d0">3297040</data>
    </edge>
    <edge source="FRA" target="SEN">
      <data key="d0">16515820</data>
    </edge>
    <edge source="FRA" target="IND">
      <data key="d0">9656139</data>
    </edge>
    <edge source="FRA" target="SGP">
      <data key="d0">9961488</data>
    </edge>
    <edge source="FRA" target="SVK">
      <data key="d0">1211003</data>
    </edge>
    <edge source="FRA" target="VNM">
      <data key="d0">297905</data>
    </edge>
    <edge source="FRA" target="SVN">
      <data key="d0">30345859</data>
    </edge>
    <edge source="FRA" target="ZAF">
      <data key="d0">8454687</data>
    </edge>
    <edge source="FRA" target="ZWE">
      <data key="d0">30760</data>
    </edge>
    <edge source="FRA" target="ESP">
      <data key="d0">304702324</data>
    </edge>
    <edge source="FRA" target="SWE">
      <data key="d0">26744875</data>
    </edge>
    <edge source="FRA" target="CHE">
      <data key="d0">433689151</data>
    </edge>
    <edge source="FRA" target="THA">
      <data key="d0">3806470</data>
    </edge>
    <edge source="FRA" target="TGO">
      <data key="d0">11627003</data>
    </edge>
    <edge source="FRA" target="ARE">
      <data key="d0">8393589</data>
    </edge>
    <edge source="FRA" target="TUN">
      <data key="d0">54031625</data>
    </edge>
    <edge source="FRA" target="TUR">
      <data key="d0">69441502</data>
    </edge>
    <edge source="FRA" target="UKR">
      <data key="d0">1404971</data>
    </edge>
    <edge source="FRA" target="MKD">
      <data key="d0">1182912</data>
    </edge>
    <edge source="FRA" target="EGY">
      <data key="d0">9425653</data>
    </edge>
    <edge source="FRA" target="GBR">
      <data key="d0">587224840</data>
    </edge>
    <edge source="FRA" target="TZA">
      <data key="d0">452265</data>
    </edge>
    <edge source="FRA" target="USA">
      <data key="d0">550514966</data>
    </edge>
    <edge source="FRA" target="BFA">
      <data key="d0">857056</data>
    </edge>
    <edge source="FRA" target="URY">
      <data key="d0">315041</data>
    </edge>
    <edge source="FRA" target="SRB">
      <data key="d0">687527</data>
    </edge>
    <edge source="DEU" target="ALB">
      <data key="d0">201000</data>
    </edge>
    <edge source="DEU" target="DZA">
      <data key="d0">621000</data>
    </edge>
    <edge source="DEU" target="AZE">
      <data key="d0">253000</data>
    </edge>
    <edge source="DEU" target="ARG">
      <data key="d0">17571000</data>
    </edge>
    <edge source="DEU" target="AUS">
      <data key="d0">2405000</data>
    </edge>
    <edge source="DEU" target="AUT">
      <data key="d0">830136000</data>
    </edge>
    <edge source="DEU" target="ARM">
      <data key="d0">56000</data>
    </edge>
    <edge source="DEU" target="BEL">
      <data key="d0">129377000</data>
    </edge>
    <edge source="DEU" target="BOL">
      <data key="d0">108000</data>
    </edge>
    <edge source="DEU" target="BRA">
      <data key="d0">5179000</data>
    </edge>
    <edge source="DEU" target="BGR">
      <data key="d0">4011000</data>
    </edge>
    <edge source="DEU" target="BLR">
      <data key="d0">2425000</data>
    </edge>
    <edge source="DEU" target="CMR">
      <data key="d0">243000</data>
    </edge>
    <edge source="DEU" target="CAN">
      <data key="d0">3618000</data>
    </edge>
    <edge source="DEU" target="LKA">
      <data key="d0">242000</data>
    </edge>
    <edge source="DEU" target="CHL">
      <data key="d0">2995000</data>
    </edge>
    <edge source="DEU" target="CHN">
      <data key="d0">7605000</data>
    </edge>
    <edge source="DEU" target="COL">
      <data key="d0">544000</data>
    </edge>
    <edge source="DEU" target="CRI">
      <data key="d0">512000</data>
    </edge>
    <edge source="DEU" target="HRV">
      <data key="d0">4639000</data>
    </edge>
    <edge source="DEU" target="CZE">
      <data key="d0">229691000</data>
    </edge>
    <edge source="DEU" target="BEN">
      <data key="d0">28000</data>
    </edge>
    <edge source="DEU" target="DNK">
      <data key="d0">63333000</data>
    </edge>
    <edge source="DEU" target="ECU">
      <data key="d0">650000</data>
    </edge>
    <edge source="DEU" target="SLV">
      <data key="d0">73000</data>
    </edge>
    <edge source="DEU" target="ETH">
      <data key="d0">1069000</data>
    </edge>
    <edge source="DEU" target="EST">
      <data key="d0">2330000</data>
    </edge>
    <edge source="DEU" target="FIN">
      <data key="d0">9395000</data>
    </edge>
    <edge source="DEU" target="FRA">
      <data key="d0">537782000</data>
    </edge>
    <edge source="DEU" target="GEO">
      <data key="d0">202000</data>
    </edge>
    <edge source="DEU" target="PSE">
      <data key="d0">45000</data>
    </edge>
    <edge source="DEU" target="GHA">
      <data key="d0">986000</data>
    </edge>
    <edge source="DEU" target="GRC">
      <data key="d0">11741000</data>
    </edge>
    <edge source="DEU" target="GTM">
      <data key="d0">1715000</data>
    </edge>
    <edge source="DEU" target="HND">
      <data key="d0">78000</data>
    </edge>
    <edge source="DEU" target="HKG">
      <data key="d0">10234000</data>
    </edge>
    <edge source="DEU" target="HUN">
      <data key="d0">16519000</data>
    </edge>
    <edge source="DEU" target="IDN">
      <data key="d0">2061000</data>
    </edge>
    <edge source="DEU" target="IRL">
      <data key="d0">2065000</data>
    </edge>
    <edge source="DEU" target="ISR">
      <data key="d0">6593000</data>
    </edge>
    <edge source="DEU" target="ITA">
      <data key="d0">77486000</data>
    </edge>
    <edge source="DEU" target="CIV">
      <data key="d0">775000</data>
    </edge>
    <edge source="DEU" target="JAM">
      <data key="d0">355000</data>
    </edge>
    <edge source="DEU" target="JPN">
      <data key="d0">6698000</data>
    </edge>
    <edge source="DEU" target="KAZ">
      <data key="d0">1168000</data>
    </edge>
    <edge source="DEU" target="JOR">
      <data key="d0">835000</data>
    </edge>
    <edge source="DEU" target="KOR">
      <data key="d0">3098000</data>
    </edge>
    <edge source="DEU" target="KGZ">
      <data key="d0">295000</data>
    </edge>
    <edge source="DEU" target="LBN">
      <data key="d0">2788000</data>
    </edge>
    <edge source="DEU" target="LVA">
      <data key="d0">2789000</data>
    </edge>
    <edge source="DEU" target="LTU">
      <data key="d0">1882000</data>
    </edge>
    <edge source="DEU" target="MDG">
      <data key="d0">29000</data>
    </edge>
    <edge source="DEU" target="MYS">
      <data key="d0">3419000</data>
    </edge>
    <edge source="DEU" target="MRT">
      <data key="d0">543000</data>
    </edge>
    <edge source="DEU" target="MUS">
      <data key="d0">88000</data>
    </edge>
    <edge source="DEU" target="MEX">
      <data key="d0">6270000</data>
    </edge>
    <edge source="DEU" target="MDA">
      <data key="d0">749000</data>
    </edge>
    <edge source="DEU" target="MAR">
      <data key="d0">514000</data>
    </edge>
    <edge source="DEU" target="OMN">
      <data key="d0">113000</data>
    </edge>
    <edge source="DEU" target="NLD">
      <data key="d0">538898000</data>
    </edge>
    <edge source="DEU" target="NZL">
      <data key="d0">410000</data>
    </edge>
    <edge source="DEU" target="NIC">
      <data key="d0">44000</data>
    </edge>
    <edge source="DEU" target="NOR">
      <data key="d0">77296000</data>
    </edge>
    <edge source="DEU" target="PAK">
      <data key="d0">1030000</data>
    </edge>
    <edge source="DEU" target="PAN">
      <data key="d0">4909000</data>
    </edge>
    <edge source="DEU" target="PRY">
      <data key="d0">92000</data>
    </edge>
    <edge source="DEU" target="PER">
      <data key="d0">731000</data>
    </edge>
    <edge source="DEU" target="PHL">
      <data key="d0">608000</data>
    </edge>
    <edge source="DEU" target="POL">
      <data key="d0">197671000</data>
    </edge>
    <edge source="DEU" target="PRT">
      <data key="d0">79568000</data>
    </edge>
    <edge source="DEU" target="ROU">
      <data key="d0">8884000</data>
    </edge>
    <edge source="DEU" target="RUS">
      <data key="d0">20948000</data>
    </edge>
    <edge source="DEU" target="SAU">
      <data key="d0">3206000</data>
    </edge>
    <edge source="DEU" target="SEN">
      <data key="d0">1171000</data>
    </edge>
    <edge source="DEU" target="IND">
      <data key="d0">5564000</data>
    </edge>
    <edge source="DEU" target="SGP">
      <data key="d0">2425000</data>
    </edge>
    <edge source="DEU" target="SVK">
      <data key="d0">12087000</data>
    </edge>
    <edge source="DEU" target="VNM">
      <data key="d0">247000</data>
    </edge>
    <edge source="DEU" target="SVN">
      <data key="d0">9790000</data>
    </edge>
    <edge source="DEU" target="ZAF">
      <data key="d0">6436000</data>
    </edge>
    <edge source="DEU" target="ZWE">
      <data key="d0">16000</data>
    </edge>
    <edge source="DEU" target="ESP">
      <data key="d0">63679000</data>
    </edge>
    <edge source="DEU" target="SWE">
      <data key="d0">226259000</data>
    </edge>
    <edge source="DEU" target="CHE">
      <data key="d0">555791000</data>
    </edge>
    <edge source="DEU" target="THA">
      <data key="d0">3737000</data>
    </edge>
    <edge source="DEU" target="TGO">
      <data key="d0">4954000</data>
    </edge>
    <edge source="DEU" target="ARE">
      <data key="d0">2739000</data>
    </edge>
    <edge source="DEU" target="TUN">
      <data key="d0">579000</data>
    </edge>
    <edge source="DEU" target="TUR">
      <data key="d0">9934000</data>
    </edge>
    <edge source="DEU" target="UGA">
      <data key="d0">351000</data>
    </edge>
    <edge source="DEU" target="UKR">
      <data key="d0">8679000</data>
    </edge>
    <edge source="DEU" target="MKD">
      <data key="d0">1446000</data>
    </edge>
    <edge source="DEU" target="EGY">
      <data key="d0">1990000</data>
    </edge>
    <edge source="DEU" target="GBR">
      <data key="d0">334630000</data>
    </edge>
    <edge source="DEU" target="TZA">
      <data key="d0">641000</data>
    </edge>
    <edge source="DEU" target="USA">
      <data key="d0">403795000</data>
    </edge>
    <edge source="DEU" target="URY">
      <data key="d0">260000</data>
    </edge>
    <edge source="DEU" target="SRB">
      <data key="d0">4634000</data>
    </edge>
    <edge source="HND" target="CRI">
      <data key="d0">29359</data>
    </edge>
    <edge source="HND" target="SLV">
      <data key="d0">534201</data>
    </edge>
    <edge source="HND" target="GTM">
      <data key="d0">363069</data>
    </edge>
    <edge source="HND" target="USA">
      <data key="d0">1722743</data>
    </edge>
    <edge source="HKG" target="ARG">
      <data key="d0">29891</data>
    </edge>
    <edge source="HKG" target="AUS">
      <data key="d0">256431</data>
    </edge>
    <edge source="HKG" target="BEL">
      <data key="d0">32797</data>
    </edge>
    <edge source="HKG" target="CAN">
      <data key="d0">18428</data>
    </edge>
    <edge source="HKG" target="LKA">
      <data key="d0">349434</data>
    </edge>
    <edge source="HKG" target="CHL">
      <data key="d0">20591</data>
    </edge>
    <edge source="HKG" target="CHN">
      <data key="d0">303809442</data>
    </edge>
    <edge source="HKG" target="COL">
      <data key="d0">65428</data>
    </edge>
    <edge source="HKG" target="CRI">
      <data key="d0">18170</data>
    </edge>
    <edge source="HKG" target="DNK">
      <data key="d0">626269</data>
    </edge>
    <edge source="HKG" target="ECU">
      <data key="d0">29069</data>
    </edge>
    <edge source="HKG" target="DEU">
      <data key="d0">202285</data>
    </edge>
    <edge source="HKG" target="GTM">
      <data key="d0">59979</data>
    </edge>
    <edge source="HKG" target="HND">
      <data key="d0">21116</data>
    </edge>
    <edge source="HKG" target="IDN">
      <data key="d0">694987</data>
    </edge>
    <edge source="HKG" target="ISR">
      <data key="d0">120186</data>
    </edge>
    <edge source="HKG" target="JPN">
      <data key="d0">1165812</data>
    </edge>
    <edge source="HKG" target="KOR">
      <data key="d0">829408</data>
    </edge>
    <edge source="HKG" target="MDG">
      <data key="d0">252426</data>
    </edge>
    <edge source="HKG" target="MYS">
      <data key="d0">1155072</data>
    </edge>
    <edge source="HKG" target="MUS">
      <data key="d0">18005</data>
    </edge>
    <edge source="HKG" target="MEX">
      <data key="d0">604539</data>
    </edge>
    <edge source="HKG" target="NZL">
      <data key="d0">90593</data>
    </edge>
    <edge source="HKG" target="NOR">
      <data key="d0">929314</data>
    </edge>
    <edge source="HKG" target="PAN">
      <data key="d0">255426</data>
    </edge>
    <edge source="HKG" target="PHL">
      <data key="d0">2906512</data>
    </edge>
    <edge source="HKG" target="PRT">
      <data key="d0">14205</data>
    </edge>
    <edge source="HKG" target="SAU">
      <data key="d0">126050</data>
    </edge>
    <edge source="HKG" target="IND">
      <data key="d0">3645401</data>
    </edge>
    <edge source="HKG" target="SGP">
      <data key="d0">2027858</data>
    </edge>
    <edge source="HKG" target="VNM">
      <data key="d0">11990436</data>
    </edge>
    <edge source="HKG" target="ZAF">
      <data key="d0">148747</data>
    </edge>
    <edge source="HKG" target="ESP">
      <data key="d0">203372</data>
    </edge>
    <edge source="HKG" target="SWE">
      <data key="d0">741828</data>
    </edge>
    <edge source="HKG" target="THA">
      <data key="d0">2485051</data>
    </edge>
    <edge source="HKG" target="ARE">
      <data key="d0">107630</data>
    </edge>
    <edge source="HKG" target="TUR">
      <data key="d0">35931</data>
    </edge>
    <edge source="HKG" target="EGY">
      <data key="d0">188998</data>
    </edge>
    <edge source="HKG" target="GBR">
      <data key="d0">127153</data>
    </edge>
    <edge source="HKG" target="USA">
      <data key="d0">186889</data>
    </edge>
    <edge source="JPN" target="DZA">
      <data key="d0">40278</data>
    </edge>
    <edge source="JPN" target="AZE">
      <data key="d0">39313</data>
    </edge>
    <edge source="JPN" target="ARG">
      <data key="d0">500280</data>
    </edge>
    <edge source="JPN" target="AUS">
      <data key="d0">79976283</data>
    </edge>
    <edge source="JPN" target="AUT">
      <data key="d0">56163</data>
    </edge>
    <edge source="JPN" target="BEL">
      <data key="d0">1664978</data>
    </edge>
    <edge source="JPN" target="BRA">
      <data key="d0">469930</data>
    </edge>
    <edge source="JPN" target="CAN">
      <data key="d0">715682</data>
    </edge>
    <edge source="JPN" target="LKA">
      <data key="d0">462266</data>
    </edge>
    <edge source="JPN" target="CHL">
      <data key="d0">53444</data>
    </edge>
    <edge source="JPN" target="CHN">
      <data key="d0">215978366</data>
    </edge>
    <edge source="JPN" target="COL">
      <data key="d0">567114</data>
    </edge>
    <edge source="JPN" target="CRI">
      <data key="d0">29960</data>
    </edge>
    <edge source="JPN" target="ECU">
      <data key="d0">18557</data>
    </edge>
    <edge source="JPN" target="FRA">
      <data key="d0">4020020</data>
    </edge>
    <edge source="JPN" target="DEU">
      <data key="d0">582442</data>
    </edge>
    <edge source="JPN" target="GRC">
      <data key="d0">23187</data>
    </edge>
    <edge source="JPN" target="GTM">
      <data key="d0">4592571</data>
    </edge>
    <edge source="JPN" target="HKG">
      <data key="d0">132599495</data>
    </edge>
    <edge source="JPN" target="HUN">
      <data key="d0">60737</data>
    </edge>
    <edge source="JPN" target="IDN">
      <data key="d0">30019278</data>
    </edge>
    <edge source="JPN" target="ISR">
      <data key="d0">31909</data>
    </edge>
    <edge source="JPN" target="ITA">
      <data key="d0">7986197</data>
    </edge>
    <edge source="JPN" target="KOR">
      <data key="d0">255924040</data>
    </edge>
    <edge source="JPN" target="MDG">
      <data key="d0">24468</data>
    </edge>
    <edge source="JPN" target="MYS">
      <data key="d0">20669609</data>
    </edge>
    <edge source="JPN" target="MUS">
      <data key="d0">41364</data>
    </edge>
    <edge source="JPN" target="MEX">
      <data key="d0">10529426</data>
    </edge>
    <edge source="JPN" target="OMN">
      <data key="d0">35611</data>
    </edge>
    <edge source="JPN" target="NLD">
      <data key="d0">16306913</data>
    </edge>
    <edge source="JPN" target="NZL">
      <data key="d0">428372</data>
    </edge>
    <edge source="JPN" target="NOR">
      <data key="d0">123256</data>
    </edge>
    <edge source="JPN" target="PAK">
      <data key="d0">1285532</data>
    </edge>
    <edge source="JPN" target="PAN">
      <data key="d0">36956</data>
    </edge>
    <edge source="JPN" target="PRY">
      <data key="d0">27260</data>
    </edge>
    <edge source="JPN" target="PHL">
      <data key="d0">24128268</data>
    </edge>
    <edge source="JPN" target="POL">
      <data key="d0">1439148</data>
    </edge>
    <edge source="JPN" target="RUS">
      <data key="d0">4585325</data>
    </edge>
    <edge source="JPN" target="SAU">
      <data key="d0">562771</data>
    </edge>
    <edge source="JPN" target="IND">
      <data key="d0">10805175</data>
    </edge>
    <edge source="JPN" target="SGP">
      <data key="d0">81957112</data>
    </edge>
    <edge source="JPN" target="VNM">
      <data key="d0">27042351</data>
    </edge>
    <edge source="JPN" target="ZAF">
      <data key="d0">1382660</data>
    </edge>
    <edge source="JPN" target="ZWE">
      <data key="d0">25794</data>
    </edge>
    <edge source="JPN" target="ESP">
      <data key="d0">786393</data>
    </edge>
    <edge source="JPN" target="SWE">
      <data key="d0">116900</data>
    </edge>
    <edge source="JPN" target="CHE">
      <data key="d0">1058654</data>
    </edge>
    <edge source="JPN" target="THA">
      <data key="d0">29071429</data>
    </edge>
    <edge source="JPN" target="ARE">
      <data key="d0">2661039</data>
    </edge>
    <edge source="JPN" target="TUR">
      <data key="d0">211569</data>
    </edge>
    <edge source="JPN" target="UKR">
      <data key="d0">2258063</data>
    </edge>
    <edge source="JPN" target="EGY">
      <data key="d0">42709</data>
    </edge>
    <edge source="JPN" target="GBR">
      <data key="d0">2170260</data>
    </edge>
    <edge source="JPN" target="TZA">
      <data key="d0">11784</data>
    </edge>
    <edge source="JPN" target="USA">
      <data key="d0">257063111</data>
    </edge>
    <edge source="JOR" target="PSE">
      <data key="d0">47923</data>
    </edge>
    <edge source="JOR" target="OMN">
      <data key="d0">11200</data>
    </edge>
    <edge source="JOR" target="ARE">
      <data key="d0">16750</data>
    </edge>
    <edge source="JOR" target="TUR">
      <data key="d0">28209</data>
    </edge>
    <edge source="KOR" target="ARG">
      <data key="d0">244911</data>
    </edge>
    <edge source="KOR" target="AUS">
      <data key="d0">97838346</data>
    </edge>
    <edge source="KOR" target="BRA">
      <data key="d0">48800000</data>
    </edge>
    <edge source="KOR" target="CAN">
      <data key="d0">54083443</data>
    </edge>
    <edge source="KOR" target="LKA">
      <data key="d0">128409</data>
    </edge>
    <edge source="KOR" target="CHL">
      <data key="d0">27695592</data>
    </edge>
    <edge source="KOR" target="CHN">
      <data key="d0">1702772634</data>
    </edge>
    <edge source="KOR" target="ECU">
      <data key="d0">7548300</data>
    </edge>
    <edge source="KOR" target="ETH">
      <data key="d0">56500</data>
    </edge>
    <edge source="KOR" target="GHA">
      <data key="d0">47581</data>
    </edge>
    <edge source="KOR" target="HKG">
      <data key="d0">961733898</data>
    </edge>
    <edge source="KOR" target="IDN">
      <data key="d0">310390725</data>
    </edge>
    <edge source="KOR" target="JPN">
      <data key="d0">3646728791</data>
    </edge>
    <edge source="KOR" target="JOR">
      <data key="d0">70658</data>
    </edge>
    <edge source="KOR" target="LBN">
      <data key="d0">234736</data>
    </edge>
    <edge source="KOR" target="MYS">
      <data key="d0">41333347</data>
    </edge>
    <edge source="KOR" target="MEX">
      <data key="d0">74345</data>
    </edge>
    <edge source="KOR" target="MAR">
      <data key="d0">119075</data>
    </edge>
    <edge source="KOR" target="OMN">
      <data key="d0">12240</data>
    </edge>
    <edge source="KOR" target="NLD">
      <data key="d0">8139625</data>
    </edge>
    <edge source="KOR" target="NZL">
      <data key="d0">6473071</data>
    </edge>
    <edge source="KOR" target="PAK">
      <data key="d0">3199076</data>
    </edge>
    <edge source="KOR" target="PAN">
      <data key="d0">9910101</data>
    </edge>
    <edge source="KOR" target="PER">
      <data key="d0">13670327</data>
    </edge>
    <edge source="KOR" target="PHL">
      <data key="d0">229014057</data>
    </edge>
    <edge source="KOR" target="POL">
      <data key="d0">86011</data>
    </edge>
    <edge source="KOR" target="ROU">
      <data key="d0">45910</data>
    </edge>
    <edge source="KOR" target="RUS">
      <data key="d0">26147825</data>
    </edge>
    <edge source="KOR" target="SAU">
      <data key="d0">2372213</data>
    </edge>
    <edge source="KOR" target="IND">
      <data key="d0">133922723</data>
    </edge>
    <edge source="KOR" target="SGP">
      <data key="d0">250964872</data>
    </edge>
    <edge source="KOR" target="VNM">
      <data key="d0">76180539</data>
    </edge>
    <edge source="KOR" target="ZAF">
      <data key="d0">7172419</data>
    </edge>
    <edge source="KOR" target="ESP">
      <data key="d0">63051</data>
    </edge>
    <edge source="KOR" target="THA">
      <data key="d0">20414146</data>
    </edge>
    <edge source="KOR" target="ARE">
      <data key="d0">8916021</data>
    </edge>
    <edge source="KOR" target="TUR">
      <data key="d0">462449</data>
    </edge>
    <edge source="KOR" target="UKR">
      <data key="d0">43475</data>
    </edge>
    <edge source="KOR" target="EGY">
      <data key="d0">315701</data>
    </edge>
    <edge source="KOR" target="GBR">
      <data key="d0">1456427</data>
    </edge>
    <edge source="KOR" target="TZA">
      <data key="d0">408784</data>
    </edge>
    <edge source="KOR" target="USA">
      <data key="d0">786711173</data>
    </edge>
    <edge source="KOR" target="URY">
      <data key="d0">64671</data>
    </edge>
    <edge source="MEX" target="ARG">
      <data key="d0">39532</data>
    </edge>
    <edge source="MEX" target="BOL">
      <data key="d0">38480</data>
    </edge>
    <edge source="MEX" target="BRA">
      <data key="d0">27946743</data>
    </edge>
    <edge source="MEX" target="CAN">
      <data key="d0">314855929</data>
    </edge>
    <edge source="MEX" target="CHL">
      <data key="d0">549418</data>
    </edge>
    <edge source="MEX" target="CHN">
      <data key="d0">120963</data>
    </edge>
    <edge source="MEX" target="COL">
      <data key="d0">433845</data>
    </edge>
    <edge source="MEX" target="CRI">
      <data key="d0">4607781</data>
    </edge>
    <edge source="MEX" target="HRV">
      <data key="d0">54531</data>
    </edge>
    <edge source="MEX" target="DNK">
      <data key="d0">442762</data>
    </edge>
    <edge source="MEX" target="ECU">
      <data key="d0">2601603</data>
    </edge>
    <edge source="MEX" target="SLV">
      <data key="d0">66989255</data>
    </edge>
    <edge source="MEX" target="FRA">
      <data key="d0">407242</data>
    </edge>
    <edge source="MEX" target="DEU">
      <data key="d0">1000845</data>
    </edge>
    <edge source="MEX" target="GRC">
      <data key="d0">1211882</data>
    </edge>
    <edge source="MEX" target="GTM">
      <data key="d0">17803415</data>
    </edge>
    <edge source="MEX" target="HND">
      <data key="d0">361161</data>
    </edge>
    <edge source="MEX" target="HKG">
      <data key="d0">570466</data>
    </edge>
    <edge source="MEX" target="ISR">
      <data key="d0">36861600</data>
    </edge>
    <edge source="MEX" target="ITA">
      <data key="d0">14538828</data>
    </edge>
    <edge source="MEX" target="CIV">
      <data key="d0">5552723</data>
    </edge>
    <edge source="MEX" target="JAM">
      <data key="d0">99912909</data>
    </edge>
    <edge source="MEX" target="JPN">
      <data key="d0">330345222</data>
    </edge>
    <edge source="MEX" target="KOR">
      <data key="d0">26415</data>
    </edge>
    <edge source="MEX" target="LTU">
      <data key="d0">61383</data>
    </edge>
    <edge source="MEX" target="MYS">
      <data key="d0">400398</data>
    </edge>
    <edge source="MEX" target="MUS">
      <data key="d0">12258</data>
    </edge>
    <edge source="MEX" target="NLD">
      <data key="d0">11344842</data>
    </edge>
    <edge source="MEX" target="NIC">
      <data key="d0">46382465</data>
    </edge>
    <edge source="MEX" target="NOR">
      <data key="d0">2252705</data>
    </edge>
    <edge source="MEX" target="PAN">
      <data key="d0">28830111</data>
    </edge>
    <edge source="MEX" target="PRY">
      <data key="d0">414926</data>
    </edge>
    <edge source="MEX" target="PER">
      <data key="d0">111145</data>
    </edge>
    <edge source="MEX" target="PHL">
      <data key="d0">104919</data>
    </edge>
    <edge source="MEX" target="POL">
      <data key="d0">15449</data>
    </edge>
    <edge source="MEX" target="PRT">
      <data key="d0">142214522</data>
    </edge>
    <edge source="MEX" target="RUS">
      <data key="d0">248000</data>
    </edge>
    <edge source="MEX" target="SAU">
      <data key="d0">20064</data>
    </edge>
    <edge source="MEX" target="IND">
      <data key="d0">41012420</data>
    </edge>
    <edge source="MEX" target="SGP">
      <data key="d0">1295886</data>
    </edge>
    <edge source="MEX" target="VNM">
      <data key="d0">17232</data>
    </edge>
    <edge source="MEX" target="ESP">
      <data key="d0">1189886681</data>
    </edge>
    <edge source="MEX" target="SWE">
      <data key="d0">75552</data>
    </edge>
    <edge source="MEX" target="CHE">
      <data key="d0">42198</data>
    </edge>
    <edge source="MEX" target="THA">
      <data key="d0">14842</data>
    </edge>
    <edge source="MEX" target="ARE">
      <data key="d0">23483</data>
    </edge>
    <edge source="MEX" target="TUR">
      <data key="d0">70936</data>
    </edge>
    <edge source="MEX" target="GBR">
      <data key="d0">162121213</data>
    </edge>
    <edge source="MEX" target="USA">
      <data key="d0">12193441272</data>
    </edge>
    <edge source="MAR" target="BRA">
      <data key="d0">9590666</data>
    </edge>
    <edge source="MAR" target="FRA">
      <data key="d0">117321168</data>
    </edge>
    <edge source="MAR" target="ITA">
      <data key="d0">63126316</data>
    </edge>
    <edge source="MAR" target="CIV">
      <data key="d0">25303</data>
    </edge>
    <edge source="MAR" target="MRT">
      <data key="d0">34527</data>
    </edge>
    <edge source="MAR" target="NLD">
      <data key="d0">6210446</data>
    </edge>
    <edge source="MAR" target="PAK">
      <data key="d0">68168</data>
    </edge>
    <edge source="MAR" target="SEN">
      <data key="d0">33098</data>
    </edge>
    <edge source="MAR" target="IND">
      <data key="d0">689177</data>
    </edge>
    <edge source="MAR" target="SGP">
      <data key="d0">8884450</data>
    </edge>
    <edge source="MAR" target="ESP">
      <data key="d0">10347853</data>
    </edge>
    <edge source="MAR" target="ARE">
      <data key="d0">1014274</data>
    </edge>
    <edge source="MAR" target="TUN">
      <data key="d0">11541439</data>
    </edge>
    <edge source="MAR" target="EGY">
      <data key="d0">24596</data>
    </edge>
    <edge source="MAR" target="USA">
      <data key="d0">21598434</data>
    </edge>
    <edge source="NLD" target="DZA">
      <data key="d0">878170</data>
    </edge>
    <edge source="NLD" target="AZE">
      <data key="d0">1405624</data>
    </edge>
    <edge source="NLD" target="ARG">
      <data key="d0">72721</data>
    </edge>
    <edge source="NLD" target="AUS">
      <data key="d0">431721</data>
    </edge>
    <edge source="NLD" target="AUT">
      <data key="d0">32348689</data>
    </edge>
    <edge source="NLD" target="ARM">
      <data key="d0">81005</data>
    </edge>
    <edge source="NLD" target="BEL">
      <data key="d0">2735250961</data>
    </edge>
    <edge source="NLD" target="BOL">
      <data key="d0">148203</data>
    </edge>
    <edge source="NLD" target="BRA">
      <data key="d0">590970</data>
    </edge>
    <edge source="NLD" target="BGR">
      <data key="d0">193308</data>
    </edge>
    <edge source="NLD" target="BLR">
      <data key="d0">76403</data>
    </edge>
    <edge source="NLD" target="CMR">
      <data key="d0">620426</data>
    </edge>
    <edge source="NLD" target="CAN">
      <data key="d0">19497399</data>
    </edge>
    <edge source="NLD" target="CAF">
      <data key="d0">21172</data>
    </edge>
    <edge source="NLD" target="LKA">
      <data key="d0">22092</data>
    </edge>
    <edge source="NLD" target="CHL">
      <data key="d0">836747</data>
    </edge>
    <edge source="NLD" target="CHN">
      <data key="d0">970221</data>
    </edge>
    <edge source="NLD" target="COL">
      <data key="d0">332305</data>
    </edge>
    <edge source="NLD" target="CRI">
      <data key="d0">10191006</data>
    </edge>
    <edge source="NLD" target="HRV">
      <data key="d0">3201546</data>
    </edge>
    <edge source="NLD" target="CZE">
      <data key="d0">2944723</data>
    </edge>
    <edge source="NLD" target="BEN">
      <data key="d0">81005</data>
    </edge>
    <edge source="NLD" target="DNK">
      <data key="d0">24562985</data>
    </edge>
    <edge source="NLD" target="ECU">
      <data key="d0">771390</data>
    </edge>
    <edge source="NLD" target="SLV">
      <data key="d0">124269</data>
    </edge>
    <edge source="NLD" target="ETH">
      <data key="d0">245777</data>
    </edge>
    <edge source="NLD" target="EST">
      <data key="d0">831224</data>
    </edge>
    <edge source="NLD" target="FIN">
      <data key="d0">27527039</data>
    </edge>
    <edge source="NLD" target="FRA">
      <data key="d0">891089392</data>
    </edge>
    <edge source="NLD" target="GEO">
      <data key="d0">56151</data>
    </edge>
    <edge source="NLD" target="GMB">
      <data key="d0">122428</data>
    </edge>
    <edge source="NLD" target="DEU">
      <data key="d0">6438482737</data>
    </edge>
    <edge source="NLD" target="GHA">
      <data key="d0">11444746</data>
    </edge>
    <edge source="NLD" target="GRC">
      <data key="d0">42723798</data>
    </edge>
    <edge source="NLD" target="GTM">
      <data key="d0">11046</data>
    </edge>
    <edge source="NLD" target="HND">
      <data key="d0">165692</data>
    </edge>
    <edge source="NLD" target="HKG">
      <data key="d0">543103</data>
    </edge>
    <edge source="NLD" target="HUN">
      <data key="d0">1657845</data>
    </edge>
    <edge source="NLD" target="IDN">
      <data key="d0">633313</data>
    </edge>
    <edge source="NLD" target="IRL">
      <data key="d0">15643208</data>
    </edge>
    <edge source="NLD" target="ISR">
      <data key="d0">1215078</data>
    </edge>
    <edge source="NLD" target="ITA">
      <data key="d0">142352827</data>
    </edge>
    <edge source="NLD" target="CIV">
      <data key="d0">4387168</data>
    </edge>
    <edge source="NLD" target="JAM">
      <data key="d0">27615</data>
    </edge>
    <edge source="NLD" target="JPN">
      <data key="d0">2124545</data>
    </edge>
    <edge source="NLD" target="KAZ">
      <data key="d0">449211</data>
    </edge>
    <edge source="NLD" target="JOR">
      <data key="d0">153726</data>
    </edge>
    <edge source="NLD" target="KOR">
      <data key="d0">623188</data>
    </edge>
    <edge source="NLD" target="KGZ">
      <data key="d0">14728</data>
    </edge>
    <edge source="NLD" target="LBN">
      <data key="d0">1150642</data>
    </edge>
    <edge source="NLD" target="LVA">
      <data key="d0">4697381</data>
    </edge>
    <edge source="NLD" target="LTU">
      <data key="d0">545865</data>
    </edge>
    <edge source="NLD" target="MDG">
      <data key="d0">92051</data>
    </edge>
    <edge source="NLD" target="MYS">
      <data key="d0">531136</data>
    </edge>
    <edge source="NLD" target="MRT">
      <data key="d0">14728</data>
    </edge>
    <edge source="NLD" target="MUS">
      <data key="d0">11046</data>
    </edge>
    <edge source="NLD" target="MEX">
      <data key="d0">32218</data>
    </edge>
    <edge source="NLD" target="MAR">
      <data key="d0">660008</data>
    </edge>
    <edge source="NLD" target="OMN">
      <data key="d0">431721</data>
    </edge>
    <edge source="NLD" target="NZL">
      <data key="d0">205275</data>
    </edge>
    <edge source="NLD" target="NER">
      <data key="d0">23013</data>
    </edge>
    <edge source="NLD" target="NOR">
      <data key="d0">11610438</data>
    </edge>
    <edge source="NLD" target="PAK">
      <data key="d0">908547</data>
    </edge>
    <edge source="NLD" target="PAN">
      <data key="d0">12887</data>
    </edge>
    <edge source="NLD" target="PER">
      <data key="d0">107700</data>
    </edge>
    <edge source="NLD" target="PHL">
      <data key="d0">118746</data>
    </edge>
    <edge source="NLD" target="POL">
      <data key="d0">14963869</data>
    </edge>
    <edge source="NLD" target="PRT">
      <data key="d0">94316745</data>
    </edge>
    <edge source="NLD" target="ROU">
      <data key="d0">313895</data>
    </edge>
    <edge source="NLD" target="RUS">
      <data key="d0">4626501</data>
    </edge>
    <edge source="NLD" target="SAU">
      <data key="d0">741013</data>
    </edge>
    <edge source="NLD" target="SEN">
      <data key="d0">6398490</data>
    </edge>
    <edge source="NLD" target="IND">
      <data key="d0">736411</data>
    </edge>
    <edge source="NLD" target="SGP">
      <data key="d0">48554331</data>
    </edge>
    <edge source="NLD" target="SVK">
      <data key="d0">805449</data>
    </edge>
    <edge source="NLD" target="VNM">
      <data key="d0">11046</data>
    </edge>
    <edge source="NLD" target="SVN">
      <data key="d0">14984121</data>
    </edge>
    <edge source="NLD" target="ZAF">
      <data key="d0">1570396</data>
    </edge>
    <edge source="NLD" target="ZWE">
      <data key="d0">14728</data>
    </edge>
    <edge source="NLD" target="ESP">
      <data key="d0">84261054</data>
    </edge>
    <edge source="NLD" target="SWE">
      <data key="d0">45457724</data>
    </edge>
    <edge source="NLD" target="CHE">
      <data key="d0">333963258</data>
    </edge>
    <edge source="NLD" target="THA">
      <data key="d0">2570074</data>
    </edge>
    <edge source="NLD" target="TGO">
      <data key="d0">17886500</data>
    </edge>
    <edge source="NLD" target="ARE">
      <data key="d0">4309845</data>
    </edge>
    <edge source="NLD" target="TUN">
      <data key="d0">792562</data>
    </edge>
    <edge source="NLD" target="TUR">
      <data key="d0">6305518</data>
    </edge>
    <edge source="NLD" target="UGA">
      <data key="d0">14728</data>
    </edge>
    <edge source="NLD" target="UKR">
      <data key="d0">991393</data>
    </edge>
    <edge source="NLD" target="MKD">
      <data key="d0">18410</data>
    </edge>
    <edge source="NLD" target="EGY">
      <data key="d0">10010586</data>
    </edge>
    <edge source="NLD" target="GBR">
      <data key="d0">535159918</data>
    </edge>
    <edge source="NLD" target="TZA">
      <data key="d0">67197</data>
    </edge>
    <edge source="NLD" target="USA">
      <data key="d0">320926944</data>
    </edge>
    <edge source="NLD" target="BFA">
      <data key="d0">118746</data>
    </edge>
    <edge source="NLD" target="URY">
      <data key="d0">40503</data>
    </edge>
    <edge source="NIC" target="CRI">
      <data key="d0">3608888</data>
    </edge>
    <edge source="NIC" target="SLV">
      <data key="d0">786015</data>
    </edge>
    <edge source="NIC" target="GTM">
      <data key="d0">3584229</data>
    </edge>
    <edge source="NIC" target="HND">
      <data key="d0">920775</data>
    </edge>
    <edge source="NIC" target="PAN">
      <data key="d0">50646</data>
    </edge>
    <edge source="NOR" target="AUS">
      <data key="d0">17539</data>
    </edge>
    <edge source="NOR" target="AUT">
      <data key="d0">387857</data>
    </edge>
    <edge source="NOR" target="BEL">
      <data key="d0">898116169</data>
    </edge>
    <edge source="NOR" target="CAN">
      <data key="d0">3209416885</data>
    </edge>
    <edge source="NOR" target="CHN">
      <data key="d0">60936123</data>
    </edge>
    <edge source="NOR" target="CRI">
      <data key="d0">8312509</data>
    </edge>
    <edge source="NOR" target="HRV">
      <data key="d0">24801525</data>
    </edge>
    <edge source="NOR" target="CZE">
      <data key="d0">127032</data>
    </edge>
    <edge source="NOR" target="DNK">
      <data key="d0">830339386</data>
    </edge>
    <edge source="NOR" target="EST">
      <data key="d0">10079</data>
    </edge>
    <edge source="NOR" target="FIN">
      <data key="d0">698189395</data>
    </edge>
    <edge source="NOR" target="FRA">
      <data key="d0">3307329621</data>
    </edge>
    <edge source="NOR" target="DEU">
      <data key="d0">1342566137</data>
    </edge>
    <edge source="NOR" target="GRC">
      <data key="d0">72080</data>
    </edge>
    <edge source="NOR" target="HKG">
      <data key="d0">8392538</data>
    </edge>
    <edge source="NOR" target="IRL">
      <data key="d0">703129223</data>
    </edge>
    <edge source="NOR" target="ITA">
      <data key="d0">422040387</data>
    </edge>
    <edge source="NOR" target="JPN">
      <data key="d0">25644903</data>
    </edge>
    <edge source="NOR" target="KOR">
      <data key="d0">199826046</data>
    </edge>
    <edge source="NOR" target="LBN">
      <data key="d0">4251038</data>
    </edge>
    <edge source="NOR" target="LVA">
      <data key="d0">4367548</data>
    </edge>
    <edge source="NOR" target="LTU">
      <data key="d0">23215</data>
    </edge>
    <edge source="NOR" target="NLD">
      <data key="d0">5194015435</data>
    </edge>
    <edge source="NOR" target="POL">
      <data key="d0">12873881</data>
    </edge>
    <edge source="NOR" target="PRT">
      <data key="d0">114740793</data>
    </edge>
    <edge source="NOR" target="RUS">
      <data key="d0">281276</data>
    </edge>
    <edge source="NOR" target="SAU">
      <data key="d0">43081</data>
    </edge>
    <edge source="NOR" target="SGP">
      <data key="d0">28764</data>
    </edge>
    <edge source="NOR" target="SVN">
      <data key="d0">18406</data>
    </edge>
    <edge source="NOR" target="ESP">
      <data key="d0">46735705</data>
    </edge>
    <edge source="NOR" target="SWE">
      <data key="d0">1991397430</data>
    </edge>
    <edge source="NOR" target="CHE">
      <data key="d0">5733625</data>
    </edge>
    <edge source="NOR" target="ARE">
      <data key="d0">91699</data>
    </edge>
    <edge source="NOR" target="EGY">
      <data key="d0">24080</data>
    </edge>
    <edge source="NOR" target="GBR">
      <data key="d0">9870530612</data>
    </edge>
    <edge source="NOR" target="USA">
      <data key="d0">2944513108</data>
    </edge>
    <edge source="PAN" target="ARG">
      <data key="d0">979143</data>
    </edge>
    <edge source="PAN" target="CRI">
      <data key="d0">1892356</data>
    </edge>
    <edge source="PAN" target="SLV">
      <data key="d0">35521</data>
    </edge>
    <edge source="PAN" target="GTM">
      <data key="d0">684752</data>
    </edge>
    <edge source="PAN" target="HND">
      <data key="d0">7594531</data>
    </edge>
    <edge source="PAN" target="MEX">
      <data key="d0">9557602</data>
    </edge>
    <edge source="PAN" target="NIC">
      <data key="d0">228740</data>
    </edge>
    <edge source="PAN" target="USA">
      <data key="d0">26220599</data>
    </edge>
    <edge source="PRT" target="AUT">
      <data key="d0">69740</data>
    </edge>
    <edge source="PRT" target="BEL">
      <data key="d0">1062110</data>
    </edge>
    <edge source="PRT" target="BRA">
      <data key="d0">731574</data>
    </edge>
    <edge source="PRT" target="DNK">
      <data key="d0">1483243</data>
    </edge>
    <edge source="PRT" target="FIN">
      <data key="d0">108327</data>
    </edge>
    <edge source="PRT" target="FRA">
      <data key="d0">26956694</data>
    </edge>
    <edge source="PRT" target="DEU">
      <data key="d0">5573468</data>
    </edge>
    <edge source="PRT" target="GRC">
      <data key="d0">249420</data>
    </edge>
    <edge source="PRT" target="IRL">
      <data key="d0">23944</data>
    </edge>
    <edge source="PRT" target="ISR">
      <data key="d0">646110</data>
    </edge>
    <edge source="PRT" target="ITA">
      <data key="d0">8360246</data>
    </edge>
    <edge source="PRT" target="LBN">
      <data key="d0">45439</data>
    </edge>
    <edge source="PRT" target="MEX">
      <data key="d0">4074729</data>
    </edge>
    <edge source="PRT" target="MAR">
      <data key="d0">2434646</data>
    </edge>
    <edge source="PRT" target="MOZ">
      <data key="d0">533942</data>
    </edge>
    <edge source="PRT" target="NLD">
      <data key="d0">41300303</data>
    </edge>
    <edge source="PRT" target="NER">
      <data key="d0">607247</data>
    </edge>
    <edge source="PRT" target="NOR">
      <data key="d0">4551291</data>
    </edge>
    <edge source="PRT" target="SEN">
      <data key="d0">2068080</data>
    </edge>
    <edge source="PRT" target="ZAF">
      <data key="d0">14537</data>
    </edge>
    <edge source="PRT" target="ESP">
      <data key="d0">57049726</data>
    </edge>
    <edge source="PRT" target="TUR">
      <data key="d0">9473065</data>
    </edge>
    <edge source="PRT" target="GBR">
      <data key="d0">38915098</data>
    </edge>
    <edge source="PRT" target="USA">
      <data key="d0">164437915</data>
    </edge>
    <edge source="RUS" target="AZE">
      <data key="d0">1410924</data>
    </edge>
    <edge source="RUS" target="ARG">
      <data key="d0">8154659</data>
    </edge>
    <edge source="RUS" target="AUT">
      <data key="d0">35460326</data>
    </edge>
    <edge source="RUS" target="ARM">
      <data key="d0">347883</data>
    </edge>
    <edge source="RUS" target="BEL">
      <data key="d0">115783156</data>
    </edge>
    <edge source="RUS" target="BRA">
      <data key="d0">11181478</data>
    </edge>
    <edge source="RUS" target="BGR">
      <data key="d0">91010306</data>
    </edge>
    <edge source="RUS" target="KHM">
      <data key="d0">218676</data>
    </edge>
    <edge source="RUS" target="CHL">
      <data key="d0">576209</data>
    </edge>
    <edge source="RUS" target="CHN">
      <data key="d0">345959800</data>
    </edge>
    <edge source="RUS" target="COL">
      <data key="d0">679683</data>
    </edge>
    <edge source="RUS" target="HRV">
      <data key="d0">130261231</data>
    </edge>
    <edge source="RUS" target="CZE">
      <data key="d0">668474534</data>
    </edge>
    <edge source="RUS" target="DNK">
      <data key="d0">284435093</data>
    </edge>
    <edge source="RUS" target="EST">
      <data key="d0">641919237</data>
    </edge>
    <edge source="RUS" target="FIN">
      <data key="d0">615789822</data>
    </edge>
    <edge source="RUS" target="FRA">
      <data key="d0">332295505</data>
    </edge>
    <edge source="RUS" target="GEO">
      <data key="d0">1212583</data>
    </edge>
    <edge source="RUS" target="DEU">
      <data key="d0">3491560173</data>
    </edge>
    <edge source="RUS" target="GRC">
      <data key="d0">374077201</data>
    </edge>
    <edge source="RUS" target="HND">
      <data key="d0">17332</data>
    </edge>
    <edge source="RUS" target="HKG">
      <data key="d0">50750</data>
    </edge>
    <edge source="RUS" target="HUN">
      <data key="d0">1082074986</data>
    </edge>
    <edge source="RUS" target="IDN">
      <data key="d0">15414887</data>
    </edge>
    <edge source="RUS" target="IRL">
      <data key="d0">166597930</data>
    </edge>
    <edge source="RUS" target="ISR">
      <data key="d0">335675604</data>
    </edge>
    <edge source="RUS" target="ITA">
      <data key="d0">3837861631</data>
    </edge>
    <edge source="RUS" target="JPN">
      <data key="d0">17130632</data>
    </edge>
    <edge source="RUS" target="KAZ">
      <data key="d0">338203861</data>
    </edge>
    <edge source="RUS" target="KOR">
      <data key="d0">42427178</data>
    </edge>
    <edge source="RUS" target="KGZ">
      <data key="d0">12287425</data>
    </edge>
    <edge source="RUS" target="LBN">
      <data key="d0">66884463</data>
    </edge>
    <edge source="RUS" target="LVA">
      <data key="d0">350022638</data>
    </edge>
    <edge source="RUS" target="LTU">
      <data key="d0">1028142837</data>
    </edge>
    <edge source="RUS" target="MYS">
      <data key="d0">17214</data>
    </edge>
    <edge source="RUS" target="MDA">
      <data key="d0">2135005</data>
    </edge>
    <edge source="RUS" target="NAM">
      <data key="d0">17799</data>
    </edge>
    <edge source="RUS" target="NLD">
      <data key="d0">1982760130</data>
    </edge>
    <edge source="RUS" target="NOR">
      <data key="d0">3647230</data>
    </edge>
    <edge source="RUS" target="PAK">
      <data key="d0">7495101</data>
    </edge>
    <edge source="RUS" target="PAN">
      <data key="d0">109548987</data>
    </edge>
    <edge source="RUS" target="POL">
      <data key="d0">3251049185</data>
    </edge>
    <edge source="RUS" target="PRT">
      <data key="d0">3911610</data>
    </edge>
    <edge source="RUS" target="ROU">
      <data key="d0">466354197</data>
    </edge>
    <edge source="RUS" target="SEN">
      <data key="d0">22915</data>
    </edge>
    <edge source="RUS" target="IND">
      <data key="d0">497964</data>
    </edge>
    <edge source="RUS" target="SGP">
      <data key="d0">407791738</data>
    </edge>
    <edge source="RUS" target="SVK">
      <data key="d0">940567716</data>
    </edge>
    <edge source="RUS" target="VNM">
      <data key="d0">2928274</data>
    </edge>
    <edge source="RUS" target="SVN">
      <data key="d0">1055587</data>
    </edge>
    <edge source="RUS" target="ESP">
      <data key="d0">841313071</data>
    </edge>
    <edge source="RUS" target="SWE">
      <data key="d0">1508407404</data>
    </edge>
    <edge source="RUS" target="CHE">
      <data key="d0">1738982615</data>
    </edge>
    <edge source="RUS" target="THA">
      <data key="d0">1889454</data>
    </edge>
    <edge source="RUS" target="ARE">
      <data key="d0">118993</data>
    </edge>
    <edge source="RUS" target="TUR">
      <data key="d0">317803922</data>
    </edge>
    <edge source="RUS" target="UKR">
      <data key="d0">956955788</data>
    </edge>
    <edge source="RUS" target="MKD">
      <data key="d0">31950</data>
    </edge>
    <edge source="RUS" target="EGY">
      <data key="d0">23823927</data>
    </edge>
    <edge source="RUS" target="GBR">
      <data key="d0">1398156611</data>
    </edge>
    <edge source="RUS" target="USA">
      <data key="d0">189007431</data>
    </edge>
    <edge source="RUS" target="SRB">
      <data key="d0">11825896</data>
    </edge>
    <edge source="SEN" target="CMR">
      <data key="d0">1585561</data>
    </edge>
    <edge source="SEN" target="BEN">
      <data key="d0">676651</data>
    </edge>
    <edge source="SEN" target="GMB">
      <data key="d0">7060741</data>
    </edge>
    <edge source="SEN" target="MRT">
      <data key="d0">555890</data>
    </edge>
    <edge source="SEN" target="TGO">
      <data key="d0">3046469</data>
    </edge>
    <edge source="SEN" target="BFA">
      <data key="d0">376005</data>
    </edge>
    <edge source="IND" target="AUS">
      <data key="d0">143917</data>
    </edge>
    <edge source="IND" target="BRA">
      <data key="d0">814271</data>
    </edge>
    <edge source="IND" target="CAN">
      <data key="d0">28975</data>
    </edge>
    <edge source="IND" target="LKA">
      <data key="d0">261922</data>
    </edge>
    <edge source="IND" target="CHN">
      <data key="d0">30665</data>
    </edge>
    <edge source="IND" target="FRA">
      <data key="d0">2873142</data>
    </edge>
    <edge source="IND" target="GRC">
      <data key="d0">13769</data>
    </edge>
    <edge source="IND" target="IDN">
      <data key="d0">8706257</data>
    </edge>
    <edge source="IND" target="ITA">
      <data key="d0">1849832</data>
    </edge>
    <edge source="IND" target="JPN">
      <data key="d0">8384532</data>
    </edge>
    <edge source="IND" target="JOR">
      <data key="d0">17347</data>
    </edge>
    <edge source="IND" target="KOR">
      <data key="d0">5381820</data>
    </edge>
    <edge source="IND" target="MYS">
      <data key="d0">893714</data>
    </edge>
    <edge source="IND" target="MUS">
      <data key="d0">11236</data>
    </edge>
    <edge source="IND" target="OMN">
      <data key="d0">25185</data>
    </edge>
    <edge source="IND" target="PAN">
      <data key="d0">12804</data>
    </edge>
    <edge source="IND" target="PHL">
      <data key="d0">731009</data>
    </edge>
    <edge source="IND" target="SAU">
      <data key="d0">116544</data>
    </edge>
    <edge source="IND" target="SGP">
      <data key="d0">19133</data>
    </edge>
    <edge source="IND" target="ESP">
      <data key="d0">924868</data>
    </edge>
    <edge source="IND" target="THA">
      <data key="d0">10521707</data>
    </edge>
    <edge source="IND" target="ARE">
      <data key="d0">30912503</data>
    </edge>
    <edge source="IND" target="TUR">
      <data key="d0">2048750</data>
    </edge>
    <edge source="IND" target="UGA">
      <data key="d0">10298</data>
    </edge>
    <edge source="IND" target="UKR">
      <data key="d0">1015507</data>
    </edge>
    <edge source="IND" target="EGY">
      <data key="d0">522176</data>
    </edge>
    <edge source="IND" target="GBR">
      <data key="d0">122322</data>
    </edge>
    <edge source="IND" target="TZA">
      <data key="d0">674624</data>
    </edge>
    <edge source="IND" target="USA">
      <data key="d0">1130050</data>
    </edge>
    <edge source="SGP" target="AUS">
      <data key="d0">515613021</data>
    </edge>
    <edge source="SGP" target="BEL">
      <data key="d0">12832</data>
    </edge>
    <edge source="SGP" target="BOL">
      <data key="d0">40329</data>
    </edge>
    <edge source="SGP" target="BRA">
      <data key="d0">31239674</data>
    </edge>
    <edge source="SGP" target="KHM">
      <data key="d0">209724831</data>
    </edge>
    <edge source="SGP" target="LKA">
      <data key="d0">24239415</data>
    </edge>
    <edge source="SGP" target="CHL">
      <data key="d0">79150</data>
    </edge>
    <edge source="SGP" target="CHN">
      <data key="d0">589141433</data>
    </edge>
    <edge source="SGP" target="FRA">
      <data key="d0">1269131</data>
    </edge>
    <edge source="SGP" target="GHA">
      <data key="d0">47584</data>
    </edge>
    <edge source="SGP" target="GRC">
      <data key="d0">466474</data>
    </edge>
    <edge source="SGP" target="HKG">
      <data key="d0">2250261175</data>
    </edge>
    <edge source="SGP" target="ITA">
      <data key="d0">13651</data>
    </edge>
    <edge source="SGP" target="JPN">
      <data key="d0">614269349</data>
    </edge>
    <edge source="SGP" target="JOR">
      <data key="d0">60299</data>
    </edge>
    <edge source="SGP" target="KOR">
      <data key="d0">157644685</data>
    </edge>
    <edge source="SGP" target="LBN">
      <data key="d0">63858</data>
    </edge>
    <edge source="SGP" target="MDG">
      <data key="d0">596561</data>
    </edge>
    <edge source="SGP" target="MYS">
      <data key="d0">2095729534</data>
    </edge>
    <edge source="SGP" target="MUS">
      <data key="d0">3295038</data>
    </edge>
    <edge source="SGP" target="OMN">
      <data key="d0">726793</data>
    </edge>
    <edge source="SGP" target="NLD">
      <data key="d0">11172341</data>
    </edge>
    <edge source="SGP" target="NZL">
      <data key="d0">17875103</data>
    </edge>
    <edge source="SGP" target="PAK">
      <data key="d0">2941202</data>
    </edge>
    <edge source="SGP" target="PHL">
      <data key="d0">260867563</data>
    </edge>
    <edge source="SGP" target="RUS">
      <data key="d0">241045</data>
    </edge>
    <edge source="SGP" target="SAU">
      <data key="d0">2180578</data>
    </edge>
    <edge source="SGP" target="IND">
      <data key="d0">267394661</data>
    </edge>
    <edge source="SGP" target="VNM">
      <data key="d0">902146608</data>
    </edge>
    <edge source="SGP" target="ZAF">
      <data key="d0">13040839</data>
    </edge>
    <edge source="SGP" target="CHE">
      <data key="d0">28912</data>
    </edge>
    <edge source="SGP" target="THA">
      <data key="d0">144707345</data>
    </edge>
    <edge source="SGP" target="ARE">
      <data key="d0">44716942</data>
    </edge>
    <edge source="SGP" target="UGA">
      <data key="d0">54552</data>
    </edge>
    <edge source="SGP" target="EGY">
      <data key="d0">8122230</data>
    </edge>
    <edge source="SGP" target="GBR">
      <data key="d0">133278</data>
    </edge>
    <edge source="SGP" target="TZA">
      <data key="d0">39825</data>
    </edge>
    <edge source="SGP" target="USA">
      <data key="d0">266996199</data>
    </edge>
    <edge source="ZAF" target="ARG">
      <data key="d0">1383883</data>
    </edge>
    <edge source="ZAF" target="AUS">
      <data key="d0">35629108</data>
    </edge>
    <edge source="ZAF" target="BEL">
      <data key="d0">2362923</data>
    </edge>
    <edge source="ZAF" target="BRA">
      <data key="d0">2911593</data>
    </edge>
    <edge source="ZAF" target="BDI">
      <data key="d0">391132</data>
    </edge>
    <edge source="ZAF" target="CMR">
      <data key="d0">224339</data>
    </edge>
    <edge source="ZAF" target="CAN">
      <data key="d0">535936</data>
    </edge>
    <edge source="ZAF" target="LKA">
      <data key="d0">328144</data>
    </edge>
    <edge source="ZAF" target="CHL">
      <data key="d0">395968</data>
    </edge>
    <edge source="ZAF" target="CHN">
      <data key="d0">2302231</data>
    </edge>
    <edge source="ZAF" target="COL">
      <data key="d0">15890</data>
    </edge>
    <edge source="ZAF" target="CRI">
      <data key="d0">143356</data>
    </edge>
    <edge source="ZAF" target="ETH">
      <data key="d0">1134238</data>
    </edge>
    <edge source="ZAF" target="EST">
      <data key="d0">1548898</data>
    </edge>
    <edge source="ZAF" target="FIN">
      <data key="d0">81150</data>
    </edge>
    <edge source="ZAF" target="FRA">
      <data key="d0">7309168</data>
    </edge>
    <edge source="ZAF" target="GMB">
      <data key="d0">27036</data>
    </edge>
    <edge source="ZAF" target="DEU">
      <data key="d0">15030818</data>
    </edge>
    <edge source="ZAF" target="GHA">
      <data key="d0">372677</data>
    </edge>
    <edge source="ZAF" target="HKG">
      <data key="d0">3137774</data>
    </edge>
    <edge source="ZAF" target="IDN">
      <data key="d0">572525</data>
    </edge>
    <edge source="ZAF" target="IRL">
      <data key="d0">14430</data>
    </edge>
    <edge source="ZAF" target="ISR">
      <data key="d0">568202</data>
    </edge>
    <edge source="ZAF" target="ITA">
      <data key="d0">2850694</data>
    </edge>
    <edge source="ZAF" target="CIV">
      <data key="d0">6480519</data>
    </edge>
    <edge source="ZAF" target="JPN">
      <data key="d0">4752897</data>
    </edge>
    <edge source="ZAF" target="KOR">
      <data key="d0">2196296</data>
    </edge>
    <edge source="ZAF" target="LBN">
      <data key="d0">66712</data>
    </edge>
    <edge source="ZAF" target="MDG">
      <data key="d0">5144179</data>
    </edge>
    <edge source="ZAF" target="MWI">
      <data key="d0">3322694</data>
    </edge>
    <edge source="ZAF" target="MYS">
      <data key="d0">883849</data>
    </edge>
    <edge source="ZAF" target="MUS">
      <data key="d0">98546090</data>
    </edge>
    <edge source="ZAF" target="MEX">
      <data key="d0">258877</data>
    </edge>
    <edge source="ZAF" target="MOZ">
      <data key="d0">127408175</data>
    </edge>
    <edge source="ZAF" target="OMN">
      <data key="d0">30727</data>
    </edge>
    <edge source="ZAF" target="NLD">
      <data key="d0">16164938</data>
    </edge>
    <edge source="ZAF" target="NZL">
      <data key="d0">232941</data>
    </edge>
    <edge source="ZAF" target="PAK">
      <data key="d0">586781</data>
    </edge>
    <edge source="ZAF" target="PER">
      <data key="d0">92769</data>
    </edge>
    <edge source="ZAF" target="PHL">
      <data key="d0">28760</data>
    </edge>
    <edge source="ZAF" target="POL">
      <data key="d0">13602</data>
    </edge>
    <edge source="ZAF" target="PRT">
      <data key="d0">26299</data>
    </edge>
    <edge source="ZAF" target="SAU">
      <data key="d0">941659</data>
    </edge>
    <edge source="ZAF" target="SEN">
      <data key="d0">471923</data>
    </edge>
    <edge source="ZAF" target="IND">
      <data key="d0">7077903</data>
    </edge>
    <edge source="ZAF" target="SGP">
      <data key="d0">36305144</data>
    </edge>
    <edge source="ZAF" target="ZWE">
      <data key="d0">77931213</data>
    </edge>
    <edge source="ZAF" target="ESP">
      <data key="d0">1937066</data>
    </edge>
    <edge source="ZAF" target="CHE">
      <data key="d0">34139</data>
    </edge>
    <edge source="ZAF" target="THA">
      <data key="d0">548212</data>
    </edge>
    <edge source="ZAF" target="TGO">
      <data key="d0">35083</data>
    </edge>
    <edge source="ZAF" target="ARE">
      <data key="d0">24214748</data>
    </edge>
    <edge source="ZAF" target="TUR">
      <data key="d0">158613</data>
    </edge>
    <edge source="ZAF" target="UGA">
      <data key="d0">2004697</data>
    </edge>
    <edge source="ZAF" target="EGY">
      <data key="d0">97283</data>
    </edge>
    <edge source="ZAF" target="GBR">
      <data key="d0">3673333</data>
    </edge>
    <edge source="ZAF" target="TZA">
      <data key="d0">32726024</data>
    </edge>
    <edge source="ZAF" target="USA">
      <data key="d0">27070037</data>
    </edge>
    <edge source="ESP" target="DZA">
      <data key="d0">7506465</data>
    </edge>
    <edge source="ESP" target="ARG">
      <data key="d0">19070291</data>
    </edge>
    <edge source="ESP" target="AUS">
      <data key="d0">699385</data>
    </edge>
    <edge source="ESP" target="AUT">
      <data key="d0">665250</data>
    </edge>
    <edge source="ESP" target="BEL">
      <data key="d0">106257731</data>
    </edge>
    <edge source="ESP" target="BOL">
      <data key="d0">52416</data>
    </edge>
    <edge source="ESP" target="BRA">
      <data key="d0">12154785</data>
    </edge>
    <edge source="ESP" target="BGR">
      <data key="d0">6053274</data>
    </edge>
    <edge source="ESP" target="BLR">
      <data key="d0">11121</data>
    </edge>
    <edge source="ESP" target="CMR">
      <data key="d0">1438836</data>
    </edge>
    <edge source="ESP" target="CAN">
      <data key="d0">37461906</data>
    </edge>
    <edge source="ESP" target="CHL">
      <data key="d0">940666</data>
    </edge>
    <edge source="ESP" target="CHN">
      <data key="d0">912287</data>
    </edge>
    <edge source="ESP" target="COL">
      <data key="d0">226166</data>
    </edge>
    <edge source="ESP" target="CRI">
      <data key="d0">7481532</data>
    </edge>
    <edge source="ESP" target="CZE">
      <data key="d0">238055</data>
    </edge>
    <edge source="ESP" target="BEN">
      <data key="d0">56047</data>
    </edge>
    <edge source="ESP" target="DNK">
      <data key="d0">55072455</data>
    </edge>
    <edge source="ESP" target="ECU">
      <data key="d0">241983</data>
    </edge>
    <edge source="ESP" target="SLV">
      <data key="d0">67820</data>
    </edge>
    <edge source="ESP" target="FIN">
      <data key="d0">1370593</data>
    </edge>
    <edge source="ESP" target="FRA">
      <data key="d0">224798865</data>
    </edge>
    <edge source="ESP" target="DEU">
      <data key="d0">73722749</data>
    </edge>
    <edge source="ESP" target="GHA">
      <data key="d0">43821433</data>
    </edge>
    <edge source="ESP" target="GRC">
      <data key="d0">42586806</data>
    </edge>
    <edge source="ESP" target="HND">
      <data key="d0">17066</data>
    </edge>
    <edge source="ESP" target="HKG">
      <data key="d0">432767</data>
    </edge>
    <edge source="ESP" target="HUN">
      <data key="d0">526790</data>
    </edge>
    <edge source="ESP" target="IDN">
      <data key="d0">23037</data>
    </edge>
    <edge source="ESP" target="IRL">
      <data key="d0">1306197</data>
    </edge>
    <edge source="ESP" target="ISR">
      <data key="d0">13674941</data>
    </edge>
    <edge source="ESP" target="ITA">
      <data key="d0">104280530</data>
    </edge>
    <edge source="ESP" target="CIV">
      <data key="d0">668388</data>
    </edge>
    <edge source="ESP" target="JPN">
      <data key="d0">224066</data>
    </edge>
    <edge source="ESP" target="JOR">
      <data key="d0">16351</data>
    </edge>
    <edge source="ESP" target="KOR">
      <data key="d0">123827</data>
    </edge>
    <edge source="ESP" target="LBN">
      <data key="d0">1669682</data>
    </edge>
    <edge source="ESP" target="LVA">
      <data key="d0">317788</data>
    </edge>
    <edge source="ESP" target="LTU">
      <data key="d0">144938</data>
    </edge>
    <edge source="ESP" target="MDG">
      <data key="d0">91677</data>
    </edge>
    <edge source="ESP" target="MYS">
      <data key="d0">39901</data>
    </edge>
    <edge source="ESP" target="MRT">
      <data key="d0">369028</data>
    </edge>
    <edge source="ESP" target="MUS">
      <data key="d0">41679</data>
    </edge>
    <edge source="ESP" target="MEX">
      <data key="d0">16160258</data>
    </edge>
    <edge source="ESP" target="MAR">
      <data key="d0">86808041</data>
    </edge>
    <edge source="ESP" target="NLD">
      <data key="d0">212991538</data>
    </edge>
    <edge source="ESP" target="NZL">
      <data key="d0">29136</data>
    </edge>
    <edge source="ESP" target="NOR">
      <data key="d0">147370</data>
    </edge>
    <edge source="ESP" target="PAK">
      <data key="d0">1374286</data>
    </edge>
    <edge source="ESP" target="PRY">
      <data key="d0">103005</data>
    </edge>
    <edge source="ESP" target="PER">
      <data key="d0">221360</data>
    </edge>
    <edge source="ESP" target="PHL">
      <data key="d0">27412</data>
    </edge>
    <edge source="ESP" target="POL">
      <data key="d0">44911</data>
    </edge>
    <edge source="ESP" target="PRT">
      <data key="d0">267589013</data>
    </edge>
    <edge source="ESP" target="ROU">
      <data key="d0">407068</data>
    </edge>
    <edge source="ESP" target="RUS">
      <data key="d0">141935</data>
    </edge>
    <edge source="ESP" target="SAU">
      <data key="d0">173711</data>
    </edge>
    <edge source="ESP" target="SEN">
      <data key="d0">15489052</data>
    </edge>
    <edge source="ESP" target="IND">
      <data key="d0">4356927</data>
    </edge>
    <edge source="ESP" target="SGP">
      <data key="d0">351914</data>
    </edge>
    <edge source="ESP" target="SVN">
      <data key="d0">21017919</data>
    </edge>
    <edge source="ESP" target="ZAF">
      <data key="d0">8986737</data>
    </edge>
    <edge source="ESP" target="SWE">
      <data key="d0">7742651</data>
    </edge>
    <edge source="ESP" target="CHE">
      <data key="d0">18063</data>
    </edge>
    <edge source="ESP" target="THA">
      <data key="d0">530520</data>
    </edge>
    <edge source="ESP" target="ARE">
      <data key="d0">4793045</data>
    </edge>
    <edge source="ESP" target="TUN">
      <data key="d0">14991178</data>
    </edge>
    <edge source="ESP" target="TUR">
      <data key="d0">36974049</data>
    </edge>
    <edge source="ESP" target="EGY">
      <data key="d0">3328291</data>
    </edge>
    <edge source="ESP" target="GBR">
      <data key="d0">169278188</data>
    </edge>
    <edge source="ESP" target="TZA">
      <data key="d0">277503</data>
    </edge>
    <edge source="ESP" target="USA">
      <data key="d0">400330868</data>
    </edge>
    <edge source="ESP" target="URY">
      <data key="d0">13877</data>
    </edge>
    <edge source="ESP" target="SRB">
      <data key="d0">44192</data>
    </edge>
    <edge source="CHE" target="ALB">
      <data key="d0">1021370</data>
    </edge>
    <edge source="CHE" target="DZA">
      <data key="d0">102815</data>
    </edge>
    <edge source="CHE" target="ARG">
      <data key="d0">80613</data>
    </edge>
    <edge source="CHE" target="AUS">
      <data key="d0">44595</data>
    </edge>
    <edge source="CHE" target="AUT">
      <data key="d0">2617932</data>
    </edge>
    <edge source="CHE" target="ARM">
      <data key="d0">10862</data>
    </edge>
    <edge source="CHE" target="BEL">
      <data key="d0">8698318</data>
    </edge>
    <edge source="CHE" target="BRA">
      <data key="d0">1021768</data>
    </edge>
    <edge source="CHE" target="BGR">
      <data key="d0">304269</data>
    </edge>
    <edge source="CHE" target="BDI">
      <data key="d0">22319</data>
    </edge>
    <edge source="CHE" target="KHM">
      <data key="d0">116605</data>
    </edge>
    <edge source="CHE" target="CAN">
      <data key="d0">4547718</data>
    </edge>
    <edge source="CHE" target="LKA">
      <data key="d0">1818537</data>
    </edge>
    <edge source="CHE" target="CHL">
      <data key="d0">11471</data>
    </edge>
    <edge source="CHE" target="CHN">
      <data key="d0">87257</data>
    </edge>
    <edge source="CHE" target="CRI">
      <data key="d0">6311695</data>
    </edge>
    <edge source="CHE" target="HRV">
      <data key="d0">377570</data>
    </edge>
    <edge source="CHE" target="CZE">
      <data key="d0">396457</data>
    </edge>
    <edge source="CHE" target="DNK">
      <data key="d0">261062</data>
    </edge>
    <edge source="CHE" target="EST">
      <data key="d0">21185</data>
    </edge>
    <edge source="CHE" target="FIN">
      <data key="d0">2691262</data>
    </edge>
    <edge source="CHE" target="FRA">
      <data key="d0">22654974</data>
    </edge>
    <edge source="CHE" target="DEU">
      <data key="d0">40489132</data>
    </edge>
    <edge source="CHE" target="GRC">
      <data key="d0">1388593</data>
    </edge>
    <edge source="CHE" target="HKG">
      <data key="d0">5027001</data>
    </edge>
    <edge source="CHE" target="HUN">
      <data key="d0">268056</data>
    </edge>
    <edge source="CHE" target="IDN">
      <data key="d0">31152</data>
    </edge>
    <edge source="CHE" target="IRL">
      <data key="d0">279602</data>
    </edge>
    <edge source="CHE" target="ISR">
      <data key="d0">2102840</data>
    </edge>
    <edge source="CHE" target="ITA">
      <data key="d0">43947398</data>
    </edge>
    <edge source="CHE" target="JPN">
      <data key="d0">4980081</data>
    </edge>
    <edge source="CHE" target="KAZ">
      <data key="d0">15021</data>
    </edge>
    <edge source="CHE" target="JOR">
      <data key="d0">425887</data>
    </edge>
    <edge source="CHE" target="KOR">
      <data key="d0">1487471</data>
    </edge>
    <edge source="CHE" target="LBN">
      <data key="d0">380871</data>
    </edge>
    <edge source="CHE" target="LVA">
      <data key="d0">21139</data>
    </edge>
    <edge source="CHE" target="LTU">
      <data key="d0">25303</data>
    </edge>
    <edge source="CHE" target="MYS">
      <data key="d0">5200277</data>
    </edge>
    <edge source="CHE" target="MUS">
      <data key="d0">1630866</data>
    </edge>
    <edge source="CHE" target="MEX">
      <data key="d0">32077</data>
    </edge>
    <edge source="CHE" target="MDA">
      <data key="d0">14018</data>
    </edge>
    <edge source="CHE" target="MAR">
      <data key="d0">1065280</data>
    </edge>
    <edge source="CHE" target="OMN">
      <data key="d0">18072</data>
    </edge>
    <edge source="CHE" target="NLD">
      <data key="d0">14036629</data>
    </edge>
    <edge source="CHE" target="NZL">
      <data key="d0">10013</data>
    </edge>
    <edge source="CHE" target="NOR">
      <data key="d0">76898</data>
    </edge>
    <edge source="CHE" target="PAK">
      <data key="d0">45077</data>
    </edge>
    <edge source="CHE" target="PHL">
      <data key="d0">14555</data>
    </edge>
    <edge source="CHE" target="POL">
      <data key="d0">1260094</data>
    </edge>
    <edge source="CHE" target="PRT">
      <data key="d0">1890674</data>
    </edge>
    <edge source="CHE" target="ROU">
      <data key="d0">16873</data>
    </edge>
    <edge source="CHE" target="RUS">
      <data key="d0">1650177</data>
    </edge>
    <edge source="CHE" target="SAU">
      <data key="d0">968917</data>
    </edge>
    <edge source="CHE" target="IND">
      <data key="d0">135072</data>
    </edge>
    <edge source="CHE" target="SGP">
      <data key="d0">14125764</data>
    </edge>
    <edge source="CHE" target="SVK">
      <data key="d0">15769</data>
    </edge>
    <edge source="CHE" target="SVN">
      <data key="d0">357959</data>
    </edge>
    <edge source="CHE" target="ZAF">
      <data key="d0">11356738</data>
    </edge>
    <edge source="CHE" target="ESP">
      <data key="d0">4878541</data>
    </edge>
    <edge source="CHE" target="SWE">
      <data key="d0">4832095</data>
    </edge>
    <edge source="CHE" target="THA">
      <data key="d0">9114397</data>
    </edge>
    <edge source="CHE" target="ARE">
      <data key="d0">2367724</data>
    </edge>
    <edge source="CHE" target="TUN">
      <data key="d0">1252100</data>
    </edge>
    <edge source="CHE" target="TUR">
      <data key="d0">3848981</data>
    </edge>
    <edge source="CHE" target="UKR">
      <data key="d0">151416</data>
    </edge>
    <edge source="CHE" target="MKD">
      <data key="d0">5623845</data>
    </edge>
    <edge source="CHE" target="EGY">
      <data key="d0">1121053</data>
    </edge>
    <edge source="CHE" target="GBR">
      <data key="d0">5343322</data>
    </edge>
    <edge source="CHE" target="TZA">
      <data key="d0">12171</data>
    </edge>
    <edge source="CHE" target="USA">
      <data key="d0">26828717</data>
    </edge>
    <edge source="CHE" target="SRB">
      <data key="d0">1221863</data>
    </edge>
    <edge source="TUN" target="DZA">
      <data key="d0">16051</data>
    </edge>
    <edge source="TUN" target="ARG">
      <data key="d0">570206</data>
    </edge>
    <edge source="TUN" target="FRA">
      <data key="d0">134744437</data>
    </edge>
    <edge source="TUN" target="GRC">
      <data key="d0">109314</data>
    </edge>
    <edge source="TUN" target="HND">
      <data key="d0">11888</data>
    </edge>
    <edge source="TUN" target="HKG">
      <data key="d0">20327</data>
    </edge>
    <edge source="TUN" target="IDN">
      <data key="d0">10197</data>
    </edge>
    <edge source="TUN" target="ITA">
      <data key="d0">289372998</data>
    </edge>
    <edge source="TUN" target="JAM">
      <data key="d0">256967</data>
    </edge>
    <edge source="TUN" target="MAR">
      <data key="d0">25771</data>
    </edge>
    <edge source="TUN" target="NLD">
      <data key="d0">41426934</data>
    </edge>
    <edge source="TUN" target="NZL">
      <data key="d0">11582</data>
    </edge>
    <edge source="TUN" target="NOR">
      <data key="d0">38850</data>
    </edge>
    <edge source="TUN" target="PAN">
      <data key="d0">69416</data>
    </edge>
    <edge source="TUN" target="PRT">
      <data key="d0">14275</data>
    </edge>
    <edge source="TUN" target="RUS">
      <data key="d0">42181</data>
    </edge>
    <edge source="TUN" target="SAU">
      <data key="d0">114976</data>
    </edge>
    <edge source="TUN" target="ESP">
      <data key="d0">157708845</data>
    </edge>
    <edge source="TUN" target="CHE">
      <data key="d0">34290082</data>
    </edge>
    <edge source="TUN" target="TUR">
      <data key="d0">70492</data>
    </edge>
    <edge source="TUN" target="EGY">
      <data key="d0">14129</data>
    </edge>
    <edge source="TUN" target="GBR">
      <data key="d0">26423693</data>
    </edge>
    <edge source="TUN" target="USA">
      <data key="d0">13353</data>
    </edge>
    <edge source="TUR" target="ALB">
      <data key="d0">183958</data>
    </edge>
    <edge source="TUR" target="DZA">
      <data key="d0">153676</data>
    </edge>
    <edge source="TUR" target="AZE">
      <data key="d0">1093120</data>
    </edge>
    <edge source="TUR" target="BEL">
      <data key="d0">46935</data>
    </edge>
    <edge source="TUR" target="BRA">
      <data key="d0">244229</data>
    </edge>
    <edge source="TUR" target="BGR">
      <data key="d0">1506439</data>
    </edge>
    <edge source="TUR" target="KHM">
      <data key="d0">136751</data>
    </edge>
    <edge source="TUR" target="CHN">
      <data key="d0">36769</data>
    </edge>
    <edge source="TUR" target="HRV">
      <data key="d0">22649</data>
    </edge>
    <edge source="TUR" target="DNK">
      <data key="d0">396753</data>
    </edge>
    <edge source="TUR" target="FRA">
      <data key="d0">8759419</data>
    </edge>
    <edge source="TUR" target="GEO">
      <data key="d0">4895253</data>
    </edge>
    <edge source="TUR" target="DEU">
      <data key="d0">3701154</data>
    </edge>
    <edge source="TUR" target="GRC">
      <data key="d0">936205</data>
    </edge>
    <edge source="TUR" target="HKG">
      <data key="d0">17856</data>
    </edge>
    <edge source="TUR" target="HUN">
      <data key="d0">12179</data>
    </edge>
    <edge source="TUR" target="IDN">
      <data key="d0">36620</data>
    </edge>
    <edge source="TUR" target="ISR">
      <data key="d0">15433023</data>
    </edge>
    <edge source="TUR" target="ITA">
      <data key="d0">67081307</data>
    </edge>
    <edge source="TUR" target="KAZ">
      <data key="d0">239211</data>
    </edge>
    <edge source="TUR" target="JOR">
      <data key="d0">102492</data>
    </edge>
    <edge source="TUR" target="KGZ">
      <data key="d0">94051</data>
    </edge>
    <edge source="TUR" target="LBN">
      <data key="d0">439178</data>
    </edge>
    <edge source="TUR" target="MWI">
      <data key="d0">10300</data>
    </edge>
    <edge source="TUR" target="MYS">
      <data key="d0">26773</data>
    </edge>
    <edge source="TUR" target="MAR">
      <data key="d0">155735</data>
    </edge>
    <edge source="TUR" target="NLD">
      <data key="d0">21825907</data>
    </edge>
    <edge source="TUR" target="PER">
      <data key="d0">19300</data>
    </edge>
    <edge source="TUR" target="PRT">
      <data key="d0">13085</data>
    </edge>
    <edge source="TUR" target="ROU">
      <data key="d0">1260216</data>
    </edge>
    <edge source="TUR" target="RUS">
      <data key="d0">348310</data>
    </edge>
    <edge source="TUR" target="SEN">
      <data key="d0">23528</data>
    </edge>
    <edge source="TUR" target="SGP">
      <data key="d0">8216709</data>
    </edge>
    <edge source="TUR" target="SVN">
      <data key="d0">960728</data>
    </edge>
    <edge source="TUR" target="ESP">
      <data key="d0">10775971</data>
    </edge>
    <edge source="TUR" target="CHE">
      <data key="d0">10935</data>
    </edge>
    <edge source="TUR" target="THA">
      <data key="d0">18742</data>
    </edge>
    <edge source="TUR" target="TUN">
      <data key="d0">22914</data>
    </edge>
    <edge source="TUR" target="UKR">
      <data key="d0">277865</data>
    </edge>
    <edge source="TUR" target="MKD">
      <data key="d0">909343</data>
    </edge>
    <edge source="TUR" target="EGY">
      <data key="d0">393320</data>
    </edge>
    <edge source="TUR" target="GBR">
      <data key="d0">466447</data>
    </edge>
    <edge source="TUR" target="USA">
      <data key="d0">45379748</data>
    </edge>
    <edge source="TUR" target="SRB">
      <data key="d0">690408</data>
    </edge>
    <edge source="GBR" target="ALB">
      <data key="d0">27777</data>
    </edge>
    <edge source="GBR" target="DZA">
      <data key="d0">157645</data>
    </edge>
    <edge source="GBR" target="AZE">
      <data key="d0">38934</data>
    </edge>
    <edge source="GBR" target="ARG">
      <data key="d0">4007648</data>
    </edge>
    <edge source="GBR" target="AUS">
      <data key="d0">2400889</data>
    </edge>
    <edge source="GBR" target="AUT">
      <data key="d0">1729925</data>
    </edge>
    <edge source="GBR" target="ARM">
      <data key="d0">44620</data>
    </edge>
    <edge source="GBR" target="BEL">
      <data key="d0">675041467</data>
    </edge>
    <edge source="GBR" target="BWA">
      <data key="d0">17792</data>
    </edge>
    <edge source="GBR" target="BRA">
      <data key="d0">3739883</data>
    </edge>
    <edge source="GBR" target="BGR">
      <data key="d0">166371</data>
    </edge>
    <edge source="GBR" target="BLR">
      <data key="d0">68172</data>
    </edge>
    <edge source="GBR" target="CMR">
      <data key="d0">643944</data>
    </edge>
    <edge source="GBR" target="CAN">
      <data key="d0">355591887</data>
    </edge>
    <edge source="GBR" target="LKA">
      <data key="d0">460827</data>
    </edge>
    <edge source="GBR" target="CHL">
      <data key="d0">333815</data>
    </edge>
    <edge source="GBR" target="CHN">
      <data key="d0">118244051</data>
    </edge>
    <edge source="GBR" target="COL">
      <data key="d0">361623</data>
    </edge>
    <edge source="GBR" target="CRI">
      <data key="d0">121804</data>
    </edge>
    <edge source="GBR" target="HRV">
      <data key="d0">90874</data>
    </edge>
    <edge source="GBR" target="CZE">
      <data key="d0">626437</data>
    </edge>
    <edge source="GBR" target="BEN">
      <data key="d0">31530</data>
    </edge>
    <edge source="GBR" target="DNK">
      <data key="d0">52658744</data>
    </edge>
    <edge source="GBR" target="ECU">
      <data key="d0">69475</data>
    </edge>
    <edge source="GBR" target="SLV">
      <data key="d0">27639</data>
    </edge>
    <edge source="GBR" target="ETH">
      <data key="d0">497634</data>
    </edge>
    <edge source="GBR" target="EST">
      <data key="d0">309125</data>
    </edge>
    <edge source="GBR" target="FIN">
      <data key="d0">177953832</data>
    </edge>
    <edge source="GBR" target="FRA">
      <data key="d0">3190016523</data>
    </edge>
    <edge source="GBR" target="GMB">
      <data key="d0">26247</data>
    </edge>
    <edge source="GBR" target="DEU">
      <data key="d0">2802665352</data>
    </edge>
    <edge source="GBR" target="GHA">
      <data key="d0">41073537</data>
    </edge>
    <edge source="GBR" target="GRC">
      <data key="d0">14173099</data>
    </edge>
    <edge source="GBR" target="GTM">
      <data key="d0">54911</data>
    </edge>
    <edge source="GBR" target="HKG">
      <data key="d0">3154728</data>
    </edge>
    <edge source="GBR" target="HUN">
      <data key="d0">189817</data>
    </edge>
    <edge source="GBR" target="IDN">
      <data key="d0">794932</data>
    </edge>
    <edge source="GBR" target="IRL">
      <data key="d0">854636211</data>
    </edge>
    <edge source="GBR" target="ISR">
      <data key="d0">67660995</data>
    </edge>
    <edge source="GBR" target="ITA">
      <data key="d0">286948962</data>
    </edge>
    <edge source="GBR" target="CIV">
      <data key="d0">1046792</data>
    </edge>
    <edge source="GBR" target="JAM">
      <data key="d0">90149</data>
    </edge>
    <edge source="GBR" target="JPN">
      <data key="d0">3776268</data>
    </edge>
    <edge source="GBR" target="KAZ">
      <data key="d0">378776</data>
    </edge>
    <edge source="GBR" target="JOR">
      <data key="d0">216524</data>
    </edge>
    <edge source="GBR" target="KOR">
      <data key="d0">778327</data>
    </edge>
    <edge source="GBR" target="LBN">
      <data key="d0">4089876</data>
    </edge>
    <edge source="GBR" target="LVA">
      <data key="d0">2007107</data>
    </edge>
    <edge source="GBR" target="LTU">
      <data key="d0">41089056</data>
    </edge>
    <edge source="GBR" target="MDG">
      <data key="d0">10078</data>
    </edge>
    <edge source="GBR" target="MYS">
      <data key="d0">1416079</data>
    </edge>
    <edge source="GBR" target="MRT">
      <data key="d0">63999</data>
    </edge>
    <edge source="GBR" target="MUS">
      <data key="d0">186431</data>
    </edge>
    <edge source="GBR" target="MEX">
      <data key="d0">9611177</data>
    </edge>
    <edge source="GBR" target="MAR">
      <data key="d0">4756305</data>
    </edge>
    <edge source="GBR" target="MOZ">
      <data key="d0">482199</data>
    </edge>
    <edge source="GBR" target="OMN">
      <data key="d0">247543</data>
    </edge>
    <edge source="GBR" target="NLD">
      <data key="d0">4925555783</data>
    </edge>
    <edge source="GBR" target="NZL">
      <data key="d0">521436</data>
    </edge>
    <edge source="GBR" target="NIC">
      <data key="d0">24926</data>
    </edge>
    <edge source="GBR" target="NOR">
      <data key="d0">128851110</data>
    </edge>
    <edge source="GBR" target="PAK">
      <data key="d0">1336185</data>
    </edge>
    <edge source="GBR" target="PAN">
      <data key="d0">27302</data>
    </edge>
    <edge source="GBR" target="PRY">
      <data key="d0">24920</data>
    </edge>
    <edge source="GBR" target="PER">
      <data key="d0">254302</data>
    </edge>
    <edge source="GBR" target="PHL">
      <data key="d0">517248</data>
    </edge>
    <edge source="GBR" target="POL">
      <data key="d0">87578015</data>
    </edge>
    <edge source="GBR" target="PRT">
      <data key="d0">181254263</data>
    </edge>
    <edge source="GBR" target="ROU">
      <data key="d0">2848881</data>
    </edge>
    <edge source="GBR" target="RUS">
      <data key="d0">1456301</data>
    </edge>
    <edge source="GBR" target="SAU">
      <data key="d0">6888021</data>
    </edge>
    <edge source="GBR" target="SEN">
      <data key="d0">280410</data>
    </edge>
    <edge source="GBR" target="IND">
      <data key="d0">330095307</data>
    </edge>
    <edge source="GBR" target="SGP">
      <data key="d0">18413655</data>
    </edge>
    <edge source="GBR" target="SVK">
      <data key="d0">75652</data>
    </edge>
    <edge source="GBR" target="VNM">
      <data key="d0">90800</data>
    </edge>
    <edge source="GBR" target="SVN">
      <data key="d0">13524607</data>
    </edge>
    <edge source="GBR" target="ZAF">
      <data key="d0">16212229</data>
    </edge>
    <edge source="GBR" target="ZWE">
      <data key="d0">47170</data>
    </edge>
    <edge source="GBR" target="ESP">
      <data key="d0">726362721</data>
    </edge>
    <edge source="GBR" target="SWE">
      <data key="d0">199696439</data>
    </edge>
    <edge source="GBR" target="CHE">
      <data key="d0">2385180</data>
    </edge>
    <edge source="GBR" target="THA">
      <data key="d0">1315462</data>
    </edge>
    <edge source="GBR" target="TGO">
      <data key="d0">41908</data>
    </edge>
    <edge source="GBR" target="ARE">
      <data key="d0">3661400</data>
    </edge>
    <edge source="GBR" target="TUN">
      <data key="d0">2410748</data>
    </edge>
    <edge source="GBR" target="TUR">
      <data key="d0">34240174</data>
    </edge>
    <edge source="GBR" target="UKR">
      <data key="d0">707394</data>
    </edge>
    <edge source="GBR" target="MKD">
      <data key="d0">328308</data>
    </edge>
    <edge source="GBR" target="EGY">
      <data key="d0">8667334</data>
    </edge>
    <edge source="GBR" target="TZA">
      <data key="d0">67417</data>
    </edge>
    <edge source="GBR" target="USA">
      <data key="d0">6448466251</data>
    </edge>
    <edge source="GBR" target="URY">
      <data key="d0">88342</data>
    </edge>
    <edge source="GBR" target="SRB">
      <data key="d0">44874</data>
    </edge>
    <edge source="USA" target="ALB">
      <data key="d0">87541</data>
    </edge>
    <edge source="USA" target="DZA">
      <data key="d0">424730</data>
    </edge>
    <edge source="USA" target="AZE">
      <data key="d0">115335</data>
    </edge>
    <edge source="USA" target="ARG">
      <data key="d0">43756050</data>
    </edge>
    <edge source="USA" target="AUS">
      <data key="d0">124047031</data>
    </edge>
    <edge source="USA" target="AUT">
      <data key="d0">959765</data>
    </edge>
    <edge source="USA" target="BEL">
      <data key="d0">57065844</data>
    </edge>
    <edge source="USA" target="BOL">
      <data key="d0">892119</data>
    </edge>
    <edge source="USA" target="BWA">
      <data key="d0">10330</data>
    </edge>
    <edge source="USA" target="BRA">
      <data key="d0">153839723</data>
    </edge>
    <edge source="USA" target="BGR">
      <data key="d0">1256567</data>
    </edge>
    <edge source="USA" target="BLR">
      <data key="d0">39351</data>
    </edge>
    <edge source="USA" target="CMR">
      <data key="d0">5983731</data>
    </edge>
    <edge source="USA" target="CAN">
      <data key="d0">1404838747</data>
    </edge>
    <edge source="USA" target="LKA">
      <data key="d0">360137</data>
    </edge>
    <edge source="USA" target="CHL">
      <data key="d0">66758191</data>
    </edge>
    <edge source="USA" target="CHN">
      <data key="d0">43912103</data>
    </edge>
    <edge source="USA" target="COL">
      <data key="d0">29888871</data>
    </edge>
    <edge source="USA" target="CRI">
      <data key="d0">43328927</data>
    </edge>
    <edge source="USA" target="HRV">
      <data key="d0">76122</data>
    </edge>
    <edge source="USA" target="CZE">
      <data key="d0">279650</data>
    </edge>
    <edge source="USA" target="DNK">
      <data key="d0">3079604</data>
    </edge>
    <edge source="USA" target="ECU">
      <data key="d0">37211023</data>
    </edge>
    <edge source="USA" target="SLV">
      <data key="d0">26571945</data>
    </edge>
    <edge source="USA" target="EST">
      <data key="d0">3301845</data>
    </edge>
    <edge source="USA" target="FIN">
      <data key="d0">2524871</data>
    </edge>
    <edge source="USA" target="FRA">
      <data key="d0">87048049</data>
    </edge>
    <edge source="USA" target="GEO">
      <data key="d0">75829</data>
    </edge>
    <edge source="USA" target="GMB">
      <data key="d0">10382</data>
    </edge>
    <edge source="USA" target="DEU">
      <data key="d0">33993685</data>
    </edge>
    <edge source="USA" target="GHA">
      <data key="d0">10852689</data>
    </edge>
    <edge source="USA" target="GRC">
      <data key="d0">15894120</data>
    </edge>
    <edge source="USA" target="GTM">
      <data key="d0">135139797</data>
    </edge>
    <edge source="USA" target="HND">
      <data key="d0">61319361</data>
    </edge>
    <edge source="USA" target="HKG">
      <data key="d0">21890414</data>
    </edge>
    <edge source="USA" target="HUN">
      <data key="d0">134408</data>
    </edge>
    <edge source="USA" target="IDN">
      <data key="d0">29782470</data>
    </edge>
    <edge source="USA" target="IRL">
      <data key="d0">4645217</data>
    </edge>
    <edge source="USA" target="ISR">
      <data key="d0">77675281</data>
    </edge>
    <edge source="USA" target="ITA">
      <data key="d0">124256564</data>
    </edge>
    <edge source="USA" target="CIV">
      <data key="d0">225584</data>
    </edge>
    <edge source="USA" target="JAM">
      <data key="d0">187095718</data>
    </edge>
    <edge source="USA" target="JPN">
      <data key="d0">546066724</data>
    </edge>
    <edge source="USA" target="KAZ">
      <data key="d0">451334</data>
    </edge>
    <edge source="USA" target="JOR">
      <data key="d0">660419</data>
    </edge>
    <edge source="USA" target="KOR">
      <data key="d0">274515731</data>
    </edge>
    <edge source="USA" target="LBN">
      <data key="d0">4675760</data>
    </edge>
    <edge source="USA" target="LVA">
      <data key="d0">542235</data>
    </edge>
    <edge source="USA" target="LTU">
      <data key="d0">31899</data>
    </edge>
    <edge source="USA" target="MYS">
      <data key="d0">19054414</data>
    </edge>
    <edge source="USA" target="MRT">
      <data key="d0">101628</data>
    </edge>
    <edge source="USA" target="MEX">
      <data key="d0">3583469410</data>
    </edge>
    <edge source="USA" target="MAR">
      <data key="d0">11957777</data>
    </edge>
    <edge source="USA" target="MOZ">
      <data key="d0">6075506</data>
    </edge>
    <edge source="USA" target="OMN">
      <data key="d0">1531276</data>
    </edge>
    <edge source="USA" target="NAM">
      <data key="d0">107598</data>
    </edge>
    <edge source="USA" target="NLD">
      <data key="d0">378159726</data>
    </edge>
    <edge source="USA" target="NZL">
      <data key="d0">29160476</data>
    </edge>
    <edge source="USA" target="NIC">
      <data key="d0">1991497</data>
    </edge>
    <edge source="USA" target="NOR">
      <data key="d0">23718535</data>
    </edge>
    <edge source="USA" target="PAK">
      <data key="d0">979474</data>
    </edge>
    <edge source="USA" target="PAN">
      <data key="d0">175864126</data>
    </edge>
    <edge source="USA" target="PRY">
      <data key="d0">1169610</data>
    </edge>
    <edge source="USA" target="PER">
      <data key="d0">22518127</data>
    </edge>
    <edge source="USA" target="PHL">
      <data key="d0">7379385</data>
    </edge>
    <edge source="USA" target="POL">
      <data key="d0">428051</data>
    </edge>
    <edge source="USA" target="PRT">
      <data key="d0">9780073</data>
    </edge>
    <edge source="USA" target="ROU">
      <data key="d0">2278465</data>
    </edge>
    <edge source="USA" target="RUS">
      <data key="d0">6679834</data>
    </edge>
    <edge source="USA" target="SAU">
      <data key="d0">17011236</data>
    </edge>
    <edge source="USA" target="SEN">
      <data key="d0">26035</data>
    </edge>
    <edge source="USA" target="IND">
      <data key="d0">80682512</data>
    </edge>
    <edge source="USA" target="SGP">
      <data key="d0">319170713</data>
    </edge>
    <edge source="USA" target="VNM">
      <data key="d0">148307</data>
    </edge>
    <edge source="USA" target="SVN">
      <data key="d0">754509</data>
    </edge>
    <edge source="USA" target="ZAF">
      <data key="d0">66222721</data>
    </edge>
    <edge source="USA" target="ESP">
      <data key="d0">74171200</data>
    </edge>
    <edge source="USA" target="SWE">
      <data key="d0">8797966</data>
    </edge>
    <edge source="USA" target="CHE">
      <data key="d0">5328261</data>
    </edge>
    <edge source="USA" target="THA">
      <data key="d0">54827926</data>
    </edge>
    <edge source="USA" target="TGO">
      <data key="d0">32593</data>
    </edge>
    <edge source="USA" target="ARE">
      <data key="d0">28699122</data>
    </edge>
    <edge source="USA" target="TUN">
      <data key="d0">298967</data>
    </edge>
    <edge source="USA" target="TUR">
      <data key="d0">24374367</data>
    </edge>
    <edge source="USA" target="UGA">
      <data key="d0">36900</data>
    </edge>
    <edge source="USA" target="UKR">
      <data key="d0">210809</data>
    </edge>
    <edge source="USA" target="EGY">
      <data key="d0">13426494</data>
    </edge>
    <edge source="USA" target="GBR">
      <data key="d0">63993415</data>
    </edge>
    <edge source="USA" target="TZA">
      <data key="d0">79225</data>
    </edge>
    <edge source="USA" target="URY">
      <data key="d0">1300091</data>
    </edge>
    <edge source="USA" target="SRB">
      <data key="d0">35356</data>
    </edge>
    <edge source="AZE" target="ALB">
      <data key="d0">1542618</data>
    </edge>
    <edge source="AZE" target="ARG">
      <data key="d0">7255366</data>
    </edge>
    <edge source="AZE" target="BGR">
      <data key="d0">1986687</data>
    </edge>
    <edge source="AZE" target="BLR">
      <data key="d0">28768</data>
    </edge>
    <edge source="AZE" target="HRV">
      <data key="d0">3741901</data>
    </edge>
    <edge source="AZE" target="FRA">
      <data key="d0">204907789</data>
    </edge>
    <edge source="AZE" target="GEO">
      <data key="d0">64331046</data>
    </edge>
    <edge source="AZE" target="DEU">
      <data key="d0">392357</data>
    </edge>
    <edge source="AZE" target="GRC">
      <data key="d0">22515385</data>
    </edge>
    <edge source="AZE" target="IDN">
      <data key="d0">5468815</data>
    </edge>
    <edge source="AZE" target="ISR">
      <data key="d0">133836020</data>
    </edge>
    <edge source="AZE" target="ITA">
      <data key="d0">758604914</data>
    </edge>
    <edge source="AZE" target="KAZ">
      <data key="d0">2264379</data>
    </edge>
    <edge source="AZE" target="NLD">
      <data key="d0">21182790</data>
    </edge>
    <edge source="AZE" target="ROU">
      <data key="d0">7402682</data>
    </edge>
    <edge source="AZE" target="RUS">
      <data key="d0">4111694</data>
    </edge>
    <edge source="AZE" target="SEN">
      <data key="d0">6306385</data>
    </edge>
    <edge source="AZE" target="SVN">
      <data key="d0">2290417</data>
    </edge>
    <edge source="AZE" target="ESP">
      <data key="d0">6681877</data>
    </edge>
    <edge source="AZE" target="CHE">
      <data key="d0">31378464</data>
    </edge>
    <edge source="AZE" target="ARE">
      <data key="d0">25760</data>
    </edge>
    <edge source="AZE" target="TUN">
      <data key="d0">3803570</data>
    </edge>
    <edge source="AZE" target="TUR">
      <data key="d0">70004288</data>
    </edge>
    <edge source="AZE" target="UKR">
      <data key="d0">18745142</data>
    </edge>
    <edge source="AZE" target="GBR">
      <data key="d0">13672958</data>
    </edge>
    <edge source="AZE" target="SRB">
      <data key="d0">7855750</data>
    </edge>
    <edge source="BGR" target="ALB">
      <data key="d0">35429</data>
    </edge>
    <edge source="BGR" target="AZE">
      <data key="d0">26554</data>
    </edge>
    <edge source="BGR" target="BOL">
      <data key="d0">62449</data>
    </edge>
    <edge source="BGR" target="KHM">
      <data key="d0">125427</data>
    </edge>
    <edge source="BGR" target="CHN">
      <data key="d0">52765</data>
    </edge>
    <edge source="BGR" target="HRV">
      <data key="d0">27651</data>
    </edge>
    <edge source="BGR" target="BEN">
      <data key="d0">36415</data>
    </edge>
    <edge source="BGR" target="FRA">
      <data key="d0">40758</data>
    </edge>
    <edge source="BGR" target="GEO">
      <data key="d0">33145420</data>
    </edge>
    <edge source="BGR" target="DEU">
      <data key="d0">1160302</data>
    </edge>
    <edge source="BGR" target="GRC">
      <data key="d0">2805248</data>
    </edge>
    <edge source="BGR" target="HND">
      <data key="d0">35084</data>
    </edge>
    <edge source="BGR" target="HUN">
      <data key="d0">258818</data>
    </edge>
    <edge source="BGR" target="ISR">
      <data key="d0">8142808</data>
    </edge>
    <edge source="BGR" target="ITA">
      <data key="d0">48916341</data>
    </edge>
    <edge source="BGR" target="LBN">
      <data key="d0">286196</data>
    </edge>
    <edge source="BGR" target="LTU">
      <data key="d0">20820</data>
    </edge>
    <edge source="BGR" target="MDA">
      <data key="d0">36867</data>
    </edge>
    <edge source="BGR" target="NLD">
      <data key="d0">122356</data>
    </edge>
    <edge source="BGR" target="NOR">
      <data key="d0">21844</data>
    </edge>
    <edge source="BGR" target="PAN">
      <data key="d0">147857</data>
    </edge>
    <edge source="BGR" target="PRT">
      <data key="d0">11594</data>
    </edge>
    <edge source="BGR" target="ROU">
      <data key="d0">18837801</data>
    </edge>
    <edge source="BGR" target="RUS">
      <data key="d0">441693</data>
    </edge>
    <edge source="BGR" target="SGP">
      <data key="d0">11206603</data>
    </edge>
    <edge source="BGR" target="SVK">
      <data key="d0">428216</data>
    </edge>
    <edge source="BGR" target="SVN">
      <data key="d0">19840901</data>
    </edge>
    <edge source="BGR" target="ESP">
      <data key="d0">5341998</data>
    </edge>
    <edge source="BGR" target="TUR">
      <data key="d0">61040411</data>
    </edge>
    <edge source="BGR" target="UKR">
      <data key="d0">5670626</data>
    </edge>
    <edge source="BGR" target="MKD">
      <data key="d0">21172073</data>
    </edge>
    <edge source="BGR" target="EGY">
      <data key="d0">68735</data>
    </edge>
    <edge source="BGR" target="GBR">
      <data key="d0">1557521</data>
    </edge>
    <edge source="BGR" target="USA">
      <data key="d0">74520</data>
    </edge>
    <edge source="BGR" target="SRB">
      <data key="d0">244122237</data>
    </edge>
    <edge source="BLR" target="ARM">
      <data key="d0">13400</data>
    </edge>
    <edge source="BLR" target="BEL">
      <data key="d0">7452800</data>
    </edge>
    <edge source="BLR" target="CZE">
      <data key="d0">271000</data>
    </edge>
    <edge source="BLR" target="EST">
      <data key="d0">135331800</data>
    </edge>
    <edge source="BLR" target="FIN">
      <data key="d0">34900</data>
    </edge>
    <edge source="BLR" target="DEU">
      <data key="d0">27600</data>
    </edge>
    <edge source="BLR" target="HUN">
      <data key="d0">45463600</data>
    </edge>
    <edge source="BLR" target="ITA">
      <data key="d0">1190800</data>
    </edge>
    <edge source="BLR" target="LVA">
      <data key="d0">376025400</data>
    </edge>
    <edge source="BLR" target="LTU">
      <data key="d0">209106800</data>
    </edge>
    <edge source="BLR" target="MDA">
      <data key="d0">21505900</data>
    </edge>
    <edge source="BLR" target="NLD">
      <data key="d0">55633600</data>
    </edge>
    <edge source="BLR" target="POL">
      <data key="d0">69633100</data>
    </edge>
    <edge source="BLR" target="ROU">
      <data key="d0">2777300</data>
    </edge>
    <edge source="BLR" target="RUS">
      <data key="d0">65931300</data>
    </edge>
    <edge source="BLR" target="SVK">
      <data key="d0">762700</data>
    </edge>
    <edge source="BLR" target="UKR">
      <data key="d0">372051200</data>
    </edge>
    <edge source="BLR" target="GBR">
      <data key="d0">64628800</data>
    </edge>
    <edge source="BLR" target="USA">
      <data key="d0">218000</data>
    </edge>
    <edge source="GEO" target="AZE">
      <data key="d0">452449</data>
    </edge>
    <edge source="GEO" target="ARM">
      <data key="d0">5709067</data>
    </edge>
    <edge source="GEO" target="FRA">
      <data key="d0">33593</data>
    </edge>
    <edge source="GEO" target="GRC">
      <data key="d0">26305</data>
    </edge>
    <edge source="GEO" target="PAN">
      <data key="d0">99106</data>
    </edge>
    <edge source="GEO" target="RUS">
      <data key="d0">47750</data>
    </edge>
    <edge source="GEO" target="CHE">
      <data key="d0">2630475</data>
    </edge>
    <edge source="GEO" target="TUR">
      <data key="d0">7829918</data>
    </edge>
    <edge source="GEO" target="GBR">
      <data key="d0">1078106</data>
    </edge>
    <edge source="IDN" target="ARG">
      <data key="d0">265338</data>
    </edge>
    <edge source="IDN" target="AUS">
      <data key="d0">600195036</data>
    </edge>
    <edge source="IDN" target="BRA">
      <data key="d0">3704835</data>
    </edge>
    <edge source="IDN" target="KHM">
      <data key="d0">588120</data>
    </edge>
    <edge source="IDN" target="CHN">
      <data key="d0">960805265</data>
    </edge>
    <edge source="IDN" target="FRA">
      <data key="d0">40691</data>
    </edge>
    <edge source="IDN" target="HKG">
      <data key="d0">6124933</data>
    </edge>
    <edge source="IDN" target="ITA">
      <data key="d0">77973807</data>
    </edge>
    <edge source="IDN" target="JPN">
      <data key="d0">2555813798</data>
    </edge>
    <edge source="IDN" target="JOR">
      <data key="d0">12200</data>
    </edge>
    <edge source="IDN" target="KOR">
      <data key="d0">1482864374</data>
    </edge>
    <edge source="IDN" target="MYS">
      <data key="d0">154010548</data>
    </edge>
    <edge source="IDN" target="NLD">
      <data key="d0">3154839</data>
    </edge>
    <edge source="IDN" target="NZL">
      <data key="d0">4053853</data>
    </edge>
    <edge source="IDN" target="PAK">
      <data key="d0">9784653</data>
    </edge>
    <edge source="IDN" target="PHL">
      <data key="d0">29885637</data>
    </edge>
    <edge source="IDN" target="PRT">
      <data key="d0">203294</data>
    </edge>
    <edge source="IDN" target="SAU">
      <data key="d0">1244988</data>
    </edge>
    <edge source="IDN" target="IND">
      <data key="d0">117101947</data>
    </edge>
    <edge source="IDN" target="SGP">
      <data key="d0">768370935</data>
    </edge>
    <edge source="IDN" target="VNM">
      <data key="d0">36578354</data>
    </edge>
    <edge source="IDN" target="ESP">
      <data key="d0">26276</data>
    </edge>
    <edge source="IDN" target="THA">
      <data key="d0">128002321</data>
    </edge>
    <edge source="IDN" target="ARE">
      <data key="d0">14396509</data>
    </edge>
    <edge source="IDN" target="TUR">
      <data key="d0">8730516</data>
    </edge>
    <edge source="IDN" target="GBR">
      <data key="d0">18610</data>
    </edge>
    <edge source="IDN" target="USA">
      <data key="d0">453932100</data>
    </edge>
    <edge source="ISR" target="GRC">
      <data key="d0">1292000</data>
    </edge>
    <edge source="ISR" target="HKG">
      <data key="d0">65000</data>
    </edge>
    <edge source="ISR" target="HUN">
      <data key="d0">53000</data>
    </edge>
    <edge source="ISR" target="ITA">
      <data key="d0">3329000</data>
    </edge>
    <edge source="ISR" target="JOR">
      <data key="d0">22000</data>
    </edge>
    <edge source="ISR" target="ROU">
      <data key="d0">122000</data>
    </edge>
    <edge source="ISR" target="ESP">
      <data key="d0">16000</data>
    </edge>
    <edge source="ISR" target="TUR">
      <data key="d0">315000</data>
    </edge>
    <edge source="ISR" target="UKR">
      <data key="d0">106000</data>
    </edge>
    <edge source="ISR" target="USA">
      <data key="d0">11000</data>
    </edge>
    <edge source="KAZ" target="AZE">
      <data key="d0">480500</data>
    </edge>
    <edge source="KAZ" target="CHN">
      <data key="d0">106120800</data>
    </edge>
    <edge source="KAZ" target="EST">
      <data key="d0">665100</data>
    </edge>
    <edge source="KAZ" target="FIN">
      <data key="d0">37030000</data>
    </edge>
    <edge source="KAZ" target="DEU">
      <data key="d0">179148800</data>
    </edge>
    <edge source="KAZ" target="ITA">
      <data key="d0">525695000</data>
    </edge>
    <edge source="KAZ" target="KGZ">
      <data key="d0">11788300</data>
    </edge>
    <edge source="KAZ" target="LVA">
      <data key="d0">844200</data>
    </edge>
    <edge source="KAZ" target="LTU">
      <data key="d0">2862600</data>
    </edge>
    <edge source="KAZ" target="NLD">
      <data key="d0">37040700</data>
    </edge>
    <edge source="KAZ" target="PAN">
      <data key="d0">20455000</data>
    </edge>
    <edge source="KAZ" target="POL">
      <data key="d0">51437300</data>
    </edge>
    <edge source="KAZ" target="RUS">
      <data key="d0">633049800</data>
    </edge>
    <edge source="KAZ" target="SGP">
      <data key="d0">29953400</data>
    </edge>
    <edge source="KAZ" target="SVK">
      <data key="d0">24065900</data>
    </edge>
    <edge source="KAZ" target="CHE">
      <data key="d0">88319800</data>
    </edge>
    <edge source="KAZ" target="TUR">
      <data key="d0">1263100</data>
    </edge>
    <edge source="KAZ" target="UKR">
      <data key="d0">212334800</data>
    </edge>
    <edge source="KAZ" target="GBR">
      <data key="d0">137390600</data>
    </edge>
    <edge source="KAZ" target="USA">
      <data key="d0">25266500</data>
    </edge>
    <edge source="ROU" target="ALB">
      <data key="d0">6601000</data>
    </edge>
    <edge source="ROU" target="AUT">
      <data key="d0">5063000</data>
    </edge>
    <edge source="ROU" target="BEL">
      <data key="d0">39000</data>
    </edge>
    <edge source="ROU" target="BOL">
      <data key="d0">96000</data>
    </edge>
    <edge source="ROU" target="BGR">
      <data key="d0">151640992</data>
    </edge>
    <edge source="ROU" target="KHM">
      <data key="d0">211000</data>
    </edge>
    <edge source="ROU" target="CAN">
      <data key="d0">14000</data>
    </edge>
    <edge source="ROU" target="CHN">
      <data key="d0">16000</data>
    </edge>
    <edge source="ROU" target="HRV">
      <data key="d0">230000</data>
    </edge>
    <edge source="ROU" target="CZE">
      <data key="d0">286000</data>
    </edge>
    <edge source="ROU" target="DNK">
      <data key="d0">77000</data>
    </edge>
    <edge source="ROU" target="FRA">
      <data key="d0">1384000</data>
    </edge>
    <edge source="ROU" target="GEO">
      <data key="d0">40008000</data>
    </edge>
    <edge source="ROU" target="DEU">
      <data key="d0">4552000</data>
    </edge>
    <edge source="ROU" target="GRC">
      <data key="d0">10897000</data>
    </edge>
    <edge source="ROU" target="HND">
      <data key="d0">152000</data>
    </edge>
    <edge source="ROU" target="HUN">
      <data key="d0">2982000</data>
    </edge>
    <edge source="ROU" target="IRL">
      <data key="d0">11000</data>
    </edge>
    <edge source="ROU" target="ISR">
      <data key="d0">21231000</data>
    </edge>
    <edge source="ROU" target="ITA">
      <data key="d0">16280000</data>
    </edge>
    <edge source="ROU" target="LBN">
      <data key="d0">382000</data>
    </edge>
    <edge source="ROU" target="LVA">
      <data key="d0">19000</data>
    </edge>
    <edge source="ROU" target="LTU">
      <data key="d0">19000</data>
    </edge>
    <edge source="ROU" target="MDA">
      <data key="d0">73364000</data>
    </edge>
    <edge source="ROU" target="NLD">
      <data key="d0">1714000</data>
    </edge>
    <edge source="ROU" target="NOR">
      <data key="d0">34000</data>
    </edge>
    <edge source="ROU" target="PAK">
      <data key="d0">229000</data>
    </edge>
    <edge source="ROU" target="PAN">
      <data key="d0">103000</data>
    </edge>
    <edge source="ROU" target="PHL">
      <data key="d0">21000</data>
    </edge>
    <edge source="ROU" target="POL">
      <data key="d0">138000</data>
    </edge>
    <edge source="ROU" target="PRT">
      <data key="d0">15000</data>
    </edge>
    <edge source="ROU" target="RUS">
      <data key="d0">1770000</data>
    </edge>
    <edge source="ROU" target="IND">
      <data key="d0">273000</data>
    </edge>
    <edge source="ROU" target="SVK">
      <data key="d0">119000</data>
    </edge>
    <edge source="ROU" target="SVN">
      <data key="d0">30636000</data>
    </edge>
    <edge source="ROU" target="ESP">
      <data key="d0">10000</data>
    </edge>
    <edge source="ROU" target="SWE">
      <data key="d0">33000</data>
    </edge>
    <edge source="ROU" target="CHE">
      <data key="d0">1116000</data>
    </edge>
    <edge source="ROU" target="ARE">
      <data key="d0">34000</data>
    </edge>
    <edge source="ROU" target="TUN">
      <data key="d0">6112000</data>
    </edge>
    <edge source="ROU" target="TUR">
      <data key="d0">81094000</data>
    </edge>
    <edge source="ROU" target="UKR">
      <data key="d0">58267000</data>
    </edge>
    <edge source="ROU" target="MKD">
      <data key="d0">58000</data>
    </edge>
    <edge source="ROU" target="EGY">
      <data key="d0">6980000</data>
    </edge>
    <edge source="ROU" target="GBR">
      <data key="d0">2471000</data>
    </edge>
    <edge source="ROU" target="USA">
      <data key="d0">10961000</data>
    </edge>
    <edge source="ROU" target="SRB">
      <data key="d0">27033000</data>
    </edge>
    <edge source="SVN" target="AUT">
      <data key="d0">213253</data>
    </edge>
    <edge source="SVN" target="BGR">
      <data key="d0">98065</data>
    </edge>
    <edge source="SVN" target="HRV">
      <data key="d0">2437450</data>
    </edge>
    <edge source="SVN" target="CZE">
      <data key="d0">43591</data>
    </edge>
    <edge source="SVN" target="FRA">
      <data key="d0">36207</data>
    </edge>
    <edge source="SVN" target="DEU">
      <data key="d0">207151</data>
    </edge>
    <edge source="SVN" target="HUN">
      <data key="d0">7446846</data>
    </edge>
    <edge source="SVN" target="ITA">
      <data key="d0">35879</data>
    </edge>
    <edge source="SVN" target="PAN">
      <data key="d0">11679</data>
    </edge>
    <edge source="SVN" target="RUS">
      <data key="d0">75840</data>
    </edge>
    <edge source="SVN" target="CHE">
      <data key="d0">165888</data>
    </edge>
    <edge source="SVN" target="MKD">
      <data key="d0">977372</data>
    </edge>
    <edge source="SVN" target="GBR">
      <data key="d0">780342</data>
    </edge>
    <edge source="SVN" target="USA">
      <data key="d0">122520</data>
    </edge>
    <edge source="SVN" target="SRB">
      <data key="d0">804235</data>
    </edge>
    <edge source="ARE" target="DZA">
      <data key="d0">8955353</data>
    </edge>
    <edge source="ARE" target="AZE">
      <data key="d0">484729</data>
    </edge>
    <edge source="ARE" target="AUS">
      <data key="d0">54919</data>
    </edge>
    <edge source="ARE" target="ARM">
      <data key="d0">53700</data>
    </edge>
    <edge source="ARE" target="BEL">
      <data key="d0">13968</data>
    </edge>
    <edge source="ARE" target="CMR">
      <data key="d0">222814</data>
    </edge>
    <edge source="ARE" target="LKA">
      <data key="d0">1932725</data>
    </edge>
    <edge source="ARE" target="CHN">
      <data key="d0">413271</data>
    </edge>
    <edge source="ARE" target="ETH">
      <data key="d0">809199</data>
    </edge>
    <edge source="ARE" target="EST">
      <data key="d0">28042</data>
    </edge>
    <edge source="ARE" target="GEO">
      <data key="d0">29945</data>
    </edge>
    <edge source="ARE" target="GMB">
      <data key="d0">11305</data>
    </edge>
    <edge source="ARE" target="DEU">
      <data key="d0">117887</data>
    </edge>
    <edge source="ARE" target="GHA">
      <data key="d0">48462</data>
    </edge>
    <edge source="ARE" target="GRC">
      <data key="d0">229067</data>
    </edge>
    <edge source="ARE" target="HKG">
      <data key="d0">329880</data>
    </edge>
    <edge source="ARE" target="HUN">
      <data key="d0">36757</data>
    </edge>
    <edge source="ARE" target="IDN">
      <data key="d0">391193</data>
    </edge>
    <edge source="ARE" target="CIV">
      <data key="d0">47171</data>
    </edge>
    <edge source="ARE" target="KAZ">
      <data key="d0">1301159</data>
    </edge>
    <edge source="ARE" target="JOR">
      <data key="d0">571970</data>
    </edge>
    <edge source="ARE" target="KOR">
      <data key="d0">219176</data>
    </edge>
    <edge source="ARE" target="LBN">
      <data key="d0">701338</data>
    </edge>
    <edge source="ARE" target="MDG">
      <data key="d0">645879</data>
    </edge>
    <edge source="ARE" target="MYS">
      <data key="d0">472884</data>
    </edge>
    <edge source="ARE" target="MRT">
      <data key="d0">30000</data>
    </edge>
    <edge source="ARE" target="MAR">
      <data key="d0">19791</data>
    </edge>
    <edge source="ARE" target="MOZ">
      <data key="d0">23118</data>
    </edge>
    <edge source="ARE" target="OMN">
      <data key="d0">5524989</data>
    </edge>
    <edge source="ARE" target="NZL">
      <data key="d0">56292</data>
    </edge>
    <edge source="ARE" target="PAK">
      <data key="d0">8739946</data>
    </edge>
    <edge source="ARE" target="PAN">
      <data key="d0">11300</data>
    </edge>
    <edge source="ARE" target="PHL">
      <data key="d0">346112</data>
    </edge>
    <edge source="ARE" target="PRT">
      <data key="d0">141773</data>
    </edge>
    <edge source="ARE" target="RUS">
      <data key="d0">93621</data>
    </edge>
    <edge source="ARE" target="SAU">
      <data key="d0">3149631</data>
    </edge>
    <edge source="ARE" target="SEN">
      <data key="d0">45117</data>
    </edge>
    <edge source="ARE" target="IND">
      <data key="d0">1836887</data>
    </edge>
    <edge source="ARE" target="SGP">
      <data key="d0">801556</data>
    </edge>
    <edge source="ARE" target="VNM">
      <data key="d0">118829</data>
    </edge>
    <edge source="ARE" target="ZAF">
      <data key="d0">79795</data>
    </edge>
    <edge source="ARE" target="THA">
      <data key="d0">461288</data>
    </edge>
    <edge source="ARE" target="TGO">
      <data key="d0">12493</data>
    </edge>
    <edge source="ARE" target="TUR">
      <data key="d0">65311</data>
    </edge>
    <edge source="ARE" target="EGY">
      <data key="d0">418222</data>
    </edge>
    <edge source="ARE" target="GBR">
      <data key="d0">81088</data>
    </edge>
    <edge source="ARE" target="TZA">
      <data key="d0">1219384</data>
    </edge>
    <edge source="ARE" target="USA">
      <data key="d0">43504</data>
    </edge>
    <edge source="ARE" target="BFA">
      <data key="d0">10136</data>
    </edge>
    <edge source="ARE" target="SRB">
      <data key="d0">33316</data>
    </edge>
    <edge source="UKR" target="AZE">
      <data key="d0">37090</data>
    </edge>
    <edge source="UKR" target="AUT">
      <data key="d0">936860</data>
    </edge>
    <edge source="UKR" target="ARM">
      <data key="d0">18220</data>
    </edge>
    <edge source="UKR" target="BEL">
      <data key="d0">5142120</data>
    </edge>
    <edge source="UKR" target="BRA">
      <data key="d0">66990</data>
    </edge>
    <edge source="UKR" target="BGR">
      <data key="d0">1025450</data>
    </edge>
    <edge source="UKR" target="BLR">
      <data key="d0">1500290</data>
    </edge>
    <edge source="UKR" target="CHN">
      <data key="d0">181920</data>
    </edge>
    <edge source="UKR" target="HRV">
      <data key="d0">17010</data>
    </edge>
    <edge source="UKR" target="CZE">
      <data key="d0">14392970</data>
    </edge>
    <edge source="UKR" target="DNK">
      <data key="d0">181940</data>
    </edge>
    <edge source="UKR" target="ETH">
      <data key="d0">19200</data>
    </edge>
    <edge source="UKR" target="EST">
      <data key="d0">194960</data>
    </edge>
    <edge source="UKR" target="FRA">
      <data key="d0">91980</data>
    </edge>
    <edge source="UKR" target="GEO">
      <data key="d0">27790</data>
    </edge>
    <edge source="UKR" target="DEU">
      <data key="d0">702290</data>
    </edge>
    <edge source="UKR" target="GRC">
      <data key="d0">826160</data>
    </edge>
    <edge source="UKR" target="HUN">
      <data key="d0">2456530</data>
    </edge>
    <edge source="UKR" target="IRL">
      <data key="d0">17785790</data>
    </edge>
    <edge source="UKR" target="ITA">
      <data key="d0">69281830</data>
    </edge>
    <edge source="UKR" target="KAZ">
      <data key="d0">20270</data>
    </edge>
    <edge source="UKR" target="KGZ">
      <data key="d0">18210</data>
    </edge>
    <edge source="UKR" target="LVA">
      <data key="d0">4666030</data>
    </edge>
    <edge source="UKR" target="LTU">
      <data key="d0">584900</data>
    </edge>
    <edge source="UKR" target="MDA">
      <data key="d0">10378950</data>
    </edge>
    <edge source="UKR" target="NLD">
      <data key="d0">475890</data>
    </edge>
    <edge source="UKR" target="PAK">
      <data key="d0">58240</data>
    </edge>
    <edge source="UKR" target="PAN">
      <data key="d0">69172310</data>
    </edge>
    <edge source="UKR" target="POL">
      <data key="d0">19384540</data>
    </edge>
    <edge source="UKR" target="ROU">
      <data key="d0">24772640</data>
    </edge>
    <edge source="UKR" target="RUS">
      <data key="d0">22176640</data>
    </edge>
    <edge source="UKR" target="IND">
      <data key="d0">368510</data>
    </edge>
    <edge source="UKR" target="SVK">
      <data key="d0">2242130</data>
    </edge>
    <edge source="UKR" target="SVN">
      <data key="d0">22050</data>
    </edge>
    <edge source="UKR" target="ESP">
      <data key="d0">359710</data>
    </edge>
    <edge source="UKR" target="CHE">
      <data key="d0">5023470</data>
    </edge>
    <edge source="UKR" target="TUR">
      <data key="d0">2287740</data>
    </edge>
    <edge source="UKR" target="MKD">
      <data key="d0">16620</data>
    </edge>
    <edge source="UKR" target="GBR">
      <data key="d0">45769310</data>
    </edge>
    <edge source="UKR" target="USA">
      <data key="d0">222920</data>
    </edge>
    <edge source="UKR" target="SRB">
      <data key="d0">4718400</data>
    </edge>
    <edge source="AUS" target="BRA">
      <data key="d0">18092460</data>
    </edge>
    <edge source="AUS" target="CAN">
      <data key="d0">14779</data>
    </edge>
    <edge source="AUS" target="LKA">
      <data key="d0">14437</data>
    </edge>
    <edge source="AUS" target="CHL">
      <data key="d0">1715585</data>
    </edge>
    <edge source="AUS" target="CHN">
      <data key="d0">250991469</data>
    </edge>
    <edge source="AUS" target="DNK">
      <data key="d0">29866</data>
    </edge>
    <edge source="AUS" target="FRA">
      <data key="d0">10852</data>
    </edge>
    <edge source="AUS" target="DEU">
      <data key="d0">60506</data>
    </edge>
    <edge source="AUS" target="GHA">
      <data key="d0">20525</data>
    </edge>
    <edge source="AUS" target="HKG">
      <data key="d0">49186825</data>
    </edge>
    <edge source="AUS" target="IDN">
      <data key="d0">36755671</data>
    </edge>
    <edge source="AUS" target="ITA">
      <data key="d0">137801</data>
    </edge>
    <edge source="AUS" target="JPN">
      <data key="d0">828231007</data>
    </edge>
    <edge source="AUS" target="KOR">
      <data key="d0">921700331</data>
    </edge>
    <edge source="AUS" target="MYS">
      <data key="d0">19836343</data>
    </edge>
    <edge source="AUS" target="MUS">
      <data key="d0">67238</data>
    </edge>
    <edge source="AUS" target="OMN">
      <data key="d0">79185</data>
    </edge>
    <edge source="AUS" target="NLD">
      <data key="d0">4187953</data>
    </edge>
    <edge source="AUS" target="NZL">
      <data key="d0">372314268</data>
    </edge>
    <edge source="AUS" target="PER">
      <data key="d0">27067</data>
    </edge>
    <edge source="AUS" target="PHL">
      <data key="d0">69402384</data>
    </edge>
    <edge source="AUS" target="SAU">
      <data key="d0">550123</data>
    </edge>
    <edge source="AUS" target="IND">
      <data key="d0">2125457</data>
    </edge>
    <edge source="AUS" target="SGP">
      <data key="d0">1088431631</data>
    </edge>
    <edge source="AUS" target="SVK">
      <data key="d0">22878</data>
    </edge>
    <edge source="AUS" target="VNM">
      <data key="d0">6473191</data>
    </edge>
    <edge source="AUS" target="ZAF">
      <data key="d0">32233792</data>
    </edge>
    <edge source="AUS" target="THA">
      <data key="d0">95916090</data>
    </edge>
    <edge source="AUS" target="ARE">
      <data key="d0">118609</data>
    </edge>
    <edge source="AUS" target="TUR">
      <data key="d0">27286</data>
    </edge>
    <edge source="AUS" target="GBR">
      <data key="d0">49267</data>
    </edge>
    <edge source="AUS" target="USA">
      <data key="d0">717360789</data>
    </edge>
    <edge source="AUS" target="SRB">
      <data key="d0">66616</data>
    </edge>
    <edge source="BOL" target="ARG">
      <data key="d0">5190965</data>
    </edge>
    <edge source="BOL" target="BRA">
      <data key="d0">25280490</data>
    </edge>
    <edge source="BOL" target="CHL">
      <data key="d0">77144</data>
    </edge>
    <edge source="BOL" target="DEU">
      <data key="d0">616431</data>
    </edge>
    <edge source="BOL" target="PRY">
      <data key="d0">446151</data>
    </edge>
    <edge source="BOL" target="PER">
      <data key="d0">69933</data>
    </edge>
    <edge source="BOL" target="USA">
      <data key="d0">18100639</data>
    </edge>
    <edge source="CHL" target="ARG">
      <data key="d0">11169845</data>
    </edge>
    <edge source="CHL" target="BOL">
      <data key="d0">11683780</data>
    </edge>
    <edge source="CHL" target="BRA">
      <data key="d0">3695415</data>
    </edge>
    <edge source="CHL" target="ECU">
      <data key="d0">9562214</data>
    </edge>
    <edge source="CHL" target="GTM">
      <data key="d0">16145</data>
    </edge>
    <edge source="CHL" target="JPN">
      <data key="d0">205715</data>
    </edge>
    <edge source="CHL" target="MEX">
      <data key="d0">1493743</data>
    </edge>
    <edge source="CHL" target="PAN">
      <data key="d0">12387269</data>
    </edge>
    <edge source="CHL" target="PRY">
      <data key="d0">1180281</data>
    </edge>
    <edge source="CHL" target="PER">
      <data key="d0">64174952</data>
    </edge>
    <edge source="CHL" target="GBR">
      <data key="d0">12272</data>
    </edge>
    <edge source="CHL" target="USA">
      <data key="d0">53589133</data>
    </edge>
    <edge source="CHL" target="URY">
      <data key="d0">33086</data>
    </edge>
    <edge source="CHN" target="AZE">
      <data key="d0">32900</data>
    </edge>
    <edge source="CHN" target="ARG">
      <data key="d0">31940</data>
    </edge>
    <edge source="CHN" target="AUS">
      <data key="d0">102777497</data>
    </edge>
    <edge source="CHN" target="AUT">
      <data key="d0">4054361</data>
    </edge>
    <edge source="CHN" target="BEL">
      <data key="d0">1157462</data>
    </edge>
    <edge source="CHN" target="BRA">
      <data key="d0">221627</data>
    </edge>
    <edge source="CHN" target="BLR">
      <data key="d0">649302</data>
    </edge>
    <edge source="CHN" target="KHM">
      <data key="d0">426578</data>
    </edge>
    <edge source="CHN" target="CAN">
      <data key="d0">10474436</data>
    </edge>
    <edge source="CHN" target="LKA">
      <data key="d0">598961</data>
    </edge>
    <edge source="CHN" target="CHL">
      <data key="d0">548552</data>
    </edge>
    <edge source="CHN" target="COL">
      <data key="d0">5604850</data>
    </edge>
    <edge source="CHN" target="CRI">
      <data key="d0">905025</data>
    </edge>
    <edge source="CHN" target="HRV">
      <data key="d0">114690</data>
    </edge>
    <edge source="CHN" target="DNK">
      <data key="d0">969212</data>
    </edge>
    <edge source="CHN" target="ECU">
      <data key="d0">2427885</data>
    </edge>
    <edge source="CHN" target="SLV">
      <data key="d0">3655606</data>
    </edge>
    <edge source="CHN" target="ETH">
      <data key="d0">85603</data>
    </edge>
    <edge source="CHN" target="FIN">
      <data key="d0">4105730</data>
    </edge>
    <edge source="CHN" target="FRA">
      <data key="d0">12436357</data>
    </edge>
    <edge source="CHN" target="GEO">
      <data key="d0">30503</data>
    </edge>
    <edge source="CHN" target="DEU">
      <data key="d0">15316075</data>
    </edge>
    <edge source="CHN" target="GHA">
      <data key="d0">816768</data>
    </edge>
    <edge source="CHN" target="GRC">
      <data key="d0">2459874</data>
    </edge>
    <edge source="CHN" target="GTM">
      <data key="d0">6047613</data>
    </edge>
    <edge source="CHN" target="HND">
      <data key="d0">622333</data>
    </edge>
    <edge source="CHN" target="HKG">
      <data key="d0">304177123</data>
    </edge>
    <edge source="CHN" target="HUN">
      <data key="d0">1380940</data>
    </edge>
    <edge source="CHN" target="IDN">
      <data key="d0">281941668</data>
    </edge>
    <edge source="CHN" target="ISR">
      <data key="d0">1494568</data>
    </edge>
    <edge source="CHN" target="ITA">
      <data key="d0">7574759</data>
    </edge>
    <edge source="CHN" target="CIV">
      <data key="d0">35658</data>
    </edge>
    <edge source="CHN" target="JAM">
      <data key="d0">30040</data>
    </edge>
    <edge source="CHN" target="JPN">
      <data key="d0">1324686891</data>
    </edge>
    <edge source="CHN" target="KAZ">
      <data key="d0">8996877</data>
    </edge>
    <edge source="CHN" target="JOR">
      <data key="d0">16900</data>
    </edge>
    <edge source="CHN" target="KOR">
      <data key="d0">406770118</data>
    </edge>
    <edge source="CHN" target="KGZ">
      <data key="d0">367732</data>
    </edge>
    <edge source="CHN" target="LBN">
      <data key="d0">131266</data>
    </edge>
    <edge source="CHN" target="LVA">
      <data key="d0">36924</data>
    </edge>
    <edge source="CHN" target="MDG">
      <data key="d0">732419</data>
    </edge>
    <edge source="CHN" target="MYS">
      <data key="d0">7126472</data>
    </edge>
    <edge source="CHN" target="MUS">
      <data key="d0">102160</data>
    </edge>
    <edge source="CHN" target="MEX">
      <data key="d0">39920920</data>
    </edge>
    <edge source="CHN" target="NLD">
      <data key="d0">35782947</data>
    </edge>
    <edge source="CHN" target="NZL">
      <data key="d0">749896</data>
    </edge>
    <edge source="CHN" target="NIC">
      <data key="d0">1035195</data>
    </edge>
    <edge source="CHN" target="NOR">
      <data key="d0">1660068</data>
    </edge>
    <edge source="CHN" target="PAK">
      <data key="d0">3463939</data>
    </edge>
    <edge source="CHN" target="PAN">
      <data key="d0">44865268</data>
    </edge>
    <edge source="CHN" target="PER">
      <data key="d0">1802845</data>
    </edge>
    <edge source="CHN" target="PHL">
      <data key="d0">20996237</data>
    </edge>
    <edge source="CHN" target="POL">
      <data key="d0">384885</data>
    </edge>
    <edge source="CHN" target="PRT">
      <data key="d0">26146</data>
    </edge>
    <edge source="CHN" target="ROU">
      <data key="d0">1814511</data>
    </edge>
    <edge source="CHN" target="RUS">
      <data key="d0">48335821</data>
    </edge>
    <edge source="CHN" target="SAU">
      <data key="d0">69098</data>
    </edge>
    <edge source="CHN" target="IND">
      <data key="d0">77553529</data>
    </edge>
    <edge source="CHN" target="SGP">
      <data key="d0">598947785</data>
    </edge>
    <edge source="CHN" target="VNM">
      <data key="d0">206250827</data>
    </edge>
    <edge source="CHN" target="ZAF">
      <data key="d0">8718071</data>
    </edge>
    <edge source="CHN" target="ESP">
      <data key="d0">4364692</data>
    </edge>
    <edge source="CHN" target="SWE">
      <data key="d0">5992906</data>
    </edge>
    <edge source="CHN" target="CHE">
      <data key="d0">9079610</data>
    </edge>
    <edge source="CHN" target="THA">
      <data key="d0">152320902</data>
    </edge>
    <edge source="CHN" target="ARE">
      <data key="d0">11034080</data>
    </edge>
    <edge source="CHN" target="TUR">
      <data key="d0">7339994</data>
    </edge>
    <edge source="CHN" target="UKR">
      <data key="d0">721545</data>
    </edge>
    <edge source="CHN" target="EGY">
      <data key="d0">65123</data>
    </edge>
    <edge source="CHN" target="GBR">
      <data key="d0">5307852</data>
    </edge>
    <edge source="CHN" target="TZA">
      <data key="d0">150766</data>
    </edge>
    <edge source="CHN" target="USA">
      <data key="d0">574282560</data>
    </edge>
    <edge source="CHN" target="URY">
      <data key="d0">118141</data>
    </edge>
    <edge source="CHN" target="SRB">
      <data key="d0">3178198</data>
    </edge>
    <edge source="CRI" target="ARG">
      <data key="d0">85333</data>
    </edge>
    <edge source="CRI" target="BEL">
      <data key="d0">439943</data>
    </edge>
    <edge source="CRI" target="BRA">
      <data key="d0">14347</data>
    </edge>
    <edge source="CRI" target="CAN">
      <data key="d0">539693</data>
    </edge>
    <edge source="CRI" target="CHL">
      <data key="d0">102581</data>
    </edge>
    <edge source="CRI" target="COL">
      <data key="d0">482722</data>
    </edge>
    <edge source="CRI" target="ECU">
      <data key="d0">136236</data>
    </edge>
    <edge source="CRI" target="SLV">
      <data key="d0">71759</data>
    </edge>
    <edge source="CRI" target="FRA">
      <data key="d0">18975</data>
    </edge>
    <edge source="CRI" target="DEU">
      <data key="d0">3936870</data>
    </edge>
    <edge source="CRI" target="GTM">
      <data key="d0">625104</data>
    </edge>
    <edge source="CRI" target="HND">
      <data key="d0">137462</data>
    </edge>
    <edge source="CRI" target="IDN">
      <data key="d0">66451</data>
    </edge>
    <edge source="CRI" target="ITA">
      <data key="d0">1876374</data>
    </edge>
    <edge source="CRI" target="JAM">
      <data key="d0">735078</data>
    </edge>
    <edge source="CRI" target="JPN">
      <data key="d0">64023</data>
    </edge>
    <edge source="CRI" target="MEX">
      <data key="d0">2369649</data>
    </edge>
    <edge source="CRI" target="NIC">
      <data key="d0">310525</data>
    </edge>
    <edge source="CRI" target="PAN">
      <data key="d0">2215507</data>
    </edge>
    <edge source="CRI" target="PER">
      <data key="d0">286304</data>
    </edge>
    <edge source="CRI" target="PRT">
      <data key="d0">464249</data>
    </edge>
    <edge source="CRI" target="ZAF">
      <data key="d0">14387</data>
    </edge>
    <edge source="CRI" target="SWE">
      <data key="d0">4334111</data>
    </edge>
    <edge source="CRI" target="GBR">
      <data key="d0">446024</data>
    </edge>
    <edge source="CRI" target="USA">
      <data key="d0">12642781</data>
    </edge>
    <edge source="SLV" target="CMR">
      <data key="d0">19782</data>
    </edge>
    <edge source="SLV" target="CRI">
      <data key="d0">4225255</data>
    </edge>
    <edge source="SLV" target="ECU">
      <data key="d0">297888</data>
    </edge>
    <edge source="SLV" target="GTM">
      <data key="d0">29617208</data>
    </edge>
    <edge source="SLV" target="HND">
      <data key="d0">5543010</data>
    </edge>
    <edge source="SLV" target="MEX">
      <data key="d0">110419</data>
    </edge>
    <edge source="SLV" target="NIC">
      <data key="d0">2655444</data>
    </edge>
    <edge source="SLV" target="PAN">
      <data key="d0">15345062</data>
    </edge>
    <edge source="SLV" target="ESP">
      <data key="d0">610064</data>
    </edge>
    <edge source="SLV" target="USA">
      <data key="d0">10578672</data>
    </edge>
    <edge source="GTM" target="CRI">
      <data key="d0">16523</data>
    </edge>
    <edge source="GTM" target="SLV">
      <data key="d0">422920</data>
    </edge>
    <edge source="GTM" target="HND">
      <data key="d0">624743</data>
    </edge>
    <edge source="GTM" target="MEX">
      <data key="d0">34430</data>
    </edge>
    <edge source="GTM" target="NIC">
      <data key="d0">418697</data>
    </edge>
    <edge source="GTM" target="USA">
      <data key="d0">159247948</data>
    </edge>
    <edge source="NZL" target="AUS">
      <data key="d0">219612787</data>
    </edge>
    <edge source="NZL" target="HKG">
      <data key="d0">11593</data>
    </edge>
    <edge source="NZL" target="JPN">
      <data key="d0">54550348</data>
    </edge>
    <edge source="NZL" target="KOR">
      <data key="d0">10996544</data>
    </edge>
    <edge source="NZL" target="MYS">
      <data key="d0">14418</data>
    </edge>
    <edge source="NZL" target="PHL">
      <data key="d0">9388524</data>
    </edge>
    <edge source="NZL" target="IND">
      <data key="d0">11855</data>
    </edge>
    <edge source="NZL" target="SGP">
      <data key="d0">1823862</data>
    </edge>
    <edge source="NZL" target="THA">
      <data key="d0">21021</data>
    </edge>
    <edge source="NZL" target="USA">
      <data key="d0">13506625</data>
    </edge>
    <edge source="PRY" target="ARG">
      <data key="d0">803121</data>
    </edge>
    <edge source="PRY" target="BRA">
      <data key="d0">253785</data>
    </edge>
    <edge source="PER" target="ARG">
      <data key="d0">336623</data>
    </edge>
    <edge source="PER" target="BEL">
      <data key="d0">31835</data>
    </edge>
    <edge source="PER" target="BOL">
      <data key="d0">4320700</data>
    </edge>
    <edge source="PER" target="BRA">
      <data key="d0">95514</data>
    </edge>
    <edge source="PER" target="BGR">
      <data key="d0">29580</data>
    </edge>
    <edge source="PER" target="CHL">
      <data key="d0">76083729</data>
    </edge>
    <edge source="PER" target="CHN">
      <data key="d0">163369</data>
    </edge>
    <edge source="PER" target="COL">
      <data key="d0">1810838</data>
    </edge>
    <edge source="PER" target="DNK">
      <data key="d0">128016</data>
    </edge>
    <edge source="PER" target="ECU">
      <data key="d0">12735639</data>
    </edge>
    <edge source="PER" target="DEU">
      <data key="d0">204059</data>
    </edge>
    <edge source="PER" target="GRC">
      <data key="d0">313772</data>
    </edge>
    <edge source="PER" target="HND">
      <data key="d0">26391</data>
    </edge>
    <edge source="PER" target="ITA">
      <data key="d0">196110</data>
    </edge>
    <edge source="PER" target="JPN">
      <data key="d0">805122</data>
    </edge>
    <edge source="PER" target="KOR">
      <data key="d0">69285400</data>
    </edge>
    <edge source="PER" target="MEX">
      <data key="d0">15139212</data>
    </edge>
    <edge source="PER" target="NZL">
      <data key="d0">46589</data>
    </edge>
    <edge source="PER" target="NOR">
      <data key="d0">12688</data>
    </edge>
    <edge source="PER" target="PAN">
      <data key="d0">26824404</data>
    </edge>
    <edge source="PER" target="PHL">
      <data key="d0">270415</data>
    </edge>
    <edge source="PER" target="RUS">
      <data key="d0">389980</data>
    </edge>
    <edge source="PER" target="SGP">
      <data key="d0">231547</data>
    </edge>
    <edge source="PER" target="CHE">
      <data key="d0">18690</data>
    </edge>
    <edge source="PER" target="TUR">
      <data key="d0">279029</data>
    </edge>
    <edge source="PER" target="GBR">
      <data key="d0">79577</data>
    </edge>
    <edge source="PER" target="USA">
      <data key="d0">157727346</data>
    </edge>
    <edge source="URY" target="ARG">
      <data key="d0">15390451</data>
    </edge>
    <edge source="URY" target="BOL">
      <data key="d0">481237</data>
    </edge>
    <edge source="URY" target="BRA">
      <data key="d0">6575371</data>
    </edge>
    <edge source="URY" target="PRY">
      <data key="d0">3115351</data>
    </edge>
    <edge source="URY" target="USA">
      <data key="d0">10432</data>
    </edge>
    <edge source="LKA" target="FRA">
      <data key="d0">75921</data>
    </edge>
    <edge source="LKA" target="HKG">
      <data key="d0">39339</data>
    </edge>
    <edge source="LKA" target="IDN">
      <data key="d0">165019</data>
    </edge>
    <edge source="LKA" target="IND">
      <data key="d0">5258161</data>
    </edge>
    <edge source="LKA" target="SGP">
      <data key="d0">12120922</data>
    </edge>
    <edge source="LKA" target="THA">
      <data key="d0">8222245</data>
    </edge>
    <edge source="GHA" target="DNK">
      <data key="d0">16521</data>
    </edge>
    <edge source="GHA" target="DEU">
      <data key="d0">10746482</data>
    </edge>
    <edge source="GHA" target="ITA">
      <data key="d0">3662512</data>
    </edge>
    <edge source="GHA" target="CIV">
      <data key="d0">10207</data>
    </edge>
    <edge source="GHA" target="NLD">
      <data key="d0">131066</data>
    </edge>
    <edge source="GHA" target="TGO">
      <data key="d0">377907</data>
    </edge>
    <edge source="GHA" target="GBR">
      <data key="d0">12104627</data>
    </edge>
    <edge source="GHA" target="USA">
      <data key="d0">15000384</data>
    </edge>
    <edge source="MYS" target="ARG">
      <data key="d0">18271</data>
    </edge>
    <edge source="MYS" target="AUS">
      <data key="d0">459260590</data>
    </edge>
    <edge source="MYS" target="BEL">
      <data key="d0">390900</data>
    </edge>
    <edge source="MYS" target="KHM">
      <data key="d0">266434</data>
    </edge>
    <edge source="MYS" target="CAN">
      <data key="d0">12600</data>
    </edge>
    <edge source="MYS" target="LKA">
      <data key="d0">101192727</data>
    </edge>
    <edge source="MYS" target="CHN">
      <data key="d0">197888393</data>
    </edge>
    <edge source="MYS" target="FRA">
      <data key="d0">3176159</data>
    </edge>
    <edge source="MYS" target="DEU">
      <data key="d0">887794</data>
    </edge>
    <edge source="MYS" target="HKG">
      <data key="d0">10105562</data>
    </edge>
    <edge source="MYS" target="IDN">
      <data key="d0">387669596</data>
    </edge>
    <edge source="MYS" target="ITA">
      <data key="d0">6990059</data>
    </edge>
    <edge source="MYS" target="JPN">
      <data key="d0">737971038</data>
    </edge>
    <edge source="MYS" target="KOR">
      <data key="d0">599166702</data>
    </edge>
    <edge source="MYS" target="MDG">
      <data key="d0">176200</data>
    </edge>
    <edge source="MYS" target="MRT">
      <data key="d0">34273</data>
    </edge>
    <edge source="MYS" target="NLD">
      <data key="d0">50175818</data>
    </edge>
    <edge source="MYS" target="NZL">
      <data key="d0">121195615</data>
    </edge>
    <edge source="MYS" target="PAK">
      <data key="d0">27617</data>
    </edge>
    <edge source="MYS" target="PHL">
      <data key="d0">130106197</data>
    </edge>
    <edge source="MYS" target="IND">
      <data key="d0">528019104</data>
    </edge>
    <edge source="MYS" target="SGP">
      <data key="d0">799882217</data>
    </edge>
    <edge source="MYS" target="VNM">
      <data key="d0">40370670</data>
    </edge>
    <edge source="MYS" target="THA">
      <data key="d0">817874915</data>
    </edge>
    <edge source="MYS" target="ARE">
      <data key="d0">53956</data>
    </edge>
    <edge source="MYS" target="GBR">
      <data key="d0">10569</data>
    </edge>
    <edge source="MYS" target="USA">
      <data key="d0">442775548</data>
    </edge>
    <edge source="MUS" target="PAN">
      <data key="d0">42811</data>
    </edge>
    <edge source="MUS" target="SGP">
      <data key="d0">13908</data>
    </edge>
    <edge source="OMN" target="CHN">
      <data key="d0">3062623901</data>
    </edge>
    <edge source="OMN" target="JPN">
      <data key="d0">1954316543</data>
    </edge>
    <edge source="OMN" target="KOR">
      <data key="d0">1491451078</data>
    </edge>
    <edge source="OMN" target="LBN">
      <data key="d0">100005</data>
    </edge>
    <edge source="OMN" target="MYS">
      <data key="d0">271473676</data>
    </edge>
    <edge source="OMN" target="PHL">
      <data key="d0">159809296</data>
    </edge>
    <edge source="OMN" target="SAU">
      <data key="d0">15818</data>
    </edge>
    <edge source="OMN" target="SGP">
      <data key="d0">183375943</data>
    </edge>
    <edge source="OMN" target="VNM">
      <data key="d0">46322</data>
    </edge>
    <edge source="OMN" target="THA">
      <data key="d0">941983296</data>
    </edge>
    <edge source="OMN" target="ARE">
      <data key="d0">33859474</data>
    </edge>
    <edge source="OMN" target="GBR">
      <data key="d0">16720</data>
    </edge>
    <edge source="OMN" target="TZA">
      <data key="d0">38788</data>
    </edge>
    <edge source="PHL" target="AUS">
      <data key="d0">5332619</data>
    </edge>
    <edge source="PHL" target="BRA">
      <data key="d0">13540</data>
    </edge>
    <edge source="PHL" target="CAN">
      <data key="d0">601575</data>
    </edge>
    <edge source="PHL" target="CHN">
      <data key="d0">42378912</data>
    </edge>
    <edge source="PHL" target="DNK">
      <data key="d0">1031258</data>
    </edge>
    <edge source="PHL" target="FRA">
      <data key="d0">93855</data>
    </edge>
    <edge source="PHL" target="DEU">
      <data key="d0">12144660</data>
    </edge>
    <edge source="PHL" target="HKG">
      <data key="d0">15936</data>
    </edge>
    <edge source="PHL" target="HUN">
      <data key="d0">44230</data>
    </edge>
    <edge source="PHL" target="IDN">
      <data key="d0">5098815</data>
    </edge>
    <edge source="PHL" target="JPN">
      <data key="d0">114242272</data>
    </edge>
    <edge source="PHL" target="KOR">
      <data key="d0">22088784</data>
    </edge>
    <edge source="PHL" target="MYS">
      <data key="d0">5443518</data>
    </edge>
    <edge source="PHL" target="NLD">
      <data key="d0">36857</data>
    </edge>
    <edge source="PHL" target="PAK">
      <data key="d0">1756037</data>
    </edge>
    <edge source="PHL" target="PAN">
      <data key="d0">513250</data>
    </edge>
    <edge source="PHL" target="SAU">
      <data key="d0">4734615</data>
    </edge>
    <edge source="PHL" target="SGP">
      <data key="d0">190790194</data>
    </edge>
    <edge source="PHL" target="VNM">
      <data key="d0">5224802</data>
    </edge>
    <edge source="PHL" target="CHE">
      <data key="d0">271420</data>
    </edge>
    <edge source="PHL" target="THA">
      <data key="d0">7995763</data>
    </edge>
    <edge source="PHL" target="ARE">
      <data key="d0">913166</data>
    </edge>
    <edge source="PHL" target="EGY">
      <data key="d0">1356540</data>
    </edge>
    <edge source="PHL" target="GBR">
      <data key="d0">619224</data>
    </edge>
    <edge source="PHL" target="USA">
      <data key="d0">8398474</data>
    </edge>
    <edge source="SAU" target="ARE">
      <data key="d0">106933</data>
    </edge>
    <edge source="SVK" target="AUT">
      <data key="d0">173451312</data>
    </edge>
    <edge source="SVK" target="BEL">
      <data key="d0">60873</data>
    </edge>
    <edge source="SVK" target="BGR">
      <data key="d0">635789</data>
    </edge>
    <edge source="SVK" target="BLR">
      <data key="d0">529746</data>
    </edge>
    <edge source="SVK" target="HRV">
      <data key="d0">508298</data>
    </edge>
    <edge source="SVK" target="CZE">
      <data key="d0">341709403</data>
    </edge>
    <edge source="SVK" target="DNK">
      <data key="d0">262956</data>
    </edge>
    <edge source="SVK" target="DEU">
      <data key="d0">38705460</data>
    </edge>
    <edge source="SVK" target="HUN">
      <data key="d0">100008496</data>
    </edge>
    <edge source="SVK" target="ITA">
      <data key="d0">313550</data>
    </edge>
    <edge source="SVK" target="KAZ">
      <data key="d0">13481</data>
    </edge>
    <edge source="SVK" target="LTU">
      <data key="d0">29433</data>
    </edge>
    <edge source="SVK" target="MDA">
      <data key="d0">62769</data>
    </edge>
    <edge source="SVK" target="NLD">
      <data key="d0">12460247</data>
    </edge>
    <edge source="SVK" target="POL">
      <data key="d0">101015555</data>
    </edge>
    <edge source="SVK" target="ROU">
      <data key="d0">3538562</data>
    </edge>
    <edge source="SVK" target="SVN">
      <data key="d0">3088833</data>
    </edge>
    <edge source="SVK" target="SWE">
      <data key="d0">541541</data>
    </edge>
    <edge source="SVK" target="CHE">
      <data key="d0">18260</data>
    </edge>
    <edge source="SVK" target="UKR">
      <data key="d0">2074413</data>
    </edge>
    <edge source="SVK" target="MKD">
      <data key="d0">707837</data>
    </edge>
    <edge source="SVK" target="SRB">
      <data key="d0">167677</data>
    </edge>
    <edge source="VNM" target="AUS">
      <data key="d0">1105037000</data>
    </edge>
    <edge source="VNM" target="KHM">
      <data key="d0">75061000</data>
    </edge>
    <edge source="VNM" target="CHN">
      <data key="d0">818670000</data>
    </edge>
    <edge source="VNM" target="DNK">
      <data key="d0">14000</data>
    </edge>
    <edge source="VNM" target="FRA">
      <data key="d0">143000</data>
    </edge>
    <edge source="VNM" target="GRC">
      <data key="d0">53000</data>
    </edge>
    <edge source="VNM" target="HKG">
      <data key="d0">2579000</data>
    </edge>
    <edge source="VNM" target="IDN">
      <data key="d0">166588000</data>
    </edge>
    <edge source="VNM" target="JPN">
      <data key="d0">587604000</data>
    </edge>
    <edge source="VNM" target="KOR">
      <data key="d0">69000</data>
    </edge>
    <edge source="VNM" target="LVA">
      <data key="d0">18000</data>
    </edge>
    <edge source="VNM" target="MYS">
      <data key="d0">192478000</data>
    </edge>
    <edge source="VNM" target="PAN">
      <data key="d0">365000</data>
    </edge>
    <edge source="VNM" target="RUS">
      <data key="d0">1904000</data>
    </edge>
    <edge source="VNM" target="IND">
      <data key="d0">17087000</data>
    </edge>
    <edge source="VNM" target="SGP">
      <data key="d0">569668000</data>
    </edge>
    <edge source="VNM" target="THA">
      <data key="d0">57699000</data>
    </edge>
    <edge source="VNM" target="USA">
      <data key="d0">91709000</data>
    </edge>
    <edge source="THA" target="ALB">
      <data key="d0">28696</data>
    </edge>
    <edge source="THA" target="AUS">
      <data key="d0">107203266</data>
    </edge>
    <edge source="THA" target="KHM">
      <data key="d0">94928253</data>
    </edge>
    <edge source="THA" target="CAN">
      <data key="d0">5084216</data>
    </edge>
    <edge source="THA" target="LKA">
      <data key="d0">64363</data>
    </edge>
    <edge source="THA" target="CHN">
      <data key="d0">210473299</data>
    </edge>
    <edge source="THA" target="FRA">
      <data key="d0">303194</data>
    </edge>
    <edge source="THA" target="GMB">
      <data key="d0">19346</data>
    </edge>
    <edge source="THA" target="DEU">
      <data key="d0">25908</data>
    </edge>
    <edge source="THA" target="HKG">
      <data key="d0">98762549</data>
    </edge>
    <edge source="THA" target="IDN">
      <data key="d0">103317494</data>
    </edge>
    <edge source="THA" target="JPN">
      <data key="d0">78602804</data>
    </edge>
    <edge source="THA" target="KOR">
      <data key="d0">72228131</data>
    </edge>
    <edge source="THA" target="MYS">
      <data key="d0">11110699</data>
    </edge>
    <edge source="THA" target="MUS">
      <data key="d0">65433</data>
    </edge>
    <edge source="THA" target="OMN">
      <data key="d0">30390</data>
    </edge>
    <edge source="THA" target="NLD">
      <data key="d0">4796838</data>
    </edge>
    <edge source="THA" target="NZL">
      <data key="d0">12700</data>
    </edge>
    <edge source="THA" target="PAK">
      <data key="d0">288358</data>
    </edge>
    <edge source="THA" target="PHL">
      <data key="d0">20382823</data>
    </edge>
    <edge source="THA" target="IND">
      <data key="d0">7180738</data>
    </edge>
    <edge source="THA" target="SGP">
      <data key="d0">750135546</data>
    </edge>
    <edge source="THA" target="VNM">
      <data key="d0">111141813</data>
    </edge>
    <edge source="THA" target="ARE">
      <data key="d0">21764444</data>
    </edge>
    <edge source="THA" target="USA">
      <data key="d0">93272922</data>
    </edge>
    <edge source="EST" target="AUT">
      <data key="d0">231361</data>
    </edge>
    <edge source="EST" target="BEL">
      <data key="d0">570442</data>
    </edge>
    <edge source="EST" target="BGR">
      <data key="d0">109796</data>
    </edge>
    <edge source="EST" target="BLR">
      <data key="d0">186021</data>
    </edge>
    <edge source="EST" target="KHM">
      <data key="d0">964472</data>
    </edge>
    <edge source="EST" target="CAN">
      <data key="d0">46062</data>
    </edge>
    <edge source="EST" target="CHN">
      <data key="d0">404377</data>
    </edge>
    <edge source="EST" target="DNK">
      <data key="d0">2717430</data>
    </edge>
    <edge source="EST" target="ECU">
      <data key="d0">13344</data>
    </edge>
    <edge source="EST" target="FIN">
      <data key="d0">3784875</data>
    </edge>
    <edge source="EST" target="FRA">
      <data key="d0">27548</data>
    </edge>
    <edge source="EST" target="GEO">
      <data key="d0">45811</data>
    </edge>
    <edge source="EST" target="DEU">
      <data key="d0">1278412</data>
    </edge>
    <edge source="EST" target="GRC">
      <data key="d0">1640337</data>
    </edge>
    <edge source="EST" target="HKG">
      <data key="d0">316233</data>
    </edge>
    <edge source="EST" target="ISR">
      <data key="d0">63446</data>
    </edge>
    <edge source="EST" target="ITA">
      <data key="d0">560756</data>
    </edge>
    <edge source="EST" target="JAM">
      <data key="d0">267177</data>
    </edge>
    <edge source="EST" target="LVA">
      <data key="d0">16671258</data>
    </edge>
    <edge source="EST" target="LTU">
      <data key="d0">5795176</data>
    </edge>
    <edge source="EST" target="MYS">
      <data key="d0">23375</data>
    </edge>
    <edge source="EST" target="MDA">
      <data key="d0">14344</data>
    </edge>
    <edge source="EST" target="NLD">
      <data key="d0">1331168</data>
    </edge>
    <edge source="EST" target="NOR">
      <data key="d0">5440961</data>
    </edge>
    <edge source="EST" target="PAN">
      <data key="d0">4849417</data>
    </edge>
    <edge source="EST" target="PHL">
      <data key="d0">419376</data>
    </edge>
    <edge source="EST" target="POL">
      <data key="d0">721586</data>
    </edge>
    <edge source="EST" target="PRT">
      <data key="d0">638903</data>
    </edge>
    <edge source="EST" target="RUS">
      <data key="d0">31477446</data>
    </edge>
    <edge source="EST" target="IND">
      <data key="d0">113253</data>
    </edge>
    <edge source="EST" target="SGP">
      <data key="d0">458252</data>
    </edge>
    <edge source="EST" target="SWE">
      <data key="d0">1511105</data>
    </edge>
    <edge source="EST" target="CHE">
      <data key="d0">2601292</data>
    </edge>
    <edge source="EST" target="TUR">
      <data key="d0">494242</data>
    </edge>
    <edge source="EST" target="UKR">
      <data key="d0">5011632</data>
    </edge>
    <edge source="EST" target="GBR">
      <data key="d0">1257876</data>
    </edge>
    <edge source="EST" target="USA">
      <data key="d0">1064399</data>
    </edge>
    <edge source="EST" target="SRB">
      <data key="d0">91438</data>
    </edge>
    <edge source="HUN" target="AUT">
      <data key="d0">116567000</data>
    </edge>
    <edge source="HUN" target="BEL">
      <data key="d0">1835000</data>
    </edge>
    <edge source="HUN" target="BGR">
      <data key="d0">1109000</data>
    </edge>
    <edge source="HUN" target="CHL">
      <data key="d0">40000</data>
    </edge>
    <edge source="HUN" target="CRI">
      <data key="d0">39000</data>
    </edge>
    <edge source="HUN" target="HRV">
      <data key="d0">3300000</data>
    </edge>
    <edge source="HUN" target="CZE">
      <data key="d0">38815000</data>
    </edge>
    <edge source="HUN" target="DNK">
      <data key="d0">1181000</data>
    </edge>
    <edge source="HUN" target="ETH">
      <data key="d0">37000</data>
    </edge>
    <edge source="HUN" target="FIN">
      <data key="d0">79000</data>
    </edge>
    <edge source="HUN" target="FRA">
      <data key="d0">12000</data>
    </edge>
    <edge source="HUN" target="DEU">
      <data key="d0">64460000</data>
    </edge>
    <edge source="HUN" target="GRC">
      <data key="d0">654000</data>
    </edge>
    <edge source="HUN" target="IDN">
      <data key="d0">379000</data>
    </edge>
    <edge source="HUN" target="ISR">
      <data key="d0">11000</data>
    </edge>
    <edge source="HUN" target="ITA">
      <data key="d0">3251000</data>
    </edge>
    <edge source="HUN" target="CIV">
      <data key="d0">95000</data>
    </edge>
    <edge source="HUN" target="LBN">
      <data key="d0">26000</data>
    </edge>
    <edge source="HUN" target="LVA">
      <data key="d0">263000</data>
    </edge>
    <edge source="HUN" target="LTU">
      <data key="d0">43000</data>
    </edge>
    <edge source="HUN" target="MDG">
      <data key="d0">27000</data>
    </edge>
    <edge source="HUN" target="MUS">
      <data key="d0">18000</data>
    </edge>
    <edge source="HUN" target="MDA">
      <data key="d0">79000</data>
    </edge>
    <edge source="HUN" target="MAR">
      <data key="d0">1053000</data>
    </edge>
    <edge source="HUN" target="NLD">
      <data key="d0">2213000</data>
    </edge>
    <edge source="HUN" target="PAK">
      <data key="d0">344000</data>
    </edge>
    <edge source="HUN" target="PAN">
      <data key="d0">17000</data>
    </edge>
    <edge source="HUN" target="PER">
      <data key="d0">10000</data>
    </edge>
    <edge source="HUN" target="POL">
      <data key="d0">6706000</data>
    </edge>
    <edge source="HUN" target="ROU">
      <data key="d0">24378000</data>
    </edge>
    <edge source="HUN" target="RUS">
      <data key="d0">1542000</data>
    </edge>
    <edge source="HUN" target="SAU">
      <data key="d0">88000</data>
    </edge>
    <edge source="HUN" target="SEN">
      <data key="d0">111000</data>
    </edge>
    <edge source="HUN" target="IND">
      <data key="d0">89000</data>
    </edge>
    <edge source="HUN" target="SVK">
      <data key="d0">13450000</data>
    </edge>
    <edge source="HUN" target="SVN">
      <data key="d0">26595000</data>
    </edge>
    <edge source="HUN" target="ZAF">
      <data key="d0">23000</data>
    </edge>
    <edge source="HUN" target="ESP">
      <data key="d0">118000</data>
    </edge>
    <edge source="HUN" target="SWE">
      <data key="d0">35000</data>
    </edge>
    <edge source="HUN" target="CHE">
      <data key="d0">1028000</data>
    </edge>
    <edge source="HUN" target="UGA">
      <data key="d0">28000</data>
    </edge>
    <edge source="HUN" target="UKR">
      <data key="d0">1097000</data>
    </edge>
    <edge source="HUN" target="MKD">
      <data key="d0">49000</data>
    </edge>
    <edge source="HUN" target="EGY">
      <data key="d0">1113000</data>
    </edge>
    <edge source="HUN" target="GBR">
      <data key="d0">325000</data>
    </edge>
    <edge source="HUN" target="USA">
      <data key="d0">1212000</data>
    </edge>
    <edge source="HUN" target="SRB">
      <data key="d0">10295000</data>
    </edge>
    <edge source="LTU" target="AUT">
      <data key="d0">163864</data>
    </edge>
    <edge source="LTU" target="BEL">
      <data key="d0">52029</data>
    </edge>
    <edge source="LTU" target="BGR">
      <data key="d0">25401</data>
    </edge>
    <edge source="LTU" target="BLR">
      <data key="d0">115727</data>
    </edge>
    <edge source="LTU" target="CZE">
      <data key="d0">15673998</data>
    </edge>
    <edge source="LTU" target="DNK">
      <data key="d0">1614887</data>
    </edge>
    <edge source="LTU" target="EST">
      <data key="d0">18878686</data>
    </edge>
    <edge source="LTU" target="FRA">
      <data key="d0">10832187</data>
    </edge>
    <edge source="LTU" target="DEU">
      <data key="d0">634369</data>
    </edge>
    <edge source="LTU" target="HUN">
      <data key="d0">30167</data>
    </edge>
    <edge source="LTU" target="IRL">
      <data key="d0">23823</data>
    </edge>
    <edge source="LTU" target="ITA">
      <data key="d0">57719</data>
    </edge>
    <edge source="LTU" target="LVA">
      <data key="d0">312040843</data>
    </edge>
    <edge source="LTU" target="MDA">
      <data key="d0">1003709</data>
    </edge>
    <edge source="LTU" target="NLD">
      <data key="d0">9226019</data>
    </edge>
    <edge source="LTU" target="NOR">
      <data key="d0">137029</data>
    </edge>
    <edge source="LTU" target="PAN">
      <data key="d0">5650958</data>
    </edge>
    <edge source="LTU" target="PER">
      <data key="d0">12091</data>
    </edge>
    <edge source="LTU" target="POL">
      <data key="d0">76588480</data>
    </edge>
    <edge source="LTU" target="PRT">
      <data key="d0">5651555</data>
    </edge>
    <edge source="LTU" target="RUS">
      <data key="d0">6330168</data>
    </edge>
    <edge source="LTU" target="SGP">
      <data key="d0">2377380</data>
    </edge>
    <edge source="LTU" target="ESP">
      <data key="d0">42731</data>
    </edge>
    <edge source="LTU" target="SWE">
      <data key="d0">1537829</data>
    </edge>
    <edge source="LTU" target="CHE">
      <data key="d0">36309712</data>
    </edge>
    <edge source="LTU" target="TUR">
      <data key="d0">30152</data>
    </edge>
    <edge source="LTU" target="UKR">
      <data key="d0">94633053</data>
    </edge>
    <edge source="LTU" target="GBR">
      <data key="d0">118640212</data>
    </edge>
    <edge source="LTU" target="USA">
      <data key="d0">5115475</data>
    </edge>
    <edge source="MDA" target="ROU">
      <data key="d0">24921</data>
    </edge>
    <edge source="PAK" target="CHN">
      <data key="d0">5120433</data>
    </edge>
    <edge source="PAK" target="DNK">
      <data key="d0">35482</data>
    </edge>
    <edge source="PAK" target="IDN">
      <data key="d0">51516280</data>
    </edge>
    <edge source="PAK" target="SAU">
      <data key="d0">36165</data>
    </edge>
    <edge source="PAK" target="SGP">
      <data key="d0">7410059</data>
    </edge>
    <edge source="PAK" target="THA">
      <data key="d0">9309275</data>
    </edge>
    <edge source="PAK" target="ARE">
      <data key="d0">56578904</data>
    </edge>
    <edge source="PAK" target="GBR">
      <data key="d0">40315</data>
    </edge>
    <edge source="POL" target="DZA">
      <data key="d0">103000</data>
    </edge>
    <edge source="POL" target="AUT">
      <data key="d0">4553000</data>
    </edge>
    <edge source="POL" target="BEL">
      <data key="d0">14087000</data>
    </edge>
    <edge source="POL" target="BGR">
      <data key="d0">101000</data>
    </edge>
    <edge source="POL" target="BLR">
      <data key="d0">650000</data>
    </edge>
    <edge source="POL" target="HRV">
      <data key="d0">696000</data>
    </edge>
    <edge source="POL" target="CZE">
      <data key="d0">45898000</data>
    </edge>
    <edge source="POL" target="DNK">
      <data key="d0">84880000</data>
    </edge>
    <edge source="POL" target="FIN">
      <data key="d0">674000</data>
    </edge>
    <edge source="POL" target="FRA">
      <data key="d0">3021000</data>
    </edge>
    <edge source="POL" target="DEU">
      <data key="d0">36069000</data>
    </edge>
    <edge source="POL" target="GRC">
      <data key="d0">310000</data>
    </edge>
    <edge source="POL" target="HUN">
      <data key="d0">1750000</data>
    </edge>
    <edge source="POL" target="ISR">
      <data key="d0">262000</data>
    </edge>
    <edge source="POL" target="ITA">
      <data key="d0">1114000</data>
    </edge>
    <edge source="POL" target="KOR">
      <data key="d0">54000</data>
    </edge>
    <edge source="POL" target="LTU">
      <data key="d0">2450000</data>
    </edge>
    <edge source="POL" target="MDA">
      <data key="d0">214000</data>
    </edge>
    <edge source="POL" target="NLD">
      <data key="d0">61791000</data>
    </edge>
    <edge source="POL" target="NOR">
      <data key="d0">28910000</data>
    </edge>
    <edge source="POL" target="PAN">
      <data key="d0">583000</data>
    </edge>
    <edge source="POL" target="ROU">
      <data key="d0">230000</data>
    </edge>
    <edge source="POL" target="RUS">
      <data key="d0">743000</data>
    </edge>
    <edge source="POL" target="SAU">
      <data key="d0">113000</data>
    </edge>
    <edge source="POL" target="IND">
      <data key="d0">193000</data>
    </edge>
    <edge source="POL" target="SVK">
      <data key="d0">1086000</data>
    </edge>
    <edge source="POL" target="SVN">
      <data key="d0">1672000</data>
    </edge>
    <edge source="POL" target="ESP">
      <data key="d0">10878000</data>
    </edge>
    <edge source="POL" target="SWE">
      <data key="d0">66702000</data>
    </edge>
    <edge source="POL" target="CHE">
      <data key="d0">533000</data>
    </edge>
    <edge source="POL" target="TUN">
      <data key="d0">273000</data>
    </edge>
    <edge source="POL" target="TUR">
      <data key="d0">306000</data>
    </edge>
    <edge source="POL" target="UKR">
      <data key="d0">4903000</data>
    </edge>
    <edge source="POL" target="GBR">
      <data key="d0">27306000</data>
    </edge>
    <edge source="POL" target="USA">
      <data key="d0">581000</data>
    </edge>
    <edge source="POL" target="SRB">
      <data key="d0">50000</data>
    </edge>
    <edge source="SWE" target="ARG">
      <data key="d0">158560</data>
    </edge>
    <edge source="SWE" target="AUS">
      <data key="d0">1454102</data>
    </edge>
    <edge source="SWE" target="AUT">
      <data key="d0">319739</data>
    </edge>
    <edge source="SWE" target="BEL">
      <data key="d0">46576218</data>
    </edge>
    <edge source="SWE" target="BGR">
      <data key="d0">39067</data>
    </edge>
    <edge source="SWE" target="BLR">
      <data key="d0">142627</data>
    </edge>
    <edge source="SWE" target="CAN">
      <data key="d0">18778484</data>
    </edge>
    <edge source="SWE" target="LKA">
      <data key="d0">56964</data>
    </edge>
    <edge source="SWE" target="CHN">
      <data key="d0">297695</data>
    </edge>
    <edge source="SWE" target="COL">
      <data key="d0">45069</data>
    </edge>
    <edge source="SWE" target="HRV">
      <data key="d0">51944</data>
    </edge>
    <edge source="SWE" target="CZE">
      <data key="d0">343201</data>
    </edge>
    <edge source="SWE" target="DNK">
      <data key="d0">487016947</data>
    </edge>
    <edge source="SWE" target="EST">
      <data key="d0">11049100</data>
    </edge>
    <edge source="SWE" target="FIN">
      <data key="d0">124282655</data>
    </edge>
    <edge source="SWE" target="FRA">
      <data key="d0">229794575</data>
    </edge>
    <edge source="SWE" target="DEU">
      <data key="d0">396427987</data>
    </edge>
    <edge source="SWE" target="GHA">
      <data key="d0">10258</data>
    </edge>
    <edge source="SWE" target="GRC">
      <data key="d0">72350</data>
    </edge>
    <edge source="SWE" target="HKG">
      <data key="d0">20952</data>
    </edge>
    <edge source="SWE" target="HUN">
      <data key="d0">186496</data>
    </edge>
    <edge source="SWE" target="IDN">
      <data key="d0">114146</data>
    </edge>
    <edge source="SWE" target="IRL">
      <data key="d0">88065</data>
    </edge>
    <edge source="SWE" target="ISR">
      <data key="d0">10182750</data>
    </edge>
    <edge source="SWE" target="ITA">
      <data key="d0">21023748</data>
    </edge>
    <edge source="SWE" target="JPN">
      <data key="d0">701461</data>
    </edge>
    <edge source="SWE" target="KOR">
      <data key="d0">256882</data>
    </edge>
    <edge source="SWE" target="LBN">
      <data key="d0">18897322</data>
    </edge>
    <edge source="SWE" target="LVA">
      <data key="d0">1581779</data>
    </edge>
    <edge source="SWE" target="LTU">
      <data key="d0">1051318</data>
    </edge>
    <edge source="SWE" target="MYS">
      <data key="d0">290929</data>
    </edge>
    <edge source="SWE" target="MEX">
      <data key="d0">11131</data>
    </edge>
    <edge source="SWE" target="MAR">
      <data key="d0">12877</data>
    </edge>
    <edge source="SWE" target="NLD">
      <data key="d0">198392087</data>
    </edge>
    <edge source="SWE" target="NZL">
      <data key="d0">61874</data>
    </edge>
    <edge source="SWE" target="NOR">
      <data key="d0">247310036</data>
    </edge>
    <edge source="SWE" target="PAK">
      <data key="d0">11458</data>
    </edge>
    <edge source="SWE" target="PRY">
      <data key="d0">48015</data>
    </edge>
    <edge source="SWE" target="PHL">
      <data key="d0">26299</data>
    </edge>
    <edge source="SWE" target="POL">
      <data key="d0">90120811</data>
    </edge>
    <edge source="SWE" target="PRT">
      <data key="d0">14787097</data>
    </edge>
    <edge source="SWE" target="ROU">
      <data key="d0">465531</data>
    </edge>
    <edge source="SWE" target="RUS">
      <data key="d0">1474072</data>
    </edge>
    <edge source="SWE" target="SAU">
      <data key="d0">242805</data>
    </edge>
    <edge source="SWE" target="IND">
      <data key="d0">93848</data>
    </edge>
    <edge source="SWE" target="SGP">
      <data key="d0">14940855</data>
    </edge>
    <edge source="SWE" target="SVK">
      <data key="d0">63293</data>
    </edge>
    <edge source="SWE" target="VNM">
      <data key="d0">38085</data>
    </edge>
    <edge source="SWE" target="SVN">
      <data key="d0">36012</data>
    </edge>
    <edge source="SWE" target="ZAF">
      <data key="d0">24008</data>
    </edge>
    <edge source="SWE" target="ESP">
      <data key="d0">33292439</data>
    </edge>
    <edge source="SWE" target="CHE">
      <data key="d0">1253092</data>
    </edge>
    <edge source="SWE" target="THA">
      <data key="d0">203847</data>
    </edge>
    <edge source="SWE" target="ARE">
      <data key="d0">59255</data>
    </edge>
    <edge source="SWE" target="TUR">
      <data key="d0">3100156</data>
    </edge>
    <edge source="SWE" target="UGA">
      <data key="d0">13641</data>
    </edge>
    <edge source="SWE" target="UKR">
      <data key="d0">179512</data>
    </edge>
    <edge source="SWE" target="EGY">
      <data key="d0">74096</data>
    </edge>
    <edge source="SWE" target="GBR">
      <data key="d0">507443668</data>
    </edge>
    <edge source="SWE" target="USA">
      <data key="d0">213201664</data>
    </edge>
    <edge source="EGY" target="AUS">
      <data key="d0">117139</data>
    </edge>
    <edge source="EGY" target="BEL">
      <data key="d0">193525</data>
    </edge>
    <edge source="EGY" target="BRA">
      <data key="d0">19130809</data>
    </edge>
    <edge source="EGY" target="CMR">
      <data key="d0">28825</data>
    </edge>
    <edge source="EGY" target="BEN">
      <data key="d0">26503</data>
    </edge>
    <edge source="EGY" target="FIN">
      <data key="d0">133620</data>
    </edge>
    <edge source="EGY" target="FRA">
      <data key="d0">177494618</data>
    </edge>
    <edge source="EGY" target="DEU">
      <data key="d0">8751858</data>
    </edge>
    <edge source="EGY" target="GHA">
      <data key="d0">11744</data>
    </edge>
    <edge source="EGY" target="GRC">
      <data key="d0">125402</data>
    </edge>
    <edge source="EGY" target="ISR">
      <data key="d0">255569411</data>
    </edge>
    <edge source="EGY" target="ITA">
      <data key="d0">94527189</data>
    </edge>
    <edge source="EGY" target="CIV">
      <data key="d0">40465</data>
    </edge>
    <edge source="EGY" target="JPN">
      <data key="d0">71256578</data>
    </edge>
    <edge source="EGY" target="JOR">
      <data key="d0">63763</data>
    </edge>
    <edge source="EGY" target="KOR">
      <data key="d0">29094800</data>
    </edge>
    <edge source="EGY" target="LBN">
      <data key="d0">323302</data>
    </edge>
    <edge source="EGY" target="MYS">
      <data key="d0">11501</data>
    </edge>
    <edge source="EGY" target="MAR">
      <data key="d0">22490</data>
    </edge>
    <edge source="EGY" target="MOZ">
      <data key="d0">43054</data>
    </edge>
    <edge source="EGY" target="NLD">
      <data key="d0">218435858</data>
    </edge>
    <edge source="EGY" target="SAU">
      <data key="d0">74763</data>
    </edge>
    <edge source="EGY" target="SEN">
      <data key="d0">17355</data>
    </edge>
    <edge source="EGY" target="IND">
      <data key="d0">117889437</data>
    </edge>
    <edge source="EGY" target="SGP">
      <data key="d0">138053219</data>
    </edge>
    <edge source="EGY" target="SVN">
      <data key="d0">15347</data>
    </edge>
    <edge source="EGY" target="ZAF">
      <data key="d0">35054</data>
    </edge>
    <edge source="EGY" target="ZWE">
      <data key="d0">23552</data>
    </edge>
    <edge source="EGY" target="ESP">
      <data key="d0">52469630</data>
    </edge>
    <edge source="EGY" target="THA">
      <data key="d0">34417</data>
    </edge>
    <edge source="EGY" target="ARE">
      <data key="d0">20239316</data>
    </edge>
    <edge source="EGY" target="TUR">
      <data key="d0">39385</data>
    </edge>
    <edge source="EGY" target="GBR">
      <data key="d0">4172856</data>
    </edge>
    <edge source="EGY" target="USA">
      <data key="d0">77040146</data>
    </edge>
    <edge source="ARM" target="GEO">
      <data key="d0">59406</data>
    </edge>
    <edge source="CMR" target="CAN">
      <data key="d0">11420267</data>
    </edge>
    <edge source="CMR" target="CAF">
      <data key="d0">4374957</data>
    </edge>
    <edge source="CMR" target="CHN">
      <data key="d0">97239962</data>
    </edge>
    <edge source="CMR" target="BEN">
      <data key="d0">1318437</data>
    </edge>
    <edge source="CMR" target="FRA">
      <data key="d0">36144787</data>
    </edge>
    <edge source="CMR" target="ITA">
      <data key="d0">381334080</data>
    </edge>
    <edge source="CMR" target="CIV">
      <data key="d0">13963</data>
    </edge>
    <edge source="CMR" target="NLD">
      <data key="d0">30393683</data>
    </edge>
    <edge source="CMR" target="ESP">
      <data key="d0">70331074</data>
    </edge>
    <edge source="CMR" target="TGO">
      <data key="d0">4728524</data>
    </edge>
    <edge source="CMR" target="USA">
      <data key="d0">13641019</data>
    </edge>
    <edge source="IRL" target="AUS">
      <data key="d0">144801</data>
    </edge>
    <edge source="IRL" target="AUT">
      <data key="d0">12687</data>
    </edge>
    <edge source="IRL" target="BEL">
      <data key="d0">14896531</data>
    </edge>
    <edge source="IRL" target="BRA">
      <data key="d0">39458</data>
    </edge>
    <edge source="IRL" target="CAN">
      <data key="d0">11947</data>
    </edge>
    <edge source="IRL" target="CZE">
      <data key="d0">16632</data>
    </edge>
    <edge source="IRL" target="DNK">
      <data key="d0">12652</data>
    </edge>
    <edge source="IRL" target="FIN">
      <data key="d0">13690</data>
    </edge>
    <edge source="IRL" target="FRA">
      <data key="d0">9190550</data>
    </edge>
    <edge source="IRL" target="DEU">
      <data key="d0">85952</data>
    </edge>
    <edge source="IRL" target="HUN">
      <data key="d0">20476</data>
    </edge>
    <edge source="IRL" target="ITA">
      <data key="d0">4701984</data>
    </edge>
    <edge source="IRL" target="NLD">
      <data key="d0">9684783</data>
    </edge>
    <edge source="IRL" target="NZL">
      <data key="d0">10322</data>
    </edge>
    <edge source="IRL" target="NOR">
      <data key="d0">54360730</data>
    </edge>
    <edge source="IRL" target="PAK">
      <data key="d0">18506</data>
    </edge>
    <edge source="IRL" target="POL">
      <data key="d0">77099</data>
    </edge>
    <edge source="IRL" target="IND">
      <data key="d0">33790</data>
    </edge>
    <edge source="IRL" target="SWE">
      <data key="d0">15657</data>
    </edge>
    <edge source="IRL" target="CHE">
      <data key="d0">39155</data>
    </edge>
    <edge source="IRL" target="GBR">
      <data key="d0">63477804</data>
    </edge>
    <edge source="IRL" target="USA">
      <data key="d0">57578232</data>
    </edge>
    <edge source="CIV" target="DZA">
      <data key="d0">1182656</data>
    </edge>
    <edge source="CIV" target="ARG">
      <data key="d0">39365370</data>
    </edge>
    <edge source="CIV" target="BOL">
      <data key="d0">1224216</data>
    </edge>
    <edge source="CIV" target="BGR">
      <data key="d0">16937</data>
    </edge>
    <edge source="CIV" target="CMR">
      <data key="d0">14578017</data>
    </edge>
    <edge source="CIV" target="CHN">
      <data key="d0">224645</data>
    </edge>
    <edge source="CIV" target="BEN">
      <data key="d0">23135275</data>
    </edge>
    <edge source="CIV" target="DNK">
      <data key="d0">526429</data>
    </edge>
    <edge source="CIV" target="FRA">
      <data key="d0">9307077</data>
    </edge>
    <edge source="CIV" target="GMB">
      <data key="d0">8544766</data>
    </edge>
    <edge source="CIV" target="DEU">
      <data key="d0">516489</data>
    </edge>
    <edge source="CIV" target="GHA">
      <data key="d0">21248163</data>
    </edge>
    <edge source="CIV" target="GRC">
      <data key="d0">309062</data>
    </edge>
    <edge source="CIV" target="HND">
      <data key="d0">755255</data>
    </edge>
    <edge source="CIV" target="HKG">
      <data key="d0">324599</data>
    </edge>
    <edge source="CIV" target="ITA">
      <data key="d0">2872082</data>
    </edge>
    <edge source="CIV" target="JAM">
      <data key="d0">117695</data>
    </edge>
    <edge source="CIV" target="JPN">
      <data key="d0">118407</data>
    </edge>
    <edge source="CIV" target="KOR">
      <data key="d0">399576</data>
    </edge>
    <edge source="CIV" target="MDG">
      <data key="d0">18223</data>
    </edge>
    <edge source="CIV" target="MRT">
      <data key="d0">3191543</data>
    </edge>
    <edge source="CIV" target="MEX">
      <data key="d0">21150</data>
    </edge>
    <edge source="CIV" target="MAR">
      <data key="d0">234771</data>
    </edge>
    <edge source="CIV" target="NLD">
      <data key="d0">1488601</data>
    </edge>
    <edge source="CIV" target="NER">
      <data key="d0">1919178</data>
    </edge>
    <edge source="CIV" target="NOR">
      <data key="d0">264325</data>
    </edge>
    <edge source="CIV" target="PAK">
      <data key="d0">35510</data>
    </edge>
    <edge source="CIV" target="PAN">
      <data key="d0">5023952</data>
    </edge>
    <edge source="CIV" target="PHL">
      <data key="d0">138084</data>
    </edge>
    <edge source="CIV" target="PRT">
      <data key="d0">33988</data>
    </edge>
    <edge source="CIV" target="ROU">
      <data key="d0">132138</data>
    </edge>
    <edge source="CIV" target="RUS">
      <data key="d0">1387058</data>
    </edge>
    <edge source="CIV" target="SEN">
      <data key="d0">37103645</data>
    </edge>
    <edge source="CIV" target="IND">
      <data key="d0">10197</data>
    </edge>
    <edge source="CIV" target="SGP">
      <data key="d0">87615</data>
    </edge>
    <edge source="CIV" target="ESP">
      <data key="d0">7558789</data>
    </edge>
    <edge source="CIV" target="TGO">
      <data key="d0">62794307</data>
    </edge>
    <edge source="CIV" target="TUR">
      <data key="d0">211931</data>
    </edge>
    <edge source="CIV" target="EGY">
      <data key="d0">42249</data>
    </edge>
    <edge source="CIV" target="GBR">
      <data key="d0">330387</data>
    </edge>
    <edge source="CIV" target="USA">
      <data key="d0">85026728</data>
    </edge>
    <edge source="CIV" target="BFA">
      <data key="d0">33925727</data>
    </edge>
    <edge source="CIV" target="SRB">
      <data key="d0">14280</data>
    </edge>
    <edge source="JAM" target="DEU">
      <data key="d0">17000</data>
    </edge>
    <edge source="JAM" target="GBR">
      <data key="d0">16525</data>
    </edge>
    <edge source="JAM" target="USA">
      <data key="d0">3728757</data>
    </edge>
    <edge source="KGZ" target="AZE">
      <data key="d0">23199</data>
    </edge>
    <edge source="KGZ" target="CAF">
      <data key="d0">38759</data>
    </edge>
    <edge source="KGZ" target="CHN">
      <data key="d0">63298</data>
    </edge>
    <edge source="KGZ" target="KAZ">
      <data key="d0">703756</data>
    </edge>
    <edge source="KGZ" target="NLD">
      <data key="d0">11594</data>
    </edge>
    <edge source="KGZ" target="RUS">
      <data key="d0">389410</data>
    </edge>
    <edge source="KGZ" target="TUR">
      <data key="d0">188721</data>
    </edge>
    <edge source="KGZ" target="GBR">
      <data key="d0">44908</data>
    </edge>
    <edge source="KGZ" target="USA">
      <data key="d0">10632</data>
    </edge>
    <edge source="LVA" target="BLR">
      <data key="d0">324031</data>
    </edge>
    <edge source="LVA" target="KHM">
      <data key="d0">40840</data>
    </edge>
    <edge source="LVA" target="EST">
      <data key="d0">6664612</data>
    </edge>
    <edge source="LVA" target="FIN">
      <data key="d0">28033</data>
    </edge>
    <edge source="LVA" target="KAZ">
      <data key="d0">47655</data>
    </edge>
    <edge source="LVA" target="LTU">
      <data key="d0">6142822</data>
    </edge>
    <edge source="LVA" target="MDA">
      <data key="d0">938701</data>
    </edge>
    <edge source="LVA" target="RUS">
      <data key="d0">2028864</data>
    </edge>
    <edge source="LVA" target="SWE">
      <data key="d0">43701</data>
    </edge>
    <edge source="LVA" target="UKR">
      <data key="d0">12525645</data>
    </edge>
    <edge source="MDG" target="BEL">
      <data key="d0">18915</data>
    </edge>
    <edge source="MDG" target="ETH">
      <data key="d0">14905</data>
    </edge>
    <edge source="MDG" target="FRA">
      <data key="d0">13183337</data>
    </edge>
    <edge source="MDG" target="DEU">
      <data key="d0">48660</data>
    </edge>
    <edge source="MDG" target="ITA">
      <data key="d0">1070947</data>
    </edge>
    <edge source="MDG" target="MUS">
      <data key="d0">455050</data>
    </edge>
    <edge source="MDG" target="MOZ">
      <data key="d0">216174</data>
    </edge>
    <edge source="MDG" target="NLD">
      <data key="d0">10912</data>
    </edge>
    <edge source="MDG" target="SGP">
      <data key="d0">364529</data>
    </edge>
    <edge source="MDG" target="ZAF">
      <data key="d0">362952</data>
    </edge>
    <edge source="MDG" target="THA">
      <data key="d0">231884</data>
    </edge>
    <edge source="MDG" target="EGY">
      <data key="d0">20841</data>
    </edge>
    <edge source="MDG" target="TZA">
      <data key="d0">230047</data>
    </edge>
    <edge source="MWI" target="ZWE">
      <data key="d0">255608</data>
    </edge>
    <edge source="MWI" target="TZA">
      <data key="d0">311355</data>
    </edge>
    <edge source="NAM" target="BWA">
      <data key="d0">3966119</data>
    </edge>
    <edge source="NAM" target="CHN">
      <data key="d0">20761</data>
    </edge>
    <edge source="NAM" target="DEU">
      <data key="d0">33617</data>
    </edge>
    <edge source="NAM" target="JAM">
      <data key="d0">21671</data>
    </edge>
    <edge source="NAM" target="JPN">
      <data key="d0">257811</data>
    </edge>
    <edge source="NAM" target="LTU">
      <data key="d0">114606</data>
    </edge>
    <edge source="NAM" target="NLD">
      <data key="d0">1257620</data>
    </edge>
    <edge source="NAM" target="NOR">
      <data key="d0">96532</data>
    </edge>
    <edge source="NAM" target="PAN">
      <data key="d0">237591</data>
    </edge>
    <edge source="NAM" target="PRT">
      <data key="d0">11362</data>
    </edge>
    <edge source="NAM" target="RUS">
      <data key="d0">1865470</data>
    </edge>
    <edge source="NAM" target="ZAF">
      <data key="d0">14844510</data>
    </edge>
    <edge source="NAM" target="ESP">
      <data key="d0">935710</data>
    </edge>
    <edge source="NAM" target="GBR">
      <data key="d0">21054</data>
    </edge>
    <edge source="NAM" target="USA">
      <data key="d0">100471</data>
    </edge>
    <edge source="NAM" target="URY">
      <data key="d0">48587</data>
    </edge>
    <edge source="NER" target="DZA">
      <data key="d0">11919</data>
    </edge>
    <edge source="NER" target="BEN">
      <data key="d0">47384</data>
    </edge>
    <edge source="NER" target="ETH">
      <data key="d0">10089</data>
    </edge>
    <edge source="NER" target="FRA">
      <data key="d0">79693</data>
    </edge>
    <edge source="NER" target="GHA">
      <data key="d0">11871</data>
    </edge>
    <edge source="NER" target="ITA">
      <data key="d0">495263</data>
    </edge>
    <edge source="NER" target="CIV">
      <data key="d0">699295</data>
    </edge>
    <edge source="NER" target="SAU">
      <data key="d0">13811</data>
    </edge>
    <edge source="NER" target="SEN">
      <data key="d0">925648</data>
    </edge>
    <edge source="NER" target="ZAF">
      <data key="d0">26896</data>
    </edge>
    <edge source="NER" target="ESP">
      <data key="d0">27917</data>
    </edge>
    <edge source="NER" target="TGO">
      <data key="d0">32136</data>
    </edge>
    <edge source="NER" target="ARE">
      <data key="d0">134817</data>
    </edge>
    <edge source="NER" target="GBR">
      <data key="d0">33892</data>
    </edge>
    <edge source="NER" target="USA">
      <data key="d0">81790</data>
    </edge>
    <edge source="NER" target="BFA">
      <data key="d0">13985</data>
    </edge>
    <edge source="ZWE" target="MWI">
      <data key="d0">2061064</data>
    </edge>
    <edge source="ZWE" target="MOZ">
      <data key="d0">334461</data>
    </edge>
    <edge source="ZWE" target="ZAF">
      <data key="d0">744093</data>
    </edge>
    <edge source="ZWE" target="TZA">
      <data key="d0">30322</data>
    </edge>
    <edge source="TGO" target="FRA">
      <data key="d0">11523</data>
    </edge>
    <edge source="TGO" target="CIV">
      <data key="d0">13003</data>
    </edge>
    <edge source="UGA" target="BEL">
      <data key="d0">99810</data>
    </edge>
    <edge source="UGA" target="BDI">
      <data key="d0">26934</data>
    </edge>
    <edge source="UGA" target="ZAF">
      <data key="d0">24417</data>
    </edge>
    <edge source="UGA" target="TZA">
      <data key="d0">48596</data>
    </edge>
    <edge source="TZA" target="BDI">
      <data key="d0">179460</data>
    </edge>
    <edge source="TZA" target="ITA">
      <data key="d0">29563</data>
    </edge>
    <edge source="TZA" target="OMN">
      <data key="d0">13508</data>
    </edge>
    <edge source="TZA" target="ZAF">
      <data key="d0">15221</data>
    </edge>
    <edge source="TZA" target="UGA">
      <data key="d0">352692</data>
    </edge>
    <edge source="TZA" target="GBR">
      <data key="d0">16044</data>
    </edge>
    <edge source="BFA" target="FRA">
      <data key="d0">176377</data>
    </edge>
    <edge source="BFA" target="ITA">
      <data key="d0">307928</data>
    </edge>
    <edge source="BFA" target="CIV">
      <data key="d0">4890114</data>
    </edge>
    <edge source="BFA" target="ESP">
      <data key="d0">384330</data>
    </edge>
    <edge source="BFA" target="EGY">
      <data key="d0">27572</data>
    </edge>
    <edge source="BWA" target="ZAF">
      <data key="d0">59815</data>
    </edge>
    <edge source="BWA" target="ZWE">
      <data key="d0">84211</data>
    </edge>
    <edge source="KHM" target="MYS">
      <data key="d0">14344</data>
    </edge>
    <edge source="MOZ" target="FRA">
      <data key="d0">41558</data>
    </edge>
    <edge source="MOZ" target="ESP">
      <data key="d0">13849</data>
    </edge>
    <edge source="PSE" target="ISR">
      <data key="d0">3428732</data>
    </edge>
    <edge source="PSE" target="JOR">
      <data key="d0">239408</data>
    </edge>
  </graph>
</graphml>
