# Supplementary material for: Core-periphery structure in sectoral international trade networks: A new approach to an old theory
Source: PLoS One. 2020 Apr 2;15(4):e0229547. doi: 10.1371/journal.pone.0229547 (PMC7117750; doi:10.1371/journal.pone.0229547)
Supplement: S8 File — (ZIP) [file pone.0229547.s008.zip › S8_File/Networks 2000/34-GAS,NATURAL,MANUFACTURED.graphml]

<?xml version='1.0' encoding='utf-8'?>
<graphml xmlns="http://graphml.graphdrawing.org/xmlns" xmlns:xsi="http://www.w3.org/2001/XMLSchema-instance" xsi:schemaLocation="http://graphml.graphdrawing.org/xmlns http://graphml.graphdrawing.org/xmlns/1.0/graphml.xsd">
  <key attr.name="weight" attr.type="long" for="edge" id="d0" />
  <graph edgedefault="directed">
    <node id="DZA" />
    <node id="ARG" />
    <node id="BEL" />
    <node id="BRA" />
    <node id="CHL" />
    <node id="CHN" />
    <node id="ECU" />
    <node id="FIN" />
    <node id="FRA" />
    <node id="GRC" />
    <node id="ITA" />
    <node id="JPN" />
    <node id="KOR" />
    <node id="KGZ" />
    <node id="LBN" />
    <node id="MEX" />
    <node id="MAR" />
    <node id="NLD" />
    <node id="NOR" />
    <node id="PAN" />
    <node id="PER" />
    <node id="PRT" />
    <node id="IND" />
    <node id="SVN" />
    <node id="ZAF" />
    <node id="ESP" />
    <node id="SWE" />
    <node id="CHE" />
    <node id="TUN" />
    <node id="TUR" />
    <node id="MKD" />
    <node id="EGY" />
    <node id="GBR" />
    <node id="USA" />
    <node id="PRY" />
    <node id="URY" />
    <node id="AUS" />
    <node id="HKG" />
    <node id="IDN" />
    <node id="NZL" />
    <node id="THA" />
    <node id="AUT" />
    <node id="HRV" />
    <node id="CZE" />
    <node id="DEU" />
    <node id="HUN" />
    <node id="ROU" />
    <node id="SVK" />
    <node id="DNK" />
    <node id="CIV" />
    <node id="PHL" />
    <node id="POL" />
    <node id="RUS" />
    <node id="BOL" />
    <node id="BLR" />
    <node id="LVA" />
    <node id="MDA" />
    <node id="UKR" />
    <node id="CMR" />
    <node id="CAF" />
    <node id="CAN" />
    <node id="PAK" />
    <node id="SGP" />
    <node id="COL" />
    <node id="CRI" />
    <node id="SLV" />
    <node id="JAM" />
    <node id="NIC" />
    <node id="SRB" />
    <node id="HND" />
    <node id="EST" />
    <node id="GHA" />
    <node id="ISR" />
    <node id="MDG" />
    <node id="MYS" />
    <node id="MRT" />
    <node id="MUS" />
    <node id="NER" />
    <node id="SAU" />
    <node id="SEN" />
    <node id="TGO" />
    <node id="ARE" />
    <node id="BFA" />
    <node id="GEO" />
    <node id="ARM" />
    <node id="IRL" />
    <node id="BEN" />
    <node id="ALB" />
    <node id="BGR" />
    <node id="GTM" />
    <node id="LKA" />
    <node id="VNM" />
    <node id="LTU" />
    <node id="OMN" />
    <node id="NAM" />
    <node id="BWA" />
    <node id="MOZ" />
    <node id="KAZ" />
    <node id="GMB" />
    <node id="MWI" />
    <node id="ZWE" />
    <node id="TZA" />
    <node id="ETH" />
    <node id="KHM" />
    <node id="JOR" />
    <edge source="DZA" target="ARG">
      <data key="d0">4025458</data>
    </edge>
    <edge source="DZA" target="BEL">
      <data key="d0">583255777</data>
    </edge>
    <edge source="DZA" target="BRA">
      <data key="d0">133894617</data>
    </edge>
    <edge source="DZA" target="CHL">
      <data key="d0">35919365</data>
    </edge>
    <edge source="DZA" target="CHN">
      <data key="d0">9074964</data>
    </edge>
    <edge source="DZA" target="ECU">
      <data key="d0">2076073</data>
    </edge>
    <edge source="DZA" target="FIN">
      <data key="d0">2133478</data>
    </edge>
    <edge source="DZA" target="FRA">
      <data key="d0">1311111086</data>
    </edge>
    <edge source="DZA" target="GRC">
      <data key="d0">53129250</data>
    </edge>
    <edge source="DZA" target="ITA">
      <data key="d0">3058125738</data>
    </edge>
    <edge source="DZA" target="JPN">
      <data key="d0">5461337</data>
    </edge>
    <edge source="DZA" target="KOR">
      <data key="d0">48324950</data>
    </edge>
    <edge source="DZA" target="KGZ">
      <data key="d0">10045010</data>
    </edge>
    <edge source="DZA" target="LBN">
      <data key="d0">1842695</data>
    </edge>
    <edge source="DZA" target="MEX">
      <data key="d0">122382605</data>
    </edge>
    <edge source="DZA" target="MAR">
      <data key="d0">132227857</data>
    </edge>
    <edge source="DZA" target="NLD">
      <data key="d0">3722771</data>
    </edge>
    <edge source="DZA" target="NOR">
      <data key="d0">4079937</data>
    </edge>
    <edge source="DZA" target="PAN">
      <data key="d0">3350829</data>
    </edge>
    <edge source="DZA" target="PER">
      <data key="d0">15542963</data>
    </edge>
    <edge source="DZA" target="PRT">
      <data key="d0">197935195</data>
    </edge>
    <edge source="DZA" target="IND">
      <data key="d0">12469016</data>
    </edge>
    <edge source="DZA" target="SVN">
      <data key="d0">2082301</data>
    </edge>
    <edge source="DZA" target="ZAF">
      <data key="d0">1764051</data>
    </edge>
    <edge source="DZA" target="ESP">
      <data key="d0">1305609260</data>
    </edge>
    <edge source="DZA" target="SWE">
      <data key="d0">32541822</data>
    </edge>
    <edge source="DZA" target="CHE">
      <data key="d0">27883</data>
    </edge>
    <edge source="DZA" target="TUN">
      <data key="d0">46514131</data>
    </edge>
    <edge source="DZA" target="TUR">
      <data key="d0">1287573517</data>
    </edge>
    <edge source="DZA" target="MKD">
      <data key="d0">31019852</data>
    </edge>
    <edge source="DZA" target="EGY">
      <data key="d0">19220719</data>
    </edge>
    <edge source="DZA" target="GBR">
      <data key="d0">16582587</data>
    </edge>
    <edge source="DZA" target="USA">
      <data key="d0">510298426</data>
    </edge>
    <edge source="ARG" target="BRA">
      <data key="d0">155101562</data>
    </edge>
    <edge source="ARG" target="CHL">
      <data key="d0">258822782</data>
    </edge>
    <edge source="ARG" target="PRY">
      <data key="d0">23536655</data>
    </edge>
    <edge source="ARG" target="PER">
      <data key="d0">3768893</data>
    </edge>
    <edge source="ARG" target="URY">
      <data key="d0">10603039</data>
    </edge>
    <edge source="BEL" target="AUT">
      <data key="d0">2721006</data>
    </edge>
    <edge source="BEL" target="CZE">
      <data key="d0">487485</data>
    </edge>
    <edge source="BEL" target="DNK">
      <data key="d0">440310</data>
    </edge>
    <edge source="BEL" target="FIN">
      <data key="d0">314266</data>
    </edge>
    <edge source="BEL" target="FRA">
      <data key="d0">14694142</data>
    </edge>
    <edge source="BEL" target="DEU">
      <data key="d0">128194339</data>
    </edge>
    <edge source="BEL" target="ITA">
      <data key="d0">282498</data>
    </edge>
    <edge source="BEL" target="CIV">
      <data key="d0">10773</data>
    </edge>
    <edge source="BEL" target="MAR">
      <data key="d0">772985</data>
    </edge>
    <edge source="BEL" target="NLD">
      <data key="d0">127316071</data>
    </edge>
    <edge source="BEL" target="NOR">
      <data key="d0">247508</data>
    </edge>
    <edge source="BEL" target="PHL">
      <data key="d0">123440</data>
    </edge>
    <edge source="BEL" target="POL">
      <data key="d0">334077</data>
    </edge>
    <edge source="BEL" target="PRT">
      <data key="d0">12466614</data>
    </edge>
    <edge source="BEL" target="RUS">
      <data key="d0">14112</data>
    </edge>
    <edge source="BEL" target="ESP">
      <data key="d0">610450</data>
    </edge>
    <edge source="BEL" target="SWE">
      <data key="d0">495959</data>
    </edge>
    <edge source="BEL" target="CHE">
      <data key="d0">282197</data>
    </edge>
    <edge source="BEL" target="GBR">
      <data key="d0">17319254</data>
    </edge>
    <edge source="BEL" target="USA">
      <data key="d0">6587733</data>
    </edge>
    <edge source="BRA" target="URY">
      <data key="d0">2131693</data>
    </edge>
    <edge source="CHL" target="ARG">
      <data key="d0">3471265</data>
    </edge>
    <edge source="CHL" target="BOL">
      <data key="d0">57580</data>
    </edge>
    <edge source="CHL" target="BRA">
      <data key="d0">671890</data>
    </edge>
    <edge source="CHL" target="ECU">
      <data key="d0">11035814</data>
    </edge>
    <edge source="CHL" target="PER">
      <data key="d0">8431565</data>
    </edge>
    <edge source="CHN" target="DEU">
      <data key="d0">32917</data>
    </edge>
    <edge source="CHN" target="HKG">
      <data key="d0">217672024</data>
    </edge>
    <edge source="CHN" target="JPN">
      <data key="d0">66500</data>
    </edge>
    <edge source="CHN" target="PAK">
      <data key="d0">21068</data>
    </edge>
    <edge source="CHN" target="PHL">
      <data key="d0">523250</data>
    </edge>
    <edge source="CHN" target="SGP">
      <data key="d0">74313</data>
    </edge>
    <edge source="CHN" target="USA">
      <data key="d0">154916</data>
    </edge>
    <edge source="FIN" target="EST">
      <data key="d0">51033</data>
    </edge>
    <edge source="FIN" target="NOR">
      <data key="d0">150351</data>
    </edge>
    <edge source="FIN" target="RUS">
      <data key="d0">482792</data>
    </edge>
    <edge source="FRA" target="DZA">
      <data key="d0">67137</data>
    </edge>
    <edge source="FRA" target="ARG">
      <data key="d0">23737</data>
    </edge>
    <edge source="FRA" target="AUS">
      <data key="d0">189474</data>
    </edge>
    <edge source="FRA" target="AUT">
      <data key="d0">2858961</data>
    </edge>
    <edge source="FRA" target="BEL">
      <data key="d0">27410350</data>
    </edge>
    <edge source="FRA" target="BRA">
      <data key="d0">18651719</data>
    </edge>
    <edge source="FRA" target="CMR">
      <data key="d0">98459</data>
    </edge>
    <edge source="FRA" target="CAF">
      <data key="d0">85116</data>
    </edge>
    <edge source="FRA" target="CHL">
      <data key="d0">15310</data>
    </edge>
    <edge source="FRA" target="CHN">
      <data key="d0">1318451</data>
    </edge>
    <edge source="FRA" target="CRI">
      <data key="d0">40451</data>
    </edge>
    <edge source="FRA" target="HRV">
      <data key="d0">23175</data>
    </edge>
    <edge source="FRA" target="CZE">
      <data key="d0">160119</data>
    </edge>
    <edge source="FRA" target="DNK">
      <data key="d0">49581</data>
    </edge>
    <edge source="FRA" target="FIN">
      <data key="d0">501003</data>
    </edge>
    <edge source="FRA" target="DEU">
      <data key="d0">33465224</data>
    </edge>
    <edge source="FRA" target="GHA">
      <data key="d0">914362</data>
    </edge>
    <edge source="FRA" target="GRC">
      <data key="d0">1971145</data>
    </edge>
    <edge source="FRA" target="HKG">
      <data key="d0">145792</data>
    </edge>
    <edge source="FRA" target="HUN">
      <data key="d0">43139201</data>
    </edge>
    <edge source="FRA" target="ISR">
      <data key="d0">20506</data>
    </edge>
    <edge source="FRA" target="ITA">
      <data key="d0">84902505</data>
    </edge>
    <edge source="FRA" target="CIV">
      <data key="d0">74582</data>
    </edge>
    <edge source="FRA" target="JPN">
      <data key="d0">1098077</data>
    </edge>
    <edge source="FRA" target="KOR">
      <data key="d0">22051</data>
    </edge>
    <edge source="FRA" target="LBN">
      <data key="d0">14326408</data>
    </edge>
    <edge source="FRA" target="MDG">
      <data key="d0">23877</data>
    </edge>
    <edge source="FRA" target="MYS">
      <data key="d0">94386</data>
    </edge>
    <edge source="FRA" target="MRT">
      <data key="d0">2101347</data>
    </edge>
    <edge source="FRA" target="MUS">
      <data key="d0">21490</data>
    </edge>
    <edge source="FRA" target="MAR">
      <data key="d0">49532431</data>
    </edge>
    <edge source="FRA" target="NLD">
      <data key="d0">5230684</data>
    </edge>
    <edge source="FRA" target="NZL">
      <data key="d0">19523</data>
    </edge>
    <edge source="FRA" target="NER">
      <data key="d0">27529</data>
    </edge>
    <edge source="FRA" target="NOR">
      <data key="d0">32305</data>
    </edge>
    <edge source="FRA" target="POL">
      <data key="d0">3367268</data>
    </edge>
    <edge source="FRA" target="PRT">
      <data key="d0">16362583</data>
    </edge>
    <edge source="FRA" target="ROU">
      <data key="d0">108010</data>
    </edge>
    <edge source="FRA" target="RUS">
      <data key="d0">18961</data>
    </edge>
    <edge source="FRA" target="SAU">
      <data key="d0">34552</data>
    </edge>
    <edge source="FRA" target="SEN">
      <data key="d0">12203431</data>
    </edge>
    <edge source="FRA" target="IND">
      <data key="d0">1165214</data>
    </edge>
    <edge source="FRA" target="SGP">
      <data key="d0">43962</data>
    </edge>
    <edge source="FRA" target="SVN">
      <data key="d0">78093</data>
    </edge>
    <edge source="FRA" target="ZAF">
      <data key="d0">63345</data>
    </edge>
    <edge source="FRA" target="ESP">
      <data key="d0">9878058</data>
    </edge>
    <edge source="FRA" target="SWE">
      <data key="d0">44243</data>
    </edge>
    <edge source="FRA" target="CHE">
      <data key="d0">18707479</data>
    </edge>
    <edge source="FRA" target="TGO">
      <data key="d0">32445</data>
    </edge>
    <edge source="FRA" target="ARE">
      <data key="d0">40451</data>
    </edge>
    <edge source="FRA" target="TUN">
      <data key="d0">16687596</data>
    </edge>
    <edge source="FRA" target="TUR">
      <data key="d0">11429945</data>
    </edge>
    <edge source="FRA" target="EGY">
      <data key="d0">16472138</data>
    </edge>
    <edge source="FRA" target="GBR">
      <data key="d0">68786842</data>
    </edge>
    <edge source="FRA" target="USA">
      <data key="d0">10875007</data>
    </edge>
    <edge source="FRA" target="BFA">
      <data key="d0">12500</data>
    </edge>
    <edge source="GRC" target="ALB">
      <data key="d0">4953244</data>
    </edge>
    <edge source="GRC" target="BRA">
      <data key="d0">608337</data>
    </edge>
    <edge source="GRC" target="BGR">
      <data key="d0">4182136</data>
    </edge>
    <edge source="GRC" target="DEU">
      <data key="d0">96391</data>
    </edge>
    <edge source="GRC" target="HUN">
      <data key="d0">41273</data>
    </edge>
    <edge source="GRC" target="CIV">
      <data key="d0">35986</data>
    </edge>
    <edge source="GRC" target="LBN">
      <data key="d0">18929733</data>
    </edge>
    <edge source="GRC" target="ROU">
      <data key="d0">12286</data>
    </edge>
    <edge source="GRC" target="SAU">
      <data key="d0">25118</data>
    </edge>
    <edge source="GRC" target="CHE">
      <data key="d0">614726</data>
    </edge>
    <edge source="GRC" target="TUN">
      <data key="d0">10426542</data>
    </edge>
    <edge source="GRC" target="TUR">
      <data key="d0">4295382</data>
    </edge>
    <edge source="GRC" target="MKD">
      <data key="d0">7482214</data>
    </edge>
    <edge source="GRC" target="EGY">
      <data key="d0">7303829</data>
    </edge>
    <edge source="ITA" target="ALB">
      <data key="d0">45668</data>
    </edge>
    <edge source="ITA" target="DZA">
      <data key="d0">10678</data>
    </edge>
    <edge source="ITA" target="ARG">
      <data key="d0">72392</data>
    </edge>
    <edge source="ITA" target="AUS">
      <data key="d0">23674</data>
    </edge>
    <edge source="ITA" target="AUT">
      <data key="d0">264052</data>
    </edge>
    <edge source="ITA" target="BEL">
      <data key="d0">4468587</data>
    </edge>
    <edge source="ITA" target="BRA">
      <data key="d0">32173</data>
    </edge>
    <edge source="ITA" target="CMR">
      <data key="d0">26412</data>
    </edge>
    <edge source="ITA" target="CAN">
      <data key="d0">10278</data>
    </edge>
    <edge source="ITA" target="CHL">
      <data key="d0">1224203</data>
    </edge>
    <edge source="ITA" target="CRI">
      <data key="d0">13077</data>
    </edge>
    <edge source="ITA" target="HRV">
      <data key="d0">14252150</data>
    </edge>
    <edge source="ITA" target="CZE">
      <data key="d0">147616</data>
    </edge>
    <edge source="ITA" target="BEN">
      <data key="d0">737923</data>
    </edge>
    <edge source="ITA" target="DNK">
      <data key="d0">76793</data>
    </edge>
    <edge source="ITA" target="FIN">
      <data key="d0">24351</data>
    </edge>
    <edge source="ITA" target="FRA">
      <data key="d0">14985839</data>
    </edge>
    <edge source="ITA" target="DEU">
      <data key="d0">4492000</data>
    </edge>
    <edge source="ITA" target="GRC">
      <data key="d0">24148</data>
    </edge>
    <edge source="ITA" target="ISR">
      <data key="d0">275490</data>
    </edge>
    <edge source="ITA" target="CIV">
      <data key="d0">44832</data>
    </edge>
    <edge source="ITA" target="LBN">
      <data key="d0">4853079</data>
    </edge>
    <edge source="ITA" target="MYS">
      <data key="d0">45551</data>
    </edge>
    <edge source="ITA" target="MEX">
      <data key="d0">4436129</data>
    </edge>
    <edge source="ITA" target="MAR">
      <data key="d0">8262546</data>
    </edge>
    <edge source="ITA" target="NLD">
      <data key="d0">8549481</data>
    </edge>
    <edge source="ITA" target="NZL">
      <data key="d0">80039</data>
    </edge>
    <edge source="ITA" target="NER">
      <data key="d0">30676</data>
    </edge>
    <edge source="ITA" target="NOR">
      <data key="d0">124803</data>
    </edge>
    <edge source="ITA" target="PHL">
      <data key="d0">13594</data>
    </edge>
    <edge source="ITA" target="PRT">
      <data key="d0">58841</data>
    </edge>
    <edge source="ITA" target="ROU">
      <data key="d0">247629</data>
    </edge>
    <edge source="ITA" target="SAU">
      <data key="d0">58062</data>
    </edge>
    <edge source="ITA" target="SEN">
      <data key="d0">24445</data>
    </edge>
    <edge source="ITA" target="SGP">
      <data key="d0">34025</data>
    </edge>
    <edge source="ITA" target="VNM">
      <data key="d0">14264</data>
    </edge>
    <edge source="ITA" target="SVN">
      <data key="d0">532396</data>
    </edge>
    <edge source="ITA" target="ZAF">
      <data key="d0">107999</data>
    </edge>
    <edge source="ITA" target="ESP">
      <data key="d0">3518561</data>
    </edge>
    <edge source="ITA" target="SWE">
      <data key="d0">302010</data>
    </edge>
    <edge source="ITA" target="CHE">
      <data key="d0">9681787</data>
    </edge>
    <edge source="ITA" target="TUN">
      <data key="d0">24868260</data>
    </edge>
    <edge source="ITA" target="TUR">
      <data key="d0">12207834</data>
    </edge>
    <edge source="ITA" target="EGY">
      <data key="d0">3339729</data>
    </edge>
    <edge source="ITA" target="GBR">
      <data key="d0">334742</data>
    </edge>
    <edge source="ITA" target="USA">
      <data key="d0">20255276</data>
    </edge>
    <edge source="JPN" target="CAN">
      <data key="d0">54660</data>
    </edge>
    <edge source="JPN" target="CHN">
      <data key="d0">63558</data>
    </edge>
    <edge source="JPN" target="FRA">
      <data key="d0">23484</data>
    </edge>
    <edge source="JPN" target="HKG">
      <data key="d0">215856</data>
    </edge>
    <edge source="JPN" target="KOR">
      <data key="d0">12549133</data>
    </edge>
    <edge source="JPN" target="MYS">
      <data key="d0">36604</data>
    </edge>
    <edge source="JPN" target="SGP">
      <data key="d0">275805</data>
    </edge>
    <edge source="JPN" target="VNM">
      <data key="d0">35815</data>
    </edge>
    <edge source="JPN" target="THA">
      <data key="d0">41642</data>
    </edge>
    <edge source="JPN" target="USA">
      <data key="d0">49668</data>
    </edge>
    <edge source="KOR" target="CAN">
      <data key="d0">12072</data>
    </edge>
    <edge source="KOR" target="CHN">
      <data key="d0">151884812</data>
    </edge>
    <edge source="KOR" target="HKG">
      <data key="d0">784460</data>
    </edge>
    <edge source="KOR" target="IDN">
      <data key="d0">32963</data>
    </edge>
    <edge source="KOR" target="JPN">
      <data key="d0">31931490</data>
    </edge>
    <edge source="KOR" target="NIC">
      <data key="d0">400742</data>
    </edge>
    <edge source="KOR" target="PHL">
      <data key="d0">3628672</data>
    </edge>
    <edge source="KOR" target="RUS">
      <data key="d0">237686</data>
    </edge>
    <edge source="KOR" target="VNM">
      <data key="d0">12406</data>
    </edge>
    <edge source="KOR" target="USA">
      <data key="d0">101056</data>
    </edge>
    <edge source="MEX" target="GTM">
      <data key="d0">48996877</data>
    </edge>
    <edge source="MEX" target="USA">
      <data key="d0">29084290</data>
    </edge>
    <edge source="NLD" target="AUS">
      <data key="d0">23933</data>
    </edge>
    <edge source="NLD" target="AUT">
      <data key="d0">1842868</data>
    </edge>
    <edge source="NLD" target="BEL">
      <data key="d0">818237184</data>
    </edge>
    <edge source="NLD" target="BRA">
      <data key="d0">1157086</data>
    </edge>
    <edge source="NLD" target="CAN">
      <data key="d0">403185</data>
    </edge>
    <edge source="NLD" target="CZE">
      <data key="d0">1803286</data>
    </edge>
    <edge source="NLD" target="DNK">
      <data key="d0">62595</data>
    </edge>
    <edge source="NLD" target="FIN">
      <data key="d0">1169973</data>
    </edge>
    <edge source="NLD" target="FRA">
      <data key="d0">614057139</data>
    </edge>
    <edge source="NLD" target="DEU">
      <data key="d0">2180653478</data>
    </edge>
    <edge source="NLD" target="HKG">
      <data key="d0">13808</data>
    </edge>
    <edge source="NLD" target="HUN">
      <data key="d0">63515</data>
    </edge>
    <edge source="NLD" target="IRL">
      <data key="d0">1013485</data>
    </edge>
    <edge source="NLD" target="ISR">
      <data key="d0">55231</data>
    </edge>
    <edge source="NLD" target="ITA">
      <data key="d0">651432754</data>
    </edge>
    <edge source="NLD" target="JAM">
      <data key="d0">50628</data>
    </edge>
    <edge source="NLD" target="JPN">
      <data key="d0">11967</data>
    </edge>
    <edge source="NLD" target="LBN">
      <data key="d0">19331</data>
    </edge>
    <edge source="NLD" target="MEX">
      <data key="d0">11967</data>
    </edge>
    <edge source="NLD" target="MAR">
      <data key="d0">673816</data>
    </edge>
    <edge source="NLD" target="NZL">
      <data key="d0">46946</data>
    </edge>
    <edge source="NLD" target="NOR">
      <data key="d0">151885</data>
    </edge>
    <edge source="NLD" target="POL">
      <data key="d0">553229</data>
    </edge>
    <edge source="NLD" target="PRT">
      <data key="d0">6658075</data>
    </edge>
    <edge source="NLD" target="ROU">
      <data key="d0">262346</data>
    </edge>
    <edge source="NLD" target="SGP">
      <data key="d0">17490</data>
    </edge>
    <edge source="NLD" target="SVK">
      <data key="d0">39582</data>
    </edge>
    <edge source="NLD" target="SVN">
      <data key="d0">480508</data>
    </edge>
    <edge source="NLD" target="ESP">
      <data key="d0">10126</data>
    </edge>
    <edge source="NLD" target="SWE">
      <data key="d0">22092</data>
    </edge>
    <edge source="NLD" target="CHE">
      <data key="d0">69493254</data>
    </edge>
    <edge source="NLD" target="THA">
      <data key="d0">30377</data>
    </edge>
    <edge source="NLD" target="TUR">
      <data key="d0">7976250</data>
    </edge>
    <edge source="NLD" target="GBR">
      <data key="d0">127845533</data>
    </edge>
    <edge source="NLD" target="USA">
      <data key="d0">3844065</data>
    </edge>
    <edge source="NOR" target="BEL">
      <data key="d0">713240918</data>
    </edge>
    <edge source="NOR" target="CZE">
      <data key="d0">213235260</data>
    </edge>
    <edge source="NOR" target="DNK">
      <data key="d0">8735221</data>
    </edge>
    <edge source="NOR" target="FIN">
      <data key="d0">4173393</data>
    </edge>
    <edge source="NOR" target="FRA">
      <data key="d0">1396328355</data>
    </edge>
    <edge source="NOR" target="DEU">
      <data key="d0">2206517118</data>
    </edge>
    <edge source="NOR" target="IRL">
      <data key="d0">625252</data>
    </edge>
    <edge source="NOR" target="ITA">
      <data key="d0">16515677</data>
    </edge>
    <edge source="NOR" target="MEX">
      <data key="d0">23710806</data>
    </edge>
    <edge source="NOR" target="MAR">
      <data key="d0">364308</data>
    </edge>
    <edge source="NOR" target="NLD">
      <data key="d0">608064872</data>
    </edge>
    <edge source="NOR" target="POL">
      <data key="d0">21110588</data>
    </edge>
    <edge source="NOR" target="PRT">
      <data key="d0">929079</data>
    </edge>
    <edge source="NOR" target="SGP">
      <data key="d0">33451</data>
    </edge>
    <edge source="NOR" target="ESP">
      <data key="d0">310170404</data>
    </edge>
    <edge source="NOR" target="SWE">
      <data key="d0">37406317</data>
    </edge>
    <edge source="NOR" target="CHE">
      <data key="d0">5348313</data>
    </edge>
    <edge source="NOR" target="TUR">
      <data key="d0">97062697</data>
    </edge>
    <edge source="NOR" target="GBR">
      <data key="d0">227846105</data>
    </edge>
    <edge source="NOR" target="USA">
      <data key="d0">9568823</data>
    </edge>
    <edge source="PAN" target="CRI">
      <data key="d0">76427</data>
    </edge>
    <edge source="PRT" target="BEL">
      <data key="d0">1237576</data>
    </edge>
    <edge source="PRT" target="DEU">
      <data key="d0">1454188</data>
    </edge>
    <edge source="PRT" target="ITA">
      <data key="d0">663766</data>
    </edge>
    <edge source="PRT" target="MDG">
      <data key="d0">1375857</data>
    </edge>
    <edge source="PRT" target="MAR">
      <data key="d0">761292</data>
    </edge>
    <edge source="PRT" target="ESP">
      <data key="d0">29012325</data>
    </edge>
    <edge source="IND" target="SAU">
      <data key="d0">10588</data>
    </edge>
    <edge source="ZAF" target="BEL">
      <data key="d0">30959</data>
    </edge>
    <edge source="ZAF" target="ISR">
      <data key="d0">19659</data>
    </edge>
    <edge source="ZAF" target="ITA">
      <data key="d0">10288</data>
    </edge>
    <edge source="ZAF" target="MWI">
      <data key="d0">127589</data>
    </edge>
    <edge source="ZAF" target="MUS">
      <data key="d0">10127768</data>
    </edge>
    <edge source="ZAF" target="MOZ">
      <data key="d0">1199807</data>
    </edge>
    <edge source="ZAF" target="ZWE">
      <data key="d0">2368669</data>
    </edge>
    <edge source="ZAF" target="EGY">
      <data key="d0">29667</data>
    </edge>
    <edge source="ZAF" target="GBR">
      <data key="d0">31863</data>
    </edge>
    <edge source="ZAF" target="TZA">
      <data key="d0">244148</data>
    </edge>
    <edge source="ZAF" target="USA">
      <data key="d0">74493</data>
    </edge>
    <edge source="ESP" target="FRA">
      <data key="d0">9380261</data>
    </edge>
    <edge source="ESP" target="GHA">
      <data key="d0">945645</data>
    </edge>
    <edge source="ESP" target="ISR">
      <data key="d0">717013</data>
    </edge>
    <edge source="ESP" target="ITA">
      <data key="d0">157994</data>
    </edge>
    <edge source="ESP" target="LBN">
      <data key="d0">1518139</data>
    </edge>
    <edge source="ESP" target="MRT">
      <data key="d0">148984</data>
    </edge>
    <edge source="ESP" target="MAR">
      <data key="d0">12807638</data>
    </edge>
    <edge source="ESP" target="NLD">
      <data key="d0">826733</data>
    </edge>
    <edge source="ESP" target="PAN">
      <data key="d0">461249</data>
    </edge>
    <edge source="ESP" target="PRT">
      <data key="d0">25423272</data>
    </edge>
    <edge source="ESP" target="IND">
      <data key="d0">28444</data>
    </edge>
    <edge source="ESP" target="TUN">
      <data key="d0">1134651</data>
    </edge>
    <edge source="ESP" target="GBR">
      <data key="d0">117841</data>
    </edge>
    <edge source="ESP" target="USA">
      <data key="d0">2169991</data>
    </edge>
    <edge source="SWE" target="BEL">
      <data key="d0">1514558</data>
    </edge>
    <edge source="SWE" target="DNK">
      <data key="d0">1352397</data>
    </edge>
    <edge source="SWE" target="SLV">
      <data key="d0">389034</data>
    </edge>
    <edge source="SWE" target="ETH">
      <data key="d0">10476</data>
    </edge>
    <edge source="SWE" target="FIN">
      <data key="d0">7581518</data>
    </edge>
    <edge source="SWE" target="DEU">
      <data key="d0">371683</data>
    </edge>
    <edge source="SWE" target="NLD">
      <data key="d0">5950414</data>
    </edge>
    <edge source="SWE" target="NOR">
      <data key="d0">23193060</data>
    </edge>
    <edge source="SWE" target="POL">
      <data key="d0">11262441</data>
    </edge>
    <edge source="SWE" target="PRT">
      <data key="d0">433120</data>
    </edge>
    <edge source="SWE" target="ESP">
      <data key="d0">1459340</data>
    </edge>
    <edge source="SWE" target="GBR">
      <data key="d0">14514282</data>
    </edge>
    <edge source="SWE" target="USA">
      <data key="d0">5772539</data>
    </edge>
    <edge source="CHE" target="BEL">
      <data key="d0">137321</data>
    </edge>
    <edge source="CHE" target="CAN">
      <data key="d0">26695</data>
    </edge>
    <edge source="CHE" target="DNK">
      <data key="d0">1033205</data>
    </edge>
    <edge source="CHE" target="FRA">
      <data key="d0">1100007</data>
    </edge>
    <edge source="CHE" target="DEU">
      <data key="d0">731472</data>
    </edge>
    <edge source="CHE" target="HUN">
      <data key="d0">50088</data>
    </edge>
    <edge source="CHE" target="ITA">
      <data key="d0">5646323</data>
    </edge>
    <edge source="CHE" target="JPN">
      <data key="d0">37269</data>
    </edge>
    <edge source="CHE" target="NLD">
      <data key="d0">153995</data>
    </edge>
    <edge source="CHE" target="POL">
      <data key="d0">178013</data>
    </edge>
    <edge source="CHE" target="SVN">
      <data key="d0">21947</data>
    </edge>
    <edge source="CHE" target="SWE">
      <data key="d0">10646</data>
    </edge>
    <edge source="CHE" target="GBR">
      <data key="d0">1340986</data>
    </edge>
    <edge source="CHE" target="USA">
      <data key="d0">14020</data>
    </edge>
    <edge source="TUR" target="ITA">
      <data key="d0">561887</data>
    </edge>
    <edge source="TUR" target="CHE">
      <data key="d0">2475507</data>
    </edge>
    <edge source="TUR" target="MKD">
      <data key="d0">15572</data>
    </edge>
    <edge source="TUR" target="USA">
      <data key="d0">7640656</data>
    </edge>
    <edge source="MKD" target="SRB">
      <data key="d0">253298</data>
    </edge>
    <edge source="EGY" target="FRA">
      <data key="d0">812819</data>
    </edge>
    <edge source="EGY" target="ITA">
      <data key="d0">10536834</data>
    </edge>
    <edge source="EGY" target="PRT">
      <data key="d0">1276869</data>
    </edge>
    <edge source="EGY" target="TUR">
      <data key="d0">1778355</data>
    </edge>
    <edge source="GBR" target="DZA">
      <data key="d0">536178</data>
    </edge>
    <edge source="GBR" target="ARG">
      <data key="d0">24358</data>
    </edge>
    <edge source="GBR" target="AUS">
      <data key="d0">58450</data>
    </edge>
    <edge source="GBR" target="BEL">
      <data key="d0">374451761</data>
    </edge>
    <edge source="GBR" target="BRA">
      <data key="d0">37496352</data>
    </edge>
    <edge source="GBR" target="CAN">
      <data key="d0">672988</data>
    </edge>
    <edge source="GBR" target="CHN">
      <data key="d0">3481558</data>
    </edge>
    <edge source="GBR" target="CZE">
      <data key="d0">48452</data>
    </edge>
    <edge source="GBR" target="DNK">
      <data key="d0">349179</data>
    </edge>
    <edge source="GBR" target="SLV">
      <data key="d0">829023</data>
    </edge>
    <edge source="GBR" target="FIN">
      <data key="d0">4211680</data>
    </edge>
    <edge source="GBR" target="FRA">
      <data key="d0">325222408</data>
    </edge>
    <edge source="GBR" target="DEU">
      <data key="d0">211181827</data>
    </edge>
    <edge source="GBR" target="GHA">
      <data key="d0">31735</data>
    </edge>
    <edge source="GBR" target="HKG">
      <data key="d0">37210</data>
    </edge>
    <edge source="GBR" target="HUN">
      <data key="d0">18943</data>
    </edge>
    <edge source="GBR" target="IDN">
      <data key="d0">11540</data>
    </edge>
    <edge source="GBR" target="IRL">
      <data key="d0">301647497</data>
    </edge>
    <edge source="GBR" target="ISR">
      <data key="d0">185631</data>
    </edge>
    <edge source="GBR" target="ITA">
      <data key="d0">12118301</data>
    </edge>
    <edge source="GBR" target="JAM">
      <data key="d0">1586467</data>
    </edge>
    <edge source="GBR" target="KOR">
      <data key="d0">70950</data>
    </edge>
    <edge source="GBR" target="MYS">
      <data key="d0">26303</data>
    </edge>
    <edge source="GBR" target="MRT">
      <data key="d0">1626786</data>
    </edge>
    <edge source="GBR" target="MAR">
      <data key="d0">26586215</data>
    </edge>
    <edge source="GBR" target="NLD">
      <data key="d0">443178214</data>
    </edge>
    <edge source="GBR" target="NER">
      <data key="d0">649624</data>
    </edge>
    <edge source="GBR" target="NOR">
      <data key="d0">93789316</data>
    </edge>
    <edge source="GBR" target="PAN">
      <data key="d0">348149</data>
    </edge>
    <edge source="GBR" target="POL">
      <data key="d0">18514159</data>
    </edge>
    <edge source="GBR" target="PRT">
      <data key="d0">132695942</data>
    </edge>
    <edge source="GBR" target="SAU">
      <data key="d0">28328</data>
    </edge>
    <edge source="GBR" target="SEN">
      <data key="d0">2964032</data>
    </edge>
    <edge source="GBR" target="SGP">
      <data key="d0">80203</data>
    </edge>
    <edge source="GBR" target="ZAF">
      <data key="d0">126319</data>
    </edge>
    <edge source="GBR" target="ESP">
      <data key="d0">66794050</data>
    </edge>
    <edge source="GBR" target="SWE">
      <data key="d0">90819117</data>
    </edge>
    <edge source="GBR" target="CHE">
      <data key="d0">67417</data>
    </edge>
    <edge source="GBR" target="ARE">
      <data key="d0">37437</data>
    </edge>
    <edge source="GBR" target="TUN">
      <data key="d0">1107581</data>
    </edge>
    <edge source="GBR" target="TUR">
      <data key="d0">47252165</data>
    </edge>
    <edge source="GBR" target="EGY">
      <data key="d0">793879</data>
    </edge>
    <edge source="GBR" target="USA">
      <data key="d0">27485635</data>
    </edge>
    <edge source="USA" target="ARG">
      <data key="d0">105777</data>
    </edge>
    <edge source="USA" target="AUS">
      <data key="d0">1995460</data>
    </edge>
    <edge source="USA" target="BEL">
      <data key="d0">1085448</data>
    </edge>
    <edge source="USA" target="BRA">
      <data key="d0">28012782</data>
    </edge>
    <edge source="USA" target="CAN">
      <data key="d0">328848235</data>
    </edge>
    <edge source="USA" target="LKA">
      <data key="d0">19334</data>
    </edge>
    <edge source="USA" target="CHL">
      <data key="d0">18109910</data>
    </edge>
    <edge source="USA" target="CHN">
      <data key="d0">15970107</data>
    </edge>
    <edge source="USA" target="COL">
      <data key="d0">3169732</data>
    </edge>
    <edge source="USA" target="CRI">
      <data key="d0">1438523</data>
    </edge>
    <edge source="USA" target="DNK">
      <data key="d0">94256</data>
    </edge>
    <edge source="USA" target="ECU">
      <data key="d0">8366871</data>
    </edge>
    <edge source="USA" target="SLV">
      <data key="d0">3372933</data>
    </edge>
    <edge source="USA" target="FIN">
      <data key="d0">1914651</data>
    </edge>
    <edge source="USA" target="FRA">
      <data key="d0">3748248</data>
    </edge>
    <edge source="USA" target="DEU">
      <data key="d0">15710236</data>
    </edge>
    <edge source="USA" target="GRC">
      <data key="d0">297155</data>
    </edge>
    <edge source="USA" target="GTM">
      <data key="d0">14590788</data>
    </edge>
    <edge source="USA" target="HND">
      <data key="d0">1466056</data>
    </edge>
    <edge source="USA" target="HKG">
      <data key="d0">114182</data>
    </edge>
    <edge source="USA" target="IDN">
      <data key="d0">78731</data>
    </edge>
    <edge source="USA" target="IRL">
      <data key="d0">11943</data>
    </edge>
    <edge source="USA" target="ISR">
      <data key="d0">158538</data>
    </edge>
    <edge source="USA" target="ITA">
      <data key="d0">334984</data>
    </edge>
    <edge source="USA" target="JAM">
      <data key="d0">566760</data>
    </edge>
    <edge source="USA" target="JPN">
      <data key="d0">147444472</data>
    </edge>
    <edge source="USA" target="KAZ">
      <data key="d0">11526</data>
    </edge>
    <edge source="USA" target="JOR">
      <data key="d0">13500</data>
    </edge>
    <edge source="USA" target="KOR">
      <data key="d0">11621264</data>
    </edge>
    <edge source="USA" target="LBN">
      <data key="d0">14124</data>
    </edge>
    <edge source="USA" target="MYS">
      <data key="d0">166358</data>
    </edge>
    <edge source="USA" target="MEX">
      <data key="d0">657540912</data>
    </edge>
    <edge source="USA" target="NLD">
      <data key="d0">4984556</data>
    </edge>
    <edge source="USA" target="NZL">
      <data key="d0">95538</data>
    </edge>
    <edge source="USA" target="NIC">
      <data key="d0">75000</data>
    </edge>
    <edge source="USA" target="NOR">
      <data key="d0">74971</data>
    </edge>
    <edge source="USA" target="PAN">
      <data key="d0">3328939</data>
    </edge>
    <edge source="USA" target="PHL">
      <data key="d0">34934</data>
    </edge>
    <edge source="USA" target="RUS">
      <data key="d0">264951</data>
    </edge>
    <edge source="USA" target="SAU">
      <data key="d0">275494</data>
    </edge>
    <edge source="USA" target="IND">
      <data key="d0">430604</data>
    </edge>
    <edge source="USA" target="SGP">
      <data key="d0">1010775</data>
    </edge>
    <edge source="USA" target="VNM">
      <data key="d0">29494</data>
    </edge>
    <edge source="USA" target="ZAF">
      <data key="d0">176126</data>
    </edge>
    <edge source="USA" target="ESP">
      <data key="d0">49710</data>
    </edge>
    <edge source="USA" target="SWE">
      <data key="d0">21231</data>
    </edge>
    <edge source="USA" target="CHE">
      <data key="d0">94080</data>
    </edge>
    <edge source="USA" target="THA">
      <data key="d0">121295</data>
    </edge>
    <edge source="USA" target="ARE">
      <data key="d0">45583</data>
    </edge>
    <edge source="USA" target="TUR">
      <data key="d0">12982</data>
    </edge>
    <edge source="USA" target="GBR">
      <data key="d0">1649491</data>
    </edge>
    <edge source="AUS" target="CHN">
      <data key="d0">71206632</data>
    </edge>
    <edge source="AUS" target="HKG">
      <data key="d0">20511</data>
    </edge>
    <edge source="AUS" target="IDN">
      <data key="d0">161271</data>
    </edge>
    <edge source="AUS" target="JPN">
      <data key="d0">353949922</data>
    </edge>
    <edge source="AUS" target="KOR">
      <data key="d0">11257641</data>
    </edge>
    <edge source="AUS" target="LBN">
      <data key="d0">11365747</data>
    </edge>
    <edge source="AUS" target="NLD">
      <data key="d0">13589</data>
    </edge>
    <edge source="AUS" target="NZL">
      <data key="d0">481973</data>
    </edge>
    <edge source="AUS" target="PER">
      <data key="d0">1682131</data>
    </edge>
    <edge source="AUS" target="THA">
      <data key="d0">23573</data>
    </edge>
    <edge source="AUS" target="TUR">
      <data key="d0">82923</data>
    </edge>
    <edge source="AUS" target="USA">
      <data key="d0">66913</data>
    </edge>
    <edge source="HKG" target="CHN">
      <data key="d0">2345169</data>
    </edge>
    <edge source="IDN" target="AUS">
      <data key="d0">10887173</data>
    </edge>
    <edge source="IDN" target="AUT">
      <data key="d0">273831</data>
    </edge>
    <edge source="IDN" target="LKA">
      <data key="d0">222300</data>
    </edge>
    <edge source="IDN" target="CHN">
      <data key="d0">61809601</data>
    </edge>
    <edge source="IDN" target="HKG">
      <data key="d0">7130708</data>
    </edge>
    <edge source="IDN" target="JPN">
      <data key="d0">4460457414</data>
    </edge>
    <edge source="IDN" target="KOR">
      <data key="d0">1350488413</data>
    </edge>
    <edge source="IDN" target="MYS">
      <data key="d0">1659302</data>
    </edge>
    <edge source="IDN" target="PHL">
      <data key="d0">25929328</data>
    </edge>
    <edge source="IDN" target="VNM">
      <data key="d0">454513</data>
    </edge>
    <edge source="IDN" target="USA">
      <data key="d0">42164086</data>
    </edge>
    <edge source="NZL" target="AUS">
      <data key="d0">1912509</data>
    </edge>
    <edge source="NZL" target="CHN">
      <data key="d0">6152020</data>
    </edge>
    <edge source="THA" target="AUS">
      <data key="d0">8994909</data>
    </edge>
    <edge source="THA" target="KHM">
      <data key="d0">3693899</data>
    </edge>
    <edge source="THA" target="CHN">
      <data key="d0">220954913</data>
    </edge>
    <edge source="THA" target="HKG">
      <data key="d0">1147229</data>
    </edge>
    <edge source="THA" target="KOR">
      <data key="d0">9563414</data>
    </edge>
    <edge source="THA" target="MYS">
      <data key="d0">5390772</data>
    </edge>
    <edge source="THA" target="PHL">
      <data key="d0">1499325</data>
    </edge>
    <edge source="THA" target="SGP">
      <data key="d0">13522806</data>
    </edge>
    <edge source="THA" target="VNM">
      <data key="d0">7172507</data>
    </edge>
    <edge source="AUT" target="HRV">
      <data key="d0">37537</data>
    </edge>
    <edge source="AUT" target="CZE">
      <data key="d0">399596</data>
    </edge>
    <edge source="AUT" target="DEU">
      <data key="d0">49381</data>
    </edge>
    <edge source="AUT" target="HUN">
      <data key="d0">527196</data>
    </edge>
    <edge source="AUT" target="ITA">
      <data key="d0">446434</data>
    </edge>
    <edge source="AUT" target="ROU">
      <data key="d0">16728</data>
    </edge>
    <edge source="AUT" target="SVK">
      <data key="d0">202608</data>
    </edge>
    <edge source="AUT" target="SVN">
      <data key="d0">90197</data>
    </edge>
    <edge source="AUT" target="CHE">
      <data key="d0">163197</data>
    </edge>
    <edge source="AUT" target="TUR">
      <data key="d0">12914</data>
    </edge>
    <edge source="HRV" target="AUT">
      <data key="d0">3033887</data>
    </edge>
    <edge source="HRV" target="BRA">
      <data key="d0">453372</data>
    </edge>
    <edge source="HRV" target="CZE">
      <data key="d0">2783418</data>
    </edge>
    <edge source="HRV" target="HUN">
      <data key="d0">9122984</data>
    </edge>
    <edge source="HRV" target="ITA">
      <data key="d0">53419276</data>
    </edge>
    <edge source="HRV" target="LBN">
      <data key="d0">4392109</data>
    </edge>
    <edge source="HRV" target="POL">
      <data key="d0">239502</data>
    </edge>
    <edge source="HRV" target="IND">
      <data key="d0">702362</data>
    </edge>
    <edge source="HRV" target="SVK">
      <data key="d0">1174597</data>
    </edge>
    <edge source="HRV" target="SVN">
      <data key="d0">17018953</data>
    </edge>
    <edge source="HRV" target="CHE">
      <data key="d0">2923599</data>
    </edge>
    <edge source="HRV" target="TUR">
      <data key="d0">1299436</data>
    </edge>
    <edge source="HRV" target="MKD">
      <data key="d0">152823</data>
    </edge>
    <edge source="HRV" target="GBR">
      <data key="d0">11910</data>
    </edge>
    <edge source="HRV" target="SRB">
      <data key="d0">311276</data>
    </edge>
    <edge source="CZE" target="AUT">
      <data key="d0">313934</data>
    </edge>
    <edge source="CZE" target="BEL">
      <data key="d0">30311</data>
    </edge>
    <edge source="CZE" target="FRA">
      <data key="d0">13082</data>
    </edge>
    <edge source="CZE" target="DEU">
      <data key="d0">293647</data>
    </edge>
    <edge source="CZE" target="HUN">
      <data key="d0">933793</data>
    </edge>
    <edge source="CZE" target="NLD">
      <data key="d0">27951</data>
    </edge>
    <edge source="CZE" target="POL">
      <data key="d0">1981710</data>
    </edge>
    <edge source="CZE" target="ROU">
      <data key="d0">750746</data>
    </edge>
    <edge source="CZE" target="SVK">
      <data key="d0">1508905</data>
    </edge>
    <edge source="DEU" target="AUS">
      <data key="d0">10000</data>
    </edge>
    <edge source="DEU" target="AUT">
      <data key="d0">18049000</data>
    </edge>
    <edge source="DEU" target="BEL">
      <data key="d0">30820000</data>
    </edge>
    <edge source="DEU" target="CHN">
      <data key="d0">15000</data>
    </edge>
    <edge source="DEU" target="CZE">
      <data key="d0">10843000</data>
    </edge>
    <edge source="DEU" target="DNK">
      <data key="d0">689000</data>
    </edge>
    <edge source="DEU" target="FRA">
      <data key="d0">28817000</data>
    </edge>
    <edge source="DEU" target="GRC">
      <data key="d0">86000</data>
    </edge>
    <edge source="DEU" target="HUN">
      <data key="d0">527000</data>
    </edge>
    <edge source="DEU" target="IRL">
      <data key="d0">343000</data>
    </edge>
    <edge source="DEU" target="ITA">
      <data key="d0">787000</data>
    </edge>
    <edge source="DEU" target="CIV">
      <data key="d0">1179000</data>
    </edge>
    <edge source="DEU" target="JPN">
      <data key="d0">55000</data>
    </edge>
    <edge source="DEU" target="MRT">
      <data key="d0">639000</data>
    </edge>
    <edge source="DEU" target="MUS">
      <data key="d0">13000</data>
    </edge>
    <edge source="DEU" target="MAR">
      <data key="d0">2452000</data>
    </edge>
    <edge source="DEU" target="NLD">
      <data key="d0">44899000</data>
    </edge>
    <edge source="DEU" target="NOR">
      <data key="d0">1790000</data>
    </edge>
    <edge source="DEU" target="PAN">
      <data key="d0">17000</data>
    </edge>
    <edge source="DEU" target="POL">
      <data key="d0">48332000</data>
    </edge>
    <edge source="DEU" target="PRT">
      <data key="d0">4706000</data>
    </edge>
    <edge source="DEU" target="ROU">
      <data key="d0">278000</data>
    </edge>
    <edge source="DEU" target="RUS">
      <data key="d0">14000</data>
    </edge>
    <edge source="DEU" target="SEN">
      <data key="d0">1439000</data>
    </edge>
    <edge source="DEU" target="SVK">
      <data key="d0">848000</data>
    </edge>
    <edge source="DEU" target="SVN">
      <data key="d0">915000</data>
    </edge>
    <edge source="DEU" target="ESP">
      <data key="d0">1464000</data>
    </edge>
    <edge source="DEU" target="SWE">
      <data key="d0">4575000</data>
    </edge>
    <edge source="DEU" target="CHE">
      <data key="d0">9031000</data>
    </edge>
    <edge source="DEU" target="TUN">
      <data key="d0">848000</data>
    </edge>
    <edge source="DEU" target="TUR">
      <data key="d0">1936000</data>
    </edge>
    <edge source="DEU" target="MKD">
      <data key="d0">14000</data>
    </edge>
    <edge source="DEU" target="GBR">
      <data key="d0">20618000</data>
    </edge>
    <edge source="DEU" target="USA">
      <data key="d0">1946000</data>
    </edge>
    <edge source="HUN" target="AUT">
      <data key="d0">4205000</data>
    </edge>
    <edge source="HUN" target="BGR">
      <data key="d0">2598000</data>
    </edge>
    <edge source="HUN" target="HRV">
      <data key="d0">81000</data>
    </edge>
    <edge source="HUN" target="CZE">
      <data key="d0">1089000</data>
    </edge>
    <edge source="HUN" target="ITA">
      <data key="d0">1030000</data>
    </edge>
    <edge source="HUN" target="POL">
      <data key="d0">299000</data>
    </edge>
    <edge source="HUN" target="ROU">
      <data key="d0">3422000</data>
    </edge>
    <edge source="HUN" target="SVK">
      <data key="d0">410000</data>
    </edge>
    <edge source="HUN" target="SVN">
      <data key="d0">1437000</data>
    </edge>
    <edge source="HUN" target="SRB">
      <data key="d0">1550000</data>
    </edge>
    <edge source="ROU" target="BGR">
      <data key="d0">26127000</data>
    </edge>
    <edge source="ROU" target="HUN">
      <data key="d0">302000</data>
    </edge>
    <edge source="ROU" target="MDA">
      <data key="d0">3554000</data>
    </edge>
    <edge source="ROU" target="SVK">
      <data key="d0">53000</data>
    </edge>
    <edge source="SVK" target="CZE">
      <data key="d0">658871</data>
    </edge>
    <edge source="DNK" target="FIN">
      <data key="d0">1489360</data>
    </edge>
    <edge source="DNK" target="FRA">
      <data key="d0">189560</data>
    </edge>
    <edge source="DNK" target="DEU">
      <data key="d0">779735</data>
    </edge>
    <edge source="DNK" target="ITA">
      <data key="d0">15874</data>
    </edge>
    <edge source="DNK" target="MEX">
      <data key="d0">14144</data>
    </edge>
    <edge source="DNK" target="NLD">
      <data key="d0">13603938</data>
    </edge>
    <edge source="DNK" target="NOR">
      <data key="d0">4068761</data>
    </edge>
    <edge source="DNK" target="POL">
      <data key="d0">1687194</data>
    </edge>
    <edge source="DNK" target="SGP">
      <data key="d0">32325</data>
    </edge>
    <edge source="DNK" target="SVN">
      <data key="d0">30214</data>
    </edge>
    <edge source="DNK" target="SWE">
      <data key="d0">227263</data>
    </edge>
    <edge source="DNK" target="TUR">
      <data key="d0">10286</data>
    </edge>
    <edge source="DNK" target="GBR">
      <data key="d0">13277551</data>
    </edge>
    <edge source="DNK" target="USA">
      <data key="d0">171743</data>
    </edge>
    <edge source="CIV" target="NER">
      <data key="d0">162876</data>
    </edge>
    <edge source="CIV" target="BFA">
      <data key="d0">1431321</data>
    </edge>
    <edge source="PHL" target="AUS">
      <data key="d0">957566</data>
    </edge>
    <edge source="PHL" target="CHN">
      <data key="d0">30059700</data>
    </edge>
    <edge source="PHL" target="HKG">
      <data key="d0">9062920</data>
    </edge>
    <edge source="PHL" target="IDN">
      <data key="d0">1756623</data>
    </edge>
    <edge source="PHL" target="MYS">
      <data key="d0">8059592</data>
    </edge>
    <edge source="PHL" target="MOZ">
      <data key="d0">356931</data>
    </edge>
    <edge source="PHL" target="SGP">
      <data key="d0">1364066</data>
    </edge>
    <edge source="PHL" target="VNM">
      <data key="d0">823954</data>
    </edge>
    <edge source="POL" target="AUT">
      <data key="d0">5484000</data>
    </edge>
    <edge source="POL" target="CZE">
      <data key="d0">8460000</data>
    </edge>
    <edge source="POL" target="DEU">
      <data key="d0">2435000</data>
    </edge>
    <edge source="POL" target="HUN">
      <data key="d0">2094000</data>
    </edge>
    <edge source="POL" target="LTU">
      <data key="d0">53000</data>
    </edge>
    <edge source="POL" target="SVK">
      <data key="d0">3244000</data>
    </edge>
    <edge source="RUS" target="AUT">
      <data key="d0">173828</data>
    </edge>
    <edge source="RUS" target="BGR">
      <data key="d0">2713997</data>
    </edge>
    <edge source="RUS" target="CHN">
      <data key="d0">29010</data>
    </edge>
    <edge source="RUS" target="CZE">
      <data key="d0">827250</data>
    </edge>
    <edge source="RUS" target="EST">
      <data key="d0">1182053</data>
    </edge>
    <edge source="RUS" target="FIN">
      <data key="d0">25880387</data>
    </edge>
    <edge source="RUS" target="GEO">
      <data key="d0">66113</data>
    </edge>
    <edge source="RUS" target="HUN">
      <data key="d0">9444180</data>
    </edge>
    <edge source="RUS" target="KAZ">
      <data key="d0">4107334</data>
    </edge>
    <edge source="RUS" target="LVA">
      <data key="d0">4498319</data>
    </edge>
    <edge source="RUS" target="LTU">
      <data key="d0">9923500</data>
    </edge>
    <edge source="RUS" target="MDA">
      <data key="d0">1881233</data>
    </edge>
    <edge source="RUS" target="POL">
      <data key="d0">82663468</data>
    </edge>
    <edge source="RUS" target="ROU">
      <data key="d0">764452</data>
    </edge>
    <edge source="RUS" target="SVK">
      <data key="d0">7956887</data>
    </edge>
    <edge source="RUS" target="TUR">
      <data key="d0">10337253</data>
    </edge>
    <edge source="RUS" target="UKR">
      <data key="d0">4501808</data>
    </edge>
    <edge source="BOL" target="ARG">
      <data key="d0">757875</data>
    </edge>
    <edge source="BOL" target="BRA">
      <data key="d0">120541117</data>
    </edge>
    <edge source="BOL" target="CHL">
      <data key="d0">4614904</data>
    </edge>
    <edge source="BOL" target="PRY">
      <data key="d0">586330</data>
    </edge>
    <edge source="BOL" target="PER">
      <data key="d0">646905</data>
    </edge>
    <edge source="BLR" target="CZE">
      <data key="d0">79100</data>
    </edge>
    <edge source="BLR" target="LVA">
      <data key="d0">261200</data>
    </edge>
    <edge source="BLR" target="MDA">
      <data key="d0">106100</data>
    </edge>
    <edge source="BLR" target="POL">
      <data key="d0">12692800</data>
    </edge>
    <edge source="BLR" target="RUS">
      <data key="d0">2462200</data>
    </edge>
    <edge source="BLR" target="UKR">
      <data key="d0">162400</data>
    </edge>
    <edge source="LVA" target="EST">
      <data key="d0">68010</data>
    </edge>
    <edge source="LVA" target="LTU">
      <data key="d0">55553</data>
    </edge>
    <edge source="MDA" target="BGR">
      <data key="d0">377845</data>
    </edge>
    <edge source="UKR" target="BGR">
      <data key="d0">85013510</data>
    </edge>
    <edge source="UKR" target="CZE">
      <data key="d0">253880</data>
    </edge>
    <edge source="UKR" target="DNK">
      <data key="d0">462800</data>
    </edge>
    <edge source="UKR" target="HUN">
      <data key="d0">29684920</data>
    </edge>
    <edge source="UKR" target="MDA">
      <data key="d0">9558410</data>
    </edge>
    <edge source="UKR" target="POL">
      <data key="d0">37523230</data>
    </edge>
    <edge source="UKR" target="ROU">
      <data key="d0">1342970</data>
    </edge>
    <edge source="UKR" target="RUS">
      <data key="d0">81460</data>
    </edge>
    <edge source="UKR" target="SVK">
      <data key="d0">2109600</data>
    </edge>
    <edge source="UKR" target="TUR">
      <data key="d0">4608980</data>
    </edge>
    <edge source="CMR" target="CAF">
      <data key="d0">82543</data>
    </edge>
    <edge source="CAN" target="NOR">
      <data key="d0">82173</data>
    </edge>
    <edge source="CAN" target="TUR">
      <data key="d0">67834</data>
    </edge>
    <edge source="CAN" target="USA">
      <data key="d0">15340095539</data>
    </edge>
    <edge source="SGP" target="AUS">
      <data key="d0">386989</data>
    </edge>
    <edge source="SGP" target="LKA">
      <data key="d0">26329908</data>
    </edge>
    <edge source="SGP" target="CHN">
      <data key="d0">45458078</data>
    </edge>
    <edge source="SGP" target="HKG">
      <data key="d0">12146789</data>
    </edge>
    <edge source="SGP" target="CIV">
      <data key="d0">32175</data>
    </edge>
    <edge source="SGP" target="KOR">
      <data key="d0">158396</data>
    </edge>
    <edge source="SGP" target="MYS">
      <data key="d0">155406398</data>
    </edge>
    <edge source="SGP" target="MUS">
      <data key="d0">1114943</data>
    </edge>
    <edge source="SGP" target="NLD">
      <data key="d0">11420</data>
    </edge>
    <edge source="SGP" target="PHL">
      <data key="d0">6781969</data>
    </edge>
    <edge source="SGP" target="IND">
      <data key="d0">2303693</data>
    </edge>
    <edge source="SGP" target="VNM">
      <data key="d0">7119032</data>
    </edge>
    <edge source="SGP" target="THA">
      <data key="d0">1049125</data>
    </edge>
    <edge source="SGP" target="USA">
      <data key="d0">11649</data>
    </edge>
    <edge source="COL" target="CRI">
      <data key="d0">1297780</data>
    </edge>
    <edge source="COL" target="SLV">
      <data key="d0">759699</data>
    </edge>
    <edge source="COL" target="JAM">
      <data key="d0">3183558</data>
    </edge>
    <edge source="COL" target="PAN">
      <data key="d0">4762812</data>
    </edge>
    <edge source="COL" target="PER">
      <data key="d0">370967</data>
    </edge>
    <edge source="COL" target="USA">
      <data key="d0">1021196</data>
    </edge>
    <edge source="CRI" target="NIC">
      <data key="d0">534190</data>
    </edge>
    <edge source="SLV" target="HND">
      <data key="d0">295864</data>
    </edge>
    <edge source="SLV" target="NIC">
      <data key="d0">49242</data>
    </edge>
    <edge source="SRB" target="HUN">
      <data key="d0">1484000</data>
    </edge>
    <edge source="SRB" target="ROU">
      <data key="d0">102000</data>
    </edge>
    <edge source="HND" target="SLV">
      <data key="d0">218237</data>
    </edge>
    <edge source="EST" target="LVA">
      <data key="d0">191250</data>
    </edge>
    <edge source="GHA" target="BEN">
      <data key="d0">544422</data>
    </edge>
    <edge source="GHA" target="NER">
      <data key="d0">59053</data>
    </edge>
    <edge source="GHA" target="TGO">
      <data key="d0">337046</data>
    </edge>
    <edge source="GHA" target="BFA">
      <data key="d0">492614</data>
    </edge>
    <edge source="MYS" target="LKA">
      <data key="d0">4538714</data>
    </edge>
    <edge source="MYS" target="CHN">
      <data key="d0">134199414</data>
    </edge>
    <edge source="MYS" target="FRA">
      <data key="d0">11499809</data>
    </edge>
    <edge source="MYS" target="HKG">
      <data key="d0">1669059</data>
    </edge>
    <edge source="MYS" target="IDN">
      <data key="d0">23849157</data>
    </edge>
    <edge source="MYS" target="JPN">
      <data key="d0">2220174417</data>
    </edge>
    <edge source="MYS" target="KOR">
      <data key="d0">556854660</data>
    </edge>
    <edge source="MYS" target="MUS">
      <data key="d0">363046</data>
    </edge>
    <edge source="MYS" target="PHL">
      <data key="d0">56772761</data>
    </edge>
    <edge source="MYS" target="IND">
      <data key="d0">5538449</data>
    </edge>
    <edge source="MYS" target="SGP">
      <data key="d0">212973132</data>
    </edge>
    <edge source="MYS" target="VNM">
      <data key="d0">540094</data>
    </edge>
    <edge source="MYS" target="ESP">
      <data key="d0">6731500</data>
    </edge>
    <edge source="MYS" target="THA">
      <data key="d0">208569</data>
    </edge>
    <edge source="MYS" target="TUR">
      <data key="d0">675706</data>
    </edge>
    <edge source="SEN" target="GMB">
      <data key="d0">617651</data>
    </edge>
    <edge source="ARE" target="OMN">
      <data key="d0">382953</data>
    </edge>
    <edge source="GEO" target="ARM">
      <data key="d0">1015087</data>
    </edge>
    <edge source="IRL" target="GBR">
      <data key="d0">2194265</data>
    </edge>
    <edge source="GTM" target="SLV">
      <data key="d0">74754</data>
    </edge>
    <edge source="GTM" target="HND">
      <data key="d0">494452</data>
    </edge>
    <edge source="LTU" target="BLR">
      <data key="d0">280664</data>
    </edge>
    <edge source="LTU" target="EST">
      <data key="d0">181375</data>
    </edge>
    <edge source="LTU" target="LVA">
      <data key="d0">3493853</data>
    </edge>
    <edge source="LTU" target="POL">
      <data key="d0">24688269</data>
    </edge>
    <edge source="LTU" target="UKR">
      <data key="d0">297264</data>
    </edge>
    <edge source="OMN" target="ARE">
      <data key="d0">3203779</data>
    </edge>
    <edge source="NAM" target="BWA">
      <data key="d0">160885</data>
    </edge>
    <edge source="NAM" target="ZAF">
      <data key="d0">80347</data>
    </edge>
    <edge source="ZWE" target="BWA">
      <data key="d0">39110</data>
    </edge>
    <edge source="ZWE" target="ZAF">
      <data key="d0">82208</data>
    </edge>
  </graph>
</graphml>
