# Supplementary material for: Core-periphery structure in sectoral international trade networks: A new approach to an old theory
Source: PLoS One. 2020 Apr 2;15(4):e0229547. doi: 10.1371/journal.pone.0229547 (PMC7117750; doi:10.1371/journal.pone.0229547)
Supplement: S8 File — (ZIP) [file pone.0229547.s008.zip › S8_File/Networks 2000/35-ELECTRIC CURRENT.graphml]

<?xml version='1.0' encoding='utf-8'?>
<graphml xmlns="http://graphml.graphdrawing.org/xmlns" xmlns:xsi="http://www.w3.org/2001/XMLSchema-instance" xsi:schemaLocation="http://graphml.graphdrawing.org/xmlns http://graphml.graphdrawing.org/xmlns/1.0/graphml.xsd">
  <key attr.name="weight" attr.type="long" for="edge" id="d0" />
  <graph edgedefault="directed">
    <node id="DZA" />
    <node id="MAR" />
    <node id="AZE" />
    <node id="GEO" />
    <node id="RUS" />
    <node id="ARG" />
    <node id="BRA" />
    <node id="CHL" />
    <node id="URY" />
    <node id="AUT" />
    <node id="BEL" />
    <node id="HRV" />
    <node id="DNK" />
    <node id="FRA" />
    <node id="DEU" />
    <node id="HUN" />
    <node id="ITA" />
    <node id="NLD" />
    <node id="SVK" />
    <node id="SVN" />
    <node id="SWE" />
    <node id="CHE" />
    <node id="GBR" />
    <node id="ARM" />
    <node id="ESP" />
    <node id="BLR" />
    <node id="UKR" />
    <node id="CAN" />
    <node id="USA" />
    <node id="CHN" />
    <node id="HKG" />
    <node id="JPN" />
    <node id="CZE" />
    <node id="NOR" />
    <node id="SLV" />
    <node id="GTM" />
    <node id="EST" />
    <node id="LVA" />
    <node id="FIN" />
    <node id="TUR" />
    <node id="GHA" />
    <node id="TGO" />
    <node id="SRB" />
    <node id="IRL" />
    <node id="EGY" />
    <node id="KAZ" />
    <node id="KGZ" />
    <node id="LTU" />
    <node id="MYS" />
    <node id="THA" />
    <node id="MEX" />
    <node id="MOZ" />
    <node id="ZAF" />
    <node id="ZWE" />
    <node id="NAM" />
    <node id="PRY" />
    <node id="POL" />
    <node id="PRT" />
    <node id="ROU" />
    <node id="ALB" />
    <node id="BGR" />
    <node id="MDA" />
    <node id="UGA" />
    <node id="TZA" />
    <node id="MKD" />
    <edge source="DZA" target="MAR">
      <data key="d0">1946776</data>
    </edge>
    <edge source="AZE" target="GEO">
      <data key="d0">396978</data>
    </edge>
    <edge source="AZE" target="RUS">
      <data key="d0">18945265</data>
    </edge>
    <edge source="GEO" target="AZE">
      <data key="d0">286470</data>
    </edge>
    <edge source="GEO" target="RUS">
      <data key="d0">117300</data>
    </edge>
    <edge source="GEO" target="TUR">
      <data key="d0">5467000</data>
    </edge>
    <edge source="RUS" target="AZE">
      <data key="d0">1981816</data>
    </edge>
    <edge source="RUS" target="CHN">
      <data key="d0">2988755</data>
    </edge>
    <edge source="RUS" target="EST">
      <data key="d0">3312000</data>
    </edge>
    <edge source="RUS" target="FIN">
      <data key="d0">71426046</data>
    </edge>
    <edge source="RUS" target="GEO">
      <data key="d0">4661217</data>
    </edge>
    <edge source="RUS" target="KAZ">
      <data key="d0">28215232</data>
    </edge>
    <edge source="RUS" target="LVA">
      <data key="d0">11936430</data>
    </edge>
    <edge source="RUS" target="LTU">
      <data key="d0">2176064</data>
    </edge>
    <edge source="RUS" target="NOR">
      <data key="d0">3056555</data>
    </edge>
    <edge source="RUS" target="POL">
      <data key="d0">2032222</data>
    </edge>
    <edge source="RUS" target="UKR">
      <data key="d0">1417995</data>
    </edge>
    <edge source="ARG" target="BRA">
      <data key="d0">97064340</data>
    </edge>
    <edge source="ARG" target="CHL">
      <data key="d0">20453894</data>
    </edge>
    <edge source="ARG" target="URY">
      <data key="d0">30669426</data>
    </edge>
    <edge source="URY" target="ARG">
      <data key="d0">9295357</data>
    </edge>
    <edge source="AUT" target="BEL">
      <data key="d0">5629673</data>
    </edge>
    <edge source="AUT" target="HRV">
      <data key="d0">7858899</data>
    </edge>
    <edge source="AUT" target="DNK">
      <data key="d0">470522</data>
    </edge>
    <edge source="AUT" target="FRA">
      <data key="d0">805348</data>
    </edge>
    <edge source="AUT" target="DEU">
      <data key="d0">256550440</data>
    </edge>
    <edge source="AUT" target="HUN">
      <data key="d0">6323077</data>
    </edge>
    <edge source="AUT" target="ITA">
      <data key="d0">35584047</data>
    </edge>
    <edge source="AUT" target="NLD">
      <data key="d0">1614443</data>
    </edge>
    <edge source="AUT" target="SVK">
      <data key="d0">1477274</data>
    </edge>
    <edge source="AUT" target="SVN">
      <data key="d0">1354826</data>
    </edge>
    <edge source="AUT" target="SWE">
      <data key="d0">3402186</data>
    </edge>
    <edge source="AUT" target="CHE">
      <data key="d0">41867981</data>
    </edge>
    <edge source="AUT" target="GBR">
      <data key="d0">42275405</data>
    </edge>
    <edge source="BEL" target="DNK">
      <data key="d0">61819</data>
    </edge>
    <edge source="BEL" target="FRA">
      <data key="d0">111703627</data>
    </edge>
    <edge source="BEL" target="DEU">
      <data key="d0">5179896</data>
    </edge>
    <edge source="BEL" target="ITA">
      <data key="d0">36054728</data>
    </edge>
    <edge source="BEL" target="NLD">
      <data key="d0">51562279</data>
    </edge>
    <edge source="BEL" target="ESP">
      <data key="d0">44686714</data>
    </edge>
    <edge source="BEL" target="SWE">
      <data key="d0">722737</data>
    </edge>
    <edge source="BEL" target="CHE">
      <data key="d0">2819567</data>
    </edge>
    <edge source="BEL" target="GBR">
      <data key="d0">1002288</data>
    </edge>
    <edge source="HRV" target="AUT">
      <data key="d0">1007856</data>
    </edge>
    <edge source="HRV" target="HUN">
      <data key="d0">63426</data>
    </edge>
    <edge source="HRV" target="ITA">
      <data key="d0">622658</data>
    </edge>
    <edge source="HRV" target="SVN">
      <data key="d0">28366</data>
    </edge>
    <edge source="HRV" target="CHE">
      <data key="d0">1412892</data>
    </edge>
    <edge source="HRV" target="GBR">
      <data key="d0">190196</data>
    </edge>
    <edge source="DNK" target="DEU">
      <data key="d0">71283032</data>
    </edge>
    <edge source="DNK" target="NOR">
      <data key="d0">216807</data>
    </edge>
    <edge source="DNK" target="SWE">
      <data key="d0">28610970</data>
    </edge>
    <edge source="FRA" target="BEL">
      <data key="d0">294974693</data>
    </edge>
    <edge source="FRA" target="DEU">
      <data key="d0">228882059</data>
    </edge>
    <edge source="FRA" target="ITA">
      <data key="d0">463915062</data>
    </edge>
    <edge source="FRA" target="NLD">
      <data key="d0">185440599</data>
    </edge>
    <edge source="FRA" target="ESP">
      <data key="d0">212508941</data>
    </edge>
    <edge source="FRA" target="CHE">
      <data key="d0">1009187406</data>
    </edge>
    <edge source="FRA" target="GBR">
      <data key="d0">418822694</data>
    </edge>
    <edge source="DEU" target="AUT">
      <data key="d0">86949000</data>
    </edge>
    <edge source="DEU" target="FRA">
      <data key="d0">22141000</data>
    </edge>
    <edge source="DEU" target="NOR">
      <data key="d0">2061000</data>
    </edge>
    <edge source="DEU" target="SWE">
      <data key="d0">5349000</data>
    </edge>
    <edge source="DEU" target="CHE">
      <data key="d0">37316000</data>
    </edge>
    <edge source="DEU" target="GBR">
      <data key="d0">895000</data>
    </edge>
    <edge source="HUN" target="AUT">
      <data key="d0">66629000</data>
    </edge>
    <edge source="HUN" target="HRV">
      <data key="d0">1127000</data>
    </edge>
    <edge source="HUN" target="SVK">
      <data key="d0">276000</data>
    </edge>
    <edge source="HUN" target="SRB">
      <data key="d0">4511000</data>
    </edge>
    <edge source="NLD" target="BEL">
      <data key="d0">69396601</data>
    </edge>
    <edge source="NLD" target="DEU">
      <data key="d0">952732</data>
    </edge>
    <edge source="NLD" target="SWE">
      <data key="d0">382013</data>
    </edge>
    <edge source="NLD" target="CHE">
      <data key="d0">30377</data>
    </edge>
    <edge source="NLD" target="GBR">
      <data key="d0">7083352</data>
    </edge>
    <edge source="SVK" target="HRV">
      <data key="d0">1080034</data>
    </edge>
    <edge source="SVK" target="CZE">
      <data key="d0">21046209</data>
    </edge>
    <edge source="SVK" target="DEU">
      <data key="d0">54453</data>
    </edge>
    <edge source="SVK" target="HUN">
      <data key="d0">20332425</data>
    </edge>
    <edge source="SVK" target="CHE">
      <data key="d0">832233</data>
    </edge>
    <edge source="SVK" target="SRB">
      <data key="d0">3130373</data>
    </edge>
    <edge source="SVN" target="AUT">
      <data key="d0">1093690</data>
    </edge>
    <edge source="SVN" target="HRV">
      <data key="d0">1077439</data>
    </edge>
    <edge source="SVN" target="ITA">
      <data key="d0">13854452</data>
    </edge>
    <edge source="SVN" target="SVK">
      <data key="d0">330442</data>
    </edge>
    <edge source="SVN" target="CHE">
      <data key="d0">11798105</data>
    </edge>
    <edge source="SVN" target="GBR">
      <data key="d0">6202416</data>
    </edge>
    <edge source="SWE" target="DNK">
      <data key="d0">19036785</data>
    </edge>
    <edge source="SWE" target="DEU">
      <data key="d0">10806732</data>
    </edge>
    <edge source="SWE" target="NOR">
      <data key="d0">300969</data>
    </edge>
    <edge source="SWE" target="POL">
      <data key="d0">5799056</data>
    </edge>
    <edge source="GBR" target="IRL">
      <data key="d0">7593481</data>
    </edge>
    <edge source="ARM" target="GEO">
      <data key="d0">9349881</data>
    </edge>
    <edge source="ESP" target="FRA">
      <data key="d0">55995</data>
    </edge>
    <edge source="ESP" target="MAR">
      <data key="d0">82483059</data>
    </edge>
    <edge source="ESP" target="PRT">
      <data key="d0">15047171</data>
    </edge>
    <edge source="BLR" target="UKR">
      <data key="d0">158000</data>
    </edge>
    <edge source="UKR" target="BLR">
      <data key="d0">1594610</data>
    </edge>
    <edge source="UKR" target="HUN">
      <data key="d0">38424880</data>
    </edge>
    <edge source="UKR" target="MDA">
      <data key="d0">29194020</data>
    </edge>
    <edge source="UKR" target="POL">
      <data key="d0">15262790</data>
    </edge>
    <edge source="UKR" target="RUS">
      <data key="d0">435210</data>
    </edge>
    <edge source="UKR" target="SVK">
      <data key="d0">4718650</data>
    </edge>
    <edge source="CAN" target="USA">
      <data key="d0">2732155973</data>
    </edge>
    <edge source="USA" target="CAN">
      <data key="d0">413690033</data>
    </edge>
    <edge source="CHN" target="HKG">
      <data key="d0">582236438</data>
    </edge>
    <edge source="CHN" target="JPN">
      <data key="d0">924380</data>
    </edge>
    <edge source="CHN" target="USA">
      <data key="d0">27738</data>
    </edge>
    <edge source="HKG" target="CHN">
      <data key="d0">80518848</data>
    </edge>
    <edge source="CZE" target="AUT">
      <data key="d0">5517076</data>
    </edge>
    <edge source="CZE" target="DEU">
      <data key="d0">145969421</data>
    </edge>
    <edge source="CZE" target="ITA">
      <data key="d0">4676243</data>
    </edge>
    <edge source="CZE" target="SVK">
      <data key="d0">3976518</data>
    </edge>
    <edge source="CZE" target="CHE">
      <data key="d0">22732542</data>
    </edge>
    <edge source="NOR" target="DNK">
      <data key="d0">51187178</data>
    </edge>
    <edge source="NOR" target="FIN">
      <data key="d0">1310142</data>
    </edge>
    <edge source="NOR" target="SWE">
      <data key="d0">176448720</data>
    </edge>
    <edge source="SLV" target="GTM">
      <data key="d0">7520792</data>
    </edge>
    <edge source="EST" target="LVA">
      <data key="d0">14896399</data>
    </edge>
    <edge source="EST" target="RUS">
      <data key="d0">3880577</data>
    </edge>
    <edge source="LVA" target="EST">
      <data key="d0">623180</data>
    </edge>
    <edge source="LVA" target="LTU">
      <data key="d0">310105</data>
    </edge>
    <edge source="LVA" target="RUS">
      <data key="d0">606348</data>
    </edge>
    <edge source="FIN" target="RUS">
      <data key="d0">92918</data>
    </edge>
    <edge source="FIN" target="SWE">
      <data key="d0">7344260</data>
    </edge>
    <edge source="TUR" target="AZE">
      <data key="d0">20384768</data>
    </edge>
    <edge source="GHA" target="TGO">
      <data key="d0">18601302</data>
    </edge>
    <edge source="SRB" target="SVK">
      <data key="d0">160000</data>
    </edge>
    <edge source="IRL" target="TUR">
      <data key="d0">19116</data>
    </edge>
    <edge source="IRL" target="EGY">
      <data key="d0">46989</data>
    </edge>
    <edge source="IRL" target="GBR">
      <data key="d0">93233</data>
    </edge>
    <edge source="KAZ" target="RUS">
      <data key="d0">613500</data>
    </edge>
    <edge source="KGZ" target="KAZ">
      <data key="d0">11600300</data>
    </edge>
    <edge source="LTU" target="BLR">
      <data key="d0">7079923</data>
    </edge>
    <edge source="LTU" target="EST">
      <data key="d0">1683024</data>
    </edge>
    <edge source="LTU" target="LVA">
      <data key="d0">16316577</data>
    </edge>
    <edge source="MYS" target="THA">
      <data key="d0">777176</data>
    </edge>
    <edge source="MEX" target="USA">
      <data key="d0">13830625</data>
    </edge>
    <edge source="MOZ" target="ZAF">
      <data key="d0">9265694</data>
    </edge>
    <edge source="MOZ" target="ZWE">
      <data key="d0">57721296</data>
    </edge>
    <edge source="NAM" target="ZAF">
      <data key="d0">160489</data>
    </edge>
    <edge source="PRY" target="ARG">
      <data key="d0">245399525</data>
    </edge>
    <edge source="PRY" target="BRA">
      <data key="d0">1085333087</data>
    </edge>
    <edge source="POL" target="AUT">
      <data key="d0">27646000</data>
    </edge>
    <edge source="POL" target="CZE">
      <data key="d0">15408000</data>
    </edge>
    <edge source="POL" target="DEU">
      <data key="d0">50884000</data>
    </edge>
    <edge source="POL" target="SVK">
      <data key="d0">51188000</data>
    </edge>
    <edge source="POL" target="SWE">
      <data key="d0">584000</data>
    </edge>
    <edge source="POL" target="CHE">
      <data key="d0">239000</data>
    </edge>
    <edge source="PRT" target="ESP">
      <data key="d0">25733037</data>
    </edge>
    <edge source="ROU" target="ALB">
      <data key="d0">1805000</data>
    </edge>
    <edge source="ROU" target="BGR">
      <data key="d0">13293000</data>
    </edge>
    <edge source="ROU" target="HUN">
      <data key="d0">30000</data>
    </edge>
    <edge source="ROU" target="MDA">
      <data key="d0">8307000</data>
    </edge>
    <edge source="ROU" target="CHE">
      <data key="d0">3548000</data>
    </edge>
    <edge source="ROU" target="SRB">
      <data key="d0">19735000</data>
    </edge>
    <edge source="UGA" target="TZA">
      <data key="d0">1722400</data>
    </edge>
    <edge source="MKD" target="SRB">
      <data key="d0">1572630</data>
    </edge>
  </graph>
</graphml>
