# Supplementary material for: Core-periphery structure in sectoral international trade networks: A new approach to an old theory
Source: PLoS One. 2020 Apr 2;15(4):e0229547. doi: 10.1371/journal.pone.0229547 (PMC7117750; doi:10.1371/journal.pone.0229547)
Supplement: S8 File — (ZIP) [file pone.0229547.s008.zip › S8_File/Networks 2000/4-CEREALS,CEREAL PREPRTNS..graphml]

<?xml version='1.0' encoding='utf-8'?>
<graphml xmlns="http://graphml.graphdrawing.org/xmlns" xmlns:xsi="http://www.w3.org/2001/XMLSchema-instance" xsi:schemaLocation="http://graphml.graphdrawing.org/xmlns http://graphml.graphdrawing.org/xmlns/1.0/graphml.xsd">
  <key attr.name="weight" attr.type="long" for="edge" id="d0" />
  <graph edgedefault="directed">
    <node id="ALB" />
    <node id="IDN" />
    <node id="MOZ" />
    <node id="RUS" />
    <node id="SRB" />
    <node id="AZE" />
    <node id="GEO" />
    <node id="ARG" />
    <node id="DZA" />
    <node id="AUS" />
    <node id="AUT" />
    <node id="BEL" />
    <node id="BOL" />
    <node id="BRA" />
    <node id="BGR" />
    <node id="CAN" />
    <node id="LKA" />
    <node id="CHL" />
    <node id="CHN" />
    <node id="COL" />
    <node id="CRI" />
    <node id="DNK" />
    <node id="ECU" />
    <node id="SLV" />
    <node id="FRA" />
    <node id="GMB" />
    <node id="DEU" />
    <node id="GRC" />
    <node id="GTM" />
    <node id="HND" />
    <node id="HUN" />
    <node id="ISR" />
    <node id="ITA" />
    <node id="CIV" />
    <node id="JAM" />
    <node id="JPN" />
    <node id="JOR" />
    <node id="KOR" />
    <node id="LBN" />
    <node id="LVA" />
    <node id="MYS" />
    <node id="MUS" />
    <node id="MEX" />
    <node id="MAR" />
    <node id="OMN" />
    <node id="NLD" />
    <node id="NZL" />
    <node id="NIC" />
    <node id="NOR" />
    <node id="PAN" />
    <node id="PRY" />
    <node id="PER" />
    <node id="POL" />
    <node id="PRT" />
    <node id="SAU" />
    <node id="SEN" />
    <node id="IND" />
    <node id="SGP" />
    <node id="VNM" />
    <node id="SVN" />
    <node id="ZAF" />
    <node id="ESP" />
    <node id="CHE" />
    <node id="THA" />
    <node id="ARE" />
    <node id="TUN" />
    <node id="TUR" />
    <node id="EGY" />
    <node id="GBR" />
    <node id="TZA" />
    <node id="USA" />
    <node id="URY" />
    <node id="KHM" />
    <node id="HKG" />
    <node id="IRL" />
    <node id="MDG" />
    <node id="MWI" />
    <node id="PAK" />
    <node id="PHL" />
    <node id="SWE" />
    <node id="HRV" />
    <node id="CZE" />
    <node id="ETH" />
    <node id="EST" />
    <node id="FIN" />
    <node id="PSE" />
    <node id="LTU" />
    <node id="ROU" />
    <node id="SVK" />
    <node id="UKR" />
    <node id="MKD" />
    <node id="ARM" />
    <node id="BDI" />
    <node id="CMR" />
    <node id="BEN" />
    <node id="GHA" />
    <node id="KAZ" />
    <node id="MRT" />
    <node id="NAM" />
    <node id="ZWE" />
    <node id="TGO" />
    <node id="UGA" />
    <node id="BFA" />
    <node id="BWA" />
    <node id="MDA" />
    <node id="BLR" />
    <node id="CAF" />
    <node id="KGZ" />
    <node id="NER" />
    <edge source="ALB" target="IDN">
      <data key="d0">23443</data>
    </edge>
    <edge source="ALB" target="MOZ">
      <data key="d0">81480</data>
    </edge>
    <edge source="ALB" target="RUS">
      <data key="d0">154802</data>
    </edge>
    <edge source="ALB" target="SRB">
      <data key="d0">25834</data>
    </edge>
    <edge source="IDN" target="AUS">
      <data key="d0">8493725</data>
    </edge>
    <edge source="IDN" target="BEL">
      <data key="d0">24595</data>
    </edge>
    <edge source="IDN" target="BRA">
      <data key="d0">16584</data>
    </edge>
    <edge source="IDN" target="KHM">
      <data key="d0">108162</data>
    </edge>
    <edge source="IDN" target="CAN">
      <data key="d0">163471</data>
    </edge>
    <edge source="IDN" target="LKA">
      <data key="d0">85580</data>
    </edge>
    <edge source="IDN" target="CHN">
      <data key="d0">56632</data>
    </edge>
    <edge source="IDN" target="CZE">
      <data key="d0">40225</data>
    </edge>
    <edge source="IDN" target="BEN">
      <data key="d0">247692</data>
    </edge>
    <edge source="IDN" target="DNK">
      <data key="d0">219664</data>
    </edge>
    <edge source="IDN" target="ETH">
      <data key="d0">20592</data>
    </edge>
    <edge source="IDN" target="EST">
      <data key="d0">63598</data>
    </edge>
    <edge source="IDN" target="FRA">
      <data key="d0">58722</data>
    </edge>
    <edge source="IDN" target="DEU">
      <data key="d0">751074</data>
    </edge>
    <edge source="IDN" target="GHA">
      <data key="d0">39237</data>
    </edge>
    <edge source="IDN" target="HKG">
      <data key="d0">3493467</data>
    </edge>
    <edge source="IDN" target="IRL">
      <data key="d0">489800</data>
    </edge>
    <edge source="IDN" target="CIV">
      <data key="d0">21236</data>
    </edge>
    <edge source="IDN" target="JPN">
      <data key="d0">3517678</data>
    </edge>
    <edge source="IDN" target="JOR">
      <data key="d0">199059</data>
    </edge>
    <edge source="IDN" target="KOR">
      <data key="d0">914174</data>
    </edge>
    <edge source="IDN" target="LBN">
      <data key="d0">181969</data>
    </edge>
    <edge source="IDN" target="MDG">
      <data key="d0">25672</data>
    </edge>
    <edge source="IDN" target="MYS">
      <data key="d0">7879699</data>
    </edge>
    <edge source="IDN" target="MUS">
      <data key="d0">322936</data>
    </edge>
    <edge source="IDN" target="MOZ">
      <data key="d0">57166</data>
    </edge>
    <edge source="IDN" target="OMN">
      <data key="d0">141208</data>
    </edge>
    <edge source="IDN" target="NLD">
      <data key="d0">1070893</data>
    </edge>
    <edge source="IDN" target="NZL">
      <data key="d0">684552</data>
    </edge>
    <edge source="IDN" target="NOR">
      <data key="d0">72783</data>
    </edge>
    <edge source="IDN" target="PAK">
      <data key="d0">21195</data>
    </edge>
    <edge source="IDN" target="PHL">
      <data key="d0">4354211</data>
    </edge>
    <edge source="IDN" target="POL">
      <data key="d0">186907</data>
    </edge>
    <edge source="IDN" target="RUS">
      <data key="d0">34000</data>
    </edge>
    <edge source="IDN" target="SAU">
      <data key="d0">1155747</data>
    </edge>
    <edge source="IDN" target="IND">
      <data key="d0">198801</data>
    </edge>
    <edge source="IDN" target="SGP">
      <data key="d0">4476239</data>
    </edge>
    <edge source="IDN" target="VNM">
      <data key="d0">298785</data>
    </edge>
    <edge source="IDN" target="ZAF">
      <data key="d0">321227</data>
    </edge>
    <edge source="IDN" target="SWE">
      <data key="d0">37887</data>
    </edge>
    <edge source="IDN" target="THA">
      <data key="d0">3956412</data>
    </edge>
    <edge source="IDN" target="ARE">
      <data key="d0">825623</data>
    </edge>
    <edge source="IDN" target="EGY">
      <data key="d0">98964</data>
    </edge>
    <edge source="IDN" target="GBR">
      <data key="d0">291659</data>
    </edge>
    <edge source="IDN" target="USA">
      <data key="d0">5304612</data>
    </edge>
    <edge source="MOZ" target="MWI">
      <data key="d0">388433</data>
    </edge>
    <edge source="MOZ" target="PRT">
      <data key="d0">18358</data>
    </edge>
    <edge source="MOZ" target="SAU">
      <data key="d0">22449</data>
    </edge>
    <edge source="MOZ" target="ZAF">
      <data key="d0">18939</data>
    </edge>
    <edge source="MOZ" target="ZWE">
      <data key="d0">79755</data>
    </edge>
    <edge source="RUS" target="DZA">
      <data key="d0">3511862</data>
    </edge>
    <edge source="RUS" target="AZE">
      <data key="d0">27042260</data>
    </edge>
    <edge source="RUS" target="AUT">
      <data key="d0">518571</data>
    </edge>
    <edge source="RUS" target="ARM">
      <data key="d0">1287600</data>
    </edge>
    <edge source="RUS" target="BEL">
      <data key="d0">533332</data>
    </edge>
    <edge source="RUS" target="BGR">
      <data key="d0">166723</data>
    </edge>
    <edge source="RUS" target="CAN">
      <data key="d0">105138</data>
    </edge>
    <edge source="RUS" target="CZE">
      <data key="d0">214974</data>
    </edge>
    <edge source="RUS" target="EST">
      <data key="d0">1220553</data>
    </edge>
    <edge source="RUS" target="FIN">
      <data key="d0">477311</data>
    </edge>
    <edge source="RUS" target="FRA">
      <data key="d0">12221</data>
    </edge>
    <edge source="RUS" target="GEO">
      <data key="d0">3276299</data>
    </edge>
    <edge source="RUS" target="DEU">
      <data key="d0">1601966</data>
    </edge>
    <edge source="RUS" target="GRC">
      <data key="d0">255967</data>
    </edge>
    <edge source="RUS" target="HUN">
      <data key="d0">217063</data>
    </edge>
    <edge source="RUS" target="ISR">
      <data key="d0">20931730</data>
    </edge>
    <edge source="RUS" target="ITA">
      <data key="d0">78076</data>
    </edge>
    <edge source="RUS" target="KAZ">
      <data key="d0">22822379</data>
    </edge>
    <edge source="RUS" target="KGZ">
      <data key="d0">1092153</data>
    </edge>
    <edge source="RUS" target="LBN">
      <data key="d0">1047468</data>
    </edge>
    <edge source="RUS" target="LVA">
      <data key="d0">1851546</data>
    </edge>
    <edge source="RUS" target="LTU">
      <data key="d0">1449476</data>
    </edge>
    <edge source="RUS" target="MDA">
      <data key="d0">989827</data>
    </edge>
    <edge source="RUS" target="NLD">
      <data key="d0">2024843</data>
    </edge>
    <edge source="RUS" target="POL">
      <data key="d0">806211</data>
    </edge>
    <edge source="RUS" target="ROU">
      <data key="d0">306616</data>
    </edge>
    <edge source="RUS" target="SAU">
      <data key="d0">5390890</data>
    </edge>
    <edge source="RUS" target="SVN">
      <data key="d0">20404</data>
    </edge>
    <edge source="RUS" target="TUR">
      <data key="d0">1870945</data>
    </edge>
    <edge source="RUS" target="UKR">
      <data key="d0">30958265</data>
    </edge>
    <edge source="RUS" target="EGY">
      <data key="d0">237046</data>
    </edge>
    <edge source="RUS" target="GBR">
      <data key="d0">703501</data>
    </edge>
    <edge source="RUS" target="USA">
      <data key="d0">667055</data>
    </edge>
    <edge source="SRB" target="AUS">
      <data key="d0">31000</data>
    </edge>
    <edge source="SRB" target="AUT">
      <data key="d0">231000</data>
    </edge>
    <edge source="SRB" target="BGR">
      <data key="d0">313000</data>
    </edge>
    <edge source="SRB" target="CAN">
      <data key="d0">78000</data>
    </edge>
    <edge source="SRB" target="HRV">
      <data key="d0">12000</data>
    </edge>
    <edge source="SRB" target="FIN">
      <data key="d0">29000</data>
    </edge>
    <edge source="SRB" target="DEU">
      <data key="d0">64000</data>
    </edge>
    <edge source="SRB" target="GHA">
      <data key="d0">46000</data>
    </edge>
    <edge source="SRB" target="GRC">
      <data key="d0">391000</data>
    </edge>
    <edge source="SRB" target="HUN">
      <data key="d0">1003000</data>
    </edge>
    <edge source="SRB" target="ITA">
      <data key="d0">235000</data>
    </edge>
    <edge source="SRB" target="KAZ">
      <data key="d0">125000</data>
    </edge>
    <edge source="SRB" target="LBN">
      <data key="d0">117000</data>
    </edge>
    <edge source="SRB" target="NLD">
      <data key="d0">17000</data>
    </edge>
    <edge source="SRB" target="ROU">
      <data key="d0">5217000</data>
    </edge>
    <edge source="SRB" target="RUS">
      <data key="d0">11330000</data>
    </edge>
    <edge source="SRB" target="SVK">
      <data key="d0">29000</data>
    </edge>
    <edge source="SRB" target="SVN">
      <data key="d0">831000</data>
    </edge>
    <edge source="SRB" target="CHE">
      <data key="d0">371000</data>
    </edge>
    <edge source="SRB" target="UKR">
      <data key="d0">1341000</data>
    </edge>
    <edge source="SRB" target="MKD">
      <data key="d0">12685000</data>
    </edge>
    <edge source="SRB" target="GBR">
      <data key="d0">404000</data>
    </edge>
    <edge source="SRB" target="USA">
      <data key="d0">53000</data>
    </edge>
    <edge source="AZE" target="GEO">
      <data key="d0">845225</data>
    </edge>
    <edge source="AZE" target="RUS">
      <data key="d0">25190</data>
    </edge>
    <edge source="GEO" target="AZE">
      <data key="d0">1583307</data>
    </edge>
    <edge source="GEO" target="ARM">
      <data key="d0">1648196</data>
    </edge>
    <edge source="ARG" target="DZA">
      <data key="d0">19494468</data>
    </edge>
    <edge source="ARG" target="AUS">
      <data key="d0">47875</data>
    </edge>
    <edge source="ARG" target="AUT">
      <data key="d0">100749</data>
    </edge>
    <edge source="ARG" target="BEL">
      <data key="d0">11953266</data>
    </edge>
    <edge source="ARG" target="BOL">
      <data key="d0">46512825</data>
    </edge>
    <edge source="ARG" target="BRA">
      <data key="d0">1178326437</data>
    </edge>
    <edge source="ARG" target="BGR">
      <data key="d0">119898</data>
    </edge>
    <edge source="ARG" target="CAN">
      <data key="d0">456213</data>
    </edge>
    <edge source="ARG" target="LKA">
      <data key="d0">3876000</data>
    </edge>
    <edge source="ARG" target="CHL">
      <data key="d0">147165287</data>
    </edge>
    <edge source="ARG" target="CHN">
      <data key="d0">36683</data>
    </edge>
    <edge source="ARG" target="COL">
      <data key="d0">14996919</data>
    </edge>
    <edge source="ARG" target="CRI">
      <data key="d0">4726760</data>
    </edge>
    <edge source="ARG" target="DNK">
      <data key="d0">492196</data>
    </edge>
    <edge source="ARG" target="ECU">
      <data key="d0">2788629</data>
    </edge>
    <edge source="ARG" target="SLV">
      <data key="d0">2175938</data>
    </edge>
    <edge source="ARG" target="FRA">
      <data key="d0">906253</data>
    </edge>
    <edge source="ARG" target="GEO">
      <data key="d0">1618832</data>
    </edge>
    <edge source="ARG" target="GMB">
      <data key="d0">14238</data>
    </edge>
    <edge source="ARG" target="DEU">
      <data key="d0">934825</data>
    </edge>
    <edge source="ARG" target="GRC">
      <data key="d0">3134237</data>
    </edge>
    <edge source="ARG" target="GTM">
      <data key="d0">263143</data>
    </edge>
    <edge source="ARG" target="HND">
      <data key="d0">222925</data>
    </edge>
    <edge source="ARG" target="HUN">
      <data key="d0">14970</data>
    </edge>
    <edge source="ARG" target="IDN">
      <data key="d0">7863784</data>
    </edge>
    <edge source="ARG" target="ISR">
      <data key="d0">3206767</data>
    </edge>
    <edge source="ARG" target="ITA">
      <data key="d0">893726</data>
    </edge>
    <edge source="ARG" target="CIV">
      <data key="d0">23430</data>
    </edge>
    <edge source="ARG" target="JAM">
      <data key="d0">300725</data>
    </edge>
    <edge source="ARG" target="JPN">
      <data key="d0">45068245</data>
    </edge>
    <edge source="ARG" target="JOR">
      <data key="d0">40832464</data>
    </edge>
    <edge source="ARG" target="KOR">
      <data key="d0">5303138</data>
    </edge>
    <edge source="ARG" target="LBN">
      <data key="d0">15045015</data>
    </edge>
    <edge source="ARG" target="LVA">
      <data key="d0">56094</data>
    </edge>
    <edge source="ARG" target="MYS">
      <data key="d0">17250311</data>
    </edge>
    <edge source="ARG" target="MUS">
      <data key="d0">6524407</data>
    </edge>
    <edge source="ARG" target="MEX">
      <data key="d0">160441</data>
    </edge>
    <edge source="ARG" target="MAR">
      <data key="d0">40931982</data>
    </edge>
    <edge source="ARG" target="MOZ">
      <data key="d0">2429634</data>
    </edge>
    <edge source="ARG" target="OMN">
      <data key="d0">9620538</data>
    </edge>
    <edge source="ARG" target="NLD">
      <data key="d0">3137214</data>
    </edge>
    <edge source="ARG" target="NZL">
      <data key="d0">13062</data>
    </edge>
    <edge source="ARG" target="NIC">
      <data key="d0">345052</data>
    </edge>
    <edge source="ARG" target="NOR">
      <data key="d0">3526261</data>
    </edge>
    <edge source="ARG" target="PAN">
      <data key="d0">262801</data>
    </edge>
    <edge source="ARG" target="PRY">
      <data key="d0">34526327</data>
    </edge>
    <edge source="ARG" target="PER">
      <data key="d0">108679011</data>
    </edge>
    <edge source="ARG" target="POL">
      <data key="d0">16830655</data>
    </edge>
    <edge source="ARG" target="PRT">
      <data key="d0">31597761</data>
    </edge>
    <edge source="ARG" target="SAU">
      <data key="d0">23773796</data>
    </edge>
    <edge source="ARG" target="SEN">
      <data key="d0">1750226</data>
    </edge>
    <edge source="ARG" target="IND">
      <data key="d0">175989</data>
    </edge>
    <edge source="ARG" target="SGP">
      <data key="d0">59115</data>
    </edge>
    <edge source="ARG" target="VNM">
      <data key="d0">4032214</data>
    </edge>
    <edge source="ARG" target="SVN">
      <data key="d0">790464</data>
    </edge>
    <edge source="ARG" target="ZAF">
      <data key="d0">29993962</data>
    </edge>
    <edge source="ARG" target="ESP">
      <data key="d0">125087284</data>
    </edge>
    <edge source="ARG" target="CHE">
      <data key="d0">465823</data>
    </edge>
    <edge source="ARG" target="THA">
      <data key="d0">2283750</data>
    </edge>
    <edge source="ARG" target="ARE">
      <data key="d0">51658084</data>
    </edge>
    <edge source="ARG" target="TUN">
      <data key="d0">27805887</data>
    </edge>
    <edge source="ARG" target="TUR">
      <data key="d0">12525016</data>
    </edge>
    <edge source="ARG" target="EGY">
      <data key="d0">115052437</data>
    </edge>
    <edge source="ARG" target="GBR">
      <data key="d0">27740053</data>
    </edge>
    <edge source="ARG" target="TZA">
      <data key="d0">2088450</data>
    </edge>
    <edge source="ARG" target="USA">
      <data key="d0">34548084</data>
    </edge>
    <edge source="ARG" target="URY">
      <data key="d0">42347658</data>
    </edge>
    <edge source="AUS" target="DZA">
      <data key="d0">47071</data>
    </edge>
    <edge source="AUS" target="BEL">
      <data key="d0">209770</data>
    </edge>
    <edge source="AUS" target="BRA">
      <data key="d0">3568836</data>
    </edge>
    <edge source="AUS" target="KHM">
      <data key="d0">438837</data>
    </edge>
    <edge source="AUS" target="CAN">
      <data key="d0">324325</data>
    </edge>
    <edge source="AUS" target="LKA">
      <data key="d0">1480727</data>
    </edge>
    <edge source="AUS" target="CHN">
      <data key="d0">152667762</data>
    </edge>
    <edge source="AUS" target="DNK">
      <data key="d0">46398</data>
    </edge>
    <edge source="AUS" target="FRA">
      <data key="d0">767354</data>
    </edge>
    <edge source="AUS" target="DEU">
      <data key="d0">333465</data>
    </edge>
    <edge source="AUS" target="GRC">
      <data key="d0">41131</data>
    </edge>
    <edge source="AUS" target="HKG">
      <data key="d0">12977164</data>
    </edge>
    <edge source="AUS" target="IDN">
      <data key="d0">18063551</data>
    </edge>
    <edge source="AUS" target="IRL">
      <data key="d0">16304</data>
    </edge>
    <edge source="AUS" target="ISR">
      <data key="d0">180840</data>
    </edge>
    <edge source="AUS" target="ITA">
      <data key="d0">1391430</data>
    </edge>
    <edge source="AUS" target="JPN">
      <data key="d0">174928206</data>
    </edge>
    <edge source="AUS" target="JOR">
      <data key="d0">62260</data>
    </edge>
    <edge source="AUS" target="KOR">
      <data key="d0">24668038</data>
    </edge>
    <edge source="AUS" target="LBN">
      <data key="d0">14507</data>
    </edge>
    <edge source="AUS" target="MDG">
      <data key="d0">133220</data>
    </edge>
    <edge source="AUS" target="MWI">
      <data key="d0">71191</data>
    </edge>
    <edge source="AUS" target="MYS">
      <data key="d0">7560649</data>
    </edge>
    <edge source="AUS" target="MUS">
      <data key="d0">1319017</data>
    </edge>
    <edge source="AUS" target="MEX">
      <data key="d0">20979</data>
    </edge>
    <edge source="AUS" target="MAR">
      <data key="d0">21242</data>
    </edge>
    <edge source="AUS" target="OMN">
      <data key="d0">3672878</data>
    </edge>
    <edge source="AUS" target="NLD">
      <data key="d0">684856</data>
    </edge>
    <edge source="AUS" target="NZL">
      <data key="d0">59445559</data>
    </edge>
    <edge source="AUS" target="NOR">
      <data key="d0">67352</data>
    </edge>
    <edge source="AUS" target="PAK">
      <data key="d0">306771</data>
    </edge>
    <edge source="AUS" target="PAN">
      <data key="d0">86869</data>
    </edge>
    <edge source="AUS" target="PER">
      <data key="d0">4294661</data>
    </edge>
    <edge source="AUS" target="PHL">
      <data key="d0">21762992</data>
    </edge>
    <edge source="AUS" target="POL">
      <data key="d0">15295</data>
    </edge>
    <edge source="AUS" target="PRT">
      <data key="d0">451464</data>
    </edge>
    <edge source="AUS" target="RUS">
      <data key="d0">94789</data>
    </edge>
    <edge source="AUS" target="SAU">
      <data key="d0">46920779</data>
    </edge>
    <edge source="AUS" target="IND">
      <data key="d0">530439</data>
    </edge>
    <edge source="AUS" target="SGP">
      <data key="d0">7248590</data>
    </edge>
    <edge source="AUS" target="VNM">
      <data key="d0">35794761</data>
    </edge>
    <edge source="AUS" target="ZAF">
      <data key="d0">10495347</data>
    </edge>
    <edge source="AUS" target="ESP">
      <data key="d0">161857</data>
    </edge>
    <edge source="AUS" target="SWE">
      <data key="d0">67094</data>
    </edge>
    <edge source="AUS" target="CHE">
      <data key="d0">211588</data>
    </edge>
    <edge source="AUS" target="THA">
      <data key="d0">17877180</data>
    </edge>
    <edge source="AUS" target="ARE">
      <data key="d0">18699865</data>
    </edge>
    <edge source="AUS" target="TUR">
      <data key="d0">10179637</data>
    </edge>
    <edge source="AUS" target="EGY">
      <data key="d0">5071333</data>
    </edge>
    <edge source="AUS" target="GBR">
      <data key="d0">4309804</data>
    </edge>
    <edge source="AUS" target="USA">
      <data key="d0">1872712</data>
    </edge>
    <edge source="AUT" target="ALB">
      <data key="d0">168283</data>
    </edge>
    <edge source="AUT" target="AZE">
      <data key="d0">55670</data>
    </edge>
    <edge source="AUT" target="ARG">
      <data key="d0">14185</data>
    </edge>
    <edge source="AUT" target="AUS">
      <data key="d0">98494</data>
    </edge>
    <edge source="AUT" target="BEL">
      <data key="d0">2742973</data>
    </edge>
    <edge source="AUT" target="BRA">
      <data key="d0">10237</data>
    </edge>
    <edge source="AUT" target="BGR">
      <data key="d0">689122</data>
    </edge>
    <edge source="AUT" target="CAN">
      <data key="d0">443691</data>
    </edge>
    <edge source="AUT" target="CHL">
      <data key="d0">12780</data>
    </edge>
    <edge source="AUT" target="HRV">
      <data key="d0">4334666</data>
    </edge>
    <edge source="AUT" target="CZE">
      <data key="d0">8264249</data>
    </edge>
    <edge source="AUT" target="DNK">
      <data key="d0">4743228</data>
    </edge>
    <edge source="AUT" target="ETH">
      <data key="d0">12178</data>
    </edge>
    <edge source="AUT" target="EST">
      <data key="d0">45901</data>
    </edge>
    <edge source="AUT" target="FIN">
      <data key="d0">816054</data>
    </edge>
    <edge source="AUT" target="FRA">
      <data key="d0">7239699</data>
    </edge>
    <edge source="AUT" target="PSE">
      <data key="d0">21546</data>
    </edge>
    <edge source="AUT" target="DEU">
      <data key="d0">137345519</data>
    </edge>
    <edge source="AUT" target="GRC">
      <data key="d0">962657</data>
    </edge>
    <edge source="AUT" target="HKG">
      <data key="d0">157911</data>
    </edge>
    <edge source="AUT" target="HUN">
      <data key="d0">6172861</data>
    </edge>
    <edge source="AUT" target="IRL">
      <data key="d0">1601729</data>
    </edge>
    <edge source="AUT" target="ISR">
      <data key="d0">108129</data>
    </edge>
    <edge source="AUT" target="ITA">
      <data key="d0">95539633</data>
    </edge>
    <edge source="AUT" target="JPN">
      <data key="d0">1033182</data>
    </edge>
    <edge source="AUT" target="JOR">
      <data key="d0">29909</data>
    </edge>
    <edge source="AUT" target="KOR">
      <data key="d0">35262</data>
    </edge>
    <edge source="AUT" target="LBN">
      <data key="d0">40682</data>
    </edge>
    <edge source="AUT" target="LVA">
      <data key="d0">51388</data>
    </edge>
    <edge source="AUT" target="LTU">
      <data key="d0">63098</data>
    </edge>
    <edge source="AUT" target="OMN">
      <data key="d0">11174</data>
    </edge>
    <edge source="AUT" target="NLD">
      <data key="d0">11221540</data>
    </edge>
    <edge source="AUT" target="NOR">
      <data key="d0">427565</data>
    </edge>
    <edge source="AUT" target="POL">
      <data key="d0">4345974</data>
    </edge>
    <edge source="AUT" target="PRT">
      <data key="d0">1108256</data>
    </edge>
    <edge source="AUT" target="ROU">
      <data key="d0">4223860</data>
    </edge>
    <edge source="AUT" target="RUS">
      <data key="d0">1342514</data>
    </edge>
    <edge source="AUT" target="SAU">
      <data key="d0">41084</data>
    </edge>
    <edge source="AUT" target="SGP">
      <data key="d0">17196</data>
    </edge>
    <edge source="AUT" target="SVK">
      <data key="d0">2810621</data>
    </edge>
    <edge source="AUT" target="SVN">
      <data key="d0">13835240</data>
    </edge>
    <edge source="AUT" target="ZAF">
      <data key="d0">123720</data>
    </edge>
    <edge source="AUT" target="ESP">
      <data key="d0">2778503</data>
    </edge>
    <edge source="AUT" target="SWE">
      <data key="d0">1523108</data>
    </edge>
    <edge source="AUT" target="CHE">
      <data key="d0">8347822</data>
    </edge>
    <edge source="AUT" target="ARE">
      <data key="d0">1743047</data>
    </edge>
    <edge source="AUT" target="TUN">
      <data key="d0">48578</data>
    </edge>
    <edge source="AUT" target="TUR">
      <data key="d0">78086</data>
    </edge>
    <edge source="AUT" target="UKR">
      <data key="d0">155503</data>
    </edge>
    <edge source="AUT" target="MKD">
      <data key="d0">482968</data>
    </edge>
    <edge source="AUT" target="GBR">
      <data key="d0">3932394</data>
    </edge>
    <edge source="AUT" target="USA">
      <data key="d0">2511459</data>
    </edge>
    <edge source="AUT" target="SRB">
      <data key="d0">732481</data>
    </edge>
    <edge source="BEL" target="ALB">
      <data key="d0">458353</data>
    </edge>
    <edge source="BEL" target="DZA">
      <data key="d0">9208567</data>
    </edge>
    <edge source="BEL" target="AZE">
      <data key="d0">57168</data>
    </edge>
    <edge source="BEL" target="ARG">
      <data key="d0">930754</data>
    </edge>
    <edge source="BEL" target="AUS">
      <data key="d0">9002305</data>
    </edge>
    <edge source="BEL" target="AUT">
      <data key="d0">18582803</data>
    </edge>
    <edge source="BEL" target="ARM">
      <data key="d0">103222</data>
    </edge>
    <edge source="BEL" target="BRA">
      <data key="d0">6547504</data>
    </edge>
    <edge source="BEL" target="BGR">
      <data key="d0">204615</data>
    </edge>
    <edge source="BEL" target="BDI">
      <data key="d0">1067704</data>
    </edge>
    <edge source="BEL" target="KHM">
      <data key="d0">23542</data>
    </edge>
    <edge source="BEL" target="CMR">
      <data key="d0">1386004</data>
    </edge>
    <edge source="BEL" target="CAN">
      <data key="d0">14834692</data>
    </edge>
    <edge source="BEL" target="LKA">
      <data key="d0">769110</data>
    </edge>
    <edge source="BEL" target="CHL">
      <data key="d0">1657780</data>
    </edge>
    <edge source="BEL" target="CHN">
      <data key="d0">85185</data>
    </edge>
    <edge source="BEL" target="COL">
      <data key="d0">64258</data>
    </edge>
    <edge source="BEL" target="CRI">
      <data key="d0">1037074</data>
    </edge>
    <edge source="BEL" target="HRV">
      <data key="d0">695003</data>
    </edge>
    <edge source="BEL" target="CZE">
      <data key="d0">4393151</data>
    </edge>
    <edge source="BEL" target="BEN">
      <data key="d0">405076</data>
    </edge>
    <edge source="BEL" target="DNK">
      <data key="d0">10052251</data>
    </edge>
    <edge source="BEL" target="ETH">
      <data key="d0">18418684</data>
    </edge>
    <edge source="BEL" target="EST">
      <data key="d0">886660</data>
    </edge>
    <edge source="BEL" target="FIN">
      <data key="d0">14236522</data>
    </edge>
    <edge source="BEL" target="FRA">
      <data key="d0">288662984</data>
    </edge>
    <edge source="BEL" target="GMB">
      <data key="d0">107875</data>
    </edge>
    <edge source="BEL" target="DEU">
      <data key="d0">233425185</data>
    </edge>
    <edge source="BEL" target="GHA">
      <data key="d0">2004106</data>
    </edge>
    <edge source="BEL" target="GRC">
      <data key="d0">13136706</data>
    </edge>
    <edge source="BEL" target="GTM">
      <data key="d0">665272</data>
    </edge>
    <edge source="BEL" target="HND">
      <data key="d0">805465</data>
    </edge>
    <edge source="BEL" target="HKG">
      <data key="d0">2844283</data>
    </edge>
    <edge source="BEL" target="HUN">
      <data key="d0">2241522</data>
    </edge>
    <edge source="BEL" target="IDN">
      <data key="d0">11488813</data>
    </edge>
    <edge source="BEL" target="IRL">
      <data key="d0">11193257</data>
    </edge>
    <edge source="BEL" target="ISR">
      <data key="d0">776251</data>
    </edge>
    <edge source="BEL" target="ITA">
      <data key="d0">56631443</data>
    </edge>
    <edge source="BEL" target="CIV">
      <data key="d0">787052</data>
    </edge>
    <edge source="BEL" target="JAM">
      <data key="d0">17444</data>
    </edge>
    <edge source="BEL" target="JPN">
      <data key="d0">14378664</data>
    </edge>
    <edge source="BEL" target="KAZ">
      <data key="d0">624131</data>
    </edge>
    <edge source="BEL" target="JOR">
      <data key="d0">758486</data>
    </edge>
    <edge source="BEL" target="KOR">
      <data key="d0">2163919</data>
    </edge>
    <edge source="BEL" target="LBN">
      <data key="d0">3355946</data>
    </edge>
    <edge source="BEL" target="LVA">
      <data key="d0">475254</data>
    </edge>
    <edge source="BEL" target="LTU">
      <data key="d0">871685</data>
    </edge>
    <edge source="BEL" target="MDG">
      <data key="d0">970587</data>
    </edge>
    <edge source="BEL" target="MWI">
      <data key="d0">908938</data>
    </edge>
    <edge source="BEL" target="MYS">
      <data key="d0">508300</data>
    </edge>
    <edge source="BEL" target="MRT">
      <data key="d0">851139</data>
    </edge>
    <edge source="BEL" target="MUS">
      <data key="d0">205839</data>
    </edge>
    <edge source="BEL" target="MEX">
      <data key="d0">1256848</data>
    </edge>
    <edge source="BEL" target="MAR">
      <data key="d0">20120226</data>
    </edge>
    <edge source="BEL" target="MOZ">
      <data key="d0">1524191</data>
    </edge>
    <edge source="BEL" target="OMN">
      <data key="d0">49076</data>
    </edge>
    <edge source="BEL" target="NAM">
      <data key="d0">1023787</data>
    </edge>
    <edge source="BEL" target="NLD">
      <data key="d0">331238111</data>
    </edge>
    <edge source="BEL" target="NZL">
      <data key="d0">1197589</data>
    </edge>
    <edge source="BEL" target="NOR">
      <data key="d0">10486691</data>
    </edge>
    <edge source="BEL" target="PAK">
      <data key="d0">114284</data>
    </edge>
    <edge source="BEL" target="PAN">
      <data key="d0">1078170</data>
    </edge>
    <edge source="BEL" target="PER">
      <data key="d0">77395</data>
    </edge>
    <edge source="BEL" target="PHL">
      <data key="d0">5575267</data>
    </edge>
    <edge source="BEL" target="POL">
      <data key="d0">7430703</data>
    </edge>
    <edge source="BEL" target="PRT">
      <data key="d0">4367194</data>
    </edge>
    <edge source="BEL" target="ROU">
      <data key="d0">1819029</data>
    </edge>
    <edge source="BEL" target="RUS">
      <data key="d0">16660217</data>
    </edge>
    <edge source="BEL" target="SAU">
      <data key="d0">10122885</data>
    </edge>
    <edge source="BEL" target="SEN">
      <data key="d0">77985</data>
    </edge>
    <edge source="BEL" target="IND">
      <data key="d0">15314</data>
    </edge>
    <edge source="BEL" target="SGP">
      <data key="d0">2942686</data>
    </edge>
    <edge source="BEL" target="SVK">
      <data key="d0">947826</data>
    </edge>
    <edge source="BEL" target="VNM">
      <data key="d0">1423147</data>
    </edge>
    <edge source="BEL" target="SVN">
      <data key="d0">870349</data>
    </edge>
    <edge source="BEL" target="ZAF">
      <data key="d0">4585177</data>
    </edge>
    <edge source="BEL" target="ZWE">
      <data key="d0">63562</data>
    </edge>
    <edge source="BEL" target="ESP">
      <data key="d0">24067550</data>
    </edge>
    <edge source="BEL" target="SWE">
      <data key="d0">28607337</data>
    </edge>
    <edge source="BEL" target="CHE">
      <data key="d0">9418262</data>
    </edge>
    <edge source="BEL" target="THA">
      <data key="d0">2072482</data>
    </edge>
    <edge source="BEL" target="TGO">
      <data key="d0">209294</data>
    </edge>
    <edge source="BEL" target="ARE">
      <data key="d0">1471664</data>
    </edge>
    <edge source="BEL" target="TUN">
      <data key="d0">12202983</data>
    </edge>
    <edge source="BEL" target="TUR">
      <data key="d0">3824008</data>
    </edge>
    <edge source="BEL" target="UGA">
      <data key="d0">3997594</data>
    </edge>
    <edge source="BEL" target="UKR">
      <data key="d0">4406018</data>
    </edge>
    <edge source="BEL" target="MKD">
      <data key="d0">114948</data>
    </edge>
    <edge source="BEL" target="EGY">
      <data key="d0">256807</data>
    </edge>
    <edge source="BEL" target="GBR">
      <data key="d0">170350365</data>
    </edge>
    <edge source="BEL" target="TZA">
      <data key="d0">846305</data>
    </edge>
    <edge source="BEL" target="USA">
      <data key="d0">45408536</data>
    </edge>
    <edge source="BEL" target="BFA">
      <data key="d0">35752</data>
    </edge>
    <edge source="BEL" target="URY">
      <data key="d0">58350</data>
    </edge>
    <edge source="BEL" target="SRB">
      <data key="d0">854660</data>
    </edge>
    <edge source="BOL" target="ARG">
      <data key="d0">82182</data>
    </edge>
    <edge source="BOL" target="FRA">
      <data key="d0">546444</data>
    </edge>
    <edge source="BOL" target="DEU">
      <data key="d0">352074</data>
    </edge>
    <edge source="BOL" target="ITA">
      <data key="d0">53223</data>
    </edge>
    <edge source="BOL" target="NLD">
      <data key="d0">216340</data>
    </edge>
    <edge source="BOL" target="PER">
      <data key="d0">1006799</data>
    </edge>
    <edge source="BOL" target="USA">
      <data key="d0">667459</data>
    </edge>
    <edge source="BRA" target="ARG">
      <data key="d0">13403786</data>
    </edge>
    <edge source="BRA" target="AUS">
      <data key="d0">459683</data>
    </edge>
    <edge source="BRA" target="BEL">
      <data key="d0">21562</data>
    </edge>
    <edge source="BRA" target="BOL">
      <data key="d0">1336753</data>
    </edge>
    <edge source="BRA" target="CAN">
      <data key="d0">264139</data>
    </edge>
    <edge source="BRA" target="CHL">
      <data key="d0">2563711</data>
    </edge>
    <edge source="BRA" target="COL">
      <data key="d0">632466</data>
    </edge>
    <edge source="BRA" target="CRI">
      <data key="d0">10370</data>
    </edge>
    <edge source="BRA" target="ECU">
      <data key="d0">421511</data>
    </edge>
    <edge source="BRA" target="SLV">
      <data key="d0">236949</data>
    </edge>
    <edge source="BRA" target="FRA">
      <data key="d0">41594</data>
    </edge>
    <edge source="BRA" target="GMB">
      <data key="d0">56974</data>
    </edge>
    <edge source="BRA" target="DEU">
      <data key="d0">34468</data>
    </edge>
    <edge source="BRA" target="ITA">
      <data key="d0">32236</data>
    </edge>
    <edge source="BRA" target="JAM">
      <data key="d0">43676</data>
    </edge>
    <edge source="BRA" target="JPN">
      <data key="d0">1609751</data>
    </edge>
    <edge source="BRA" target="KOR">
      <data key="d0">420028</data>
    </edge>
    <edge source="BRA" target="LBN">
      <data key="d0">106164</data>
    </edge>
    <edge source="BRA" target="MRT">
      <data key="d0">19558</data>
    </edge>
    <edge source="BRA" target="MEX">
      <data key="d0">148398</data>
    </edge>
    <edge source="BRA" target="MOZ">
      <data key="d0">14938</data>
    </edge>
    <edge source="BRA" target="NZL">
      <data key="d0">831515</data>
    </edge>
    <edge source="BRA" target="PAN">
      <data key="d0">66170</data>
    </edge>
    <edge source="BRA" target="PRY">
      <data key="d0">18624304</data>
    </edge>
    <edge source="BRA" target="PER">
      <data key="d0">576949</data>
    </edge>
    <edge source="BRA" target="PRT">
      <data key="d0">1187356</data>
    </edge>
    <edge source="BRA" target="ROU">
      <data key="d0">44436</data>
    </edge>
    <edge source="BRA" target="SAU">
      <data key="d0">14558</data>
    </edge>
    <edge source="BRA" target="SEN">
      <data key="d0">710647</data>
    </edge>
    <edge source="BRA" target="IND">
      <data key="d0">33700</data>
    </edge>
    <edge source="BRA" target="ZAF">
      <data key="d0">14788</data>
    </edge>
    <edge source="BRA" target="USA">
      <data key="d0">10468865</data>
    </edge>
    <edge source="BRA" target="URY">
      <data key="d0">5737057</data>
    </edge>
    <edge source="BGR" target="ALB">
      <data key="d0">6057937</data>
    </edge>
    <edge source="BGR" target="DZA">
      <data key="d0">1405344</data>
    </edge>
    <edge source="BGR" target="AZE">
      <data key="d0">36583</data>
    </edge>
    <edge source="BGR" target="AUT">
      <data key="d0">55165</data>
    </edge>
    <edge source="BGR" target="ARM">
      <data key="d0">577559</data>
    </edge>
    <edge source="BGR" target="CZE">
      <data key="d0">244218</data>
    </edge>
    <edge source="BGR" target="ETH">
      <data key="d0">1304627</data>
    </edge>
    <edge source="BGR" target="FRA">
      <data key="d0">4243117</data>
    </edge>
    <edge source="BGR" target="GEO">
      <data key="d0">4984128</data>
    </edge>
    <edge source="BGR" target="DEU">
      <data key="d0">3026895</data>
    </edge>
    <edge source="BGR" target="GRC">
      <data key="d0">484765</data>
    </edge>
    <edge source="BGR" target="HUN">
      <data key="d0">637542</data>
    </edge>
    <edge source="BGR" target="IDN">
      <data key="d0">100984</data>
    </edge>
    <edge source="BGR" target="ISR">
      <data key="d0">3661655</data>
    </edge>
    <edge source="BGR" target="ITA">
      <data key="d0">13811</data>
    </edge>
    <edge source="BGR" target="JOR">
      <data key="d0">1211772</data>
    </edge>
    <edge source="BGR" target="LBN">
      <data key="d0">40764</data>
    </edge>
    <edge source="BGR" target="LVA">
      <data key="d0">106098</data>
    </edge>
    <edge source="BGR" target="MDA">
      <data key="d0">250042</data>
    </edge>
    <edge source="BGR" target="MAR">
      <data key="d0">5045092</data>
    </edge>
    <edge source="BGR" target="NOR">
      <data key="d0">34411</data>
    </edge>
    <edge source="BGR" target="POL">
      <data key="d0">1905500</data>
    </edge>
    <edge source="BGR" target="PRT">
      <data key="d0">105410</data>
    </edge>
    <edge source="BGR" target="ROU">
      <data key="d0">7610405</data>
    </edge>
    <edge source="BGR" target="RUS">
      <data key="d0">3647803</data>
    </edge>
    <edge source="BGR" target="SAU">
      <data key="d0">4999861</data>
    </edge>
    <edge source="BGR" target="IND">
      <data key="d0">1335920</data>
    </edge>
    <edge source="BGR" target="SVK">
      <data key="d0">163615</data>
    </edge>
    <edge source="BGR" target="SVN">
      <data key="d0">204198</data>
    </edge>
    <edge source="BGR" target="ESP">
      <data key="d0">24158</data>
    </edge>
    <edge source="BGR" target="CHE">
      <data key="d0">586132</data>
    </edge>
    <edge source="BGR" target="TUR">
      <data key="d0">7914098</data>
    </edge>
    <edge source="BGR" target="UKR">
      <data key="d0">3717258</data>
    </edge>
    <edge source="BGR" target="MKD">
      <data key="d0">1484820</data>
    </edge>
    <edge source="BGR" target="GBR">
      <data key="d0">19931</data>
    </edge>
    <edge source="BGR" target="SRB">
      <data key="d0">2475683</data>
    </edge>
    <edge source="CAN" target="DZA">
      <data key="d0">237105264</data>
    </edge>
    <edge source="CAN" target="ARG">
      <data key="d0">84575</data>
    </edge>
    <edge source="CAN" target="AUS">
      <data key="d0">1143545</data>
    </edge>
    <edge source="CAN" target="AUT">
      <data key="d0">41186</data>
    </edge>
    <edge source="CAN" target="BEL">
      <data key="d0">19129929</data>
    </edge>
    <edge source="CAN" target="BOL">
      <data key="d0">6685739</data>
    </edge>
    <edge source="CAN" target="BWA">
      <data key="d0">1055055</data>
    </edge>
    <edge source="CAN" target="BRA">
      <data key="d0">40538801</data>
    </edge>
    <edge source="CAN" target="CMR">
      <data key="d0">9948903</data>
    </edge>
    <edge source="CAN" target="LKA">
      <data key="d0">19191587</data>
    </edge>
    <edge source="CAN" target="CHL">
      <data key="d0">39423880</data>
    </edge>
    <edge source="CAN" target="CHN">
      <data key="d0">132309352</data>
    </edge>
    <edge source="CAN" target="COL">
      <data key="d0">66060412</data>
    </edge>
    <edge source="CAN" target="CRI">
      <data key="d0">14810003</data>
    </edge>
    <edge source="CAN" target="DNK">
      <data key="d0">297092</data>
    </edge>
    <edge source="CAN" target="ECU">
      <data key="d0">33905569</data>
    </edge>
    <edge source="CAN" target="SLV">
      <data key="d0">1768837</data>
    </edge>
    <edge source="CAN" target="ETH">
      <data key="d0">3485684</data>
    </edge>
    <edge source="CAN" target="FRA">
      <data key="d0">748122</data>
    </edge>
    <edge source="CAN" target="DEU">
      <data key="d0">525603</data>
    </edge>
    <edge source="CAN" target="GHA">
      <data key="d0">21812700</data>
    </edge>
    <edge source="CAN" target="GRC">
      <data key="d0">9736571</data>
    </edge>
    <edge source="CAN" target="GTM">
      <data key="d0">44602128</data>
    </edge>
    <edge source="CAN" target="HND">
      <data key="d0">864739</data>
    </edge>
    <edge source="CAN" target="HKG">
      <data key="d0">3351179</data>
    </edge>
    <edge source="CAN" target="HUN">
      <data key="d0">11513</data>
    </edge>
    <edge source="CAN" target="IDN">
      <data key="d0">94887884</data>
    </edge>
    <edge source="CAN" target="IRL">
      <data key="d0">1132383</data>
    </edge>
    <edge source="CAN" target="ISR">
      <data key="d0">4179646</data>
    </edge>
    <edge source="CAN" target="ITA">
      <data key="d0">44841539</data>
    </edge>
    <edge source="CAN" target="CIV">
      <data key="d0">4546917</data>
    </edge>
    <edge source="CAN" target="JAM">
      <data key="d0">2623020</data>
    </edge>
    <edge source="CAN" target="JPN">
      <data key="d0">315874361</data>
    </edge>
    <edge source="CAN" target="JOR">
      <data key="d0">675110</data>
    </edge>
    <edge source="CAN" target="KOR">
      <data key="d0">37522671</data>
    </edge>
    <edge source="CAN" target="LBN">
      <data key="d0">368644</data>
    </edge>
    <edge source="CAN" target="LVA">
      <data key="d0">482642</data>
    </edge>
    <edge source="CAN" target="LTU">
      <data key="d0">1372483</data>
    </edge>
    <edge source="CAN" target="MYS">
      <data key="d0">39645109</data>
    </edge>
    <edge source="CAN" target="MRT">
      <data key="d0">1671236</data>
    </edge>
    <edge source="CAN" target="MEX">
      <data key="d0">155349333</data>
    </edge>
    <edge source="CAN" target="MAR">
      <data key="d0">120886435</data>
    </edge>
    <edge source="CAN" target="MOZ">
      <data key="d0">1115165</data>
    </edge>
    <edge source="CAN" target="NAM">
      <data key="d0">2098142</data>
    </edge>
    <edge source="CAN" target="NLD">
      <data key="d0">9999344</data>
    </edge>
    <edge source="CAN" target="NZL">
      <data key="d0">4657427</data>
    </edge>
    <edge source="CAN" target="NIC">
      <data key="d0">473957</data>
    </edge>
    <edge source="CAN" target="NOR">
      <data key="d0">2600117</data>
    </edge>
    <edge source="CAN" target="PAK">
      <data key="d0">12650</data>
    </edge>
    <edge source="CAN" target="PAN">
      <data key="d0">1186220</data>
    </edge>
    <edge source="CAN" target="PER">
      <data key="d0">65904919</data>
    </edge>
    <edge source="CAN" target="PHL">
      <data key="d0">77413824</data>
    </edge>
    <edge source="CAN" target="POL">
      <data key="d0">3072100</data>
    </edge>
    <edge source="CAN" target="PRT">
      <data key="d0">1241563</data>
    </edge>
    <edge source="CAN" target="RUS">
      <data key="d0">13735</data>
    </edge>
    <edge source="CAN" target="SAU">
      <data key="d0">29445271</data>
    </edge>
    <edge source="CAN" target="SEN">
      <data key="d0">1046186</data>
    </edge>
    <edge source="CAN" target="IND">
      <data key="d0">109961</data>
    </edge>
    <edge source="CAN" target="SGP">
      <data key="d0">1580279</data>
    </edge>
    <edge source="CAN" target="SVK">
      <data key="d0">68504</data>
    </edge>
    <edge source="CAN" target="SVN">
      <data key="d0">94234</data>
    </edge>
    <edge source="CAN" target="ZAF">
      <data key="d0">34309156</data>
    </edge>
    <edge source="CAN" target="ESP">
      <data key="d0">23248303</data>
    </edge>
    <edge source="CAN" target="SWE">
      <data key="d0">1131610</data>
    </edge>
    <edge source="CAN" target="CHE">
      <data key="d0">7609905</data>
    </edge>
    <edge source="CAN" target="THA">
      <data key="d0">21389857</data>
    </edge>
    <edge source="CAN" target="TGO">
      <data key="d0">6571785</data>
    </edge>
    <edge source="CAN" target="ARE">
      <data key="d0">43060344</data>
    </edge>
    <edge source="CAN" target="TUN">
      <data key="d0">1293949</data>
    </edge>
    <edge source="CAN" target="TUR">
      <data key="d0">4602746</data>
    </edge>
    <edge source="CAN" target="UGA">
      <data key="d0">48384</data>
    </edge>
    <edge source="CAN" target="EGY">
      <data key="d0">7566654</data>
    </edge>
    <edge source="CAN" target="GBR">
      <data key="d0">66969448</data>
    </edge>
    <edge source="CAN" target="USA">
      <data key="d0">1451834811</data>
    </edge>
    <edge source="CAN" target="URY">
      <data key="d0">48064</data>
    </edge>
    <edge source="LKA" target="AUS">
      <data key="d0">239894</data>
    </edge>
    <edge source="LKA" target="CAN">
      <data key="d0">400448</data>
    </edge>
    <edge source="LKA" target="DNK">
      <data key="d0">38732</data>
    </edge>
    <edge source="LKA" target="FRA">
      <data key="d0">164541</data>
    </edge>
    <edge source="LKA" target="DEU">
      <data key="d0">76987</data>
    </edge>
    <edge source="LKA" target="HKG">
      <data key="d0">14790</data>
    </edge>
    <edge source="LKA" target="ITA">
      <data key="d0">158264</data>
    </edge>
    <edge source="LKA" target="LBN">
      <data key="d0">38518</data>
    </edge>
    <edge source="LKA" target="OMN">
      <data key="d0">14821</data>
    </edge>
    <edge source="LKA" target="NLD">
      <data key="d0">34250</data>
    </edge>
    <edge source="LKA" target="NZL">
      <data key="d0">37232</data>
    </edge>
    <edge source="LKA" target="NOR">
      <data key="d0">32285</data>
    </edge>
    <edge source="LKA" target="SAU">
      <data key="d0">19722</data>
    </edge>
    <edge source="LKA" target="IND">
      <data key="d0">63221</data>
    </edge>
    <edge source="LKA" target="SGP">
      <data key="d0">19663</data>
    </edge>
    <edge source="LKA" target="CHE">
      <data key="d0">175125</data>
    </edge>
    <edge source="LKA" target="ARE">
      <data key="d0">250987</data>
    </edge>
    <edge source="LKA" target="TUR">
      <data key="d0">10764</data>
    </edge>
    <edge source="LKA" target="GBR">
      <data key="d0">233970</data>
    </edge>
    <edge source="LKA" target="USA">
      <data key="d0">170052</data>
    </edge>
    <edge source="CHL" target="ARG">
      <data key="d0">2212316</data>
    </edge>
    <edge source="CHL" target="BOL">
      <data key="d0">5560437</data>
    </edge>
    <edge source="CHL" target="BRA">
      <data key="d0">472346</data>
    </edge>
    <edge source="CHL" target="CAN">
      <data key="d0">549045</data>
    </edge>
    <edge source="CHL" target="COL">
      <data key="d0">5654788</data>
    </edge>
    <edge source="CHL" target="CRI">
      <data key="d0">388266</data>
    </edge>
    <edge source="CHL" target="ECU">
      <data key="d0">3942140</data>
    </edge>
    <edge source="CHL" target="SLV">
      <data key="d0">102418</data>
    </edge>
    <edge source="CHL" target="FRA">
      <data key="d0">6399524</data>
    </edge>
    <edge source="CHL" target="DEU">
      <data key="d0">195108</data>
    </edge>
    <edge source="CHL" target="GTM">
      <data key="d0">634166</data>
    </edge>
    <edge source="CHL" target="HND">
      <data key="d0">79660</data>
    </edge>
    <edge source="CHL" target="HUN">
      <data key="d0">27500</data>
    </edge>
    <edge source="CHL" target="JPN">
      <data key="d0">164643</data>
    </edge>
    <edge source="CHL" target="KOR">
      <data key="d0">16460</data>
    </edge>
    <edge source="CHL" target="MEX">
      <data key="d0">307500</data>
    </edge>
    <edge source="CHL" target="NLD">
      <data key="d0">2461149</data>
    </edge>
    <edge source="CHL" target="NIC">
      <data key="d0">90445</data>
    </edge>
    <edge source="CHL" target="PAN">
      <data key="d0">176229</data>
    </edge>
    <edge source="CHL" target="PRY">
      <data key="d0">862679</data>
    </edge>
    <edge source="CHL" target="PER">
      <data key="d0">9701182</data>
    </edge>
    <edge source="CHL" target="IND">
      <data key="d0">11008</data>
    </edge>
    <edge source="CHL" target="SWE">
      <data key="d0">24407</data>
    </edge>
    <edge source="CHL" target="THA">
      <data key="d0">54938</data>
    </edge>
    <edge source="CHL" target="USA">
      <data key="d0">58318277</data>
    </edge>
    <edge source="CHL" target="URY">
      <data key="d0">446531</data>
    </edge>
    <edge source="CHN" target="DZA">
      <data key="d0">14000</data>
    </edge>
    <edge source="CHN" target="AUS">
      <data key="d0">3231530</data>
    </edge>
    <edge source="CHN" target="BEL">
      <data key="d0">489519</data>
    </edge>
    <edge source="CHN" target="BRA">
      <data key="d0">103451</data>
    </edge>
    <edge source="CHN" target="BGR">
      <data key="d0">1525000</data>
    </edge>
    <edge source="CHN" target="BDI">
      <data key="d0">809360</data>
    </edge>
    <edge source="CHN" target="KHM">
      <data key="d0">35545</data>
    </edge>
    <edge source="CHN" target="CAN">
      <data key="d0">1303264</data>
    </edge>
    <edge source="CHN" target="LKA">
      <data key="d0">7409156</data>
    </edge>
    <edge source="CHN" target="CZE">
      <data key="d0">16157</data>
    </edge>
    <edge source="CHN" target="BEN">
      <data key="d0">53756</data>
    </edge>
    <edge source="CHN" target="DNK">
      <data key="d0">24352</data>
    </edge>
    <edge source="CHN" target="FIN">
      <data key="d0">54553</data>
    </edge>
    <edge source="CHN" target="FRA">
      <data key="d0">406131</data>
    </edge>
    <edge source="CHN" target="GMB">
      <data key="d0">12235</data>
    </edge>
    <edge source="CHN" target="DEU">
      <data key="d0">585637</data>
    </edge>
    <edge source="CHN" target="GRC">
      <data key="d0">27195</data>
    </edge>
    <edge source="CHN" target="HKG">
      <data key="d0">75917108</data>
    </edge>
    <edge source="CHN" target="HUN">
      <data key="d0">62185</data>
    </edge>
    <edge source="CHN" target="IDN">
      <data key="d0">181862019</data>
    </edge>
    <edge source="CHN" target="ISR">
      <data key="d0">249998</data>
    </edge>
    <edge source="CHN" target="ITA">
      <data key="d0">809784</data>
    </edge>
    <edge source="CHN" target="CIV">
      <data key="d0">130432409</data>
    </edge>
    <edge source="CHN" target="JPN">
      <data key="d0">88562221</data>
    </edge>
    <edge source="CHN" target="KAZ">
      <data key="d0">2738813</data>
    </edge>
    <edge source="CHN" target="KOR">
      <data key="d0">651434544</data>
    </edge>
    <edge source="CHN" target="KGZ">
      <data key="d0">1040033</data>
    </edge>
    <edge source="CHN" target="LBN">
      <data key="d0">834069</data>
    </edge>
    <edge source="CHN" target="MDG">
      <data key="d0">6017801</data>
    </edge>
    <edge source="CHN" target="MYS">
      <data key="d0">234914519</data>
    </edge>
    <edge source="CHN" target="MUS">
      <data key="d0">7420704</data>
    </edge>
    <edge source="CHN" target="MEX">
      <data key="d0">44180</data>
    </edge>
    <edge source="CHN" target="MOZ">
      <data key="d0">4834820</data>
    </edge>
    <edge source="CHN" target="NLD">
      <data key="d0">6332277</data>
    </edge>
    <edge source="CHN" target="NZL">
      <data key="d0">193411</data>
    </edge>
    <edge source="CHN" target="NOR">
      <data key="d0">12770</data>
    </edge>
    <edge source="CHN" target="PAK">
      <data key="d0">41946</data>
    </edge>
    <edge source="CHN" target="PAN">
      <data key="d0">42657</data>
    </edge>
    <edge source="CHN" target="PHL">
      <data key="d0">42342475</data>
    </edge>
    <edge source="CHN" target="ROU">
      <data key="d0">10432400</data>
    </edge>
    <edge source="CHN" target="RUS">
      <data key="d0">58733391</data>
    </edge>
    <edge source="CHN" target="SAU">
      <data key="d0">488408</data>
    </edge>
    <edge source="CHN" target="SEN">
      <data key="d0">48776</data>
    </edge>
    <edge source="CHN" target="IND">
      <data key="d0">15061478</data>
    </edge>
    <edge source="CHN" target="SGP">
      <data key="d0">8643253</data>
    </edge>
    <edge source="CHN" target="VNM">
      <data key="d0">22435201</data>
    </edge>
    <edge source="CHN" target="ZAF">
      <data key="d0">2595175</data>
    </edge>
    <edge source="CHN" target="ZWE">
      <data key="d0">15710</data>
    </edge>
    <edge source="CHN" target="ESP">
      <data key="d0">114034</data>
    </edge>
    <edge source="CHN" target="SWE">
      <data key="d0">35751</data>
    </edge>
    <edge source="CHN" target="CHE">
      <data key="d0">18362</data>
    </edge>
    <edge source="CHN" target="THA">
      <data key="d0">29693024</data>
    </edge>
    <edge source="CHN" target="ARE">
      <data key="d0">457916</data>
    </edge>
    <edge source="CHN" target="TUR">
      <data key="d0">7188580</data>
    </edge>
    <edge source="CHN" target="UKR">
      <data key="d0">1074000</data>
    </edge>
    <edge source="CHN" target="GBR">
      <data key="d0">2106876</data>
    </edge>
    <edge source="CHN" target="TZA">
      <data key="d0">8339746</data>
    </edge>
    <edge source="CHN" target="USA">
      <data key="d0">6248816</data>
    </edge>
    <edge source="CHN" target="BFA">
      <data key="d0">32936</data>
    </edge>
    <edge source="CHN" target="SRB">
      <data key="d0">33943</data>
    </edge>
    <edge source="COL" target="AUS">
      <data key="d0">208350</data>
    </edge>
    <edge source="COL" target="BOL">
      <data key="d0">155165</data>
    </edge>
    <edge source="COL" target="BRA">
      <data key="d0">237162</data>
    </edge>
    <edge source="COL" target="CHL">
      <data key="d0">19479</data>
    </edge>
    <edge source="COL" target="CRI">
      <data key="d0">600679</data>
    </edge>
    <edge source="COL" target="ECU">
      <data key="d0">10631382</data>
    </edge>
    <edge source="COL" target="SLV">
      <data key="d0">189846</data>
    </edge>
    <edge source="COL" target="FRA">
      <data key="d0">219015</data>
    </edge>
    <edge source="COL" target="GMB">
      <data key="d0">48859</data>
    </edge>
    <edge source="COL" target="GHA">
      <data key="d0">46533</data>
    </edge>
    <edge source="COL" target="GTM">
      <data key="d0">144849</data>
    </edge>
    <edge source="COL" target="HND">
      <data key="d0">48117</data>
    </edge>
    <edge source="COL" target="HKG">
      <data key="d0">20351</data>
    </edge>
    <edge source="COL" target="ITA">
      <data key="d0">16700</data>
    </edge>
    <edge source="COL" target="CIV">
      <data key="d0">112027</data>
    </edge>
    <edge source="COL" target="JAM">
      <data key="d0">330645</data>
    </edge>
    <edge source="COL" target="KOR">
      <data key="d0">20082</data>
    </edge>
    <edge source="COL" target="MEX">
      <data key="d0">641905</data>
    </edge>
    <edge source="COL" target="NLD">
      <data key="d0">118509</data>
    </edge>
    <edge source="COL" target="PAN">
      <data key="d0">592269</data>
    </edge>
    <edge source="COL" target="PRY">
      <data key="d0">45910</data>
    </edge>
    <edge source="COL" target="PER">
      <data key="d0">538127</data>
    </edge>
    <edge source="COL" target="ESP">
      <data key="d0">54109</data>
    </edge>
    <edge source="COL" target="USA">
      <data key="d0">5392509</data>
    </edge>
    <edge source="CRI" target="COL">
      <data key="d0">10051</data>
    </edge>
    <edge source="CRI" target="SLV">
      <data key="d0">3401231</data>
    </edge>
    <edge source="CRI" target="GTM">
      <data key="d0">7167473</data>
    </edge>
    <edge source="CRI" target="HND">
      <data key="d0">2778581</data>
    </edge>
    <edge source="CRI" target="JAM">
      <data key="d0">256014</data>
    </edge>
    <edge source="CRI" target="NIC">
      <data key="d0">14344621</data>
    </edge>
    <edge source="CRI" target="PAN">
      <data key="d0">3908588</data>
    </edge>
    <edge source="CRI" target="USA">
      <data key="d0">554635</data>
    </edge>
    <edge source="DNK" target="ARG">
      <data key="d0">631901</data>
    </edge>
    <edge source="DNK" target="AUS">
      <data key="d0">3208509</data>
    </edge>
    <edge source="DNK" target="AUT">
      <data key="d0">2663554</data>
    </edge>
    <edge source="DNK" target="ARM">
      <data key="d0">69955</data>
    </edge>
    <edge source="DNK" target="BEL">
      <data key="d0">10456702</data>
    </edge>
    <edge source="DNK" target="BRA">
      <data key="d0">467756</data>
    </edge>
    <edge source="DNK" target="BGR">
      <data key="d0">75851</data>
    </edge>
    <edge source="DNK" target="BLR">
      <data key="d0">15590598</data>
    </edge>
    <edge source="DNK" target="CMR">
      <data key="d0">96366</data>
    </edge>
    <edge source="DNK" target="CAN">
      <data key="d0">4378731</data>
    </edge>
    <edge source="DNK" target="LKA">
      <data key="d0">548343</data>
    </edge>
    <edge source="DNK" target="CHL">
      <data key="d0">9562567</data>
    </edge>
    <edge source="DNK" target="CHN">
      <data key="d0">4437503</data>
    </edge>
    <edge source="DNK" target="COL">
      <data key="d0">10247205</data>
    </edge>
    <edge source="DNK" target="CRI">
      <data key="d0">189842</data>
    </edge>
    <edge source="DNK" target="HRV">
      <data key="d0">16409</data>
    </edge>
    <edge source="DNK" target="CZE">
      <data key="d0">1198381</data>
    </edge>
    <edge source="DNK" target="BEN">
      <data key="d0">85124</data>
    </edge>
    <edge source="DNK" target="ECU">
      <data key="d0">66820</data>
    </edge>
    <edge source="DNK" target="SLV">
      <data key="d0">26353</data>
    </edge>
    <edge source="DNK" target="ETH">
      <data key="d0">672837</data>
    </edge>
    <edge source="DNK" target="EST">
      <data key="d0">7342144</data>
    </edge>
    <edge source="DNK" target="FIN">
      <data key="d0">15560847</data>
    </edge>
    <edge source="DNK" target="FRA">
      <data key="d0">19092873</data>
    </edge>
    <edge source="DNK" target="GEO">
      <data key="d0">33191</data>
    </edge>
    <edge source="DNK" target="GMB">
      <data key="d0">59984</data>
    </edge>
    <edge source="DNK" target="DEU">
      <data key="d0">140394777</data>
    </edge>
    <edge source="DNK" target="GHA">
      <data key="d0">162705</data>
    </edge>
    <edge source="DNK" target="GRC">
      <data key="d0">3209949</data>
    </edge>
    <edge source="DNK" target="GTM">
      <data key="d0">143864</data>
    </edge>
    <edge source="DNK" target="HND">
      <data key="d0">34550</data>
    </edge>
    <edge source="DNK" target="HKG">
      <data key="d0">15454432</data>
    </edge>
    <edge source="DNK" target="HUN">
      <data key="d0">407274</data>
    </edge>
    <edge source="DNK" target="IRL">
      <data key="d0">1453309</data>
    </edge>
    <edge source="DNK" target="ISR">
      <data key="d0">1049342</data>
    </edge>
    <edge source="DNK" target="ITA">
      <data key="d0">11334896</data>
    </edge>
    <edge source="DNK" target="CIV">
      <data key="d0">84047</data>
    </edge>
    <edge source="DNK" target="JAM">
      <data key="d0">56049</data>
    </edge>
    <edge source="DNK" target="JPN">
      <data key="d0">8986950</data>
    </edge>
    <edge source="DNK" target="KAZ">
      <data key="d0">54600</data>
    </edge>
    <edge source="DNK" target="JOR">
      <data key="d0">12877</data>
    </edge>
    <edge source="DNK" target="KOR">
      <data key="d0">1456631</data>
    </edge>
    <edge source="DNK" target="LBN">
      <data key="d0">201363</data>
    </edge>
    <edge source="DNK" target="LVA">
      <data key="d0">4012718</data>
    </edge>
    <edge source="DNK" target="LTU">
      <data key="d0">7529845</data>
    </edge>
    <edge source="DNK" target="MYS">
      <data key="d0">1637151</data>
    </edge>
    <edge source="DNK" target="MUS">
      <data key="d0">76611</data>
    </edge>
    <edge source="DNK" target="MEX">
      <data key="d0">2774750</data>
    </edge>
    <edge source="DNK" target="MAR">
      <data key="d0">3850810</data>
    </edge>
    <edge source="DNK" target="MOZ">
      <data key="d0">40585</data>
    </edge>
    <edge source="DNK" target="OMN">
      <data key="d0">279016</data>
    </edge>
    <edge source="DNK" target="NLD">
      <data key="d0">18859137</data>
    </edge>
    <edge source="DNK" target="NZL">
      <data key="d0">432371</data>
    </edge>
    <edge source="DNK" target="NOR">
      <data key="d0">41236854</data>
    </edge>
    <edge source="DNK" target="PAN">
      <data key="d0">659838</data>
    </edge>
    <edge source="DNK" target="PRY">
      <data key="d0">64499</data>
    </edge>
    <edge source="DNK" target="PER">
      <data key="d0">2734116</data>
    </edge>
    <edge source="DNK" target="PHL">
      <data key="d0">903325</data>
    </edge>
    <edge source="DNK" target="POL">
      <data key="d0">17236454</data>
    </edge>
    <edge source="DNK" target="PRT">
      <data key="d0">2586820</data>
    </edge>
    <edge source="DNK" target="ROU">
      <data key="d0">125662</data>
    </edge>
    <edge source="DNK" target="RUS">
      <data key="d0">19905220</data>
    </edge>
    <edge source="DNK" target="SAU">
      <data key="d0">441326</data>
    </edge>
    <edge source="DNK" target="IND">
      <data key="d0">495179</data>
    </edge>
    <edge source="DNK" target="SGP">
      <data key="d0">1309279</data>
    </edge>
    <edge source="DNK" target="SVK">
      <data key="d0">4259055</data>
    </edge>
    <edge source="DNK" target="VNM">
      <data key="d0">7136077</data>
    </edge>
    <edge source="DNK" target="SVN">
      <data key="d0">17495</data>
    </edge>
    <edge source="DNK" target="ZAF">
      <data key="d0">591469</data>
    </edge>
    <edge source="DNK" target="ESP">
      <data key="d0">11233063</data>
    </edge>
    <edge source="DNK" target="SWE">
      <data key="d0">43060231</data>
    </edge>
    <edge source="DNK" target="CHE">
      <data key="d0">1346725</data>
    </edge>
    <edge source="DNK" target="THA">
      <data key="d0">153087</data>
    </edge>
    <edge source="DNK" target="TGO">
      <data key="d0">13104</data>
    </edge>
    <edge source="DNK" target="ARE">
      <data key="d0">1035076</data>
    </edge>
    <edge source="DNK" target="TUR">
      <data key="d0">534571</data>
    </edge>
    <edge source="DNK" target="UKR">
      <data key="d0">1790497</data>
    </edge>
    <edge source="DNK" target="MKD">
      <data key="d0">134074</data>
    </edge>
    <edge source="DNK" target="EGY">
      <data key="d0">2772025</data>
    </edge>
    <edge source="DNK" target="GBR">
      <data key="d0">35543731</data>
    </edge>
    <edge source="DNK" target="USA">
      <data key="d0">49831705</data>
    </edge>
    <edge source="DNK" target="BFA">
      <data key="d0">444900</data>
    </edge>
    <edge source="DNK" target="URY">
      <data key="d0">295075</data>
    </edge>
    <edge source="DNK" target="SRB">
      <data key="d0">150559</data>
    </edge>
    <edge source="ECU" target="COL">
      <data key="d0">17914772</data>
    </edge>
    <edge source="ECU" target="MEX">
      <data key="d0">292212</data>
    </edge>
    <edge source="ECU" target="PAN">
      <data key="d0">18294</data>
    </edge>
    <edge source="ECU" target="PER">
      <data key="d0">275645</data>
    </edge>
    <edge source="ECU" target="ESP">
      <data key="d0">23080</data>
    </edge>
    <edge source="ECU" target="USA">
      <data key="d0">422959</data>
    </edge>
    <edge source="SLV" target="CRI">
      <data key="d0">1714949</data>
    </edge>
    <edge source="SLV" target="GTM">
      <data key="d0">16976268</data>
    </edge>
    <edge source="SLV" target="HND">
      <data key="d0">14172923</data>
    </edge>
    <edge source="SLV" target="JOR">
      <data key="d0">12201</data>
    </edge>
    <edge source="SLV" target="NIC">
      <data key="d0">3818818</data>
    </edge>
    <edge source="SLV" target="USA">
      <data key="d0">1756033</data>
    </edge>
    <edge source="FRA" target="ALB">
      <data key="d0">6413315</data>
    </edge>
    <edge source="FRA" target="DZA">
      <data key="d0">143659316</data>
    </edge>
    <edge source="FRA" target="AZE">
      <data key="d0">83571</data>
    </edge>
    <edge source="FRA" target="ARG">
      <data key="d0">2765980</data>
    </edge>
    <edge source="FRA" target="AUS">
      <data key="d0">548196</data>
    </edge>
    <edge source="FRA" target="AUT">
      <data key="d0">18484296</data>
    </edge>
    <edge source="FRA" target="ARM">
      <data key="d0">1514105</data>
    </edge>
    <edge source="FRA" target="BEL">
      <data key="d0">645734451</data>
    </edge>
    <edge source="FRA" target="BRA">
      <data key="d0">24665860</data>
    </edge>
    <edge source="FRA" target="BGR">
      <data key="d0">2439001</data>
    </edge>
    <edge source="FRA" target="BDI">
      <data key="d0">975460</data>
    </edge>
    <edge source="FRA" target="BLR">
      <data key="d0">1671414</data>
    </edge>
    <edge source="FRA" target="KHM">
      <data key="d0">706208</data>
    </edge>
    <edge source="FRA" target="CMR">
      <data key="d0">28326679</data>
    </edge>
    <edge source="FRA" target="CAN">
      <data key="d0">4137382</data>
    </edge>
    <edge source="FRA" target="CAF">
      <data key="d0">5223240</data>
    </edge>
    <edge source="FRA" target="LKA">
      <data key="d0">364621</data>
    </edge>
    <edge source="FRA" target="CHL">
      <data key="d0">635137</data>
    </edge>
    <edge source="FRA" target="CHN">
      <data key="d0">50206053</data>
    </edge>
    <edge source="FRA" target="COL">
      <data key="d0">6417247</data>
    </edge>
    <edge source="FRA" target="CRI">
      <data key="d0">567157</data>
    </edge>
    <edge source="FRA" target="HRV">
      <data key="d0">1147939</data>
    </edge>
    <edge source="FRA" target="CZE">
      <data key="d0">7039603</data>
    </edge>
    <edge source="FRA" target="BEN">
      <data key="d0">7526842</data>
    </edge>
    <edge source="FRA" target="DNK">
      <data key="d0">21101815</data>
    </edge>
    <edge source="FRA" target="ECU">
      <data key="d0">47474</data>
    </edge>
    <edge source="FRA" target="SLV">
      <data key="d0">244953</data>
    </edge>
    <edge source="FRA" target="ETH">
      <data key="d0">24288317</data>
    </edge>
    <edge source="FRA" target="EST">
      <data key="d0">362655</data>
    </edge>
    <edge source="FRA" target="FIN">
      <data key="d0">11865075</data>
    </edge>
    <edge source="FRA" target="GEO">
      <data key="d0">1472390</data>
    </edge>
    <edge source="FRA" target="GMB">
      <data key="d0">4103673</data>
    </edge>
    <edge source="FRA" target="PSE">
      <data key="d0">422489</data>
    </edge>
    <edge source="FRA" target="DEU">
      <data key="d0">708064015</data>
    </edge>
    <edge source="FRA" target="GHA">
      <data key="d0">1547252</data>
    </edge>
    <edge source="FRA" target="GRC">
      <data key="d0">121517011</data>
    </edge>
    <edge source="FRA" target="GTM">
      <data key="d0">1855410</data>
    </edge>
    <edge source="FRA" target="HND">
      <data key="d0">2181406</data>
    </edge>
    <edge source="FRA" target="HKG">
      <data key="d0">1321681</data>
    </edge>
    <edge source="FRA" target="HUN">
      <data key="d0">6040266</data>
    </edge>
    <edge source="FRA" target="IDN">
      <data key="d0">5027445</data>
    </edge>
    <edge source="FRA" target="IRL">
      <data key="d0">34346017</data>
    </edge>
    <edge source="FRA" target="ISR">
      <data key="d0">6818668</data>
    </edge>
    <edge source="FRA" target="ITA">
      <data key="d0">632629018</data>
    </edge>
    <edge source="FRA" target="CIV">
      <data key="d0">33239653</data>
    </edge>
    <edge source="FRA" target="JAM">
      <data key="d0">69385</data>
    </edge>
    <edge source="FRA" target="JPN">
      <data key="d0">27371304</data>
    </edge>
    <edge source="FRA" target="KAZ">
      <data key="d0">532043</data>
    </edge>
    <edge source="FRA" target="JOR">
      <data key="d0">7339053</data>
    </edge>
    <edge source="FRA" target="KOR">
      <data key="d0">1513402</data>
    </edge>
    <edge source="FRA" target="LBN">
      <data key="d0">5898547</data>
    </edge>
    <edge source="FRA" target="LVA">
      <data key="d0">291444</data>
    </edge>
    <edge source="FRA" target="LTU">
      <data key="d0">432180</data>
    </edge>
    <edge source="FRA" target="MDG">
      <data key="d0">7943150</data>
    </edge>
    <edge source="FRA" target="MYS">
      <data key="d0">2163849</data>
    </edge>
    <edge source="FRA" target="MRT">
      <data key="d0">20449121</data>
    </edge>
    <edge source="FRA" target="MUS">
      <data key="d0">10882873</data>
    </edge>
    <edge source="FRA" target="MEX">
      <data key="d0">2502627</data>
    </edge>
    <edge source="FRA" target="MDA">
      <data key="d0">270797</data>
    </edge>
    <edge source="FRA" target="MAR">
      <data key="d0">227656589</data>
    </edge>
    <edge source="FRA" target="MOZ">
      <data key="d0">1123078</data>
    </edge>
    <edge source="FRA" target="OMN">
      <data key="d0">1170411</data>
    </edge>
    <edge source="FRA" target="NAM">
      <data key="d0">1479412</data>
    </edge>
    <edge source="FRA" target="NLD">
      <data key="d0">598667567</data>
    </edge>
    <edge source="FRA" target="NZL">
      <data key="d0">161664</data>
    </edge>
    <edge source="FRA" target="NIC">
      <data key="d0">1275472</data>
    </edge>
    <edge source="FRA" target="NER">
      <data key="d0">6600541</data>
    </edge>
    <edge source="FRA" target="NOR">
      <data key="d0">10860119</data>
    </edge>
    <edge source="FRA" target="PAK">
      <data key="d0">835286</data>
    </edge>
    <edge source="FRA" target="PAN">
      <data key="d0">479513</data>
    </edge>
    <edge source="FRA" target="PHL">
      <data key="d0">4281349</data>
    </edge>
    <edge source="FRA" target="POL">
      <data key="d0">14730497</data>
    </edge>
    <edge source="FRA" target="PRT">
      <data key="d0">209131561</data>
    </edge>
    <edge source="FRA" target="ROU">
      <data key="d0">3599159</data>
    </edge>
    <edge source="FRA" target="RUS">
      <data key="d0">31744089</data>
    </edge>
    <edge source="FRA" target="SAU">
      <data key="d0">35179477</data>
    </edge>
    <edge source="FRA" target="SEN">
      <data key="d0">28231310</data>
    </edge>
    <edge source="FRA" target="IND">
      <data key="d0">44946</data>
    </edge>
    <edge source="FRA" target="SGP">
      <data key="d0">4048334</data>
    </edge>
    <edge source="FRA" target="SVK">
      <data key="d0">4344413</data>
    </edge>
    <edge source="FRA" target="VNM">
      <data key="d0">6458401</data>
    </edge>
    <edge source="FRA" target="SVN">
      <data key="d0">3366425</data>
    </edge>
    <edge source="FRA" target="ZAF">
      <data key="d0">11861282</data>
    </edge>
    <edge source="FRA" target="ZWE">
      <data key="d0">3842848</data>
    </edge>
    <edge source="FRA" target="ESP">
      <data key="d0">511280132</data>
    </edge>
    <edge source="FRA" target="SWE">
      <data key="d0">16972439</data>
    </edge>
    <edge source="FRA" target="CHE">
      <data key="d0">50788519</data>
    </edge>
    <edge source="FRA" target="THA">
      <data key="d0">2577489</data>
    </edge>
    <edge source="FRA" target="TGO">
      <data key="d0">1769171</data>
    </edge>
    <edge source="FRA" target="ARE">
      <data key="d0">3492553</data>
    </edge>
    <edge source="FRA" target="TUN">
      <data key="d0">65694163</data>
    </edge>
    <edge source="FRA" target="TUR">
      <data key="d0">11049312</data>
    </edge>
    <edge source="FRA" target="UGA">
      <data key="d0">3702674</data>
    </edge>
    <edge source="FRA" target="UKR">
      <data key="d0">3340722</data>
    </edge>
    <edge source="FRA" target="MKD">
      <data key="d0">793571</data>
    </edge>
    <edge source="FRA" target="EGY">
      <data key="d0">35796355</data>
    </edge>
    <edge source="FRA" target="GBR">
      <data key="d0">381797639</data>
    </edge>
    <edge source="FRA" target="TZA">
      <data key="d0">1463400</data>
    </edge>
    <edge source="FRA" target="USA">
      <data key="d0">25419682</data>
    </edge>
    <edge source="FRA" target="BFA">
      <data key="d0">4899772</data>
    </edge>
    <edge source="FRA" target="URY">
      <data key="d0">1409747</data>
    </edge>
    <edge source="FRA" target="SRB">
      <data key="d0">2642801</data>
    </edge>
    <edge source="DEU" target="ALB">
      <data key="d0">852000</data>
    </edge>
    <edge source="DEU" target="DZA">
      <data key="d0">137543000</data>
    </edge>
    <edge source="DEU" target="AZE">
      <data key="d0">79000</data>
    </edge>
    <edge source="DEU" target="ARG">
      <data key="d0">2067000</data>
    </edge>
    <edge source="DEU" target="AUS">
      <data key="d0">2789000</data>
    </edge>
    <edge source="DEU" target="AUT">
      <data key="d0">199767000</data>
    </edge>
    <edge source="DEU" target="ARM">
      <data key="d0">6982000</data>
    </edge>
    <edge source="DEU" target="BEL">
      <data key="d0">194510000</data>
    </edge>
    <edge source="DEU" target="BOL">
      <data key="d0">17000</data>
    </edge>
    <edge source="DEU" target="BRA">
      <data key="d0">10805000</data>
    </edge>
    <edge source="DEU" target="BGR">
      <data key="d0">851000</data>
    </edge>
    <edge source="DEU" target="BLR">
      <data key="d0">13858000</data>
    </edge>
    <edge source="DEU" target="CMR">
      <data key="d0">3556000</data>
    </edge>
    <edge source="DEU" target="CAN">
      <data key="d0">4764000</data>
    </edge>
    <edge source="DEU" target="LKA">
      <data key="d0">105000</data>
    </edge>
    <edge source="DEU" target="CHL">
      <data key="d0">632000</data>
    </edge>
    <edge source="DEU" target="CHN">
      <data key="d0">547000</data>
    </edge>
    <edge source="DEU" target="COL">
      <data key="d0">822000</data>
    </edge>
    <edge source="DEU" target="CRI">
      <data key="d0">733000</data>
    </edge>
    <edge source="DEU" target="HRV">
      <data key="d0">6819000</data>
    </edge>
    <edge source="DEU" target="CZE">
      <data key="d0">13726000</data>
    </edge>
    <edge source="DEU" target="BEN">
      <data key="d0">11000</data>
    </edge>
    <edge source="DEU" target="DNK">
      <data key="d0">104673000</data>
    </edge>
    <edge source="DEU" target="ETH">
      <data key="d0">937000</data>
    </edge>
    <edge source="DEU" target="EST">
      <data key="d0">11064000</data>
    </edge>
    <edge source="DEU" target="FIN">
      <data key="d0">26666000</data>
    </edge>
    <edge source="DEU" target="FRA">
      <data key="d0">342064000</data>
    </edge>
    <edge source="DEU" target="GEO">
      <data key="d0">245000</data>
    </edge>
    <edge source="DEU" target="GHA">
      <data key="d0">1746000</data>
    </edge>
    <edge source="DEU" target="GRC">
      <data key="d0">25562000</data>
    </edge>
    <edge source="DEU" target="HKG">
      <data key="d0">1006000</data>
    </edge>
    <edge source="DEU" target="HUN">
      <data key="d0">5095000</data>
    </edge>
    <edge source="DEU" target="IDN">
      <data key="d0">4571000</data>
    </edge>
    <edge source="DEU" target="IRL">
      <data key="d0">8259000</data>
    </edge>
    <edge source="DEU" target="ISR">
      <data key="d0">18428000</data>
    </edge>
    <edge source="DEU" target="ITA">
      <data key="d0">152496000</data>
    </edge>
    <edge source="DEU" target="CIV">
      <data key="d0">2481000</data>
    </edge>
    <edge source="DEU" target="JPN">
      <data key="d0">46866000</data>
    </edge>
    <edge source="DEU" target="KAZ">
      <data key="d0">1475000</data>
    </edge>
    <edge source="DEU" target="JOR">
      <data key="d0">30215000</data>
    </edge>
    <edge source="DEU" target="KOR">
      <data key="d0">28133000</data>
    </edge>
    <edge source="DEU" target="KGZ">
      <data key="d0">219000</data>
    </edge>
    <edge source="DEU" target="LBN">
      <data key="d0">2164000</data>
    </edge>
    <edge source="DEU" target="LVA">
      <data key="d0">2201000</data>
    </edge>
    <edge source="DEU" target="LTU">
      <data key="d0">5598000</data>
    </edge>
    <edge source="DEU" target="MDG">
      <data key="d0">3795000</data>
    </edge>
    <edge source="DEU" target="MYS">
      <data key="d0">498000</data>
    </edge>
    <edge source="DEU" target="MUS">
      <data key="d0">44000</data>
    </edge>
    <edge source="DEU" target="MEX">
      <data key="d0">210000</data>
    </edge>
    <edge source="DEU" target="MDA">
      <data key="d0">175000</data>
    </edge>
    <edge source="DEU" target="MAR">
      <data key="d0">22025000</data>
    </edge>
    <edge source="DEU" target="OMN">
      <data key="d0">847000</data>
    </edge>
    <edge source="DEU" target="NAM">
      <data key="d0">2314000</data>
    </edge>
    <edge source="DEU" target="NLD">
      <data key="d0">384409000</data>
    </edge>
    <edge source="DEU" target="NZL">
      <data key="d0">166000</data>
    </edge>
    <edge source="DEU" target="NIC">
      <data key="d0">228000</data>
    </edge>
    <edge source="DEU" target="NER">
      <data key="d0">16000</data>
    </edge>
    <edge source="DEU" target="NOR">
      <data key="d0">15115000</data>
    </edge>
    <edge source="DEU" target="PAK">
      <data key="d0">11000</data>
    </edge>
    <edge source="DEU" target="PAN">
      <data key="d0">658000</data>
    </edge>
    <edge source="DEU" target="PRY">
      <data key="d0">20000</data>
    </edge>
    <edge source="DEU" target="PER">
      <data key="d0">51000</data>
    </edge>
    <edge source="DEU" target="PHL">
      <data key="d0">187000</data>
    </edge>
    <edge source="DEU" target="POL">
      <data key="d0">56252000</data>
    </edge>
    <edge source="DEU" target="PRT">
      <data key="d0">19318000</data>
    </edge>
    <edge source="DEU" target="ROU">
      <data key="d0">1684000</data>
    </edge>
    <edge source="DEU" target="RUS">
      <data key="d0">68134000</data>
    </edge>
    <edge source="DEU" target="SAU">
      <data key="d0">407981000</data>
    </edge>
    <edge source="DEU" target="SEN">
      <data key="d0">1095000</data>
    </edge>
    <edge source="DEU" target="IND">
      <data key="d0">19000</data>
    </edge>
    <edge source="DEU" target="SGP">
      <data key="d0">1253000</data>
    </edge>
    <edge source="DEU" target="SVK">
      <data key="d0">3238000</data>
    </edge>
    <edge source="DEU" target="VNM">
      <data key="d0">3058000</data>
    </edge>
    <edge source="DEU" target="SVN">
      <data key="d0">6734000</data>
    </edge>
    <edge source="DEU" target="ZAF">
      <data key="d0">2034000</data>
    </edge>
    <edge source="DEU" target="ESP">
      <data key="d0">61874000</data>
    </edge>
    <edge source="DEU" target="SWE">
      <data key="d0">40189000</data>
    </edge>
    <edge source="DEU" target="CHE">
      <data key="d0">63355000</data>
    </edge>
    <edge source="DEU" target="THA">
      <data key="d0">4444000</data>
    </edge>
    <edge source="DEU" target="TGO">
      <data key="d0">583000</data>
    </edge>
    <edge source="DEU" target="ARE">
      <data key="d0">4153000</data>
    </edge>
    <edge source="DEU" target="TUN">
      <data key="d0">29663000</data>
    </edge>
    <edge source="DEU" target="TUR">
      <data key="d0">28858000</data>
    </edge>
    <edge source="DEU" target="UGA">
      <data key="d0">18000</data>
    </edge>
    <edge source="DEU" target="UKR">
      <data key="d0">2151000</data>
    </edge>
    <edge source="DEU" target="MKD">
      <data key="d0">495000</data>
    </edge>
    <edge source="DEU" target="EGY">
      <data key="d0">5179000</data>
    </edge>
    <edge source="DEU" target="GBR">
      <data key="d0">171748000</data>
    </edge>
    <edge source="DEU" target="USA">
      <data key="d0">43234000</data>
    </edge>
    <edge source="DEU" target="BFA">
      <data key="d0">1109000</data>
    </edge>
    <edge source="DEU" target="URY">
      <data key="d0">456000</data>
    </edge>
    <edge source="DEU" target="SRB">
      <data key="d0">3207000</data>
    </edge>
    <edge source="GRC" target="ALB">
      <data key="d0">16072065</data>
    </edge>
    <edge source="GRC" target="DZA">
      <data key="d0">6079162</data>
    </edge>
    <edge source="GRC" target="ARG">
      <data key="d0">201201</data>
    </edge>
    <edge source="GRC" target="AUS">
      <data key="d0">619640</data>
    </edge>
    <edge source="GRC" target="AUT">
      <data key="d0">1395523</data>
    </edge>
    <edge source="GRC" target="ARM">
      <data key="d0">763852</data>
    </edge>
    <edge source="GRC" target="BEL">
      <data key="d0">810501</data>
    </edge>
    <edge source="GRC" target="BGR">
      <data key="d0">3351428</data>
    </edge>
    <edge source="GRC" target="CAN">
      <data key="d0">482936</data>
    </edge>
    <edge source="GRC" target="CHL">
      <data key="d0">286300</data>
    </edge>
    <edge source="GRC" target="CHN">
      <data key="d0">13150</data>
    </edge>
    <edge source="GRC" target="HRV">
      <data key="d0">221157</data>
    </edge>
    <edge source="GRC" target="CZE">
      <data key="d0">834678</data>
    </edge>
    <edge source="GRC" target="DNK">
      <data key="d0">607046</data>
    </edge>
    <edge source="GRC" target="ETH">
      <data key="d0">25384</data>
    </edge>
    <edge source="GRC" target="EST">
      <data key="d0">18980</data>
    </edge>
    <edge source="GRC" target="FIN">
      <data key="d0">460458</data>
    </edge>
    <edge source="GRC" target="FRA">
      <data key="d0">4164558</data>
    </edge>
    <edge source="GRC" target="GEO">
      <data key="d0">146797</data>
    </edge>
    <edge source="GRC" target="DEU">
      <data key="d0">15874808</data>
    </edge>
    <edge source="GRC" target="HUN">
      <data key="d0">99476</data>
    </edge>
    <edge source="GRC" target="IRL">
      <data key="d0">79927</data>
    </edge>
    <edge source="GRC" target="ISR">
      <data key="d0">1301264</data>
    </edge>
    <edge source="GRC" target="ITA">
      <data key="d0">11925444</data>
    </edge>
    <edge source="GRC" target="JPN">
      <data key="d0">140503</data>
    </edge>
    <edge source="GRC" target="JOR">
      <data key="d0">34928</data>
    </edge>
    <edge source="GRC" target="KOR">
      <data key="d0">154730</data>
    </edge>
    <edge source="GRC" target="LBN">
      <data key="d0">937556</data>
    </edge>
    <edge source="GRC" target="MEX">
      <data key="d0">130690</data>
    </edge>
    <edge source="GRC" target="MAR">
      <data key="d0">41064</data>
    </edge>
    <edge source="GRC" target="NLD">
      <data key="d0">1143569</data>
    </edge>
    <edge source="GRC" target="NOR">
      <data key="d0">665656</data>
    </edge>
    <edge source="GRC" target="PAN">
      <data key="d0">61704</data>
    </edge>
    <edge source="GRC" target="PER">
      <data key="d0">13604</data>
    </edge>
    <edge source="GRC" target="PHL">
      <data key="d0">14525</data>
    </edge>
    <edge source="GRC" target="POL">
      <data key="d0">3142991</data>
    </edge>
    <edge source="GRC" target="PRT">
      <data key="d0">2498597</data>
    </edge>
    <edge source="GRC" target="ROU">
      <data key="d0">1508839</data>
    </edge>
    <edge source="GRC" target="RUS">
      <data key="d0">304345</data>
    </edge>
    <edge source="GRC" target="SAU">
      <data key="d0">815857</data>
    </edge>
    <edge source="GRC" target="IND">
      <data key="d0">20161</data>
    </edge>
    <edge source="GRC" target="SGP">
      <data key="d0">12408</data>
    </edge>
    <edge source="GRC" target="SVK">
      <data key="d0">620776</data>
    </edge>
    <edge source="GRC" target="SVN">
      <data key="d0">181835</data>
    </edge>
    <edge source="GRC" target="ZAF">
      <data key="d0">158108</data>
    </edge>
    <edge source="GRC" target="ZWE">
      <data key="d0">12880</data>
    </edge>
    <edge source="GRC" target="ESP">
      <data key="d0">9378398</data>
    </edge>
    <edge source="GRC" target="SWE">
      <data key="d0">1082821</data>
    </edge>
    <edge source="GRC" target="CHE">
      <data key="d0">143030</data>
    </edge>
    <edge source="GRC" target="ARE">
      <data key="d0">288375</data>
    </edge>
    <edge source="GRC" target="TUN">
      <data key="d0">3438931</data>
    </edge>
    <edge source="GRC" target="TUR">
      <data key="d0">107841</data>
    </edge>
    <edge source="GRC" target="MKD">
      <data key="d0">1382225</data>
    </edge>
    <edge source="GRC" target="EGY">
      <data key="d0">735724</data>
    </edge>
    <edge source="GRC" target="GBR">
      <data key="d0">4146533</data>
    </edge>
    <edge source="GRC" target="USA">
      <data key="d0">7029562</data>
    </edge>
    <edge source="GRC" target="URY">
      <data key="d0">63857</data>
    </edge>
    <edge source="GRC" target="SRB">
      <data key="d0">898023</data>
    </edge>
    <edge source="GTM" target="COL">
      <data key="d0">144902</data>
    </edge>
    <edge source="GTM" target="CRI">
      <data key="d0">12747751</data>
    </edge>
    <edge source="GTM" target="SLV">
      <data key="d0">19894714</data>
    </edge>
    <edge source="GTM" target="FRA">
      <data key="d0">241703</data>
    </edge>
    <edge source="GTM" target="HND">
      <data key="d0">18704472</data>
    </edge>
    <edge source="GTM" target="JAM">
      <data key="d0">370225</data>
    </edge>
    <edge source="GTM" target="MEX">
      <data key="d0">4963569</data>
    </edge>
    <edge source="GTM" target="NIC">
      <data key="d0">3540666</data>
    </edge>
    <edge source="GTM" target="PAN">
      <data key="d0">4763933</data>
    </edge>
    <edge source="GTM" target="USA">
      <data key="d0">249736</data>
    </edge>
    <edge source="HND" target="SLV">
      <data key="d0">364356</data>
    </edge>
    <edge source="HND" target="GTM">
      <data key="d0">2554956</data>
    </edge>
    <edge source="HND" target="MEX">
      <data key="d0">91382</data>
    </edge>
    <edge source="HND" target="NIC">
      <data key="d0">35602</data>
    </edge>
    <edge source="HND" target="USA">
      <data key="d0">145017</data>
    </edge>
    <edge source="HUN" target="ALB">
      <data key="d0">101000</data>
    </edge>
    <edge source="HUN" target="DZA">
      <data key="d0">1425000</data>
    </edge>
    <edge source="HUN" target="AUS">
      <data key="d0">182000</data>
    </edge>
    <edge source="HUN" target="AUT">
      <data key="d0">10065000</data>
    </edge>
    <edge source="HUN" target="ARM">
      <data key="d0">392000</data>
    </edge>
    <edge source="HUN" target="BEL">
      <data key="d0">2846000</data>
    </edge>
    <edge source="HUN" target="BGR">
      <data key="d0">3835000</data>
    </edge>
    <edge source="HUN" target="BLR">
      <data key="d0">7953000</data>
    </edge>
    <edge source="HUN" target="CAN">
      <data key="d0">196000</data>
    </edge>
    <edge source="HUN" target="HRV">
      <data key="d0">8800000</data>
    </edge>
    <edge source="HUN" target="CZE">
      <data key="d0">4083000</data>
    </edge>
    <edge source="HUN" target="DNK">
      <data key="d0">31000</data>
    </edge>
    <edge source="HUN" target="EST">
      <data key="d0">822000</data>
    </edge>
    <edge source="HUN" target="FRA">
      <data key="d0">9222000</data>
    </edge>
    <edge source="HUN" target="GEO">
      <data key="d0">1553000</data>
    </edge>
    <edge source="HUN" target="DEU">
      <data key="d0">10730000</data>
    </edge>
    <edge source="HUN" target="ISR">
      <data key="d0">16000</data>
    </edge>
    <edge source="HUN" target="ITA">
      <data key="d0">5450000</data>
    </edge>
    <edge source="HUN" target="JPN">
      <data key="d0">12000</data>
    </edge>
    <edge source="HUN" target="KAZ">
      <data key="d0">169000</data>
    </edge>
    <edge source="HUN" target="LBN">
      <data key="d0">26000</data>
    </edge>
    <edge source="HUN" target="LVA">
      <data key="d0">486000</data>
    </edge>
    <edge source="HUN" target="LTU">
      <data key="d0">997000</data>
    </edge>
    <edge source="HUN" target="MYS">
      <data key="d0">78000</data>
    </edge>
    <edge source="HUN" target="MUS">
      <data key="d0">14000</data>
    </edge>
    <edge source="HUN" target="MDA">
      <data key="d0">732000</data>
    </edge>
    <edge source="HUN" target="MAR">
      <data key="d0">166000</data>
    </edge>
    <edge source="HUN" target="NLD">
      <data key="d0">6820000</data>
    </edge>
    <edge source="HUN" target="NZL">
      <data key="d0">54000</data>
    </edge>
    <edge source="HUN" target="NOR">
      <data key="d0">23000</data>
    </edge>
    <edge source="HUN" target="POL">
      <data key="d0">25060000</data>
    </edge>
    <edge source="HUN" target="PRT">
      <data key="d0">133000</data>
    </edge>
    <edge source="HUN" target="ROU">
      <data key="d0">47195000</data>
    </edge>
    <edge source="HUN" target="RUS">
      <data key="d0">24383000</data>
    </edge>
    <edge source="HUN" target="SGP">
      <data key="d0">63000</data>
    </edge>
    <edge source="HUN" target="SVK">
      <data key="d0">4648000</data>
    </edge>
    <edge source="HUN" target="SVN">
      <data key="d0">33682000</data>
    </edge>
    <edge source="HUN" target="ZAF">
      <data key="d0">37000</data>
    </edge>
    <edge source="HUN" target="ESP">
      <data key="d0">3608000</data>
    </edge>
    <edge source="HUN" target="SWE">
      <data key="d0">1594000</data>
    </edge>
    <edge source="HUN" target="CHE">
      <data key="d0">3318000</data>
    </edge>
    <edge source="HUN" target="ARE">
      <data key="d0">41000</data>
    </edge>
    <edge source="HUN" target="TUR">
      <data key="d0">6465000</data>
    </edge>
    <edge source="HUN" target="UKR">
      <data key="d0">25633000</data>
    </edge>
    <edge source="HUN" target="MKD">
      <data key="d0">2902000</data>
    </edge>
    <edge source="HUN" target="EGY">
      <data key="d0">1246000</data>
    </edge>
    <edge source="HUN" target="GBR">
      <data key="d0">1633000</data>
    </edge>
    <edge source="HUN" target="USA">
      <data key="d0">1137000</data>
    </edge>
    <edge source="HUN" target="SRB">
      <data key="d0">5481000</data>
    </edge>
    <edge source="ISR" target="AZE">
      <data key="d0">15000</data>
    </edge>
    <edge source="ISR" target="ARG">
      <data key="d0">200000</data>
    </edge>
    <edge source="ISR" target="AUS">
      <data key="d0">475000</data>
    </edge>
    <edge source="ISR" target="AUT">
      <data key="d0">23000</data>
    </edge>
    <edge source="ISR" target="BEL">
      <data key="d0">584000</data>
    </edge>
    <edge source="ISR" target="BRA">
      <data key="d0">64000</data>
    </edge>
    <edge source="ISR" target="BLR">
      <data key="d0">12000</data>
    </edge>
    <edge source="ISR" target="CAN">
      <data key="d0">775000</data>
    </edge>
    <edge source="ISR" target="CHL">
      <data key="d0">24000</data>
    </edge>
    <edge source="ISR" target="DNK">
      <data key="d0">92000</data>
    </edge>
    <edge source="ISR" target="FRA">
      <data key="d0">2760000</data>
    </edge>
    <edge source="ISR" target="DEU">
      <data key="d0">112000</data>
    </edge>
    <edge source="ISR" target="GRC">
      <data key="d0">785000</data>
    </edge>
    <edge source="ISR" target="HKG">
      <data key="d0">31000</data>
    </edge>
    <edge source="ISR" target="HUN">
      <data key="d0">32000</data>
    </edge>
    <edge source="ISR" target="IRL">
      <data key="d0">18000</data>
    </edge>
    <edge source="ISR" target="ITA">
      <data key="d0">234000</data>
    </edge>
    <edge source="ISR" target="KAZ">
      <data key="d0">25000</data>
    </edge>
    <edge source="ISR" target="JOR">
      <data key="d0">68000</data>
    </edge>
    <edge source="ISR" target="LVA">
      <data key="d0">10000</data>
    </edge>
    <edge source="ISR" target="MEX">
      <data key="d0">39000</data>
    </edge>
    <edge source="ISR" target="MDA">
      <data key="d0">10000</data>
    </edge>
    <edge source="ISR" target="NLD">
      <data key="d0">1818000</data>
    </edge>
    <edge source="ISR" target="NZL">
      <data key="d0">12000</data>
    </edge>
    <edge source="ISR" target="NOR">
      <data key="d0">87000</data>
    </edge>
    <edge source="ISR" target="PHL">
      <data key="d0">20000</data>
    </edge>
    <edge source="ISR" target="POL">
      <data key="d0">12000</data>
    </edge>
    <edge source="ISR" target="ROU">
      <data key="d0">87000</data>
    </edge>
    <edge source="ISR" target="RUS">
      <data key="d0">250000</data>
    </edge>
    <edge source="ISR" target="SGP">
      <data key="d0">28000</data>
    </edge>
    <edge source="ISR" target="ZAF">
      <data key="d0">254000</data>
    </edge>
    <edge source="ISR" target="CHE">
      <data key="d0">39000</data>
    </edge>
    <edge source="ISR" target="THA">
      <data key="d0">13000</data>
    </edge>
    <edge source="ISR" target="TUR">
      <data key="d0">88000</data>
    </edge>
    <edge source="ISR" target="UKR">
      <data key="d0">103000</data>
    </edge>
    <edge source="ISR" target="GBR">
      <data key="d0">791000</data>
    </edge>
    <edge source="ISR" target="USA">
      <data key="d0">12491000</data>
    </edge>
    <edge source="ISR" target="URY">
      <data key="d0">34000</data>
    </edge>
    <edge source="ITA" target="ALB">
      <data key="d0">6548238</data>
    </edge>
    <edge source="ITA" target="DZA">
      <data key="d0">14436988</data>
    </edge>
    <edge source="ITA" target="AZE">
      <data key="d0">1448858</data>
    </edge>
    <edge source="ITA" target="ARG">
      <data key="d0">3933910</data>
    </edge>
    <edge source="ITA" target="AUS">
      <data key="d0">20975435</data>
    </edge>
    <edge source="ITA" target="AUT">
      <data key="d0">47879717</data>
    </edge>
    <edge source="ITA" target="ARM">
      <data key="d0">3788761</data>
    </edge>
    <edge source="ITA" target="BEL">
      <data key="d0">55576482</data>
    </edge>
    <edge source="ITA" target="BOL">
      <data key="d0">40850</data>
    </edge>
    <edge source="ITA" target="BRA">
      <data key="d0">10719905</data>
    </edge>
    <edge source="ITA" target="BGR">
      <data key="d0">821673</data>
    </edge>
    <edge source="ITA" target="BLR">
      <data key="d0">205700</data>
    </edge>
    <edge source="ITA" target="CMR">
      <data key="d0">323969</data>
    </edge>
    <edge source="ITA" target="CAN">
      <data key="d0">30681946</data>
    </edge>
    <edge source="ITA" target="CAF">
      <data key="d0">11034</data>
    </edge>
    <edge source="ITA" target="LKA">
      <data key="d0">92795</data>
    </edge>
    <edge source="ITA" target="CHL">
      <data key="d0">754657</data>
    </edge>
    <edge source="ITA" target="CHN">
      <data key="d0">990086</data>
    </edge>
    <edge source="ITA" target="COL">
      <data key="d0">1091568</data>
    </edge>
    <edge source="ITA" target="CRI">
      <data key="d0">715026</data>
    </edge>
    <edge source="ITA" target="HRV">
      <data key="d0">15489409</data>
    </edge>
    <edge source="ITA" target="CZE">
      <data key="d0">10940137</data>
    </edge>
    <edge source="ITA" target="BEN">
      <data key="d0">5586803</data>
    </edge>
    <edge source="ITA" target="DNK">
      <data key="d0">26281694</data>
    </edge>
    <edge source="ITA" target="ECU">
      <data key="d0">553286</data>
    </edge>
    <edge source="ITA" target="SLV">
      <data key="d0">95516</data>
    </edge>
    <edge source="ITA" target="ETH">
      <data key="d0">273730</data>
    </edge>
    <edge source="ITA" target="EST">
      <data key="d0">452811</data>
    </edge>
    <edge source="ITA" target="FIN">
      <data key="d0">7557785</data>
    </edge>
    <edge source="ITA" target="FRA">
      <data key="d0">345252294</data>
    </edge>
    <edge source="ITA" target="GEO">
      <data key="d0">6489912</data>
    </edge>
    <edge source="ITA" target="GMB">
      <data key="d0">533291</data>
    </edge>
    <edge source="ITA" target="PSE">
      <data key="d0">1231147</data>
    </edge>
    <edge source="ITA" target="DEU">
      <data key="d0">331863967</data>
    </edge>
    <edge source="ITA" target="GHA">
      <data key="d0">1845267</data>
    </edge>
    <edge source="ITA" target="GRC">
      <data key="d0">58188668</data>
    </edge>
    <edge source="ITA" target="GTM">
      <data key="d0">246692</data>
    </edge>
    <edge source="ITA" target="HND">
      <data key="d0">93883</data>
    </edge>
    <edge source="ITA" target="HKG">
      <data key="d0">15122619</data>
    </edge>
    <edge source="ITA" target="HUN">
      <data key="d0">12299150</data>
    </edge>
    <edge source="ITA" target="IDN">
      <data key="d0">2763904</data>
    </edge>
    <edge source="ITA" target="IRL">
      <data key="d0">4563139</data>
    </edge>
    <edge source="ITA" target="ISR">
      <data key="d0">25459591</data>
    </edge>
    <edge source="ITA" target="CIV">
      <data key="d0">670954</data>
    </edge>
    <edge source="ITA" target="JAM">
      <data key="d0">71858</data>
    </edge>
    <edge source="ITA" target="JPN">
      <data key="d0">65331798</data>
    </edge>
    <edge source="ITA" target="KAZ">
      <data key="d0">40884</data>
    </edge>
    <edge source="ITA" target="JOR">
      <data key="d0">4086624</data>
    </edge>
    <edge source="ITA" target="KOR">
      <data key="d0">7274333</data>
    </edge>
    <edge source="ITA" target="LBN">
      <data key="d0">14512430</data>
    </edge>
    <edge source="ITA" target="LVA">
      <data key="d0">1891101</data>
    </edge>
    <edge source="ITA" target="LTU">
      <data key="d0">481210</data>
    </edge>
    <edge source="ITA" target="MDG">
      <data key="d0">408957</data>
    </edge>
    <edge source="ITA" target="MYS">
      <data key="d0">2758550</data>
    </edge>
    <edge source="ITA" target="MRT">
      <data key="d0">497229</data>
    </edge>
    <edge source="ITA" target="MUS">
      <data key="d0">393195</data>
    </edge>
    <edge source="ITA" target="MEX">
      <data key="d0">4251356</data>
    </edge>
    <edge source="ITA" target="MDA">
      <data key="d0">58508</data>
    </edge>
    <edge source="ITA" target="MAR">
      <data key="d0">2587682</data>
    </edge>
    <edge source="ITA" target="MOZ">
      <data key="d0">893799</data>
    </edge>
    <edge source="ITA" target="OMN">
      <data key="d0">431720</data>
    </edge>
    <edge source="ITA" target="NAM">
      <data key="d0">423681</data>
    </edge>
    <edge source="ITA" target="NLD">
      <data key="d0">61837856</data>
    </edge>
    <edge source="ITA" target="NZL">
      <data key="d0">1099407</data>
    </edge>
    <edge source="ITA" target="NIC">
      <data key="d0">376641</data>
    </edge>
    <edge source="ITA" target="NER">
      <data key="d0">428237</data>
    </edge>
    <edge source="ITA" target="NOR">
      <data key="d0">6396001</data>
    </edge>
    <edge source="ITA" target="PAK">
      <data key="d0">126456</data>
    </edge>
    <edge source="ITA" target="PAN">
      <data key="d0">447609</data>
    </edge>
    <edge source="ITA" target="PRY">
      <data key="d0">46696</data>
    </edge>
    <edge source="ITA" target="PER">
      <data key="d0">278878</data>
    </edge>
    <edge source="ITA" target="PHL">
      <data key="d0">887803</data>
    </edge>
    <edge source="ITA" target="POL">
      <data key="d0">7655721</data>
    </edge>
    <edge source="ITA" target="PRT">
      <data key="d0">21015850</data>
    </edge>
    <edge source="ITA" target="ROU">
      <data key="d0">1658536</data>
    </edge>
    <edge source="ITA" target="RUS">
      <data key="d0">5882086</data>
    </edge>
    <edge source="ITA" target="SAU">
      <data key="d0">7202628</data>
    </edge>
    <edge source="ITA" target="SEN">
      <data key="d0">1066215</data>
    </edge>
    <edge source="ITA" target="IND">
      <data key="d0">806851</data>
    </edge>
    <edge source="ITA" target="SGP">
      <data key="d0">5180104</data>
    </edge>
    <edge source="ITA" target="SVK">
      <data key="d0">7195416</data>
    </edge>
    <edge source="ITA" target="VNM">
      <data key="d0">139225</data>
    </edge>
    <edge source="ITA" target="SVN">
      <data key="d0">15699618</data>
    </edge>
    <edge source="ITA" target="ZAF">
      <data key="d0">6333275</data>
    </edge>
    <edge source="ITA" target="ZWE">
      <data key="d0">39311</data>
    </edge>
    <edge source="ITA" target="ESP">
      <data key="d0">82987907</data>
    </edge>
    <edge source="ITA" target="SWE">
      <data key="d0">28735006</data>
    </edge>
    <edge source="ITA" target="CHE">
      <data key="d0">51661808</data>
    </edge>
    <edge source="ITA" target="THA">
      <data key="d0">2001465</data>
    </edge>
    <edge source="ITA" target="TGO">
      <data key="d0">1482836</data>
    </edge>
    <edge source="ITA" target="ARE">
      <data key="d0">6678258</data>
    </edge>
    <edge source="ITA" target="TUN">
      <data key="d0">1114009</data>
    </edge>
    <edge source="ITA" target="TUR">
      <data key="d0">20190242</data>
    </edge>
    <edge source="ITA" target="UGA">
      <data key="d0">1315476</data>
    </edge>
    <edge source="ITA" target="UKR">
      <data key="d0">589391</data>
    </edge>
    <edge source="ITA" target="MKD">
      <data key="d0">1341770</data>
    </edge>
    <edge source="ITA" target="EGY">
      <data key="d0">5517553</data>
    </edge>
    <edge source="ITA" target="GBR">
      <data key="d0">192574446</data>
    </edge>
    <edge source="ITA" target="TZA">
      <data key="d0">756441</data>
    </edge>
    <edge source="ITA" target="USA">
      <data key="d0">172972046</data>
    </edge>
    <edge source="ITA" target="BFA">
      <data key="d0">2788491</data>
    </edge>
    <edge source="ITA" target="URY">
      <data key="d0">417060</data>
    </edge>
    <edge source="ITA" target="SRB">
      <data key="d0">9801533</data>
    </edge>
    <edge source="CIV" target="CMR">
      <data key="d0">147505</data>
    </edge>
    <edge source="CIV" target="CAF">
      <data key="d0">50338</data>
    </edge>
    <edge source="CIV" target="BEN">
      <data key="d0">22123</data>
    </edge>
    <edge source="CIV" target="FRA">
      <data key="d0">24834</data>
    </edge>
    <edge source="CIV" target="GMB">
      <data key="d0">241306</data>
    </edge>
    <edge source="CIV" target="GHA">
      <data key="d0">3865212</data>
    </edge>
    <edge source="CIV" target="NER">
      <data key="d0">256922</data>
    </edge>
    <edge source="CIV" target="SEN">
      <data key="d0">844719</data>
    </edge>
    <edge source="CIV" target="ZAF">
      <data key="d0">56093</data>
    </edge>
    <edge source="CIV" target="TGO">
      <data key="d0">242866</data>
    </edge>
    <edge source="CIV" target="BFA">
      <data key="d0">909762</data>
    </edge>
    <edge source="JAM" target="CAN">
      <data key="d0">855738</data>
    </edge>
    <edge source="JAM" target="COL">
      <data key="d0">31714</data>
    </edge>
    <edge source="JAM" target="GHA">
      <data key="d0">22857</data>
    </edge>
    <edge source="JAM" target="SGP">
      <data key="d0">192135</data>
    </edge>
    <edge source="JAM" target="GBR">
      <data key="d0">419298</data>
    </edge>
    <edge source="JAM" target="USA">
      <data key="d0">3429149</data>
    </edge>
    <edge source="JPN" target="ARG">
      <data key="d0">39369</data>
    </edge>
    <edge source="JPN" target="AUS">
      <data key="d0">1290432</data>
    </edge>
    <edge source="JPN" target="BEL">
      <data key="d0">222954</data>
    </edge>
    <edge source="JPN" target="BRA">
      <data key="d0">569545</data>
    </edge>
    <edge source="JPN" target="KHM">
      <data key="d0">185005</data>
    </edge>
    <edge source="JPN" target="CAN">
      <data key="d0">2587256</data>
    </edge>
    <edge source="JPN" target="CHN">
      <data key="d0">2400609</data>
    </edge>
    <edge source="JPN" target="COL">
      <data key="d0">236222</data>
    </edge>
    <edge source="JPN" target="BEN">
      <data key="d0">230006</data>
    </edge>
    <edge source="JPN" target="DNK">
      <data key="d0">18613</data>
    </edge>
    <edge source="JPN" target="FRA">
      <data key="d0">477140</data>
    </edge>
    <edge source="JPN" target="GMB">
      <data key="d0">63938</data>
    </edge>
    <edge source="JPN" target="DEU">
      <data key="d0">1204549</data>
    </edge>
    <edge source="JPN" target="GHA">
      <data key="d0">643328</data>
    </edge>
    <edge source="JPN" target="GRC">
      <data key="d0">124731</data>
    </edge>
    <edge source="JPN" target="HKG">
      <data key="d0">73949843</data>
    </edge>
    <edge source="JPN" target="IDN">
      <data key="d0">1496359</data>
    </edge>
    <edge source="JPN" target="IRL">
      <data key="d0">59132</data>
    </edge>
    <edge source="JPN" target="ISR">
      <data key="d0">905845</data>
    </edge>
    <edge source="JPN" target="ITA">
      <data key="d0">38664</data>
    </edge>
    <edge source="JPN" target="CIV">
      <data key="d0">696633</data>
    </edge>
    <edge source="JPN" target="JOR">
      <data key="d0">444089</data>
    </edge>
    <edge source="JPN" target="KOR">
      <data key="d0">1587512</data>
    </edge>
    <edge source="JPN" target="LBN">
      <data key="d0">167162</data>
    </edge>
    <edge source="JPN" target="MDG">
      <data key="d0">439840</data>
    </edge>
    <edge source="JPN" target="MWI">
      <data key="d0">311360</data>
    </edge>
    <edge source="JPN" target="MYS">
      <data key="d0">1888368</data>
    </edge>
    <edge source="JPN" target="MRT">
      <data key="d0">59782</data>
    </edge>
    <edge source="JPN" target="MEX">
      <data key="d0">13435</data>
    </edge>
    <edge source="JPN" target="MOZ">
      <data key="d0">155211</data>
    </edge>
    <edge source="JPN" target="OMN">
      <data key="d0">95086</data>
    </edge>
    <edge source="JPN" target="NLD">
      <data key="d0">3935706</data>
    </edge>
    <edge source="JPN" target="NZL">
      <data key="d0">1756697</data>
    </edge>
    <edge source="JPN" target="NER">
      <data key="d0">624140</data>
    </edge>
    <edge source="JPN" target="PHL">
      <data key="d0">798947</data>
    </edge>
    <edge source="JPN" target="RUS">
      <data key="d0">20431</data>
    </edge>
    <edge source="JPN" target="SAU">
      <data key="d0">3715461</data>
    </edge>
    <edge source="JPN" target="SEN">
      <data key="d0">1409484</data>
    </edge>
    <edge source="JPN" target="IND">
      <data key="d0">37430</data>
    </edge>
    <edge source="JPN" target="SGP">
      <data key="d0">13912549</data>
    </edge>
    <edge source="JPN" target="VNM">
      <data key="d0">10410188</data>
    </edge>
    <edge source="JPN" target="ZAF">
      <data key="d0">20450</data>
    </edge>
    <edge source="JPN" target="ESP">
      <data key="d0">675570</data>
    </edge>
    <edge source="JPN" target="SWE">
      <data key="d0">126995</data>
    </edge>
    <edge source="JPN" target="CHE">
      <data key="d0">119684</data>
    </edge>
    <edge source="JPN" target="THA">
      <data key="d0">6549304</data>
    </edge>
    <edge source="JPN" target="ARE">
      <data key="d0">117513</data>
    </edge>
    <edge source="JPN" target="TUR">
      <data key="d0">11969</data>
    </edge>
    <edge source="JPN" target="GBR">
      <data key="d0">1740691</data>
    </edge>
    <edge source="JPN" target="TZA">
      <data key="d0">843048</data>
    </edge>
    <edge source="JPN" target="USA">
      <data key="d0">38381154</data>
    </edge>
    <edge source="JOR" target="AUS">
      <data key="d0">42313</data>
    </edge>
    <edge source="JOR" target="CAN">
      <data key="d0">20788</data>
    </edge>
    <edge source="JOR" target="PSE">
      <data key="d0">445589</data>
    </edge>
    <edge source="JOR" target="HKG">
      <data key="d0">153817</data>
    </edge>
    <edge source="JOR" target="ISR">
      <data key="d0">29422</data>
    </edge>
    <edge source="JOR" target="KOR">
      <data key="d0">26401</data>
    </edge>
    <edge source="JOR" target="LBN">
      <data key="d0">143042</data>
    </edge>
    <edge source="JOR" target="OMN">
      <data key="d0">53673</data>
    </edge>
    <edge source="JOR" target="SAU">
      <data key="d0">969249</data>
    </edge>
    <edge source="JOR" target="ESP">
      <data key="d0">61382</data>
    </edge>
    <edge source="JOR" target="ARE">
      <data key="d0">242919</data>
    </edge>
    <edge source="JOR" target="TUR">
      <data key="d0">65102</data>
    </edge>
    <edge source="JOR" target="USA">
      <data key="d0">11989</data>
    </edge>
    <edge source="KOR" target="ARG">
      <data key="d0">118137</data>
    </edge>
    <edge source="KOR" target="AUS">
      <data key="d0">3288508</data>
    </edge>
    <edge source="KOR" target="BEL">
      <data key="d0">140145</data>
    </edge>
    <edge source="KOR" target="BRA">
      <data key="d0">268978</data>
    </edge>
    <edge source="KOR" target="CAN">
      <data key="d0">2713980</data>
    </edge>
    <edge source="KOR" target="LKA">
      <data key="d0">140213</data>
    </edge>
    <edge source="KOR" target="CHL">
      <data key="d0">62401</data>
    </edge>
    <edge source="KOR" target="CHN">
      <data key="d0">9377940</data>
    </edge>
    <edge source="KOR" target="BEN">
      <data key="d0">52980</data>
    </edge>
    <edge source="KOR" target="FRA">
      <data key="d0">186978</data>
    </edge>
    <edge source="KOR" target="DEU">
      <data key="d0">338457</data>
    </edge>
    <edge source="KOR" target="GHA">
      <data key="d0">61134</data>
    </edge>
    <edge source="KOR" target="GTM">
      <data key="d0">46352</data>
    </edge>
    <edge source="KOR" target="HKG">
      <data key="d0">11698387</data>
    </edge>
    <edge source="KOR" target="IDN">
      <data key="d0">3166205</data>
    </edge>
    <edge source="KOR" target="ITA">
      <data key="d0">20701</data>
    </edge>
    <edge source="KOR" target="CIV">
      <data key="d0">18242</data>
    </edge>
    <edge source="KOR" target="JPN">
      <data key="d0">32956938</data>
    </edge>
    <edge source="KOR" target="KAZ">
      <data key="d0">153642</data>
    </edge>
    <edge source="KOR" target="MYS">
      <data key="d0">150425</data>
    </edge>
    <edge source="KOR" target="MEX">
      <data key="d0">111426</data>
    </edge>
    <edge source="KOR" target="OMN">
      <data key="d0">14163</data>
    </edge>
    <edge source="KOR" target="NLD">
      <data key="d0">92641</data>
    </edge>
    <edge source="KOR" target="NZL">
      <data key="d0">1654009</data>
    </edge>
    <edge source="KOR" target="NER">
      <data key="d0">302736</data>
    </edge>
    <edge source="KOR" target="PRY">
      <data key="d0">78279</data>
    </edge>
    <edge source="KOR" target="PER">
      <data key="d0">111770</data>
    </edge>
    <edge source="KOR" target="PHL">
      <data key="d0">332290</data>
    </edge>
    <edge source="KOR" target="POL">
      <data key="d0">11039</data>
    </edge>
    <edge source="KOR" target="RUS">
      <data key="d0">10217181</data>
    </edge>
    <edge source="KOR" target="SAU">
      <data key="d0">1293142</data>
    </edge>
    <edge source="KOR" target="SEN">
      <data key="d0">19563</data>
    </edge>
    <edge source="KOR" target="IND">
      <data key="d0">347765</data>
    </edge>
    <edge source="KOR" target="SGP">
      <data key="d0">1376612</data>
    </edge>
    <edge source="KOR" target="VNM">
      <data key="d0">2799150</data>
    </edge>
    <edge source="KOR" target="ZAF">
      <data key="d0">67700</data>
    </edge>
    <edge source="KOR" target="ESP">
      <data key="d0">210965</data>
    </edge>
    <edge source="KOR" target="THA">
      <data key="d0">2685861</data>
    </edge>
    <edge source="KOR" target="ARE">
      <data key="d0">486171</data>
    </edge>
    <edge source="KOR" target="EGY">
      <data key="d0">65808</data>
    </edge>
    <edge source="KOR" target="GBR">
      <data key="d0">601459</data>
    </edge>
    <edge source="KOR" target="USA">
      <data key="d0">22701947</data>
    </edge>
    <edge source="LBN" target="AUS">
      <data key="d0">33443</data>
    </edge>
    <edge source="LBN" target="BEL">
      <data key="d0">10035</data>
    </edge>
    <edge source="LBN" target="BRA">
      <data key="d0">19872</data>
    </edge>
    <edge source="LBN" target="CAN">
      <data key="d0">190440</data>
    </edge>
    <edge source="LBN" target="DNK">
      <data key="d0">24903</data>
    </edge>
    <edge source="LBN" target="DEU">
      <data key="d0">74155</data>
    </edge>
    <edge source="LBN" target="GHA">
      <data key="d0">14544</data>
    </edge>
    <edge source="LBN" target="ITA">
      <data key="d0">10242</data>
    </edge>
    <edge source="LBN" target="CIV">
      <data key="d0">36228</data>
    </edge>
    <edge source="LBN" target="JOR">
      <data key="d0">994361</data>
    </edge>
    <edge source="LBN" target="OMN">
      <data key="d0">76706</data>
    </edge>
    <edge source="LBN" target="NOR">
      <data key="d0">12847</data>
    </edge>
    <edge source="LBN" target="ROU">
      <data key="d0">49468</data>
    </edge>
    <edge source="LBN" target="RUS">
      <data key="d0">164138</data>
    </edge>
    <edge source="LBN" target="SAU">
      <data key="d0">1717124</data>
    </edge>
    <edge source="LBN" target="SEN">
      <data key="d0">17487</data>
    </edge>
    <edge source="LBN" target="ZAF">
      <data key="d0">13224</data>
    </edge>
    <edge source="LBN" target="ESP">
      <data key="d0">19347</data>
    </edge>
    <edge source="LBN" target="CHE">
      <data key="d0">14312</data>
    </edge>
    <edge source="LBN" target="ARE">
      <data key="d0">181417</data>
    </edge>
    <edge source="LBN" target="TUR">
      <data key="d0">552454</data>
    </edge>
    <edge source="LBN" target="GBR">
      <data key="d0">60861</data>
    </edge>
    <edge source="LBN" target="USA">
      <data key="d0">214082</data>
    </edge>
    <edge source="LVA" target="BLR">
      <data key="d0">344593</data>
    </edge>
    <edge source="LVA" target="CAN">
      <data key="d0">61101</data>
    </edge>
    <edge source="LVA" target="EST">
      <data key="d0">866701</data>
    </edge>
    <edge source="LVA" target="FIN">
      <data key="d0">132333</data>
    </edge>
    <edge source="LVA" target="DEU">
      <data key="d0">245714</data>
    </edge>
    <edge source="LVA" target="LTU">
      <data key="d0">674170</data>
    </edge>
    <edge source="LVA" target="RUS">
      <data key="d0">292198</data>
    </edge>
    <edge source="LVA" target="SWE">
      <data key="d0">21789</data>
    </edge>
    <edge source="LVA" target="UKR">
      <data key="d0">57303</data>
    </edge>
    <edge source="LVA" target="USA">
      <data key="d0">95936</data>
    </edge>
    <edge source="MYS" target="ARG">
      <data key="d0">12537</data>
    </edge>
    <edge source="MYS" target="AUS">
      <data key="d0">2844186</data>
    </edge>
    <edge source="MYS" target="KHM">
      <data key="d0">1376802</data>
    </edge>
    <edge source="MYS" target="CMR">
      <data key="d0">42344</data>
    </edge>
    <edge source="MYS" target="CAN">
      <data key="d0">703669</data>
    </edge>
    <edge source="MYS" target="LKA">
      <data key="d0">788266</data>
    </edge>
    <edge source="MYS" target="CHL">
      <data key="d0">11770</data>
    </edge>
    <edge source="MYS" target="CHN">
      <data key="d0">384609</data>
    </edge>
    <edge source="MYS" target="COL">
      <data key="d0">46389</data>
    </edge>
    <edge source="MYS" target="BEN">
      <data key="d0">26844</data>
    </edge>
    <edge source="MYS" target="FRA">
      <data key="d0">257282</data>
    </edge>
    <edge source="MYS" target="DEU">
      <data key="d0">58144</data>
    </edge>
    <edge source="MYS" target="GHA">
      <data key="d0">145798</data>
    </edge>
    <edge source="MYS" target="GRC">
      <data key="d0">290428</data>
    </edge>
    <edge source="MYS" target="HKG">
      <data key="d0">10697520</data>
    </edge>
    <edge source="MYS" target="IDN">
      <data key="d0">20527206</data>
    </edge>
    <edge source="MYS" target="ITA">
      <data key="d0">19285</data>
    </edge>
    <edge source="MYS" target="JPN">
      <data key="d0">1105444</data>
    </edge>
    <edge source="MYS" target="JOR">
      <data key="d0">33718</data>
    </edge>
    <edge source="MYS" target="KOR">
      <data key="d0">1530380</data>
    </edge>
    <edge source="MYS" target="LBN">
      <data key="d0">439619</data>
    </edge>
    <edge source="MYS" target="MDG">
      <data key="d0">49236</data>
    </edge>
    <edge source="MYS" target="MUS">
      <data key="d0">2743360</data>
    </edge>
    <edge source="MYS" target="MEX">
      <data key="d0">36963</data>
    </edge>
    <edge source="MYS" target="OMN">
      <data key="d0">1337384</data>
    </edge>
    <edge source="MYS" target="NLD">
      <data key="d0">171246</data>
    </edge>
    <edge source="MYS" target="NZL">
      <data key="d0">374181</data>
    </edge>
    <edge source="MYS" target="PAK">
      <data key="d0">129526</data>
    </edge>
    <edge source="MYS" target="PHL">
      <data key="d0">5458771</data>
    </edge>
    <edge source="MYS" target="SAU">
      <data key="d0">6180884</data>
    </edge>
    <edge source="MYS" target="IND">
      <data key="d0">891631</data>
    </edge>
    <edge source="MYS" target="SGP">
      <data key="d0">51339236</data>
    </edge>
    <edge source="MYS" target="VNM">
      <data key="d0">1245433</data>
    </edge>
    <edge source="MYS" target="ZAF">
      <data key="d0">540023</data>
    </edge>
    <edge source="MYS" target="ESP">
      <data key="d0">35451</data>
    </edge>
    <edge source="MYS" target="SWE">
      <data key="d0">24750</data>
    </edge>
    <edge source="MYS" target="CHE">
      <data key="d0">32475</data>
    </edge>
    <edge source="MYS" target="THA">
      <data key="d0">20275400</data>
    </edge>
    <edge source="MYS" target="ARE">
      <data key="d0">3808131</data>
    </edge>
    <edge source="MYS" target="TUN">
      <data key="d0">31463</data>
    </edge>
    <edge source="MYS" target="UGA">
      <data key="d0">24418</data>
    </edge>
    <edge source="MYS" target="UKR">
      <data key="d0">29100</data>
    </edge>
    <edge source="MYS" target="EGY">
      <data key="d0">70205</data>
    </edge>
    <edge source="MYS" target="GBR">
      <data key="d0">1226189</data>
    </edge>
    <edge source="MYS" target="USA">
      <data key="d0">3860076</data>
    </edge>
    <edge source="MYS" target="URY">
      <data key="d0">10661</data>
    </edge>
    <edge source="MUS" target="BDI">
      <data key="d0">171582</data>
    </edge>
    <edge source="MUS" target="FRA">
      <data key="d0">161142</data>
    </edge>
    <edge source="MUS" target="ITA">
      <data key="d0">92758</data>
    </edge>
    <edge source="MUS" target="MDG">
      <data key="d0">2922613</data>
    </edge>
    <edge source="MUS" target="MWI">
      <data key="d0">1115438</data>
    </edge>
    <edge source="MUS" target="IND">
      <data key="d0">13247</data>
    </edge>
    <edge source="MUS" target="SGP">
      <data key="d0">14695</data>
    </edge>
    <edge source="MEX" target="DZA">
      <data key="d0">68648506</data>
    </edge>
    <edge source="MEX" target="ARG">
      <data key="d0">1443731</data>
    </edge>
    <edge source="MEX" target="BOL">
      <data key="d0">122860</data>
    </edge>
    <edge source="MEX" target="BRA">
      <data key="d0">1855146</data>
    </edge>
    <edge source="MEX" target="CAN">
      <data key="d0">3249804</data>
    </edge>
    <edge source="MEX" target="CHL">
      <data key="d0">1486942</data>
    </edge>
    <edge source="MEX" target="COL">
      <data key="d0">3102541</data>
    </edge>
    <edge source="MEX" target="CRI">
      <data key="d0">2557301</data>
    </edge>
    <edge source="MEX" target="ECU">
      <data key="d0">1002039</data>
    </edge>
    <edge source="MEX" target="SLV">
      <data key="d0">2075129</data>
    </edge>
    <edge source="MEX" target="FRA">
      <data key="d0">12090</data>
    </edge>
    <edge source="MEX" target="GTM">
      <data key="d0">4313198</data>
    </edge>
    <edge source="MEX" target="HND">
      <data key="d0">3340328</data>
    </edge>
    <edge source="MEX" target="ISR">
      <data key="d0">121770</data>
    </edge>
    <edge source="MEX" target="ITA">
      <data key="d0">14824</data>
    </edge>
    <edge source="MEX" target="JAM">
      <data key="d0">265135</data>
    </edge>
    <edge source="MEX" target="KOR">
      <data key="d0">237603</data>
    </edge>
    <edge source="MEX" target="LBN">
      <data key="d0">43621</data>
    </edge>
    <edge source="MEX" target="MYS">
      <data key="d0">718092</data>
    </edge>
    <edge source="MEX" target="NLD">
      <data key="d0">28900</data>
    </edge>
    <edge source="MEX" target="NZL">
      <data key="d0">35381</data>
    </edge>
    <edge source="MEX" target="NIC">
      <data key="d0">912220</data>
    </edge>
    <edge source="MEX" target="PAN">
      <data key="d0">2909423</data>
    </edge>
    <edge source="MEX" target="PRY">
      <data key="d0">111948</data>
    </edge>
    <edge source="MEX" target="PER">
      <data key="d0">277392</data>
    </edge>
    <edge source="MEX" target="PHL">
      <data key="d0">59546</data>
    </edge>
    <edge source="MEX" target="SAU">
      <data key="d0">2784965</data>
    </edge>
    <edge source="MEX" target="ZAF">
      <data key="d0">18650</data>
    </edge>
    <edge source="MEX" target="ESP">
      <data key="d0">41202</data>
    </edge>
    <edge source="MEX" target="ARE">
      <data key="d0">104371</data>
    </edge>
    <edge source="MEX" target="TUR">
      <data key="d0">536281</data>
    </edge>
    <edge source="MEX" target="GBR">
      <data key="d0">89212</data>
    </edge>
    <edge source="MEX" target="USA">
      <data key="d0">171423986</data>
    </edge>
    <edge source="MEX" target="URY">
      <data key="d0">107784</data>
    </edge>
    <edge source="MAR" target="BEL">
      <data key="d0">34739</data>
    </edge>
    <edge source="MAR" target="FRA">
      <data key="d0">114180</data>
    </edge>
    <edge source="MAR" target="GMB">
      <data key="d0">508824</data>
    </edge>
    <edge source="MAR" target="CIV">
      <data key="d0">228117</data>
    </edge>
    <edge source="MAR" target="LBN">
      <data key="d0">39598</data>
    </edge>
    <edge source="MAR" target="MRT">
      <data key="d0">79322</data>
    </edge>
    <edge source="MAR" target="SEN">
      <data key="d0">63874</data>
    </edge>
    <edge source="MAR" target="ESP">
      <data key="d0">25310</data>
    </edge>
    <edge source="MAR" target="TGO">
      <data key="d0">16851</data>
    </edge>
    <edge source="MAR" target="GBR">
      <data key="d0">11912</data>
    </edge>
    <edge source="MAR" target="USA">
      <data key="d0">11125</data>
    </edge>
    <edge source="MAR" target="BFA">
      <data key="d0">712077</data>
    </edge>
    <edge source="OMN" target="AUS">
      <data key="d0">444192</data>
    </edge>
    <edge source="OMN" target="BGR">
      <data key="d0">20320</data>
    </edge>
    <edge source="OMN" target="CAN">
      <data key="d0">37134</data>
    </edge>
    <edge source="OMN" target="CAF">
      <data key="d0">25006</data>
    </edge>
    <edge source="OMN" target="LKA">
      <data key="d0">94055</data>
    </edge>
    <edge source="OMN" target="DEU">
      <data key="d0">50114</data>
    </edge>
    <edge source="OMN" target="IDN">
      <data key="d0">3842616</data>
    </edge>
    <edge source="OMN" target="IRL">
      <data key="d0">39142</data>
    </edge>
    <edge source="OMN" target="JOR">
      <data key="d0">20476</data>
    </edge>
    <edge source="OMN" target="KOR">
      <data key="d0">137475</data>
    </edge>
    <edge source="OMN" target="MYS">
      <data key="d0">622986</data>
    </edge>
    <edge source="OMN" target="MAR">
      <data key="d0">53134</data>
    </edge>
    <edge source="OMN" target="NZL">
      <data key="d0">125485</data>
    </edge>
    <edge source="OMN" target="SAU">
      <data key="d0">5834046</data>
    </edge>
    <edge source="OMN" target="IND">
      <data key="d0">34349</data>
    </edge>
    <edge source="OMN" target="SGP">
      <data key="d0">94598</data>
    </edge>
    <edge source="OMN" target="ZAF">
      <data key="d0">197238</data>
    </edge>
    <edge source="OMN" target="ARE">
      <data key="d0">7064031</data>
    </edge>
    <edge source="OMN" target="UGA">
      <data key="d0">22390</data>
    </edge>
    <edge source="OMN" target="EGY">
      <data key="d0">18874</data>
    </edge>
    <edge source="OMN" target="TZA">
      <data key="d0">5766905</data>
    </edge>
    <edge source="OMN" target="USA">
      <data key="d0">20707</data>
    </edge>
    <edge source="OMN" target="SRB">
      <data key="d0">229259</data>
    </edge>
    <edge source="NLD" target="ALB">
      <data key="d0">58913</data>
    </edge>
    <edge source="NLD" target="DZA">
      <data key="d0">140839</data>
    </edge>
    <edge source="NLD" target="AZE">
      <data key="d0">12887</data>
    </edge>
    <edge source="NLD" target="ARG">
      <data key="d0">37741</data>
    </edge>
    <edge source="NLD" target="AUS">
      <data key="d0">2011322</data>
    </edge>
    <edge source="NLD" target="AUT">
      <data key="d0">8819441</data>
    </edge>
    <edge source="NLD" target="BEL">
      <data key="d0">142839779</data>
    </edge>
    <edge source="NLD" target="BRA">
      <data key="d0">814655</data>
    </edge>
    <edge source="NLD" target="BGR">
      <data key="d0">674736</data>
    </edge>
    <edge source="NLD" target="BDI">
      <data key="d0">339670</data>
    </edge>
    <edge source="NLD" target="CMR">
      <data key="d0">44185</data>
    </edge>
    <edge source="NLD" target="CAN">
      <data key="d0">10114604</data>
    </edge>
    <edge source="NLD" target="LKA">
      <data key="d0">238413</data>
    </edge>
    <edge source="NLD" target="CHL">
      <data key="d0">2237769</data>
    </edge>
    <edge source="NLD" target="CHN">
      <data key="d0">246698</data>
    </edge>
    <edge source="NLD" target="CRI">
      <data key="d0">54310</data>
    </edge>
    <edge source="NLD" target="HRV">
      <data key="d0">1144198</data>
    </edge>
    <edge source="NLD" target="CZE">
      <data key="d0">1223363</data>
    </edge>
    <edge source="NLD" target="BEN">
      <data key="d0">158328</data>
    </edge>
    <edge source="NLD" target="DNK">
      <data key="d0">15359690</data>
    </edge>
    <edge source="NLD" target="ETH">
      <data key="d0">344272</data>
    </edge>
    <edge source="NLD" target="EST">
      <data key="d0">1273070</data>
    </edge>
    <edge source="NLD" target="FIN">
      <data key="d0">5462328</data>
    </edge>
    <edge source="NLD" target="FRA">
      <data key="d0">127548207</data>
    </edge>
    <edge source="NLD" target="GMB">
      <data key="d0">2085884</data>
    </edge>
    <edge source="NLD" target="DEU">
      <data key="d0">202852664</data>
    </edge>
    <edge source="NLD" target="GHA">
      <data key="d0">187785</data>
    </edge>
    <edge source="NLD" target="GRC">
      <data key="d0">6911216</data>
    </edge>
    <edge source="NLD" target="HKG">
      <data key="d0">823860</data>
    </edge>
    <edge source="NLD" target="HUN">
      <data key="d0">4093524</data>
    </edge>
    <edge source="NLD" target="IDN">
      <data key="d0">3751093</data>
    </edge>
    <edge source="NLD" target="IRL">
      <data key="d0">4591522</data>
    </edge>
    <edge source="NLD" target="ISR">
      <data key="d0">3762139</data>
    </edge>
    <edge source="NLD" target="ITA">
      <data key="d0">15983798</data>
    </edge>
    <edge source="NLD" target="CIV">
      <data key="d0">129792</data>
    </edge>
    <edge source="NLD" target="JPN">
      <data key="d0">6236480</data>
    </edge>
    <edge source="NLD" target="KAZ">
      <data key="d0">135316</data>
    </edge>
    <edge source="NLD" target="JOR">
      <data key="d0">552308</data>
    </edge>
    <edge source="NLD" target="KOR">
      <data key="d0">1170893</data>
    </edge>
    <edge source="NLD" target="LBN">
      <data key="d0">1988309</data>
    </edge>
    <edge source="NLD" target="LVA">
      <data key="d0">318498</data>
    </edge>
    <edge source="NLD" target="LTU">
      <data key="d0">370046</data>
    </edge>
    <edge source="NLD" target="MDG">
      <data key="d0">716160</data>
    </edge>
    <edge source="NLD" target="MWI">
      <data key="d0">361762</data>
    </edge>
    <edge source="NLD" target="MYS">
      <data key="d0">406867</data>
    </edge>
    <edge source="NLD" target="MRT">
      <data key="d0">2833341</data>
    </edge>
    <edge source="NLD" target="MUS">
      <data key="d0">41423</data>
    </edge>
    <edge source="NLD" target="MEX">
      <data key="d0">11967</data>
    </edge>
    <edge source="NLD" target="MDA">
      <data key="d0">22092</data>
    </edge>
    <edge source="NLD" target="MAR">
      <data key="d0">936162</data>
    </edge>
    <edge source="NLD" target="OMN">
      <data key="d0">847793</data>
    </edge>
    <edge source="NLD" target="NAM">
      <data key="d0">135316</data>
    </edge>
    <edge source="NLD" target="NZL">
      <data key="d0">328623</data>
    </edge>
    <edge source="NLD" target="NIC">
      <data key="d0">208036</data>
    </edge>
    <edge source="NLD" target="NER">
      <data key="d0">23013</data>
    </edge>
    <edge source="NLD" target="NOR">
      <data key="d0">8361025</data>
    </edge>
    <edge source="NLD" target="PAK">
      <data key="d0">90210</data>
    </edge>
    <edge source="NLD" target="PAN">
      <data key="d0">1289640</data>
    </edge>
    <edge source="NLD" target="PHL">
      <data key="d0">1102775</data>
    </edge>
    <edge source="NLD" target="POL">
      <data key="d0">8361025</data>
    </edge>
    <edge source="NLD" target="PRT">
      <data key="d0">8753164</data>
    </edge>
    <edge source="NLD" target="ROU">
      <data key="d0">697749</data>
    </edge>
    <edge source="NLD" target="RUS">
      <data key="d0">2742210</data>
    </edge>
    <edge source="NLD" target="SAU">
      <data key="d0">8000184</data>
    </edge>
    <edge source="NLD" target="SEN">
      <data key="d0">1338427</data>
    </edge>
    <edge source="NLD" target="IND">
      <data key="d0">635154</data>
    </edge>
    <edge source="NLD" target="SGP">
      <data key="d0">470382</data>
    </edge>
    <edge source="NLD" target="SVK">
      <data key="d0">1953330</data>
    </edge>
    <edge source="NLD" target="SVN">
      <data key="d0">1266627</data>
    </edge>
    <edge source="NLD" target="ZAF">
      <data key="d0">396741</data>
    </edge>
    <edge source="NLD" target="ESP">
      <data key="d0">12743590</data>
    </edge>
    <edge source="NLD" target="SWE">
      <data key="d0">17140884</data>
    </edge>
    <edge source="NLD" target="CHE">
      <data key="d0">17350761</data>
    </edge>
    <edge source="NLD" target="THA">
      <data key="d0">864362</data>
    </edge>
    <edge source="NLD" target="TGO">
      <data key="d0">32218</data>
    </edge>
    <edge source="NLD" target="ARE">
      <data key="d0">2698025</data>
    </edge>
    <edge source="NLD" target="TUN">
      <data key="d0">128872</data>
    </edge>
    <edge source="NLD" target="TUR">
      <data key="d0">1513324</data>
    </edge>
    <edge source="NLD" target="UKR">
      <data key="d0">78244</data>
    </edge>
    <edge source="NLD" target="MKD">
      <data key="d0">92972</data>
    </edge>
    <edge source="NLD" target="EGY">
      <data key="d0">1244534</data>
    </edge>
    <edge source="NLD" target="GBR">
      <data key="d0">89611079</data>
    </edge>
    <edge source="NLD" target="TZA">
      <data key="d0">258664</data>
    </edge>
    <edge source="NLD" target="USA">
      <data key="d0">17057117</data>
    </edge>
    <edge source="NLD" target="URY">
      <data key="d0">13808</data>
    </edge>
    <edge source="NLD" target="SRB">
      <data key="d0">1981866</data>
    </edge>
    <edge source="NZL" target="AUS">
      <data key="d0">18664654</data>
    </edge>
    <edge source="NZL" target="CAN">
      <data key="d0">126424</data>
    </edge>
    <edge source="NZL" target="CHN">
      <data key="d0">13107</data>
    </edge>
    <edge source="NZL" target="HKG">
      <data key="d0">60405</data>
    </edge>
    <edge source="NZL" target="JPN">
      <data key="d0">7233329</data>
    </edge>
    <edge source="NZL" target="KOR">
      <data key="d0">125450</data>
    </edge>
    <edge source="NZL" target="MYS">
      <data key="d0">151802</data>
    </edge>
    <edge source="NZL" target="NLD">
      <data key="d0">34163</data>
    </edge>
    <edge source="NZL" target="PHL">
      <data key="d0">11897</data>
    </edge>
    <edge source="NZL" target="SGP">
      <data key="d0">437665</data>
    </edge>
    <edge source="NZL" target="SWE">
      <data key="d0">60311</data>
    </edge>
    <edge source="NZL" target="ARE">
      <data key="d0">94432</data>
    </edge>
    <edge source="NZL" target="GBR">
      <data key="d0">663682</data>
    </edge>
    <edge source="NZL" target="USA">
      <data key="d0">1257851</data>
    </edge>
    <edge source="NZL" target="URY">
      <data key="d0">1847558</data>
    </edge>
    <edge source="NIC" target="CRI">
      <data key="d0">649992</data>
    </edge>
    <edge source="NIC" target="SLV">
      <data key="d0">1056975</data>
    </edge>
    <edge source="NIC" target="GTM">
      <data key="d0">692208</data>
    </edge>
    <edge source="NIC" target="HND">
      <data key="d0">2397678</data>
    </edge>
    <edge source="NIC" target="JAM">
      <data key="d0">42062</data>
    </edge>
    <edge source="NIC" target="PAN">
      <data key="d0">270616</data>
    </edge>
    <edge source="NIC" target="USA">
      <data key="d0">149596</data>
    </edge>
    <edge source="NOR" target="AUS">
      <data key="d0">239800</data>
    </edge>
    <edge source="NOR" target="BEL">
      <data key="d0">24742</data>
    </edge>
    <edge source="NOR" target="CAN">
      <data key="d0">201513</data>
    </edge>
    <edge source="NOR" target="DNK">
      <data key="d0">3145964</data>
    </edge>
    <edge source="NOR" target="ETH">
      <data key="d0">318164</data>
    </edge>
    <edge source="NOR" target="EST">
      <data key="d0">68850</data>
    </edge>
    <edge source="NOR" target="FIN">
      <data key="d0">2242317</data>
    </edge>
    <edge source="NOR" target="FRA">
      <data key="d0">67468</data>
    </edge>
    <edge source="NOR" target="DEU">
      <data key="d0">352321</data>
    </edge>
    <edge source="NOR" target="GRC">
      <data key="d0">21941</data>
    </edge>
    <edge source="NOR" target="HKG">
      <data key="d0">17158</data>
    </edge>
    <edge source="NOR" target="JPN">
      <data key="d0">210612</data>
    </edge>
    <edge source="NOR" target="KOR">
      <data key="d0">23588</data>
    </edge>
    <edge source="NOR" target="LVA">
      <data key="d0">31603</data>
    </edge>
    <edge source="NOR" target="LTU">
      <data key="d0">45529</data>
    </edge>
    <edge source="NOR" target="NLD">
      <data key="d0">334410</data>
    </edge>
    <edge source="NOR" target="NZL">
      <data key="d0">91549</data>
    </edge>
    <edge source="NOR" target="PHL">
      <data key="d0">81463</data>
    </edge>
    <edge source="NOR" target="RUS">
      <data key="d0">27723</data>
    </edge>
    <edge source="NOR" target="SGP">
      <data key="d0">61067</data>
    </edge>
    <edge source="NOR" target="ZAF">
      <data key="d0">20433</data>
    </edge>
    <edge source="NOR" target="ESP">
      <data key="d0">181441</data>
    </edge>
    <edge source="NOR" target="SWE">
      <data key="d0">5926290</data>
    </edge>
    <edge source="NOR" target="ARE">
      <data key="d0">16338</data>
    </edge>
    <edge source="NOR" target="TUR">
      <data key="d0">37006</data>
    </edge>
    <edge source="NOR" target="GBR">
      <data key="d0">462692</data>
    </edge>
    <edge source="NOR" target="USA">
      <data key="d0">958906</data>
    </edge>
    <edge source="PAN" target="CRI">
      <data key="d0">24085</data>
    </edge>
    <edge source="PAN" target="JAM">
      <data key="d0">474396</data>
    </edge>
    <edge source="PRY" target="ARG">
      <data key="d0">256341</data>
    </edge>
    <edge source="PRY" target="BOL">
      <data key="d0">84160</data>
    </edge>
    <edge source="PRY" target="BRA">
      <data key="d0">31699155</data>
    </edge>
    <edge source="PER" target="BOL">
      <data key="d0">1071254</data>
    </edge>
    <edge source="PER" target="BRA">
      <data key="d0">11288</data>
    </edge>
    <edge source="PER" target="CAN">
      <data key="d0">31182</data>
    </edge>
    <edge source="PER" target="CHL">
      <data key="d0">4189670</data>
    </edge>
    <edge source="PER" target="CHN">
      <data key="d0">15212</data>
    </edge>
    <edge source="PER" target="COL">
      <data key="d0">357418</data>
    </edge>
    <edge source="PER" target="ECU">
      <data key="d0">716667</data>
    </edge>
    <edge source="PER" target="SLV">
      <data key="d0">10143</data>
    </edge>
    <edge source="PER" target="FRA">
      <data key="d0">12408</data>
    </edge>
    <edge source="PER" target="DEU">
      <data key="d0">793563</data>
    </edge>
    <edge source="PER" target="GTM">
      <data key="d0">65887</data>
    </edge>
    <edge source="PER" target="HUN">
      <data key="d0">18360</data>
    </edge>
    <edge source="PER" target="IRL">
      <data key="d0">70949</data>
    </edge>
    <edge source="PER" target="ITA">
      <data key="d0">41092</data>
    </edge>
    <edge source="PER" target="JAM">
      <data key="d0">90928</data>
    </edge>
    <edge source="PER" target="JPN">
      <data key="d0">1086053</data>
    </edge>
    <edge source="PER" target="KOR">
      <data key="d0">22149</data>
    </edge>
    <edge source="PER" target="MEX">
      <data key="d0">83059</data>
    </edge>
    <edge source="PER" target="NLD">
      <data key="d0">196262</data>
    </edge>
    <edge source="PER" target="NIC">
      <data key="d0">24914</data>
    </edge>
    <edge source="PER" target="PAN">
      <data key="d0">170864</data>
    </edge>
    <edge source="PER" target="ESP">
      <data key="d0">2099058</data>
    </edge>
    <edge source="PER" target="TUR">
      <data key="d0">28080</data>
    </edge>
    <edge source="PER" target="GBR">
      <data key="d0">74964</data>
    </edge>
    <edge source="PER" target="USA">
      <data key="d0">1727960</data>
    </edge>
    <edge source="POL" target="AZE">
      <data key="d0">123000</data>
    </edge>
    <edge source="POL" target="AUT">
      <data key="d0">111000</data>
    </edge>
    <edge source="POL" target="BGR">
      <data key="d0">2541000</data>
    </edge>
    <edge source="POL" target="BLR">
      <data key="d0">421000</data>
    </edge>
    <edge source="POL" target="CAN">
      <data key="d0">982000</data>
    </edge>
    <edge source="POL" target="HRV">
      <data key="d0">680000</data>
    </edge>
    <edge source="POL" target="CZE">
      <data key="d0">17421000</data>
    </edge>
    <edge source="POL" target="DNK">
      <data key="d0">815000</data>
    </edge>
    <edge source="POL" target="EST">
      <data key="d0">1951000</data>
    </edge>
    <edge source="POL" target="FIN">
      <data key="d0">155000</data>
    </edge>
    <edge source="POL" target="FRA">
      <data key="d0">922000</data>
    </edge>
    <edge source="POL" target="PSE">
      <data key="d0">51000</data>
    </edge>
    <edge source="POL" target="DEU">
      <data key="d0">5973000</data>
    </edge>
    <edge source="POL" target="GRC">
      <data key="d0">116000</data>
    </edge>
    <edge source="POL" target="HUN">
      <data key="d0">10543000</data>
    </edge>
    <edge source="POL" target="ISR">
      <data key="d0">77000</data>
    </edge>
    <edge source="POL" target="ITA">
      <data key="d0">159000</data>
    </edge>
    <edge source="POL" target="KAZ">
      <data key="d0">78000</data>
    </edge>
    <edge source="POL" target="LBN">
      <data key="d0">146000</data>
    </edge>
    <edge source="POL" target="LVA">
      <data key="d0">4424000</data>
    </edge>
    <edge source="POL" target="LTU">
      <data key="d0">4897000</data>
    </edge>
    <edge source="POL" target="MDA">
      <data key="d0">52000</data>
    </edge>
    <edge source="POL" target="NLD">
      <data key="d0">1662000</data>
    </edge>
    <edge source="POL" target="NOR">
      <data key="d0">106000</data>
    </edge>
    <edge source="POL" target="PRT">
      <data key="d0">90000</data>
    </edge>
    <edge source="POL" target="ROU">
      <data key="d0">6960000</data>
    </edge>
    <edge source="POL" target="RUS">
      <data key="d0">10846000</data>
    </edge>
    <edge source="POL" target="SAU">
      <data key="d0">1011000</data>
    </edge>
    <edge source="POL" target="SVK">
      <data key="d0">5802000</data>
    </edge>
    <edge source="POL" target="SVN">
      <data key="d0">802000</data>
    </edge>
    <edge source="POL" target="SWE">
      <data key="d0">378000</data>
    </edge>
    <edge source="POL" target="CHE">
      <data key="d0">488000</data>
    </edge>
    <edge source="POL" target="UKR">
      <data key="d0">3503000</data>
    </edge>
    <edge source="POL" target="GBR">
      <data key="d0">834000</data>
    </edge>
    <edge source="POL" target="USA">
      <data key="d0">3737000</data>
    </edge>
    <edge source="POL" target="SRB">
      <data key="d0">99000</data>
    </edge>
    <edge source="PRT" target="ARG">
      <data key="d0">88701</data>
    </edge>
    <edge source="PRT" target="AUS">
      <data key="d0">405765</data>
    </edge>
    <edge source="PRT" target="AUT">
      <data key="d0">113471</data>
    </edge>
    <edge source="PRT" target="BEL">
      <data key="d0">1074564</data>
    </edge>
    <edge source="PRT" target="BRA">
      <data key="d0">258893</data>
    </edge>
    <edge source="PRT" target="CAN">
      <data key="d0">242024</data>
    </edge>
    <edge source="PRT" target="CHL">
      <data key="d0">73266</data>
    </edge>
    <edge source="PRT" target="CRI">
      <data key="d0">21275</data>
    </edge>
    <edge source="PRT" target="DNK">
      <data key="d0">95186</data>
    </edge>
    <edge source="PRT" target="FIN">
      <data key="d0">371907</data>
    </edge>
    <edge source="PRT" target="FRA">
      <data key="d0">5086787</data>
    </edge>
    <edge source="PRT" target="GMB">
      <data key="d0">23054</data>
    </edge>
    <edge source="PRT" target="DEU">
      <data key="d0">4079749</data>
    </edge>
    <edge source="PRT" target="GRC">
      <data key="d0">326370</data>
    </edge>
    <edge source="PRT" target="HKG">
      <data key="d0">381545</data>
    </edge>
    <edge source="PRT" target="IRL">
      <data key="d0">53582</data>
    </edge>
    <edge source="PRT" target="ISR">
      <data key="d0">97815</data>
    </edge>
    <edge source="PRT" target="ITA">
      <data key="d0">1719776</data>
    </edge>
    <edge source="PRT" target="JPN">
      <data key="d0">1364919</data>
    </edge>
    <edge source="PRT" target="KOR">
      <data key="d0">67910</data>
    </edge>
    <edge source="PRT" target="LBN">
      <data key="d0">10907</data>
    </edge>
    <edge source="PRT" target="LTU">
      <data key="d0">50475</data>
    </edge>
    <edge source="PRT" target="MWI">
      <data key="d0">12904</data>
    </edge>
    <edge source="PRT" target="MUS">
      <data key="d0">11697</data>
    </edge>
    <edge source="PRT" target="MEX">
      <data key="d0">293095</data>
    </edge>
    <edge source="PRT" target="MOZ">
      <data key="d0">228529</data>
    </edge>
    <edge source="PRT" target="OMN">
      <data key="d0">14276</data>
    </edge>
    <edge source="PRT" target="NAM">
      <data key="d0">15804</data>
    </edge>
    <edge source="PRT" target="NLD">
      <data key="d0">1807398</data>
    </edge>
    <edge source="PRT" target="NOR">
      <data key="d0">13745</data>
    </edge>
    <edge source="PRT" target="RUS">
      <data key="d0">78180</data>
    </edge>
    <edge source="PRT" target="SEN">
      <data key="d0">14125</data>
    </edge>
    <edge source="PRT" target="IND">
      <data key="d0">17629</data>
    </edge>
    <edge source="PRT" target="SGP">
      <data key="d0">42301</data>
    </edge>
    <edge source="PRT" target="ZAF">
      <data key="d0">10590</data>
    </edge>
    <edge source="PRT" target="ESP">
      <data key="d0">35577174</data>
    </edge>
    <edge source="PRT" target="SWE">
      <data key="d0">52225</data>
    </edge>
    <edge source="PRT" target="CHE">
      <data key="d0">178418</data>
    </edge>
    <edge source="PRT" target="TUR">
      <data key="d0">164045</data>
    </edge>
    <edge source="PRT" target="GBR">
      <data key="d0">2338569</data>
    </edge>
    <edge source="PRT" target="USA">
      <data key="d0">1577211</data>
    </edge>
    <edge source="SAU" target="AUT">
      <data key="d0">53333</data>
    </edge>
    <edge source="SAU" target="BEL">
      <data key="d0">46933</data>
    </edge>
    <edge source="SAU" target="DNK">
      <data key="d0">60000</data>
    </edge>
    <edge source="SAU" target="GHA">
      <data key="d0">26667</data>
    </edge>
    <edge source="SAU" target="JOR">
      <data key="d0">3177871</data>
    </edge>
    <edge source="SAU" target="LBN">
      <data key="d0">1273868</data>
    </edge>
    <edge source="SAU" target="MYS">
      <data key="d0">56800</data>
    </edge>
    <edge source="SAU" target="MRT">
      <data key="d0">28800</data>
    </edge>
    <edge source="SAU" target="MOZ">
      <data key="d0">69333</data>
    </edge>
    <edge source="SAU" target="OMN">
      <data key="d0">2684270</data>
    </edge>
    <edge source="SAU" target="PAK">
      <data key="d0">117067</data>
    </edge>
    <edge source="SAU" target="PHL">
      <data key="d0">124267</data>
    </edge>
    <edge source="SAU" target="SEN">
      <data key="d0">44000</data>
    </edge>
    <edge source="SAU" target="ARE">
      <data key="d0">8361344</data>
    </edge>
    <edge source="SAU" target="EGY">
      <data key="d0">142934</data>
    </edge>
    <edge source="SEN" target="FRA">
      <data key="d0">19206</data>
    </edge>
    <edge source="SEN" target="GMB">
      <data key="d0">131381</data>
    </edge>
    <edge source="SEN" target="JPN">
      <data key="d0">95508</data>
    </edge>
    <edge source="SEN" target="TGO">
      <data key="d0">29614</data>
    </edge>
    <edge source="IND" target="DZA">
      <data key="d0">19042</data>
    </edge>
    <edge source="IND" target="AZE">
      <data key="d0">17558</data>
    </edge>
    <edge source="IND" target="AUS">
      <data key="d0">2146089</data>
    </edge>
    <edge source="IND" target="AUT">
      <data key="d0">36156</data>
    </edge>
    <edge source="IND" target="BEL">
      <data key="d0">6018082</data>
    </edge>
    <edge source="IND" target="KHM">
      <data key="d0">17208</data>
    </edge>
    <edge source="IND" target="CMR">
      <data key="d0">14081</data>
    </edge>
    <edge source="IND" target="CAN">
      <data key="d0">6075492</data>
    </edge>
    <edge source="IND" target="LKA">
      <data key="d0">1129704</data>
    </edge>
    <edge source="IND" target="CHN">
      <data key="d0">49179</data>
    </edge>
    <edge source="IND" target="COL">
      <data key="d0">70313</data>
    </edge>
    <edge source="IND" target="BEN">
      <data key="d0">12883</data>
    </edge>
    <edge source="IND" target="DNK">
      <data key="d0">177229</data>
    </edge>
    <edge source="IND" target="ECU">
      <data key="d0">18067</data>
    </edge>
    <edge source="IND" target="ETH">
      <data key="d0">309076</data>
    </edge>
    <edge source="IND" target="EST">
      <data key="d0">26202</data>
    </edge>
    <edge source="IND" target="FRA">
      <data key="d0">13781671</data>
    </edge>
    <edge source="IND" target="DEU">
      <data key="d0">4379388</data>
    </edge>
    <edge source="IND" target="GHA">
      <data key="d0">188699</data>
    </edge>
    <edge source="IND" target="GRC">
      <data key="d0">192290</data>
    </edge>
    <edge source="IND" target="HKG">
      <data key="d0">178804</data>
    </edge>
    <edge source="IND" target="IDN">
      <data key="d0">1112167</data>
    </edge>
    <edge source="IND" target="ISR">
      <data key="d0">719135</data>
    </edge>
    <edge source="IND" target="ITA">
      <data key="d0">4032995</data>
    </edge>
    <edge source="IND" target="CIV">
      <data key="d0">75369</data>
    </edge>
    <edge source="IND" target="JAM">
      <data key="d0">34938</data>
    </edge>
    <edge source="IND" target="JPN">
      <data key="d0">716076</data>
    </edge>
    <edge source="IND" target="JOR">
      <data key="d0">346806</data>
    </edge>
    <edge source="IND" target="KOR">
      <data key="d0">97786</data>
    </edge>
    <edge source="IND" target="LBN">
      <data key="d0">158198</data>
    </edge>
    <edge source="IND" target="MDG">
      <data key="d0">23308</data>
    </edge>
    <edge source="IND" target="MWI">
      <data key="d0">19442</data>
    </edge>
    <edge source="IND" target="MYS">
      <data key="d0">6589007</data>
    </edge>
    <edge source="IND" target="MUS">
      <data key="d0">2211731</data>
    </edge>
    <edge source="IND" target="MDA">
      <data key="d0">20586</data>
    </edge>
    <edge source="IND" target="MAR">
      <data key="d0">18391</data>
    </edge>
    <edge source="IND" target="MOZ">
      <data key="d0">1058488</data>
    </edge>
    <edge source="IND" target="OMN">
      <data key="d0">7896460</data>
    </edge>
    <edge source="IND" target="NLD">
      <data key="d0">2834648</data>
    </edge>
    <edge source="IND" target="NZL">
      <data key="d0">196590</data>
    </edge>
    <edge source="IND" target="NOR">
      <data key="d0">583401</data>
    </edge>
    <edge source="IND" target="PAK">
      <data key="d0">542187</data>
    </edge>
    <edge source="IND" target="PAN">
      <data key="d0">23378</data>
    </edge>
    <edge source="IND" target="PHL">
      <data key="d0">577744</data>
    </edge>
    <edge source="IND" target="POL">
      <data key="d0">87262</data>
    </edge>
    <edge source="IND" target="RUS">
      <data key="d0">4707193</data>
    </edge>
    <edge source="IND" target="SAU">
      <data key="d0">302472744</data>
    </edge>
    <edge source="IND" target="SGP">
      <data key="d0">6956637</data>
    </edge>
    <edge source="IND" target="SVN">
      <data key="d0">13672</data>
    </edge>
    <edge source="IND" target="ZAF">
      <data key="d0">20992522</data>
    </edge>
    <edge source="IND" target="ESP">
      <data key="d0">1073409</data>
    </edge>
    <edge source="IND" target="SWE">
      <data key="d0">1301990</data>
    </edge>
    <edge source="IND" target="CHE">
      <data key="d0">1609647</data>
    </edge>
    <edge source="IND" target="THA">
      <data key="d0">241594</data>
    </edge>
    <edge source="IND" target="TGO">
      <data key="d0">47616</data>
    </edge>
    <edge source="IND" target="ARE">
      <data key="d0">29679912</data>
    </edge>
    <edge source="IND" target="TUN">
      <data key="d0">18000</data>
    </edge>
    <edge source="IND" target="TUR">
      <data key="d0">109612</data>
    </edge>
    <edge source="IND" target="UGA">
      <data key="d0">152406</data>
    </edge>
    <edge source="IND" target="UKR">
      <data key="d0">1925779</data>
    </edge>
    <edge source="IND" target="EGY">
      <data key="d0">434987</data>
    </edge>
    <edge source="IND" target="GBR">
      <data key="d0">48662406</data>
    </edge>
    <edge source="IND" target="TZA">
      <data key="d0">297622</data>
    </edge>
    <edge source="IND" target="USA">
      <data key="d0">29288638</data>
    </edge>
    <edge source="IND" target="BFA">
      <data key="d0">234744</data>
    </edge>
    <edge source="SGP" target="AUS">
      <data key="d0">3002713</data>
    </edge>
    <edge source="SGP" target="BEL">
      <data key="d0">63907</data>
    </edge>
    <edge source="SGP" target="KHM">
      <data key="d0">460812</data>
    </edge>
    <edge source="SGP" target="CAN">
      <data key="d0">1852316</data>
    </edge>
    <edge source="SGP" target="LKA">
      <data key="d0">398340</data>
    </edge>
    <edge source="SGP" target="CHN">
      <data key="d0">1530610</data>
    </edge>
    <edge source="SGP" target="DNK">
      <data key="d0">106332</data>
    </edge>
    <edge source="SGP" target="FRA">
      <data key="d0">1315716</data>
    </edge>
    <edge source="SGP" target="DEU">
      <data key="d0">390049</data>
    </edge>
    <edge source="SGP" target="GRC">
      <data key="d0">205758</data>
    </edge>
    <edge source="SGP" target="HKG">
      <data key="d0">4103445</data>
    </edge>
    <edge source="SGP" target="HUN">
      <data key="d0">11660</data>
    </edge>
    <edge source="SGP" target="IRL">
      <data key="d0">241666</data>
    </edge>
    <edge source="SGP" target="ISR">
      <data key="d0">24386</data>
    </edge>
    <edge source="SGP" target="ITA">
      <data key="d0">62491</data>
    </edge>
    <edge source="SGP" target="JPN">
      <data key="d0">20706876</data>
    </edge>
    <edge source="SGP" target="JOR">
      <data key="d0">42641</data>
    </edge>
    <edge source="SGP" target="KOR">
      <data key="d0">250438</data>
    </edge>
    <edge source="SGP" target="LBN">
      <data key="d0">182572</data>
    </edge>
    <edge source="SGP" target="MDG">
      <data key="d0">75043</data>
    </edge>
    <edge source="SGP" target="MWI">
      <data key="d0">15479</data>
    </edge>
    <edge source="SGP" target="MYS">
      <data key="d0">10764119</data>
    </edge>
    <edge source="SGP" target="MUS">
      <data key="d0">652799</data>
    </edge>
    <edge source="SGP" target="OMN">
      <data key="d0">292932</data>
    </edge>
    <edge source="SGP" target="NLD">
      <data key="d0">3321600</data>
    </edge>
    <edge source="SGP" target="NZL">
      <data key="d0">261528</data>
    </edge>
    <edge source="SGP" target="NOR">
      <data key="d0">76901</data>
    </edge>
    <edge source="SGP" target="PAK">
      <data key="d0">39931</data>
    </edge>
    <edge source="SGP" target="PHL">
      <data key="d0">2685935</data>
    </edge>
    <edge source="SGP" target="SAU">
      <data key="d0">1314531</data>
    </edge>
    <edge source="SGP" target="IND">
      <data key="d0">419188</data>
    </edge>
    <edge source="SGP" target="VNM">
      <data key="d0">1120145</data>
    </edge>
    <edge source="SGP" target="ZAF">
      <data key="d0">313847</data>
    </edge>
    <edge source="SGP" target="ESP">
      <data key="d0">151956</data>
    </edge>
    <edge source="SGP" target="SWE">
      <data key="d0">150340</data>
    </edge>
    <edge source="SGP" target="CHE">
      <data key="d0">196571</data>
    </edge>
    <edge source="SGP" target="THA">
      <data key="d0">1153879</data>
    </edge>
    <edge source="SGP" target="ARE">
      <data key="d0">542083</data>
    </edge>
    <edge source="SGP" target="TUR">
      <data key="d0">18242</data>
    </edge>
    <edge source="SGP" target="GBR">
      <data key="d0">3255492</data>
    </edge>
    <edge source="SGP" target="USA">
      <data key="d0">7666388</data>
    </edge>
    <edge source="VNM" target="DZA">
      <data key="d0">4650000</data>
    </edge>
    <edge source="VNM" target="ARG">
      <data key="d0">356000</data>
    </edge>
    <edge source="VNM" target="AUS">
      <data key="d0">4176000</data>
    </edge>
    <edge source="VNM" target="AUT">
      <data key="d0">935000</data>
    </edge>
    <edge source="VNM" target="ARM">
      <data key="d0">1176000</data>
    </edge>
    <edge source="VNM" target="BEL">
      <data key="d0">4564000</data>
    </edge>
    <edge source="VNM" target="BGR">
      <data key="d0">2412000</data>
    </edge>
    <edge source="VNM" target="KHM">
      <data key="d0">3531000</data>
    </edge>
    <edge source="VNM" target="CAN">
      <data key="d0">1123000</data>
    </edge>
    <edge source="VNM" target="CHN">
      <data key="d0">2493000</data>
    </edge>
    <edge source="VNM" target="CZE">
      <data key="d0">1791000</data>
    </edge>
    <edge source="VNM" target="FIN">
      <data key="d0">70000</data>
    </edge>
    <edge source="VNM" target="FRA">
      <data key="d0">2815000</data>
    </edge>
    <edge source="VNM" target="DEU">
      <data key="d0">481000</data>
    </edge>
    <edge source="VNM" target="GHA">
      <data key="d0">6972000</data>
    </edge>
    <edge source="VNM" target="HKG">
      <data key="d0">49667000</data>
    </edge>
    <edge source="VNM" target="HUN">
      <data key="d0">2692000</data>
    </edge>
    <edge source="VNM" target="IDN">
      <data key="d0">49866000</data>
    </edge>
    <edge source="VNM" target="JPN">
      <data key="d0">7601000</data>
    </edge>
    <edge source="VNM" target="KOR">
      <data key="d0">3163000</data>
    </edge>
    <edge source="VNM" target="LBN">
      <data key="d0">49000</data>
    </edge>
    <edge source="VNM" target="LVA">
      <data key="d0">34000</data>
    </edge>
    <edge source="VNM" target="MYS">
      <data key="d0">46508000</data>
    </edge>
    <edge source="VNM" target="MDA">
      <data key="d0">90000</data>
    </edge>
    <edge source="VNM" target="MOZ">
      <data key="d0">644000</data>
    </edge>
    <edge source="VNM" target="NLD">
      <data key="d0">1118000</data>
    </edge>
    <edge source="VNM" target="NZL">
      <data key="d0">21000</data>
    </edge>
    <edge source="VNM" target="NOR">
      <data key="d0">14000</data>
    </edge>
    <edge source="VNM" target="PHL">
      <data key="d0">93351000</data>
    </edge>
    <edge source="VNM" target="POL">
      <data key="d0">11197000</data>
    </edge>
    <edge source="VNM" target="ROU">
      <data key="d0">495000</data>
    </edge>
    <edge source="VNM" target="RUS">
      <data key="d0">18129000</data>
    </edge>
    <edge source="VNM" target="SAU">
      <data key="d0">1625000</data>
    </edge>
    <edge source="VNM" target="SEN">
      <data key="d0">4945000</data>
    </edge>
    <edge source="VNM" target="IND">
      <data key="d0">9795000</data>
    </edge>
    <edge source="VNM" target="SGP">
      <data key="d0">40462000</data>
    </edge>
    <edge source="VNM" target="SVK">
      <data key="d0">279000</data>
    </edge>
    <edge source="VNM" target="ZAF">
      <data key="d0">11469000</data>
    </edge>
    <edge source="VNM" target="ESP">
      <data key="d0">55000</data>
    </edge>
    <edge source="VNM" target="CHE">
      <data key="d0">5845000</data>
    </edge>
    <edge source="VNM" target="THA">
      <data key="d0">3219000</data>
    </edge>
    <edge source="VNM" target="ARE">
      <data key="d0">470000</data>
    </edge>
    <edge source="VNM" target="TUN">
      <data key="d0">900000</data>
    </edge>
    <edge source="VNM" target="UKR">
      <data key="d0">2752000</data>
    </edge>
    <edge source="VNM" target="EGY">
      <data key="d0">6324000</data>
    </edge>
    <edge source="VNM" target="GBR">
      <data key="d0">12977000</data>
    </edge>
    <edge source="VNM" target="TZA">
      <data key="d0">9248000</data>
    </edge>
    <edge source="VNM" target="USA">
      <data key="d0">14961000</data>
    </edge>
    <edge source="SVN" target="AZE">
      <data key="d0">16131</data>
    </edge>
    <edge source="SVN" target="ARG">
      <data key="d0">94977</data>
    </edge>
    <edge source="SVN" target="AUS">
      <data key="d0">55755</data>
    </edge>
    <edge source="SVN" target="AUT">
      <data key="d0">637331</data>
    </edge>
    <edge source="SVN" target="BEL">
      <data key="d0">26922</data>
    </edge>
    <edge source="SVN" target="BGR">
      <data key="d0">25413</data>
    </edge>
    <edge source="SVN" target="CAN">
      <data key="d0">109731</data>
    </edge>
    <edge source="SVN" target="HRV">
      <data key="d0">5303180</data>
    </edge>
    <edge source="SVN" target="CZE">
      <data key="d0">235956</data>
    </edge>
    <edge source="SVN" target="FRA">
      <data key="d0">1140919</data>
    </edge>
    <edge source="SVN" target="DEU">
      <data key="d0">297106</data>
    </edge>
    <edge source="SVN" target="HUN">
      <data key="d0">254034</data>
    </edge>
    <edge source="SVN" target="ITA">
      <data key="d0">68589</data>
    </edge>
    <edge source="SVN" target="NLD">
      <data key="d0">38372</data>
    </edge>
    <edge source="SVN" target="RUS">
      <data key="d0">548363</data>
    </edge>
    <edge source="SVN" target="SVK">
      <data key="d0">27171</data>
    </edge>
    <edge source="SVN" target="SWE">
      <data key="d0">230431</data>
    </edge>
    <edge source="SVN" target="TUR">
      <data key="d0">14522</data>
    </edge>
    <edge source="SVN" target="MKD">
      <data key="d0">779382</data>
    </edge>
    <edge source="SVN" target="GBR">
      <data key="d0">11849</data>
    </edge>
    <edge source="SVN" target="USA">
      <data key="d0">567124</data>
    </edge>
    <edge source="SVN" target="SRB">
      <data key="d0">554577</data>
    </edge>
    <edge source="ZAF" target="ARG">
      <data key="d0">388524</data>
    </edge>
    <edge source="ZAF" target="AUS">
      <data key="d0">502412</data>
    </edge>
    <edge source="ZAF" target="BDI">
      <data key="d0">454159</data>
    </edge>
    <edge source="ZAF" target="CMR">
      <data key="d0">63276</data>
    </edge>
    <edge source="ZAF" target="CAN">
      <data key="d0">130028</data>
    </edge>
    <edge source="ZAF" target="BEN">
      <data key="d0">18469</data>
    </edge>
    <edge source="ZAF" target="ETH">
      <data key="d0">235907</data>
    </edge>
    <edge source="ZAF" target="FRA">
      <data key="d0">232239</data>
    </edge>
    <edge source="ZAF" target="GMB">
      <data key="d0">16677</data>
    </edge>
    <edge source="ZAF" target="GHA">
      <data key="d0">106839</data>
    </edge>
    <edge source="ZAF" target="GRC">
      <data key="d0">141594</data>
    </edge>
    <edge source="ZAF" target="HKG">
      <data key="d0">103607</data>
    </edge>
    <edge source="ZAF" target="ISR">
      <data key="d0">26963</data>
    </edge>
    <edge source="ZAF" target="ITA">
      <data key="d0">51389</data>
    </edge>
    <edge source="ZAF" target="CIV">
      <data key="d0">773148</data>
    </edge>
    <edge source="ZAF" target="JPN">
      <data key="d0">24559627</data>
    </edge>
    <edge source="ZAF" target="JOR">
      <data key="d0">32380</data>
    </edge>
    <edge source="ZAF" target="KOR">
      <data key="d0">4082116</data>
    </edge>
    <edge source="ZAF" target="LVA">
      <data key="d0">15925</data>
    </edge>
    <edge source="ZAF" target="MDG">
      <data key="d0">278000</data>
    </edge>
    <edge source="ZAF" target="MWI">
      <data key="d0">10918446</data>
    </edge>
    <edge source="ZAF" target="MUS">
      <data key="d0">1278581</data>
    </edge>
    <edge source="ZAF" target="MAR">
      <data key="d0">21601</data>
    </edge>
    <edge source="ZAF" target="MOZ">
      <data key="d0">13777984</data>
    </edge>
    <edge source="ZAF" target="NLD">
      <data key="d0">169841</data>
    </edge>
    <edge source="ZAF" target="NZL">
      <data key="d0">107614</data>
    </edge>
    <edge source="ZAF" target="PAK">
      <data key="d0">74930</data>
    </edge>
    <edge source="ZAF" target="PHL">
      <data key="d0">17457</data>
    </edge>
    <edge source="ZAF" target="POL">
      <data key="d0">21747</data>
    </edge>
    <edge source="ZAF" target="PRT">
      <data key="d0">45305</data>
    </edge>
    <edge source="ZAF" target="SAU">
      <data key="d0">2613915</data>
    </edge>
    <edge source="ZAF" target="SGP">
      <data key="d0">105860</data>
    </edge>
    <edge source="ZAF" target="ZWE">
      <data key="d0">1919657</data>
    </edge>
    <edge source="ZAF" target="ESP">
      <data key="d0">200193</data>
    </edge>
    <edge source="ZAF" target="THA">
      <data key="d0">306936</data>
    </edge>
    <edge source="ZAF" target="ARE">
      <data key="d0">1317965</data>
    </edge>
    <edge source="ZAF" target="TUR">
      <data key="d0">2766412</data>
    </edge>
    <edge source="ZAF" target="UGA">
      <data key="d0">137939</data>
    </edge>
    <edge source="ZAF" target="EGY">
      <data key="d0">124487</data>
    </edge>
    <edge source="ZAF" target="GBR">
      <data key="d0">406265</data>
    </edge>
    <edge source="ZAF" target="TZA">
      <data key="d0">3211519</data>
    </edge>
    <edge source="ZAF" target="USA">
      <data key="d0">327601</data>
    </edge>
    <edge source="ESP" target="DZA">
      <data key="d0">8861601</data>
    </edge>
    <edge source="ESP" target="AZE">
      <data key="d0">34577</data>
    </edge>
    <edge source="ESP" target="ARG">
      <data key="d0">541106</data>
    </edge>
    <edge source="ESP" target="AUS">
      <data key="d0">58739</data>
    </edge>
    <edge source="ESP" target="AUT">
      <data key="d0">968101</data>
    </edge>
    <edge source="ESP" target="ARM">
      <data key="d0">20551</data>
    </edge>
    <edge source="ESP" target="BEL">
      <data key="d0">56478493</data>
    </edge>
    <edge source="ESP" target="BOL">
      <data key="d0">11690</data>
    </edge>
    <edge source="ESP" target="BRA">
      <data key="d0">111305</data>
    </edge>
    <edge source="ESP" target="BGR">
      <data key="d0">94422</data>
    </edge>
    <edge source="ESP" target="CMR">
      <data key="d0">72732</data>
    </edge>
    <edge source="ESP" target="CAN">
      <data key="d0">1547389</data>
    </edge>
    <edge source="ESP" target="CHL">
      <data key="d0">1293267</data>
    </edge>
    <edge source="ESP" target="CHN">
      <data key="d0">82164</data>
    </edge>
    <edge source="ESP" target="COL">
      <data key="d0">295236</data>
    </edge>
    <edge source="ESP" target="CRI">
      <data key="d0">165495</data>
    </edge>
    <edge source="ESP" target="HRV">
      <data key="d0">81803</data>
    </edge>
    <edge source="ESP" target="CZE">
      <data key="d0">533771</data>
    </edge>
    <edge source="ESP" target="BEN">
      <data key="d0">212961</data>
    </edge>
    <edge source="ESP" target="DNK">
      <data key="d0">1492757</data>
    </edge>
    <edge source="ESP" target="ECU">
      <data key="d0">36493</data>
    </edge>
    <edge source="ESP" target="SLV">
      <data key="d0">15087</data>
    </edge>
    <edge source="ESP" target="ETH">
      <data key="d0">19692</data>
    </edge>
    <edge source="ESP" target="FIN">
      <data key="d0">6239898</data>
    </edge>
    <edge source="ESP" target="FRA">
      <data key="d0">87397066</data>
    </edge>
    <edge source="ESP" target="GMB">
      <data key="d0">11335</data>
    </edge>
    <edge source="ESP" target="DEU">
      <data key="d0">36644098</data>
    </edge>
    <edge source="ESP" target="GHA">
      <data key="d0">101939</data>
    </edge>
    <edge source="ESP" target="GRC">
      <data key="d0">9740060</data>
    </edge>
    <edge source="ESP" target="GTM">
      <data key="d0">20543</data>
    </edge>
    <edge source="ESP" target="HKG">
      <data key="d0">399692</data>
    </edge>
    <edge source="ESP" target="HUN">
      <data key="d0">329419</data>
    </edge>
    <edge source="ESP" target="IRL">
      <data key="d0">1809258</data>
    </edge>
    <edge source="ESP" target="ISR">
      <data key="d0">3951025</data>
    </edge>
    <edge source="ESP" target="ITA">
      <data key="d0">62283626</data>
    </edge>
    <edge source="ESP" target="CIV">
      <data key="d0">130042</data>
    </edge>
    <edge source="ESP" target="JAM">
      <data key="d0">25369</data>
    </edge>
    <edge source="ESP" target="JPN">
      <data key="d0">1003071</data>
    </edge>
    <edge source="ESP" target="JOR">
      <data key="d0">1519870</data>
    </edge>
    <edge source="ESP" target="KOR">
      <data key="d0">435603</data>
    </edge>
    <edge source="ESP" target="LBN">
      <data key="d0">2302036</data>
    </edge>
    <edge source="ESP" target="LTU">
      <data key="d0">36895</data>
    </edge>
    <edge source="ESP" target="MRT">
      <data key="d0">1202229</data>
    </edge>
    <edge source="ESP" target="MUS">
      <data key="d0">24638</data>
    </edge>
    <edge source="ESP" target="MEX">
      <data key="d0">620689</data>
    </edge>
    <edge source="ESP" target="MAR">
      <data key="d0">5577926</data>
    </edge>
    <edge source="ESP" target="OMN">
      <data key="d0">13447</data>
    </edge>
    <edge source="ESP" target="NAM">
      <data key="d0">24176</data>
    </edge>
    <edge source="ESP" target="NLD">
      <data key="d0">24009371</data>
    </edge>
    <edge source="ESP" target="NZL">
      <data key="d0">21867</data>
    </edge>
    <edge source="ESP" target="NIC">
      <data key="d0">380325</data>
    </edge>
    <edge source="ESP" target="NER">
      <data key="d0">15392</data>
    </edge>
    <edge source="ESP" target="NOR">
      <data key="d0">286051</data>
    </edge>
    <edge source="ESP" target="PAN">
      <data key="d0">108959</data>
    </edge>
    <edge source="ESP" target="PER">
      <data key="d0">17139</data>
    </edge>
    <edge source="ESP" target="PHL">
      <data key="d0">19183</data>
    </edge>
    <edge source="ESP" target="POL">
      <data key="d0">1157662</data>
    </edge>
    <edge source="ESP" target="PRT">
      <data key="d0">136889283</data>
    </edge>
    <edge source="ESP" target="ROU">
      <data key="d0">757398</data>
    </edge>
    <edge source="ESP" target="RUS">
      <data key="d0">1144959</data>
    </edge>
    <edge source="ESP" target="SAU">
      <data key="d0">2955721</data>
    </edge>
    <edge source="ESP" target="SEN">
      <data key="d0">1302397</data>
    </edge>
    <edge source="ESP" target="SVK">
      <data key="d0">425905</data>
    </edge>
    <edge source="ESP" target="SVN">
      <data key="d0">211688</data>
    </edge>
    <edge source="ESP" target="ZAF">
      <data key="d0">76680</data>
    </edge>
    <edge source="ESP" target="ZWE">
      <data key="d0">36871</data>
    </edge>
    <edge source="ESP" target="SWE">
      <data key="d0">3559037</data>
    </edge>
    <edge source="ESP" target="CHE">
      <data key="d0">6359012</data>
    </edge>
    <edge source="ESP" target="THA">
      <data key="d0">36772</data>
    </edge>
    <edge source="ESP" target="TGO">
      <data key="d0">88014</data>
    </edge>
    <edge source="ESP" target="ARE">
      <data key="d0">762634</data>
    </edge>
    <edge source="ESP" target="TUN">
      <data key="d0">1783971</data>
    </edge>
    <edge source="ESP" target="TUR">
      <data key="d0">1790284</data>
    </edge>
    <edge source="ESP" target="UKR">
      <data key="d0">457512</data>
    </edge>
    <edge source="ESP" target="EGY">
      <data key="d0">769309</data>
    </edge>
    <edge source="ESP" target="GBR">
      <data key="d0">42313483</data>
    </edge>
    <edge source="ESP" target="USA">
      <data key="d0">7698465</data>
    </edge>
    <edge source="ESP" target="BFA">
      <data key="d0">52393</data>
    </edge>
    <edge source="ESP" target="URY">
      <data key="d0">139096</data>
    </edge>
    <edge source="ESP" target="SRB">
      <data key="d0">112722</data>
    </edge>
    <edge source="CHE" target="AUS">
      <data key="d0">36995</data>
    </edge>
    <edge source="CHE" target="AUT">
      <data key="d0">9251206</data>
    </edge>
    <edge source="CHE" target="ARM">
      <data key="d0">16626</data>
    </edge>
    <edge source="CHE" target="BEL">
      <data key="d0">3091951</data>
    </edge>
    <edge source="CHE" target="BRA">
      <data key="d0">656302</data>
    </edge>
    <edge source="CHE" target="CAN">
      <data key="d0">505019</data>
    </edge>
    <edge source="CHE" target="CHL">
      <data key="d0">14711</data>
    </edge>
    <edge source="CHE" target="CHN">
      <data key="d0">17914</data>
    </edge>
    <edge source="CHE" target="COL">
      <data key="d0">45903</data>
    </edge>
    <edge source="CHE" target="HRV">
      <data key="d0">174425</data>
    </edge>
    <edge source="CHE" target="CZE">
      <data key="d0">81053</data>
    </edge>
    <edge source="CHE" target="DNK">
      <data key="d0">400136</data>
    </edge>
    <edge source="CHE" target="FIN">
      <data key="d0">381420</data>
    </edge>
    <edge source="CHE" target="FRA">
      <data key="d0">51069705</data>
    </edge>
    <edge source="CHE" target="DEU">
      <data key="d0">61183384</data>
    </edge>
    <edge source="CHE" target="GRC">
      <data key="d0">237582</data>
    </edge>
    <edge source="CHE" target="HKG">
      <data key="d0">521707</data>
    </edge>
    <edge source="CHE" target="HUN">
      <data key="d0">21989</data>
    </edge>
    <edge source="CHE" target="IRL">
      <data key="d0">83268</data>
    </edge>
    <edge source="CHE" target="ISR">
      <data key="d0">990511</data>
    </edge>
    <edge source="CHE" target="ITA">
      <data key="d0">12642139</data>
    </edge>
    <edge source="CHE" target="JPN">
      <data key="d0">3182424</data>
    </edge>
    <edge source="CHE" target="JOR">
      <data key="d0">28507</data>
    </edge>
    <edge source="CHE" target="KOR">
      <data key="d0">164541</data>
    </edge>
    <edge source="CHE" target="LBN">
      <data key="d0">11852</data>
    </edge>
    <edge source="CHE" target="MYS">
      <data key="d0">28941</data>
    </edge>
    <edge source="CHE" target="MEX">
      <data key="d0">39473</data>
    </edge>
    <edge source="CHE" target="NLD">
      <data key="d0">326079</data>
    </edge>
    <edge source="CHE" target="NOR">
      <data key="d0">1429131</data>
    </edge>
    <edge source="CHE" target="PAN">
      <data key="d0">15440</data>
    </edge>
    <edge source="CHE" target="PHL">
      <data key="d0">108173</data>
    </edge>
    <edge source="CHE" target="POL">
      <data key="d0">123183</data>
    </edge>
    <edge source="CHE" target="PRT">
      <data key="d0">630193</data>
    </edge>
    <edge source="CHE" target="RUS">
      <data key="d0">48718</data>
    </edge>
    <edge source="CHE" target="SAU">
      <data key="d0">191044</data>
    </edge>
    <edge source="CHE" target="IND">
      <data key="d0">50062</data>
    </edge>
    <edge source="CHE" target="SGP">
      <data key="d0">457307</data>
    </edge>
    <edge source="CHE" target="ZAF">
      <data key="d0">75123</data>
    </edge>
    <edge source="CHE" target="ESP">
      <data key="d0">1222802</data>
    </edge>
    <edge source="CHE" target="SWE">
      <data key="d0">1213352</data>
    </edge>
    <edge source="CHE" target="THA">
      <data key="d0">66509</data>
    </edge>
    <edge source="CHE" target="ARE">
      <data key="d0">384355</data>
    </edge>
    <edge source="CHE" target="TUR">
      <data key="d0">100447</data>
    </edge>
    <edge source="CHE" target="UKR">
      <data key="d0">10546</data>
    </edge>
    <edge source="CHE" target="EGY">
      <data key="d0">96473</data>
    </edge>
    <edge source="CHE" target="GBR">
      <data key="d0">6798390</data>
    </edge>
    <edge source="CHE" target="USA">
      <data key="d0">9426833</data>
    </edge>
    <edge source="THA" target="DZA">
      <data key="d0">514546</data>
    </edge>
    <edge source="THA" target="ARG">
      <data key="d0">23221</data>
    </edge>
    <edge source="THA" target="AUS">
      <data key="d0">32023368</data>
    </edge>
    <edge source="THA" target="AUT">
      <data key="d0">465429</data>
    </edge>
    <edge source="THA" target="BEL">
      <data key="d0">10013850</data>
    </edge>
    <edge source="THA" target="BRA">
      <data key="d0">26952</data>
    </edge>
    <edge source="THA" target="BDI">
      <data key="d0">433079</data>
    </edge>
    <edge source="THA" target="KHM">
      <data key="d0">6562558</data>
    </edge>
    <edge source="THA" target="CMR">
      <data key="d0">258415</data>
    </edge>
    <edge source="THA" target="CAN">
      <data key="d0">30118665</data>
    </edge>
    <edge source="THA" target="LKA">
      <data key="d0">168214</data>
    </edge>
    <edge source="THA" target="CHL">
      <data key="d0">30722</data>
    </edge>
    <edge source="THA" target="CHN">
      <data key="d0">121686282</data>
    </edge>
    <edge source="THA" target="CRI">
      <data key="d0">11288</data>
    </edge>
    <edge source="THA" target="CZE">
      <data key="d0">352474</data>
    </edge>
    <edge source="THA" target="BEN">
      <data key="d0">20821041</data>
    </edge>
    <edge source="THA" target="DNK">
      <data key="d0">1056071</data>
    </edge>
    <edge source="THA" target="FIN">
      <data key="d0">501346</data>
    </edge>
    <edge source="THA" target="FRA">
      <data key="d0">30574861</data>
    </edge>
    <edge source="THA" target="GEO">
      <data key="d0">56576</data>
    </edge>
    <edge source="THA" target="GMB">
      <data key="d0">998764</data>
    </edge>
    <edge source="THA" target="DEU">
      <data key="d0">6574380</data>
    </edge>
    <edge source="THA" target="GHA">
      <data key="d0">16408578</data>
    </edge>
    <edge source="THA" target="GRC">
      <data key="d0">154323</data>
    </edge>
    <edge source="THA" target="HKG">
      <data key="d0">135574709</data>
    </edge>
    <edge source="THA" target="HUN">
      <data key="d0">232120</data>
    </edge>
    <edge source="THA" target="IDN">
      <data key="d0">46070544</data>
    </edge>
    <edge source="THA" target="IRL">
      <data key="d0">2370972</data>
    </edge>
    <edge source="THA" target="ISR">
      <data key="d0">14107763</data>
    </edge>
    <edge source="THA" target="ITA">
      <data key="d0">11115554</data>
    </edge>
    <edge source="THA" target="CIV">
      <data key="d0">8628232</data>
    </edge>
    <edge source="THA" target="JAM">
      <data key="d0">70555</data>
    </edge>
    <edge source="THA" target="JPN">
      <data key="d0">89892938</data>
    </edge>
    <edge source="THA" target="JOR">
      <data key="d0">2479224</data>
    </edge>
    <edge source="THA" target="KOR">
      <data key="d0">7989929</data>
    </edge>
    <edge source="THA" target="KGZ">
      <data key="d0">38169</data>
    </edge>
    <edge source="THA" target="LBN">
      <data key="d0">1972926</data>
    </edge>
    <edge source="THA" target="LVA">
      <data key="d0">66312</data>
    </edge>
    <edge source="THA" target="LTU">
      <data key="d0">27207</data>
    </edge>
    <edge source="THA" target="MDG">
      <data key="d0">111913</data>
    </edge>
    <edge source="THA" target="MYS">
      <data key="d0">118578333</data>
    </edge>
    <edge source="THA" target="MRT">
      <data key="d0">1564716</data>
    </edge>
    <edge source="THA" target="MUS">
      <data key="d0">2515456</data>
    </edge>
    <edge source="THA" target="MAR">
      <data key="d0">24511</data>
    </edge>
    <edge source="THA" target="MOZ">
      <data key="d0">4696407</data>
    </edge>
    <edge source="THA" target="OMN">
      <data key="d0">47769</data>
    </edge>
    <edge source="THA" target="NLD">
      <data key="d0">25988197</data>
    </edge>
    <edge source="THA" target="NZL">
      <data key="d0">3718271</data>
    </edge>
    <edge source="THA" target="NOR">
      <data key="d0">4138587</data>
    </edge>
    <edge source="THA" target="PAK">
      <data key="d0">883709</data>
    </edge>
    <edge source="THA" target="PHL">
      <data key="d0">10604341</data>
    </edge>
    <edge source="THA" target="POL">
      <data key="d0">3445690</data>
    </edge>
    <edge source="THA" target="PRT">
      <data key="d0">145265</data>
    </edge>
    <edge source="THA" target="RUS">
      <data key="d0">1438896</data>
    </edge>
    <edge source="THA" target="SAU">
      <data key="d0">17956882</data>
    </edge>
    <edge source="THA" target="SEN">
      <data key="d0">94009842</data>
    </edge>
    <edge source="THA" target="IND">
      <data key="d0">700582</data>
    </edge>
    <edge source="THA" target="SGP">
      <data key="d0">115856227</data>
    </edge>
    <edge source="THA" target="SVK">
      <data key="d0">12231</data>
    </edge>
    <edge source="THA" target="VNM">
      <data key="d0">3103251</data>
    </edge>
    <edge source="THA" target="SVN">
      <data key="d0">512236</data>
    </edge>
    <edge source="THA" target="ZAF">
      <data key="d0">81831888</data>
    </edge>
    <edge source="THA" target="ZWE">
      <data key="d0">360698</data>
    </edge>
    <edge source="THA" target="ESP">
      <data key="d0">7749178</data>
    </edge>
    <edge source="THA" target="SWE">
      <data key="d0">6707293</data>
    </edge>
    <edge source="THA" target="CHE">
      <data key="d0">5611555</data>
    </edge>
    <edge source="THA" target="TGO">
      <data key="d0">7561212</data>
    </edge>
    <edge source="THA" target="ARE">
      <data key="d0">29755237</data>
    </edge>
    <edge source="THA" target="TUN">
      <data key="d0">1029778</data>
    </edge>
    <edge source="THA" target="TUR">
      <data key="d0">1299028</data>
    </edge>
    <edge source="THA" target="EGY">
      <data key="d0">2804160</data>
    </edge>
    <edge source="THA" target="GBR">
      <data key="d0">9774706</data>
    </edge>
    <edge source="THA" target="TZA">
      <data key="d0">4083840</data>
    </edge>
    <edge source="THA" target="USA">
      <data key="d0">140083826</data>
    </edge>
    <edge source="THA" target="SRB">
      <data key="d0">109443</data>
    </edge>
    <edge source="ARE" target="DZA">
      <data key="d0">60947</data>
    </edge>
    <edge source="ARE" target="AZE">
      <data key="d0">7769017</data>
    </edge>
    <edge source="ARE" target="AUS">
      <data key="d0">413294</data>
    </edge>
    <edge source="ARE" target="ARM">
      <data key="d0">988527</data>
    </edge>
    <edge source="ARE" target="BEL">
      <data key="d0">129013</data>
    </edge>
    <edge source="ARE" target="CMR">
      <data key="d0">64393</data>
    </edge>
    <edge source="ARE" target="CAN">
      <data key="d0">144934</data>
    </edge>
    <edge source="ARE" target="LKA">
      <data key="d0">3775115</data>
    </edge>
    <edge source="ARE" target="CHN">
      <data key="d0">23981</data>
    </edge>
    <edge source="ARE" target="DNK">
      <data key="d0">10968</data>
    </edge>
    <edge source="ARE" target="ETH">
      <data key="d0">2524306</data>
    </edge>
    <edge source="ARE" target="FRA">
      <data key="d0">77365</data>
    </edge>
    <edge source="ARE" target="GEO">
      <data key="d0">71740</data>
    </edge>
    <edge source="ARE" target="GMB">
      <data key="d0">15107</data>
    </edge>
    <edge source="ARE" target="DEU">
      <data key="d0">16801</data>
    </edge>
    <edge source="ARE" target="GHA">
      <data key="d0">182254</data>
    </edge>
    <edge source="ARE" target="HKG">
      <data key="d0">157919</data>
    </edge>
    <edge source="ARE" target="IDN">
      <data key="d0">5280565</data>
    </edge>
    <edge source="ARE" target="IRL">
      <data key="d0">59564</data>
    </edge>
    <edge source="ARE" target="ITA">
      <data key="d0">530178</data>
    </edge>
    <edge source="ARE" target="CIV">
      <data key="d0">11780</data>
    </edge>
    <edge source="ARE" target="JPN">
      <data key="d0">359107</data>
    </edge>
    <edge source="ARE" target="KAZ">
      <data key="d0">16879</data>
    </edge>
    <edge source="ARE" target="JOR">
      <data key="d0">28869</data>
    </edge>
    <edge source="ARE" target="KOR">
      <data key="d0">138935</data>
    </edge>
    <edge source="ARE" target="LBN">
      <data key="d0">100785</data>
    </edge>
    <edge source="ARE" target="MYS">
      <data key="d0">233619</data>
    </edge>
    <edge source="ARE" target="MUS">
      <data key="d0">86120</data>
    </edge>
    <edge source="ARE" target="MOZ">
      <data key="d0">141988</data>
    </edge>
    <edge source="ARE" target="OMN">
      <data key="d0">843662</data>
    </edge>
    <edge source="ARE" target="NLD">
      <data key="d0">96878</data>
    </edge>
    <edge source="ARE" target="NZL">
      <data key="d0">67950</data>
    </edge>
    <edge source="ARE" target="PAK">
      <data key="d0">865070</data>
    </edge>
    <edge source="ARE" target="PHL">
      <data key="d0">130589</data>
    </edge>
    <edge source="ARE" target="RUS">
      <data key="d0">105989</data>
    </edge>
    <edge source="ARE" target="SAU">
      <data key="d0">3222550</data>
    </edge>
    <edge source="ARE" target="IND">
      <data key="d0">391778</data>
    </edge>
    <edge source="ARE" target="SGP">
      <data key="d0">2256932</data>
    </edge>
    <edge source="ARE" target="ZAF">
      <data key="d0">1717512</data>
    </edge>
    <edge source="ARE" target="THA">
      <data key="d0">62359</data>
    </edge>
    <edge source="ARE" target="TUN">
      <data key="d0">11749</data>
    </edge>
    <edge source="ARE" target="TUR">
      <data key="d0">903389</data>
    </edge>
    <edge source="ARE" target="UGA">
      <data key="d0">22962</data>
    </edge>
    <edge source="ARE" target="EGY">
      <data key="d0">272488</data>
    </edge>
    <edge source="ARE" target="GBR">
      <data key="d0">63135</data>
    </edge>
    <edge source="ARE" target="TZA">
      <data key="d0">1075800</data>
    </edge>
    <edge source="ARE" target="USA">
      <data key="d0">1118643</data>
    </edge>
    <edge source="TUN" target="BEL">
      <data key="d0">32964</data>
    </edge>
    <edge source="TUN" target="CMR">
      <data key="d0">50056</data>
    </edge>
    <edge source="TUN" target="BEN">
      <data key="d0">82628</data>
    </edge>
    <edge source="TUN" target="FRA">
      <data key="d0">320663</data>
    </edge>
    <edge source="TUN" target="GMB">
      <data key="d0">15583</data>
    </edge>
    <edge source="TUN" target="DEU">
      <data key="d0">354960</data>
    </edge>
    <edge source="TUN" target="GHA">
      <data key="d0">276603</data>
    </edge>
    <edge source="TUN" target="ITA">
      <data key="d0">330917</data>
    </edge>
    <edge source="TUN" target="CIV">
      <data key="d0">2338080</data>
    </edge>
    <edge source="TUN" target="JOR">
      <data key="d0">22057</data>
    </edge>
    <edge source="TUN" target="LBN">
      <data key="d0">147702</data>
    </edge>
    <edge source="TUN" target="MRT">
      <data key="d0">11151</data>
    </edge>
    <edge source="TUN" target="OMN">
      <data key="d0">107273</data>
    </edge>
    <edge source="TUN" target="NER">
      <data key="d0">1225509</data>
    </edge>
    <edge source="TUN" target="SAU">
      <data key="d0">500068</data>
    </edge>
    <edge source="TUN" target="SEN">
      <data key="d0">1062960</data>
    </edge>
    <edge source="TUN" target="ESP">
      <data key="d0">15666</data>
    </edge>
    <edge source="TUN" target="SWE">
      <data key="d0">178037</data>
    </edge>
    <edge source="TUN" target="CHE">
      <data key="d0">73411</data>
    </edge>
    <edge source="TUN" target="TGO">
      <data key="d0">402594</data>
    </edge>
    <edge source="TUN" target="ARE">
      <data key="d0">1229224</data>
    </edge>
    <edge source="TUN" target="EGY">
      <data key="d0">89447</data>
    </edge>
    <edge source="TUN" target="BFA">
      <data key="d0">691145</data>
    </edge>
    <edge source="TUR" target="ALB">
      <data key="d0">6489178</data>
    </edge>
    <edge source="TUR" target="DZA">
      <data key="d0">15090346</data>
    </edge>
    <edge source="TUR" target="AZE">
      <data key="d0">12441803</data>
    </edge>
    <edge source="TUR" target="ARG">
      <data key="d0">30818</data>
    </edge>
    <edge source="TUR" target="AUS">
      <data key="d0">706154</data>
    </edge>
    <edge source="TUR" target="AUT">
      <data key="d0">271547</data>
    </edge>
    <edge source="TUR" target="BEL">
      <data key="d0">3026659</data>
    </edge>
    <edge source="TUR" target="BGR">
      <data key="d0">3984179</data>
    </edge>
    <edge source="TUR" target="CMR">
      <data key="d0">661073</data>
    </edge>
    <edge source="TUR" target="CAN">
      <data key="d0">718929</data>
    </edge>
    <edge source="TUR" target="HRV">
      <data key="d0">499431</data>
    </edge>
    <edge source="TUR" target="CZE">
      <data key="d0">507837</data>
    </edge>
    <edge source="TUR" target="BEN">
      <data key="d0">71600</data>
    </edge>
    <edge source="TUR" target="DNK">
      <data key="d0">592582</data>
    </edge>
    <edge source="TUR" target="ETH">
      <data key="d0">6096569</data>
    </edge>
    <edge source="TUR" target="EST">
      <data key="d0">115207</data>
    </edge>
    <edge source="TUR" target="FRA">
      <data key="d0">2640577</data>
    </edge>
    <edge source="TUR" target="GEO">
      <data key="d0">21240973</data>
    </edge>
    <edge source="TUR" target="GMB">
      <data key="d0">248625</data>
    </edge>
    <edge source="TUR" target="PSE">
      <data key="d0">2023185</data>
    </edge>
    <edge source="TUR" target="DEU">
      <data key="d0">9178670</data>
    </edge>
    <edge source="TUR" target="GHA">
      <data key="d0">433932</data>
    </edge>
    <edge source="TUR" target="GRC">
      <data key="d0">1144661</data>
    </edge>
    <edge source="TUR" target="HND">
      <data key="d0">67443</data>
    </edge>
    <edge source="TUR" target="HKG">
      <data key="d0">60073</data>
    </edge>
    <edge source="TUR" target="HUN">
      <data key="d0">23821</data>
    </edge>
    <edge source="TUR" target="IDN">
      <data key="d0">2293548</data>
    </edge>
    <edge source="TUR" target="IRL">
      <data key="d0">15222</data>
    </edge>
    <edge source="TUR" target="ISR">
      <data key="d0">14928424</data>
    </edge>
    <edge source="TUR" target="ITA">
      <data key="d0">30145230</data>
    </edge>
    <edge source="TUR" target="CIV">
      <data key="d0">96497</data>
    </edge>
    <edge source="TUR" target="JPN">
      <data key="d0">134866</data>
    </edge>
    <edge source="TUR" target="KAZ">
      <data key="d0">412083</data>
    </edge>
    <edge source="TUR" target="JOR">
      <data key="d0">3558514</data>
    </edge>
    <edge source="TUR" target="KOR">
      <data key="d0">643643</data>
    </edge>
    <edge source="TUR" target="KGZ">
      <data key="d0">214719</data>
    </edge>
    <edge source="TUR" target="LBN">
      <data key="d0">4111390</data>
    </edge>
    <edge source="TUR" target="LVA">
      <data key="d0">118349</data>
    </edge>
    <edge source="TUR" target="LTU">
      <data key="d0">462129</data>
    </edge>
    <edge source="TUR" target="MDG">
      <data key="d0">797878</data>
    </edge>
    <edge source="TUR" target="MYS">
      <data key="d0">128520</data>
    </edge>
    <edge source="TUR" target="MRT">
      <data key="d0">353455</data>
    </edge>
    <edge source="TUR" target="MUS">
      <data key="d0">140317</data>
    </edge>
    <edge source="TUR" target="MDA">
      <data key="d0">131000</data>
    </edge>
    <edge source="TUR" target="MAR">
      <data key="d0">4690914</data>
    </edge>
    <edge source="TUR" target="MOZ">
      <data key="d0">520428</data>
    </edge>
    <edge source="TUR" target="OMN">
      <data key="d0">157868</data>
    </edge>
    <edge source="TUR" target="NAM">
      <data key="d0">73615</data>
    </edge>
    <edge source="TUR" target="NLD">
      <data key="d0">1110565</data>
    </edge>
    <edge source="TUR" target="NZL">
      <data key="d0">63767</data>
    </edge>
    <edge source="TUR" target="NER">
      <data key="d0">42612</data>
    </edge>
    <edge source="TUR" target="NOR">
      <data key="d0">150073</data>
    </edge>
    <edge source="TUR" target="PAK">
      <data key="d0">680400</data>
    </edge>
    <edge source="TUR" target="PAN">
      <data key="d0">275414</data>
    </edge>
    <edge source="TUR" target="PHL">
      <data key="d0">31679</data>
    </edge>
    <edge source="TUR" target="PRT">
      <data key="d0">4372315</data>
    </edge>
    <edge source="TUR" target="ROU">
      <data key="d0">15044911</data>
    </edge>
    <edge source="TUR" target="RUS">
      <data key="d0">2286252</data>
    </edge>
    <edge source="TUR" target="SAU">
      <data key="d0">21957009</data>
    </edge>
    <edge source="TUR" target="SEN">
      <data key="d0">2179396</data>
    </edge>
    <edge source="TUR" target="SGP">
      <data key="d0">178594</data>
    </edge>
    <edge source="TUR" target="SVK">
      <data key="d0">243278</data>
    </edge>
    <edge source="TUR" target="SVN">
      <data key="d0">12427</data>
    </edge>
    <edge source="TUR" target="ZAF">
      <data key="d0">866964</data>
    </edge>
    <edge source="TUR" target="ESP">
      <data key="d0">6911613</data>
    </edge>
    <edge source="TUR" target="SWE">
      <data key="d0">452535</data>
    </edge>
    <edge source="TUR" target="CHE">
      <data key="d0">184301</data>
    </edge>
    <edge source="TUR" target="THA">
      <data key="d0">135554</data>
    </edge>
    <edge source="TUR" target="TGO">
      <data key="d0">51811</data>
    </edge>
    <edge source="TUR" target="ARE">
      <data key="d0">7786191</data>
    </edge>
    <edge source="TUR" target="TUN">
      <data key="d0">60590182</data>
    </edge>
    <edge source="TUR" target="UKR">
      <data key="d0">13241276</data>
    </edge>
    <edge source="TUR" target="MKD">
      <data key="d0">3147664</data>
    </edge>
    <edge source="TUR" target="EGY">
      <data key="d0">14066568</data>
    </edge>
    <edge source="TUR" target="GBR">
      <data key="d0">1944932</data>
    </edge>
    <edge source="TUR" target="TZA">
      <data key="d0">51248</data>
    </edge>
    <edge source="TUR" target="USA">
      <data key="d0">4317153</data>
    </edge>
    <edge source="TUR" target="SRB">
      <data key="d0">709989</data>
    </edge>
    <edge source="EGY" target="ALB">
      <data key="d0">973691</data>
    </edge>
    <edge source="EGY" target="DZA">
      <data key="d0">28094</data>
    </edge>
    <edge source="EGY" target="AUT">
      <data key="d0">14080</data>
    </edge>
    <edge source="EGY" target="BEL">
      <data key="d0">215010</data>
    </edge>
    <edge source="EGY" target="BGR">
      <data key="d0">436550</data>
    </edge>
    <edge source="EGY" target="CMR">
      <data key="d0">827235</data>
    </edge>
    <edge source="EGY" target="CAN">
      <data key="d0">84686</data>
    </edge>
    <edge source="EGY" target="HRV">
      <data key="d0">25994</data>
    </edge>
    <edge source="EGY" target="FRA">
      <data key="d0">158567</data>
    </edge>
    <edge source="EGY" target="PSE">
      <data key="d0">1787481</data>
    </edge>
    <edge source="EGY" target="DEU">
      <data key="d0">59159</data>
    </edge>
    <edge source="EGY" target="GHA">
      <data key="d0">594194</data>
    </edge>
    <edge source="EGY" target="GRC">
      <data key="d0">173354</data>
    </edge>
    <edge source="EGY" target="ISR">
      <data key="d0">281818</data>
    </edge>
    <edge source="EGY" target="ITA">
      <data key="d0">111674</data>
    </edge>
    <edge source="EGY" target="CIV">
      <data key="d0">32977</data>
    </edge>
    <edge source="EGY" target="JPN">
      <data key="d0">204065</data>
    </edge>
    <edge source="EGY" target="JOR">
      <data key="d0">3331254</data>
    </edge>
    <edge source="EGY" target="LBN">
      <data key="d0">3055684</data>
    </edge>
    <edge source="EGY" target="OMN">
      <data key="d0">176008</data>
    </edge>
    <edge source="EGY" target="NLD">
      <data key="d0">259086</data>
    </edge>
    <edge source="EGY" target="PAK">
      <data key="d0">435203</data>
    </edge>
    <edge source="EGY" target="POL">
      <data key="d0">43851</data>
    </edge>
    <edge source="EGY" target="ROU">
      <data key="d0">7599747</data>
    </edge>
    <edge source="EGY" target="SAU">
      <data key="d0">3890652</data>
    </edge>
    <edge source="EGY" target="SEN">
      <data key="d0">50025</data>
    </edge>
    <edge source="EGY" target="ZWE">
      <data key="d0">1479090</data>
    </edge>
    <edge source="EGY" target="ESP">
      <data key="d0">161719</data>
    </edge>
    <edge source="EGY" target="SWE">
      <data key="d0">10753</data>
    </edge>
    <edge source="EGY" target="THA">
      <data key="d0">25415</data>
    </edge>
    <edge source="EGY" target="ARE">
      <data key="d0">1525329</data>
    </edge>
    <edge source="EGY" target="TUN">
      <data key="d0">86027</data>
    </edge>
    <edge source="EGY" target="TUR">
      <data key="d0">18156796</data>
    </edge>
    <edge source="EGY" target="UKR">
      <data key="d0">446154</data>
    </edge>
    <edge source="EGY" target="GBR">
      <data key="d0">130834</data>
    </edge>
    <edge source="EGY" target="TZA">
      <data key="d0">427578</data>
    </edge>
    <edge source="EGY" target="USA">
      <data key="d0">14310</data>
    </edge>
    <edge source="GBR" target="DZA">
      <data key="d0">11410112</data>
    </edge>
    <edge source="GBR" target="ARG">
      <data key="d0">176462</data>
    </edge>
    <edge source="GBR" target="AUS">
      <data key="d0">11403261</data>
    </edge>
    <edge source="GBR" target="AUT">
      <data key="d0">3778024</data>
    </edge>
    <edge source="GBR" target="ARM">
      <data key="d0">1478836</data>
    </edge>
    <edge source="GBR" target="BEL">
      <data key="d0">62849753</data>
    </edge>
    <edge source="GBR" target="BOL">
      <data key="d0">10356</data>
    </edge>
    <edge source="GBR" target="BRA">
      <data key="d0">1044935</data>
    </edge>
    <edge source="GBR" target="BGR">
      <data key="d0">144820</data>
    </edge>
    <edge source="GBR" target="BLR">
      <data key="d0">7324959</data>
    </edge>
    <edge source="GBR" target="KHM">
      <data key="d0">218678</data>
    </edge>
    <edge source="GBR" target="CMR">
      <data key="d0">2954655</data>
    </edge>
    <edge source="GBR" target="CAN">
      <data key="d0">19190233</data>
    </edge>
    <edge source="GBR" target="LKA">
      <data key="d0">992384</data>
    </edge>
    <edge source="GBR" target="CHL">
      <data key="d0">225697</data>
    </edge>
    <edge source="GBR" target="CHN">
      <data key="d0">4413730</data>
    </edge>
    <edge source="GBR" target="COL">
      <data key="d0">183055</data>
    </edge>
    <edge source="GBR" target="CRI">
      <data key="d0">50648</data>
    </edge>
    <edge source="GBR" target="HRV">
      <data key="d0">411167</data>
    </edge>
    <edge source="GBR" target="CZE">
      <data key="d0">1225193</data>
    </edge>
    <edge source="GBR" target="BEN">
      <data key="d0">77858</data>
    </edge>
    <edge source="GBR" target="DNK">
      <data key="d0">53234570</data>
    </edge>
    <edge source="GBR" target="ETH">
      <data key="d0">40664</data>
    </edge>
    <edge source="GBR" target="EST">
      <data key="d0">496743</data>
    </edge>
    <edge source="GBR" target="FIN">
      <data key="d0">21464516</data>
    </edge>
    <edge source="GBR" target="FRA">
      <data key="d0">186741059</data>
    </edge>
    <edge source="GBR" target="GMB">
      <data key="d0">174678</data>
    </edge>
    <edge source="GBR" target="DEU">
      <data key="d0">136227159</data>
    </edge>
    <edge source="GBR" target="GHA">
      <data key="d0">2016045</data>
    </edge>
    <edge source="GBR" target="GRC">
      <data key="d0">33393397</data>
    </edge>
    <edge source="GBR" target="HKG">
      <data key="d0">6730811</data>
    </edge>
    <edge source="GBR" target="HUN">
      <data key="d0">2223252</data>
    </edge>
    <edge source="GBR" target="IDN">
      <data key="d0">256216</data>
    </edge>
    <edge source="GBR" target="IRL">
      <data key="d0">394770887</data>
    </edge>
    <edge source="GBR" target="ISR">
      <data key="d0">38017507</data>
    </edge>
    <edge source="GBR" target="ITA">
      <data key="d0">107539662</data>
    </edge>
    <edge source="GBR" target="CIV">
      <data key="d0">684060</data>
    </edge>
    <edge source="GBR" target="JAM">
      <data key="d0">3935313</data>
    </edge>
    <edge source="GBR" target="JPN">
      <data key="d0">35652802</data>
    </edge>
    <edge source="GBR" target="JOR">
      <data key="d0">8363685</data>
    </edge>
    <edge source="GBR" target="KOR">
      <data key="d0">19589010</data>
    </edge>
    <edge source="GBR" target="LBN">
      <data key="d0">5820430</data>
    </edge>
    <edge source="GBR" target="LVA">
      <data key="d0">31137</data>
    </edge>
    <edge source="GBR" target="LTU">
      <data key="d0">1704645</data>
    </edge>
    <edge source="GBR" target="MDG">
      <data key="d0">50997</data>
    </edge>
    <edge source="GBR" target="MYS">
      <data key="d0">6182598</data>
    </edge>
    <edge source="GBR" target="MRT">
      <data key="d0">3057700</data>
    </edge>
    <edge source="GBR" target="MUS">
      <data key="d0">1417992</data>
    </edge>
    <edge source="GBR" target="MEX">
      <data key="d0">192780</data>
    </edge>
    <edge source="GBR" target="MAR">
      <data key="d0">22090768</data>
    </edge>
    <edge source="GBR" target="MOZ">
      <data key="d0">41298</data>
    </edge>
    <edge source="GBR" target="OMN">
      <data key="d0">1761708</data>
    </edge>
    <edge source="GBR" target="NAM">
      <data key="d0">32457</data>
    </edge>
    <edge source="GBR" target="NLD">
      <data key="d0">97668921</data>
    </edge>
    <edge source="GBR" target="NZL">
      <data key="d0">1306356</data>
    </edge>
    <edge source="GBR" target="NOR">
      <data key="d0">13781583</data>
    </edge>
    <edge source="GBR" target="PAK">
      <data key="d0">721766</data>
    </edge>
    <edge source="GBR" target="PAN">
      <data key="d0">191442</data>
    </edge>
    <edge source="GBR" target="PHL">
      <data key="d0">3470287</data>
    </edge>
    <edge source="GBR" target="POL">
      <data key="d0">8922410</data>
    </edge>
    <edge source="GBR" target="PRT">
      <data key="d0">53455212</data>
    </edge>
    <edge source="GBR" target="RUS">
      <data key="d0">16265741</data>
    </edge>
    <edge source="GBR" target="SAU">
      <data key="d0">59050647</data>
    </edge>
    <edge source="GBR" target="IND">
      <data key="d0">218267</data>
    </edge>
    <edge source="GBR" target="SGP">
      <data key="d0">4354218</data>
    </edge>
    <edge source="GBR" target="SVK">
      <data key="d0">825007</data>
    </edge>
    <edge source="GBR" target="VNM">
      <data key="d0">1502141</data>
    </edge>
    <edge source="GBR" target="SVN">
      <data key="d0">539676</data>
    </edge>
    <edge source="GBR" target="ZAF">
      <data key="d0">13649841</data>
    </edge>
    <edge source="GBR" target="ESP">
      <data key="d0">208906347</data>
    </edge>
    <edge source="GBR" target="SWE">
      <data key="d0">33085608</data>
    </edge>
    <edge source="GBR" target="CHE">
      <data key="d0">11350585</data>
    </edge>
    <edge source="GBR" target="THA">
      <data key="d0">11407438</data>
    </edge>
    <edge source="GBR" target="ARE">
      <data key="d0">17065501</data>
    </edge>
    <edge source="GBR" target="TUN">
      <data key="d0">17626060</data>
    </edge>
    <edge source="GBR" target="TUR">
      <data key="d0">3204710</data>
    </edge>
    <edge source="GBR" target="UGA">
      <data key="d0">494456</data>
    </edge>
    <edge source="GBR" target="UKR">
      <data key="d0">847997</data>
    </edge>
    <edge source="GBR" target="EGY">
      <data key="d0">1694308</data>
    </edge>
    <edge source="GBR" target="TZA">
      <data key="d0">1749049</data>
    </edge>
    <edge source="GBR" target="USA">
      <data key="d0">51697383</data>
    </edge>
    <edge source="GBR" target="URY">
      <data key="d0">87891</data>
    </edge>
    <edge source="TZA" target="BDI">
      <data key="d0">1382843</data>
    </edge>
    <edge source="TZA" target="ISR">
      <data key="d0">37631</data>
    </edge>
    <edge source="TZA" target="ITA">
      <data key="d0">11001</data>
    </edge>
    <edge source="TZA" target="LBN">
      <data key="d0">14988</data>
    </edge>
    <edge source="TZA" target="MOZ">
      <data key="d0">28055</data>
    </edge>
    <edge source="TZA" target="PAK">
      <data key="d0">203432</data>
    </edge>
    <edge source="TZA" target="ARE">
      <data key="d0">49781</data>
    </edge>
    <edge source="TZA" target="UGA">
      <data key="d0">924474</data>
    </edge>
    <edge source="TZA" target="GBR">
      <data key="d0">27749</data>
    </edge>
    <edge source="TZA" target="USA">
      <data key="d0">99374</data>
    </edge>
    <edge source="USA" target="ALB">
      <data key="d0">1046603</data>
    </edge>
    <edge source="USA" target="DZA">
      <data key="d0">185135067</data>
    </edge>
    <edge source="USA" target="AZE">
      <data key="d0">771554</data>
    </edge>
    <edge source="USA" target="ARG">
      <data key="d0">11614090</data>
    </edge>
    <edge source="USA" target="AUS">
      <data key="d0">23343247</data>
    </edge>
    <edge source="USA" target="AUT">
      <data key="d0">4306832</data>
    </edge>
    <edge source="USA" target="ARM">
      <data key="d0">7467486</data>
    </edge>
    <edge source="USA" target="BEL">
      <data key="d0">41049086</data>
    </edge>
    <edge source="USA" target="BOL">
      <data key="d0">8767794</data>
    </edge>
    <edge source="USA" target="BWA">
      <data key="d0">1259641</data>
    </edge>
    <edge source="USA" target="BRA">
      <data key="d0">14775936</data>
    </edge>
    <edge source="USA" target="BGR">
      <data key="d0">827023</data>
    </edge>
    <edge source="USA" target="BLR">
      <data key="d0">136656</data>
    </edge>
    <edge source="USA" target="KHM">
      <data key="d0">2449845</data>
    </edge>
    <edge source="USA" target="CMR">
      <data key="d0">2319834</data>
    </edge>
    <edge source="USA" target="CAN">
      <data key="d0">885433090</data>
    </edge>
    <edge source="USA" target="LKA">
      <data key="d0">47666474</data>
    </edge>
    <edge source="USA" target="CHL">
      <data key="d0">38325559</data>
    </edge>
    <edge source="USA" target="CHN">
      <data key="d0">33444555</data>
    </edge>
    <edge source="USA" target="COL">
      <data key="d0">232196330</data>
    </edge>
    <edge source="USA" target="CRI">
      <data key="d0">83113757</data>
    </edge>
    <edge source="USA" target="HRV">
      <data key="d0">118514</data>
    </edge>
    <edge source="USA" target="CZE">
      <data key="d0">526447</data>
    </edge>
    <edge source="USA" target="BEN">
      <data key="d0">324319</data>
    </edge>
    <edge source="USA" target="DNK">
      <data key="d0">3300843</data>
    </edge>
    <edge source="USA" target="ECU">
      <data key="d0">40468204</data>
    </edge>
    <edge source="USA" target="SLV">
      <data key="d0">73703967</data>
    </edge>
    <edge source="USA" target="ETH">
      <data key="d0">82797680</data>
    </edge>
    <edge source="USA" target="EST">
      <data key="d0">4625155</data>
    </edge>
    <edge source="USA" target="FIN">
      <data key="d0">2603394</data>
    </edge>
    <edge source="USA" target="FRA">
      <data key="d0">22095992</data>
    </edge>
    <edge source="USA" target="GEO">
      <data key="d0">6032115</data>
    </edge>
    <edge source="USA" target="GMB">
      <data key="d0">668040</data>
    </edge>
    <edge source="USA" target="DEU">
      <data key="d0">28887061</data>
    </edge>
    <edge source="USA" target="GHA">
      <data key="d0">28736368</data>
    </edge>
    <edge source="USA" target="GRC">
      <data key="d0">5357786</data>
    </edge>
    <edge source="USA" target="GTM">
      <data key="d0">69601989</data>
    </edge>
    <edge source="USA" target="HND">
      <data key="d0">70419504</data>
    </edge>
    <edge source="USA" target="HKG">
      <data key="d0">24394191</data>
    </edge>
    <edge source="USA" target="HUN">
      <data key="d0">2960496</data>
    </edge>
    <edge source="USA" target="IDN">
      <data key="d0">126890728</data>
    </edge>
    <edge source="USA" target="IRL">
      <data key="d0">5591639</data>
    </edge>
    <edge source="USA" target="ISR">
      <data key="d0">198884796</data>
    </edge>
    <edge source="USA" target="ITA">
      <data key="d0">140764168</data>
    </edge>
    <edge source="USA" target="CIV">
      <data key="d0">8498929</data>
    </edge>
    <edge source="USA" target="JAM">
      <data key="d0">56989524</data>
    </edge>
    <edge source="USA" target="JPN">
      <data key="d0">2191832206</data>
    </edge>
    <edge source="USA" target="KAZ">
      <data key="d0">171121</data>
    </edge>
    <edge source="USA" target="JOR">
      <data key="d0">71296131</data>
    </edge>
    <edge source="USA" target="KOR">
      <data key="d0">411548900</data>
    </edge>
    <edge source="USA" target="KGZ">
      <data key="d0">8182087</data>
    </edge>
    <edge source="USA" target="LBN">
      <data key="d0">46353696</data>
    </edge>
    <edge source="USA" target="LVA">
      <data key="d0">1299831</data>
    </edge>
    <edge source="USA" target="LTU">
      <data key="d0">502374</data>
    </edge>
    <edge source="USA" target="MDG">
      <data key="d0">672234</data>
    </edge>
    <edge source="USA" target="MWI">
      <data key="d0">1592953</data>
    </edge>
    <edge source="USA" target="MYS">
      <data key="d0">11482561</data>
    </edge>
    <edge source="USA" target="MRT">
      <data key="d0">1083993</data>
    </edge>
    <edge source="USA" target="MUS">
      <data key="d0">38260</data>
    </edge>
    <edge source="USA" target="MEX">
      <data key="d0">1513327565</data>
    </edge>
    <edge source="USA" target="MDA">
      <data key="d0">1359045</data>
    </edge>
    <edge source="USA" target="MAR">
      <data key="d0">126600187</data>
    </edge>
    <edge source="USA" target="MOZ">
      <data key="d0">24891116</data>
    </edge>
    <edge source="USA" target="OMN">
      <data key="d0">187042</data>
    </edge>
    <edge source="USA" target="NAM">
      <data key="d0">1930666</data>
    </edge>
    <edge source="USA" target="NLD">
      <data key="d0">44759384</data>
    </edge>
    <edge source="USA" target="NZL">
      <data key="d0">3098013</data>
    </edge>
    <edge source="USA" target="NIC">
      <data key="d0">29277435</data>
    </edge>
    <edge source="USA" target="NER">
      <data key="d0">558411</data>
    </edge>
    <edge source="USA" target="NOR">
      <data key="d0">4680909</data>
    </edge>
    <edge source="USA" target="PAK">
      <data key="d0">8514916</data>
    </edge>
    <edge source="USA" target="PAN">
      <data key="d0">58270869</data>
    </edge>
    <edge source="USA" target="PRY">
      <data key="d0">197718</data>
    </edge>
    <edge source="USA" target="PER">
      <data key="d0">62949460</data>
    </edge>
    <edge source="USA" target="PHL">
      <data key="d0">312833935</data>
    </edge>
    <edge source="USA" target="POL">
      <data key="d0">479058</data>
    </edge>
    <edge source="USA" target="PRT">
      <data key="d0">6550317</data>
    </edge>
    <edge source="USA" target="ROU">
      <data key="d0">2677149</data>
    </edge>
    <edge source="USA" target="RUS">
      <data key="d0">113814207</data>
    </edge>
    <edge source="USA" target="SAU">
      <data key="d0">221924338</data>
    </edge>
    <edge source="USA" target="SEN">
      <data key="d0">1557455</data>
    </edge>
    <edge source="USA" target="IND">
      <data key="d0">9132787</data>
    </edge>
    <edge source="USA" target="SGP">
      <data key="d0">22569854</data>
    </edge>
    <edge source="USA" target="SVK">
      <data key="d0">63537</data>
    </edge>
    <edge source="USA" target="VNM">
      <data key="d0">4898866</data>
    </edge>
    <edge source="USA" target="SVN">
      <data key="d0">37949</data>
    </edge>
    <edge source="USA" target="ZAF">
      <data key="d0">52726501</data>
    </edge>
    <edge source="USA" target="ZWE">
      <data key="d0">1805469</data>
    </edge>
    <edge source="USA" target="ESP">
      <data key="d0">45146894</data>
    </edge>
    <edge source="USA" target="SWE">
      <data key="d0">7386621</data>
    </edge>
    <edge source="USA" target="CHE">
      <data key="d0">16783767</data>
    </edge>
    <edge source="USA" target="THA">
      <data key="d0">52880761</data>
    </edge>
    <edge source="USA" target="ARE">
      <data key="d0">25727471</data>
    </edge>
    <edge source="USA" target="TUN">
      <data key="d0">60128138</data>
    </edge>
    <edge source="USA" target="TUR">
      <data key="d0">131722586</data>
    </edge>
    <edge source="USA" target="UGA">
      <data key="d0">2449662</data>
    </edge>
    <edge source="USA" target="UKR">
      <data key="d0">149583</data>
    </edge>
    <edge source="USA" target="MKD">
      <data key="d0">10321615</data>
    </edge>
    <edge source="USA" target="EGY">
      <data key="d0">842342278</data>
    </edge>
    <edge source="USA" target="GBR">
      <data key="d0">78907191</data>
    </edge>
    <edge source="USA" target="TZA">
      <data key="d0">1273796</data>
    </edge>
    <edge source="USA" target="BFA">
      <data key="d0">2765471</data>
    </edge>
    <edge source="USA" target="URY">
      <data key="d0">232147</data>
    </edge>
    <edge source="USA" target="SRB">
      <data key="d0">8430685</data>
    </edge>
    <edge source="URY" target="ARG">
      <data key="d0">10009719</data>
    </edge>
    <edge source="URY" target="BEL">
      <data key="d0">2258660</data>
    </edge>
    <edge source="URY" target="BRA">
      <data key="d0">132753212</data>
    </edge>
    <edge source="URY" target="CAN">
      <data key="d0">138838</data>
    </edge>
    <edge source="URY" target="CHL">
      <data key="d0">3517138</data>
    </edge>
    <edge source="URY" target="SLV">
      <data key="d0">39326</data>
    </edge>
    <edge source="URY" target="FRA">
      <data key="d0">71871</data>
    </edge>
    <edge source="URY" target="DEU">
      <data key="d0">1409846</data>
    </edge>
    <edge source="URY" target="ISR">
      <data key="d0">309923</data>
    </edge>
    <edge source="URY" target="ITA">
      <data key="d0">24103</data>
    </edge>
    <edge source="URY" target="JAM">
      <data key="d0">25611</data>
    </edge>
    <edge source="URY" target="MEX">
      <data key="d0">1271914</data>
    </edge>
    <edge source="URY" target="NLD">
      <data key="d0">24510</data>
    </edge>
    <edge source="URY" target="PRY">
      <data key="d0">2800318</data>
    </edge>
    <edge source="URY" target="PER">
      <data key="d0">13943683</data>
    </edge>
    <edge source="URY" target="PRT">
      <data key="d0">432672</data>
    </edge>
    <edge source="URY" target="SEN">
      <data key="d0">2617866</data>
    </edge>
    <edge source="URY" target="SVK">
      <data key="d0">49565</data>
    </edge>
    <edge source="URY" target="SVN">
      <data key="d0">25864</data>
    </edge>
    <edge source="URY" target="ZAF">
      <data key="d0">7922011</data>
    </edge>
    <edge source="URY" target="ESP">
      <data key="d0">800413</data>
    </edge>
    <edge source="URY" target="ARE">
      <data key="d0">110719</data>
    </edge>
    <edge source="KHM" target="IDN">
      <data key="d0">166669</data>
    </edge>
    <edge source="KHM" target="KOR">
      <data key="d0">13308</data>
    </edge>
    <edge source="KHM" target="MYS">
      <data key="d0">247733</data>
    </edge>
    <edge source="KHM" target="SGP">
      <data key="d0">138899</data>
    </edge>
    <edge source="KHM" target="THA">
      <data key="d0">341168</data>
    </edge>
    <edge source="HKG" target="AUS">
      <data key="d0">2443894</data>
    </edge>
    <edge source="HKG" target="BEL">
      <data key="d0">63770</data>
    </edge>
    <edge source="HKG" target="KHM">
      <data key="d0">205710</data>
    </edge>
    <edge source="HKG" target="CAN">
      <data key="d0">4044733</data>
    </edge>
    <edge source="HKG" target="CHN">
      <data key="d0">41476625</data>
    </edge>
    <edge source="HKG" target="CRI">
      <data key="d0">20771</data>
    </edge>
    <edge source="HKG" target="DNK">
      <data key="d0">24564</data>
    </edge>
    <edge source="HKG" target="FIN">
      <data key="d0">24552</data>
    </edge>
    <edge source="HKG" target="FRA">
      <data key="d0">1419265</data>
    </edge>
    <edge source="HKG" target="DEU">
      <data key="d0">514861</data>
    </edge>
    <edge source="HKG" target="GRC">
      <data key="d0">10601</data>
    </edge>
    <edge source="HKG" target="GTM">
      <data key="d0">15865</data>
    </edge>
    <edge source="HKG" target="IDN">
      <data key="d0">350497</data>
    </edge>
    <edge source="HKG" target="ITA">
      <data key="d0">96486</data>
    </edge>
    <edge source="HKG" target="JAM">
      <data key="d0">15182</data>
    </edge>
    <edge source="HKG" target="JPN">
      <data key="d0">1124948</data>
    </edge>
    <edge source="HKG" target="KOR">
      <data key="d0">208991</data>
    </edge>
    <edge source="HKG" target="MDG">
      <data key="d0">93958</data>
    </edge>
    <edge source="HKG" target="MYS">
      <data key="d0">725962</data>
    </edge>
    <edge source="HKG" target="MUS">
      <data key="d0">73402</data>
    </edge>
    <edge source="HKG" target="NLD">
      <data key="d0">1085268</data>
    </edge>
    <edge source="HKG" target="NZL">
      <data key="d0">403188</data>
    </edge>
    <edge source="HKG" target="NOR">
      <data key="d0">62798</data>
    </edge>
    <edge source="HKG" target="PAN">
      <data key="d0">233141</data>
    </edge>
    <edge source="HKG" target="PER">
      <data key="d0">46492</data>
    </edge>
    <edge source="HKG" target="PHL">
      <data key="d0">348737</data>
    </edge>
    <edge source="HKG" target="SAU">
      <data key="d0">25291</data>
    </edge>
    <edge source="HKG" target="IND">
      <data key="d0">11228</data>
    </edge>
    <edge source="HKG" target="SGP">
      <data key="d0">2400299</data>
    </edge>
    <edge source="HKG" target="VNM">
      <data key="d0">53975</data>
    </edge>
    <edge source="HKG" target="ZAF">
      <data key="d0">102950</data>
    </edge>
    <edge source="HKG" target="ESP">
      <data key="d0">16735</data>
    </edge>
    <edge source="HKG" target="SWE">
      <data key="d0">64639</data>
    </edge>
    <edge source="HKG" target="CHE">
      <data key="d0">124309</data>
    </edge>
    <edge source="HKG" target="THA">
      <data key="d0">29805</data>
    </edge>
    <edge source="HKG" target="ARE">
      <data key="d0">158730</data>
    </edge>
    <edge source="HKG" target="GBR">
      <data key="d0">3380220</data>
    </edge>
    <edge source="HKG" target="USA">
      <data key="d0">16877610</data>
    </edge>
    <edge source="IRL" target="BEL">
      <data key="d0">308163</data>
    </edge>
    <edge source="IRL" target="BRA">
      <data key="d0">5464560</data>
    </edge>
    <edge source="IRL" target="CMR">
      <data key="d0">670602</data>
    </edge>
    <edge source="IRL" target="CAN">
      <data key="d0">170173</data>
    </edge>
    <edge source="IRL" target="DNK">
      <data key="d0">167923</data>
    </edge>
    <edge source="IRL" target="ECU">
      <data key="d0">2462785</data>
    </edge>
    <edge source="IRL" target="FIN">
      <data key="d0">262421</data>
    </edge>
    <edge source="IRL" target="FRA">
      <data key="d0">10025610</data>
    </edge>
    <edge source="IRL" target="DEU">
      <data key="d0">2994571</data>
    </edge>
    <edge source="IRL" target="GRC">
      <data key="d0">107139</data>
    </edge>
    <edge source="IRL" target="HKG">
      <data key="d0">173976</data>
    </edge>
    <edge source="IRL" target="ISR">
      <data key="d0">1276346</data>
    </edge>
    <edge source="IRL" target="KAZ">
      <data key="d0">24857</data>
    </edge>
    <edge source="IRL" target="JOR">
      <data key="d0">66465</data>
    </edge>
    <edge source="IRL" target="LBN">
      <data key="d0">113397</data>
    </edge>
    <edge source="IRL" target="MAR">
      <data key="d0">5032300</data>
    </edge>
    <edge source="IRL" target="NLD">
      <data key="d0">1382668</data>
    </edge>
    <edge source="IRL" target="NOR">
      <data key="d0">53788</data>
    </edge>
    <edge source="IRL" target="POL">
      <data key="d0">467739</data>
    </edge>
    <edge source="IRL" target="PRT">
      <data key="d0">90858</data>
    </edge>
    <edge source="IRL" target="RUS">
      <data key="d0">771436</data>
    </edge>
    <edge source="IRL" target="SAU">
      <data key="d0">807253</data>
    </edge>
    <edge source="IRL" target="ZAF">
      <data key="d0">176129</data>
    </edge>
    <edge source="IRL" target="ZWE">
      <data key="d0">10718</data>
    </edge>
    <edge source="IRL" target="ESP">
      <data key="d0">495658</data>
    </edge>
    <edge source="IRL" target="SWE">
      <data key="d0">2240386</data>
    </edge>
    <edge source="IRL" target="THA">
      <data key="d0">57410</data>
    </edge>
    <edge source="IRL" target="ARE">
      <data key="d0">148289</data>
    </edge>
    <edge source="IRL" target="GBR">
      <data key="d0">219487571</data>
    </edge>
    <edge source="IRL" target="USA">
      <data key="d0">5420868</data>
    </edge>
    <edge source="MDG" target="FRA">
      <data key="d0">391144</data>
    </edge>
    <edge source="MDG" target="CHE">
      <data key="d0">48568</data>
    </edge>
    <edge source="MWI" target="MOZ">
      <data key="d0">1104463</data>
    </edge>
    <edge source="MWI" target="ZAF">
      <data key="d0">70623</data>
    </edge>
    <edge source="MWI" target="ZWE">
      <data key="d0">956155</data>
    </edge>
    <edge source="MWI" target="CHE">
      <data key="d0">510657</data>
    </edge>
    <edge source="MWI" target="TZA">
      <data key="d0">285954</data>
    </edge>
    <edge source="PAK" target="DZA">
      <data key="d0">109043</data>
    </edge>
    <edge source="PAK" target="AZE">
      <data key="d0">227162</data>
    </edge>
    <edge source="PAK" target="ARG">
      <data key="d0">45368</data>
    </edge>
    <edge source="PAK" target="AUS">
      <data key="d0">3684111</data>
    </edge>
    <edge source="PAK" target="BEL">
      <data key="d0">3436950</data>
    </edge>
    <edge source="PAK" target="BOL">
      <data key="d0">106014</data>
    </edge>
    <edge source="PAK" target="BDI">
      <data key="d0">23462</data>
    </edge>
    <edge source="PAK" target="BLR">
      <data key="d0">111076</data>
    </edge>
    <edge source="PAK" target="CMR">
      <data key="d0">2843145</data>
    </edge>
    <edge source="PAK" target="CAN">
      <data key="d0">4608888</data>
    </edge>
    <edge source="PAK" target="CAF">
      <data key="d0">594828</data>
    </edge>
    <edge source="PAK" target="LKA">
      <data key="d0">3702380</data>
    </edge>
    <edge source="PAK" target="CHL">
      <data key="d0">27425</data>
    </edge>
    <edge source="PAK" target="CHN">
      <data key="d0">321715</data>
    </edge>
    <edge source="PAK" target="BEN">
      <data key="d0">1830009</data>
    </edge>
    <edge source="PAK" target="DNK">
      <data key="d0">196940</data>
    </edge>
    <edge source="PAK" target="FIN">
      <data key="d0">57659</data>
    </edge>
    <edge source="PAK" target="FRA">
      <data key="d0">2182370</data>
    </edge>
    <edge source="PAK" target="GEO">
      <data key="d0">16632</data>
    </edge>
    <edge source="PAK" target="DEU">
      <data key="d0">1719613</data>
    </edge>
    <edge source="PAK" target="GHA">
      <data key="d0">1475611</data>
    </edge>
    <edge source="PAK" target="GRC">
      <data key="d0">431854</data>
    </edge>
    <edge source="PAK" target="HKG">
      <data key="d0">1544527</data>
    </edge>
    <edge source="PAK" target="IDN">
      <data key="d0">6808217</data>
    </edge>
    <edge source="PAK" target="IRL">
      <data key="d0">583545</data>
    </edge>
    <edge source="PAK" target="ITA">
      <data key="d0">3189908</data>
    </edge>
    <edge source="PAK" target="CIV">
      <data key="d0">1701497</data>
    </edge>
    <edge source="PAK" target="JPN">
      <data key="d0">391268</data>
    </edge>
    <edge source="PAK" target="JOR">
      <data key="d0">390516</data>
    </edge>
    <edge source="PAK" target="KOR">
      <data key="d0">57664</data>
    </edge>
    <edge source="PAK" target="LBN">
      <data key="d0">600868</data>
    </edge>
    <edge source="PAK" target="LTU">
      <data key="d0">11244</data>
    </edge>
    <edge source="PAK" target="MDG">
      <data key="d0">8231335</data>
    </edge>
    <edge source="PAK" target="MYS">
      <data key="d0">13986808</data>
    </edge>
    <edge source="PAK" target="MRT">
      <data key="d0">1985742</data>
    </edge>
    <edge source="PAK" target="MUS">
      <data key="d0">9081686</data>
    </edge>
    <edge source="PAK" target="MAR">
      <data key="d0">3751834</data>
    </edge>
    <edge source="PAK" target="OMN">
      <data key="d0">26378886</data>
    </edge>
    <edge source="PAK" target="NLD">
      <data key="d0">6673513</data>
    </edge>
    <edge source="PAK" target="NZL">
      <data key="d0">701314</data>
    </edge>
    <edge source="PAK" target="NER">
      <data key="d0">28105</data>
    </edge>
    <edge source="PAK" target="NOR">
      <data key="d0">476899</data>
    </edge>
    <edge source="PAK" target="PAN">
      <data key="d0">60109</data>
    </edge>
    <edge source="PAK" target="PHL">
      <data key="d0">16894</data>
    </edge>
    <edge source="PAK" target="POL">
      <data key="d0">184699</data>
    </edge>
    <edge source="PAK" target="ROU">
      <data key="d0">96642</data>
    </edge>
    <edge source="PAK" target="RUS">
      <data key="d0">535034</data>
    </edge>
    <edge source="PAK" target="SAU">
      <data key="d0">40797024</data>
    </edge>
    <edge source="PAK" target="SEN">
      <data key="d0">13800</data>
    </edge>
    <edge source="PAK" target="IND">
      <data key="d0">12179230</data>
    </edge>
    <edge source="PAK" target="SGP">
      <data key="d0">1485930</data>
    </edge>
    <edge source="PAK" target="ZAF">
      <data key="d0">7816616</data>
    </edge>
    <edge source="PAK" target="ZWE">
      <data key="d0">84599</data>
    </edge>
    <edge source="PAK" target="ESP">
      <data key="d0">63156</data>
    </edge>
    <edge source="PAK" target="SWE">
      <data key="d0">456081</data>
    </edge>
    <edge source="PAK" target="CHE">
      <data key="d0">1307967</data>
    </edge>
    <edge source="PAK" target="THA">
      <data key="d0">24107</data>
    </edge>
    <edge source="PAK" target="TGO">
      <data key="d0">56425</data>
    </edge>
    <edge source="PAK" target="ARE">
      <data key="d0">103568368</data>
    </edge>
    <edge source="PAK" target="TUR">
      <data key="d0">364845</data>
    </edge>
    <edge source="PAK" target="UGA">
      <data key="d0">211252</data>
    </edge>
    <edge source="PAK" target="UKR">
      <data key="d0">365309</data>
    </edge>
    <edge source="PAK" target="EGY">
      <data key="d0">183343</data>
    </edge>
    <edge source="PAK" target="GBR">
      <data key="d0">14831964</data>
    </edge>
    <edge source="PAK" target="TZA">
      <data key="d0">3137740</data>
    </edge>
    <edge source="PAK" target="USA">
      <data key="d0">9553121</data>
    </edge>
    <edge source="PHL" target="AUS">
      <data key="d0">540467</data>
    </edge>
    <edge source="PHL" target="BEL">
      <data key="d0">18504</data>
    </edge>
    <edge source="PHL" target="CAN">
      <data key="d0">1107137</data>
    </edge>
    <edge source="PHL" target="LKA">
      <data key="d0">76808</data>
    </edge>
    <edge source="PHL" target="CHL">
      <data key="d0">101044</data>
    </edge>
    <edge source="PHL" target="CHN">
      <data key="d0">67444</data>
    </edge>
    <edge source="PHL" target="COL">
      <data key="d0">240390</data>
    </edge>
    <edge source="PHL" target="FRA">
      <data key="d0">20049</data>
    </edge>
    <edge source="PHL" target="DEU">
      <data key="d0">11357</data>
    </edge>
    <edge source="PHL" target="GRC">
      <data key="d0">23787</data>
    </edge>
    <edge source="PHL" target="HKG">
      <data key="d0">1206484</data>
    </edge>
    <edge source="PHL" target="IDN">
      <data key="d0">1475391</data>
    </edge>
    <edge source="PHL" target="ISR">
      <data key="d0">77699</data>
    </edge>
    <edge source="PHL" target="ITA">
      <data key="d0">120588</data>
    </edge>
    <edge source="PHL" target="JPN">
      <data key="d0">245953</data>
    </edge>
    <edge source="PHL" target="KOR">
      <data key="d0">493966</data>
    </edge>
    <edge source="PHL" target="LBN">
      <data key="d0">23410</data>
    </edge>
    <edge source="PHL" target="MYS">
      <data key="d0">5859991</data>
    </edge>
    <edge source="PHL" target="MUS">
      <data key="d0">145143</data>
    </edge>
    <edge source="PHL" target="MEX">
      <data key="d0">46332</data>
    </edge>
    <edge source="PHL" target="OMN">
      <data key="d0">87617</data>
    </edge>
    <edge source="PHL" target="NLD">
      <data key="d0">261538</data>
    </edge>
    <edge source="PHL" target="NZL">
      <data key="d0">50606</data>
    </edge>
    <edge source="PHL" target="NOR">
      <data key="d0">30026</data>
    </edge>
    <edge source="PHL" target="SAU">
      <data key="d0">843574</data>
    </edge>
    <edge source="PHL" target="SGP">
      <data key="d0">1139101</data>
    </edge>
    <edge source="PHL" target="VNM">
      <data key="d0">70655</data>
    </edge>
    <edge source="PHL" target="ZAF">
      <data key="d0">18306</data>
    </edge>
    <edge source="PHL" target="SWE">
      <data key="d0">45975</data>
    </edge>
    <edge source="PHL" target="THA">
      <data key="d0">2175556</data>
    </edge>
    <edge source="PHL" target="ARE">
      <data key="d0">479281</data>
    </edge>
    <edge source="PHL" target="GBR">
      <data key="d0">38493</data>
    </edge>
    <edge source="PHL" target="USA">
      <data key="d0">6892002</data>
    </edge>
    <edge source="SWE" target="AUS">
      <data key="d0">112509</data>
    </edge>
    <edge source="SWE" target="AUT">
      <data key="d0">2101655</data>
    </edge>
    <edge source="SWE" target="ARM">
      <data key="d0">3347872</data>
    </edge>
    <edge source="SWE" target="BEL">
      <data key="d0">5589426</data>
    </edge>
    <edge source="SWE" target="CAN">
      <data key="d0">1222100</data>
    </edge>
    <edge source="SWE" target="CHL">
      <data key="d0">1081219</data>
    </edge>
    <edge source="SWE" target="CHN">
      <data key="d0">102142</data>
    </edge>
    <edge source="SWE" target="COL">
      <data key="d0">6722916</data>
    </edge>
    <edge source="SWE" target="HRV">
      <data key="d0">36230</data>
    </edge>
    <edge source="SWE" target="CZE">
      <data key="d0">147211</data>
    </edge>
    <edge source="SWE" target="DNK">
      <data key="d0">55191485</data>
    </edge>
    <edge source="SWE" target="EST">
      <data key="d0">5087992</data>
    </edge>
    <edge source="SWE" target="FIN">
      <data key="d0">32146072</data>
    </edge>
    <edge source="SWE" target="FRA">
      <data key="d0">18183202</data>
    </edge>
    <edge source="SWE" target="DEU">
      <data key="d0">30146668</data>
    </edge>
    <edge source="SWE" target="GRC">
      <data key="d0">166963</data>
    </edge>
    <edge source="SWE" target="HKG">
      <data key="d0">84463</data>
    </edge>
    <edge source="SWE" target="HUN">
      <data key="d0">238440</data>
    </edge>
    <edge source="SWE" target="IRL">
      <data key="d0">537990</data>
    </edge>
    <edge source="SWE" target="ISR">
      <data key="d0">65476</data>
    </edge>
    <edge source="SWE" target="ITA">
      <data key="d0">1941240</data>
    </edge>
    <edge source="SWE" target="JPN">
      <data key="d0">159215</data>
    </edge>
    <edge source="SWE" target="JOR">
      <data key="d0">5073151</data>
    </edge>
    <edge source="SWE" target="KOR">
      <data key="d0">62202</data>
    </edge>
    <edge source="SWE" target="LBN">
      <data key="d0">30010</data>
    </edge>
    <edge source="SWE" target="LVA">
      <data key="d0">3228379</data>
    </edge>
    <edge source="SWE" target="LTU">
      <data key="d0">3224887</data>
    </edge>
    <edge source="SWE" target="MYS">
      <data key="d0">15605</data>
    </edge>
    <edge source="SWE" target="MEX">
      <data key="d0">48124</data>
    </edge>
    <edge source="SWE" target="MAR">
      <data key="d0">4483435</data>
    </edge>
    <edge source="SWE" target="NLD">
      <data key="d0">4539744</data>
    </edge>
    <edge source="SWE" target="NZL">
      <data key="d0">13968</data>
    </edge>
    <edge source="SWE" target="NOR">
      <data key="d0">49378897</data>
    </edge>
    <edge source="SWE" target="PER">
      <data key="d0">4806011</data>
    </edge>
    <edge source="SWE" target="POL">
      <data key="d0">17441801</data>
    </edge>
    <edge source="SWE" target="PRT">
      <data key="d0">150048</data>
    </edge>
    <edge source="SWE" target="ROU">
      <data key="d0">12877</data>
    </edge>
    <edge source="SWE" target="RUS">
      <data key="d0">10703608</data>
    </edge>
    <edge source="SWE" target="SAU">
      <data key="d0">13340961</data>
    </edge>
    <edge source="SWE" target="SGP">
      <data key="d0">109017</data>
    </edge>
    <edge source="SWE" target="SVK">
      <data key="d0">252408</data>
    </edge>
    <edge source="SWE" target="ZAF">
      <data key="d0">34375</data>
    </edge>
    <edge source="SWE" target="ESP">
      <data key="d0">1270334</data>
    </edge>
    <edge source="SWE" target="CHE">
      <data key="d0">3204589</data>
    </edge>
    <edge source="SWE" target="ARE">
      <data key="d0">7058478</data>
    </edge>
    <edge source="SWE" target="TUN">
      <data key="d0">13590532</data>
    </edge>
    <edge source="SWE" target="TUR">
      <data key="d0">432793</data>
    </edge>
    <edge source="SWE" target="UKR">
      <data key="d0">2120970</data>
    </edge>
    <edge source="SWE" target="GBR">
      <data key="d0">7525209</data>
    </edge>
    <edge source="SWE" target="USA">
      <data key="d0">33309571</data>
    </edge>
    <edge source="SWE" target="SRB">
      <data key="d0">34484</data>
    </edge>
    <edge source="HRV" target="ALB">
      <data key="d0">2608537</data>
    </edge>
    <edge source="HRV" target="AZE">
      <data key="d0">18410</data>
    </edge>
    <edge source="HRV" target="AUS">
      <data key="d0">547421</data>
    </edge>
    <edge source="HRV" target="AUT">
      <data key="d0">241840</data>
    </edge>
    <edge source="HRV" target="CAN">
      <data key="d0">367524</data>
    </edge>
    <edge source="HRV" target="CZE">
      <data key="d0">307921</data>
    </edge>
    <edge source="HRV" target="FRA">
      <data key="d0">2718895</data>
    </edge>
    <edge source="HRV" target="GEO">
      <data key="d0">319329</data>
    </edge>
    <edge source="HRV" target="DEU">
      <data key="d0">729220</data>
    </edge>
    <edge source="HRV" target="HUN">
      <data key="d0">432215</data>
    </edge>
    <edge source="HRV" target="LBN">
      <data key="d0">2390936</data>
    </edge>
    <edge source="HRV" target="POL">
      <data key="d0">89892</data>
    </edge>
    <edge source="HRV" target="PRT">
      <data key="d0">26206</data>
    </edge>
    <edge source="HRV" target="ROU">
      <data key="d0">367243</data>
    </edge>
    <edge source="HRV" target="RUS">
      <data key="d0">92777</data>
    </edge>
    <edge source="HRV" target="SAU">
      <data key="d0">1597641</data>
    </edge>
    <edge source="HRV" target="SVK">
      <data key="d0">58260</data>
    </edge>
    <edge source="HRV" target="SVN">
      <data key="d0">7531553</data>
    </edge>
    <edge source="HRV" target="ESP">
      <data key="d0">11595</data>
    </edge>
    <edge source="HRV" target="SWE">
      <data key="d0">102646</data>
    </edge>
    <edge source="HRV" target="CHE">
      <data key="d0">7954464</data>
    </edge>
    <edge source="HRV" target="TUR">
      <data key="d0">3242973</data>
    </edge>
    <edge source="HRV" target="UKR">
      <data key="d0">2068908</data>
    </edge>
    <edge source="HRV" target="MKD">
      <data key="d0">1158739</data>
    </edge>
    <edge source="HRV" target="EGY">
      <data key="d0">14159</data>
    </edge>
    <edge source="HRV" target="GBR">
      <data key="d0">56132</data>
    </edge>
    <edge source="HRV" target="USA">
      <data key="d0">1226321</data>
    </edge>
    <edge source="HRV" target="SRB">
      <data key="d0">764457</data>
    </edge>
    <edge source="CZE" target="AZE">
      <data key="d0">89136</data>
    </edge>
    <edge source="CZE" target="AUS">
      <data key="d0">34986</data>
    </edge>
    <edge source="CZE" target="AUT">
      <data key="d0">2877425</data>
    </edge>
    <edge source="CZE" target="ARM">
      <data key="d0">40329</data>
    </edge>
    <edge source="CZE" target="BEL">
      <data key="d0">2661064</data>
    </edge>
    <edge source="CZE" target="BRA">
      <data key="d0">1417634</data>
    </edge>
    <edge source="CZE" target="BGR">
      <data key="d0">382974</data>
    </edge>
    <edge source="CZE" target="BLR">
      <data key="d0">44943486</data>
    </edge>
    <edge source="CZE" target="CAN">
      <data key="d0">22809</data>
    </edge>
    <edge source="CZE" target="HRV">
      <data key="d0">268717</data>
    </edge>
    <edge source="CZE" target="DNK">
      <data key="d0">46338</data>
    </edge>
    <edge source="CZE" target="EST">
      <data key="d0">245252</data>
    </edge>
    <edge source="CZE" target="FRA">
      <data key="d0">295151</data>
    </edge>
    <edge source="CZE" target="DEU">
      <data key="d0">16329511</data>
    </edge>
    <edge source="CZE" target="HUN">
      <data key="d0">2294664</data>
    </edge>
    <edge source="CZE" target="IDN">
      <data key="d0">335490</data>
    </edge>
    <edge source="CZE" target="ITA">
      <data key="d0">133263</data>
    </edge>
    <edge source="CZE" target="JPN">
      <data key="d0">1228831</data>
    </edge>
    <edge source="CZE" target="KAZ">
      <data key="d0">112562</data>
    </edge>
    <edge source="CZE" target="LVA">
      <data key="d0">533564</data>
    </edge>
    <edge source="CZE" target="LTU">
      <data key="d0">2476977</data>
    </edge>
    <edge source="CZE" target="MEX">
      <data key="d0">30666</data>
    </edge>
    <edge source="CZE" target="MDA">
      <data key="d0">1770150</data>
    </edge>
    <edge source="CZE" target="NLD">
      <data key="d0">1476497</data>
    </edge>
    <edge source="CZE" target="POL">
      <data key="d0">71152853</data>
    </edge>
    <edge source="CZE" target="ROU">
      <data key="d0">2661458</data>
    </edge>
    <edge source="CZE" target="RUS">
      <data key="d0">2815709</data>
    </edge>
    <edge source="CZE" target="SAU">
      <data key="d0">455962</data>
    </edge>
    <edge source="CZE" target="SEN">
      <data key="d0">22930</data>
    </edge>
    <edge source="CZE" target="SVK">
      <data key="d0">32629798</data>
    </edge>
    <edge source="CZE" target="SVN">
      <data key="d0">9447539</data>
    </edge>
    <edge source="CZE" target="ESP">
      <data key="d0">37389</data>
    </edge>
    <edge source="CZE" target="SWE">
      <data key="d0">64022</data>
    </edge>
    <edge source="CZE" target="CHE">
      <data key="d0">927593</data>
    </edge>
    <edge source="CZE" target="UKR">
      <data key="d0">8378651</data>
    </edge>
    <edge source="CZE" target="MKD">
      <data key="d0">671539</data>
    </edge>
    <edge source="CZE" target="EGY">
      <data key="d0">28846</data>
    </edge>
    <edge source="CZE" target="GBR">
      <data key="d0">107752</data>
    </edge>
    <edge source="CZE" target="USA">
      <data key="d0">129169</data>
    </edge>
    <edge source="CZE" target="BFA">
      <data key="d0">41797</data>
    </edge>
    <edge source="CZE" target="SRB">
      <data key="d0">53125</data>
    </edge>
    <edge source="ETH" target="ISR">
      <data key="d0">2816886</data>
    </edge>
    <edge source="ETH" target="SAU">
      <data key="d0">320064</data>
    </edge>
    <edge source="ETH" target="ARE">
      <data key="d0">35376</data>
    </edge>
    <edge source="ETH" target="USA">
      <data key="d0">280114</data>
    </edge>
    <edge source="EST" target="ARM">
      <data key="d0">20478</data>
    </edge>
    <edge source="EST" target="BLR">
      <data key="d0">157650</data>
    </edge>
    <edge source="EST" target="FIN">
      <data key="d0">401022</data>
    </edge>
    <edge source="EST" target="DEU">
      <data key="d0">146346</data>
    </edge>
    <edge source="EST" target="KAZ">
      <data key="d0">40031</data>
    </edge>
    <edge source="EST" target="LVA">
      <data key="d0">1965129</data>
    </edge>
    <edge source="EST" target="LTU">
      <data key="d0">2118420</data>
    </edge>
    <edge source="EST" target="NOR">
      <data key="d0">267998</data>
    </edge>
    <edge source="EST" target="PAN">
      <data key="d0">23677</data>
    </edge>
    <edge source="EST" target="POL">
      <data key="d0">70588</data>
    </edge>
    <edge source="EST" target="RUS">
      <data key="d0">355562</data>
    </edge>
    <edge source="EST" target="SWE">
      <data key="d0">420693</data>
    </edge>
    <edge source="EST" target="UKR">
      <data key="d0">256486</data>
    </edge>
    <edge source="FIN" target="AZE">
      <data key="d0">11916</data>
    </edge>
    <edge source="FIN" target="AUS">
      <data key="d0">64136</data>
    </edge>
    <edge source="FIN" target="AUT">
      <data key="d0">180685</data>
    </edge>
    <edge source="FIN" target="BEL">
      <data key="d0">394253</data>
    </edge>
    <edge source="FIN" target="BLR">
      <data key="d0">80552</data>
    </edge>
    <edge source="FIN" target="CAN">
      <data key="d0">201745</data>
    </edge>
    <edge source="FIN" target="CZE">
      <data key="d0">99533</data>
    </edge>
    <edge source="FIN" target="DNK">
      <data key="d0">5936486</data>
    </edge>
    <edge source="FIN" target="EST">
      <data key="d0">6781699</data>
    </edge>
    <edge source="FIN" target="FRA">
      <data key="d0">662032</data>
    </edge>
    <edge source="FIN" target="DEU">
      <data key="d0">9555851</data>
    </edge>
    <edge source="FIN" target="GRC">
      <data key="d0">142434</data>
    </edge>
    <edge source="FIN" target="GTM">
      <data key="d0">367834</data>
    </edge>
    <edge source="FIN" target="HUN">
      <data key="d0">13181</data>
    </edge>
    <edge source="FIN" target="JPN">
      <data key="d0">273893</data>
    </edge>
    <edge source="FIN" target="KAZ">
      <data key="d0">59524</data>
    </edge>
    <edge source="FIN" target="LVA">
      <data key="d0">1284085</data>
    </edge>
    <edge source="FIN" target="LTU">
      <data key="d0">3269588</data>
    </edge>
    <edge source="FIN" target="MDA">
      <data key="d0">19716</data>
    </edge>
    <edge source="FIN" target="NLD">
      <data key="d0">1739935</data>
    </edge>
    <edge source="FIN" target="NOR">
      <data key="d0">2244224</data>
    </edge>
    <edge source="FIN" target="RUS">
      <data key="d0">26042457</data>
    </edge>
    <edge source="FIN" target="SAU">
      <data key="d0">51914</data>
    </edge>
    <edge source="FIN" target="SVN">
      <data key="d0">87860</data>
    </edge>
    <edge source="FIN" target="ZAF">
      <data key="d0">61321</data>
    </edge>
    <edge source="FIN" target="SWE">
      <data key="d0">9673612</data>
    </edge>
    <edge source="FIN" target="CHE">
      <data key="d0">1913046</data>
    </edge>
    <edge source="FIN" target="TUN">
      <data key="d0">4027186</data>
    </edge>
    <edge source="FIN" target="TUR">
      <data key="d0">56371</data>
    </edge>
    <edge source="FIN" target="UKR">
      <data key="d0">691535</data>
    </edge>
    <edge source="FIN" target="GBR">
      <data key="d0">6266725</data>
    </edge>
    <edge source="FIN" target="USA">
      <data key="d0">12566407</data>
    </edge>
    <edge source="PSE" target="IRL">
      <data key="d0">22908</data>
    </edge>
    <edge source="PSE" target="ISR">
      <data key="d0">3327598</data>
    </edge>
    <edge source="LTU" target="BEL">
      <data key="d0">27190</data>
    </edge>
    <edge source="LTU" target="BLR">
      <data key="d0">12423823</data>
    </edge>
    <edge source="LTU" target="EST">
      <data key="d0">519559</data>
    </edge>
    <edge source="LTU" target="DEU">
      <data key="d0">130419</data>
    </edge>
    <edge source="LTU" target="LVA">
      <data key="d0">2405361</data>
    </edge>
    <edge source="LTU" target="MDA">
      <data key="d0">202976</data>
    </edge>
    <edge source="LTU" target="POL">
      <data key="d0">115905</data>
    </edge>
    <edge source="LTU" target="RUS">
      <data key="d0">2164902</data>
    </edge>
    <edge source="LTU" target="UKR">
      <data key="d0">73061</data>
    </edge>
    <edge source="LTU" target="GBR">
      <data key="d0">13125</data>
    </edge>
    <edge source="LTU" target="USA">
      <data key="d0">55646</data>
    </edge>
    <edge source="ROU" target="DZA">
      <data key="d0">2147000</data>
    </edge>
    <edge source="ROU" target="BGR">
      <data key="d0">3377000</data>
    </edge>
    <edge source="ROU" target="BLR">
      <data key="d0">131000</data>
    </edge>
    <edge source="ROU" target="CMR">
      <data key="d0">471000</data>
    </edge>
    <edge source="ROU" target="HRV">
      <data key="d0">579000</data>
    </edge>
    <edge source="ROU" target="CZE">
      <data key="d0">722000</data>
    </edge>
    <edge source="ROU" target="FRA">
      <data key="d0">181000</data>
    </edge>
    <edge source="ROU" target="GEO">
      <data key="d0">752000</data>
    </edge>
    <edge source="ROU" target="DEU">
      <data key="d0">281000</data>
    </edge>
    <edge source="ROU" target="GRC">
      <data key="d0">228000</data>
    </edge>
    <edge source="ROU" target="HUN">
      <data key="d0">1363000</data>
    </edge>
    <edge source="ROU" target="ISR">
      <data key="d0">486000</data>
    </edge>
    <edge source="ROU" target="ITA">
      <data key="d0">644000</data>
    </edge>
    <edge source="ROU" target="LBN">
      <data key="d0">540000</data>
    </edge>
    <edge source="ROU" target="MDA">
      <data key="d0">1136000</data>
    </edge>
    <edge source="ROU" target="MAR">
      <data key="d0">1406000</data>
    </edge>
    <edge source="ROU" target="NLD">
      <data key="d0">921000</data>
    </edge>
    <edge source="ROU" target="POL">
      <data key="d0">173000</data>
    </edge>
    <edge source="ROU" target="PRT">
      <data key="d0">1962000</data>
    </edge>
    <edge source="ROU" target="RUS">
      <data key="d0">65000</data>
    </edge>
    <edge source="ROU" target="SAU">
      <data key="d0">5100000</data>
    </edge>
    <edge source="ROU" target="SVK">
      <data key="d0">239000</data>
    </edge>
    <edge source="ROU" target="SVN">
      <data key="d0">21000</data>
    </edge>
    <edge source="ROU" target="ESP">
      <data key="d0">1516000</data>
    </edge>
    <edge source="ROU" target="SWE">
      <data key="d0">29000</data>
    </edge>
    <edge source="ROU" target="TUN">
      <data key="d0">2336000</data>
    </edge>
    <edge source="ROU" target="TUR">
      <data key="d0">8085000</data>
    </edge>
    <edge source="ROU" target="UKR">
      <data key="d0">535000</data>
    </edge>
    <edge source="ROU" target="EGY">
      <data key="d0">30000</data>
    </edge>
    <edge source="ROU" target="SRB">
      <data key="d0">56000</data>
    </edge>
    <edge source="SVK" target="AZE">
      <data key="d0">21297</data>
    </edge>
    <edge source="SVK" target="AUT">
      <data key="d0">201122</data>
    </edge>
    <edge source="SVK" target="BEL">
      <data key="d0">1671323</data>
    </edge>
    <edge source="SVK" target="BGR">
      <data key="d0">1013558</data>
    </edge>
    <edge source="SVK" target="BLR">
      <data key="d0">181377</data>
    </edge>
    <edge source="SVK" target="HRV">
      <data key="d0">981913</data>
    </edge>
    <edge source="SVK" target="CZE">
      <data key="d0">22977941</data>
    </edge>
    <edge source="SVK" target="DNK">
      <data key="d0">47666</data>
    </edge>
    <edge source="SVK" target="FRA">
      <data key="d0">25806</data>
    </edge>
    <edge source="SVK" target="DEU">
      <data key="d0">869702</data>
    </edge>
    <edge source="SVK" target="HUN">
      <data key="d0">3222122</data>
    </edge>
    <edge source="SVK" target="ITA">
      <data key="d0">806261</data>
    </edge>
    <edge source="SVK" target="KAZ">
      <data key="d0">838800</data>
    </edge>
    <edge source="SVK" target="LTU">
      <data key="d0">573780</data>
    </edge>
    <edge source="SVK" target="MDA">
      <data key="d0">414638</data>
    </edge>
    <edge source="SVK" target="NLD">
      <data key="d0">1060452</data>
    </edge>
    <edge source="SVK" target="POL">
      <data key="d0">24725305</data>
    </edge>
    <edge source="SVK" target="ROU">
      <data key="d0">2317193</data>
    </edge>
    <edge source="SVK" target="RUS">
      <data key="d0">2288080</data>
    </edge>
    <edge source="SVK" target="SVN">
      <data key="d0">120499</data>
    </edge>
    <edge source="SVK" target="CHE">
      <data key="d0">173749</data>
    </edge>
    <edge source="SVK" target="UKR">
      <data key="d0">3149906</data>
    </edge>
    <edge source="SVK" target="MKD">
      <data key="d0">737763</data>
    </edge>
    <edge source="UKR" target="ALB">
      <data key="d0">450180</data>
    </edge>
    <edge source="UKR" target="DZA">
      <data key="d0">3509550</data>
    </edge>
    <edge source="UKR" target="AZE">
      <data key="d0">860580</data>
    </edge>
    <edge source="UKR" target="AUT">
      <data key="d0">587890</data>
    </edge>
    <edge source="UKR" target="ARM">
      <data key="d0">2354540</data>
    </edge>
    <edge source="UKR" target="BEL">
      <data key="d0">87240</data>
    </edge>
    <edge source="UKR" target="BGR">
      <data key="d0">45360</data>
    </edge>
    <edge source="UKR" target="BLR">
      <data key="d0">25496620</data>
    </edge>
    <edge source="UKR" target="CAN">
      <data key="d0">41860</data>
    </edge>
    <edge source="UKR" target="HRV">
      <data key="d0">183830</data>
    </edge>
    <edge source="UKR" target="CZE">
      <data key="d0">662470</data>
    </edge>
    <edge source="UKR" target="EST">
      <data key="d0">949220</data>
    </edge>
    <edge source="UKR" target="FRA">
      <data key="d0">3268660</data>
    </edge>
    <edge source="UKR" target="GEO">
      <data key="d0">1774690</data>
    </edge>
    <edge source="UKR" target="DEU">
      <data key="d0">1139330</data>
    </edge>
    <edge source="UKR" target="GRC">
      <data key="d0">30500</data>
    </edge>
    <edge source="UKR" target="HUN">
      <data key="d0">448360</data>
    </edge>
    <edge source="UKR" target="IRL">
      <data key="d0">94160</data>
    </edge>
    <edge source="UKR" target="ISR">
      <data key="d0">9320430</data>
    </edge>
    <edge source="UKR" target="KAZ">
      <data key="d0">11780</data>
    </edge>
    <edge source="UKR" target="KGZ">
      <data key="d0">118530</data>
    </edge>
    <edge source="UKR" target="LBN">
      <data key="d0">2195060</data>
    </edge>
    <edge source="UKR" target="LVA">
      <data key="d0">540210</data>
    </edge>
    <edge source="UKR" target="LTU">
      <data key="d0">1142710</data>
    </edge>
    <edge source="UKR" target="MDA">
      <data key="d0">1843100</data>
    </edge>
    <edge source="UKR" target="NLD">
      <data key="d0">3480340</data>
    </edge>
    <edge source="UKR" target="POL">
      <data key="d0">379370</data>
    </edge>
    <edge source="UKR" target="ROU">
      <data key="d0">1058170</data>
    </edge>
    <edge source="UKR" target="RUS">
      <data key="d0">22214110</data>
    </edge>
    <edge source="UKR" target="SAU">
      <data key="d0">9556040</data>
    </edge>
    <edge source="UKR" target="SVK">
      <data key="d0">5115410</data>
    </edge>
    <edge source="UKR" target="SVN">
      <data key="d0">91930</data>
    </edge>
    <edge source="UKR" target="CHE">
      <data key="d0">8943480</data>
    </edge>
    <edge source="UKR" target="TUR">
      <data key="d0">1440200</data>
    </edge>
    <edge source="UKR" target="EGY">
      <data key="d0">476650</data>
    </edge>
    <edge source="UKR" target="GBR">
      <data key="d0">1003110</data>
    </edge>
    <edge source="UKR" target="USA">
      <data key="d0">3199940</data>
    </edge>
    <edge source="MKD" target="ALB">
      <data key="d0">120643</data>
    </edge>
    <edge source="MKD" target="AUS">
      <data key="d0">177609</data>
    </edge>
    <edge source="MKD" target="BGR">
      <data key="d0">223525</data>
    </edge>
    <edge source="MKD" target="HRV">
      <data key="d0">498898</data>
    </edge>
    <edge source="MKD" target="SVN">
      <data key="d0">357179</data>
    </edge>
    <edge source="MKD" target="USA">
      <data key="d0">66590</data>
    </edge>
    <edge source="MKD" target="SRB">
      <data key="d0">2918126</data>
    </edge>
    <edge source="CMR" target="CAF">
      <data key="d0">20312</data>
    </edge>
    <edge source="BEN" target="NER">
      <data key="d0">53019</data>
    </edge>
    <edge source="BEN" target="PAK">
      <data key="d0">308443</data>
    </edge>
    <edge source="GHA" target="GMB">
      <data key="d0">42862</data>
    </edge>
    <edge source="GHA" target="DEU">
      <data key="d0">18114</data>
    </edge>
    <edge source="GHA" target="CIV">
      <data key="d0">13529</data>
    </edge>
    <edge source="GHA" target="NER">
      <data key="d0">48203</data>
    </edge>
    <edge source="GHA" target="PAK">
      <data key="d0">27599</data>
    </edge>
    <edge source="GHA" target="SAU">
      <data key="d0">23257</data>
    </edge>
    <edge source="GHA" target="ZAF">
      <data key="d0">12133</data>
    </edge>
    <edge source="GHA" target="THA">
      <data key="d0">244363</data>
    </edge>
    <edge source="GHA" target="TGO">
      <data key="d0">162426</data>
    </edge>
    <edge source="GHA" target="GBR">
      <data key="d0">38658</data>
    </edge>
    <edge source="GHA" target="USA">
      <data key="d0">31058</data>
    </edge>
    <edge source="GHA" target="BFA">
      <data key="d0">12003</data>
    </edge>
    <edge source="KAZ" target="AZE">
      <data key="d0">391300</data>
    </edge>
    <edge source="KAZ" target="BLR">
      <data key="d0">3895600</data>
    </edge>
    <edge source="KAZ" target="CZE">
      <data key="d0">175400</data>
    </edge>
    <edge source="KAZ" target="GEO">
      <data key="d0">90100</data>
    </edge>
    <edge source="KAZ" target="KGZ">
      <data key="d0">295400</data>
    </edge>
    <edge source="KAZ" target="LVA">
      <data key="d0">178300</data>
    </edge>
    <edge source="KAZ" target="ROU">
      <data key="d0">11400</data>
    </edge>
    <edge source="KAZ" target="RUS">
      <data key="d0">41389600</data>
    </edge>
    <edge source="KAZ" target="SAU">
      <data key="d0">2078700</data>
    </edge>
    <edge source="KAZ" target="CHE">
      <data key="d0">90300</data>
    </edge>
    <edge source="KAZ" target="ARE">
      <data key="d0">65900</data>
    </edge>
    <edge source="KAZ" target="UKR">
      <data key="d0">153000</data>
    </edge>
    <edge source="KAZ" target="GBR">
      <data key="d0">64500</data>
    </edge>
    <edge source="NAM" target="NLD">
      <data key="d0">102191</data>
    </edge>
    <edge source="NAM" target="ZAF">
      <data key="d0">46242</data>
    </edge>
    <edge source="NAM" target="USA">
      <data key="d0">83593</data>
    </edge>
    <edge source="ZWE" target="BWA">
      <data key="d0">2413944</data>
    </edge>
    <edge source="ZWE" target="BRA">
      <data key="d0">268913</data>
    </edge>
    <edge source="ZWE" target="BDI">
      <data key="d0">490992</data>
    </edge>
    <edge source="ZWE" target="CMR">
      <data key="d0">27547</data>
    </edge>
    <edge source="ZWE" target="DEU">
      <data key="d0">13874</data>
    </edge>
    <edge source="ZWE" target="MWI">
      <data key="d0">4075229</data>
    </edge>
    <edge source="ZWE" target="MUS">
      <data key="d0">26535</data>
    </edge>
    <edge source="ZWE" target="MOZ">
      <data key="d0">2376136</data>
    </edge>
    <edge source="ZWE" target="NAM">
      <data key="d0">19285</data>
    </edge>
    <edge source="ZWE" target="NLD">
      <data key="d0">143355</data>
    </edge>
    <edge source="ZWE" target="ZAF">
      <data key="d0">3549181</data>
    </edge>
    <edge source="ZWE" target="SWE">
      <data key="d0">11586</data>
    </edge>
    <edge source="ZWE" target="UGA">
      <data key="d0">91837</data>
    </edge>
    <edge source="ZWE" target="GBR">
      <data key="d0">888330</data>
    </edge>
    <edge source="ZWE" target="TZA">
      <data key="d0">167138</data>
    </edge>
    <edge source="TGO" target="CMR">
      <data key="d0">12612</data>
    </edge>
    <edge source="TGO" target="BEN">
      <data key="d0">3375951</data>
    </edge>
    <edge source="TGO" target="GHA">
      <data key="d0">572292</data>
    </edge>
    <edge source="TGO" target="NER">
      <data key="d0">557998</data>
    </edge>
    <edge source="TGO" target="BFA">
      <data key="d0">542583</data>
    </edge>
    <edge source="UGA" target="BDI">
      <data key="d0">222970</data>
    </edge>
    <edge source="UGA" target="ITA">
      <data key="d0">154098</data>
    </edge>
    <edge source="UGA" target="JPN">
      <data key="d0">43713</data>
    </edge>
    <edge source="UGA" target="MOZ">
      <data key="d0">119742</data>
    </edge>
    <edge source="UGA" target="SEN">
      <data key="d0">17742</data>
    </edge>
    <edge source="UGA" target="ESP">
      <data key="d0">49965</data>
    </edge>
    <edge source="UGA" target="CHE">
      <data key="d0">579212</data>
    </edge>
    <edge source="UGA" target="EGY">
      <data key="d0">25641</data>
    </edge>
    <edge source="UGA" target="GBR">
      <data key="d0">384663</data>
    </edge>
    <edge source="UGA" target="TZA">
      <data key="d0">62029</data>
    </edge>
    <edge source="BFA" target="GHA">
      <data key="d0">87580</data>
    </edge>
    <edge source="BFA" target="CIV">
      <data key="d0">194206</data>
    </edge>
    <edge source="BFA" target="NER">
      <data key="d0">2298476</data>
    </edge>
    <edge source="BFA" target="TGO">
      <data key="d0">17800</data>
    </edge>
    <edge source="BWA" target="MWI">
      <data key="d0">1471431</data>
    </edge>
    <edge source="BWA" target="NAM">
      <data key="d0">147630</data>
    </edge>
    <edge source="BWA" target="ZAF">
      <data key="d0">5396867</data>
    </edge>
    <edge source="BWA" target="ZWE">
      <data key="d0">189210</data>
    </edge>
    <edge source="MDA" target="ARM">
      <data key="d0">37044</data>
    </edge>
    <edge source="MDA" target="BGR">
      <data key="d0">32400</data>
    </edge>
    <edge source="MDA" target="BLR">
      <data key="d0">8267911</data>
    </edge>
    <edge source="MDA" target="EST">
      <data key="d0">54950</data>
    </edge>
    <edge source="MDA" target="DEU">
      <data key="d0">348258</data>
    </edge>
    <edge source="MDA" target="GRC">
      <data key="d0">50690</data>
    </edge>
    <edge source="MDA" target="HUN">
      <data key="d0">229971</data>
    </edge>
    <edge source="MDA" target="ISR">
      <data key="d0">26299</data>
    </edge>
    <edge source="MDA" target="LBN">
      <data key="d0">62327</data>
    </edge>
    <edge source="MDA" target="LTU">
      <data key="d0">75851</data>
    </edge>
    <edge source="MDA" target="ROU">
      <data key="d0">183204</data>
    </edge>
    <edge source="MDA" target="RUS">
      <data key="d0">5263368</data>
    </edge>
    <edge source="MDA" target="UKR">
      <data key="d0">825827</data>
    </edge>
    <edge source="MDA" target="GBR">
      <data key="d0">286205</data>
    </edge>
    <edge source="MDA" target="USA">
      <data key="d0">153263</data>
    </edge>
    <edge source="BLR" target="AZE">
      <data key="d0">80100</data>
    </edge>
    <edge source="BLR" target="DEU">
      <data key="d0">21200</data>
    </edge>
    <edge source="BLR" target="KAZ">
      <data key="d0">122400</data>
    </edge>
    <edge source="BLR" target="LVA">
      <data key="d0">45400</data>
    </edge>
    <edge source="BLR" target="LTU">
      <data key="d0">682000</data>
    </edge>
    <edge source="BLR" target="MDA">
      <data key="d0">70700</data>
    </edge>
    <edge source="BLR" target="RUS">
      <data key="d0">23298700</data>
    </edge>
    <edge source="BLR" target="UKR">
      <data key="d0">161800</data>
    </edge>
    <edge source="KGZ" target="KAZ">
      <data key="d0">101174</data>
    </edge>
    <edge source="NER" target="BEN">
      <data key="d0">16608</data>
    </edge>
  </graph>
</graphml>
