# Supplementary material for: Core-periphery structure in sectoral international trade networks: A new approach to an old theory
Source: PLoS One. 2020 Apr 2;15(4):e0229547. doi: 10.1371/journal.pone.0229547 (PMC7117750; doi:10.1371/journal.pone.0229547)
Supplement: S8 File — (ZIP) [file pone.0229547.s008.zip › S8_File/Networks 2000/41-ANIMAL OILS AND FATS.graphml]

<?xml version='1.0' encoding='utf-8'?>
<graphml xmlns="http://graphml.graphdrawing.org/xmlns" xmlns:xsi="http://www.w3.org/2001/XMLSchema-instance" xsi:schemaLocation="http://graphml.graphdrawing.org/xmlns http://graphml.graphdrawing.org/xmlns/1.0/graphml.xsd">
  <key attr.name="weight" attr.type="long" for="edge" id="d0" />
  <graph edgedefault="directed">
    <node id="ARG" />
    <node id="BOL" />
    <node id="BRA" />
    <node id="CHL" />
    <node id="CHN" />
    <node id="DEU" />
    <node id="ISR" />
    <node id="ITA" />
    <node id="JPN" />
    <node id="MAR" />
    <node id="NLD" />
    <node id="PRY" />
    <node id="RUS" />
    <node id="SEN" />
    <node id="ZAF" />
    <node id="ESP" />
    <node id="URY" />
    <node id="AUS" />
    <node id="BEL" />
    <node id="LKA" />
    <node id="DNK" />
    <node id="FRA" />
    <node id="HKG" />
    <node id="IDN" />
    <node id="KOR" />
    <node id="MDG" />
    <node id="MYS" />
    <node id="MUS" />
    <node id="MEX" />
    <node id="MOZ" />
    <node id="NZL" />
    <node id="PAK" />
    <node id="PHL" />
    <node id="IND" />
    <node id="SGP" />
    <node id="VNM" />
    <node id="ZWE" />
    <node id="THA" />
    <node id="GBR" />
    <node id="USA" />
    <node id="AUT" />
    <node id="BGR" />
    <node id="HRV" />
    <node id="CZE" />
    <node id="EST" />
    <node id="FIN" />
    <node id="HUN" />
    <node id="LVA" />
    <node id="POL" />
    <node id="ROU" />
    <node id="SVK" />
    <node id="SVN" />
    <node id="SWE" />
    <node id="CHE" />
    <node id="MKD" />
    <node id="SRB" />
    <node id="ALB" />
    <node id="ARM" />
    <node id="BLR" />
    <node id="CAN" />
    <node id="COL" />
    <node id="CRI" />
    <node id="GRC" />
    <node id="GTM" />
    <node id="IRL" />
    <node id="CIV" />
    <node id="LTU" />
    <node id="MDA" />
    <node id="PRT" />
    <node id="ARE" />
    <node id="UKR" />
    <node id="EGY" />
    <node id="BWA" />
    <node id="TUR" />
    <node id="DZA" />
    <node id="SLV" />
    <node id="HND" />
    <node id="JAM" />
    <node id="NIC" />
    <node id="NOR" />
    <node id="PAN" />
    <node id="PER" />
    <node id="ECU" />
    <node id="AZE" />
    <node id="CMR" />
    <node id="JOR" />
    <node id="SAU" />
    <node id="TUN" />
    <node id="GEO" />
    <node id="KAZ" />
    <node id="LBN" />
    <node id="TZA" />
    <node id="OMN" />
    <node id="NAM" />
    <node id="KGZ" />
    <node id="GMB" />
    <node id="MWI" />
    <node id="UGA" />
    <node id="GHA" />
    <edge source="ARG" target="BOL">
      <data key="d0">1383071</data>
    </edge>
    <edge source="ARG" target="BRA">
      <data key="d0">6154736</data>
    </edge>
    <edge source="ARG" target="CHL">
      <data key="d0">898288</data>
    </edge>
    <edge source="ARG" target="CHN">
      <data key="d0">25804</data>
    </edge>
    <edge source="ARG" target="DEU">
      <data key="d0">37278</data>
    </edge>
    <edge source="ARG" target="ISR">
      <data key="d0">356354</data>
    </edge>
    <edge source="ARG" target="ITA">
      <data key="d0">987000</data>
    </edge>
    <edge source="ARG" target="JPN">
      <data key="d0">204644</data>
    </edge>
    <edge source="ARG" target="MAR">
      <data key="d0">541500</data>
    </edge>
    <edge source="ARG" target="NLD">
      <data key="d0">305320</data>
    </edge>
    <edge source="ARG" target="PRY">
      <data key="d0">158660</data>
    </edge>
    <edge source="ARG" target="RUS">
      <data key="d0">29965</data>
    </edge>
    <edge source="ARG" target="SEN">
      <data key="d0">71250</data>
    </edge>
    <edge source="ARG" target="ZAF">
      <data key="d0">697852</data>
    </edge>
    <edge source="ARG" target="ESP">
      <data key="d0">180743</data>
    </edge>
    <edge source="ARG" target="URY">
      <data key="d0">588685</data>
    </edge>
    <edge source="BRA" target="ARG">
      <data key="d0">2742795</data>
    </edge>
    <edge source="BRA" target="BOL">
      <data key="d0">59805</data>
    </edge>
    <edge source="BRA" target="CAN">
      <data key="d0">120787</data>
    </edge>
    <edge source="BRA" target="IDN">
      <data key="d0">40815</data>
    </edge>
    <edge source="BRA" target="JPN">
      <data key="d0">149089</data>
    </edge>
    <edge source="BRA" target="MEX">
      <data key="d0">16832</data>
    </edge>
    <edge source="BRA" target="PRY">
      <data key="d0">14156</data>
    </edge>
    <edge source="BRA" target="RUS">
      <data key="d0">587166</data>
    </edge>
    <edge source="BRA" target="USA">
      <data key="d0">27502</data>
    </edge>
    <edge source="BRA" target="URY">
      <data key="d0">738472</data>
    </edge>
    <edge source="CHL" target="ARG">
      <data key="d0">493339</data>
    </edge>
    <edge source="CHL" target="BOL">
      <data key="d0">14626</data>
    </edge>
    <edge source="CHL" target="BRA">
      <data key="d0">129801</data>
    </edge>
    <edge source="CHL" target="COL">
      <data key="d0">68347</data>
    </edge>
    <edge source="CHL" target="ECU">
      <data key="d0">581598</data>
    </edge>
    <edge source="CHL" target="FRA">
      <data key="d0">25272</data>
    </edge>
    <edge source="CHL" target="IDN">
      <data key="d0">30013</data>
    </edge>
    <edge source="CHL" target="MEX">
      <data key="d0">925716</data>
    </edge>
    <edge source="CHL" target="NZL">
      <data key="d0">132762</data>
    </edge>
    <edge source="CHL" target="NOR">
      <data key="d0">1692105</data>
    </edge>
    <edge source="CHL" target="IND">
      <data key="d0">16492</data>
    </edge>
    <edge source="CHL" target="THA">
      <data key="d0">27088</data>
    </edge>
    <edge source="CHL" target="GBR">
      <data key="d0">20406</data>
    </edge>
    <edge source="CHL" target="USA">
      <data key="d0">100203</data>
    </edge>
    <edge source="CHL" target="URY">
      <data key="d0">33470</data>
    </edge>
    <edge source="CHN" target="BEL">
      <data key="d0">122879</data>
    </edge>
    <edge source="CHN" target="BRA">
      <data key="d0">153400</data>
    </edge>
    <edge source="CHN" target="FRA">
      <data key="d0">156121</data>
    </edge>
    <edge source="CHN" target="HKG">
      <data key="d0">3756474</data>
    </edge>
    <edge source="CHN" target="IDN">
      <data key="d0">15543</data>
    </edge>
    <edge source="CHN" target="JPN">
      <data key="d0">1093955</data>
    </edge>
    <edge source="CHN" target="KOR">
      <data key="d0">321035</data>
    </edge>
    <edge source="CHN" target="MYS">
      <data key="d0">39387</data>
    </edge>
    <edge source="CHN" target="NLD">
      <data key="d0">24912</data>
    </edge>
    <edge source="CHN" target="NOR">
      <data key="d0">334114</data>
    </edge>
    <edge source="CHN" target="PHL">
      <data key="d0">86691</data>
    </edge>
    <edge source="CHN" target="POL">
      <data key="d0">42806</data>
    </edge>
    <edge source="CHN" target="SGP">
      <data key="d0">1215425</data>
    </edge>
    <edge source="CHN" target="GBR">
      <data key="d0">1008381</data>
    </edge>
    <edge source="CHN" target="USA">
      <data key="d0">62198</data>
    </edge>
    <edge source="DEU" target="DZA">
      <data key="d0">104000</data>
    </edge>
    <edge source="DEU" target="AUS">
      <data key="d0">626000</data>
    </edge>
    <edge source="DEU" target="AUT">
      <data key="d0">1507000</data>
    </edge>
    <edge source="DEU" target="BEL">
      <data key="d0">5757000</data>
    </edge>
    <edge source="DEU" target="BRA">
      <data key="d0">51000</data>
    </edge>
    <edge source="DEU" target="BGR">
      <data key="d0">429000</data>
    </edge>
    <edge source="DEU" target="BLR">
      <data key="d0">83000</data>
    </edge>
    <edge source="DEU" target="CHN">
      <data key="d0">127000</data>
    </edge>
    <edge source="DEU" target="COL">
      <data key="d0">99000</data>
    </edge>
    <edge source="DEU" target="CRI">
      <data key="d0">12000</data>
    </edge>
    <edge source="DEU" target="HRV">
      <data key="d0">79000</data>
    </edge>
    <edge source="DEU" target="CZE">
      <data key="d0">1662000</data>
    </edge>
    <edge source="DEU" target="DNK">
      <data key="d0">2282000</data>
    </edge>
    <edge source="DEU" target="SLV">
      <data key="d0">15000</data>
    </edge>
    <edge source="DEU" target="FIN">
      <data key="d0">19000</data>
    </edge>
    <edge source="DEU" target="FRA">
      <data key="d0">4200000</data>
    </edge>
    <edge source="DEU" target="GEO">
      <data key="d0">29000</data>
    </edge>
    <edge source="DEU" target="GRC">
      <data key="d0">311000</data>
    </edge>
    <edge source="DEU" target="HKG">
      <data key="d0">16000</data>
    </edge>
    <edge source="DEU" target="HUN">
      <data key="d0">422000</data>
    </edge>
    <edge source="DEU" target="IDN">
      <data key="d0">28000</data>
    </edge>
    <edge source="DEU" target="IRL">
      <data key="d0">205000</data>
    </edge>
    <edge source="DEU" target="ITA">
      <data key="d0">6846000</data>
    </edge>
    <edge source="DEU" target="KAZ">
      <data key="d0">50000</data>
    </edge>
    <edge source="DEU" target="KOR">
      <data key="d0">32000</data>
    </edge>
    <edge source="DEU" target="LBN">
      <data key="d0">71000</data>
    </edge>
    <edge source="DEU" target="LVA">
      <data key="d0">278000</data>
    </edge>
    <edge source="DEU" target="LTU">
      <data key="d0">418000</data>
    </edge>
    <edge source="DEU" target="MDA">
      <data key="d0">161000</data>
    </edge>
    <edge source="DEU" target="NLD">
      <data key="d0">35358000</data>
    </edge>
    <edge source="DEU" target="NZL">
      <data key="d0">10000</data>
    </edge>
    <edge source="DEU" target="NOR">
      <data key="d0">173000</data>
    </edge>
    <edge source="DEU" target="PAK">
      <data key="d0">10000</data>
    </edge>
    <edge source="DEU" target="PHL">
      <data key="d0">280000</data>
    </edge>
    <edge source="DEU" target="POL">
      <data key="d0">839000</data>
    </edge>
    <edge source="DEU" target="PRT">
      <data key="d0">76000</data>
    </edge>
    <edge source="DEU" target="ROU">
      <data key="d0">419000</data>
    </edge>
    <edge source="DEU" target="RUS">
      <data key="d0">11285000</data>
    </edge>
    <edge source="DEU" target="IND">
      <data key="d0">27000</data>
    </edge>
    <edge source="DEU" target="SGP">
      <data key="d0">54000</data>
    </edge>
    <edge source="DEU" target="SVK">
      <data key="d0">908000</data>
    </edge>
    <edge source="DEU" target="SVN">
      <data key="d0">170000</data>
    </edge>
    <edge source="DEU" target="ZAF">
      <data key="d0">53000</data>
    </edge>
    <edge source="DEU" target="ESP">
      <data key="d0">2011000</data>
    </edge>
    <edge source="DEU" target="SWE">
      <data key="d0">600000</data>
    </edge>
    <edge source="DEU" target="CHE">
      <data key="d0">2745000</data>
    </edge>
    <edge source="DEU" target="THA">
      <data key="d0">25000</data>
    </edge>
    <edge source="DEU" target="TUN">
      <data key="d0">13000</data>
    </edge>
    <edge source="DEU" target="TUR">
      <data key="d0">1594000</data>
    </edge>
    <edge source="DEU" target="UKR">
      <data key="d0">138000</data>
    </edge>
    <edge source="DEU" target="MKD">
      <data key="d0">82000</data>
    </edge>
    <edge source="DEU" target="EGY">
      <data key="d0">16000</data>
    </edge>
    <edge source="DEU" target="GBR">
      <data key="d0">6143000</data>
    </edge>
    <edge source="DEU" target="TZA">
      <data key="d0">13000</data>
    </edge>
    <edge source="DEU" target="USA">
      <data key="d0">1753000</data>
    </edge>
    <edge source="DEU" target="SRB">
      <data key="d0">248000</data>
    </edge>
    <edge source="ITA" target="ALB">
      <data key="d0">401861</data>
    </edge>
    <edge source="ITA" target="AUT">
      <data key="d0">1489624</data>
    </edge>
    <edge source="ITA" target="ARM">
      <data key="d0">52920</data>
    </edge>
    <edge source="ITA" target="BEL">
      <data key="d0">3610544</data>
    </edge>
    <edge source="ITA" target="BLR">
      <data key="d0">11988</data>
    </edge>
    <edge source="ITA" target="CHN">
      <data key="d0">49245</data>
    </edge>
    <edge source="ITA" target="HRV">
      <data key="d0">249165</data>
    </edge>
    <edge source="ITA" target="CZE">
      <data key="d0">546001</data>
    </edge>
    <edge source="ITA" target="DNK">
      <data key="d0">210980</data>
    </edge>
    <edge source="ITA" target="FRA">
      <data key="d0">13963082</data>
    </edge>
    <edge source="ITA" target="DEU">
      <data key="d0">6160632</data>
    </edge>
    <edge source="ITA" target="GRC">
      <data key="d0">35235</data>
    </edge>
    <edge source="ITA" target="HKG">
      <data key="d0">111769</data>
    </edge>
    <edge source="ITA" target="HUN">
      <data key="d0">55738</data>
    </edge>
    <edge source="ITA" target="KOR">
      <data key="d0">47920</data>
    </edge>
    <edge source="ITA" target="MDA">
      <data key="d0">21456</data>
    </edge>
    <edge source="ITA" target="NLD">
      <data key="d0">3068488</data>
    </edge>
    <edge source="ITA" target="PHL">
      <data key="d0">21549</data>
    </edge>
    <edge source="ITA" target="POL">
      <data key="d0">727507</data>
    </edge>
    <edge source="ITA" target="ROU">
      <data key="d0">637529</data>
    </edge>
    <edge source="ITA" target="RUS">
      <data key="d0">1720641</data>
    </edge>
    <edge source="ITA" target="SVK">
      <data key="d0">340124</data>
    </edge>
    <edge source="ITA" target="SVN">
      <data key="d0">557467</data>
    </edge>
    <edge source="ITA" target="ESP">
      <data key="d0">7186504</data>
    </edge>
    <edge source="ITA" target="CHE">
      <data key="d0">217979</data>
    </edge>
    <edge source="ITA" target="TUN">
      <data key="d0">19033</data>
    </edge>
    <edge source="ITA" target="TUR">
      <data key="d0">73975</data>
    </edge>
    <edge source="ITA" target="UKR">
      <data key="d0">57626</data>
    </edge>
    <edge source="ITA" target="MKD">
      <data key="d0">114007</data>
    </edge>
    <edge source="ITA" target="GBR">
      <data key="d0">3687314</data>
    </edge>
    <edge source="ITA" target="USA">
      <data key="d0">48935</data>
    </edge>
    <edge source="ITA" target="URY">
      <data key="d0">56265</data>
    </edge>
    <edge source="JPN" target="AUS">
      <data key="d0">148791</data>
    </edge>
    <edge source="JPN" target="BEL">
      <data key="d0">164100</data>
    </edge>
    <edge source="JPN" target="BRA">
      <data key="d0">61777</data>
    </edge>
    <edge source="JPN" target="CAN">
      <data key="d0">81633</data>
    </edge>
    <edge source="JPN" target="CHN">
      <data key="d0">382953</data>
    </edge>
    <edge source="JPN" target="DNK">
      <data key="d0">86931</data>
    </edge>
    <edge source="JPN" target="FRA">
      <data key="d0">71101</data>
    </edge>
    <edge source="JPN" target="DEU">
      <data key="d0">1407712</data>
    </edge>
    <edge source="JPN" target="HKG">
      <data key="d0">1185835</data>
    </edge>
    <edge source="JPN" target="IDN">
      <data key="d0">148299</data>
    </edge>
    <edge source="JPN" target="ITA">
      <data key="d0">506117</data>
    </edge>
    <edge source="JPN" target="KOR">
      <data key="d0">6720799</data>
    </edge>
    <edge source="JPN" target="MYS">
      <data key="d0">55393</data>
    </edge>
    <edge source="JPN" target="NLD">
      <data key="d0">98278</data>
    </edge>
    <edge source="JPN" target="NZL">
      <data key="d0">15551</data>
    </edge>
    <edge source="JPN" target="NOR">
      <data key="d0">355405</data>
    </edge>
    <edge source="JPN" target="SGP">
      <data key="d0">89222</data>
    </edge>
    <edge source="JPN" target="VNM">
      <data key="d0">20663</data>
    </edge>
    <edge source="JPN" target="CHE">
      <data key="d0">479905</data>
    </edge>
    <edge source="JPN" target="THA">
      <data key="d0">33106</data>
    </edge>
    <edge source="JPN" target="GBR">
      <data key="d0">1052678</data>
    </edge>
    <edge source="JPN" target="USA">
      <data key="d0">6248512</data>
    </edge>
    <edge source="MAR" target="FRA">
      <data key="d0">225982</data>
    </edge>
    <edge source="MAR" target="NOR">
      <data key="d0">1771383</data>
    </edge>
    <edge source="MAR" target="ESP">
      <data key="d0">235932</data>
    </edge>
    <edge source="NLD" target="ARG">
      <data key="d0">254062</data>
    </edge>
    <edge source="NLD" target="AUS">
      <data key="d0">34059</data>
    </edge>
    <edge source="NLD" target="AUT">
      <data key="d0">818337</data>
    </edge>
    <edge source="NLD" target="BEL">
      <data key="d0">14731900</data>
    </edge>
    <edge source="NLD" target="BRA">
      <data key="d0">419754</data>
    </edge>
    <edge source="NLD" target="BGR">
      <data key="d0">340590</data>
    </edge>
    <edge source="NLD" target="BLR">
      <data key="d0">72721</data>
    </edge>
    <edge source="NLD" target="CHL">
      <data key="d0">81926</data>
    </edge>
    <edge source="NLD" target="CHN">
      <data key="d0">505362</data>
    </edge>
    <edge source="NLD" target="COL">
      <data key="d0">92051</data>
    </edge>
    <edge source="NLD" target="HRV">
      <data key="d0">19331</data>
    </edge>
    <edge source="NLD" target="CZE">
      <data key="d0">168454</data>
    </edge>
    <edge source="NLD" target="DNK">
      <data key="d0">517329</data>
    </edge>
    <edge source="NLD" target="ECU">
      <data key="d0">23013</data>
    </edge>
    <edge source="NLD" target="SLV">
      <data key="d0">14728</data>
    </edge>
    <edge source="NLD" target="FIN">
      <data key="d0">70880</data>
    </edge>
    <edge source="NLD" target="FRA">
      <data key="d0">2744972</data>
    </edge>
    <edge source="NLD" target="DEU">
      <data key="d0">14875500</data>
    </edge>
    <edge source="NLD" target="GRC">
      <data key="d0">487872</data>
    </edge>
    <edge source="NLD" target="HKG">
      <data key="d0">2119943</data>
    </edge>
    <edge source="NLD" target="HUN">
      <data key="d0">43264</data>
    </edge>
    <edge source="NLD" target="IDN">
      <data key="d0">92972</data>
    </edge>
    <edge source="NLD" target="IRL">
      <data key="d0">163851</data>
    </edge>
    <edge source="NLD" target="ITA">
      <data key="d0">1359599</data>
    </edge>
    <edge source="NLD" target="JPN">
      <data key="d0">1123947</data>
    </edge>
    <edge source="NLD" target="KOR">
      <data key="d0">22092</data>
    </edge>
    <edge source="NLD" target="LVA">
      <data key="d0">147282</data>
    </edge>
    <edge source="NLD" target="LTU">
      <data key="d0">335067</data>
    </edge>
    <edge source="NLD" target="MYS">
      <data key="d0">74562</data>
    </edge>
    <edge source="NLD" target="MEX">
      <data key="d0">69959</data>
    </edge>
    <edge source="NLD" target="MDA">
      <data key="d0">949970</data>
    </edge>
    <edge source="NLD" target="NZL">
      <data key="d0">11046</data>
    </edge>
    <edge source="NLD" target="NOR">
      <data key="d0">1354076</data>
    </edge>
    <edge source="NLD" target="PAK">
      <data key="d0">120587</data>
    </edge>
    <edge source="NLD" target="PHL">
      <data key="d0">130713</data>
    </edge>
    <edge source="NLD" target="POL">
      <data key="d0">488793</data>
    </edge>
    <edge source="NLD" target="PRT">
      <data key="d0">36821</data>
    </edge>
    <edge source="NLD" target="ROU">
      <data key="d0">805449</data>
    </edge>
    <edge source="NLD" target="RUS">
      <data key="d0">1860358</data>
    </edge>
    <edge source="NLD" target="IND">
      <data key="d0">16569</data>
    </edge>
    <edge source="NLD" target="SGP">
      <data key="d0">23933</data>
    </edge>
    <edge source="NLD" target="SVN">
      <data key="d0">68118</data>
    </edge>
    <edge source="NLD" target="ZAF">
      <data key="d0">14728</data>
    </edge>
    <edge source="NLD" target="ESP">
      <data key="d0">109541</data>
    </edge>
    <edge source="NLD" target="CHE">
      <data key="d0">954573</data>
    </edge>
    <edge source="NLD" target="THA">
      <data key="d0">104018</data>
    </edge>
    <edge source="NLD" target="TUR">
      <data key="d0">16569</data>
    </edge>
    <edge source="NLD" target="UKR">
      <data key="d0">263267</data>
    </edge>
    <edge source="NLD" target="GBR">
      <data key="d0">7440512</data>
    </edge>
    <edge source="NLD" target="USA">
      <data key="d0">1184701</data>
    </edge>
    <edge source="NLD" target="URY">
      <data key="d0">168454</data>
    </edge>
    <edge source="PRY" target="BRA">
      <data key="d0">173080</data>
    </edge>
    <edge source="RUS" target="CHN">
      <data key="d0">42823</data>
    </edge>
    <edge source="RUS" target="GEO">
      <data key="d0">21249</data>
    </edge>
    <edge source="RUS" target="KAZ">
      <data key="d0">115339</data>
    </edge>
    <edge source="RUS" target="KGZ">
      <data key="d0">44020</data>
    </edge>
    <edge source="SEN" target="GMB">
      <data key="d0">17214</data>
    </edge>
    <edge source="ZAF" target="BEL">
      <data key="d0">30452</data>
    </edge>
    <edge source="ZAF" target="BRA">
      <data key="d0">60125</data>
    </edge>
    <edge source="ZAF" target="DNK">
      <data key="d0">195908</data>
    </edge>
    <edge source="ZAF" target="FRA">
      <data key="d0">96260</data>
    </edge>
    <edge source="ZAF" target="DEU">
      <data key="d0">110897</data>
    </edge>
    <edge source="ZAF" target="MWI">
      <data key="d0">157115</data>
    </edge>
    <edge source="ZAF" target="MUS">
      <data key="d0">18970</data>
    </edge>
    <edge source="ZAF" target="MOZ">
      <data key="d0">219037</data>
    </edge>
    <edge source="ZAF" target="NLD">
      <data key="d0">219395</data>
    </edge>
    <edge source="ZAF" target="NOR">
      <data key="d0">102578</data>
    </edge>
    <edge source="ZAF" target="IND">
      <data key="d0">79193</data>
    </edge>
    <edge source="ZAF" target="SGP">
      <data key="d0">26755</data>
    </edge>
    <edge source="ZAF" target="ZWE">
      <data key="d0">183734</data>
    </edge>
    <edge source="ZAF" target="UGA">
      <data key="d0">11037</data>
    </edge>
    <edge source="ZAF" target="GBR">
      <data key="d0">693840</data>
    </edge>
    <edge source="ZAF" target="URY">
      <data key="d0">34014</data>
    </edge>
    <edge source="ESP" target="AZE">
      <data key="d0">13497</data>
    </edge>
    <edge source="ESP" target="AUT">
      <data key="d0">25688</data>
    </edge>
    <edge source="ESP" target="ARM">
      <data key="d0">29810</data>
    </edge>
    <edge source="ESP" target="BEL">
      <data key="d0">83316</data>
    </edge>
    <edge source="ESP" target="BOL">
      <data key="d0">19507</data>
    </edge>
    <edge source="ESP" target="BGR">
      <data key="d0">194652</data>
    </edge>
    <edge source="ESP" target="BLR">
      <data key="d0">53832</data>
    </edge>
    <edge source="ESP" target="CAN">
      <data key="d0">41834</data>
    </edge>
    <edge source="ESP" target="CHN">
      <data key="d0">38896</data>
    </edge>
    <edge source="ESP" target="COL">
      <data key="d0">27889</data>
    </edge>
    <edge source="ESP" target="HRV">
      <data key="d0">20697</data>
    </edge>
    <edge source="ESP" target="CZE">
      <data key="d0">36724</data>
    </edge>
    <edge source="ESP" target="DNK">
      <data key="d0">48977</data>
    </edge>
    <edge source="ESP" target="EST">
      <data key="d0">26262</data>
    </edge>
    <edge source="ESP" target="FIN">
      <data key="d0">17857</data>
    </edge>
    <edge source="ESP" target="FRA">
      <data key="d0">2198817</data>
    </edge>
    <edge source="ESP" target="DEU">
      <data key="d0">3953417</data>
    </edge>
    <edge source="ESP" target="GRC">
      <data key="d0">60205</data>
    </edge>
    <edge source="ESP" target="HKG">
      <data key="d0">37526</data>
    </edge>
    <edge source="ESP" target="HUN">
      <data key="d0">100655</data>
    </edge>
    <edge source="ESP" target="IDN">
      <data key="d0">89582</data>
    </edge>
    <edge source="ESP" target="ISR">
      <data key="d0">174368</data>
    </edge>
    <edge source="ESP" target="ITA">
      <data key="d0">1059238</data>
    </edge>
    <edge source="ESP" target="CIV">
      <data key="d0">105454</data>
    </edge>
    <edge source="ESP" target="JPN">
      <data key="d0">2985162</data>
    </edge>
    <edge source="ESP" target="KOR">
      <data key="d0">249707</data>
    </edge>
    <edge source="ESP" target="LVA">
      <data key="d0">40100</data>
    </edge>
    <edge source="ESP" target="LTU">
      <data key="d0">83291</data>
    </edge>
    <edge source="ESP" target="MEX">
      <data key="d0">33858</data>
    </edge>
    <edge source="ESP" target="MDA">
      <data key="d0">44027</data>
    </edge>
    <edge source="ESP" target="NLD">
      <data key="d0">977094</data>
    </edge>
    <edge source="ESP" target="POL">
      <data key="d0">165225</data>
    </edge>
    <edge source="ESP" target="PRT">
      <data key="d0">5144843</data>
    </edge>
    <edge source="ESP" target="ROU">
      <data key="d0">193868</data>
    </edge>
    <edge source="ESP" target="RUS">
      <data key="d0">3353629</data>
    </edge>
    <edge source="ESP" target="SGP">
      <data key="d0">43647</data>
    </edge>
    <edge source="ESP" target="SVK">
      <data key="d0">34311</data>
    </edge>
    <edge source="ESP" target="SWE">
      <data key="d0">19817</data>
    </edge>
    <edge source="ESP" target="ARE">
      <data key="d0">256240</data>
    </edge>
    <edge source="ESP" target="TUN">
      <data key="d0">69004</data>
    </edge>
    <edge source="ESP" target="GBR">
      <data key="d0">937684</data>
    </edge>
    <edge source="ESP" target="USA">
      <data key="d0">10952</data>
    </edge>
    <edge source="URY" target="ARG">
      <data key="d0">661527</data>
    </edge>
    <edge source="URY" target="BRA">
      <data key="d0">9018161</data>
    </edge>
    <edge source="URY" target="CHL">
      <data key="d0">77854</data>
    </edge>
    <edge source="URY" target="COL">
      <data key="d0">88210</data>
    </edge>
    <edge source="URY" target="ISR">
      <data key="d0">446257</data>
    </edge>
    <edge source="URY" target="ITA">
      <data key="d0">1443154</data>
    </edge>
    <edge source="URY" target="JPN">
      <data key="d0">122798</data>
    </edge>
    <edge source="URY" target="MEX">
      <data key="d0">318298</data>
    </edge>
    <edge source="URY" target="MAR">
      <data key="d0">484862</data>
    </edge>
    <edge source="URY" target="PRY">
      <data key="d0">67520</data>
    </edge>
    <edge source="URY" target="SEN">
      <data key="d0">864480</data>
    </edge>
    <edge source="URY" target="IND">
      <data key="d0">26017</data>
    </edge>
    <edge source="URY" target="ESP">
      <data key="d0">196942</data>
    </edge>
    <edge source="URY" target="GBR">
      <data key="d0">12229</data>
    </edge>
    <edge source="URY" target="USA">
      <data key="d0">111304</data>
    </edge>
    <edge source="AUS" target="BEL">
      <data key="d0">541636</data>
    </edge>
    <edge source="AUS" target="LKA">
      <data key="d0">3190779</data>
    </edge>
    <edge source="AUS" target="CHN">
      <data key="d0">41677509</data>
    </edge>
    <edge source="AUS" target="DNK">
      <data key="d0">35848</data>
    </edge>
    <edge source="AUS" target="FRA">
      <data key="d0">1565582</data>
    </edge>
    <edge source="AUS" target="DEU">
      <data key="d0">154385</data>
    </edge>
    <edge source="AUS" target="HKG">
      <data key="d0">338025</data>
    </edge>
    <edge source="AUS" target="IDN">
      <data key="d0">175888</data>
    </edge>
    <edge source="AUS" target="ITA">
      <data key="d0">32009</data>
    </edge>
    <edge source="AUS" target="JPN">
      <data key="d0">6862123</data>
    </edge>
    <edge source="AUS" target="KOR">
      <data key="d0">1480358</data>
    </edge>
    <edge source="AUS" target="MDG">
      <data key="d0">962446</data>
    </edge>
    <edge source="AUS" target="MYS">
      <data key="d0">157699</data>
    </edge>
    <edge source="AUS" target="MUS">
      <data key="d0">2155565</data>
    </edge>
    <edge source="AUS" target="MEX">
      <data key="d0">169629</data>
    </edge>
    <edge source="AUS" target="MOZ">
      <data key="d0">1402316</data>
    </edge>
    <edge source="AUS" target="NLD">
      <data key="d0">15821</data>
    </edge>
    <edge source="AUS" target="NZL">
      <data key="d0">1479739</data>
    </edge>
    <edge source="AUS" target="PAK">
      <data key="d0">19961551</data>
    </edge>
    <edge source="AUS" target="PHL">
      <data key="d0">1400077</data>
    </edge>
    <edge source="AUS" target="RUS">
      <data key="d0">15190</data>
    </edge>
    <edge source="AUS" target="IND">
      <data key="d0">394567</data>
    </edge>
    <edge source="AUS" target="SGP">
      <data key="d0">2054777</data>
    </edge>
    <edge source="AUS" target="VNM">
      <data key="d0">267738</data>
    </edge>
    <edge source="AUS" target="ZAF">
      <data key="d0">3711743</data>
    </edge>
    <edge source="AUS" target="ZWE">
      <data key="d0">842168</data>
    </edge>
    <edge source="AUS" target="THA">
      <data key="d0">178161</data>
    </edge>
    <edge source="AUS" target="GBR">
      <data key="d0">6663589</data>
    </edge>
    <edge source="AUS" target="USA">
      <data key="d0">2538442</data>
    </edge>
    <edge source="BEL" target="ALB">
      <data key="d0">27153</data>
    </edge>
    <edge source="BEL" target="AUT">
      <data key="d0">38557</data>
    </edge>
    <edge source="BEL" target="ARM">
      <data key="d0">128513</data>
    </edge>
    <edge source="BEL" target="BRA">
      <data key="d0">28259</data>
    </edge>
    <edge source="BEL" target="BGR">
      <data key="d0">272161</data>
    </edge>
    <edge source="BEL" target="BLR">
      <data key="d0">26146</data>
    </edge>
    <edge source="BEL" target="CAN">
      <data key="d0">57092</data>
    </edge>
    <edge source="BEL" target="CHL">
      <data key="d0">14356</data>
    </edge>
    <edge source="BEL" target="CHN">
      <data key="d0">32939</data>
    </edge>
    <edge source="BEL" target="COL">
      <data key="d0">90987</data>
    </edge>
    <edge source="BEL" target="CRI">
      <data key="d0">34079</data>
    </edge>
    <edge source="BEL" target="HRV">
      <data key="d0">16407</data>
    </edge>
    <edge source="BEL" target="CZE">
      <data key="d0">324810</data>
    </edge>
    <edge source="BEL" target="DNK">
      <data key="d0">863565</data>
    </edge>
    <edge source="BEL" target="EST">
      <data key="d0">71991</data>
    </edge>
    <edge source="BEL" target="FIN">
      <data key="d0">161634</data>
    </edge>
    <edge source="BEL" target="FRA">
      <data key="d0">6754970</data>
    </edge>
    <edge source="BEL" target="DEU">
      <data key="d0">8435601</data>
    </edge>
    <edge source="BEL" target="GRC">
      <data key="d0">152853</data>
    </edge>
    <edge source="BEL" target="GTM">
      <data key="d0">11632</data>
    </edge>
    <edge source="BEL" target="HUN">
      <data key="d0">179666</data>
    </edge>
    <edge source="BEL" target="IDN">
      <data key="d0">92844</data>
    </edge>
    <edge source="BEL" target="IRL">
      <data key="d0">145924</data>
    </edge>
    <edge source="BEL" target="ISR">
      <data key="d0">111698</data>
    </edge>
    <edge source="BEL" target="ITA">
      <data key="d0">763802</data>
    </edge>
    <edge source="BEL" target="CIV">
      <data key="d0">184607</data>
    </edge>
    <edge source="BEL" target="JPN">
      <data key="d0">10355</data>
    </edge>
    <edge source="BEL" target="LTU">
      <data key="d0">25040</data>
    </edge>
    <edge source="BEL" target="MYS">
      <data key="d0">30928</data>
    </edge>
    <edge source="BEL" target="MUS">
      <data key="d0">11464</data>
    </edge>
    <edge source="BEL" target="MEX">
      <data key="d0">36513</data>
    </edge>
    <edge source="BEL" target="MDA">
      <data key="d0">273413</data>
    </edge>
    <edge source="BEL" target="MAR">
      <data key="d0">69587</data>
    </edge>
    <edge source="BEL" target="NLD">
      <data key="d0">4886160</data>
    </edge>
    <edge source="BEL" target="PHL">
      <data key="d0">61216</data>
    </edge>
    <edge source="BEL" target="POL">
      <data key="d0">250076</data>
    </edge>
    <edge source="BEL" target="PRT">
      <data key="d0">165202</data>
    </edge>
    <edge source="BEL" target="ROU">
      <data key="d0">485625</data>
    </edge>
    <edge source="BEL" target="RUS">
      <data key="d0">3177646</data>
    </edge>
    <edge source="BEL" target="SVK">
      <data key="d0">27024</data>
    </edge>
    <edge source="BEL" target="VNM">
      <data key="d0">173530</data>
    </edge>
    <edge source="BEL" target="SVN">
      <data key="d0">58849</data>
    </edge>
    <edge source="BEL" target="ZAF">
      <data key="d0">69852</data>
    </edge>
    <edge source="BEL" target="ESP">
      <data key="d0">2903317</data>
    </edge>
    <edge source="BEL" target="SWE">
      <data key="d0">100581</data>
    </edge>
    <edge source="BEL" target="CHE">
      <data key="d0">98271</data>
    </edge>
    <edge source="BEL" target="THA">
      <data key="d0">323486</data>
    </edge>
    <edge source="BEL" target="ARE">
      <data key="d0">22937</data>
    </edge>
    <edge source="BEL" target="UKR">
      <data key="d0">43326</data>
    </edge>
    <edge source="BEL" target="EGY">
      <data key="d0">13028</data>
    </edge>
    <edge source="BEL" target="GBR">
      <data key="d0">2454459</data>
    </edge>
    <edge source="BEL" target="USA">
      <data key="d0">1286692</data>
    </edge>
    <edge source="BEL" target="SRB">
      <data key="d0">192311</data>
    </edge>
    <edge source="LKA" target="JPN">
      <data key="d0">88358</data>
    </edge>
    <edge source="DNK" target="AZE">
      <data key="d0">992524</data>
    </edge>
    <edge source="DNK" target="ARG">
      <data key="d0">1717356</data>
    </edge>
    <edge source="DNK" target="AUS">
      <data key="d0">141130</data>
    </edge>
    <edge source="DNK" target="AUT">
      <data key="d0">306304</data>
    </edge>
    <edge source="DNK" target="BEL">
      <data key="d0">1601251</data>
    </edge>
    <edge source="DNK" target="BRA">
      <data key="d0">543245</data>
    </edge>
    <edge source="DNK" target="HRV">
      <data key="d0">233718</data>
    </edge>
    <edge source="DNK" target="CZE">
      <data key="d0">143088</data>
    </edge>
    <edge source="DNK" target="EST">
      <data key="d0">189866</data>
    </edge>
    <edge source="DNK" target="FIN">
      <data key="d0">185066</data>
    </edge>
    <edge source="DNK" target="FRA">
      <data key="d0">5628936</data>
    </edge>
    <edge source="DNK" target="DEU">
      <data key="d0">5478636</data>
    </edge>
    <edge source="DNK" target="GRC">
      <data key="d0">2101631</data>
    </edge>
    <edge source="DNK" target="HKG">
      <data key="d0">134543</data>
    </edge>
    <edge source="DNK" target="ITA">
      <data key="d0">2078354</data>
    </edge>
    <edge source="DNK" target="JPN">
      <data key="d0">1827518</data>
    </edge>
    <edge source="DNK" target="LVA">
      <data key="d0">12596</data>
    </edge>
    <edge source="DNK" target="LTU">
      <data key="d0">97354</data>
    </edge>
    <edge source="DNK" target="MYS">
      <data key="d0">26163</data>
    </edge>
    <edge source="DNK" target="NLD">
      <data key="d0">4475436</data>
    </edge>
    <edge source="DNK" target="NZL">
      <data key="d0">82215</data>
    </edge>
    <edge source="DNK" target="NOR">
      <data key="d0">9903338</data>
    </edge>
    <edge source="DNK" target="PHL">
      <data key="d0">1857298</data>
    </edge>
    <edge source="DNK" target="POL">
      <data key="d0">382052</data>
    </edge>
    <edge source="DNK" target="PRT">
      <data key="d0">65238</data>
    </edge>
    <edge source="DNK" target="RUS">
      <data key="d0">7107066</data>
    </edge>
    <edge source="DNK" target="SGP">
      <data key="d0">481826</data>
    </edge>
    <edge source="DNK" target="SVK">
      <data key="d0">18906</data>
    </edge>
    <edge source="DNK" target="SVN">
      <data key="d0">15391</data>
    </edge>
    <edge source="DNK" target="ESP">
      <data key="d0">3769316</data>
    </edge>
    <edge source="DNK" target="SWE">
      <data key="d0">2211905</data>
    </edge>
    <edge source="DNK" target="CHE">
      <data key="d0">121610</data>
    </edge>
    <edge source="DNK" target="THA">
      <data key="d0">143913</data>
    </edge>
    <edge source="DNK" target="TUR">
      <data key="d0">187830</data>
    </edge>
    <edge source="DNK" target="UKR">
      <data key="d0">11014</data>
    </edge>
    <edge source="DNK" target="GBR">
      <data key="d0">11670318</data>
    </edge>
    <edge source="DNK" target="USA">
      <data key="d0">109959</data>
    </edge>
    <edge source="DNK" target="URY">
      <data key="d0">48454</data>
    </edge>
    <edge source="FRA" target="DZA">
      <data key="d0">39889</data>
    </edge>
    <edge source="FRA" target="AZE">
      <data key="d0">203098</data>
    </edge>
    <edge source="FRA" target="ARG">
      <data key="d0">24158</data>
    </edge>
    <edge source="FRA" target="AUT">
      <data key="d0">343974</data>
    </edge>
    <edge source="FRA" target="ARM">
      <data key="d0">120932</data>
    </edge>
    <edge source="FRA" target="BEL">
      <data key="d0">12852333</data>
    </edge>
    <edge source="FRA" target="BOL">
      <data key="d0">16433</data>
    </edge>
    <edge source="FRA" target="BRA">
      <data key="d0">18400</data>
    </edge>
    <edge source="FRA" target="BGR">
      <data key="d0">720955</data>
    </edge>
    <edge source="FRA" target="BLR">
      <data key="d0">164332</data>
    </edge>
    <edge source="FRA" target="CMR">
      <data key="d0">53092</data>
    </edge>
    <edge source="FRA" target="COL">
      <data key="d0">46491</data>
    </edge>
    <edge source="FRA" target="HRV">
      <data key="d0">227256</data>
    </edge>
    <edge source="FRA" target="CZE">
      <data key="d0">729945</data>
    </edge>
    <edge source="FRA" target="DNK">
      <data key="d0">625025</data>
    </edge>
    <edge source="FRA" target="DEU">
      <data key="d0">7871378</data>
    </edge>
    <edge source="FRA" target="GRC">
      <data key="d0">939082</data>
    </edge>
    <edge source="FRA" target="HUN">
      <data key="d0">94526</data>
    </edge>
    <edge source="FRA" target="IDN">
      <data key="d0">89048</data>
    </edge>
    <edge source="FRA" target="IRL">
      <data key="d0">177816</data>
    </edge>
    <edge source="FRA" target="ISR">
      <data key="d0">60817</data>
    </edge>
    <edge source="FRA" target="ITA">
      <data key="d0">8745850</data>
    </edge>
    <edge source="FRA" target="CIV">
      <data key="d0">11798</data>
    </edge>
    <edge source="FRA" target="JPN">
      <data key="d0">201974</data>
    </edge>
    <edge source="FRA" target="JOR">
      <data key="d0">19945</data>
    </edge>
    <edge source="FRA" target="KOR">
      <data key="d0">130061</data>
    </edge>
    <edge source="FRA" target="LVA">
      <data key="d0">61519</data>
    </edge>
    <edge source="FRA" target="LTU">
      <data key="d0">219952</data>
    </edge>
    <edge source="FRA" target="MDG">
      <data key="d0">24580</data>
    </edge>
    <edge source="FRA" target="MYS">
      <data key="d0">88065</data>
    </edge>
    <edge source="FRA" target="MDA">
      <data key="d0">37501</data>
    </edge>
    <edge source="FRA" target="MAR">
      <data key="d0">83290</data>
    </edge>
    <edge source="FRA" target="NLD">
      <data key="d0">3443675</data>
    </edge>
    <edge source="FRA" target="NOR">
      <data key="d0">89470</data>
    </edge>
    <edge source="FRA" target="PAK">
      <data key="d0">26967</data>
    </edge>
    <edge source="FRA" target="PER">
      <data key="d0">19242</data>
    </edge>
    <edge source="FRA" target="PHL">
      <data key="d0">647357</data>
    </edge>
    <edge source="FRA" target="POL">
      <data key="d0">892732</data>
    </edge>
    <edge source="FRA" target="PRT">
      <data key="d0">1565230</data>
    </edge>
    <edge source="FRA" target="ROU">
      <data key="d0">885990</data>
    </edge>
    <edge source="FRA" target="RUS">
      <data key="d0">6806027</data>
    </edge>
    <edge source="FRA" target="SAU">
      <data key="d0">162647</data>
    </edge>
    <edge source="FRA" target="SGP">
      <data key="d0">25844</data>
    </edge>
    <edge source="FRA" target="SVK">
      <data key="d0">285685</data>
    </edge>
    <edge source="FRA" target="ZAF">
      <data key="d0">131185</data>
    </edge>
    <edge source="FRA" target="ESP">
      <data key="d0">25143126</data>
    </edge>
    <edge source="FRA" target="SWE">
      <data key="d0">88346</data>
    </edge>
    <edge source="FRA" target="CHE">
      <data key="d0">497492</data>
    </edge>
    <edge source="FRA" target="THA">
      <data key="d0">245094</data>
    </edge>
    <edge source="FRA" target="TUN">
      <data key="d0">33428</data>
    </edge>
    <edge source="FRA" target="TUR">
      <data key="d0">916328</data>
    </edge>
    <edge source="FRA" target="UKR">
      <data key="d0">83149</data>
    </edge>
    <edge source="FRA" target="MKD">
      <data key="d0">82026</data>
    </edge>
    <edge source="FRA" target="EGY">
      <data key="d0">91155</data>
    </edge>
    <edge source="FRA" target="GBR">
      <data key="d0">4059008</data>
    </edge>
    <edge source="FRA" target="USA">
      <data key="d0">268690</data>
    </edge>
    <edge source="FRA" target="SRB">
      <data key="d0">54075</data>
    </edge>
    <edge source="HKG" target="CHN">
      <data key="d0">21489302</data>
    </edge>
    <edge source="HKG" target="IDN">
      <data key="d0">14978</data>
    </edge>
    <edge source="HKG" target="MOZ">
      <data key="d0">31831</data>
    </edge>
    <edge source="IDN" target="JPN">
      <data key="d0">125327</data>
    </edge>
    <edge source="IDN" target="KOR">
      <data key="d0">146813</data>
    </edge>
    <edge source="IDN" target="MYS">
      <data key="d0">24610</data>
    </edge>
    <edge source="IDN" target="PHL">
      <data key="d0">33864</data>
    </edge>
    <edge source="IDN" target="ESP">
      <data key="d0">85000</data>
    </edge>
    <edge source="IDN" target="ARE">
      <data key="d0">12320</data>
    </edge>
    <edge source="IDN" target="GBR">
      <data key="d0">64825</data>
    </edge>
    <edge source="KOR" target="CHN">
      <data key="d0">50136</data>
    </edge>
    <edge source="KOR" target="HKG">
      <data key="d0">47974</data>
    </edge>
    <edge source="KOR" target="IDN">
      <data key="d0">92881</data>
    </edge>
    <edge source="KOR" target="JPN">
      <data key="d0">646359</data>
    </edge>
    <edge source="KOR" target="PHL">
      <data key="d0">159249</data>
    </edge>
    <edge source="KOR" target="IND">
      <data key="d0">35577</data>
    </edge>
    <edge source="KOR" target="VNM">
      <data key="d0">34542</data>
    </edge>
    <edge source="KOR" target="ZAF">
      <data key="d0">22058</data>
    </edge>
    <edge source="KOR" target="THA">
      <data key="d0">547595</data>
    </edge>
    <edge source="KOR" target="USA">
      <data key="d0">18384</data>
    </edge>
    <edge source="MYS" target="CAN">
      <data key="d0">53066</data>
    </edge>
    <edge source="MYS" target="IDN">
      <data key="d0">22465</data>
    </edge>
    <edge source="MYS" target="SGP">
      <data key="d0">152191</data>
    </edge>
    <edge source="MEX" target="GTM">
      <data key="d0">85765</data>
    </edge>
    <edge source="MEX" target="USA">
      <data key="d0">5551651</data>
    </edge>
    <edge source="NZL" target="AUS">
      <data key="d0">406084</data>
    </edge>
    <edge source="NZL" target="BEL">
      <data key="d0">160169</data>
    </edge>
    <edge source="NZL" target="LKA">
      <data key="d0">186908</data>
    </edge>
    <edge source="NZL" target="CHN">
      <data key="d0">20210549</data>
    </edge>
    <edge source="NZL" target="FRA">
      <data key="d0">458827</data>
    </edge>
    <edge source="NZL" target="DEU">
      <data key="d0">330832</data>
    </edge>
    <edge source="NZL" target="HKG">
      <data key="d0">16481</data>
    </edge>
    <edge source="NZL" target="IDN">
      <data key="d0">102977</data>
    </edge>
    <edge source="NZL" target="ITA">
      <data key="d0">52114</data>
    </edge>
    <edge source="NZL" target="JPN">
      <data key="d0">943979</data>
    </edge>
    <edge source="NZL" target="KOR">
      <data key="d0">294733</data>
    </edge>
    <edge source="NZL" target="MYS">
      <data key="d0">353716</data>
    </edge>
    <edge source="NZL" target="MOZ">
      <data key="d0">71311</data>
    </edge>
    <edge source="NZL" target="NOR">
      <data key="d0">90199</data>
    </edge>
    <edge source="NZL" target="PAK">
      <data key="d0">809041</data>
    </edge>
    <edge source="NZL" target="PHL">
      <data key="d0">1075351</data>
    </edge>
    <edge source="NZL" target="IND">
      <data key="d0">496473</data>
    </edge>
    <edge source="NZL" target="SGP">
      <data key="d0">258279</data>
    </edge>
    <edge source="NZL" target="VNM">
      <data key="d0">25343</data>
    </edge>
    <edge source="NZL" target="THA">
      <data key="d0">212130</data>
    </edge>
    <edge source="NZL" target="GBR">
      <data key="d0">2501639</data>
    </edge>
    <edge source="NZL" target="TZA">
      <data key="d0">432780</data>
    </edge>
    <edge source="NZL" target="USA">
      <data key="d0">363196</data>
    </edge>
    <edge source="PHL" target="JPN">
      <data key="d0">25110</data>
    </edge>
    <edge source="IND" target="DEU">
      <data key="d0">22601</data>
    </edge>
    <edge source="IND" target="HKG">
      <data key="d0">10476</data>
    </edge>
    <edge source="IND" target="JPN">
      <data key="d0">158941</data>
    </edge>
    <edge source="IND" target="KOR">
      <data key="d0">21994</data>
    </edge>
    <edge source="IND" target="NLD">
      <data key="d0">406513</data>
    </edge>
    <edge source="IND" target="SGP">
      <data key="d0">18760</data>
    </edge>
    <edge source="IND" target="VNM">
      <data key="d0">26408</data>
    </edge>
    <edge source="IND" target="THA">
      <data key="d0">25493</data>
    </edge>
    <edge source="IND" target="EGY">
      <data key="d0">129492</data>
    </edge>
    <edge source="IND" target="USA">
      <data key="d0">242760</data>
    </edge>
    <edge source="SGP" target="AUS">
      <data key="d0">316437</data>
    </edge>
    <edge source="SGP" target="BEL">
      <data key="d0">47245</data>
    </edge>
    <edge source="SGP" target="BRA">
      <data key="d0">48967</data>
    </edge>
    <edge source="SGP" target="CAN">
      <data key="d0">319382</data>
    </edge>
    <edge source="SGP" target="CHL">
      <data key="d0">115520</data>
    </edge>
    <edge source="SGP" target="CHN">
      <data key="d0">313548</data>
    </edge>
    <edge source="SGP" target="DEU">
      <data key="d0">317336</data>
    </edge>
    <edge source="SGP" target="HKG">
      <data key="d0">595200</data>
    </edge>
    <edge source="SGP" target="ISR">
      <data key="d0">12737</data>
    </edge>
    <edge source="SGP" target="ITA">
      <data key="d0">81670</data>
    </edge>
    <edge source="SGP" target="JPN">
      <data key="d0">56646</data>
    </edge>
    <edge source="SGP" target="KOR">
      <data key="d0">74921</data>
    </edge>
    <edge source="SGP" target="MYS">
      <data key="d0">231350</data>
    </edge>
    <edge source="SGP" target="MEX">
      <data key="d0">337611</data>
    </edge>
    <edge source="SGP" target="NLD">
      <data key="d0">355718</data>
    </edge>
    <edge source="SGP" target="NZL">
      <data key="d0">94490</data>
    </edge>
    <edge source="SGP" target="PAK">
      <data key="d0">143267</data>
    </edge>
    <edge source="SGP" target="PHL">
      <data key="d0">131195</data>
    </edge>
    <edge source="SGP" target="IND">
      <data key="d0">48117</data>
    </edge>
    <edge source="SGP" target="VNM">
      <data key="d0">63629</data>
    </edge>
    <edge source="SGP" target="ZAF">
      <data key="d0">61529</data>
    </edge>
    <edge source="SGP" target="ESP">
      <data key="d0">179303</data>
    </edge>
    <edge source="SGP" target="THA">
      <data key="d0">411548</data>
    </edge>
    <edge source="SGP" target="TUR">
      <data key="d0">57478</data>
    </edge>
    <edge source="SGP" target="MKD">
      <data key="d0">30503</data>
    </edge>
    <edge source="SGP" target="GBR">
      <data key="d0">526412</data>
    </edge>
    <edge source="SGP" target="USA">
      <data key="d0">3847826</data>
    </edge>
    <edge source="VNM" target="FRA">
      <data key="d0">14000</data>
    </edge>
    <edge source="VNM" target="JPN">
      <data key="d0">15000</data>
    </edge>
    <edge source="THA" target="AUS">
      <data key="d0">39563</data>
    </edge>
    <edge source="THA" target="HKG">
      <data key="d0">166106</data>
    </edge>
    <edge source="THA" target="IDN">
      <data key="d0">43452</data>
    </edge>
    <edge source="THA" target="JPN">
      <data key="d0">30940</data>
    </edge>
    <edge source="THA" target="KOR">
      <data key="d0">47022</data>
    </edge>
    <edge source="THA" target="NLD">
      <data key="d0">136315</data>
    </edge>
    <edge source="THA" target="NOR">
      <data key="d0">29436</data>
    </edge>
    <edge source="THA" target="IND">
      <data key="d0">65297</data>
    </edge>
    <edge source="THA" target="SGP">
      <data key="d0">17742</data>
    </edge>
    <edge source="THA" target="VNM">
      <data key="d0">268485</data>
    </edge>
    <edge source="THA" target="GBR">
      <data key="d0">99798</data>
    </edge>
    <edge source="GBR" target="ARG">
      <data key="d0">116201</data>
    </edge>
    <edge source="GBR" target="AUS">
      <data key="d0">595321</data>
    </edge>
    <edge source="GBR" target="AUT">
      <data key="d0">94145</data>
    </edge>
    <edge source="GBR" target="BEL">
      <data key="d0">3256149</data>
    </edge>
    <edge source="GBR" target="BOL">
      <data key="d0">27241</data>
    </edge>
    <edge source="GBR" target="BRA">
      <data key="d0">388510</data>
    </edge>
    <edge source="GBR" target="BGR">
      <data key="d0">55781</data>
    </edge>
    <edge source="GBR" target="CMR">
      <data key="d0">373058</data>
    </edge>
    <edge source="GBR" target="CAN">
      <data key="d0">622959</data>
    </edge>
    <edge source="GBR" target="CHL">
      <data key="d0">21872</data>
    </edge>
    <edge source="GBR" target="CHN">
      <data key="d0">302085</data>
    </edge>
    <edge source="GBR" target="COL">
      <data key="d0">18623</data>
    </edge>
    <edge source="GBR" target="CZE">
      <data key="d0">21052</data>
    </edge>
    <edge source="GBR" target="DNK">
      <data key="d0">368100</data>
    </edge>
    <edge source="GBR" target="FIN">
      <data key="d0">19756</data>
    </edge>
    <edge source="GBR" target="FRA">
      <data key="d0">2786356</data>
    </edge>
    <edge source="GBR" target="DEU">
      <data key="d0">6123825</data>
    </edge>
    <edge source="GBR" target="GHA">
      <data key="d0">27437</data>
    </edge>
    <edge source="GBR" target="GRC">
      <data key="d0">145996</data>
    </edge>
    <edge source="GBR" target="HND">
      <data key="d0">16125</data>
    </edge>
    <edge source="GBR" target="HKG">
      <data key="d0">107405</data>
    </edge>
    <edge source="GBR" target="HUN">
      <data key="d0">63385</data>
    </edge>
    <edge source="GBR" target="IDN">
      <data key="d0">53399</data>
    </edge>
    <edge source="GBR" target="IRL">
      <data key="d0">2380255</data>
    </edge>
    <edge source="GBR" target="ISR">
      <data key="d0">64001</data>
    </edge>
    <edge source="GBR" target="ITA">
      <data key="d0">2407815</data>
    </edge>
    <edge source="GBR" target="JPN">
      <data key="d0">1439052</data>
    </edge>
    <edge source="GBR" target="JOR">
      <data key="d0">46425</data>
    </edge>
    <edge source="GBR" target="KOR">
      <data key="d0">154842</data>
    </edge>
    <edge source="GBR" target="LBN">
      <data key="d0">11189</data>
    </edge>
    <edge source="GBR" target="MYS">
      <data key="d0">12903</data>
    </edge>
    <edge source="GBR" target="MEX">
      <data key="d0">389522</data>
    </edge>
    <edge source="GBR" target="NLD">
      <data key="d0">7135784</data>
    </edge>
    <edge source="GBR" target="NZL">
      <data key="d0">116504</data>
    </edge>
    <edge source="GBR" target="NOR">
      <data key="d0">291538</data>
    </edge>
    <edge source="GBR" target="PAK">
      <data key="d0">31054</data>
    </edge>
    <edge source="GBR" target="PHL">
      <data key="d0">59884</data>
    </edge>
    <edge source="GBR" target="POL">
      <data key="d0">799681</data>
    </edge>
    <edge source="GBR" target="PRT">
      <data key="d0">37086</data>
    </edge>
    <edge source="GBR" target="RUS">
      <data key="d0">145869</data>
    </edge>
    <edge source="GBR" target="SAU">
      <data key="d0">22358</data>
    </edge>
    <edge source="GBR" target="IND">
      <data key="d0">606052</data>
    </edge>
    <edge source="GBR" target="SGP">
      <data key="d0">676780</data>
    </edge>
    <edge source="GBR" target="SVN">
      <data key="d0">19711</data>
    </edge>
    <edge source="GBR" target="ZAF">
      <data key="d0">583966</data>
    </edge>
    <edge source="GBR" target="ESP">
      <data key="d0">2631821</data>
    </edge>
    <edge source="GBR" target="SWE">
      <data key="d0">470036</data>
    </edge>
    <edge source="GBR" target="CHE">
      <data key="d0">638937</data>
    </edge>
    <edge source="GBR" target="THA">
      <data key="d0">96578</data>
    </edge>
    <edge source="GBR" target="ARE">
      <data key="d0">25428</data>
    </edge>
    <edge source="GBR" target="TUR">
      <data key="d0">233402</data>
    </edge>
    <edge source="GBR" target="EGY">
      <data key="d0">49144</data>
    </edge>
    <edge source="GBR" target="USA">
      <data key="d0">5168857</data>
    </edge>
    <edge source="GBR" target="URY">
      <data key="d0">27449</data>
    </edge>
    <edge source="GBR" target="SRB">
      <data key="d0">35414</data>
    </edge>
    <edge source="USA" target="ARG">
      <data key="d0">2645439</data>
    </edge>
    <edge source="USA" target="AUS">
      <data key="d0">545517</data>
    </edge>
    <edge source="USA" target="BEL">
      <data key="d0">3075401</data>
    </edge>
    <edge source="USA" target="BRA">
      <data key="d0">307963</data>
    </edge>
    <edge source="USA" target="BGR">
      <data key="d0">238495</data>
    </edge>
    <edge source="USA" target="CAN">
      <data key="d0">22028154</data>
    </edge>
    <edge source="USA" target="LKA">
      <data key="d0">10744</data>
    </edge>
    <edge source="USA" target="CHL">
      <data key="d0">312504</data>
    </edge>
    <edge source="USA" target="CHN">
      <data key="d0">10252919</data>
    </edge>
    <edge source="USA" target="COL">
      <data key="d0">6677241</data>
    </edge>
    <edge source="USA" target="CRI">
      <data key="d0">1376500</data>
    </edge>
    <edge source="USA" target="ECU">
      <data key="d0">58800</data>
    </edge>
    <edge source="USA" target="SLV">
      <data key="d0">11584538</data>
    </edge>
    <edge source="USA" target="FIN">
      <data key="d0">66179</data>
    </edge>
    <edge source="USA" target="FRA">
      <data key="d0">435924</data>
    </edge>
    <edge source="USA" target="DEU">
      <data key="d0">109395</data>
    </edge>
    <edge source="USA" target="GHA">
      <data key="d0">22643</data>
    </edge>
    <edge source="USA" target="GRC">
      <data key="d0">441216</data>
    </edge>
    <edge source="USA" target="GTM">
      <data key="d0">15245345</data>
    </edge>
    <edge source="USA" target="HND">
      <data key="d0">6346858</data>
    </edge>
    <edge source="USA" target="HKG">
      <data key="d0">7575967</data>
    </edge>
    <edge source="USA" target="IDN">
      <data key="d0">84893</data>
    </edge>
    <edge source="USA" target="IRL">
      <data key="d0">1162389</data>
    </edge>
    <edge source="USA" target="ISR">
      <data key="d0">458058</data>
    </edge>
    <edge source="USA" target="ITA">
      <data key="d0">1748162</data>
    </edge>
    <edge source="USA" target="JAM">
      <data key="d0">1975082</data>
    </edge>
    <edge source="USA" target="JPN">
      <data key="d0">12234080</data>
    </edge>
    <edge source="USA" target="JOR">
      <data key="d0">1847439</data>
    </edge>
    <edge source="USA" target="KOR">
      <data key="d0">24028461</data>
    </edge>
    <edge source="USA" target="LBN">
      <data key="d0">877279</data>
    </edge>
    <edge source="USA" target="MYS">
      <data key="d0">395066</data>
    </edge>
    <edge source="USA" target="MEX">
      <data key="d0">113284471</data>
    </edge>
    <edge source="USA" target="MAR">
      <data key="d0">2157190</data>
    </edge>
    <edge source="USA" target="NLD">
      <data key="d0">11316616</data>
    </edge>
    <edge source="USA" target="NZL">
      <data key="d0">462821</data>
    </edge>
    <edge source="USA" target="NIC">
      <data key="d0">2594904</data>
    </edge>
    <edge source="USA" target="NOR">
      <data key="d0">2509169</data>
    </edge>
    <edge source="USA" target="PAK">
      <data key="d0">6200539</data>
    </edge>
    <edge source="USA" target="PAN">
      <data key="d0">1812533</data>
    </edge>
    <edge source="USA" target="PER">
      <data key="d0">208688</data>
    </edge>
    <edge source="USA" target="PHL">
      <data key="d0">288513</data>
    </edge>
    <edge source="USA" target="POL">
      <data key="d0">38682</data>
    </edge>
    <edge source="USA" target="RUS">
      <data key="d0">5037691</data>
    </edge>
    <edge source="USA" target="SAU">
      <data key="d0">2477378</data>
    </edge>
    <edge source="USA" target="SEN">
      <data key="d0">499936</data>
    </edge>
    <edge source="USA" target="IND">
      <data key="d0">116803</data>
    </edge>
    <edge source="USA" target="SGP">
      <data key="d0">81130</data>
    </edge>
    <edge source="USA" target="VNM">
      <data key="d0">30000</data>
    </edge>
    <edge source="USA" target="ZAF">
      <data key="d0">713012</data>
    </edge>
    <edge source="USA" target="ESP">
      <data key="d0">8772207</data>
    </edge>
    <edge source="USA" target="CHE">
      <data key="d0">143229</data>
    </edge>
    <edge source="USA" target="THA">
      <data key="d0">146767</data>
    </edge>
    <edge source="USA" target="ARE">
      <data key="d0">15215</data>
    </edge>
    <edge source="USA" target="TUR">
      <data key="d0">33927486</data>
    </edge>
    <edge source="USA" target="EGY">
      <data key="d0">4831439</data>
    </edge>
    <edge source="USA" target="GBR">
      <data key="d0">3751073</data>
    </edge>
    <edge source="USA" target="URY">
      <data key="d0">15232</data>
    </edge>
    <edge source="AUT" target="BEL">
      <data key="d0">496216</data>
    </edge>
    <edge source="AUT" target="BGR">
      <data key="d0">26898</data>
    </edge>
    <edge source="AUT" target="HRV">
      <data key="d0">247974</data>
    </edge>
    <edge source="AUT" target="CZE">
      <data key="d0">328536</data>
    </edge>
    <edge source="AUT" target="EST">
      <data key="d0">46035</data>
    </edge>
    <edge source="AUT" target="FIN">
      <data key="d0">64971</data>
    </edge>
    <edge source="AUT" target="DEU">
      <data key="d0">3731057</data>
    </edge>
    <edge source="AUT" target="HUN">
      <data key="d0">135295</data>
    </edge>
    <edge source="AUT" target="ITA">
      <data key="d0">576443</data>
    </edge>
    <edge source="AUT" target="LVA">
      <data key="d0">53329</data>
    </edge>
    <edge source="AUT" target="NLD">
      <data key="d0">121511</data>
    </edge>
    <edge source="AUT" target="POL">
      <data key="d0">41954</data>
    </edge>
    <edge source="AUT" target="ROU">
      <data key="d0">206155</data>
    </edge>
    <edge source="AUT" target="RUS">
      <data key="d0">339710</data>
    </edge>
    <edge source="AUT" target="SVK">
      <data key="d0">258881</data>
    </edge>
    <edge source="AUT" target="SVN">
      <data key="d0">164736</data>
    </edge>
    <edge source="AUT" target="ESP">
      <data key="d0">11107</data>
    </edge>
    <edge source="AUT" target="SWE">
      <data key="d0">64637</data>
    </edge>
    <edge source="AUT" target="CHE">
      <data key="d0">223619</data>
    </edge>
    <edge source="AUT" target="MKD">
      <data key="d0">134961</data>
    </edge>
    <edge source="AUT" target="SRB">
      <data key="d0">73803</data>
    </edge>
    <edge source="BGR" target="ALB">
      <data key="d0">100971</data>
    </edge>
    <edge source="BGR" target="FRA">
      <data key="d0">186782</data>
    </edge>
    <edge source="BGR" target="TUR">
      <data key="d0">13455</data>
    </edge>
    <edge source="HRV" target="FRA">
      <data key="d0">19430</data>
    </edge>
    <edge source="HRV" target="ITA">
      <data key="d0">50837</data>
    </edge>
    <edge source="HRV" target="NLD">
      <data key="d0">335523</data>
    </edge>
    <edge source="HRV" target="POL">
      <data key="d0">12408</data>
    </edge>
    <edge source="HRV" target="SVN">
      <data key="d0">172201</data>
    </edge>
    <edge source="HRV" target="SRB">
      <data key="d0">11027</data>
    </edge>
    <edge source="CZE" target="BEL">
      <data key="d0">552698</data>
    </edge>
    <edge source="CZE" target="HRV">
      <data key="d0">12759</data>
    </edge>
    <edge source="CZE" target="FRA">
      <data key="d0">211317</data>
    </edge>
    <edge source="CZE" target="POL">
      <data key="d0">47900</data>
    </edge>
    <edge source="CZE" target="SVK">
      <data key="d0">31586</data>
    </edge>
    <edge source="CZE" target="GBR">
      <data key="d0">112412</data>
    </edge>
    <edge source="EST" target="LVA">
      <data key="d0">49394</data>
    </edge>
    <edge source="EST" target="LTU">
      <data key="d0">156103</data>
    </edge>
    <edge source="EST" target="RUS">
      <data key="d0">45807</data>
    </edge>
    <edge source="EST" target="UKR">
      <data key="d0">15065</data>
    </edge>
    <edge source="FIN" target="BLR">
      <data key="d0">11110</data>
    </edge>
    <edge source="FIN" target="DNK">
      <data key="d0">20337</data>
    </edge>
    <edge source="FIN" target="EST">
      <data key="d0">136372</data>
    </edge>
    <edge source="FIN" target="LVA">
      <data key="d0">19184</data>
    </edge>
    <edge source="FIN" target="NOR">
      <data key="d0">129870</data>
    </edge>
    <edge source="FIN" target="RUS">
      <data key="d0">2722230</data>
    </edge>
    <edge source="FIN" target="SWE">
      <data key="d0">51162</data>
    </edge>
    <edge source="FIN" target="TUR">
      <data key="d0">150285</data>
    </edge>
    <edge source="HUN" target="AZE">
      <data key="d0">20000</data>
    </edge>
    <edge source="HUN" target="AUT">
      <data key="d0">18000</data>
    </edge>
    <edge source="HUN" target="BEL">
      <data key="d0">29000</data>
    </edge>
    <edge source="HUN" target="BGR">
      <data key="d0">26000</data>
    </edge>
    <edge source="HUN" target="BLR">
      <data key="d0">119000</data>
    </edge>
    <edge source="HUN" target="HRV">
      <data key="d0">96000</data>
    </edge>
    <edge source="HUN" target="CZE">
      <data key="d0">118000</data>
    </edge>
    <edge source="HUN" target="DNK">
      <data key="d0">216000</data>
    </edge>
    <edge source="HUN" target="EST">
      <data key="d0">12000</data>
    </edge>
    <edge source="HUN" target="FRA">
      <data key="d0">490000</data>
    </edge>
    <edge source="HUN" target="DEU">
      <data key="d0">755000</data>
    </edge>
    <edge source="HUN" target="ITA">
      <data key="d0">1177000</data>
    </edge>
    <edge source="HUN" target="JPN">
      <data key="d0">22000</data>
    </edge>
    <edge source="HUN" target="LTU">
      <data key="d0">77000</data>
    </edge>
    <edge source="HUN" target="MDA">
      <data key="d0">25000</data>
    </edge>
    <edge source="HUN" target="NLD">
      <data key="d0">219000</data>
    </edge>
    <edge source="HUN" target="POL">
      <data key="d0">185000</data>
    </edge>
    <edge source="HUN" target="ROU">
      <data key="d0">1088000</data>
    </edge>
    <edge source="HUN" target="RUS">
      <data key="d0">915000</data>
    </edge>
    <edge source="HUN" target="SVK">
      <data key="d0">829000</data>
    </edge>
    <edge source="HUN" target="SVN">
      <data key="d0">439000</data>
    </edge>
    <edge source="HUN" target="CHE">
      <data key="d0">13000</data>
    </edge>
    <edge source="HUN" target="MKD">
      <data key="d0">39000</data>
    </edge>
    <edge source="HUN" target="SRB">
      <data key="d0">150000</data>
    </edge>
    <edge source="LVA" target="LTU">
      <data key="d0">101293</data>
    </edge>
    <edge source="LVA" target="RUS">
      <data key="d0">15837</data>
    </edge>
    <edge source="LVA" target="UKR">
      <data key="d0">18565</data>
    </edge>
    <edge source="POL" target="AZE">
      <data key="d0">62000</data>
    </edge>
    <edge source="POL" target="BLR">
      <data key="d0">4103000</data>
    </edge>
    <edge source="POL" target="CZE">
      <data key="d0">293000</data>
    </edge>
    <edge source="POL" target="DNK">
      <data key="d0">289000</data>
    </edge>
    <edge source="POL" target="DEU">
      <data key="d0">71000</data>
    </edge>
    <edge source="POL" target="LVA">
      <data key="d0">974000</data>
    </edge>
    <edge source="POL" target="LTU">
      <data key="d0">322000</data>
    </edge>
    <edge source="POL" target="MDA">
      <data key="d0">72000</data>
    </edge>
    <edge source="POL" target="NLD">
      <data key="d0">67000</data>
    </edge>
    <edge source="POL" target="ROU">
      <data key="d0">68000</data>
    </edge>
    <edge source="POL" target="RUS">
      <data key="d0">5729000</data>
    </edge>
    <edge source="POL" target="UKR">
      <data key="d0">167000</data>
    </edge>
    <edge source="POL" target="GBR">
      <data key="d0">331000</data>
    </edge>
    <edge source="ROU" target="MDA">
      <data key="d0">24000</data>
    </edge>
    <edge source="ROU" target="RUS">
      <data key="d0">42000</data>
    </edge>
    <edge source="ROU" target="TUR">
      <data key="d0">67000</data>
    </edge>
    <edge source="SVK" target="CZE">
      <data key="d0">2046105</data>
    </edge>
    <edge source="SVK" target="DEU">
      <data key="d0">53618</data>
    </edge>
    <edge source="SVK" target="HUN">
      <data key="d0">392552</data>
    </edge>
    <edge source="SVK" target="NLD">
      <data key="d0">227235</data>
    </edge>
    <edge source="SVK" target="POL">
      <data key="d0">12608</data>
    </edge>
    <edge source="SVN" target="HRV">
      <data key="d0">29799</data>
    </edge>
    <edge source="SVN" target="HUN">
      <data key="d0">86400</data>
    </edge>
    <edge source="SVN" target="ITA">
      <data key="d0">230567</data>
    </edge>
    <edge source="SVN" target="MKD">
      <data key="d0">81038</data>
    </edge>
    <edge source="SVN" target="SRB">
      <data key="d0">12956</data>
    </edge>
    <edge source="SWE" target="AUS">
      <data key="d0">54126</data>
    </edge>
    <edge source="SWE" target="BEL">
      <data key="d0">314173</data>
    </edge>
    <edge source="SWE" target="BGR">
      <data key="d0">39067</data>
    </edge>
    <edge source="SWE" target="BLR">
      <data key="d0">38085</data>
    </edge>
    <edge source="SWE" target="CAN">
      <data key="d0">14077</data>
    </edge>
    <edge source="SWE" target="CZE">
      <data key="d0">383359</data>
    </edge>
    <edge source="SWE" target="DNK">
      <data key="d0">2582900</data>
    </edge>
    <edge source="SWE" target="EST">
      <data key="d0">214432</data>
    </edge>
    <edge source="SWE" target="FIN">
      <data key="d0">380849</data>
    </edge>
    <edge source="SWE" target="FRA">
      <data key="d0">14405</data>
    </edge>
    <edge source="SWE" target="DEU">
      <data key="d0">3848541</data>
    </edge>
    <edge source="SWE" target="HKG">
      <data key="d0">55109</data>
    </edge>
    <edge source="SWE" target="HUN">
      <data key="d0">58710</data>
    </edge>
    <edge source="SWE" target="ITA">
      <data key="d0">74533</data>
    </edge>
    <edge source="SWE" target="LTU">
      <data key="d0">155504</data>
    </edge>
    <edge source="SWE" target="MYS">
      <data key="d0">76934</data>
    </edge>
    <edge source="SWE" target="NLD">
      <data key="d0">600410</data>
    </edge>
    <edge source="SWE" target="NZL">
      <data key="d0">16915</data>
    </edge>
    <edge source="SWE" target="NOR">
      <data key="d0">4791279</data>
    </edge>
    <edge source="SWE" target="POL">
      <data key="d0">1447227</data>
    </edge>
    <edge source="SWE" target="RUS">
      <data key="d0">236694</data>
    </edge>
    <edge source="SWE" target="SGP">
      <data key="d0">11567</data>
    </edge>
    <edge source="SWE" target="CHE">
      <data key="d0">146556</data>
    </edge>
    <edge source="SWE" target="THA">
      <data key="d0">14186</data>
    </edge>
    <edge source="SWE" target="MKD">
      <data key="d0">11786</data>
    </edge>
    <edge source="SWE" target="GBR">
      <data key="d0">843979</data>
    </edge>
    <edge source="SWE" target="USA">
      <data key="d0">292130</data>
    </edge>
    <edge source="CHE" target="DNK">
      <data key="d0">12631</data>
    </edge>
    <edge source="CHE" target="FRA">
      <data key="d0">12772</data>
    </edge>
    <edge source="CHE" target="DEU">
      <data key="d0">28110</data>
    </edge>
    <edge source="CHE" target="ISR">
      <data key="d0">53500</data>
    </edge>
    <edge source="CHE" target="GBR">
      <data key="d0">31695</data>
    </edge>
    <edge source="MKD" target="SRB">
      <data key="d0">15416</data>
    </edge>
    <edge source="SRB" target="DEU">
      <data key="d0">15000</data>
    </edge>
    <edge source="SRB" target="MKD">
      <data key="d0">63000</data>
    </edge>
    <edge source="BLR" target="RUS">
      <data key="d0">263200</data>
    </edge>
    <edge source="CAN" target="DZA">
      <data key="d0">1355986</data>
    </edge>
    <edge source="CAN" target="ARG">
      <data key="d0">189523</data>
    </edge>
    <edge source="CAN" target="AUS">
      <data key="d0">17721</data>
    </edge>
    <edge source="CAN" target="ARM">
      <data key="d0">15159</data>
    </edge>
    <edge source="CAN" target="BEL">
      <data key="d0">12811219</data>
    </edge>
    <edge source="CAN" target="BRA">
      <data key="d0">22386</data>
    </edge>
    <edge source="CAN" target="BGR">
      <data key="d0">35734</data>
    </edge>
    <edge source="CAN" target="CHL">
      <data key="d0">215629</data>
    </edge>
    <edge source="CAN" target="CHN">
      <data key="d0">18744644</data>
    </edge>
    <edge source="CAN" target="COL">
      <data key="d0">396380</data>
    </edge>
    <edge source="CAN" target="CRI">
      <data key="d0">14510</data>
    </edge>
    <edge source="CAN" target="SLV">
      <data key="d0">1468114</data>
    </edge>
    <edge source="CAN" target="EST">
      <data key="d0">48535</data>
    </edge>
    <edge source="CAN" target="DEU">
      <data key="d0">377258</data>
    </edge>
    <edge source="CAN" target="GRC">
      <data key="d0">10023</data>
    </edge>
    <edge source="CAN" target="GTM">
      <data key="d0">37644</data>
    </edge>
    <edge source="CAN" target="HND">
      <data key="d0">21920</data>
    </edge>
    <edge source="CAN" target="HKG">
      <data key="d0">4160750</data>
    </edge>
    <edge source="CAN" target="ITA">
      <data key="d0">416726</data>
    </edge>
    <edge source="CAN" target="JAM">
      <data key="d0">179800</data>
    </edge>
    <edge source="CAN" target="JPN">
      <data key="d0">17440606</data>
    </edge>
    <edge source="CAN" target="KOR">
      <data key="d0">1448193</data>
    </edge>
    <edge source="CAN" target="MYS">
      <data key="d0">38304</data>
    </edge>
    <edge source="CAN" target="MEX">
      <data key="d0">707632</data>
    </edge>
    <edge source="CAN" target="NLD">
      <data key="d0">1451433</data>
    </edge>
    <edge source="CAN" target="NZL">
      <data key="d0">315139</data>
    </edge>
    <edge source="CAN" target="NIC">
      <data key="d0">1014861</data>
    </edge>
    <edge source="CAN" target="NOR">
      <data key="d0">14091</data>
    </edge>
    <edge source="CAN" target="PAN">
      <data key="d0">48489</data>
    </edge>
    <edge source="CAN" target="PRY">
      <data key="d0">17806</data>
    </edge>
    <edge source="CAN" target="PER">
      <data key="d0">36385</data>
    </edge>
    <edge source="CAN" target="PHL">
      <data key="d0">827015</data>
    </edge>
    <edge source="CAN" target="POL">
      <data key="d0">41646</data>
    </edge>
    <edge source="CAN" target="ROU">
      <data key="d0">40442</data>
    </edge>
    <edge source="CAN" target="RUS">
      <data key="d0">790178</data>
    </edge>
    <edge source="CAN" target="ZAF">
      <data key="d0">278534</data>
    </edge>
    <edge source="CAN" target="ESP">
      <data key="d0">412478</data>
    </edge>
    <edge source="CAN" target="USA">
      <data key="d0">14383755</data>
    </edge>
    <edge source="CAN" target="URY">
      <data key="d0">347561</data>
    </edge>
    <edge source="COL" target="ECU">
      <data key="d0">25871</data>
    </edge>
    <edge source="GRC" target="ALB">
      <data key="d0">61501</data>
    </edge>
    <edge source="GRC" target="BGR">
      <data key="d0">21913</data>
    </edge>
    <edge source="GRC" target="HUN">
      <data key="d0">30074</data>
    </edge>
    <edge source="GRC" target="NLD">
      <data key="d0">27304</data>
    </edge>
    <edge source="GRC" target="ROU">
      <data key="d0">38794</data>
    </edge>
    <edge source="GRC" target="MKD">
      <data key="d0">12874</data>
    </edge>
    <edge source="GTM" target="SLV">
      <data key="d0">242213</data>
    </edge>
    <edge source="IRL" target="BEL">
      <data key="d0">1101191</data>
    </edge>
    <edge source="IRL" target="CHN">
      <data key="d0">55114</data>
    </edge>
    <edge source="IRL" target="DNK">
      <data key="d0">43794</data>
    </edge>
    <edge source="IRL" target="FRA">
      <data key="d0">208334</data>
    </edge>
    <edge source="IRL" target="DEU">
      <data key="d0">283600</data>
    </edge>
    <edge source="IRL" target="HKG">
      <data key="d0">16476</data>
    </edge>
    <edge source="IRL" target="ITA">
      <data key="d0">17937</data>
    </edge>
    <edge source="IRL" target="NLD">
      <data key="d0">4578937</data>
    </edge>
    <edge source="IRL" target="PHL">
      <data key="d0">103881</data>
    </edge>
    <edge source="IRL" target="RUS">
      <data key="d0">116494</data>
    </edge>
    <edge source="IRL" target="SGP">
      <data key="d0">17006</data>
    </edge>
    <edge source="IRL" target="SWE">
      <data key="d0">1711718</data>
    </edge>
    <edge source="IRL" target="GBR">
      <data key="d0">11615668</data>
    </edge>
    <edge source="IRL" target="USA">
      <data key="d0">199651</data>
    </edge>
    <edge source="CIV" target="JPN">
      <data key="d0">25314</data>
    </edge>
    <edge source="LTU" target="BLR">
      <data key="d0">49523</data>
    </edge>
    <edge source="LTU" target="KAZ">
      <data key="d0">27774</data>
    </edge>
    <edge source="LTU" target="RUS">
      <data key="d0">228550</data>
    </edge>
    <edge source="MDA" target="RUS">
      <data key="d0">770053</data>
    </edge>
    <edge source="PRT" target="AUS">
      <data key="d0">102996</data>
    </edge>
    <edge source="PRT" target="FRA">
      <data key="d0">56750</data>
    </edge>
    <edge source="PRT" target="JPN">
      <data key="d0">1688083</data>
    </edge>
    <edge source="PRT" target="KOR">
      <data key="d0">33716</data>
    </edge>
    <edge source="PRT" target="NOR">
      <data key="d0">74378</data>
    </edge>
    <edge source="PRT" target="ESP">
      <data key="d0">563674</data>
    </edge>
    <edge source="PRT" target="GBR">
      <data key="d0">20897</data>
    </edge>
    <edge source="PRT" target="USA">
      <data key="d0">40788</data>
    </edge>
    <edge source="ARE" target="PAK">
      <data key="d0">43398</data>
    </edge>
    <edge source="ARE" target="SAU">
      <data key="d0">26421</data>
    </edge>
    <edge source="UKR" target="RUS">
      <data key="d0">776100</data>
    </edge>
    <edge source="EGY" target="DEU">
      <data key="d0">12344</data>
    </edge>
    <edge source="BWA" target="ZWE">
      <data key="d0">966020</data>
    </edge>
    <edge source="TUR" target="ITA">
      <data key="d0">1548600</data>
    </edge>
    <edge source="TUR" target="EGY">
      <data key="d0">14331</data>
    </edge>
    <edge source="SLV" target="HND">
      <data key="d0">27365</data>
    </edge>
    <edge source="SLV" target="NIC">
      <data key="d0">10790</data>
    </edge>
    <edge source="HND" target="SLV">
      <data key="d0">1020546</data>
    </edge>
    <edge source="JAM" target="CAN">
      <data key="d0">20677</data>
    </edge>
    <edge source="NIC" target="CRI">
      <data key="d0">271873</data>
    </edge>
    <edge source="NOR" target="AUS">
      <data key="d0">407323</data>
    </edge>
    <edge source="NOR" target="BEL">
      <data key="d0">90446</data>
    </edge>
    <edge source="NOR" target="BRA">
      <data key="d0">69389</data>
    </edge>
    <edge source="NOR" target="BLR">
      <data key="d0">16186</data>
    </edge>
    <edge source="NOR" target="CAN">
      <data key="d0">753341</data>
    </edge>
    <edge source="NOR" target="CHN">
      <data key="d0">74698</data>
    </edge>
    <edge source="NOR" target="CZE">
      <data key="d0">44803</data>
    </edge>
    <edge source="NOR" target="DNK">
      <data key="d0">1685347</data>
    </edge>
    <edge source="NOR" target="EST">
      <data key="d0">127699</data>
    </edge>
    <edge source="NOR" target="FIN">
      <data key="d0">426299</data>
    </edge>
    <edge source="NOR" target="FRA">
      <data key="d0">1783604</data>
    </edge>
    <edge source="NOR" target="DEU">
      <data key="d0">847650</data>
    </edge>
    <edge source="NOR" target="ITA">
      <data key="d0">256296</data>
    </edge>
    <edge source="NOR" target="KOR">
      <data key="d0">288526</data>
    </edge>
    <edge source="NOR" target="LVA">
      <data key="d0">200881</data>
    </edge>
    <edge source="NOR" target="LTU">
      <data key="d0">135236</data>
    </edge>
    <edge source="NOR" target="NLD">
      <data key="d0">4259947</data>
    </edge>
    <edge source="NOR" target="NZL">
      <data key="d0">34305</data>
    </edge>
    <edge source="NOR" target="PHL">
      <data key="d0">13060</data>
    </edge>
    <edge source="NOR" target="POL">
      <data key="d0">73891</data>
    </edge>
    <edge source="NOR" target="PRT">
      <data key="d0">1305987</data>
    </edge>
    <edge source="NOR" target="RUS">
      <data key="d0">54088</data>
    </edge>
    <edge source="NOR" target="IND">
      <data key="d0">226079</data>
    </edge>
    <edge source="NOR" target="ZAF">
      <data key="d0">58189</data>
    </edge>
    <edge source="NOR" target="ESP">
      <data key="d0">251668</data>
    </edge>
    <edge source="NOR" target="SWE">
      <data key="d0">769716</data>
    </edge>
    <edge source="NOR" target="CHE">
      <data key="d0">73316</data>
    </edge>
    <edge source="NOR" target="THA">
      <data key="d0">25139</data>
    </edge>
    <edge source="NOR" target="TUR">
      <data key="d0">33624</data>
    </edge>
    <edge source="NOR" target="UKR">
      <data key="d0">58741</data>
    </edge>
    <edge source="NOR" target="GBR">
      <data key="d0">12504414</data>
    </edge>
    <edge source="NOR" target="USA">
      <data key="d0">9192874</data>
    </edge>
    <edge source="PAN" target="CRI">
      <data key="d0">21059</data>
    </edge>
    <edge source="PAN" target="NLD">
      <data key="d0">1802076</data>
    </edge>
    <edge source="PER" target="AUS">
      <data key="d0">1461391</data>
    </edge>
    <edge source="PER" target="BRA">
      <data key="d0">258665</data>
    </edge>
    <edge source="PER" target="CAN">
      <data key="d0">4622966</data>
    </edge>
    <edge source="PER" target="CHL">
      <data key="d0">15333867</data>
    </edge>
    <edge source="PER" target="CHN">
      <data key="d0">4574406</data>
    </edge>
    <edge source="PER" target="COL">
      <data key="d0">433293</data>
    </edge>
    <edge source="PER" target="DNK">
      <data key="d0">286149</data>
    </edge>
    <edge source="PER" target="FRA">
      <data key="d0">628757</data>
    </edge>
    <edge source="PER" target="DEU">
      <data key="d0">150815</data>
    </edge>
    <edge source="PER" target="GRC">
      <data key="d0">94802</data>
    </edge>
    <edge source="PER" target="GTM">
      <data key="d0">51393</data>
    </edge>
    <edge source="PER" target="HND">
      <data key="d0">17238</data>
    </edge>
    <edge source="PER" target="HKG">
      <data key="d0">68253</data>
    </edge>
    <edge source="PER" target="IDN">
      <data key="d0">1799060</data>
    </edge>
    <edge source="PER" target="JPN">
      <data key="d0">7271878</data>
    </edge>
    <edge source="PER" target="KOR">
      <data key="d0">1072125</data>
    </edge>
    <edge source="PER" target="MYS">
      <data key="d0">27080</data>
    </edge>
    <edge source="PER" target="MEX">
      <data key="d0">6288195</data>
    </edge>
    <edge source="PER" target="NLD">
      <data key="d0">10667705</data>
    </edge>
    <edge source="PER" target="NZL">
      <data key="d0">74147</data>
    </edge>
    <edge source="PER" target="NOR">
      <data key="d0">21272924</data>
    </edge>
    <edge source="PER" target="PHL">
      <data key="d0">952702</data>
    </edge>
    <edge source="PER" target="PRT">
      <data key="d0">133630</data>
    </edge>
    <edge source="PER" target="SAU">
      <data key="d0">53414</data>
    </edge>
    <edge source="PER" target="IND">
      <data key="d0">38891</data>
    </edge>
    <edge source="PER" target="SGP">
      <data key="d0">31554</data>
    </edge>
    <edge source="PER" target="VNM">
      <data key="d0">300375</data>
    </edge>
    <edge source="PER" target="ESP">
      <data key="d0">42270</data>
    </edge>
    <edge source="PER" target="THA">
      <data key="d0">1663372</data>
    </edge>
    <edge source="PER" target="GBR">
      <data key="d0">30188</data>
    </edge>
    <edge source="PER" target="USA">
      <data key="d0">321209</data>
    </edge>
    <edge source="PER" target="URY">
      <data key="d0">27296</data>
    </edge>
    <edge source="ECU" target="COL">
      <data key="d0">76400</data>
    </edge>
    <edge source="SAU" target="PAK">
      <data key="d0">69600</data>
    </edge>
    <edge source="TUN" target="ITA">
      <data key="d0">13759</data>
    </edge>
    <edge source="OMN" target="PAK">
      <data key="d0">247524</data>
    </edge>
    <edge source="OMN" target="ARE">
      <data key="d0">12255</data>
    </edge>
    <edge source="NAM" target="AUS">
      <data key="d0">12698</data>
    </edge>
    <edge source="NAM" target="JPN">
      <data key="d0">213338</data>
    </edge>
    <edge source="NAM" target="ZAF">
      <data key="d0">378167</data>
    </edge>
    <edge source="NAM" target="ESP">
      <data key="d0">74565</data>
    </edge>
    <edge source="NAM" target="GBR">
      <data key="d0">183513</data>
    </edge>
  </graph>
</graphml>
