# Supplementary material for: Core-periphery structure in sectoral international trade networks: A new approach to an old theory
Source: PLoS One. 2020 Apr 2;15(4):e0229547. doi: 10.1371/journal.pone.0229547 (PMC7117750; doi:10.1371/journal.pone.0229547)
Supplement: S8 File — (ZIP) [file pone.0229547.s008.zip › S8_File/Networks 2000/42-FIXED VEG. FATS AND OILS.graphml]

<?xml version='1.0' encoding='utf-8'?>
<graphml xmlns="http://graphml.graphdrawing.org/xmlns" xmlns:xsi="http://www.w3.org/2001/XMLSchema-instance" xsi:schemaLocation="http://graphml.graphdrawing.org/xmlns http://graphml.graphdrawing.org/xmlns/1.0/graphml.xsd">
  <key attr.name="weight" attr.type="long" for="edge" id="d0" />
  <graph edgedefault="directed">
    <node id="ALB" />
    <node id="ITA" />
    <node id="DZA" />
    <node id="CAN" />
    <node id="TUN" />
    <node id="AZE" />
    <node id="GEO" />
    <node id="KGZ" />
    <node id="RUS" />
    <node id="TUR" />
    <node id="ARG" />
    <node id="AUS" />
    <node id="ARM" />
    <node id="BOL" />
    <node id="BRA" />
    <node id="BGR" />
    <node id="CHL" />
    <node id="CHN" />
    <node id="COL" />
    <node id="CRI" />
    <node id="ECU" />
    <node id="SLV" />
    <node id="EST" />
    <node id="FRA" />
    <node id="DEU" />
    <node id="GTM" />
    <node id="HND" />
    <node id="HKG" />
    <node id="ISR" />
    <node id="JAM" />
    <node id="JPN" />
    <node id="KOR" />
    <node id="LBN" />
    <node id="LVA" />
    <node id="MDG" />
    <node id="MYS" />
    <node id="MUS" />
    <node id="MEX" />
    <node id="MAR" />
    <node id="MOZ" />
    <node id="OMN" />
    <node id="NLD" />
    <node id="NZL" />
    <node id="NIC" />
    <node id="PAK" />
    <node id="PAN" />
    <node id="PRY" />
    <node id="PER" />
    <node id="POL" />
    <node id="SAU" />
    <node id="SEN" />
    <node id="IND" />
    <node id="SGP" />
    <node id="ZAF" />
    <node id="ESP" />
    <node id="ARE" />
    <node id="EGY" />
    <node id="TZA" />
    <node id="USA" />
    <node id="URY" />
    <node id="BEL" />
    <node id="DNK" />
    <node id="IDN" />
    <node id="IRL" />
    <node id="PHL" />
    <node id="VNM" />
    <node id="THA" />
    <node id="GBR" />
    <node id="AUT" />
    <node id="BLR" />
    <node id="HRV" />
    <node id="CZE" />
    <node id="FIN" />
    <node id="GRC" />
    <node id="HUN" />
    <node id="NOR" />
    <node id="ROU" />
    <node id="SVK" />
    <node id="SVN" />
    <node id="SWE" />
    <node id="CHE" />
    <node id="UKR" />
    <node id="SRB" />
    <node id="BDI" />
    <node id="CMR" />
    <node id="LKA" />
    <node id="BEN" />
    <node id="ETH" />
    <node id="GMB" />
    <node id="GHA" />
    <node id="CIV" />
    <node id="KAZ" />
    <node id="JOR" />
    <node id="LTU" />
    <node id="MRT" />
    <node id="NAM" />
    <node id="PRT" />
    <node id="TGO" />
    <node id="UGA" />
    <node id="BFA" />
    <node id="BWA" />
    <node id="MWI" />
    <node id="MKD" />
    <node id="CAF" />
    <node id="KHM" />
    <node id="NER" />
    <node id="PSE" />
    <node id="MDA" />
    <node id="ZWE" />
    <edge source="ALB" target="ITA">
      <data key="d0">43758</data>
    </edge>
    <edge source="ITA" target="ALB">
      <data key="d0">3145858</data>
    </edge>
    <edge source="ITA" target="DZA">
      <data key="d0">270567</data>
    </edge>
    <edge source="ITA" target="AZE">
      <data key="d0">232593</data>
    </edge>
    <edge source="ITA" target="ARG">
      <data key="d0">224247</data>
    </edge>
    <edge source="ITA" target="AUS">
      <data key="d0">20815606</data>
    </edge>
    <edge source="ITA" target="AUT">
      <data key="d0">7866170</data>
    </edge>
    <edge source="ITA" target="ARM">
      <data key="d0">27851</data>
    </edge>
    <edge source="ITA" target="BEL">
      <data key="d0">19319860</data>
    </edge>
    <edge source="ITA" target="BRA">
      <data key="d0">2007055</data>
    </edge>
    <edge source="ITA" target="BGR">
      <data key="d0">1048125</data>
    </edge>
    <edge source="ITA" target="CMR">
      <data key="d0">218047</data>
    </edge>
    <edge source="ITA" target="CAN">
      <data key="d0">37405852</data>
    </edge>
    <edge source="ITA" target="CHL">
      <data key="d0">1143709</data>
    </edge>
    <edge source="ITA" target="CHN">
      <data key="d0">172360</data>
    </edge>
    <edge source="ITA" target="COL">
      <data key="d0">284829</data>
    </edge>
    <edge source="ITA" target="CRI">
      <data key="d0">164875</data>
    </edge>
    <edge source="ITA" target="HRV">
      <data key="d0">2409602</data>
    </edge>
    <edge source="ITA" target="CZE">
      <data key="d0">1248912</data>
    </edge>
    <edge source="ITA" target="BEN">
      <data key="d0">34876</data>
    </edge>
    <edge source="ITA" target="DNK">
      <data key="d0">5176942</data>
    </edge>
    <edge source="ITA" target="ECU">
      <data key="d0">292938</data>
    </edge>
    <edge source="ITA" target="SLV">
      <data key="d0">61493</data>
    </edge>
    <edge source="ITA" target="ETH">
      <data key="d0">29246</data>
    </edge>
    <edge source="ITA" target="EST">
      <data key="d0">107538</data>
    </edge>
    <edge source="ITA" target="FIN">
      <data key="d0">1100188</data>
    </edge>
    <edge source="ITA" target="FRA">
      <data key="d0">75723687</data>
    </edge>
    <edge source="ITA" target="GEO">
      <data key="d0">1247653</data>
    </edge>
    <edge source="ITA" target="DEU">
      <data key="d0">113879254</data>
    </edge>
    <edge source="ITA" target="GHA">
      <data key="d0">101580</data>
    </edge>
    <edge source="ITA" target="GRC">
      <data key="d0">9908205</data>
    </edge>
    <edge source="ITA" target="GTM">
      <data key="d0">164225</data>
    </edge>
    <edge source="ITA" target="HND">
      <data key="d0">11297</data>
    </edge>
    <edge source="ITA" target="HKG">
      <data key="d0">1529161</data>
    </edge>
    <edge source="ITA" target="HUN">
      <data key="d0">3847359</data>
    </edge>
    <edge source="ITA" target="IDN">
      <data key="d0">316743</data>
    </edge>
    <edge source="ITA" target="IRL">
      <data key="d0">1785291</data>
    </edge>
    <edge source="ITA" target="ISR">
      <data key="d0">613476</data>
    </edge>
    <edge source="ITA" target="CIV">
      <data key="d0">267688</data>
    </edge>
    <edge source="ITA" target="JPN">
      <data key="d0">51241055</data>
    </edge>
    <edge source="ITA" target="JOR">
      <data key="d0">28469</data>
    </edge>
    <edge source="ITA" target="KOR">
      <data key="d0">1698334</data>
    </edge>
    <edge source="ITA" target="LBN">
      <data key="d0">853997</data>
    </edge>
    <edge source="ITA" target="LVA">
      <data key="d0">390996</data>
    </edge>
    <edge source="ITA" target="LTU">
      <data key="d0">215254</data>
    </edge>
    <edge source="ITA" target="MDG">
      <data key="d0">45627</data>
    </edge>
    <edge source="ITA" target="MYS">
      <data key="d0">392598</data>
    </edge>
    <edge source="ITA" target="MUS">
      <data key="d0">401382</data>
    </edge>
    <edge source="ITA" target="MEX">
      <data key="d0">4718015</data>
    </edge>
    <edge source="ITA" target="MDA">
      <data key="d0">71201</data>
    </edge>
    <edge source="ITA" target="MAR">
      <data key="d0">863632</data>
    </edge>
    <edge source="ITA" target="MOZ">
      <data key="d0">16328</data>
    </edge>
    <edge source="ITA" target="OMN">
      <data key="d0">18714</data>
    </edge>
    <edge source="ITA" target="NAM">
      <data key="d0">182298</data>
    </edge>
    <edge source="ITA" target="NLD">
      <data key="d0">13458870</data>
    </edge>
    <edge source="ITA" target="NZL">
      <data key="d0">4719193</data>
    </edge>
    <edge source="ITA" target="NIC">
      <data key="d0">196361</data>
    </edge>
    <edge source="ITA" target="NOR">
      <data key="d0">1697564</data>
    </edge>
    <edge source="ITA" target="PAK">
      <data key="d0">236654</data>
    </edge>
    <edge source="ITA" target="PAN">
      <data key="d0">13993</data>
    </edge>
    <edge source="ITA" target="PRY">
      <data key="d0">80266</data>
    </edge>
    <edge source="ITA" target="PER">
      <data key="d0">173688</data>
    </edge>
    <edge source="ITA" target="PHL">
      <data key="d0">365802</data>
    </edge>
    <edge source="ITA" target="POL">
      <data key="d0">6295131</data>
    </edge>
    <edge source="ITA" target="PRT">
      <data key="d0">151803</data>
    </edge>
    <edge source="ITA" target="ROU">
      <data key="d0">737258</data>
    </edge>
    <edge source="ITA" target="RUS">
      <data key="d0">747298</data>
    </edge>
    <edge source="ITA" target="SAU">
      <data key="d0">4809686</data>
    </edge>
    <edge source="ITA" target="IND">
      <data key="d0">874466</data>
    </edge>
    <edge source="ITA" target="SGP">
      <data key="d0">1031243</data>
    </edge>
    <edge source="ITA" target="SVK">
      <data key="d0">45879</data>
    </edge>
    <edge source="ITA" target="VNM">
      <data key="d0">28094</data>
    </edge>
    <edge source="ITA" target="SVN">
      <data key="d0">2089881</data>
    </edge>
    <edge source="ITA" target="ZAF">
      <data key="d0">2241496</data>
    </edge>
    <edge source="ITA" target="ESP">
      <data key="d0">6707493</data>
    </edge>
    <edge source="ITA" target="SWE">
      <data key="d0">14031153</data>
    </edge>
    <edge source="ITA" target="CHE">
      <data key="d0">19574186</data>
    </edge>
    <edge source="ITA" target="THA">
      <data key="d0">303005</data>
    </edge>
    <edge source="ITA" target="ARE">
      <data key="d0">681366</data>
    </edge>
    <edge source="ITA" target="TUN">
      <data key="d0">1381976</data>
    </edge>
    <edge source="ITA" target="TUR">
      <data key="d0">2910110</data>
    </edge>
    <edge source="ITA" target="UGA">
      <data key="d0">22735</data>
    </edge>
    <edge source="ITA" target="UKR">
      <data key="d0">380629</data>
    </edge>
    <edge source="ITA" target="MKD">
      <data key="d0">107064</data>
    </edge>
    <edge source="ITA" target="EGY">
      <data key="d0">111415</data>
    </edge>
    <edge source="ITA" target="GBR">
      <data key="d0">43742152</data>
    </edge>
    <edge source="ITA" target="USA">
      <data key="d0">311015115</data>
    </edge>
    <edge source="ITA" target="URY">
      <data key="d0">484487</data>
    </edge>
    <edge source="ITA" target="SRB">
      <data key="d0">444197</data>
    </edge>
    <edge source="DZA" target="CAN">
      <data key="d0">16144</data>
    </edge>
    <edge source="DZA" target="TUN">
      <data key="d0">13921</data>
    </edge>
    <edge source="CAN" target="AUS">
      <data key="d0">80265</data>
    </edge>
    <edge source="CAN" target="BEL">
      <data key="d0">23320</data>
    </edge>
    <edge source="CAN" target="BOL">
      <data key="d0">129236</data>
    </edge>
    <edge source="CAN" target="BRA">
      <data key="d0">20956</data>
    </edge>
    <edge source="CAN" target="CHN">
      <data key="d0">7206241</data>
    </edge>
    <edge source="CAN" target="ETH">
      <data key="d0">171814</data>
    </edge>
    <edge source="CAN" target="FRA">
      <data key="d0">46196</data>
    </edge>
    <edge source="CAN" target="GHA">
      <data key="d0">24739</data>
    </edge>
    <edge source="CAN" target="GRC">
      <data key="d0">50668</data>
    </edge>
    <edge source="CAN" target="GTM">
      <data key="d0">952765</data>
    </edge>
    <edge source="CAN" target="HND">
      <data key="d0">604129</data>
    </edge>
    <edge source="CAN" target="HKG">
      <data key="d0">10591735</data>
    </edge>
    <edge source="CAN" target="ITA">
      <data key="d0">38516</data>
    </edge>
    <edge source="CAN" target="JAM">
      <data key="d0">12409</data>
    </edge>
    <edge source="CAN" target="JPN">
      <data key="d0">1728605</data>
    </edge>
    <edge source="CAN" target="KOR">
      <data key="d0">4588837</data>
    </edge>
    <edge source="CAN" target="LBN">
      <data key="d0">43517</data>
    </edge>
    <edge source="CAN" target="LVA">
      <data key="d0">175007</data>
    </edge>
    <edge source="CAN" target="MYS">
      <data key="d0">13410</data>
    </edge>
    <edge source="CAN" target="NLD">
      <data key="d0">162041</data>
    </edge>
    <edge source="CAN" target="NZL">
      <data key="d0">104064</data>
    </edge>
    <edge source="CAN" target="NIC">
      <data key="d0">21218</data>
    </edge>
    <edge source="CAN" target="PER">
      <data key="d0">10097</data>
    </edge>
    <edge source="CAN" target="PHL">
      <data key="d0">691158</data>
    </edge>
    <edge source="CAN" target="RUS">
      <data key="d0">20072</data>
    </edge>
    <edge source="CAN" target="IND">
      <data key="d0">13529</data>
    </edge>
    <edge source="CAN" target="SGP">
      <data key="d0">1783458</data>
    </edge>
    <edge source="CAN" target="VNM">
      <data key="d0">1694535</data>
    </edge>
    <edge source="CAN" target="ZAF">
      <data key="d0">53566</data>
    </edge>
    <edge source="CAN" target="ESP">
      <data key="d0">13231</data>
    </edge>
    <edge source="CAN" target="ARE">
      <data key="d0">99886</data>
    </edge>
    <edge source="CAN" target="GBR">
      <data key="d0">66540</data>
    </edge>
    <edge source="CAN" target="USA">
      <data key="d0">232737922</data>
    </edge>
    <edge source="TUN" target="ARG">
      <data key="d0">2402430</data>
    </edge>
    <edge source="TUN" target="AUS">
      <data key="d0">150800</data>
    </edge>
    <edge source="TUN" target="BEL">
      <data key="d0">48670</data>
    </edge>
    <edge source="TUN" target="BRA">
      <data key="d0">421111</data>
    </edge>
    <edge source="TUN" target="CAN">
      <data key="d0">510705</data>
    </edge>
    <edge source="TUN" target="FRA">
      <data key="d0">534221</data>
    </edge>
    <edge source="TUN" target="HUN">
      <data key="d0">146195</data>
    </edge>
    <edge source="TUN" target="ITA">
      <data key="d0">147502414</data>
    </edge>
    <edge source="TUN" target="MAR">
      <data key="d0">1931098</data>
    </edge>
    <edge source="TUN" target="NOR">
      <data key="d0">198315</data>
    </edge>
    <edge source="TUN" target="PRT">
      <data key="d0">244733</data>
    </edge>
    <edge source="TUN" target="SAU">
      <data key="d0">905754</data>
    </edge>
    <edge source="TUN" target="SVN">
      <data key="d0">127184</data>
    </edge>
    <edge source="TUN" target="ZAF">
      <data key="d0">153166</data>
    </edge>
    <edge source="TUN" target="ESP">
      <data key="d0">23339267</data>
    </edge>
    <edge source="TUN" target="CHE">
      <data key="d0">2333882</data>
    </edge>
    <edge source="TUN" target="ARE">
      <data key="d0">805031</data>
    </edge>
    <edge source="TUN" target="TUR">
      <data key="d0">1906492</data>
    </edge>
    <edge source="TUN" target="EGY">
      <data key="d0">73981</data>
    </edge>
    <edge source="TUN" target="GBR">
      <data key="d0">31663</data>
    </edge>
    <edge source="TUN" target="USA">
      <data key="d0">9197868</data>
    </edge>
    <edge source="AZE" target="GEO">
      <data key="d0">926981</data>
    </edge>
    <edge source="AZE" target="KGZ">
      <data key="d0">573293</data>
    </edge>
    <edge source="AZE" target="RUS">
      <data key="d0">175732</data>
    </edge>
    <edge source="AZE" target="TUR">
      <data key="d0">630000</data>
    </edge>
    <edge source="KGZ" target="AZE">
      <data key="d0">149698</data>
    </edge>
    <edge source="RUS" target="ALB">
      <data key="d0">1619329</data>
    </edge>
    <edge source="RUS" target="DZA">
      <data key="d0">20314021</data>
    </edge>
    <edge source="RUS" target="AZE">
      <data key="d0">909492</data>
    </edge>
    <edge source="RUS" target="ARM">
      <data key="d0">88203</data>
    </edge>
    <edge source="RUS" target="EST">
      <data key="d0">71991</data>
    </edge>
    <edge source="RUS" target="GEO">
      <data key="d0">28217</data>
    </edge>
    <edge source="RUS" target="DEU">
      <data key="d0">49976</data>
    </edge>
    <edge source="RUS" target="GRC">
      <data key="d0">1065460</data>
    </edge>
    <edge source="RUS" target="ISR">
      <data key="d0">16897</data>
    </edge>
    <edge source="RUS" target="KAZ">
      <data key="d0">21689493</data>
    </edge>
    <edge source="RUS" target="KGZ">
      <data key="d0">957340</data>
    </edge>
    <edge source="RUS" target="NLD">
      <data key="d0">1277327</data>
    </edge>
    <edge source="RUS" target="POL">
      <data key="d0">16699</data>
    </edge>
    <edge source="RUS" target="SVK">
      <data key="d0">49088</data>
    </edge>
    <edge source="RUS" target="TUN">
      <data key="d0">1427714</data>
    </edge>
    <edge source="RUS" target="TUR">
      <data key="d0">7619565</data>
    </edge>
    <edge source="RUS" target="UKR">
      <data key="d0">55893</data>
    </edge>
    <edge source="RUS" target="EGY">
      <data key="d0">14405667</data>
    </edge>
    <edge source="RUS" target="USA">
      <data key="d0">58387</data>
    </edge>
    <edge source="TUR" target="ALB">
      <data key="d0">215870</data>
    </edge>
    <edge source="TUR" target="AZE">
      <data key="d0">433619</data>
    </edge>
    <edge source="TUR" target="ARG">
      <data key="d0">4623387</data>
    </edge>
    <edge source="TUR" target="AUS">
      <data key="d0">228713</data>
    </edge>
    <edge source="TUR" target="AUT">
      <data key="d0">17562</data>
    </edge>
    <edge source="TUR" target="BEL">
      <data key="d0">15621</data>
    </edge>
    <edge source="TUR" target="BRA">
      <data key="d0">181135</data>
    </edge>
    <edge source="TUR" target="BGR">
      <data key="d0">372566</data>
    </edge>
    <edge source="TUR" target="BDI">
      <data key="d0">11413</data>
    </edge>
    <edge source="TUR" target="BLR">
      <data key="d0">18561</data>
    </edge>
    <edge source="TUR" target="CAN">
      <data key="d0">1373960</data>
    </edge>
    <edge source="TUR" target="SLV">
      <data key="d0">103531</data>
    </edge>
    <edge source="TUR" target="ETH">
      <data key="d0">1065554</data>
    </edge>
    <edge source="TUR" target="FRA">
      <data key="d0">261492</data>
    </edge>
    <edge source="TUR" target="GEO">
      <data key="d0">785192</data>
    </edge>
    <edge source="TUR" target="DEU">
      <data key="d0">753769</data>
    </edge>
    <edge source="TUR" target="GHA">
      <data key="d0">32146</data>
    </edge>
    <edge source="TUR" target="GRC">
      <data key="d0">4320250</data>
    </edge>
    <edge source="TUR" target="HKG">
      <data key="d0">34709</data>
    </edge>
    <edge source="TUR" target="HUN">
      <data key="d0">10106</data>
    </edge>
    <edge source="TUR" target="ISR">
      <data key="d0">10495567</data>
    </edge>
    <edge source="TUR" target="ITA">
      <data key="d0">3224824</data>
    </edge>
    <edge source="TUR" target="CIV">
      <data key="d0">72277</data>
    </edge>
    <edge source="TUR" target="JPN">
      <data key="d0">285641</data>
    </edge>
    <edge source="TUR" target="KAZ">
      <data key="d0">12080</data>
    </edge>
    <edge source="TUR" target="JOR">
      <data key="d0">123423</data>
    </edge>
    <edge source="TUR" target="KOR">
      <data key="d0">315142</data>
    </edge>
    <edge source="TUR" target="LBN">
      <data key="d0">1488680</data>
    </edge>
    <edge source="TUR" target="LVA">
      <data key="d0">57222</data>
    </edge>
    <edge source="TUR" target="LTU">
      <data key="d0">21979</data>
    </edge>
    <edge source="TUR" target="MYS">
      <data key="d0">34714</data>
    </edge>
    <edge source="TUR" target="OMN">
      <data key="d0">83828</data>
    </edge>
    <edge source="TUR" target="NLD">
      <data key="d0">512948</data>
    </edge>
    <edge source="TUR" target="NZL">
      <data key="d0">52952</data>
    </edge>
    <edge source="TUR" target="NOR">
      <data key="d0">267597</data>
    </edge>
    <edge source="TUR" target="POL">
      <data key="d0">149108</data>
    </edge>
    <edge source="TUR" target="ROU">
      <data key="d0">35598</data>
    </edge>
    <edge source="TUR" target="RUS">
      <data key="d0">2704388</data>
    </edge>
    <edge source="TUR" target="SAU">
      <data key="d0">2692662</data>
    </edge>
    <edge source="TUR" target="SEN">
      <data key="d0">52741</data>
    </edge>
    <edge source="TUR" target="IND">
      <data key="d0">111458</data>
    </edge>
    <edge source="TUR" target="SGP">
      <data key="d0">164175</data>
    </edge>
    <edge source="TUR" target="SVN">
      <data key="d0">78738</data>
    </edge>
    <edge source="TUR" target="ZAF">
      <data key="d0">18563</data>
    </edge>
    <edge source="TUR" target="ESP">
      <data key="d0">4454163</data>
    </edge>
    <edge source="TUR" target="SWE">
      <data key="d0">28319</data>
    </edge>
    <edge source="TUR" target="CHE">
      <data key="d0">582919</data>
    </edge>
    <edge source="TUR" target="THA">
      <data key="d0">28484</data>
    </edge>
    <edge source="TUR" target="ARE">
      <data key="d0">2431800</data>
    </edge>
    <edge source="TUR" target="MKD">
      <data key="d0">13780</data>
    </edge>
    <edge source="TUR" target="EGY">
      <data key="d0">760730</data>
    </edge>
    <edge source="TUR" target="GBR">
      <data key="d0">65439</data>
    </edge>
    <edge source="TUR" target="USA">
      <data key="d0">12859630</data>
    </edge>
    <edge source="TUR" target="SRB">
      <data key="d0">49231</data>
    </edge>
    <edge source="ARG" target="DZA">
      <data key="d0">14329091</data>
    </edge>
    <edge source="ARG" target="AUS">
      <data key="d0">4534850</data>
    </edge>
    <edge source="ARG" target="ARM">
      <data key="d0">16611</data>
    </edge>
    <edge source="ARG" target="BOL">
      <data key="d0">703138</data>
    </edge>
    <edge source="ARG" target="BRA">
      <data key="d0">76727947</data>
    </edge>
    <edge source="ARG" target="BGR">
      <data key="d0">106912</data>
    </edge>
    <edge source="ARG" target="CHL">
      <data key="d0">24804799</data>
    </edge>
    <edge source="ARG" target="CHN">
      <data key="d0">27614419</data>
    </edge>
    <edge source="ARG" target="COL">
      <data key="d0">26763646</data>
    </edge>
    <edge source="ARG" target="CRI">
      <data key="d0">1166004</data>
    </edge>
    <edge source="ARG" target="ECU">
      <data key="d0">19099608</data>
    </edge>
    <edge source="ARG" target="SLV">
      <data key="d0">42967</data>
    </edge>
    <edge source="ARG" target="EST">
      <data key="d0">39983</data>
    </edge>
    <edge source="ARG" target="FRA">
      <data key="d0">5344144</data>
    </edge>
    <edge source="ARG" target="GEO">
      <data key="d0">24337</data>
    </edge>
    <edge source="ARG" target="DEU">
      <data key="d0">18392941</data>
    </edge>
    <edge source="ARG" target="GTM">
      <data key="d0">16237385</data>
    </edge>
    <edge source="ARG" target="HND">
      <data key="d0">13279</data>
    </edge>
    <edge source="ARG" target="HKG">
      <data key="d0">7580892</data>
    </edge>
    <edge source="ARG" target="ISR">
      <data key="d0">2138112</data>
    </edge>
    <edge source="ARG" target="ITA">
      <data key="d0">79797</data>
    </edge>
    <edge source="ARG" target="JAM">
      <data key="d0">2048176</data>
    </edge>
    <edge source="ARG" target="JPN">
      <data key="d0">635686</data>
    </edge>
    <edge source="ARG" target="KOR">
      <data key="d0">21528160</data>
    </edge>
    <edge source="ARG" target="LBN">
      <data key="d0">2484000</data>
    </edge>
    <edge source="ARG" target="LVA">
      <data key="d0">1536164</data>
    </edge>
    <edge source="ARG" target="MDG">
      <data key="d0">5508795</data>
    </edge>
    <edge source="ARG" target="MYS">
      <data key="d0">47121793</data>
    </edge>
    <edge source="ARG" target="MUS">
      <data key="d0">7932722</data>
    </edge>
    <edge source="ARG" target="MEX">
      <data key="d0">3129828</data>
    </edge>
    <edge source="ARG" target="MAR">
      <data key="d0">31636054</data>
    </edge>
    <edge source="ARG" target="MOZ">
      <data key="d0">2901486</data>
    </edge>
    <edge source="ARG" target="OMN">
      <data key="d0">5265501</data>
    </edge>
    <edge source="ARG" target="NLD">
      <data key="d0">57057009</data>
    </edge>
    <edge source="ARG" target="NZL">
      <data key="d0">1370198</data>
    </edge>
    <edge source="ARG" target="NIC">
      <data key="d0">51004</data>
    </edge>
    <edge source="ARG" target="PAK">
      <data key="d0">45376968</data>
    </edge>
    <edge source="ARG" target="PAN">
      <data key="d0">5203146</data>
    </edge>
    <edge source="ARG" target="PRY">
      <data key="d0">3645565</data>
    </edge>
    <edge source="ARG" target="PER">
      <data key="d0">24000234</data>
    </edge>
    <edge source="ARG" target="POL">
      <data key="d0">25608</data>
    </edge>
    <edge source="ARG" target="RUS">
      <data key="d0">39086929</data>
    </edge>
    <edge source="ARG" target="SAU">
      <data key="d0">13692</data>
    </edge>
    <edge source="ARG" target="SEN">
      <data key="d0">1392000</data>
    </edge>
    <edge source="ARG" target="IND">
      <data key="d0">393800934</data>
    </edge>
    <edge source="ARG" target="SGP">
      <data key="d0">1257004</data>
    </edge>
    <edge source="ARG" target="ZAF">
      <data key="d0">50024811</data>
    </edge>
    <edge source="ARG" target="ESP">
      <data key="d0">2126087</data>
    </edge>
    <edge source="ARG" target="ARE">
      <data key="d0">12499995</data>
    </edge>
    <edge source="ARG" target="TUN">
      <data key="d0">6025202</data>
    </edge>
    <edge source="ARG" target="TUR">
      <data key="d0">13558284</data>
    </edge>
    <edge source="ARG" target="EGY">
      <data key="d0">74038799</data>
    </edge>
    <edge source="ARG" target="TZA">
      <data key="d0">3838181</data>
    </edge>
    <edge source="ARG" target="USA">
      <data key="d0">24805192</data>
    </edge>
    <edge source="ARG" target="URY">
      <data key="d0">9571150</data>
    </edge>
    <edge source="AUS" target="BEL">
      <data key="d0">285571</data>
    </edge>
    <edge source="AUS" target="CAN">
      <data key="d0">173817</data>
    </edge>
    <edge source="AUS" target="CHN">
      <data key="d0">176212</data>
    </edge>
    <edge source="AUS" target="DNK">
      <data key="d0">17154</data>
    </edge>
    <edge source="AUS" target="FRA">
      <data key="d0">111066</data>
    </edge>
    <edge source="AUS" target="DEU">
      <data key="d0">622691</data>
    </edge>
    <edge source="AUS" target="HKG">
      <data key="d0">301746</data>
    </edge>
    <edge source="AUS" target="IDN">
      <data key="d0">49969</data>
    </edge>
    <edge source="AUS" target="IRL">
      <data key="d0">136755</data>
    </edge>
    <edge source="AUS" target="JPN">
      <data key="d0">7281245</data>
    </edge>
    <edge source="AUS" target="KOR">
      <data key="d0">120903</data>
    </edge>
    <edge source="AUS" target="MYS">
      <data key="d0">1376329</data>
    </edge>
    <edge source="AUS" target="NLD">
      <data key="d0">40314</data>
    </edge>
    <edge source="AUS" target="NZL">
      <data key="d0">6147350</data>
    </edge>
    <edge source="AUS" target="PHL">
      <data key="d0">18729</data>
    </edge>
    <edge source="AUS" target="IND">
      <data key="d0">957069</data>
    </edge>
    <edge source="AUS" target="SGP">
      <data key="d0">168976</data>
    </edge>
    <edge source="AUS" target="VNM">
      <data key="d0">4005752</data>
    </edge>
    <edge source="AUS" target="ZAF">
      <data key="d0">46072</data>
    </edge>
    <edge source="AUS" target="THA">
      <data key="d0">25916</data>
    </edge>
    <edge source="AUS" target="GBR">
      <data key="d0">227422</data>
    </edge>
    <edge source="AUS" target="USA">
      <data key="d0">615124</data>
    </edge>
    <edge source="BOL" target="ARG">
      <data key="d0">5502690</data>
    </edge>
    <edge source="BOL" target="BRA">
      <data key="d0">36000</data>
    </edge>
    <edge source="BOL" target="CHL">
      <data key="d0">596742</data>
    </edge>
    <edge source="BOL" target="COL">
      <data key="d0">54791036</data>
    </edge>
    <edge source="BOL" target="ECU">
      <data key="d0">221365</data>
    </edge>
    <edge source="BOL" target="JPN">
      <data key="d0">229442</data>
    </edge>
    <edge source="BOL" target="NLD">
      <data key="d0">53972</data>
    </edge>
    <edge source="BOL" target="PRY">
      <data key="d0">24828</data>
    </edge>
    <edge source="BOL" target="PER">
      <data key="d0">3564348</data>
    </edge>
    <edge source="BRA" target="ARG">
      <data key="d0">573968</data>
    </edge>
    <edge source="BRA" target="AUS">
      <data key="d0">3087751</data>
    </edge>
    <edge source="BRA" target="BEL">
      <data key="d0">275949</data>
    </edge>
    <edge source="BRA" target="BOL">
      <data key="d0">4249169</data>
    </edge>
    <edge source="BRA" target="CAN">
      <data key="d0">10523</data>
    </edge>
    <edge source="BRA" target="CHL">
      <data key="d0">86106</data>
    </edge>
    <edge source="BRA" target="CHN">
      <data key="d0">21276286</data>
    </edge>
    <edge source="BRA" target="FRA">
      <data key="d0">9341270</data>
    </edge>
    <edge source="BRA" target="DEU">
      <data key="d0">364609</data>
    </edge>
    <edge source="BRA" target="HND">
      <data key="d0">38790</data>
    </edge>
    <edge source="BRA" target="HKG">
      <data key="d0">19137295</data>
    </edge>
    <edge source="BRA" target="JAM">
      <data key="d0">664587</data>
    </edge>
    <edge source="BRA" target="JPN">
      <data key="d0">198040</data>
    </edge>
    <edge source="BRA" target="KOR">
      <data key="d0">1432390</data>
    </edge>
    <edge source="BRA" target="LBN">
      <data key="d0">11186</data>
    </edge>
    <edge source="BRA" target="MYS">
      <data key="d0">22755396</data>
    </edge>
    <edge source="BRA" target="MRT">
      <data key="d0">982726</data>
    </edge>
    <edge source="BRA" target="MEX">
      <data key="d0">1411407</data>
    </edge>
    <edge source="BRA" target="MAR">
      <data key="d0">16703442</data>
    </edge>
    <edge source="BRA" target="OMN">
      <data key="d0">175000</data>
    </edge>
    <edge source="BRA" target="NLD">
      <data key="d0">2980315</data>
    </edge>
    <edge source="BRA" target="NZL">
      <data key="d0">1286000</data>
    </edge>
    <edge source="BRA" target="PAK">
      <data key="d0">9961668</data>
    </edge>
    <edge source="BRA" target="PAN">
      <data key="d0">38327</data>
    </edge>
    <edge source="BRA" target="PRY">
      <data key="d0">4800319</data>
    </edge>
    <edge source="BRA" target="PER">
      <data key="d0">1738324</data>
    </edge>
    <edge source="BRA" target="SAU">
      <data key="d0">220250</data>
    </edge>
    <edge source="BRA" target="SEN">
      <data key="d0">2714325</data>
    </edge>
    <edge source="BRA" target="IND">
      <data key="d0">73286982</data>
    </edge>
    <edge source="BRA" target="ZAF">
      <data key="d0">2304735</data>
    </edge>
    <edge source="BRA" target="ESP">
      <data key="d0">526898</data>
    </edge>
    <edge source="BRA" target="ARE">
      <data key="d0">3932525</data>
    </edge>
    <edge source="BRA" target="TUN">
      <data key="d0">7543927</data>
    </edge>
    <edge source="BRA" target="TUR">
      <data key="d0">700000</data>
    </edge>
    <edge source="BRA" target="EGY">
      <data key="d0">23101766</data>
    </edge>
    <edge source="BRA" target="GBR">
      <data key="d0">6420407</data>
    </edge>
    <edge source="BRA" target="USA">
      <data key="d0">801484</data>
    </edge>
    <edge source="BRA" target="URY">
      <data key="d0">33743</data>
    </edge>
    <edge source="BGR" target="ALB">
      <data key="d0">2590763</data>
    </edge>
    <edge source="BGR" target="AUT">
      <data key="d0">21915</data>
    </edge>
    <edge source="BGR" target="BLR">
      <data key="d0">42393</data>
    </edge>
    <edge source="BGR" target="CAN">
      <data key="d0">582269</data>
    </edge>
    <edge source="BGR" target="HRV">
      <data key="d0">15347</data>
    </edge>
    <edge source="BGR" target="GEO">
      <data key="d0">18829</data>
    </edge>
    <edge source="BGR" target="JOR">
      <data key="d0">43729</data>
    </edge>
    <edge source="BGR" target="RUS">
      <data key="d0">42789</data>
    </edge>
    <edge source="BGR" target="TUR">
      <data key="d0">957796</data>
    </edge>
    <edge source="BGR" target="UKR">
      <data key="d0">49787</data>
    </edge>
    <edge source="BGR" target="MKD">
      <data key="d0">2927499</data>
    </edge>
    <edge source="BGR" target="SRB">
      <data key="d0">3207377</data>
    </edge>
    <edge source="CHL" target="ARG">
      <data key="d0">34239</data>
    </edge>
    <edge source="CHL" target="AUS">
      <data key="d0">48092</data>
    </edge>
    <edge source="CHL" target="BRA">
      <data key="d0">60838</data>
    </edge>
    <edge source="CHL" target="COL">
      <data key="d0">16348</data>
    </edge>
    <edge source="CHL" target="FRA">
      <data key="d0">155602</data>
    </edge>
    <edge source="CHL" target="DEU">
      <data key="d0">137901</data>
    </edge>
    <edge source="CHL" target="ITA">
      <data key="d0">109885</data>
    </edge>
    <edge source="CHL" target="JPN">
      <data key="d0">1900903</data>
    </edge>
    <edge source="CHL" target="MEX">
      <data key="d0">60378</data>
    </edge>
    <edge source="CHL" target="PER">
      <data key="d0">221024</data>
    </edge>
    <edge source="CHL" target="ESP">
      <data key="d0">170820</data>
    </edge>
    <edge source="CHL" target="CHE">
      <data key="d0">30646</data>
    </edge>
    <edge source="CHL" target="GBR">
      <data key="d0">29717</data>
    </edge>
    <edge source="CHL" target="USA">
      <data key="d0">205811</data>
    </edge>
    <edge source="CHN" target="AUS">
      <data key="d0">1698728</data>
    </edge>
    <edge source="CHN" target="BEL">
      <data key="d0">851500</data>
    </edge>
    <edge source="CHN" target="BRA">
      <data key="d0">19136</data>
    </edge>
    <edge source="CHN" target="CAN">
      <data key="d0">812508</data>
    </edge>
    <edge source="CHN" target="LKA">
      <data key="d0">12583</data>
    </edge>
    <edge source="CHN" target="FRA">
      <data key="d0">42038</data>
    </edge>
    <edge source="CHN" target="DEU">
      <data key="d0">1121367</data>
    </edge>
    <edge source="CHN" target="HKG">
      <data key="d0">61258789</data>
    </edge>
    <edge source="CHN" target="IDN">
      <data key="d0">378302</data>
    </edge>
    <edge source="CHN" target="ISR">
      <data key="d0">24472</data>
    </edge>
    <edge source="CHN" target="ITA">
      <data key="d0">105538</data>
    </edge>
    <edge source="CHN" target="JPN">
      <data key="d0">4449033</data>
    </edge>
    <edge source="CHN" target="KOR">
      <data key="d0">3685152</data>
    </edge>
    <edge source="CHN" target="MYS">
      <data key="d0">3387752</data>
    </edge>
    <edge source="CHN" target="MEX">
      <data key="d0">141684</data>
    </edge>
    <edge source="CHN" target="NLD">
      <data key="d0">4640479</data>
    </edge>
    <edge source="CHN" target="NZL">
      <data key="d0">86014</data>
    </edge>
    <edge source="CHN" target="NOR">
      <data key="d0">21411</data>
    </edge>
    <edge source="CHN" target="PHL">
      <data key="d0">51563</data>
    </edge>
    <edge source="CHN" target="PRT">
      <data key="d0">19823</data>
    </edge>
    <edge source="CHN" target="RUS">
      <data key="d0">21134</data>
    </edge>
    <edge source="CHN" target="IND">
      <data key="d0">485377</data>
    </edge>
    <edge source="CHN" target="SGP">
      <data key="d0">674930</data>
    </edge>
    <edge source="CHN" target="ZAF">
      <data key="d0">47747</data>
    </edge>
    <edge source="CHN" target="ESP">
      <data key="d0">331871</data>
    </edge>
    <edge source="CHN" target="SWE">
      <data key="d0">44859</data>
    </edge>
    <edge source="CHN" target="THA">
      <data key="d0">1155111</data>
    </edge>
    <edge source="CHN" target="TUR">
      <data key="d0">128902</data>
    </edge>
    <edge source="CHN" target="GBR">
      <data key="d0">1355774</data>
    </edge>
    <edge source="CHN" target="USA">
      <data key="d0">5273023</data>
    </edge>
    <edge source="CHN" target="SRB">
      <data key="d0">19550</data>
    </edge>
    <edge source="COL" target="BEL">
      <data key="d0">1485371</data>
    </edge>
    <edge source="COL" target="ECU">
      <data key="d0">3652950</data>
    </edge>
    <edge source="COL" target="ITA">
      <data key="d0">23850</data>
    </edge>
    <edge source="COL" target="JAM">
      <data key="d0">29792</data>
    </edge>
    <edge source="COL" target="MEX">
      <data key="d0">4953200</data>
    </edge>
    <edge source="COL" target="NLD">
      <data key="d0">2544377</data>
    </edge>
    <edge source="COL" target="PAN">
      <data key="d0">33738</data>
    </edge>
    <edge source="COL" target="GBR">
      <data key="d0">20822743</data>
    </edge>
    <edge source="COL" target="USA">
      <data key="d0">221598</data>
    </edge>
    <edge source="CRI" target="COL">
      <data key="d0">234962</data>
    </edge>
    <edge source="CRI" target="SLV">
      <data key="d0">1941242</data>
    </edge>
    <edge source="CRI" target="GTM">
      <data key="d0">813474</data>
    </edge>
    <edge source="CRI" target="HND">
      <data key="d0">1164652</data>
    </edge>
    <edge source="CRI" target="MEX">
      <data key="d0">28262612</data>
    </edge>
    <edge source="CRI" target="NIC">
      <data key="d0">7887107</data>
    </edge>
    <edge source="CRI" target="PAN">
      <data key="d0">1446639</data>
    </edge>
    <edge source="ECU" target="CHL">
      <data key="d0">693413</data>
    </edge>
    <edge source="ECU" target="COL">
      <data key="d0">6530688</data>
    </edge>
    <edge source="ECU" target="MEX">
      <data key="d0">325331</data>
    </edge>
    <edge source="ECU" target="PAN">
      <data key="d0">220724</data>
    </edge>
    <edge source="ECU" target="PER">
      <data key="d0">305732</data>
    </edge>
    <edge source="ECU" target="GBR">
      <data key="d0">2187029</data>
    </edge>
    <edge source="ECU" target="USA">
      <data key="d0">16305</data>
    </edge>
    <edge source="SLV" target="CRI">
      <data key="d0">596065</data>
    </edge>
    <edge source="SLV" target="GTM">
      <data key="d0">531887</data>
    </edge>
    <edge source="SLV" target="HND">
      <data key="d0">372908</data>
    </edge>
    <edge source="SLV" target="NIC">
      <data key="d0">714183</data>
    </edge>
    <edge source="SLV" target="ESP">
      <data key="d0">15200</data>
    </edge>
    <edge source="SLV" target="USA">
      <data key="d0">79263</data>
    </edge>
    <edge source="EST" target="FIN">
      <data key="d0">27150</data>
    </edge>
    <edge source="EST" target="KAZ">
      <data key="d0">151249</data>
    </edge>
    <edge source="EST" target="LVA">
      <data key="d0">1933062</data>
    </edge>
    <edge source="EST" target="LTU">
      <data key="d0">2384181</data>
    </edge>
    <edge source="EST" target="RUS">
      <data key="d0">45504</data>
    </edge>
    <edge source="EST" target="SWE">
      <data key="d0">32656</data>
    </edge>
    <edge source="EST" target="USA">
      <data key="d0">54606</data>
    </edge>
    <edge source="FRA" target="ALB">
      <data key="d0">1061559</data>
    </edge>
    <edge source="FRA" target="DZA">
      <data key="d0">15896694</data>
    </edge>
    <edge source="FRA" target="ARG">
      <data key="d0">357598</data>
    </edge>
    <edge source="FRA" target="AUS">
      <data key="d0">328665</data>
    </edge>
    <edge source="FRA" target="AUT">
      <data key="d0">332878</data>
    </edge>
    <edge source="FRA" target="BEL">
      <data key="d0">33422385</data>
    </edge>
    <edge source="FRA" target="BRA">
      <data key="d0">422489</data>
    </edge>
    <edge source="FRA" target="BGR">
      <data key="d0">19242</data>
    </edge>
    <edge source="FRA" target="CMR">
      <data key="d0">515048</data>
    </edge>
    <edge source="FRA" target="CAN">
      <data key="d0">794273</data>
    </edge>
    <edge source="FRA" target="CAF">
      <data key="d0">412235</data>
    </edge>
    <edge source="FRA" target="LKA">
      <data key="d0">107167</data>
    </edge>
    <edge source="FRA" target="CHN">
      <data key="d0">84975</data>
    </edge>
    <edge source="FRA" target="COL">
      <data key="d0">34833</data>
    </edge>
    <edge source="FRA" target="CZE">
      <data key="d0">38625</data>
    </edge>
    <edge source="FRA" target="BEN">
      <data key="d0">316866</data>
    </edge>
    <edge source="FRA" target="DNK">
      <data key="d0">742726</data>
    </edge>
    <edge source="FRA" target="ETH">
      <data key="d0">10253</data>
    </edge>
    <edge source="FRA" target="EST">
      <data key="d0">49159</data>
    </edge>
    <edge source="FRA" target="FIN">
      <data key="d0">343834</data>
    </edge>
    <edge source="FRA" target="GMB">
      <data key="d0">226273</data>
    </edge>
    <edge source="FRA" target="DEU">
      <data key="d0">11564501</data>
    </edge>
    <edge source="FRA" target="GHA">
      <data key="d0">377543</data>
    </edge>
    <edge source="FRA" target="GRC">
      <data key="d0">3261786</data>
    </edge>
    <edge source="FRA" target="HKG">
      <data key="d0">78233</data>
    </edge>
    <edge source="FRA" target="HUN">
      <data key="d0">33569</data>
    </edge>
    <edge source="FRA" target="IDN">
      <data key="d0">112645</data>
    </edge>
    <edge source="FRA" target="IRL">
      <data key="d0">1252437</data>
    </edge>
    <edge source="FRA" target="ISR">
      <data key="d0">498053</data>
    </edge>
    <edge source="FRA" target="ITA">
      <data key="d0">37324505</data>
    </edge>
    <edge source="FRA" target="CIV">
      <data key="d0">772502</data>
    </edge>
    <edge source="FRA" target="JPN">
      <data key="d0">1980275</data>
    </edge>
    <edge source="FRA" target="JOR">
      <data key="d0">979673</data>
    </edge>
    <edge source="FRA" target="KOR">
      <data key="d0">143826</data>
    </edge>
    <edge source="FRA" target="LBN">
      <data key="d0">2951521</data>
    </edge>
    <edge source="FRA" target="LVA">
      <data key="d0">246077</data>
    </edge>
    <edge source="FRA" target="LTU">
      <data key="d0">478671</data>
    </edge>
    <edge source="FRA" target="MDG">
      <data key="d0">173602</data>
    </edge>
    <edge source="FRA" target="MYS">
      <data key="d0">63626</data>
    </edge>
    <edge source="FRA" target="MRT">
      <data key="d0">897086</data>
    </edge>
    <edge source="FRA" target="MUS">
      <data key="d0">135258</data>
    </edge>
    <edge source="FRA" target="MEX">
      <data key="d0">51126</data>
    </edge>
    <edge source="FRA" target="MAR">
      <data key="d0">5019720</data>
    </edge>
    <edge source="FRA" target="OMN">
      <data key="d0">101970</data>
    </edge>
    <edge source="FRA" target="NLD">
      <data key="d0">35125261</data>
    </edge>
    <edge source="FRA" target="NER">
      <data key="d0">33288</data>
    </edge>
    <edge source="FRA" target="NOR">
      <data key="d0">122477</data>
    </edge>
    <edge source="FRA" target="PAK">
      <data key="d0">1979432</data>
    </edge>
    <edge source="FRA" target="POL">
      <data key="d0">310686</data>
    </edge>
    <edge source="FRA" target="PRT">
      <data key="d0">974336</data>
    </edge>
    <edge source="FRA" target="ROU">
      <data key="d0">22894</data>
    </edge>
    <edge source="FRA" target="RUS">
      <data key="d0">2476924</data>
    </edge>
    <edge source="FRA" target="SAU">
      <data key="d0">1138247</data>
    </edge>
    <edge source="FRA" target="SEN">
      <data key="d0">2625104</data>
    </edge>
    <edge source="FRA" target="IND">
      <data key="d0">3199424</data>
    </edge>
    <edge source="FRA" target="SGP">
      <data key="d0">94245</data>
    </edge>
    <edge source="FRA" target="VNM">
      <data key="d0">12079</data>
    </edge>
    <edge source="FRA" target="SVN">
      <data key="d0">16995</data>
    </edge>
    <edge source="FRA" target="ZAF">
      <data key="d0">40732</data>
    </edge>
    <edge source="FRA" target="ESP">
      <data key="d0">12671146</data>
    </edge>
    <edge source="FRA" target="SWE">
      <data key="d0">516032</data>
    </edge>
    <edge source="FRA" target="CHE">
      <data key="d0">3430613</data>
    </edge>
    <edge source="FRA" target="THA">
      <data key="d0">17838</data>
    </edge>
    <edge source="FRA" target="TGO">
      <data key="d0">460833</data>
    </edge>
    <edge source="FRA" target="ARE">
      <data key="d0">1528993</data>
    </edge>
    <edge source="FRA" target="TUN">
      <data key="d0">5461873</data>
    </edge>
    <edge source="FRA" target="TUR">
      <data key="d0">15265490</data>
    </edge>
    <edge source="FRA" target="MKD">
      <data key="d0">43401</data>
    </edge>
    <edge source="FRA" target="EGY">
      <data key="d0">5934925</data>
    </edge>
    <edge source="FRA" target="GBR">
      <data key="d0">67443390</data>
    </edge>
    <edge source="FRA" target="USA">
      <data key="d0">3417972</data>
    </edge>
    <edge source="FRA" target="BFA">
      <data key="d0">56182</data>
    </edge>
    <edge source="DEU" target="ALB">
      <data key="d0">13000</data>
    </edge>
    <edge source="DEU" target="AZE">
      <data key="d0">15000</data>
    </edge>
    <edge source="DEU" target="ARG">
      <data key="d0">35000</data>
    </edge>
    <edge source="DEU" target="AUS">
      <data key="d0">46000</data>
    </edge>
    <edge source="DEU" target="AUT">
      <data key="d0">26579000</data>
    </edge>
    <edge source="DEU" target="BEL">
      <data key="d0">32116000</data>
    </edge>
    <edge source="DEU" target="BRA">
      <data key="d0">410000</data>
    </edge>
    <edge source="DEU" target="BGR">
      <data key="d0">536000</data>
    </edge>
    <edge source="DEU" target="BLR">
      <data key="d0">3951000</data>
    </edge>
    <edge source="DEU" target="CAN">
      <data key="d0">25000</data>
    </edge>
    <edge source="DEU" target="CHL">
      <data key="d0">37000</data>
    </edge>
    <edge source="DEU" target="CHN">
      <data key="d0">7439000</data>
    </edge>
    <edge source="DEU" target="COL">
      <data key="d0">21000</data>
    </edge>
    <edge source="DEU" target="HRV">
      <data key="d0">880000</data>
    </edge>
    <edge source="DEU" target="CZE">
      <data key="d0">17860000</data>
    </edge>
    <edge source="DEU" target="BEN">
      <data key="d0">16000</data>
    </edge>
    <edge source="DEU" target="DNK">
      <data key="d0">32571000</data>
    </edge>
    <edge source="DEU" target="SLV">
      <data key="d0">12000</data>
    </edge>
    <edge source="DEU" target="ETH">
      <data key="d0">11000</data>
    </edge>
    <edge source="DEU" target="EST">
      <data key="d0">2213000</data>
    </edge>
    <edge source="DEU" target="FIN">
      <data key="d0">1269000</data>
    </edge>
    <edge source="DEU" target="FRA">
      <data key="d0">43495000</data>
    </edge>
    <edge source="DEU" target="GEO">
      <data key="d0">464000</data>
    </edge>
    <edge source="DEU" target="GHA">
      <data key="d0">22000</data>
    </edge>
    <edge source="DEU" target="GRC">
      <data key="d0">959000</data>
    </edge>
    <edge source="DEU" target="GTM">
      <data key="d0">16000</data>
    </edge>
    <edge source="DEU" target="HKG">
      <data key="d0">19135000</data>
    </edge>
    <edge source="DEU" target="HUN">
      <data key="d0">1652000</data>
    </edge>
    <edge source="DEU" target="IDN">
      <data key="d0">46000</data>
    </edge>
    <edge source="DEU" target="IRL">
      <data key="d0">861000</data>
    </edge>
    <edge source="DEU" target="ISR">
      <data key="d0">242000</data>
    </edge>
    <edge source="DEU" target="ITA">
      <data key="d0">39733000</data>
    </edge>
    <edge source="DEU" target="JAM">
      <data key="d0">18000</data>
    </edge>
    <edge source="DEU" target="JPN">
      <data key="d0">130000</data>
    </edge>
    <edge source="DEU" target="KAZ">
      <data key="d0">53000</data>
    </edge>
    <edge source="DEU" target="KOR">
      <data key="d0">459000</data>
    </edge>
    <edge source="DEU" target="KGZ">
      <data key="d0">104000</data>
    </edge>
    <edge source="DEU" target="LBN">
      <data key="d0">20000</data>
    </edge>
    <edge source="DEU" target="LVA">
      <data key="d0">7248000</data>
    </edge>
    <edge source="DEU" target="LTU">
      <data key="d0">7950000</data>
    </edge>
    <edge source="DEU" target="MYS">
      <data key="d0">753000</data>
    </edge>
    <edge source="DEU" target="MUS">
      <data key="d0">18000</data>
    </edge>
    <edge source="DEU" target="MEX">
      <data key="d0">78000</data>
    </edge>
    <edge source="DEU" target="MDA">
      <data key="d0">19000</data>
    </edge>
    <edge source="DEU" target="MAR">
      <data key="d0">3889000</data>
    </edge>
    <edge source="DEU" target="NLD">
      <data key="d0">170274000</data>
    </edge>
    <edge source="DEU" target="NOR">
      <data key="d0">2477000</data>
    </edge>
    <edge source="DEU" target="PAK">
      <data key="d0">2782000</data>
    </edge>
    <edge source="DEU" target="POL">
      <data key="d0">23276000</data>
    </edge>
    <edge source="DEU" target="PRT">
      <data key="d0">2793000</data>
    </edge>
    <edge source="DEU" target="ROU">
      <data key="d0">4473000</data>
    </edge>
    <edge source="DEU" target="RUS">
      <data key="d0">24113000</data>
    </edge>
    <edge source="DEU" target="SAU">
      <data key="d0">779000</data>
    </edge>
    <edge source="DEU" target="SEN">
      <data key="d0">5988000</data>
    </edge>
    <edge source="DEU" target="IND">
      <data key="d0">14320000</data>
    </edge>
    <edge source="DEU" target="SGP">
      <data key="d0">118000</data>
    </edge>
    <edge source="DEU" target="SVK">
      <data key="d0">2807000</data>
    </edge>
    <edge source="DEU" target="SVN">
      <data key="d0">740000</data>
    </edge>
    <edge source="DEU" target="ZAF">
      <data key="d0">395000</data>
    </edge>
    <edge source="DEU" target="ESP">
      <data key="d0">1094000</data>
    </edge>
    <edge source="DEU" target="SWE">
      <data key="d0">8419000</data>
    </edge>
    <edge source="DEU" target="CHE">
      <data key="d0">9919000</data>
    </edge>
    <edge source="DEU" target="THA">
      <data key="d0">35000</data>
    </edge>
    <edge source="DEU" target="ARE">
      <data key="d0">22000</data>
    </edge>
    <edge source="DEU" target="TUN">
      <data key="d0">6119000</data>
    </edge>
    <edge source="DEU" target="TUR">
      <data key="d0">7442000</data>
    </edge>
    <edge source="DEU" target="UKR">
      <data key="d0">2515000</data>
    </edge>
    <edge source="DEU" target="MKD">
      <data key="d0">10000</data>
    </edge>
    <edge source="DEU" target="EGY">
      <data key="d0">13854000</data>
    </edge>
    <edge source="DEU" target="GBR">
      <data key="d0">23493000</data>
    </edge>
    <edge source="DEU" target="TZA">
      <data key="d0">135000</data>
    </edge>
    <edge source="DEU" target="USA">
      <data key="d0">669000</data>
    </edge>
    <edge source="DEU" target="SRB">
      <data key="d0">471000</data>
    </edge>
    <edge source="GTM" target="CRI">
      <data key="d0">931292</data>
    </edge>
    <edge source="GTM" target="SLV">
      <data key="d0">9126800</data>
    </edge>
    <edge source="GTM" target="HND">
      <data key="d0">218645</data>
    </edge>
    <edge source="GTM" target="MEX">
      <data key="d0">7316902</data>
    </edge>
    <edge source="GTM" target="NIC">
      <data key="d0">2237558</data>
    </edge>
    <edge source="GTM" target="PAN">
      <data key="d0">1385232</data>
    </edge>
    <edge source="GTM" target="GBR">
      <data key="d0">194892</data>
    </edge>
    <edge source="GTM" target="USA">
      <data key="d0">14321</data>
    </edge>
    <edge source="HND" target="SLV">
      <data key="d0">19294533</data>
    </edge>
    <edge source="HND" target="DEU">
      <data key="d0">188709</data>
    </edge>
    <edge source="HND" target="GTM">
      <data key="d0">1901066</data>
    </edge>
    <edge source="HND" target="MEX">
      <data key="d0">3683399</data>
    </edge>
    <edge source="HND" target="NIC">
      <data key="d0">85492</data>
    </edge>
    <edge source="HND" target="CHE">
      <data key="d0">51728</data>
    </edge>
    <edge source="HND" target="GBR">
      <data key="d0">22300</data>
    </edge>
    <edge source="HND" target="USA">
      <data key="d0">1997526</data>
    </edge>
    <edge source="HKG" target="AUS">
      <data key="d0">591392</data>
    </edge>
    <edge source="HKG" target="BEL">
      <data key="d0">35471</data>
    </edge>
    <edge source="HKG" target="CAN">
      <data key="d0">435522</data>
    </edge>
    <edge source="HKG" target="CHN">
      <data key="d0">78338093</data>
    </edge>
    <edge source="HKG" target="FRA">
      <data key="d0">63415</data>
    </edge>
    <edge source="HKG" target="DEU">
      <data key="d0">261485</data>
    </edge>
    <edge source="HKG" target="IDN">
      <data key="d0">157560</data>
    </edge>
    <edge source="HKG" target="ITA">
      <data key="d0">14865</data>
    </edge>
    <edge source="HKG" target="JPN">
      <data key="d0">616804</data>
    </edge>
    <edge source="HKG" target="KOR">
      <data key="d0">222458</data>
    </edge>
    <edge source="HKG" target="MDG">
      <data key="d0">18378</data>
    </edge>
    <edge source="HKG" target="MYS">
      <data key="d0">1980501</data>
    </edge>
    <edge source="HKG" target="MUS">
      <data key="d0">28576</data>
    </edge>
    <edge source="HKG" target="NLD">
      <data key="d0">627424</data>
    </edge>
    <edge source="HKG" target="NZL">
      <data key="d0">80280</data>
    </edge>
    <edge source="HKG" target="PAN">
      <data key="d0">12155</data>
    </edge>
    <edge source="HKG" target="PER">
      <data key="d0">21684</data>
    </edge>
    <edge source="HKG" target="PHL">
      <data key="d0">187019</data>
    </edge>
    <edge source="HKG" target="IND">
      <data key="d0">140066</data>
    </edge>
    <edge source="HKG" target="SGP">
      <data key="d0">206010</data>
    </edge>
    <edge source="HKG" target="VNM">
      <data key="d0">8287591</data>
    </edge>
    <edge source="HKG" target="ZAF">
      <data key="d0">17672</data>
    </edge>
    <edge source="HKG" target="SWE">
      <data key="d0">30989</data>
    </edge>
    <edge source="HKG" target="CHE">
      <data key="d0">29905</data>
    </edge>
    <edge source="HKG" target="THA">
      <data key="d0">550801</data>
    </edge>
    <edge source="HKG" target="TUR">
      <data key="d0">45942</data>
    </edge>
    <edge source="HKG" target="GBR">
      <data key="d0">1380535</data>
    </edge>
    <edge source="HKG" target="USA">
      <data key="d0">834113</data>
    </edge>
    <edge source="ISR" target="CAN">
      <data key="d0">13000</data>
    </edge>
    <edge source="ISR" target="DEU">
      <data key="d0">947000</data>
    </edge>
    <edge source="ISR" target="ITA">
      <data key="d0">166000</data>
    </edge>
    <edge source="ISR" target="JPN">
      <data key="d0">27000</data>
    </edge>
    <edge source="ISR" target="NLD">
      <data key="d0">226000</data>
    </edge>
    <edge source="ISR" target="ESP">
      <data key="d0">26000</data>
    </edge>
    <edge source="ISR" target="THA">
      <data key="d0">22000</data>
    </edge>
    <edge source="ISR" target="USA">
      <data key="d0">201000</data>
    </edge>
    <edge source="JAM" target="USA">
      <data key="d0">30129</data>
    </edge>
    <edge source="JPN" target="AUS">
      <data key="d0">227992</data>
    </edge>
    <edge source="JPN" target="BEL">
      <data key="d0">13222</data>
    </edge>
    <edge source="JPN" target="BRA">
      <data key="d0">45734</data>
    </edge>
    <edge source="JPN" target="CAN">
      <data key="d0">1240838</data>
    </edge>
    <edge source="JPN" target="CHN">
      <data key="d0">1687024</data>
    </edge>
    <edge source="JPN" target="DNK">
      <data key="d0">40009</data>
    </edge>
    <edge source="JPN" target="FRA">
      <data key="d0">190544</data>
    </edge>
    <edge source="JPN" target="DEU">
      <data key="d0">569684</data>
    </edge>
    <edge source="JPN" target="HKG">
      <data key="d0">432213</data>
    </edge>
    <edge source="JPN" target="IDN">
      <data key="d0">402967</data>
    </edge>
    <edge source="JPN" target="IRL">
      <data key="d0">24597</data>
    </edge>
    <edge source="JPN" target="ITA">
      <data key="d0">270108</data>
    </edge>
    <edge source="JPN" target="KOR">
      <data key="d0">1843850</data>
    </edge>
    <edge source="JPN" target="MYS">
      <data key="d0">1106280</data>
    </edge>
    <edge source="JPN" target="NLD">
      <data key="d0">193448</data>
    </edge>
    <edge source="JPN" target="NZL">
      <data key="d0">112604</data>
    </edge>
    <edge source="JPN" target="PHL">
      <data key="d0">72104</data>
    </edge>
    <edge source="JPN" target="IND">
      <data key="d0">129352</data>
    </edge>
    <edge source="JPN" target="SGP">
      <data key="d0">1022115</data>
    </edge>
    <edge source="JPN" target="VNM">
      <data key="d0">45530</data>
    </edge>
    <edge source="JPN" target="SWE">
      <data key="d0">14233</data>
    </edge>
    <edge source="JPN" target="THA">
      <data key="d0">323515</data>
    </edge>
    <edge source="JPN" target="GBR">
      <data key="d0">93036</data>
    </edge>
    <edge source="JPN" target="USA">
      <data key="d0">15611162</data>
    </edge>
    <edge source="KOR" target="AUS">
      <data key="d0">92763</data>
    </edge>
    <edge source="KOR" target="CHN">
      <data key="d0">1004998</data>
    </edge>
    <edge source="KOR" target="HKG">
      <data key="d0">238396</data>
    </edge>
    <edge source="KOR" target="JPN">
      <data key="d0">732285</data>
    </edge>
    <edge source="KOR" target="PHL">
      <data key="d0">139514</data>
    </edge>
    <edge source="KOR" target="RUS">
      <data key="d0">1718970</data>
    </edge>
    <edge source="KOR" target="GBR">
      <data key="d0">120057</data>
    </edge>
    <edge source="KOR" target="USA">
      <data key="d0">391743</data>
    </edge>
    <edge source="LBN" target="ARG">
      <data key="d0">13382</data>
    </edge>
    <edge source="LBN" target="AUS">
      <data key="d0">480319</data>
    </edge>
    <edge source="LBN" target="AUT">
      <data key="d0">19382</data>
    </edge>
    <edge source="LBN" target="BEL">
      <data key="d0">30093</data>
    </edge>
    <edge source="LBN" target="BRA">
      <data key="d0">83499</data>
    </edge>
    <edge source="LBN" target="CAN">
      <data key="d0">830268</data>
    </edge>
    <edge source="LBN" target="CHN">
      <data key="d0">15561</data>
    </edge>
    <edge source="LBN" target="DNK">
      <data key="d0">52726</data>
    </edge>
    <edge source="LBN" target="FRA">
      <data key="d0">174095</data>
    </edge>
    <edge source="LBN" target="GMB">
      <data key="d0">12159</data>
    </edge>
    <edge source="LBN" target="DEU">
      <data key="d0">90710</data>
    </edge>
    <edge source="LBN" target="GHA">
      <data key="d0">467887</data>
    </edge>
    <edge source="LBN" target="GRC">
      <data key="d0">15731</data>
    </edge>
    <edge source="LBN" target="ITA">
      <data key="d0">10720</data>
    </edge>
    <edge source="LBN" target="CIV">
      <data key="d0">13303</data>
    </edge>
    <edge source="LBN" target="JPN">
      <data key="d0">12301</data>
    </edge>
    <edge source="LBN" target="JOR">
      <data key="d0">605368</data>
    </edge>
    <edge source="LBN" target="MEX">
      <data key="d0">13476</data>
    </edge>
    <edge source="LBN" target="MAR">
      <data key="d0">11350</data>
    </edge>
    <edge source="LBN" target="OMN">
      <data key="d0">79761</data>
    </edge>
    <edge source="LBN" target="NZL">
      <data key="d0">18291</data>
    </edge>
    <edge source="LBN" target="NOR">
      <data key="d0">16258</data>
    </edge>
    <edge source="LBN" target="ROU">
      <data key="d0">26683</data>
    </edge>
    <edge source="LBN" target="SAU">
      <data key="d0">1926559</data>
    </edge>
    <edge source="LBN" target="ESP">
      <data key="d0">16045</data>
    </edge>
    <edge source="LBN" target="SWE">
      <data key="d0">61089</data>
    </edge>
    <edge source="LBN" target="ARE">
      <data key="d0">927914</data>
    </edge>
    <edge source="LBN" target="EGY">
      <data key="d0">40035</data>
    </edge>
    <edge source="LBN" target="GBR">
      <data key="d0">87424</data>
    </edge>
    <edge source="LBN" target="USA">
      <data key="d0">2340609</data>
    </edge>
    <edge source="LVA" target="DNK">
      <data key="d0">147281</data>
    </edge>
    <edge source="LVA" target="EST">
      <data key="d0">518566</data>
    </edge>
    <edge source="LVA" target="LTU">
      <data key="d0">85167</data>
    </edge>
    <edge source="LVA" target="RUS">
      <data key="d0">73992</data>
    </edge>
    <edge source="MDG" target="NLD">
      <data key="d0">51548</data>
    </edge>
    <edge source="MYS" target="DZA">
      <data key="d0">2667603</data>
    </edge>
    <edge source="MYS" target="ARG">
      <data key="d0">2274091</data>
    </edge>
    <edge source="MYS" target="AUS">
      <data key="d0">36530438</data>
    </edge>
    <edge source="MYS" target="AUT">
      <data key="d0">155348</data>
    </edge>
    <edge source="MYS" target="ARM">
      <data key="d0">22373</data>
    </edge>
    <edge source="MYS" target="BEL">
      <data key="d0">196717</data>
    </edge>
    <edge source="MYS" target="BRA">
      <data key="d0">7606660</data>
    </edge>
    <edge source="MYS" target="BGR">
      <data key="d0">177799</data>
    </edge>
    <edge source="MYS" target="KHM">
      <data key="d0">13890553</data>
    </edge>
    <edge source="MYS" target="CMR">
      <data key="d0">111934</data>
    </edge>
    <edge source="MYS" target="CAN">
      <data key="d0">2333268</data>
    </edge>
    <edge source="MYS" target="LKA">
      <data key="d0">11660521</data>
    </edge>
    <edge source="MYS" target="CHL">
      <data key="d0">211294</data>
    </edge>
    <edge source="MYS" target="CHN">
      <data key="d0">290518124</data>
    </edge>
    <edge source="MYS" target="COL">
      <data key="d0">18179</data>
    </edge>
    <edge source="MYS" target="BEN">
      <data key="d0">863485</data>
    </edge>
    <edge source="MYS" target="DNK">
      <data key="d0">18840389</data>
    </edge>
    <edge source="MYS" target="SLV">
      <data key="d0">914782</data>
    </edge>
    <edge source="MYS" target="ETH">
      <data key="d0">98764</data>
    </edge>
    <edge source="MYS" target="FIN">
      <data key="d0">295025</data>
    </edge>
    <edge source="MYS" target="FRA">
      <data key="d0">26351</data>
    </edge>
    <edge source="MYS" target="DEU">
      <data key="d0">22884838</data>
    </edge>
    <edge source="MYS" target="GHA">
      <data key="d0">873823</data>
    </edge>
    <edge source="MYS" target="GRC">
      <data key="d0">5622763</data>
    </edge>
    <edge source="MYS" target="GTM">
      <data key="d0">159195</data>
    </edge>
    <edge source="MYS" target="HKG">
      <data key="d0">83092257</data>
    </edge>
    <edge source="MYS" target="HUN">
      <data key="d0">1137234</data>
    </edge>
    <edge source="MYS" target="IDN">
      <data key="d0">8472982</data>
    </edge>
    <edge source="MYS" target="ITA">
      <data key="d0">47196411</data>
    </edge>
    <edge source="MYS" target="CIV">
      <data key="d0">115461</data>
    </edge>
    <edge source="MYS" target="JPN">
      <data key="d0">137258222</data>
    </edge>
    <edge source="MYS" target="KAZ">
      <data key="d0">556115</data>
    </edge>
    <edge source="MYS" target="JOR">
      <data key="d0">37601278</data>
    </edge>
    <edge source="MYS" target="KOR">
      <data key="d0">61029349</data>
    </edge>
    <edge source="MYS" target="LBN">
      <data key="d0">1005673</data>
    </edge>
    <edge source="MYS" target="LVA">
      <data key="d0">771771</data>
    </edge>
    <edge source="MYS" target="LTU">
      <data key="d0">18656</data>
    </edge>
    <edge source="MYS" target="MDG">
      <data key="d0">437433</data>
    </edge>
    <edge source="MYS" target="MWI">
      <data key="d0">26140</data>
    </edge>
    <edge source="MYS" target="MUS">
      <data key="d0">1326211</data>
    </edge>
    <edge source="MYS" target="MAR">
      <data key="d0">195161</data>
    </edge>
    <edge source="MYS" target="MOZ">
      <data key="d0">727178</data>
    </edge>
    <edge source="MYS" target="OMN">
      <data key="d0">13546537</data>
    </edge>
    <edge source="MYS" target="NLD">
      <data key="d0">114450084</data>
    </edge>
    <edge source="MYS" target="NZL">
      <data key="d0">8711069</data>
    </edge>
    <edge source="MYS" target="NOR">
      <data key="d0">337847</data>
    </edge>
    <edge source="MYS" target="PAK">
      <data key="d0">298525188</data>
    </edge>
    <edge source="MYS" target="PHL">
      <data key="d0">25326422</data>
    </edge>
    <edge source="MYS" target="PRT">
      <data key="d0">1781694</data>
    </edge>
    <edge source="MYS" target="ROU">
      <data key="d0">115593</data>
    </edge>
    <edge source="MYS" target="RUS">
      <data key="d0">6674534</data>
    </edge>
    <edge source="MYS" target="SAU">
      <data key="d0">53585208</data>
    </edge>
    <edge source="MYS" target="SEN">
      <data key="d0">102424</data>
    </edge>
    <edge source="MYS" target="IND">
      <data key="d0">587267307</data>
    </edge>
    <edge source="MYS" target="SGP">
      <data key="d0">148379169</data>
    </edge>
    <edge source="MYS" target="VNM">
      <data key="d0">29370222</data>
    </edge>
    <edge source="MYS" target="SVN">
      <data key="d0">42132</data>
    </edge>
    <edge source="MYS" target="ZAF">
      <data key="d0">28326996</data>
    </edge>
    <edge source="MYS" target="ESP">
      <data key="d0">14053617</data>
    </edge>
    <edge source="MYS" target="SWE">
      <data key="d0">22043509</data>
    </edge>
    <edge source="MYS" target="CHE">
      <data key="d0">136449</data>
    </edge>
    <edge source="MYS" target="THA">
      <data key="d0">15541575</data>
    </edge>
    <edge source="MYS" target="TGO">
      <data key="d0">5584437</data>
    </edge>
    <edge source="MYS" target="ARE">
      <data key="d0">57736995</data>
    </edge>
    <edge source="MYS" target="TUN">
      <data key="d0">2840789</data>
    </edge>
    <edge source="MYS" target="TUR">
      <data key="d0">48084704</data>
    </edge>
    <edge source="MYS" target="UKR">
      <data key="d0">3120847</data>
    </edge>
    <edge source="MYS" target="EGY">
      <data key="d0">115168772</data>
    </edge>
    <edge source="MYS" target="GBR">
      <data key="d0">5522926</data>
    </edge>
    <edge source="MYS" target="TZA">
      <data key="d0">5535992</data>
    </edge>
    <edge source="MYS" target="USA">
      <data key="d0">71405532</data>
    </edge>
    <edge source="MYS" target="SRB">
      <data key="d0">49835</data>
    </edge>
    <edge source="MEX" target="AUS">
      <data key="d0">34010</data>
    </edge>
    <edge source="MEX" target="BEL">
      <data key="d0">25686</data>
    </edge>
    <edge source="MEX" target="BRA">
      <data key="d0">54749</data>
    </edge>
    <edge source="MEX" target="CAN">
      <data key="d0">38023</data>
    </edge>
    <edge source="MEX" target="CRI">
      <data key="d0">52649</data>
    </edge>
    <edge source="MEX" target="SLV">
      <data key="d0">82034</data>
    </edge>
    <edge source="MEX" target="FRA">
      <data key="d0">17450</data>
    </edge>
    <edge source="MEX" target="DEU">
      <data key="d0">180821</data>
    </edge>
    <edge source="MEX" target="GTM">
      <data key="d0">1313815</data>
    </edge>
    <edge source="MEX" target="JAM">
      <data key="d0">20169</data>
    </edge>
    <edge source="MEX" target="JPN">
      <data key="d0">470637</data>
    </edge>
    <edge source="MEX" target="KOR">
      <data key="d0">43700</data>
    </edge>
    <edge source="MEX" target="NLD">
      <data key="d0">218736</data>
    </edge>
    <edge source="MEX" target="NZL">
      <data key="d0">16632</data>
    </edge>
    <edge source="MEX" target="PAN">
      <data key="d0">540541</data>
    </edge>
    <edge source="MEX" target="PER">
      <data key="d0">222539</data>
    </edge>
    <edge source="MEX" target="SGP">
      <data key="d0">371827</data>
    </edge>
    <edge source="MEX" target="THA">
      <data key="d0">168949</data>
    </edge>
    <edge source="MEX" target="GBR">
      <data key="d0">1036198</data>
    </edge>
    <edge source="MEX" target="USA">
      <data key="d0">27399416</data>
    </edge>
    <edge source="MAR" target="BEL">
      <data key="d0">29456</data>
    </edge>
    <edge source="MAR" target="BRA">
      <data key="d0">140815</data>
    </edge>
    <edge source="MAR" target="CAN">
      <data key="d0">69218</data>
    </edge>
    <edge source="MAR" target="CHL">
      <data key="d0">78867</data>
    </edge>
    <edge source="MAR" target="FRA">
      <data key="d0">27942</data>
    </edge>
    <edge source="MAR" target="DEU">
      <data key="d0">74656</data>
    </edge>
    <edge source="MAR" target="ITA">
      <data key="d0">178455</data>
    </edge>
    <edge source="MAR" target="KOR">
      <data key="d0">28947</data>
    </edge>
    <edge source="MAR" target="NLD">
      <data key="d0">226206</data>
    </edge>
    <edge source="MAR" target="GBR">
      <data key="d0">24205</data>
    </edge>
    <edge source="MAR" target="USA">
      <data key="d0">243252</data>
    </edge>
    <edge source="MOZ" target="MWI">
      <data key="d0">485357</data>
    </edge>
    <edge source="MOZ" target="ZAF">
      <data key="d0">2844650</data>
    </edge>
    <edge source="MOZ" target="ZWE">
      <data key="d0">265107</data>
    </edge>
    <edge source="MOZ" target="GBR">
      <data key="d0">84920</data>
    </edge>
    <edge source="OMN" target="LBN">
      <data key="d0">54551</data>
    </edge>
    <edge source="OMN" target="PAK">
      <data key="d0">107124</data>
    </edge>
    <edge source="OMN" target="SAU">
      <data key="d0">5026356</data>
    </edge>
    <edge source="OMN" target="SGP">
      <data key="d0">10083</data>
    </edge>
    <edge source="OMN" target="ARE">
      <data key="d0">12882982</data>
    </edge>
    <edge source="OMN" target="TZA">
      <data key="d0">36486</data>
    </edge>
    <edge source="OMN" target="USA">
      <data key="d0">19758</data>
    </edge>
    <edge source="NLD" target="DZA">
      <data key="d0">1523450</data>
    </edge>
    <edge source="NLD" target="ARG">
      <data key="d0">125190</data>
    </edge>
    <edge source="NLD" target="AUS">
      <data key="d0">515488</data>
    </edge>
    <edge source="NLD" target="AUT">
      <data key="d0">8052653</data>
    </edge>
    <edge source="NLD" target="ARM">
      <data key="d0">34980</data>
    </edge>
    <edge source="NLD" target="BEL">
      <data key="d0">173274720</data>
    </edge>
    <edge source="NLD" target="BRA">
      <data key="d0">153726</data>
    </edge>
    <edge source="NLD" target="BGR">
      <data key="d0">277075</data>
    </edge>
    <edge source="NLD" target="BLR">
      <data key="d0">716160</data>
    </edge>
    <edge source="NLD" target="CMR">
      <data key="d0">474985</data>
    </edge>
    <edge source="NLD" target="CAN">
      <data key="d0">1449809</data>
    </edge>
    <edge source="NLD" target="CHL">
      <data key="d0">162931</data>
    </edge>
    <edge source="NLD" target="CHN">
      <data key="d0">2059189</data>
    </edge>
    <edge source="NLD" target="COL">
      <data key="d0">69959</data>
    </edge>
    <edge source="NLD" target="HRV">
      <data key="d0">185023</data>
    </edge>
    <edge source="NLD" target="CZE">
      <data key="d0">2719197</data>
    </edge>
    <edge source="NLD" target="BEN">
      <data key="d0">560593</data>
    </edge>
    <edge source="NLD" target="DNK">
      <data key="d0">3011921</data>
    </edge>
    <edge source="NLD" target="ETH">
      <data key="d0">138077</data>
    </edge>
    <edge source="NLD" target="EST">
      <data key="d0">348875</data>
    </edge>
    <edge source="NLD" target="FIN">
      <data key="d0">1033737</data>
    </edge>
    <edge source="NLD" target="FRA">
      <data key="d0">59108020</data>
    </edge>
    <edge source="NLD" target="GEO">
      <data key="d0">40503</data>
    </edge>
    <edge source="NLD" target="GMB">
      <data key="d0">1293322</data>
    </edge>
    <edge source="NLD" target="DEU">
      <data key="d0">152726095</data>
    </edge>
    <edge source="NLD" target="GHA">
      <data key="d0">1642196</data>
    </edge>
    <edge source="NLD" target="GRC">
      <data key="d0">528375</data>
    </edge>
    <edge source="NLD" target="HKG">
      <data key="d0">2493671</data>
    </edge>
    <edge source="NLD" target="HUN">
      <data key="d0">1428637</data>
    </edge>
    <edge source="NLD" target="IDN">
      <data key="d0">774152</data>
    </edge>
    <edge source="NLD" target="IRL">
      <data key="d0">8079348</data>
    </edge>
    <edge source="NLD" target="ISR">
      <data key="d0">2213835</data>
    </edge>
    <edge source="NLD" target="ITA">
      <data key="d0">19056473</data>
    </edge>
    <edge source="NLD" target="CIV">
      <data key="d0">457495</data>
    </edge>
    <edge source="NLD" target="JPN">
      <data key="d0">3364477</data>
    </edge>
    <edge source="NLD" target="KAZ">
      <data key="d0">166613</data>
    </edge>
    <edge source="NLD" target="JOR">
      <data key="d0">3586321</data>
    </edge>
    <edge source="NLD" target="KOR">
      <data key="d0">216321</data>
    </edge>
    <edge source="NLD" target="LBN">
      <data key="d0">2006720</data>
    </edge>
    <edge source="NLD" target="LVA">
      <data key="d0">1758181</data>
    </edge>
    <edge source="NLD" target="LTU">
      <data key="d0">987711</data>
    </edge>
    <edge source="NLD" target="MDG">
      <data key="d0">285359</data>
    </edge>
    <edge source="NLD" target="MYS">
      <data key="d0">11046</data>
    </edge>
    <edge source="NLD" target="MRT">
      <data key="d0">1079762</data>
    </edge>
    <edge source="NLD" target="MEX">
      <data key="d0">393059</data>
    </edge>
    <edge source="NLD" target="MDA">
      <data key="d0">17490</data>
    </edge>
    <edge source="NLD" target="MAR">
      <data key="d0">6023841</data>
    </edge>
    <edge source="NLD" target="MOZ">
      <data key="d0">332305</data>
    </edge>
    <edge source="NLD" target="NAM">
      <data key="d0">11046</data>
    </edge>
    <edge source="NLD" target="NZL">
      <data key="d0">1218760</data>
    </edge>
    <edge source="NLD" target="NOR">
      <data key="d0">1326460</data>
    </edge>
    <edge source="NLD" target="PAK">
      <data key="d0">6160998</data>
    </edge>
    <edge source="NLD" target="PER">
      <data key="d0">127031</data>
    </edge>
    <edge source="NLD" target="PHL">
      <data key="d0">87449</data>
    </edge>
    <edge source="NLD" target="POL">
      <data key="d0">8581028</data>
    </edge>
    <edge source="NLD" target="PRT">
      <data key="d0">221844</data>
    </edge>
    <edge source="NLD" target="ROU">
      <data key="d0">1072398</data>
    </edge>
    <edge source="NLD" target="RUS">
      <data key="d0">60715237</data>
    </edge>
    <edge source="NLD" target="SAU">
      <data key="d0">479588</data>
    </edge>
    <edge source="NLD" target="SEN">
      <data key="d0">5129102</data>
    </edge>
    <edge source="NLD" target="IND">
      <data key="d0">9689326</data>
    </edge>
    <edge source="NLD" target="SGP">
      <data key="d0">560593</data>
    </edge>
    <edge source="NLD" target="SVK">
      <data key="d0">2246974</data>
    </edge>
    <edge source="NLD" target="VNM">
      <data key="d0">29456</data>
    </edge>
    <edge source="NLD" target="SVN">
      <data key="d0">93892</data>
    </edge>
    <edge source="NLD" target="ZAF">
      <data key="d0">352557</data>
    </edge>
    <edge source="NLD" target="ESP">
      <data key="d0">5247848</data>
    </edge>
    <edge source="NLD" target="SWE">
      <data key="d0">10263727</data>
    </edge>
    <edge source="NLD" target="CHE">
      <data key="d0">4156119</data>
    </edge>
    <edge source="NLD" target="THA">
      <data key="d0">237493</data>
    </edge>
    <edge source="NLD" target="TGO">
      <data key="d0">1164450</data>
    </edge>
    <edge source="NLD" target="ARE">
      <data key="d0">1569476</data>
    </edge>
    <edge source="NLD" target="TUN">
      <data key="d0">5465089</data>
    </edge>
    <edge source="NLD" target="TUR">
      <data key="d0">6369034</data>
    </edge>
    <edge source="NLD" target="UKR">
      <data key="d0">1695586</data>
    </edge>
    <edge source="NLD" target="EGY">
      <data key="d0">55231</data>
    </edge>
    <edge source="NLD" target="GBR">
      <data key="d0">47637500</data>
    </edge>
    <edge source="NLD" target="USA">
      <data key="d0">2316012</data>
    </edge>
    <edge source="NLD" target="BFA">
      <data key="d0">208957</data>
    </edge>
    <edge source="NLD" target="SRB">
      <data key="d0">3113177</data>
    </edge>
    <edge source="NZL" target="AUS">
      <data key="d0">473502</data>
    </edge>
    <edge source="NIC" target="CRI">
      <data key="d0">56248</data>
    </edge>
    <edge source="NIC" target="GBR">
      <data key="d0">233400</data>
    </edge>
    <edge source="NIC" target="USA">
      <data key="d0">40503</data>
    </edge>
    <edge source="PAN" target="CRI">
      <data key="d0">28465</data>
    </edge>
    <edge source="PRY" target="ARG">
      <data key="d0">6770850</data>
    </edge>
    <edge source="PRY" target="BRA">
      <data key="d0">9051712</data>
    </edge>
    <edge source="PRY" target="CHL">
      <data key="d0">272400</data>
    </edge>
    <edge source="PRY" target="COL">
      <data key="d0">103565</data>
    </edge>
    <edge source="PRY" target="ITA">
      <data key="d0">1172500</data>
    </edge>
    <edge source="PRY" target="MEX">
      <data key="d0">183041</data>
    </edge>
    <edge source="PRY" target="NLD">
      <data key="d0">2578973</data>
    </edge>
    <edge source="PRY" target="IND">
      <data key="d0">580000</data>
    </edge>
    <edge source="PRY" target="USA">
      <data key="d0">760200</data>
    </edge>
    <edge source="PRY" target="URY">
      <data key="d0">15691463</data>
    </edge>
    <edge source="PER" target="BOL">
      <data key="d0">44487</data>
    </edge>
    <edge source="PER" target="ECU">
      <data key="d0">712500</data>
    </edge>
    <edge source="PER" target="MEX">
      <data key="d0">1105686</data>
    </edge>
    <edge source="PER" target="GBR">
      <data key="d0">453226</data>
    </edge>
    <edge source="PER" target="USA">
      <data key="d0">19967</data>
    </edge>
    <edge source="POL" target="BLR">
      <data key="d0">232000</data>
    </edge>
    <edge source="POL" target="DEU">
      <data key="d0">1475000</data>
    </edge>
    <edge source="POL" target="LVA">
      <data key="d0">144000</data>
    </edge>
    <edge source="POL" target="LTU">
      <data key="d0">170000</data>
    </edge>
    <edge source="POL" target="NLD">
      <data key="d0">72000</data>
    </edge>
    <edge source="POL" target="RUS">
      <data key="d0">1635000</data>
    </edge>
    <edge source="POL" target="UKR">
      <data key="d0">146000</data>
    </edge>
    <edge source="SAU" target="JOR">
      <data key="d0">892801</data>
    </edge>
    <edge source="SAU" target="LBN">
      <data key="d0">5922407</data>
    </edge>
    <edge source="SAU" target="OMN">
      <data key="d0">284000</data>
    </edge>
    <edge source="SAU" target="PAK">
      <data key="d0">39200</data>
    </edge>
    <edge source="SAU" target="ARE">
      <data key="d0">3218137</data>
    </edge>
    <edge source="SAU" target="TUR">
      <data key="d0">101067</data>
    </edge>
    <edge source="SAU" target="EGY">
      <data key="d0">45867</data>
    </edge>
    <edge source="SEN" target="CMR">
      <data key="d0">24688</data>
    </edge>
    <edge source="SEN" target="FRA">
      <data key="d0">30456395</data>
    </edge>
    <edge source="SEN" target="GMB">
      <data key="d0">21229</data>
    </edge>
    <edge source="SEN" target="DEU">
      <data key="d0">4896464</data>
    </edge>
    <edge source="SEN" target="ITA">
      <data key="d0">18303548</data>
    </edge>
    <edge source="SEN" target="MRT">
      <data key="d0">56590</data>
    </edge>
    <edge source="SEN" target="NLD">
      <data key="d0">9816079</data>
    </edge>
    <edge source="SEN" target="ESP">
      <data key="d0">46471</data>
    </edge>
    <edge source="SEN" target="CHE">
      <data key="d0">2137260</data>
    </edge>
    <edge source="SEN" target="GBR">
      <data key="d0">2046953</data>
    </edge>
    <edge source="IND" target="ARG">
      <data key="d0">41834</data>
    </edge>
    <edge source="IND" target="AUS">
      <data key="d0">698764</data>
    </edge>
    <edge source="IND" target="AUT">
      <data key="d0">11962</data>
    </edge>
    <edge source="IND" target="BEL">
      <data key="d0">536952</data>
    </edge>
    <edge source="IND" target="BRA">
      <data key="d0">27761</data>
    </edge>
    <edge source="IND" target="BGR">
      <data key="d0">11116</data>
    </edge>
    <edge source="IND" target="CAN">
      <data key="d0">108978</data>
    </edge>
    <edge source="IND" target="LKA">
      <data key="d0">188973</data>
    </edge>
    <edge source="IND" target="CHN">
      <data key="d0">22715779</data>
    </edge>
    <edge source="IND" target="FRA">
      <data key="d0">47090135</data>
    </edge>
    <edge source="IND" target="DEU">
      <data key="d0">1943275</data>
    </edge>
    <edge source="IND" target="GRC">
      <data key="d0">60318</data>
    </edge>
    <edge source="IND" target="GTM">
      <data key="d0">232092</data>
    </edge>
    <edge source="IND" target="HKG">
      <data key="d0">163193</data>
    </edge>
    <edge source="IND" target="IDN">
      <data key="d0">160612</data>
    </edge>
    <edge source="IND" target="ISR">
      <data key="d0">73731</data>
    </edge>
    <edge source="IND" target="ITA">
      <data key="d0">457836</data>
    </edge>
    <edge source="IND" target="JPN">
      <data key="d0">16478944</data>
    </edge>
    <edge source="IND" target="JOR">
      <data key="d0">18395</data>
    </edge>
    <edge source="IND" target="KOR">
      <data key="d0">1308895</data>
    </edge>
    <edge source="IND" target="LBN">
      <data key="d0">38335</data>
    </edge>
    <edge source="IND" target="LVA">
      <data key="d0">91978</data>
    </edge>
    <edge source="IND" target="MYS">
      <data key="d0">540659</data>
    </edge>
    <edge source="IND" target="MUS">
      <data key="d0">35914</data>
    </edge>
    <edge source="IND" target="MEX">
      <data key="d0">165778</data>
    </edge>
    <edge source="IND" target="OMN">
      <data key="d0">417604</data>
    </edge>
    <edge source="IND" target="NLD">
      <data key="d0">35161951</data>
    </edge>
    <edge source="IND" target="NZL">
      <data key="d0">34225</data>
    </edge>
    <edge source="IND" target="PAK">
      <data key="d0">69874</data>
    </edge>
    <edge source="IND" target="PHL">
      <data key="d0">108742</data>
    </edge>
    <edge source="IND" target="POL">
      <data key="d0">105686</data>
    </edge>
    <edge source="IND" target="RUS">
      <data key="d0">9797962</data>
    </edge>
    <edge source="IND" target="SAU">
      <data key="d0">419239</data>
    </edge>
    <edge source="IND" target="SGP">
      <data key="d0">747722</data>
    </edge>
    <edge source="IND" target="VNM">
      <data key="d0">3594273</data>
    </edge>
    <edge source="IND" target="ZAF">
      <data key="d0">1146947</data>
    </edge>
    <edge source="IND" target="ESP">
      <data key="d0">1891935</data>
    </edge>
    <edge source="IND" target="CHE">
      <data key="d0">18606</data>
    </edge>
    <edge source="IND" target="THA">
      <data key="d0">11826101</data>
    </edge>
    <edge source="IND" target="ARE">
      <data key="d0">1561460</data>
    </edge>
    <edge source="IND" target="TUN">
      <data key="d0">18279</data>
    </edge>
    <edge source="IND" target="TUR">
      <data key="d0">1050097</data>
    </edge>
    <edge source="IND" target="UKR">
      <data key="d0">2110322</data>
    </edge>
    <edge source="IND" target="EGY">
      <data key="d0">442776</data>
    </edge>
    <edge source="IND" target="GBR">
      <data key="d0">2591033</data>
    </edge>
    <edge source="IND" target="USA">
      <data key="d0">30157982</data>
    </edge>
    <edge source="IND" target="URY">
      <data key="d0">15057</data>
    </edge>
    <edge source="SGP" target="DZA">
      <data key="d0">309930</data>
    </edge>
    <edge source="SGP" target="ARG">
      <data key="d0">27207</data>
    </edge>
    <edge source="SGP" target="AUS">
      <data key="d0">8701182</data>
    </edge>
    <edge source="SGP" target="BEL">
      <data key="d0">84016</data>
    </edge>
    <edge source="SGP" target="KHM">
      <data key="d0">776904</data>
    </edge>
    <edge source="SGP" target="CMR">
      <data key="d0">141610</data>
    </edge>
    <edge source="SGP" target="CAN">
      <data key="d0">193935</data>
    </edge>
    <edge source="SGP" target="LKA">
      <data key="d0">8231432</data>
    </edge>
    <edge source="SGP" target="CHN">
      <data key="d0">1133700</data>
    </edge>
    <edge source="SGP" target="HRV">
      <data key="d0">20764</data>
    </edge>
    <edge source="SGP" target="BEN">
      <data key="d0">50273</data>
    </edge>
    <edge source="SGP" target="ETH">
      <data key="d0">1091673</data>
    </edge>
    <edge source="SGP" target="FRA">
      <data key="d0">496611</data>
    </edge>
    <edge source="SGP" target="GEO">
      <data key="d0">54788</data>
    </edge>
    <edge source="SGP" target="DEU">
      <data key="d0">179465</data>
    </edge>
    <edge source="SGP" target="GHA">
      <data key="d0">586296</data>
    </edge>
    <edge source="SGP" target="GRC">
      <data key="d0">29525</data>
    </edge>
    <edge source="SGP" target="HKG">
      <data key="d0">3211458</data>
    </edge>
    <edge source="SGP" target="HUN">
      <data key="d0">58620</data>
    </edge>
    <edge source="SGP" target="IRL">
      <data key="d0">128518</data>
    </edge>
    <edge source="SGP" target="ISR">
      <data key="d0">574334</data>
    </edge>
    <edge source="SGP" target="CIV">
      <data key="d0">336151</data>
    </edge>
    <edge source="SGP" target="JPN">
      <data key="d0">3611643</data>
    </edge>
    <edge source="SGP" target="JOR">
      <data key="d0">41871</data>
    </edge>
    <edge source="SGP" target="KOR">
      <data key="d0">1056823</data>
    </edge>
    <edge source="SGP" target="LBN">
      <data key="d0">2991648</data>
    </edge>
    <edge source="SGP" target="MDG">
      <data key="d0">4297841</data>
    </edge>
    <edge source="SGP" target="MYS">
      <data key="d0">6508179</data>
    </edge>
    <edge source="SGP" target="MUS">
      <data key="d0">419729</data>
    </edge>
    <edge source="SGP" target="MOZ">
      <data key="d0">1203202</data>
    </edge>
    <edge source="SGP" target="OMN">
      <data key="d0">147192</data>
    </edge>
    <edge source="SGP" target="NAM">
      <data key="d0">144831</data>
    </edge>
    <edge source="SGP" target="NLD">
      <data key="d0">379031</data>
    </edge>
    <edge source="SGP" target="NZL">
      <data key="d0">999260</data>
    </edge>
    <edge source="SGP" target="NOR">
      <data key="d0">27326</data>
    </edge>
    <edge source="SGP" target="PAK">
      <data key="d0">1531661</data>
    </edge>
    <edge source="SGP" target="PHL">
      <data key="d0">2766784</data>
    </edge>
    <edge source="SGP" target="POL">
      <data key="d0">19644</data>
    </edge>
    <edge source="SGP" target="RUS">
      <data key="d0">219891</data>
    </edge>
    <edge source="SGP" target="SAU">
      <data key="d0">8649349</data>
    </edge>
    <edge source="SGP" target="SEN">
      <data key="d0">342640</data>
    </edge>
    <edge source="SGP" target="IND">
      <data key="d0">2960950</data>
    </edge>
    <edge source="SGP" target="VNM">
      <data key="d0">756199</data>
    </edge>
    <edge source="SGP" target="ZAF">
      <data key="d0">970000</data>
    </edge>
    <edge source="SGP" target="ESP">
      <data key="d0">162282</data>
    </edge>
    <edge source="SGP" target="SWE">
      <data key="d0">56655</data>
    </edge>
    <edge source="SGP" target="CHE">
      <data key="d0">32635</data>
    </edge>
    <edge source="SGP" target="THA">
      <data key="d0">2197237</data>
    </edge>
    <edge source="SGP" target="TGO">
      <data key="d0">67919</data>
    </edge>
    <edge source="SGP" target="ARE">
      <data key="d0">10189353</data>
    </edge>
    <edge source="SGP" target="UKR">
      <data key="d0">107700</data>
    </edge>
    <edge source="SGP" target="EGY">
      <data key="d0">194992</data>
    </edge>
    <edge source="SGP" target="GBR">
      <data key="d0">756137</data>
    </edge>
    <edge source="SGP" target="TZA">
      <data key="d0">5209623</data>
    </edge>
    <edge source="SGP" target="USA">
      <data key="d0">329253</data>
    </edge>
    <edge source="ZAF" target="FRA">
      <data key="d0">52604</data>
    </edge>
    <edge source="ZAF" target="GMB">
      <data key="d0">18536</data>
    </edge>
    <edge source="ZAF" target="DEU">
      <data key="d0">335555</data>
    </edge>
    <edge source="ZAF" target="GHA">
      <data key="d0">17245</data>
    </edge>
    <edge source="ZAF" target="HKG">
      <data key="d0">4189302</data>
    </edge>
    <edge source="ZAF" target="ISR">
      <data key="d0">52803</data>
    </edge>
    <edge source="ZAF" target="CIV">
      <data key="d0">26658</data>
    </edge>
    <edge source="ZAF" target="MWI">
      <data key="d0">3735775</data>
    </edge>
    <edge source="ZAF" target="MUS">
      <data key="d0">256692</data>
    </edge>
    <edge source="ZAF" target="MOZ">
      <data key="d0">2470864</data>
    </edge>
    <edge source="ZAF" target="NLD">
      <data key="d0">10782</data>
    </edge>
    <edge source="ZAF" target="PAK">
      <data key="d0">13755</data>
    </edge>
    <edge source="ZAF" target="SEN">
      <data key="d0">39369</data>
    </edge>
    <edge source="ZAF" target="IND">
      <data key="d0">19841</data>
    </edge>
    <edge source="ZAF" target="SGP">
      <data key="d0">1264734</data>
    </edge>
    <edge source="ZAF" target="ZWE">
      <data key="d0">4195804</data>
    </edge>
    <edge source="ZAF" target="CHE">
      <data key="d0">104635</data>
    </edge>
    <edge source="ZAF" target="ARE">
      <data key="d0">90616</data>
    </edge>
    <edge source="ZAF" target="UGA">
      <data key="d0">183437</data>
    </edge>
    <edge source="ZAF" target="GBR">
      <data key="d0">87870</data>
    </edge>
    <edge source="ZAF" target="TZA">
      <data key="d0">68089</data>
    </edge>
    <edge source="ZAF" target="USA">
      <data key="d0">71952</data>
    </edge>
    <edge source="ESP" target="DZA">
      <data key="d0">2128737</data>
    </edge>
    <edge source="ESP" target="AZE">
      <data key="d0">130790</data>
    </edge>
    <edge source="ESP" target="ARG">
      <data key="d0">3961465</data>
    </edge>
    <edge source="ESP" target="AUS">
      <data key="d0">37519377</data>
    </edge>
    <edge source="ESP" target="AUT">
      <data key="d0">1187835</data>
    </edge>
    <edge source="ESP" target="ARM">
      <data key="d0">66443</data>
    </edge>
    <edge source="ESP" target="BEL">
      <data key="d0">11285779</data>
    </edge>
    <edge source="ESP" target="BOL">
      <data key="d0">277552</data>
    </edge>
    <edge source="ESP" target="BRA">
      <data key="d0">15970675</data>
    </edge>
    <edge source="ESP" target="BGR">
      <data key="d0">73858</data>
    </edge>
    <edge source="ESP" target="BLR">
      <data key="d0">86064</data>
    </edge>
    <edge source="ESP" target="CMR">
      <data key="d0">183604</data>
    </edge>
    <edge source="ESP" target="CAN">
      <data key="d0">6120387</data>
    </edge>
    <edge source="ESP" target="LKA">
      <data key="d0">127033</data>
    </edge>
    <edge source="ESP" target="CHL">
      <data key="d0">2226668</data>
    </edge>
    <edge source="ESP" target="CHN">
      <data key="d0">192034</data>
    </edge>
    <edge source="ESP" target="COL">
      <data key="d0">2691483</data>
    </edge>
    <edge source="ESP" target="CRI">
      <data key="d0">806100</data>
    </edge>
    <edge source="ESP" target="CZE">
      <data key="d0">1685630</data>
    </edge>
    <edge source="ESP" target="BEN">
      <data key="d0">366244</data>
    </edge>
    <edge source="ESP" target="DNK">
      <data key="d0">1137454</data>
    </edge>
    <edge source="ESP" target="ECU">
      <data key="d0">1136224</data>
    </edge>
    <edge source="ESP" target="SLV">
      <data key="d0">82979</data>
    </edge>
    <edge source="ESP" target="EST">
      <data key="d0">90687</data>
    </edge>
    <edge source="ESP" target="FIN">
      <data key="d0">557168</data>
    </edge>
    <edge source="ESP" target="FRA">
      <data key="d0">130250006</data>
    </edge>
    <edge source="ESP" target="GEO">
      <data key="d0">491691</data>
    </edge>
    <edge source="ESP" target="PSE">
      <data key="d0">30537</data>
    </edge>
    <edge source="ESP" target="DEU">
      <data key="d0">7925500</data>
    </edge>
    <edge source="ESP" target="GHA">
      <data key="d0">65680</data>
    </edge>
    <edge source="ESP" target="GRC">
      <data key="d0">2250901</data>
    </edge>
    <edge source="ESP" target="GTM">
      <data key="d0">678547</data>
    </edge>
    <edge source="ESP" target="HND">
      <data key="d0">195896</data>
    </edge>
    <edge source="ESP" target="HKG">
      <data key="d0">309100</data>
    </edge>
    <edge source="ESP" target="HUN">
      <data key="d0">230959</data>
    </edge>
    <edge source="ESP" target="IDN">
      <data key="d0">170038</data>
    </edge>
    <edge source="ESP" target="IRL">
      <data key="d0">1690316</data>
    </edge>
    <edge source="ESP" target="ISR">
      <data key="d0">3812656</data>
    </edge>
    <edge source="ESP" target="ITA">
      <data key="d0">330908263</data>
    </edge>
    <edge source="ESP" target="CIV">
      <data key="d0">755813</data>
    </edge>
    <edge source="ESP" target="JAM">
      <data key="d0">47927</data>
    </edge>
    <edge source="ESP" target="JPN">
      <data key="d0">26084385</data>
    </edge>
    <edge source="ESP" target="KAZ">
      <data key="d0">211290</data>
    </edge>
    <edge source="ESP" target="JOR">
      <data key="d0">1880831</data>
    </edge>
    <edge source="ESP" target="KOR">
      <data key="d0">1956019</data>
    </edge>
    <edge source="ESP" target="LBN">
      <data key="d0">4813920</data>
    </edge>
    <edge source="ESP" target="LVA">
      <data key="d0">102572</data>
    </edge>
    <edge source="ESP" target="LTU">
      <data key="d0">271961</data>
    </edge>
    <edge source="ESP" target="MYS">
      <data key="d0">234603</data>
    </edge>
    <edge source="ESP" target="MRT">
      <data key="d0">1041909</data>
    </edge>
    <edge source="ESP" target="MUS">
      <data key="d0">270921</data>
    </edge>
    <edge source="ESP" target="MEX">
      <data key="d0">6008965</data>
    </edge>
    <edge source="ESP" target="MDA">
      <data key="d0">18864</data>
    </edge>
    <edge source="ESP" target="MAR">
      <data key="d0">11212351</data>
    </edge>
    <edge source="ESP" target="OMN">
      <data key="d0">452520</data>
    </edge>
    <edge source="ESP" target="NLD">
      <data key="d0">8848894</data>
    </edge>
    <edge source="ESP" target="NZL">
      <data key="d0">2614870</data>
    </edge>
    <edge source="ESP" target="NIC">
      <data key="d0">156062</data>
    </edge>
    <edge source="ESP" target="NOR">
      <data key="d0">5038248</data>
    </edge>
    <edge source="ESP" target="PAK">
      <data key="d0">231624</data>
    </edge>
    <edge source="ESP" target="PAN">
      <data key="d0">811680</data>
    </edge>
    <edge source="ESP" target="PRY">
      <data key="d0">203473</data>
    </edge>
    <edge source="ESP" target="PER">
      <data key="d0">476999</data>
    </edge>
    <edge source="ESP" target="PHL">
      <data key="d0">894851</data>
    </edge>
    <edge source="ESP" target="POL">
      <data key="d0">1929418</data>
    </edge>
    <edge source="ESP" target="PRT">
      <data key="d0">107035451</data>
    </edge>
    <edge source="ESP" target="ROU">
      <data key="d0">105475</data>
    </edge>
    <edge source="ESP" target="RUS">
      <data key="d0">4608544</data>
    </edge>
    <edge source="ESP" target="SAU">
      <data key="d0">13315346</data>
    </edge>
    <edge source="ESP" target="SEN">
      <data key="d0">3826874</data>
    </edge>
    <edge source="ESP" target="IND">
      <data key="d0">1443031</data>
    </edge>
    <edge source="ESP" target="SGP">
      <data key="d0">451316</data>
    </edge>
    <edge source="ESP" target="SVK">
      <data key="d0">258459</data>
    </edge>
    <edge source="ESP" target="VNM">
      <data key="d0">42303</data>
    </edge>
    <edge source="ESP" target="SVN">
      <data key="d0">408690</data>
    </edge>
    <edge source="ESP" target="ZAF">
      <data key="d0">1967411</data>
    </edge>
    <edge source="ESP" target="ZWE">
      <data key="d0">35130</data>
    </edge>
    <edge source="ESP" target="SWE">
      <data key="d0">1527016</data>
    </edge>
    <edge source="ESP" target="CHE">
      <data key="d0">5685044</data>
    </edge>
    <edge source="ESP" target="THA">
      <data key="d0">1336847</data>
    </edge>
    <edge source="ESP" target="ARE">
      <data key="d0">5193084</data>
    </edge>
    <edge source="ESP" target="TUN">
      <data key="d0">14214712</data>
    </edge>
    <edge source="ESP" target="TUR">
      <data key="d0">26111789</data>
    </edge>
    <edge source="ESP" target="UKR">
      <data key="d0">54624</data>
    </edge>
    <edge source="ESP" target="EGY">
      <data key="d0">7294954</data>
    </edge>
    <edge source="ESP" target="GBR">
      <data key="d0">39474254</data>
    </edge>
    <edge source="ESP" target="USA">
      <data key="d0">60365365</data>
    </edge>
    <edge source="ESP" target="BFA">
      <data key="d0">26538</data>
    </edge>
    <edge source="ESP" target="URY">
      <data key="d0">1404429</data>
    </edge>
    <edge source="ESP" target="SRB">
      <data key="d0">100963</data>
    </edge>
    <edge source="ARE" target="DZA">
      <data key="d0">421882</data>
    </edge>
    <edge source="ARE" target="AZE">
      <data key="d0">799597</data>
    </edge>
    <edge source="ARE" target="ARM">
      <data key="d0">329379</data>
    </edge>
    <edge source="ARE" target="CAN">
      <data key="d0">39341</data>
    </edge>
    <edge source="ARE" target="LKA">
      <data key="d0">20435</data>
    </edge>
    <edge source="ARE" target="CHN">
      <data key="d0">19283</data>
    </edge>
    <edge source="ARE" target="HRV">
      <data key="d0">81682</data>
    </edge>
    <edge source="ARE" target="BEN">
      <data key="d0">13615</data>
    </edge>
    <edge source="ARE" target="ETH">
      <data key="d0">760466</data>
    </edge>
    <edge source="ARE" target="GRC">
      <data key="d0">20878</data>
    </edge>
    <edge source="ARE" target="HKG">
      <data key="d0">33590</data>
    </edge>
    <edge source="ARE" target="ITA">
      <data key="d0">16556</data>
    </edge>
    <edge source="ARE" target="JOR">
      <data key="d0">33062</data>
    </edge>
    <edge source="ARE" target="LBN">
      <data key="d0">101552</data>
    </edge>
    <edge source="ARE" target="OMN">
      <data key="d0">319452</data>
    </edge>
    <edge source="ARE" target="PAK">
      <data key="d0">394448</data>
    </edge>
    <edge source="ARE" target="RUS">
      <data key="d0">12268</data>
    </edge>
    <edge source="ARE" target="SAU">
      <data key="d0">448596</data>
    </edge>
    <edge source="ARE" target="IND">
      <data key="d0">86810</data>
    </edge>
    <edge source="ARE" target="SGP">
      <data key="d0">25779</data>
    </edge>
    <edge source="ARE" target="SVN">
      <data key="d0">82503</data>
    </edge>
    <edge source="ARE" target="TUR">
      <data key="d0">122741</data>
    </edge>
    <edge source="ARE" target="EGY">
      <data key="d0">219708</data>
    </edge>
    <edge source="ARE" target="GBR">
      <data key="d0">13871</data>
    </edge>
    <edge source="ARE" target="TZA">
      <data key="d0">206505</data>
    </edge>
    <edge source="EGY" target="HRV">
      <data key="d0">21533</data>
    </edge>
    <edge source="EGY" target="PSE">
      <data key="d0">136214</data>
    </edge>
    <edge source="EGY" target="ISR">
      <data key="d0">585209</data>
    </edge>
    <edge source="EGY" target="ITA">
      <data key="d0">67370</data>
    </edge>
    <edge source="EGY" target="LBN">
      <data key="d0">74208</data>
    </edge>
    <edge source="EGY" target="SAU">
      <data key="d0">26088</data>
    </edge>
    <edge source="EGY" target="SEN">
      <data key="d0">27901</data>
    </edge>
    <edge source="EGY" target="USA">
      <data key="d0">11305</data>
    </edge>
    <edge source="TZA" target="BDI">
      <data key="d0">44735</data>
    </edge>
    <edge source="TZA" target="MWI">
      <data key="d0">110909</data>
    </edge>
    <edge source="TZA" target="USA">
      <data key="d0">58948</data>
    </edge>
    <edge source="USA" target="ALB">
      <data key="d0">730365</data>
    </edge>
    <edge source="USA" target="AZE">
      <data key="d0">1041365</data>
    </edge>
    <edge source="USA" target="ARG">
      <data key="d0">202401</data>
    </edge>
    <edge source="USA" target="AUS">
      <data key="d0">1040403</data>
    </edge>
    <edge source="USA" target="ARM">
      <data key="d0">214820</data>
    </edge>
    <edge source="USA" target="BEL">
      <data key="d0">105529</data>
    </edge>
    <edge source="USA" target="BRA">
      <data key="d0">831485</data>
    </edge>
    <edge source="USA" target="BGR">
      <data key="d0">20080</data>
    </edge>
    <edge source="USA" target="CAN">
      <data key="d0">123246404</data>
    </edge>
    <edge source="USA" target="CHL">
      <data key="d0">1188634</data>
    </edge>
    <edge source="USA" target="CHN">
      <data key="d0">4005739</data>
    </edge>
    <edge source="USA" target="COL">
      <data key="d0">5012936</data>
    </edge>
    <edge source="USA" target="CRI">
      <data key="d0">1056139</data>
    </edge>
    <edge source="USA" target="BEN">
      <data key="d0">1970870</data>
    </edge>
    <edge source="USA" target="DNK">
      <data key="d0">35362</data>
    </edge>
    <edge source="USA" target="ECU">
      <data key="d0">3369197</data>
    </edge>
    <edge source="USA" target="SLV">
      <data key="d0">9324798</data>
    </edge>
    <edge source="USA" target="ETH">
      <data key="d0">15181354</data>
    </edge>
    <edge source="USA" target="FIN">
      <data key="d0">25450</data>
    </edge>
    <edge source="USA" target="FRA">
      <data key="d0">2074713</data>
    </edge>
    <edge source="USA" target="GEO">
      <data key="d0">295923</data>
    </edge>
    <edge source="USA" target="GMB">
      <data key="d0">1357117</data>
    </edge>
    <edge source="USA" target="DEU">
      <data key="d0">7414637</data>
    </edge>
    <edge source="USA" target="GHA">
      <data key="d0">1974979</data>
    </edge>
    <edge source="USA" target="GRC">
      <data key="d0">302267</data>
    </edge>
    <edge source="USA" target="GTM">
      <data key="d0">5194329</data>
    </edge>
    <edge source="USA" target="HND">
      <data key="d0">3353340</data>
    </edge>
    <edge source="USA" target="HKG">
      <data key="d0">9268036</data>
    </edge>
    <edge source="USA" target="HUN">
      <data key="d0">52155</data>
    </edge>
    <edge source="USA" target="IDN">
      <data key="d0">677552</data>
    </edge>
    <edge source="USA" target="IRL">
      <data key="d0">138990</data>
    </edge>
    <edge source="USA" target="ISR">
      <data key="d0">5200704</data>
    </edge>
    <edge source="USA" target="ITA">
      <data key="d0">45231266</data>
    </edge>
    <edge source="USA" target="JAM">
      <data key="d0">9020119</data>
    </edge>
    <edge source="USA" target="JPN">
      <data key="d0">33597522</data>
    </edge>
    <edge source="USA" target="KAZ">
      <data key="d0">128354</data>
    </edge>
    <edge source="USA" target="JOR">
      <data key="d0">6135622</data>
    </edge>
    <edge source="USA" target="KOR">
      <data key="d0">48435666</data>
    </edge>
    <edge source="USA" target="LBN">
      <data key="d0">3906397</data>
    </edge>
    <edge source="USA" target="MDG">
      <data key="d0">3321258</data>
    </edge>
    <edge source="USA" target="MYS">
      <data key="d0">2333331</data>
    </edge>
    <edge source="USA" target="MRT">
      <data key="d0">382089</data>
    </edge>
    <edge source="USA" target="MEX">
      <data key="d0">150994344</data>
    </edge>
    <edge source="USA" target="MOZ">
      <data key="d0">611767</data>
    </edge>
    <edge source="USA" target="OMN">
      <data key="d0">1266961</data>
    </edge>
    <edge source="USA" target="NLD">
      <data key="d0">12700290</data>
    </edge>
    <edge source="USA" target="NZL">
      <data key="d0">267157</data>
    </edge>
    <edge source="USA" target="NIC">
      <data key="d0">7980226</data>
    </edge>
    <edge source="USA" target="NOR">
      <data key="d0">63764</data>
    </edge>
    <edge source="USA" target="PAK">
      <data key="d0">856053</data>
    </edge>
    <edge source="USA" target="PAN">
      <data key="d0">2051564</data>
    </edge>
    <edge source="USA" target="PER">
      <data key="d0">20898450</data>
    </edge>
    <edge source="USA" target="PHL">
      <data key="d0">877440</data>
    </edge>
    <edge source="USA" target="RUS">
      <data key="d0">3830758</data>
    </edge>
    <edge source="USA" target="SAU">
      <data key="d0">34617029</data>
    </edge>
    <edge source="USA" target="IND">
      <data key="d0">27723712</data>
    </edge>
    <edge source="USA" target="SGP">
      <data key="d0">8242715</data>
    </edge>
    <edge source="USA" target="SVN">
      <data key="d0">10368</data>
    </edge>
    <edge source="USA" target="ZAF">
      <data key="d0">143975</data>
    </edge>
    <edge source="USA" target="ESP">
      <data key="d0">14706015</data>
    </edge>
    <edge source="USA" target="SWE">
      <data key="d0">205766</data>
    </edge>
    <edge source="USA" target="CHE">
      <data key="d0">521845</data>
    </edge>
    <edge source="USA" target="THA">
      <data key="d0">374907</data>
    </edge>
    <edge source="USA" target="ARE">
      <data key="d0">13519806</data>
    </edge>
    <edge source="USA" target="TUN">
      <data key="d0">11808260</data>
    </edge>
    <edge source="USA" target="TUR">
      <data key="d0">40492512</data>
    </edge>
    <edge source="USA" target="UGA">
      <data key="d0">2303364</data>
    </edge>
    <edge source="USA" target="MKD">
      <data key="d0">1957980</data>
    </edge>
    <edge source="USA" target="EGY">
      <data key="d0">17457597</data>
    </edge>
    <edge source="USA" target="GBR">
      <data key="d0">5478064</data>
    </edge>
    <edge source="USA" target="BFA">
      <data key="d0">1124515</data>
    </edge>
    <edge source="USA" target="SRB">
      <data key="d0">1881373</data>
    </edge>
    <edge source="URY" target="ARG">
      <data key="d0">17550</data>
    </edge>
    <edge source="URY" target="BRA">
      <data key="d0">1048188</data>
    </edge>
    <edge source="URY" target="ISR">
      <data key="d0">27598</data>
    </edge>
    <edge source="URY" target="USA">
      <data key="d0">76978</data>
    </edge>
    <edge source="BEL" target="DZA">
      <data key="d0">1205289</data>
    </edge>
    <edge source="BEL" target="AZE">
      <data key="d0">268442</data>
    </edge>
    <edge source="BEL" target="ARG">
      <data key="d0">26655</data>
    </edge>
    <edge source="BEL" target="AUS">
      <data key="d0">128414</data>
    </edge>
    <edge source="BEL" target="AUT">
      <data key="d0">5161133</data>
    </edge>
    <edge source="BEL" target="ARM">
      <data key="d0">276024</data>
    </edge>
    <edge source="BEL" target="BRA">
      <data key="d0">54788</data>
    </edge>
    <edge source="BEL" target="BGR">
      <data key="d0">13693</data>
    </edge>
    <edge source="BEL" target="BDI">
      <data key="d0">13737</data>
    </edge>
    <edge source="BEL" target="CMR">
      <data key="d0">1518119</data>
    </edge>
    <edge source="BEL" target="LKA">
      <data key="d0">70715</data>
    </edge>
    <edge source="BEL" target="CHN">
      <data key="d0">2542639</data>
    </edge>
    <edge source="BEL" target="COL">
      <data key="d0">113441</data>
    </edge>
    <edge source="BEL" target="CRI">
      <data key="d0">33537</data>
    </edge>
    <edge source="BEL" target="HRV">
      <data key="d0">58004</data>
    </edge>
    <edge source="BEL" target="CZE">
      <data key="d0">1190279</data>
    </edge>
    <edge source="BEL" target="BEN">
      <data key="d0">98127</data>
    </edge>
    <edge source="BEL" target="DNK">
      <data key="d0">4484468</data>
    </edge>
    <edge source="BEL" target="ECU">
      <data key="d0">88957</data>
    </edge>
    <edge source="BEL" target="ETH">
      <data key="d0">375448</data>
    </edge>
    <edge source="BEL" target="EST">
      <data key="d0">1900598</data>
    </edge>
    <edge source="BEL" target="FIN">
      <data key="d0">1891676</data>
    </edge>
    <edge source="BEL" target="FRA">
      <data key="d0">124182079</data>
    </edge>
    <edge source="BEL" target="GEO">
      <data key="d0">166757</data>
    </edge>
    <edge source="BEL" target="GMB">
      <data key="d0">3032688</data>
    </edge>
    <edge source="BEL" target="DEU">
      <data key="d0">29681420</data>
    </edge>
    <edge source="BEL" target="GHA">
      <data key="d0">934533</data>
    </edge>
    <edge source="BEL" target="GRC">
      <data key="d0">6909096</data>
    </edge>
    <edge source="BEL" target="HUN">
      <data key="d0">230193</data>
    </edge>
    <edge source="BEL" target="IDN">
      <data key="d0">255087</data>
    </edge>
    <edge source="BEL" target="IRL">
      <data key="d0">10568041</data>
    </edge>
    <edge source="BEL" target="ISR">
      <data key="d0">532039</data>
    </edge>
    <edge source="BEL" target="ITA">
      <data key="d0">5669830</data>
    </edge>
    <edge source="BEL" target="CIV">
      <data key="d0">863143</data>
    </edge>
    <edge source="BEL" target="JPN">
      <data key="d0">18746</data>
    </edge>
    <edge source="BEL" target="KAZ">
      <data key="d0">150736</data>
    </edge>
    <edge source="BEL" target="JOR">
      <data key="d0">330458</data>
    </edge>
    <edge source="BEL" target="KOR">
      <data key="d0">285196</data>
    </edge>
    <edge source="BEL" target="KGZ">
      <data key="d0">29560</data>
    </edge>
    <edge source="BEL" target="LBN">
      <data key="d0">504606</data>
    </edge>
    <edge source="BEL" target="LVA">
      <data key="d0">567195</data>
    </edge>
    <edge source="BEL" target="LTU">
      <data key="d0">173929</data>
    </edge>
    <edge source="BEL" target="MDG">
      <data key="d0">66620</data>
    </edge>
    <edge source="BEL" target="MYS">
      <data key="d0">24281</data>
    </edge>
    <edge source="BEL" target="MRT">
      <data key="d0">4459356</data>
    </edge>
    <edge source="BEL" target="MAR">
      <data key="d0">10955943</data>
    </edge>
    <edge source="BEL" target="MOZ">
      <data key="d0">292455</data>
    </edge>
    <edge source="BEL" target="OMN">
      <data key="d0">203845</data>
    </edge>
    <edge source="BEL" target="NAM">
      <data key="d0">42715</data>
    </edge>
    <edge source="BEL" target="NLD">
      <data key="d0">66622144</data>
    </edge>
    <edge source="BEL" target="NZL">
      <data key="d0">522875</data>
    </edge>
    <edge source="BEL" target="NOR">
      <data key="d0">318838</data>
    </edge>
    <edge source="BEL" target="PAK">
      <data key="d0">274176</data>
    </edge>
    <edge source="BEL" target="PER">
      <data key="d0">15091</data>
    </edge>
    <edge source="BEL" target="PHL">
      <data key="d0">75111</data>
    </edge>
    <edge source="BEL" target="POL">
      <data key="d0">3530607</data>
    </edge>
    <edge source="BEL" target="PRT">
      <data key="d0">534851</data>
    </edge>
    <edge source="BEL" target="ROU">
      <data key="d0">48169</data>
    </edge>
    <edge source="BEL" target="RUS">
      <data key="d0">45347661</data>
    </edge>
    <edge source="BEL" target="SAU">
      <data key="d0">21670</data>
    </edge>
    <edge source="BEL" target="SEN">
      <data key="d0">5552191</data>
    </edge>
    <edge source="BEL" target="IND">
      <data key="d0">68160</data>
    </edge>
    <edge source="BEL" target="SGP">
      <data key="d0">25284</data>
    </edge>
    <edge source="BEL" target="SVK">
      <data key="d0">46925</data>
    </edge>
    <edge source="BEL" target="SVN">
      <data key="d0">325871</data>
    </edge>
    <edge source="BEL" target="ZAF">
      <data key="d0">731038</data>
    </edge>
    <edge source="BEL" target="ESP">
      <data key="d0">6669297</data>
    </edge>
    <edge source="BEL" target="SWE">
      <data key="d0">3248631</data>
    </edge>
    <edge source="BEL" target="CHE">
      <data key="d0">587369</data>
    </edge>
    <edge source="BEL" target="THA">
      <data key="d0">35038</data>
    </edge>
    <edge source="BEL" target="TGO">
      <data key="d0">492443</data>
    </edge>
    <edge source="BEL" target="ARE">
      <data key="d0">1230591</data>
    </edge>
    <edge source="BEL" target="TUN">
      <data key="d0">7010614</data>
    </edge>
    <edge source="BEL" target="TUR">
      <data key="d0">1519700</data>
    </edge>
    <edge source="BEL" target="UGA">
      <data key="d0">544420</data>
    </edge>
    <edge source="BEL" target="UKR">
      <data key="d0">166153</data>
    </edge>
    <edge source="BEL" target="EGY">
      <data key="d0">1679701</data>
    </edge>
    <edge source="BEL" target="GBR">
      <data key="d0">27100639</data>
    </edge>
    <edge source="BEL" target="TZA">
      <data key="d0">110198</data>
    </edge>
    <edge source="BEL" target="USA">
      <data key="d0">92860</data>
    </edge>
    <edge source="BEL" target="BFA">
      <data key="d0">82308</data>
    </edge>
    <edge source="BEL" target="SRB">
      <data key="d0">1003918</data>
    </edge>
    <edge source="DNK" target="ARG">
      <data key="d0">12983</data>
    </edge>
    <edge source="DNK" target="AUT">
      <data key="d0">39268</data>
    </edge>
    <edge source="DNK" target="BEL">
      <data key="d0">1494312</data>
    </edge>
    <edge source="DNK" target="KHM">
      <data key="d0">75612</data>
    </edge>
    <edge source="DNK" target="CMR">
      <data key="d0">138623</data>
    </edge>
    <edge source="DNK" target="CZE">
      <data key="d0">32404</data>
    </edge>
    <edge source="DNK" target="FIN">
      <data key="d0">491286</data>
    </edge>
    <edge source="DNK" target="FRA">
      <data key="d0">1201505</data>
    </edge>
    <edge source="DNK" target="GMB">
      <data key="d0">24046</data>
    </edge>
    <edge source="DNK" target="DEU">
      <data key="d0">13831501</data>
    </edge>
    <edge source="DNK" target="GTM">
      <data key="d0">144275</data>
    </edge>
    <edge source="DNK" target="ISR">
      <data key="d0">18301</data>
    </edge>
    <edge source="DNK" target="ITA">
      <data key="d0">297446</data>
    </edge>
    <edge source="DNK" target="CIV">
      <data key="d0">24046</data>
    </edge>
    <edge source="DNK" target="KOR">
      <data key="d0">801764</data>
    </edge>
    <edge source="DNK" target="LVA">
      <data key="d0">14562</data>
    </edge>
    <edge source="DNK" target="LTU">
      <data key="d0">2477716</data>
    </edge>
    <edge source="DNK" target="MRT">
      <data key="d0">12023</data>
    </edge>
    <edge source="DNK" target="MAR">
      <data key="d0">362426</data>
    </edge>
    <edge source="DNK" target="MOZ">
      <data key="d0">25204</data>
    </edge>
    <edge source="DNK" target="NLD">
      <data key="d0">3560209</data>
    </edge>
    <edge source="DNK" target="NER">
      <data key="d0">132253</data>
    </edge>
    <edge source="DNK" target="NOR">
      <data key="d0">161674</data>
    </edge>
    <edge source="DNK" target="PAK">
      <data key="d0">1083778</data>
    </edge>
    <edge source="DNK" target="PER">
      <data key="d0">625194</data>
    </edge>
    <edge source="DNK" target="POL">
      <data key="d0">26850</data>
    </edge>
    <edge source="DNK" target="PRT">
      <data key="d0">21974</data>
    </edge>
    <edge source="DNK" target="RUS">
      <data key="d0">318540</data>
    </edge>
    <edge source="DNK" target="SAU">
      <data key="d0">41510</data>
    </edge>
    <edge source="DNK" target="SEN">
      <data key="d0">12602</data>
    </edge>
    <edge source="DNK" target="SWE">
      <data key="d0">7728722</data>
    </edge>
    <edge source="DNK" target="UGA">
      <data key="d0">12602</data>
    </edge>
    <edge source="DNK" target="UKR">
      <data key="d0">110080</data>
    </edge>
    <edge source="DNK" target="EGY">
      <data key="d0">229524</data>
    </edge>
    <edge source="DNK" target="GBR">
      <data key="d0">586306</data>
    </edge>
    <edge source="DNK" target="TZA">
      <data key="d0">1025649</data>
    </edge>
    <edge source="DNK" target="USA">
      <data key="d0">72138</data>
    </edge>
    <edge source="DNK" target="BFA">
      <data key="d0">138623</data>
    </edge>
    <edge source="IDN" target="DZA">
      <data key="d0">1436652</data>
    </edge>
    <edge source="IDN" target="ARG">
      <data key="d0">1578000</data>
    </edge>
    <edge source="IDN" target="AUS">
      <data key="d0">1378860</data>
    </edge>
    <edge source="IDN" target="BEL">
      <data key="d0">45000</data>
    </edge>
    <edge source="IDN" target="BOL">
      <data key="d0">341376</data>
    </edge>
    <edge source="IDN" target="BRA">
      <data key="d0">16190875</data>
    </edge>
    <edge source="IDN" target="BGR">
      <data key="d0">2841000</data>
    </edge>
    <edge source="IDN" target="KHM">
      <data key="d0">69700</data>
    </edge>
    <edge source="IDN" target="CMR">
      <data key="d0">71098</data>
    </edge>
    <edge source="IDN" target="CAN">
      <data key="d0">1298098</data>
    </edge>
    <edge source="IDN" target="CAF">
      <data key="d0">368000</data>
    </edge>
    <edge source="IDN" target="LKA">
      <data key="d0">3645176</data>
    </edge>
    <edge source="IDN" target="CHN">
      <data key="d0">139004528</data>
    </edge>
    <edge source="IDN" target="COL">
      <data key="d0">69842</data>
    </edge>
    <edge source="IDN" target="CZE">
      <data key="d0">41358</data>
    </edge>
    <edge source="IDN" target="BEN">
      <data key="d0">159305</data>
    </edge>
    <edge source="IDN" target="ECU">
      <data key="d0">1631392</data>
    </edge>
    <edge source="IDN" target="SLV">
      <data key="d0">302500</data>
    </edge>
    <edge source="IDN" target="FRA">
      <data key="d0">1863415</data>
    </edge>
    <edge source="IDN" target="GEO">
      <data key="d0">630000</data>
    </edge>
    <edge source="IDN" target="DEU">
      <data key="d0">44643198</data>
    </edge>
    <edge source="IDN" target="GHA">
      <data key="d0">2483144</data>
    </edge>
    <edge source="IDN" target="GRC">
      <data key="d0">2882349</data>
    </edge>
    <edge source="IDN" target="GTM">
      <data key="d0">280000</data>
    </edge>
    <edge source="IDN" target="HKG">
      <data key="d0">8787259</data>
    </edge>
    <edge source="IDN" target="ITA">
      <data key="d0">18000385</data>
    </edge>
    <edge source="IDN" target="CIV">
      <data key="d0">1456200</data>
    </edge>
    <edge source="IDN" target="JPN">
      <data key="d0">4299513</data>
    </edge>
    <edge source="IDN" target="JOR">
      <data key="d0">3462828</data>
    </edge>
    <edge source="IDN" target="KOR">
      <data key="d0">14730301</data>
    </edge>
    <edge source="IDN" target="LBN">
      <data key="d0">113394</data>
    </edge>
    <edge source="IDN" target="MYS">
      <data key="d0">62605412</data>
    </edge>
    <edge source="IDN" target="MRT">
      <data key="d0">243000</data>
    </edge>
    <edge source="IDN" target="MUS">
      <data key="d0">34744</data>
    </edge>
    <edge source="IDN" target="MEX">
      <data key="d0">19095361</data>
    </edge>
    <edge source="IDN" target="MAR">
      <data key="d0">1649500</data>
    </edge>
    <edge source="IDN" target="MOZ">
      <data key="d0">2783441</data>
    </edge>
    <edge source="IDN" target="NLD">
      <data key="d0">395114812</data>
    </edge>
    <edge source="IDN" target="NZL">
      <data key="d0">583086</data>
    </edge>
    <edge source="IDN" target="NIC">
      <data key="d0">316500</data>
    </edge>
    <edge source="IDN" target="PAK">
      <data key="d0">4938245</data>
    </edge>
    <edge source="IDN" target="PHL">
      <data key="d0">268555</data>
    </edge>
    <edge source="IDN" target="POL">
      <data key="d0">601902</data>
    </edge>
    <edge source="IDN" target="PRT">
      <data key="d0">1002375</data>
    </edge>
    <edge source="IDN" target="RUS">
      <data key="d0">5489957</data>
    </edge>
    <edge source="IDN" target="SAU">
      <data key="d0">728514</data>
    </edge>
    <edge source="IDN" target="SEN">
      <data key="d0">2856325</data>
    </edge>
    <edge source="IDN" target="IND">
      <data key="d0">468303411</data>
    </edge>
    <edge source="IDN" target="SGP">
      <data key="d0">76402144</data>
    </edge>
    <edge source="IDN" target="VNM">
      <data key="d0">12158415</data>
    </edge>
    <edge source="IDN" target="ZAF">
      <data key="d0">20077211</data>
    </edge>
    <edge source="IDN" target="ZWE">
      <data key="d0">11760</data>
    </edge>
    <edge source="IDN" target="ESP">
      <data key="d0">61430347</data>
    </edge>
    <edge source="IDN" target="SWE">
      <data key="d0">4493996</data>
    </edge>
    <edge source="IDN" target="CHE">
      <data key="d0">699088</data>
    </edge>
    <edge source="IDN" target="THA">
      <data key="d0">652024</data>
    </edge>
    <edge source="IDN" target="TGO">
      <data key="d0">487320</data>
    </edge>
    <edge source="IDN" target="ARE">
      <data key="d0">2634842</data>
    </edge>
    <edge source="IDN" target="TUN">
      <data key="d0">3128165</data>
    </edge>
    <edge source="IDN" target="TUR">
      <data key="d0">33863585</data>
    </edge>
    <edge source="IDN" target="UKR">
      <data key="d0">569727</data>
    </edge>
    <edge source="IDN" target="MKD">
      <data key="d0">242500</data>
    </edge>
    <edge source="IDN" target="EGY">
      <data key="d0">6320289</data>
    </edge>
    <edge source="IDN" target="GBR">
      <data key="d0">2996446</data>
    </edge>
    <edge source="IDN" target="TZA">
      <data key="d0">23707293</data>
    </edge>
    <edge source="IDN" target="USA">
      <data key="d0">84650408</data>
    </edge>
    <edge source="IRL" target="DNK">
      <data key="d0">11745</data>
    </edge>
    <edge source="IRL" target="FRA">
      <data key="d0">52176</data>
    </edge>
    <edge source="IRL" target="NLD">
      <data key="d0">623730</data>
    </edge>
    <edge source="IRL" target="ESP">
      <data key="d0">346205</data>
    </edge>
    <edge source="IRL" target="GBR">
      <data key="d0">2522534</data>
    </edge>
    <edge source="PHL" target="CAN">
      <data key="d0">2670582</data>
    </edge>
    <edge source="PHL" target="CHN">
      <data key="d0">14192719</data>
    </edge>
    <edge source="PHL" target="FRA">
      <data key="d0">980000</data>
    </edge>
    <edge source="PHL" target="HKG">
      <data key="d0">42933</data>
    </edge>
    <edge source="PHL" target="IDN">
      <data key="d0">16389331</data>
    </edge>
    <edge source="PHL" target="ITA">
      <data key="d0">10714919</data>
    </edge>
    <edge source="PHL" target="JPN">
      <data key="d0">19862358</data>
    </edge>
    <edge source="PHL" target="KOR">
      <data key="d0">2450800</data>
    </edge>
    <edge source="PHL" target="MYS">
      <data key="d0">31832400</data>
    </edge>
    <edge source="PHL" target="MEX">
      <data key="d0">1235000</data>
    </edge>
    <edge source="PHL" target="NLD">
      <data key="d0">143435060</data>
    </edge>
    <edge source="PHL" target="NZL">
      <data key="d0">10561</data>
    </edge>
    <edge source="PHL" target="IND">
      <data key="d0">551000</data>
    </edge>
    <edge source="PHL" target="SGP">
      <data key="d0">3610000</data>
    </edge>
    <edge source="PHL" target="ZAF">
      <data key="d0">10762</data>
    </edge>
    <edge source="PHL" target="ESP">
      <data key="d0">1514540</data>
    </edge>
    <edge source="PHL" target="ARE">
      <data key="d0">252500</data>
    </edge>
    <edge source="PHL" target="GBR">
      <data key="d0">6193080</data>
    </edge>
    <edge source="PHL" target="USA">
      <data key="d0">203534607</data>
    </edge>
    <edge source="VNM" target="KHM">
      <data key="d0">833000</data>
    </edge>
    <edge source="VNM" target="CHN">
      <data key="d0">22516000</data>
    </edge>
    <edge source="VNM" target="HKG">
      <data key="d0">1520000</data>
    </edge>
    <edge source="VNM" target="JPN">
      <data key="d0">2270000</data>
    </edge>
    <edge source="VNM" target="MYS">
      <data key="d0">1998000</data>
    </edge>
    <edge source="VNM" target="PRT">
      <data key="d0">397000</data>
    </edge>
    <edge source="VNM" target="RUS">
      <data key="d0">328000</data>
    </edge>
    <edge source="VNM" target="SGP">
      <data key="d0">516000</data>
    </edge>
    <edge source="VNM" target="SVK">
      <data key="d0">29000</data>
    </edge>
    <edge source="THA" target="AUS">
      <data key="d0">164996</data>
    </edge>
    <edge source="THA" target="KHM">
      <data key="d0">58491</data>
    </edge>
    <edge source="THA" target="CHN">
      <data key="d0">1464849</data>
    </edge>
    <edge source="THA" target="COL">
      <data key="d0">16136</data>
    </edge>
    <edge source="THA" target="DEU">
      <data key="d0">15915</data>
    </edge>
    <edge source="THA" target="HKG">
      <data key="d0">1223786</data>
    </edge>
    <edge source="THA" target="IDN">
      <data key="d0">3303119</data>
    </edge>
    <edge source="THA" target="JPN">
      <data key="d0">2828969</data>
    </edge>
    <edge source="THA" target="KOR">
      <data key="d0">425718</data>
    </edge>
    <edge source="THA" target="MYS">
      <data key="d0">11967551</data>
    </edge>
    <edge source="THA" target="NLD">
      <data key="d0">19234</data>
    </edge>
    <edge source="THA" target="NZL">
      <data key="d0">27742</data>
    </edge>
    <edge source="THA" target="PAK">
      <data key="d0">26574</data>
    </edge>
    <edge source="THA" target="PHL">
      <data key="d0">1509871</data>
    </edge>
    <edge source="THA" target="RUS">
      <data key="d0">118938</data>
    </edge>
    <edge source="THA" target="IND">
      <data key="d0">6485832</data>
    </edge>
    <edge source="THA" target="SGP">
      <data key="d0">360106</data>
    </edge>
    <edge source="THA" target="VNM">
      <data key="d0">3004749</data>
    </edge>
    <edge source="THA" target="GBR">
      <data key="d0">30970</data>
    </edge>
    <edge source="THA" target="USA">
      <data key="d0">701965</data>
    </edge>
    <edge source="GBR" target="DZA">
      <data key="d0">12289</data>
    </edge>
    <edge source="GBR" target="ARG">
      <data key="d0">20013</data>
    </edge>
    <edge source="GBR" target="AUS">
      <data key="d0">453284</data>
    </edge>
    <edge source="GBR" target="AUT">
      <data key="d0">56674</data>
    </edge>
    <edge source="GBR" target="BEL">
      <data key="d0">2635816</data>
    </edge>
    <edge source="GBR" target="BRA">
      <data key="d0">1213364</data>
    </edge>
    <edge source="GBR" target="CMR">
      <data key="d0">13637</data>
    </edge>
    <edge source="GBR" target="CAN">
      <data key="d0">201058</data>
    </edge>
    <edge source="GBR" target="LKA">
      <data key="d0">40985</data>
    </edge>
    <edge source="GBR" target="CHL">
      <data key="d0">48422</data>
    </edge>
    <edge source="GBR" target="CHN">
      <data key="d0">184072</data>
    </edge>
    <edge source="GBR" target="CZE">
      <data key="d0">86063</data>
    </edge>
    <edge source="GBR" target="BEN">
      <data key="d0">56102</data>
    </edge>
    <edge source="GBR" target="DNK">
      <data key="d0">552965</data>
    </edge>
    <edge source="GBR" target="EST">
      <data key="d0">113898</data>
    </edge>
    <edge source="GBR" target="FIN">
      <data key="d0">2048482</data>
    </edge>
    <edge source="GBR" target="FRA">
      <data key="d0">4021768</data>
    </edge>
    <edge source="GBR" target="DEU">
      <data key="d0">8051175</data>
    </edge>
    <edge source="GBR" target="GHA">
      <data key="d0">189681</data>
    </edge>
    <edge source="GBR" target="GRC">
      <data key="d0">149814</data>
    </edge>
    <edge source="GBR" target="HKG">
      <data key="d0">690719</data>
    </edge>
    <edge source="GBR" target="HUN">
      <data key="d0">122745</data>
    </edge>
    <edge source="GBR" target="IDN">
      <data key="d0">868094</data>
    </edge>
    <edge source="GBR" target="IRL">
      <data key="d0">30523200</data>
    </edge>
    <edge source="GBR" target="ISR">
      <data key="d0">52164</data>
    </edge>
    <edge source="GBR" target="ITA">
      <data key="d0">610724</data>
    </edge>
    <edge source="GBR" target="JAM">
      <data key="d0">89119</data>
    </edge>
    <edge source="GBR" target="JPN">
      <data key="d0">2137714</data>
    </edge>
    <edge source="GBR" target="JOR">
      <data key="d0">27140</data>
    </edge>
    <edge source="GBR" target="KOR">
      <data key="d0">534710</data>
    </edge>
    <edge source="GBR" target="LVA">
      <data key="d0">11956</data>
    </edge>
    <edge source="GBR" target="LTU">
      <data key="d0">104035</data>
    </edge>
    <edge source="GBR" target="MYS">
      <data key="d0">476345</data>
    </edge>
    <edge source="GBR" target="MUS">
      <data key="d0">71130</data>
    </edge>
    <edge source="GBR" target="MEX">
      <data key="d0">25940</data>
    </edge>
    <edge source="GBR" target="MAR">
      <data key="d0">2038791</data>
    </edge>
    <edge source="GBR" target="OMN">
      <data key="d0">65006</data>
    </edge>
    <edge source="GBR" target="NLD">
      <data key="d0">20517289</data>
    </edge>
    <edge source="GBR" target="NZL">
      <data key="d0">276700</data>
    </edge>
    <edge source="GBR" target="NOR">
      <data key="d0">825671</data>
    </edge>
    <edge source="GBR" target="PAK">
      <data key="d0">20502</data>
    </edge>
    <edge source="GBR" target="PHL">
      <data key="d0">1393664</data>
    </edge>
    <edge source="GBR" target="POL">
      <data key="d0">966175</data>
    </edge>
    <edge source="GBR" target="PRT">
      <data key="d0">114307</data>
    </edge>
    <edge source="GBR" target="ROU">
      <data key="d0">209633</data>
    </edge>
    <edge source="GBR" target="RUS">
      <data key="d0">1209181</data>
    </edge>
    <edge source="GBR" target="SAU">
      <data key="d0">1202764</data>
    </edge>
    <edge source="GBR" target="SEN">
      <data key="d0">2075384</data>
    </edge>
    <edge source="GBR" target="IND">
      <data key="d0">115006</data>
    </edge>
    <edge source="GBR" target="SGP">
      <data key="d0">352425</data>
    </edge>
    <edge source="GBR" target="VNM">
      <data key="d0">74950</data>
    </edge>
    <edge source="GBR" target="ZAF">
      <data key="d0">290836</data>
    </edge>
    <edge source="GBR" target="ESP">
      <data key="d0">1607510</data>
    </edge>
    <edge source="GBR" target="SWE">
      <data key="d0">5873640</data>
    </edge>
    <edge source="GBR" target="CHE">
      <data key="d0">311374</data>
    </edge>
    <edge source="GBR" target="THA">
      <data key="d0">287726</data>
    </edge>
    <edge source="GBR" target="ARE">
      <data key="d0">333160</data>
    </edge>
    <edge source="GBR" target="TUN">
      <data key="d0">1066041</data>
    </edge>
    <edge source="GBR" target="TUR">
      <data key="d0">2314826</data>
    </edge>
    <edge source="GBR" target="EGY">
      <data key="d0">2174968</data>
    </edge>
    <edge source="GBR" target="TZA">
      <data key="d0">20949</data>
    </edge>
    <edge source="GBR" target="USA">
      <data key="d0">6046901</data>
    </edge>
    <edge source="AUT" target="AZE">
      <data key="d0">28638</data>
    </edge>
    <edge source="AUT" target="AUS">
      <data key="d0">15189</data>
    </edge>
    <edge source="AUT" target="ARM">
      <data key="d0">19873</data>
    </edge>
    <edge source="AUT" target="BEL">
      <data key="d0">16728</data>
    </edge>
    <edge source="AUT" target="BRA">
      <data key="d0">13248</data>
    </edge>
    <edge source="AUT" target="BGR">
      <data key="d0">17196</data>
    </edge>
    <edge source="AUT" target="BLR">
      <data key="d0">24557</data>
    </edge>
    <edge source="AUT" target="CAN">
      <data key="d0">23084</data>
    </edge>
    <edge source="AUT" target="HRV">
      <data key="d0">490796</data>
    </edge>
    <edge source="AUT" target="CZE">
      <data key="d0">2720156</data>
    </edge>
    <edge source="AUT" target="DNK">
      <data key="d0">32653</data>
    </edge>
    <edge source="AUT" target="EST">
      <data key="d0">36199</data>
    </edge>
    <edge source="AUT" target="FIN">
      <data key="d0">89126</data>
    </edge>
    <edge source="AUT" target="FRA">
      <data key="d0">44362</data>
    </edge>
    <edge source="AUT" target="DEU">
      <data key="d0">5139813</data>
    </edge>
    <edge source="AUT" target="GRC">
      <data key="d0">90130</data>
    </edge>
    <edge source="AUT" target="HKG">
      <data key="d0">32854</data>
    </edge>
    <edge source="AUT" target="HUN">
      <data key="d0">4454973</data>
    </edge>
    <edge source="AUT" target="ITA">
      <data key="d0">1338299</data>
    </edge>
    <edge source="AUT" target="KOR">
      <data key="d0">10037</data>
    </edge>
    <edge source="AUT" target="NLD">
      <data key="d0">11643</data>
    </edge>
    <edge source="AUT" target="NOR">
      <data key="d0">68651</data>
    </edge>
    <edge source="AUT" target="POL">
      <data key="d0">92472</data>
    </edge>
    <edge source="AUT" target="ROU">
      <data key="d0">905782</data>
    </edge>
    <edge source="AUT" target="RUS">
      <data key="d0">402272</data>
    </edge>
    <edge source="AUT" target="SVK">
      <data key="d0">36266</data>
    </edge>
    <edge source="AUT" target="SVN">
      <data key="d0">9604555</data>
    </edge>
    <edge source="AUT" target="SWE">
      <data key="d0">65172</data>
    </edge>
    <edge source="AUT" target="CHE">
      <data key="d0">1959840</data>
    </edge>
    <edge source="AUT" target="UKR">
      <data key="d0">19672</data>
    </edge>
    <edge source="AUT" target="GBR">
      <data key="d0">93877</data>
    </edge>
    <edge source="AUT" target="USA">
      <data key="d0">178922</data>
    </edge>
    <edge source="AUT" target="SRB">
      <data key="d0">285512</data>
    </edge>
    <edge source="BLR" target="RUS">
      <data key="d0">1665200</data>
    </edge>
    <edge source="HRV" target="FRA">
      <data key="d0">26498</data>
    </edge>
    <edge source="HRV" target="SVK">
      <data key="d0">10327</data>
    </edge>
    <edge source="HRV" target="SVN">
      <data key="d0">295404</data>
    </edge>
    <edge source="HRV" target="MKD">
      <data key="d0">38812</data>
    </edge>
    <edge source="HRV" target="USA">
      <data key="d0">35409</data>
    </edge>
    <edge source="HRV" target="SRB">
      <data key="d0">63880</data>
    </edge>
    <edge source="CZE" target="AUT">
      <data key="d0">24760</data>
    </edge>
    <edge source="CZE" target="CAN">
      <data key="d0">139726</data>
    </edge>
    <edge source="CZE" target="HRV">
      <data key="d0">406156</data>
    </edge>
    <edge source="CZE" target="ETH">
      <data key="d0">72575</data>
    </edge>
    <edge source="CZE" target="FRA">
      <data key="d0">10533</data>
    </edge>
    <edge source="CZE" target="DEU">
      <data key="d0">131739</data>
    </edge>
    <edge source="CZE" target="HUN">
      <data key="d0">4650994</data>
    </edge>
    <edge source="CZE" target="LVA">
      <data key="d0">27564</data>
    </edge>
    <edge source="CZE" target="LTU">
      <data key="d0">140312</data>
    </edge>
    <edge source="CZE" target="POL">
      <data key="d0">825478</data>
    </edge>
    <edge source="CZE" target="ROU">
      <data key="d0">16785</data>
    </edge>
    <edge source="CZE" target="SVK">
      <data key="d0">11762311</data>
    </edge>
    <edge source="CZE" target="SVN">
      <data key="d0">484188</data>
    </edge>
    <edge source="CZE" target="CHE">
      <data key="d0">186818</data>
    </edge>
    <edge source="CZE" target="GBR">
      <data key="d0">14649</data>
    </edge>
    <edge source="FIN" target="BLR">
      <data key="d0">18109</data>
    </edge>
    <edge source="FIN" target="CMR">
      <data key="d0">60339</data>
    </edge>
    <edge source="FIN" target="BEN">
      <data key="d0">60339</data>
    </edge>
    <edge source="FIN" target="EST">
      <data key="d0">1006333</data>
    </edge>
    <edge source="FIN" target="GMB">
      <data key="d0">41134</data>
    </edge>
    <edge source="FIN" target="GTM">
      <data key="d0">372089</data>
    </edge>
    <edge source="FIN" target="HND">
      <data key="d0">140791</data>
    </edge>
    <edge source="FIN" target="JPN">
      <data key="d0">49646</data>
    </edge>
    <edge source="FIN" target="LVA">
      <data key="d0">850728</data>
    </edge>
    <edge source="FIN" target="LTU">
      <data key="d0">802013</data>
    </edge>
    <edge source="FIN" target="MAR">
      <data key="d0">906862</data>
    </edge>
    <edge source="FIN" target="NLD">
      <data key="d0">2053255</data>
    </edge>
    <edge source="FIN" target="NIC">
      <data key="d0">136642</data>
    </edge>
    <edge source="FIN" target="PAK">
      <data key="d0">442485</data>
    </edge>
    <edge source="FIN" target="RUS">
      <data key="d0">2438078</data>
    </edge>
    <edge source="FIN" target="IND">
      <data key="d0">704230</data>
    </edge>
    <edge source="FIN" target="ZAF">
      <data key="d0">357370</data>
    </edge>
    <edge source="FIN" target="SWE">
      <data key="d0">4322573</data>
    </edge>
    <edge source="GRC" target="ALB">
      <data key="d0">2400045</data>
    </edge>
    <edge source="GRC" target="ARG">
      <data key="d0">10803</data>
    </edge>
    <edge source="GRC" target="AUS">
      <data key="d0">4705853</data>
    </edge>
    <edge source="GRC" target="AUT">
      <data key="d0">1136895</data>
    </edge>
    <edge source="GRC" target="BEL">
      <data key="d0">597450</data>
    </edge>
    <edge source="GRC" target="BRA">
      <data key="d0">15250</data>
    </edge>
    <edge source="GRC" target="BGR">
      <data key="d0">722857</data>
    </edge>
    <edge source="GRC" target="BLR">
      <data key="d0">42105</data>
    </edge>
    <edge source="GRC" target="CAN">
      <data key="d0">3614324</data>
    </edge>
    <edge source="GRC" target="CHN">
      <data key="d0">226549</data>
    </edge>
    <edge source="GRC" target="CZE">
      <data key="d0">49017</data>
    </edge>
    <edge source="GRC" target="DNK">
      <data key="d0">556515</data>
    </edge>
    <edge source="GRC" target="FIN">
      <data key="d0">181740</data>
    </edge>
    <edge source="GRC" target="FRA">
      <data key="d0">2402316</data>
    </edge>
    <edge source="GRC" target="DEU">
      <data key="d0">3231037</data>
    </edge>
    <edge source="GRC" target="HUN">
      <data key="d0">32876</data>
    </edge>
    <edge source="GRC" target="IRL">
      <data key="d0">28088</data>
    </edge>
    <edge source="GRC" target="ISR">
      <data key="d0">3318284</data>
    </edge>
    <edge source="GRC" target="ITA">
      <data key="d0">175254027</data>
    </edge>
    <edge source="GRC" target="JPN">
      <data key="d0">1498292</data>
    </edge>
    <edge source="GRC" target="JOR">
      <data key="d0">35301</data>
    </edge>
    <edge source="GRC" target="KOR">
      <data key="d0">68045</data>
    </edge>
    <edge source="GRC" target="LBN">
      <data key="d0">2024402</data>
    </edge>
    <edge source="GRC" target="MDG">
      <data key="d0">14204</data>
    </edge>
    <edge source="GRC" target="MAR">
      <data key="d0">84558</data>
    </edge>
    <edge source="GRC" target="NLD">
      <data key="d0">1700629</data>
    </edge>
    <edge source="GRC" target="NZL">
      <data key="d0">165816</data>
    </edge>
    <edge source="GRC" target="NOR">
      <data key="d0">403352</data>
    </edge>
    <edge source="GRC" target="PAN">
      <data key="d0">153830</data>
    </edge>
    <edge source="GRC" target="PER">
      <data key="d0">42630</data>
    </edge>
    <edge source="GRC" target="POL">
      <data key="d0">381659</data>
    </edge>
    <edge source="GRC" target="ROU">
      <data key="d0">467137</data>
    </edge>
    <edge source="GRC" target="RUS">
      <data key="d0">314477</data>
    </edge>
    <edge source="GRC" target="SAU">
      <data key="d0">51606</data>
    </edge>
    <edge source="GRC" target="SVN">
      <data key="d0">58262</data>
    </edge>
    <edge source="GRC" target="ZAF">
      <data key="d0">386625</data>
    </edge>
    <edge source="GRC" target="ZWE">
      <data key="d0">25194</data>
    </edge>
    <edge source="GRC" target="ESP">
      <data key="d0">9477821</data>
    </edge>
    <edge source="GRC" target="SWE">
      <data key="d0">899417</data>
    </edge>
    <edge source="GRC" target="CHE">
      <data key="d0">1058760</data>
    </edge>
    <edge source="GRC" target="ARE">
      <data key="d0">68305</data>
    </edge>
    <edge source="GRC" target="TUR">
      <data key="d0">2153087</data>
    </edge>
    <edge source="GRC" target="UKR">
      <data key="d0">47119</data>
    </edge>
    <edge source="GRC" target="MKD">
      <data key="d0">1203601</data>
    </edge>
    <edge source="GRC" target="EGY">
      <data key="d0">1255666</data>
    </edge>
    <edge source="GRC" target="GBR">
      <data key="d0">5570255</data>
    </edge>
    <edge source="GRC" target="USA">
      <data key="d0">9195222</data>
    </edge>
    <edge source="GRC" target="SRB">
      <data key="d0">384423</data>
    </edge>
    <edge source="HUN" target="ALB">
      <data key="d0">3189000</data>
    </edge>
    <edge source="HUN" target="AUT">
      <data key="d0">828000</data>
    </edge>
    <edge source="HUN" target="BLR">
      <data key="d0">106000</data>
    </edge>
    <edge source="HUN" target="HRV">
      <data key="d0">1556000</data>
    </edge>
    <edge source="HUN" target="CZE">
      <data key="d0">759000</data>
    </edge>
    <edge source="HUN" target="EST">
      <data key="d0">39000</data>
    </edge>
    <edge source="HUN" target="FRA">
      <data key="d0">36000</data>
    </edge>
    <edge source="HUN" target="DEU">
      <data key="d0">101000</data>
    </edge>
    <edge source="HUN" target="ITA">
      <data key="d0">14000</data>
    </edge>
    <edge source="HUN" target="JPN">
      <data key="d0">24000</data>
    </edge>
    <edge source="HUN" target="KAZ">
      <data key="d0">734000</data>
    </edge>
    <edge source="HUN" target="KOR">
      <data key="d0">21000</data>
    </edge>
    <edge source="HUN" target="KGZ">
      <data key="d0">178000</data>
    </edge>
    <edge source="HUN" target="LVA">
      <data key="d0">409000</data>
    </edge>
    <edge source="HUN" target="LTU">
      <data key="d0">897000</data>
    </edge>
    <edge source="HUN" target="MDA">
      <data key="d0">25000</data>
    </edge>
    <edge source="HUN" target="POL">
      <data key="d0">5976000</data>
    </edge>
    <edge source="HUN" target="ROU">
      <data key="d0">2504000</data>
    </edge>
    <edge source="HUN" target="RUS">
      <data key="d0">196000</data>
    </edge>
    <edge source="HUN" target="SVK">
      <data key="d0">1850000</data>
    </edge>
    <edge source="HUN" target="SVN">
      <data key="d0">4123000</data>
    </edge>
    <edge source="HUN" target="CHE">
      <data key="d0">185000</data>
    </edge>
    <edge source="HUN" target="MKD">
      <data key="d0">228000</data>
    </edge>
    <edge source="HUN" target="SRB">
      <data key="d0">1147000</data>
    </edge>
    <edge source="NOR" target="BEL">
      <data key="d0">34388</data>
    </edge>
    <edge source="NOR" target="FRA">
      <data key="d0">125692</data>
    </edge>
    <edge source="NOR" target="DEU">
      <data key="d0">2401726</data>
    </edge>
    <edge source="NOR" target="ITA">
      <data key="d0">12772</data>
    </edge>
    <edge source="NOR" target="KOR">
      <data key="d0">35436</data>
    </edge>
    <edge source="NOR" target="LVA">
      <data key="d0">20666</data>
    </edge>
    <edge source="NOR" target="MAR">
      <data key="d0">1124546</data>
    </edge>
    <edge source="NOR" target="NLD">
      <data key="d0">2069937</data>
    </edge>
    <edge source="NOR" target="ROU">
      <data key="d0">38397</data>
    </edge>
    <edge source="NOR" target="SWE">
      <data key="d0">3439231</data>
    </edge>
    <edge source="NOR" target="CHE">
      <data key="d0">884788</data>
    </edge>
    <edge source="NOR" target="GBR">
      <data key="d0">428794</data>
    </edge>
    <edge source="ROU" target="BGR">
      <data key="d0">576000</data>
    </edge>
    <edge source="ROU" target="HRV">
      <data key="d0">129000</data>
    </edge>
    <edge source="ROU" target="FRA">
      <data key="d0">18000</data>
    </edge>
    <edge source="ROU" target="HUN">
      <data key="d0">2103000</data>
    </edge>
    <edge source="ROU" target="MDA">
      <data key="d0">64000</data>
    </edge>
    <edge source="ROU" target="POL">
      <data key="d0">6369000</data>
    </edge>
    <edge source="ROU" target="SVK">
      <data key="d0">644000</data>
    </edge>
    <edge source="ROU" target="TUR">
      <data key="d0">7730000</data>
    </edge>
    <edge source="ROU" target="EGY">
      <data key="d0">742000</data>
    </edge>
    <edge source="ROU" target="USA">
      <data key="d0">56000</data>
    </edge>
    <edge source="ROU" target="SRB">
      <data key="d0">28000</data>
    </edge>
    <edge source="SVK" target="AUT">
      <data key="d0">210593</data>
    </edge>
    <edge source="SVK" target="HRV">
      <data key="d0">853419</data>
    </edge>
    <edge source="SVK" target="CZE">
      <data key="d0">5387909</data>
    </edge>
    <edge source="SVK" target="DEU">
      <data key="d0">171913</data>
    </edge>
    <edge source="SVK" target="HUN">
      <data key="d0">161813</data>
    </edge>
    <edge source="SVK" target="KAZ">
      <data key="d0">15369</data>
    </edge>
    <edge source="SVK" target="POL">
      <data key="d0">37839</data>
    </edge>
    <edge source="SVK" target="UKR">
      <data key="d0">33876</data>
    </edge>
    <edge source="SVK" target="GBR">
      <data key="d0">283593</data>
    </edge>
    <edge source="SVN" target="AUS">
      <data key="d0">29195</data>
    </edge>
    <edge source="SVN" target="AUT">
      <data key="d0">29687</data>
    </edge>
    <edge source="SVN" target="HRV">
      <data key="d0">976716</data>
    </edge>
    <edge source="SVN" target="CZE">
      <data key="d0">205550</data>
    </edge>
    <edge source="SVN" target="DEU">
      <data key="d0">59215</data>
    </edge>
    <edge source="SVN" target="POL">
      <data key="d0">14970</data>
    </edge>
    <edge source="SVN" target="RUS">
      <data key="d0">19366</data>
    </edge>
    <edge source="SVN" target="SWE">
      <data key="d0">20828</data>
    </edge>
    <edge source="SVN" target="USA">
      <data key="d0">33985</data>
    </edge>
    <edge source="SVN" target="SRB">
      <data key="d0">33986</data>
    </edge>
    <edge source="SWE" target="AUS">
      <data key="d0">55218</data>
    </edge>
    <edge source="SWE" target="AUT">
      <data key="d0">869624</data>
    </edge>
    <edge source="SWE" target="BEL">
      <data key="d0">106943</data>
    </edge>
    <edge source="SWE" target="BRA">
      <data key="d0">11567</data>
    </edge>
    <edge source="SWE" target="CHN">
      <data key="d0">349312</data>
    </edge>
    <edge source="SWE" target="HRV">
      <data key="d0">1386880</data>
    </edge>
    <edge source="SWE" target="CZE">
      <data key="d0">278489</data>
    </edge>
    <edge source="SWE" target="DNK">
      <data key="d0">1279391</data>
    </edge>
    <edge source="SWE" target="FIN">
      <data key="d0">6877983</data>
    </edge>
    <edge source="SWE" target="FRA">
      <data key="d0">840815</data>
    </edge>
    <edge source="SWE" target="DEU">
      <data key="d0">1322714</data>
    </edge>
    <edge source="SWE" target="HKG">
      <data key="d0">50634</data>
    </edge>
    <edge source="SWE" target="HUN">
      <data key="d0">37758</data>
    </edge>
    <edge source="SWE" target="ITA">
      <data key="d0">926151</data>
    </edge>
    <edge source="SWE" target="JPN">
      <data key="d0">1992529</data>
    </edge>
    <edge source="SWE" target="KOR">
      <data key="d0">91011</data>
    </edge>
    <edge source="SWE" target="LVA">
      <data key="d0">18333</data>
    </edge>
    <edge source="SWE" target="LTU">
      <data key="d0">681382</data>
    </edge>
    <edge source="SWE" target="MDA">
      <data key="d0">11567</data>
    </edge>
    <edge source="SWE" target="NLD">
      <data key="d0">128005</data>
    </edge>
    <edge source="SWE" target="NOR">
      <data key="d0">3631926</data>
    </edge>
    <edge source="SWE" target="POL">
      <data key="d0">80098</data>
    </edge>
    <edge source="SWE" target="ROU">
      <data key="d0">48998</data>
    </edge>
    <edge source="SWE" target="ESP">
      <data key="d0">48343</data>
    </edge>
    <edge source="SWE" target="CHE">
      <data key="d0">952014</data>
    </edge>
    <edge source="SWE" target="UKR">
      <data key="d0">503288</data>
    </edge>
    <edge source="SWE" target="GBR">
      <data key="d0">2378507</data>
    </edge>
    <edge source="SWE" target="USA">
      <data key="d0">1895188</data>
    </edge>
    <edge source="CHE" target="AUS">
      <data key="d0">137349</data>
    </edge>
    <edge source="CHE" target="AUT">
      <data key="d0">174869</data>
    </edge>
    <edge source="CHE" target="BEL">
      <data key="d0">12013</data>
    </edge>
    <edge source="CHE" target="BRA">
      <data key="d0">149082</data>
    </edge>
    <edge source="CHE" target="COL">
      <data key="d0">34077</data>
    </edge>
    <edge source="CHE" target="CZE">
      <data key="d0">219810</data>
    </edge>
    <edge source="CHE" target="DNK">
      <data key="d0">67415</data>
    </edge>
    <edge source="CHE" target="FIN">
      <data key="d0">81394</data>
    </edge>
    <edge source="CHE" target="FRA">
      <data key="d0">1789964</data>
    </edge>
    <edge source="CHE" target="DEU">
      <data key="d0">1056172</data>
    </edge>
    <edge source="CHE" target="HKG">
      <data key="d0">15554</data>
    </edge>
    <edge source="CHE" target="HUN">
      <data key="d0">231586</data>
    </edge>
    <edge source="CHE" target="ISR">
      <data key="d0">14472</data>
    </edge>
    <edge source="CHE" target="ITA">
      <data key="d0">1258650</data>
    </edge>
    <edge source="CHE" target="JPN">
      <data key="d0">147903</data>
    </edge>
    <edge source="CHE" target="MOZ">
      <data key="d0">574342</data>
    </edge>
    <edge source="CHE" target="NLD">
      <data key="d0">532020</data>
    </edge>
    <edge source="CHE" target="NZL">
      <data key="d0">25819</data>
    </edge>
    <edge source="CHE" target="POL">
      <data key="d0">3074812</data>
    </edge>
    <edge source="CHE" target="VNM">
      <data key="d0">38514</data>
    </edge>
    <edge source="CHE" target="SVN">
      <data key="d0">1226105</data>
    </edge>
    <edge source="CHE" target="ZAF">
      <data key="d0">29022</data>
    </edge>
    <edge source="CHE" target="ESP">
      <data key="d0">84337</data>
    </edge>
    <edge source="CHE" target="SWE">
      <data key="d0">32705</data>
    </edge>
    <edge source="CHE" target="GBR">
      <data key="d0">85326</data>
    </edge>
    <edge source="CHE" target="USA">
      <data key="d0">1234943</data>
    </edge>
    <edge source="CHE" target="SRB">
      <data key="d0">247641</data>
    </edge>
    <edge source="UKR" target="DZA">
      <data key="d0">20414420</data>
    </edge>
    <edge source="UKR" target="AZE">
      <data key="d0">144260</data>
    </edge>
    <edge source="UKR" target="AUT">
      <data key="d0">2464760</data>
    </edge>
    <edge source="UKR" target="ARM">
      <data key="d0">57250</data>
    </edge>
    <edge source="UKR" target="BEL">
      <data key="d0">149770</data>
    </edge>
    <edge source="UKR" target="BGR">
      <data key="d0">1530850</data>
    </edge>
    <edge source="UKR" target="BLR">
      <data key="d0">8922000</data>
    </edge>
    <edge source="UKR" target="CZE">
      <data key="d0">181820</data>
    </edge>
    <edge source="UKR" target="EST">
      <data key="d0">50760</data>
    </edge>
    <edge source="UKR" target="FRA">
      <data key="d0">21438910</data>
    </edge>
    <edge source="UKR" target="GEO">
      <data key="d0">2904750</data>
    </edge>
    <edge source="UKR" target="DEU">
      <data key="d0">1909940</data>
    </edge>
    <edge source="UKR" target="GRC">
      <data key="d0">399000</data>
    </edge>
    <edge source="UKR" target="HUN">
      <data key="d0">924760</data>
    </edge>
    <edge source="UKR" target="IRL">
      <data key="d0">612000</data>
    </edge>
    <edge source="UKR" target="ISR">
      <data key="d0">47850</data>
    </edge>
    <edge source="UKR" target="ITA">
      <data key="d0">3204730</data>
    </edge>
    <edge source="UKR" target="KAZ">
      <data key="d0">3654600</data>
    </edge>
    <edge source="UKR" target="JOR">
      <data key="d0">610500</data>
    </edge>
    <edge source="UKR" target="KGZ">
      <data key="d0">91490</data>
    </edge>
    <edge source="UKR" target="LVA">
      <data key="d0">3594990</data>
    </edge>
    <edge source="UKR" target="LTU">
      <data key="d0">1514660</data>
    </edge>
    <edge source="UKR" target="MDA">
      <data key="d0">17050</data>
    </edge>
    <edge source="UKR" target="MAR">
      <data key="d0">2542630</data>
    </edge>
    <edge source="UKR" target="NLD">
      <data key="d0">5698980</data>
    </edge>
    <edge source="UKR" target="POL">
      <data key="d0">3262150</data>
    </edge>
    <edge source="UKR" target="RUS">
      <data key="d0">62784610</data>
    </edge>
    <edge source="UKR" target="IND">
      <data key="d0">7265980</data>
    </edge>
    <edge source="UKR" target="CHE">
      <data key="d0">47105530</data>
    </edge>
    <edge source="UKR" target="TUR">
      <data key="d0">6994830</data>
    </edge>
    <edge source="UKR" target="EGY">
      <data key="d0">9829610</data>
    </edge>
    <edge source="UKR" target="GBR">
      <data key="d0">849620</data>
    </edge>
    <edge source="UKR" target="USA">
      <data key="d0">3107490</data>
    </edge>
    <edge source="SRB" target="AUT">
      <data key="d0">140000</data>
    </edge>
    <edge source="SRB" target="BGR">
      <data key="d0">1157000</data>
    </edge>
    <edge source="SRB" target="HRV">
      <data key="d0">138000</data>
    </edge>
    <edge source="SRB" target="CZE">
      <data key="d0">510000</data>
    </edge>
    <edge source="SRB" target="DEU">
      <data key="d0">330000</data>
    </edge>
    <edge source="SRB" target="HUN">
      <data key="d0">353000</data>
    </edge>
    <edge source="SRB" target="ITA">
      <data key="d0">276000</data>
    </edge>
    <edge source="SRB" target="NLD">
      <data key="d0">14000</data>
    </edge>
    <edge source="SRB" target="POL">
      <data key="d0">1769000</data>
    </edge>
    <edge source="SRB" target="RUS">
      <data key="d0">4799000</data>
    </edge>
    <edge source="SRB" target="SVK">
      <data key="d0">47000</data>
    </edge>
    <edge source="SRB" target="SVN">
      <data key="d0">251000</data>
    </edge>
    <edge source="SRB" target="CHE">
      <data key="d0">667000</data>
    </edge>
    <edge source="SRB" target="MKD">
      <data key="d0">804000</data>
    </edge>
    <edge source="SRB" target="GBR">
      <data key="d0">594000</data>
    </edge>
    <edge source="SRB" target="USA">
      <data key="d0">16000</data>
    </edge>
    <edge source="CMR" target="CAF">
      <data key="d0">52530</data>
    </edge>
    <edge source="CMR" target="FRA">
      <data key="d0">10130</data>
    </edge>
    <edge source="CMR" target="NLD">
      <data key="d0">2039411</data>
    </edge>
    <edge source="LKA" target="AUS">
      <data key="d0">22185</data>
    </edge>
    <edge source="LKA" target="BEL">
      <data key="d0">20510</data>
    </edge>
    <edge source="LKA" target="CAN">
      <data key="d0">33426</data>
    </edge>
    <edge source="LKA" target="FRA">
      <data key="d0">15649</data>
    </edge>
    <edge source="LKA" target="DEU">
      <data key="d0">11854</data>
    </edge>
    <edge source="LKA" target="MYS">
      <data key="d0">49686</data>
    </edge>
    <edge source="LKA" target="NLD">
      <data key="d0">20433</data>
    </edge>
    <edge source="LKA" target="PAK">
      <data key="d0">875555</data>
    </edge>
    <edge source="LKA" target="SAU">
      <data key="d0">14936</data>
    </edge>
    <edge source="LKA" target="IND">
      <data key="d0">20056</data>
    </edge>
    <edge source="LKA" target="CHE">
      <data key="d0">13728</data>
    </edge>
    <edge source="LKA" target="ARE">
      <data key="d0">145997</data>
    </edge>
    <edge source="LKA" target="GBR">
      <data key="d0">43969</data>
    </edge>
    <edge source="GMB" target="ZAF">
      <data key="d0">174589</data>
    </edge>
    <edge source="GHA" target="BEL">
      <data key="d0">1803762</data>
    </edge>
    <edge source="GHA" target="DEU">
      <data key="d0">21881</data>
    </edge>
    <edge source="GHA" target="ITA">
      <data key="d0">16088</data>
    </edge>
    <edge source="GHA" target="NLD">
      <data key="d0">11996</data>
    </edge>
    <edge source="GHA" target="TGO">
      <data key="d0">366285</data>
    </edge>
    <edge source="GHA" target="GBR">
      <data key="d0">1174472</data>
    </edge>
    <edge source="GHA" target="USA">
      <data key="d0">190236</data>
    </edge>
    <edge source="CIV" target="BEL">
      <data key="d0">20210</data>
    </edge>
    <edge source="CIV" target="CMR">
      <data key="d0">16167</data>
    </edge>
    <edge source="CIV" target="BEN">
      <data key="d0">1610023</data>
    </edge>
    <edge source="CIV" target="FRA">
      <data key="d0">615124</data>
    </edge>
    <edge source="CIV" target="GMB">
      <data key="d0">18737</data>
    </edge>
    <edge source="CIV" target="GHA">
      <data key="d0">2915428</data>
    </edge>
    <edge source="CIV" target="ITA">
      <data key="d0">496003</data>
    </edge>
    <edge source="CIV" target="NLD">
      <data key="d0">11612839</data>
    </edge>
    <edge source="CIV" target="NER">
      <data key="d0">14385236</data>
    </edge>
    <edge source="CIV" target="PRT">
      <data key="d0">138717</data>
    </edge>
    <edge source="CIV" target="SEN">
      <data key="d0">2984825</data>
    </edge>
    <edge source="CIV" target="ESP">
      <data key="d0">375892</data>
    </edge>
    <edge source="CIV" target="TGO">
      <data key="d0">2414269</data>
    </edge>
    <edge source="CIV" target="GBR">
      <data key="d0">719193</data>
    </edge>
    <edge source="CIV" target="USA">
      <data key="d0">16472</data>
    </edge>
    <edge source="CIV" target="BFA">
      <data key="d0">6192789</data>
    </edge>
    <edge source="JOR" target="PSE">
      <data key="d0">171126</data>
    </edge>
    <edge source="JOR" target="ISR">
      <data key="d0">426746</data>
    </edge>
    <edge source="JOR" target="LBN">
      <data key="d0">93216</data>
    </edge>
    <edge source="JOR" target="SAU">
      <data key="d0">1970950</data>
    </edge>
    <edge source="JOR" target="ARE">
      <data key="d0">76113</data>
    </edge>
    <edge source="LTU" target="BLR">
      <data key="d0">612159</data>
    </edge>
    <edge source="LTU" target="LVA">
      <data key="d0">586519</data>
    </edge>
    <edge source="LTU" target="RUS">
      <data key="d0">727006</data>
    </edge>
    <edge source="LTU" target="UKR">
      <data key="d0">51945</data>
    </edge>
    <edge source="LTU" target="GBR">
      <data key="d0">52825</data>
    </edge>
    <edge source="LTU" target="USA">
      <data key="d0">88931</data>
    </edge>
    <edge source="NAM" target="PRT">
      <data key="d0">72967</data>
    </edge>
    <edge source="PRT" target="AUS">
      <data key="d0">126862</data>
    </edge>
    <edge source="PRT" target="BEL">
      <data key="d0">90615</data>
    </edge>
    <edge source="PRT" target="BRA">
      <data key="d0">39190154</data>
    </edge>
    <edge source="PRT" target="BGR">
      <data key="d0">17452</data>
    </edge>
    <edge source="PRT" target="CAN">
      <data key="d0">932534</data>
    </edge>
    <edge source="PRT" target="CHL">
      <data key="d0">102901</data>
    </edge>
    <edge source="PRT" target="CHN">
      <data key="d0">13160</data>
    </edge>
    <edge source="PRT" target="CRI">
      <data key="d0">53403</data>
    </edge>
    <edge source="PRT" target="DNK">
      <data key="d0">27615</data>
    </edge>
    <edge source="PRT" target="FRA">
      <data key="d0">2207838</data>
    </edge>
    <edge source="PRT" target="DEU">
      <data key="d0">216559</data>
    </edge>
    <edge source="PRT" target="GHA">
      <data key="d0">11109</data>
    </edge>
    <edge source="PRT" target="GRC">
      <data key="d0">788356</data>
    </edge>
    <edge source="PRT" target="ITA">
      <data key="d0">32894</data>
    </edge>
    <edge source="PRT" target="JPN">
      <data key="d0">171873</data>
    </edge>
    <edge source="PRT" target="MWI">
      <data key="d0">14932</data>
    </edge>
    <edge source="PRT" target="MAR">
      <data key="d0">8195665</data>
    </edge>
    <edge source="PRT" target="MOZ">
      <data key="d0">643875</data>
    </edge>
    <edge source="PRT" target="NAM">
      <data key="d0">10274</data>
    </edge>
    <edge source="PRT" target="NLD">
      <data key="d0">633579</data>
    </edge>
    <edge source="PRT" target="NOR">
      <data key="d0">11322</data>
    </edge>
    <edge source="PRT" target="POL">
      <data key="d0">13916</data>
    </edge>
    <edge source="PRT" target="SAU">
      <data key="d0">23801</data>
    </edge>
    <edge source="PRT" target="SEN">
      <data key="d0">987585</data>
    </edge>
    <edge source="PRT" target="ZAF">
      <data key="d0">977119</data>
    </edge>
    <edge source="PRT" target="ESP">
      <data key="d0">19411069</data>
    </edge>
    <edge source="PRT" target="CHE">
      <data key="d0">157251</data>
    </edge>
    <edge source="PRT" target="EGY">
      <data key="d0">51398</data>
    </edge>
    <edge source="PRT" target="GBR">
      <data key="d0">920351</data>
    </edge>
    <edge source="PRT" target="USA">
      <data key="d0">2357641</data>
    </edge>
    <edge source="TGO" target="BEN">
      <data key="d0">156985</data>
    </edge>
    <edge source="TGO" target="GHA">
      <data key="d0">11943</data>
    </edge>
    <edge source="TGO" target="NLD">
      <data key="d0">751312</data>
    </edge>
    <edge source="TGO" target="BFA">
      <data key="d0">323619</data>
    </edge>
    <edge source="UGA" target="BDI">
      <data key="d0">87675</data>
    </edge>
    <edge source="UGA" target="IND">
      <data key="d0">160691</data>
    </edge>
    <edge source="BFA" target="DNK">
      <data key="d0">18187</data>
    </edge>
    <edge source="BFA" target="FRA">
      <data key="d0">113980</data>
    </edge>
    <edge source="BFA" target="CIV">
      <data key="d0">54742</data>
    </edge>
    <edge source="BFA" target="NER">
      <data key="d0">1048913</data>
    </edge>
    <edge source="BFA" target="SGP">
      <data key="d0">13378</data>
    </edge>
    <edge source="BFA" target="TGO">
      <data key="d0">167109</data>
    </edge>
    <edge source="BFA" target="USA">
      <data key="d0">28328</data>
    </edge>
    <edge source="BWA" target="MWI">
      <data key="d0">66804</data>
    </edge>
    <edge source="BWA" target="ZAF">
      <data key="d0">37012</data>
    </edge>
    <edge source="MKD" target="ALB">
      <data key="d0">27507</data>
    </edge>
    <edge source="MKD" target="BGR">
      <data key="d0">84251</data>
    </edge>
    <edge source="MKD" target="SRB">
      <data key="d0">1668652</data>
    </edge>
    <edge source="NER" target="BEN">
      <data key="d0">80182</data>
    </edge>
    <edge source="PSE" target="ISR">
      <data key="d0">4382371</data>
    </edge>
    <edge source="PSE" target="JOR">
      <data key="d0">49902</data>
    </edge>
    <edge source="PSE" target="SAU">
      <data key="d0">481831</data>
    </edge>
    <edge source="PSE" target="ARE">
      <data key="d0">799338</data>
    </edge>
    <edge source="MDA" target="BGR">
      <data key="d0">131858</data>
    </edge>
    <edge source="MDA" target="BLR">
      <data key="d0">141612</data>
    </edge>
    <edge source="MDA" target="EST">
      <data key="d0">11430</data>
    </edge>
    <edge source="MDA" target="LTU">
      <data key="d0">47840</data>
    </edge>
    <edge source="MDA" target="POL">
      <data key="d0">149250</data>
    </edge>
    <edge source="MDA" target="ROU">
      <data key="d0">1784528</data>
    </edge>
    <edge source="MDA" target="RUS">
      <data key="d0">371014</data>
    </edge>
    <edge source="MDA" target="UKR">
      <data key="d0">163416</data>
    </edge>
    <edge source="MDA" target="GBR">
      <data key="d0">12600</data>
    </edge>
    <edge source="MDA" target="USA">
      <data key="d0">239807</data>
    </edge>
    <edge source="ZWE" target="BWA">
      <data key="d0">382081</data>
    </edge>
    <edge source="ZWE" target="MWI">
      <data key="d0">19005</data>
    </edge>
    <edge source="ZWE" target="ZAF">
      <data key="d0">13567</data>
    </edge>
  </graph>
</graphml>
