# Supplementary material for: Core-periphery structure in sectoral international trade networks: A new approach to an old theory
Source: PLoS One. 2020 Apr 2;15(4):e0229547. doi: 10.1371/journal.pone.0229547 (PMC7117750; doi:10.1371/journal.pone.0229547)
Supplement: S8 File — (ZIP) [file pone.0229547.s008.zip › S8_File/Networks 2000/43-ANIMAL,VEG.FATS,OILS,NES.graphml]

<?xml version='1.0' encoding='utf-8'?>
<graphml xmlns="http://graphml.graphdrawing.org/xmlns" xmlns:xsi="http://www.w3.org/2001/XMLSchema-instance" xsi:schemaLocation="http://graphml.graphdrawing.org/xmlns http://graphml.graphdrawing.org/xmlns/1.0/graphml.xsd">
  <key attr.name="weight" attr.type="long" for="edge" id="d0" />
  <graph edgedefault="directed">
    <node id="DZA" />
    <node id="ESP" />
    <node id="TUN" />
    <node id="AZE" />
    <node id="GEO" />
    <node id="RUS" />
    <node id="ARG" />
    <node id="BEL" />
    <node id="BOL" />
    <node id="BRA" />
    <node id="CHL" />
    <node id="COL" />
    <node id="DEU" />
    <node id="ITA" />
    <node id="JPN" />
    <node id="NLD" />
    <node id="PRY" />
    <node id="PER" />
    <node id="ZAF" />
    <node id="THA" />
    <node id="TUR" />
    <node id="USA" />
    <node id="URY" />
    <node id="AUS" />
    <node id="LKA" />
    <node id="CHN" />
    <node id="CRI" />
    <node id="FRA" />
    <node id="HKG" />
    <node id="IDN" />
    <node id="KOR" />
    <node id="LBN" />
    <node id="MYS" />
    <node id="NZL" />
    <node id="PAK" />
    <node id="PHL" />
    <node id="IND" />
    <node id="SGP" />
    <node id="VNM" />
    <node id="ZWE" />
    <node id="ARE" />
    <node id="GBR" />
    <node id="AUT" />
    <node id="ARM" />
    <node id="BGR" />
    <node id="HRV" />
    <node id="CZE" />
    <node id="DNK" />
    <node id="GRC" />
    <node id="HUN" />
    <node id="LTU" />
    <node id="NOR" />
    <node id="POL" />
    <node id="ROU" />
    <node id="SVK" />
    <node id="SVN" />
    <node id="CHE" />
    <node id="UKR" />
    <node id="MKD" />
    <node id="SRB" />
    <node id="BLR" />
    <node id="CMR" />
    <node id="EST" />
    <node id="FIN" />
    <node id="IRL" />
    <node id="ISR" />
    <node id="CIV" />
    <node id="KAZ" />
    <node id="JOR" />
    <node id="LVA" />
    <node id="MDG" />
    <node id="MUS" />
    <node id="MEX" />
    <node id="MDA" />
    <node id="MAR" />
    <node id="PAN" />
    <node id="PRT" />
    <node id="SWE" />
    <node id="EGY" />
    <node id="TZA" />
    <node id="BWA" />
    <node id="CAN" />
    <node id="ECU" />
    <node id="GTM" />
    <node id="JAM" />
    <node id="GHA" />
    <node id="CAF" />
    <node id="HND" />
    <node id="SLV" />
    <node id="NIC" />
    <node id="ETH" />
    <node id="MRT" />
    <node id="SAU" />
    <node id="SEN" />
    <node id="NER" />
    <node id="ALB" />
    <node id="MOZ" />
    <node id="UGA" />
    <node id="BFA" />
    <node id="KGZ" />
    <node id="BEN" />
    <node id="OMN" />
    <node id="BDI" />
    <node id="MWI" />
    <node id="KHM" />
    <node id="TGO" />
    <node id="PSE" />
    <edge source="DZA" target="ESP">
      <data key="d0">201151</data>
    </edge>
    <edge source="DZA" target="TUN">
      <data key="d0">43534</data>
    </edge>
    <edge source="ESP" target="DZA">
      <data key="d0">2090992</data>
    </edge>
    <edge source="ESP" target="ARG">
      <data key="d0">22977</data>
    </edge>
    <edge source="ESP" target="AUT">
      <data key="d0">24672</data>
    </edge>
    <edge source="ESP" target="BEL">
      <data key="d0">587929</data>
    </edge>
    <edge source="ESP" target="BRA">
      <data key="d0">344899</data>
    </edge>
    <edge source="ESP" target="BGR">
      <data key="d0">46775</data>
    </edge>
    <edge source="ESP" target="BLR">
      <data key="d0">58050</data>
    </edge>
    <edge source="ESP" target="CMR">
      <data key="d0">23305</data>
    </edge>
    <edge source="ESP" target="CHN">
      <data key="d0">144921</data>
    </edge>
    <edge source="ESP" target="COL">
      <data key="d0">62548</data>
    </edge>
    <edge source="ESP" target="DNK">
      <data key="d0">14837</data>
    </edge>
    <edge source="ESP" target="EST">
      <data key="d0">11439</data>
    </edge>
    <edge source="ESP" target="FRA">
      <data key="d0">8981362</data>
    </edge>
    <edge source="ESP" target="DEU">
      <data key="d0">2836237</data>
    </edge>
    <edge source="ESP" target="GRC">
      <data key="d0">230038</data>
    </edge>
    <edge source="ESP" target="HUN">
      <data key="d0">311123</data>
    </edge>
    <edge source="ESP" target="IRL">
      <data key="d0">64726</data>
    </edge>
    <edge source="ESP" target="ISR">
      <data key="d0">612641</data>
    </edge>
    <edge source="ESP" target="ITA">
      <data key="d0">10348885</data>
    </edge>
    <edge source="ESP" target="CIV">
      <data key="d0">148572</data>
    </edge>
    <edge source="ESP" target="JPN">
      <data key="d0">888969</data>
    </edge>
    <edge source="ESP" target="KOR">
      <data key="d0">73180</data>
    </edge>
    <edge source="ESP" target="LBN">
      <data key="d0">29072</data>
    </edge>
    <edge source="ESP" target="LVA">
      <data key="d0">15078</data>
    </edge>
    <edge source="ESP" target="LTU">
      <data key="d0">12270</data>
    </edge>
    <edge source="ESP" target="MYS">
      <data key="d0">19483</data>
    </edge>
    <edge source="ESP" target="MRT">
      <data key="d0">294455</data>
    </edge>
    <edge source="ESP" target="MEX">
      <data key="d0">131688</data>
    </edge>
    <edge source="ESP" target="MAR">
      <data key="d0">1579829</data>
    </edge>
    <edge source="ESP" target="NLD">
      <data key="d0">679688</data>
    </edge>
    <edge source="ESP" target="NZL">
      <data key="d0">26270</data>
    </edge>
    <edge source="ESP" target="PAK">
      <data key="d0">22843</data>
    </edge>
    <edge source="ESP" target="POL">
      <data key="d0">35639</data>
    </edge>
    <edge source="ESP" target="PRT">
      <data key="d0">6120944</data>
    </edge>
    <edge source="ESP" target="RUS">
      <data key="d0">529577</data>
    </edge>
    <edge source="ESP" target="SEN">
      <data key="d0">36436</data>
    </edge>
    <edge source="ESP" target="IND">
      <data key="d0">211337</data>
    </edge>
    <edge source="ESP" target="SVN">
      <data key="d0">43333</data>
    </edge>
    <edge source="ESP" target="ZAF">
      <data key="d0">10267</data>
    </edge>
    <edge source="ESP" target="SWE">
      <data key="d0">36030</data>
    </edge>
    <edge source="ESP" target="CHE">
      <data key="d0">245365</data>
    </edge>
    <edge source="ESP" target="TUN">
      <data key="d0">475596</data>
    </edge>
    <edge source="ESP" target="TUR">
      <data key="d0">468479</data>
    </edge>
    <edge source="ESP" target="UKR">
      <data key="d0">166302</data>
    </edge>
    <edge source="ESP" target="EGY">
      <data key="d0">1182058</data>
    </edge>
    <edge source="ESP" target="GBR">
      <data key="d0">1005496</data>
    </edge>
    <edge source="ESP" target="USA">
      <data key="d0">194143</data>
    </edge>
    <edge source="ESP" target="URY">
      <data key="d0">17977</data>
    </edge>
    <edge source="TUN" target="DZA">
      <data key="d0">157349</data>
    </edge>
    <edge source="TUN" target="ITA">
      <data key="d0">62413</data>
    </edge>
    <edge source="TUN" target="MAR">
      <data key="d0">91891</data>
    </edge>
    <edge source="AZE" target="GEO">
      <data key="d0">36340</data>
    </edge>
    <edge source="AZE" target="RUS">
      <data key="d0">108290</data>
    </edge>
    <edge source="RUS" target="AZE">
      <data key="d0">57219</data>
    </edge>
    <edge source="RUS" target="EST">
      <data key="d0">328779</data>
    </edge>
    <edge source="RUS" target="DEU">
      <data key="d0">228868</data>
    </edge>
    <edge source="RUS" target="JPN">
      <data key="d0">25336</data>
    </edge>
    <edge source="RUS" target="KAZ">
      <data key="d0">3200083</data>
    </edge>
    <edge source="RUS" target="KGZ">
      <data key="d0">11005</data>
    </edge>
    <edge source="RUS" target="LVA">
      <data key="d0">174004</data>
    </edge>
    <edge source="RUS" target="LTU">
      <data key="d0">12054</data>
    </edge>
    <edge source="RUS" target="NLD">
      <data key="d0">43630</data>
    </edge>
    <edge source="RUS" target="UKR">
      <data key="d0">587205</data>
    </edge>
    <edge source="ARG" target="BEL">
      <data key="d0">143899</data>
    </edge>
    <edge source="ARG" target="BOL">
      <data key="d0">84963</data>
    </edge>
    <edge source="ARG" target="BRA">
      <data key="d0">7964874</data>
    </edge>
    <edge source="ARG" target="CHL">
      <data key="d0">20133179</data>
    </edge>
    <edge source="ARG" target="COL">
      <data key="d0">111873</data>
    </edge>
    <edge source="ARG" target="DEU">
      <data key="d0">142544</data>
    </edge>
    <edge source="ARG" target="ITA">
      <data key="d0">74726</data>
    </edge>
    <edge source="ARG" target="JPN">
      <data key="d0">81030</data>
    </edge>
    <edge source="ARG" target="NLD">
      <data key="d0">3458177</data>
    </edge>
    <edge source="ARG" target="PRY">
      <data key="d0">46612</data>
    </edge>
    <edge source="ARG" target="PER">
      <data key="d0">270824</data>
    </edge>
    <edge source="ARG" target="ZAF">
      <data key="d0">1457797</data>
    </edge>
    <edge source="ARG" target="ESP">
      <data key="d0">271260</data>
    </edge>
    <edge source="ARG" target="THA">
      <data key="d0">14536</data>
    </edge>
    <edge source="ARG" target="TUR">
      <data key="d0">32320</data>
    </edge>
    <edge source="ARG" target="USA">
      <data key="d0">1219936</data>
    </edge>
    <edge source="ARG" target="URY">
      <data key="d0">529910</data>
    </edge>
    <edge source="BEL" target="DZA">
      <data key="d0">6988492</data>
    </edge>
    <edge source="BEL" target="AUS">
      <data key="d0">125145</data>
    </edge>
    <edge source="BEL" target="AUT">
      <data key="d0">1594389</data>
    </edge>
    <edge source="BEL" target="BRA">
      <data key="d0">142440</data>
    </edge>
    <edge source="BEL" target="BGR">
      <data key="d0">541078</data>
    </edge>
    <edge source="BEL" target="BLR">
      <data key="d0">273330</data>
    </edge>
    <edge source="BEL" target="CMR">
      <data key="d0">64085</data>
    </edge>
    <edge source="BEL" target="CRI">
      <data key="d0">26873</data>
    </edge>
    <edge source="BEL" target="HRV">
      <data key="d0">25471</data>
    </edge>
    <edge source="BEL" target="CZE">
      <data key="d0">558729</data>
    </edge>
    <edge source="BEL" target="DNK">
      <data key="d0">1331854</data>
    </edge>
    <edge source="BEL" target="EST">
      <data key="d0">148281</data>
    </edge>
    <edge source="BEL" target="FIN">
      <data key="d0">740731</data>
    </edge>
    <edge source="BEL" target="FRA">
      <data key="d0">47497074</data>
    </edge>
    <edge source="BEL" target="DEU">
      <data key="d0">36350648</data>
    </edge>
    <edge source="BEL" target="GRC">
      <data key="d0">129042</data>
    </edge>
    <edge source="BEL" target="HKG">
      <data key="d0">25459</data>
    </edge>
    <edge source="BEL" target="HUN">
      <data key="d0">1661431</data>
    </edge>
    <edge source="BEL" target="IDN">
      <data key="d0">15955</data>
    </edge>
    <edge source="BEL" target="IRL">
      <data key="d0">3142517</data>
    </edge>
    <edge source="BEL" target="ISR">
      <data key="d0">48402</data>
    </edge>
    <edge source="BEL" target="ITA">
      <data key="d0">2606542</data>
    </edge>
    <edge source="BEL" target="CIV">
      <data key="d0">21416</data>
    </edge>
    <edge source="BEL" target="JPN">
      <data key="d0">55937</data>
    </edge>
    <edge source="BEL" target="KAZ">
      <data key="d0">138500</data>
    </edge>
    <edge source="BEL" target="JOR">
      <data key="d0">39456</data>
    </edge>
    <edge source="BEL" target="KOR">
      <data key="d0">24203</data>
    </edge>
    <edge source="BEL" target="LBN">
      <data key="d0">441086</data>
    </edge>
    <edge source="BEL" target="LVA">
      <data key="d0">375610</data>
    </edge>
    <edge source="BEL" target="LTU">
      <data key="d0">345237</data>
    </edge>
    <edge source="BEL" target="MDG">
      <data key="d0">14763</data>
    </edge>
    <edge source="BEL" target="MYS">
      <data key="d0">101857</data>
    </edge>
    <edge source="BEL" target="MUS">
      <data key="d0">507469</data>
    </edge>
    <edge source="BEL" target="MEX">
      <data key="d0">42341</data>
    </edge>
    <edge source="BEL" target="MDA">
      <data key="d0">18394</data>
    </edge>
    <edge source="BEL" target="MAR">
      <data key="d0">301895</data>
    </edge>
    <edge source="BEL" target="NLD">
      <data key="d0">35374335</data>
    </edge>
    <edge source="BEL" target="NOR">
      <data key="d0">429817</data>
    </edge>
    <edge source="BEL" target="PAK">
      <data key="d0">22304</data>
    </edge>
    <edge source="BEL" target="PAN">
      <data key="d0">19875</data>
    </edge>
    <edge source="BEL" target="POL">
      <data key="d0">2790396</data>
    </edge>
    <edge source="BEL" target="PRT">
      <data key="d0">301019</data>
    </edge>
    <edge source="BEL" target="ROU">
      <data key="d0">214513</data>
    </edge>
    <edge source="BEL" target="RUS">
      <data key="d0">13477285</data>
    </edge>
    <edge source="BEL" target="IND">
      <data key="d0">28798</data>
    </edge>
    <edge source="BEL" target="SGP">
      <data key="d0">63073</data>
    </edge>
    <edge source="BEL" target="SVK">
      <data key="d0">47271</data>
    </edge>
    <edge source="BEL" target="SVN">
      <data key="d0">87237</data>
    </edge>
    <edge source="BEL" target="ZAF">
      <data key="d0">132562</data>
    </edge>
    <edge source="BEL" target="ZWE">
      <data key="d0">11124</data>
    </edge>
    <edge source="BEL" target="ESP">
      <data key="d0">7471253</data>
    </edge>
    <edge source="BEL" target="SWE">
      <data key="d0">2205946</data>
    </edge>
    <edge source="BEL" target="CHE">
      <data key="d0">814956</data>
    </edge>
    <edge source="BEL" target="THA">
      <data key="d0">23841</data>
    </edge>
    <edge source="BEL" target="ARE">
      <data key="d0">31569</data>
    </edge>
    <edge source="BEL" target="TUN">
      <data key="d0">131468</data>
    </edge>
    <edge source="BEL" target="TUR">
      <data key="d0">544572</data>
    </edge>
    <edge source="BEL" target="UKR">
      <data key="d0">4908806</data>
    </edge>
    <edge source="BEL" target="EGY">
      <data key="d0">121953</data>
    </edge>
    <edge source="BEL" target="GBR">
      <data key="d0">9785358</data>
    </edge>
    <edge source="BEL" target="TZA">
      <data key="d0">14491</data>
    </edge>
    <edge source="BEL" target="USA">
      <data key="d0">1330369</data>
    </edge>
    <edge source="BRA" target="ARG">
      <data key="d0">3610826</data>
    </edge>
    <edge source="BRA" target="AUS">
      <data key="d0">66339</data>
    </edge>
    <edge source="BRA" target="BEL">
      <data key="d0">2611776</data>
    </edge>
    <edge source="BRA" target="BOL">
      <data key="d0">320665</data>
    </edge>
    <edge source="BRA" target="CAN">
      <data key="d0">39136</data>
    </edge>
    <edge source="BRA" target="CHL">
      <data key="d0">1360935</data>
    </edge>
    <edge source="BRA" target="CHN">
      <data key="d0">406316</data>
    </edge>
    <edge source="BRA" target="COL">
      <data key="d0">1092416</data>
    </edge>
    <edge source="BRA" target="CRI">
      <data key="d0">216593</data>
    </edge>
    <edge source="BRA" target="ECU">
      <data key="d0">200220</data>
    </edge>
    <edge source="BRA" target="FRA">
      <data key="d0">871047</data>
    </edge>
    <edge source="BRA" target="DEU">
      <data key="d0">4701933</data>
    </edge>
    <edge source="BRA" target="GTM">
      <data key="d0">106063</data>
    </edge>
    <edge source="BRA" target="HKG">
      <data key="d0">228627</data>
    </edge>
    <edge source="BRA" target="IDN">
      <data key="d0">519257</data>
    </edge>
    <edge source="BRA" target="ISR">
      <data key="d0">76097</data>
    </edge>
    <edge source="BRA" target="ITA">
      <data key="d0">1650914</data>
    </edge>
    <edge source="BRA" target="CIV">
      <data key="d0">38800</data>
    </edge>
    <edge source="BRA" target="JAM">
      <data key="d0">186733</data>
    </edge>
    <edge source="BRA" target="JPN">
      <data key="d0">19686394</data>
    </edge>
    <edge source="BRA" target="KOR">
      <data key="d0">315479</data>
    </edge>
    <edge source="BRA" target="MEX">
      <data key="d0">1442853</data>
    </edge>
    <edge source="BRA" target="MAR">
      <data key="d0">113008</data>
    </edge>
    <edge source="BRA" target="NLD">
      <data key="d0">7503449</data>
    </edge>
    <edge source="BRA" target="PAK">
      <data key="d0">208065</data>
    </edge>
    <edge source="BRA" target="PRY">
      <data key="d0">668088</data>
    </edge>
    <edge source="BRA" target="PER">
      <data key="d0">665665</data>
    </edge>
    <edge source="BRA" target="PHL">
      <data key="d0">73937</data>
    </edge>
    <edge source="BRA" target="PRT">
      <data key="d0">12150</data>
    </edge>
    <edge source="BRA" target="IND">
      <data key="d0">641442</data>
    </edge>
    <edge source="BRA" target="SGP">
      <data key="d0">110240</data>
    </edge>
    <edge source="BRA" target="ZAF">
      <data key="d0">606299</data>
    </edge>
    <edge source="BRA" target="ZWE">
      <data key="d0">36830</data>
    </edge>
    <edge source="BRA" target="ESP">
      <data key="d0">777895</data>
    </edge>
    <edge source="BRA" target="SWE">
      <data key="d0">477692</data>
    </edge>
    <edge source="BRA" target="THA">
      <data key="d0">28736</data>
    </edge>
    <edge source="BRA" target="TUN">
      <data key="d0">350302</data>
    </edge>
    <edge source="BRA" target="TUR">
      <data key="d0">106824</data>
    </edge>
    <edge source="BRA" target="EGY">
      <data key="d0">29207</data>
    </edge>
    <edge source="BRA" target="GBR">
      <data key="d0">2386857</data>
    </edge>
    <edge source="BRA" target="USA">
      <data key="d0">17030521</data>
    </edge>
    <edge source="BRA" target="URY">
      <data key="d0">1622321</data>
    </edge>
    <edge source="CHL" target="ARG">
      <data key="d0">330548</data>
    </edge>
    <edge source="CHL" target="AUS">
      <data key="d0">161852</data>
    </edge>
    <edge source="CHL" target="BOL">
      <data key="d0">56295</data>
    </edge>
    <edge source="CHL" target="BRA">
      <data key="d0">55383</data>
    </edge>
    <edge source="CHL" target="CHN">
      <data key="d0">712124</data>
    </edge>
    <edge source="CHL" target="COL">
      <data key="d0">220099</data>
    </edge>
    <edge source="CHL" target="ECU">
      <data key="d0">28273</data>
    </edge>
    <edge source="CHL" target="DEU">
      <data key="d0">12269</data>
    </edge>
    <edge source="CHL" target="HND">
      <data key="d0">18668</data>
    </edge>
    <edge source="CHL" target="IDN">
      <data key="d0">101533</data>
    </edge>
    <edge source="CHL" target="JPN">
      <data key="d0">246556</data>
    </edge>
    <edge source="CHL" target="LBN">
      <data key="d0">17989</data>
    </edge>
    <edge source="CHL" target="MEX">
      <data key="d0">569900</data>
    </edge>
    <edge source="CHL" target="NLD">
      <data key="d0">56164</data>
    </edge>
    <edge source="CHL" target="NOR">
      <data key="d0">570870</data>
    </edge>
    <edge source="CHL" target="PER">
      <data key="d0">61725</data>
    </edge>
    <edge source="CHL" target="VNM">
      <data key="d0">71669</data>
    </edge>
    <edge source="CHL" target="ESP">
      <data key="d0">14430</data>
    </edge>
    <edge source="CHL" target="THA">
      <data key="d0">96402</data>
    </edge>
    <edge source="CHL" target="USA">
      <data key="d0">25355</data>
    </edge>
    <edge source="CHL" target="URY">
      <data key="d0">36972</data>
    </edge>
    <edge source="COL" target="ARG">
      <data key="d0">11649</data>
    </edge>
    <edge source="COL" target="CHL">
      <data key="d0">74032</data>
    </edge>
    <edge source="COL" target="ECU">
      <data key="d0">60933</data>
    </edge>
    <edge source="COL" target="JAM">
      <data key="d0">26609</data>
    </edge>
    <edge source="COL" target="MEX">
      <data key="d0">29738</data>
    </edge>
    <edge source="COL" target="PAN">
      <data key="d0">20909</data>
    </edge>
    <edge source="COL" target="URY">
      <data key="d0">31918</data>
    </edge>
    <edge source="DEU" target="DZA">
      <data key="d0">323000</data>
    </edge>
    <edge source="DEU" target="ARG">
      <data key="d0">186000</data>
    </edge>
    <edge source="DEU" target="AUS">
      <data key="d0">4078000</data>
    </edge>
    <edge source="DEU" target="AUT">
      <data key="d0">11713000</data>
    </edge>
    <edge source="DEU" target="ARM">
      <data key="d0">14000</data>
    </edge>
    <edge source="DEU" target="BEL">
      <data key="d0">13160000</data>
    </edge>
    <edge source="DEU" target="BOL">
      <data key="d0">14000</data>
    </edge>
    <edge source="DEU" target="BRA">
      <data key="d0">1933000</data>
    </edge>
    <edge source="DEU" target="BGR">
      <data key="d0">3631000</data>
    </edge>
    <edge source="DEU" target="BLR">
      <data key="d0">404000</data>
    </edge>
    <edge source="DEU" target="CMR">
      <data key="d0">27000</data>
    </edge>
    <edge source="DEU" target="CAN">
      <data key="d0">104000</data>
    </edge>
    <edge source="DEU" target="LKA">
      <data key="d0">36000</data>
    </edge>
    <edge source="DEU" target="CHL">
      <data key="d0">225000</data>
    </edge>
    <edge source="DEU" target="CHN">
      <data key="d0">944000</data>
    </edge>
    <edge source="DEU" target="COL">
      <data key="d0">152000</data>
    </edge>
    <edge source="DEU" target="CRI">
      <data key="d0">131000</data>
    </edge>
    <edge source="DEU" target="HRV">
      <data key="d0">940000</data>
    </edge>
    <edge source="DEU" target="CZE">
      <data key="d0">2318000</data>
    </edge>
    <edge source="DEU" target="DNK">
      <data key="d0">41278000</data>
    </edge>
    <edge source="DEU" target="ECU">
      <data key="d0">88000</data>
    </edge>
    <edge source="DEU" target="EST">
      <data key="d0">42000</data>
    </edge>
    <edge source="DEU" target="FIN">
      <data key="d0">893000</data>
    </edge>
    <edge source="DEU" target="FRA">
      <data key="d0">38278000</data>
    </edge>
    <edge source="DEU" target="GHA">
      <data key="d0">15000</data>
    </edge>
    <edge source="DEU" target="GRC">
      <data key="d0">3176000</data>
    </edge>
    <edge source="DEU" target="GTM">
      <data key="d0">23000</data>
    </edge>
    <edge source="DEU" target="HKG">
      <data key="d0">1832000</data>
    </edge>
    <edge source="DEU" target="HUN">
      <data key="d0">3602000</data>
    </edge>
    <edge source="DEU" target="IDN">
      <data key="d0">520000</data>
    </edge>
    <edge source="DEU" target="IRL">
      <data key="d0">478000</data>
    </edge>
    <edge source="DEU" target="ISR">
      <data key="d0">781000</data>
    </edge>
    <edge source="DEU" target="ITA">
      <data key="d0">21212000</data>
    </edge>
    <edge source="DEU" target="CIV">
      <data key="d0">266000</data>
    </edge>
    <edge source="DEU" target="JPN">
      <data key="d0">2750000</data>
    </edge>
    <edge source="DEU" target="KAZ">
      <data key="d0">124000</data>
    </edge>
    <edge source="DEU" target="JOR">
      <data key="d0">209000</data>
    </edge>
    <edge source="DEU" target="KOR">
      <data key="d0">1014000</data>
    </edge>
    <edge source="DEU" target="LBN">
      <data key="d0">120000</data>
    </edge>
    <edge source="DEU" target="LVA">
      <data key="d0">146000</data>
    </edge>
    <edge source="DEU" target="LTU">
      <data key="d0">634000</data>
    </edge>
    <edge source="DEU" target="MDG">
      <data key="d0">50000</data>
    </edge>
    <edge source="DEU" target="MYS">
      <data key="d0">211000</data>
    </edge>
    <edge source="DEU" target="MUS">
      <data key="d0">349000</data>
    </edge>
    <edge source="DEU" target="MEX">
      <data key="d0">814000</data>
    </edge>
    <edge source="DEU" target="MDA">
      <data key="d0">25000</data>
    </edge>
    <edge source="DEU" target="MAR">
      <data key="d0">421000</data>
    </edge>
    <edge source="DEU" target="NLD">
      <data key="d0">58768000</data>
    </edge>
    <edge source="DEU" target="NZL">
      <data key="d0">99000</data>
    </edge>
    <edge source="DEU" target="NOR">
      <data key="d0">636000</data>
    </edge>
    <edge source="DEU" target="PAK">
      <data key="d0">253000</data>
    </edge>
    <edge source="DEU" target="PER">
      <data key="d0">144000</data>
    </edge>
    <edge source="DEU" target="PHL">
      <data key="d0">137000</data>
    </edge>
    <edge source="DEU" target="POL">
      <data key="d0">30739000</data>
    </edge>
    <edge source="DEU" target="PRT">
      <data key="d0">830000</data>
    </edge>
    <edge source="DEU" target="ROU">
      <data key="d0">1589000</data>
    </edge>
    <edge source="DEU" target="RUS">
      <data key="d0">11344000</data>
    </edge>
    <edge source="DEU" target="SAU">
      <data key="d0">1485000</data>
    </edge>
    <edge source="DEU" target="SEN">
      <data key="d0">46000</data>
    </edge>
    <edge source="DEU" target="IND">
      <data key="d0">123000</data>
    </edge>
    <edge source="DEU" target="SGP">
      <data key="d0">404000</data>
    </edge>
    <edge source="DEU" target="SVK">
      <data key="d0">2036000</data>
    </edge>
    <edge source="DEU" target="VNM">
      <data key="d0">115000</data>
    </edge>
    <edge source="DEU" target="SVN">
      <data key="d0">1077000</data>
    </edge>
    <edge source="DEU" target="ZAF">
      <data key="d0">590000</data>
    </edge>
    <edge source="DEU" target="ZWE">
      <data key="d0">55000</data>
    </edge>
    <edge source="DEU" target="ESP">
      <data key="d0">14375000</data>
    </edge>
    <edge source="DEU" target="SWE">
      <data key="d0">5403000</data>
    </edge>
    <edge source="DEU" target="CHE">
      <data key="d0">5104000</data>
    </edge>
    <edge source="DEU" target="THA">
      <data key="d0">644000</data>
    </edge>
    <edge source="DEU" target="ARE">
      <data key="d0">94000</data>
    </edge>
    <edge source="DEU" target="TUN">
      <data key="d0">862000</data>
    </edge>
    <edge source="DEU" target="TUR">
      <data key="d0">2186000</data>
    </edge>
    <edge source="DEU" target="UKR">
      <data key="d0">2776000</data>
    </edge>
    <edge source="DEU" target="MKD">
      <data key="d0">124000</data>
    </edge>
    <edge source="DEU" target="EGY">
      <data key="d0">742000</data>
    </edge>
    <edge source="DEU" target="GBR">
      <data key="d0">18367000</data>
    </edge>
    <edge source="DEU" target="USA">
      <data key="d0">5899000</data>
    </edge>
    <edge source="DEU" target="URY">
      <data key="d0">29000</data>
    </edge>
    <edge source="DEU" target="SRB">
      <data key="d0">538000</data>
    </edge>
    <edge source="ITA" target="ALB">
      <data key="d0">18513</data>
    </edge>
    <edge source="ITA" target="DZA">
      <data key="d0">733698</data>
    </edge>
    <edge source="ITA" target="ARG">
      <data key="d0">66918</data>
    </edge>
    <edge source="ITA" target="AUT">
      <data key="d0">2006121</data>
    </edge>
    <edge source="ITA" target="BEL">
      <data key="d0">1374557</data>
    </edge>
    <edge source="ITA" target="BRA">
      <data key="d0">62555</data>
    </edge>
    <edge source="ITA" target="BGR">
      <data key="d0">377644</data>
    </edge>
    <edge source="ITA" target="CAN">
      <data key="d0">123369</data>
    </edge>
    <edge source="ITA" target="CHL">
      <data key="d0">89713</data>
    </edge>
    <edge source="ITA" target="CHN">
      <data key="d0">119513</data>
    </edge>
    <edge source="ITA" target="COL">
      <data key="d0">19745</data>
    </edge>
    <edge source="ITA" target="HRV">
      <data key="d0">495693</data>
    </edge>
    <edge source="ITA" target="CZE">
      <data key="d0">94754</data>
    </edge>
    <edge source="ITA" target="DNK">
      <data key="d0">152595</data>
    </edge>
    <edge source="ITA" target="ECU">
      <data key="d0">29342</data>
    </edge>
    <edge source="ITA" target="ETH">
      <data key="d0">11344</data>
    </edge>
    <edge source="ITA" target="FIN">
      <data key="d0">10572</data>
    </edge>
    <edge source="ITA" target="FRA">
      <data key="d0">10927451</data>
    </edge>
    <edge source="ITA" target="DEU">
      <data key="d0">18130835</data>
    </edge>
    <edge source="ITA" target="GRC">
      <data key="d0">653662</data>
    </edge>
    <edge source="ITA" target="GTM">
      <data key="d0">499254</data>
    </edge>
    <edge source="ITA" target="HKG">
      <data key="d0">102634</data>
    </edge>
    <edge source="ITA" target="HUN">
      <data key="d0">772799</data>
    </edge>
    <edge source="ITA" target="IDN">
      <data key="d0">51315</data>
    </edge>
    <edge source="ITA" target="ISR">
      <data key="d0">1959800</data>
    </edge>
    <edge source="ITA" target="CIV">
      <data key="d0">14205</data>
    </edge>
    <edge source="ITA" target="JPN">
      <data key="d0">221000</data>
    </edge>
    <edge source="ITA" target="JOR">
      <data key="d0">221213</data>
    </edge>
    <edge source="ITA" target="KOR">
      <data key="d0">13015</data>
    </edge>
    <edge source="ITA" target="LBN">
      <data key="d0">82013</data>
    </edge>
    <edge source="ITA" target="LTU">
      <data key="d0">56717</data>
    </edge>
    <edge source="ITA" target="MYS">
      <data key="d0">15904</data>
    </edge>
    <edge source="ITA" target="MEX">
      <data key="d0">151162</data>
    </edge>
    <edge source="ITA" target="MDA">
      <data key="d0">11706</data>
    </edge>
    <edge source="ITA" target="MAR">
      <data key="d0">39806</data>
    </edge>
    <edge source="ITA" target="NLD">
      <data key="d0">5224288</data>
    </edge>
    <edge source="ITA" target="NER">
      <data key="d0">45751</data>
    </edge>
    <edge source="ITA" target="PHL">
      <data key="d0">49111</data>
    </edge>
    <edge source="ITA" target="POL">
      <data key="d0">165317</data>
    </edge>
    <edge source="ITA" target="PRT">
      <data key="d0">47448</data>
    </edge>
    <edge source="ITA" target="ROU">
      <data key="d0">123764</data>
    </edge>
    <edge source="ITA" target="RUS">
      <data key="d0">885419</data>
    </edge>
    <edge source="ITA" target="SAU">
      <data key="d0">599064</data>
    </edge>
    <edge source="ITA" target="IND">
      <data key="d0">124419</data>
    </edge>
    <edge source="ITA" target="SVK">
      <data key="d0">154903</data>
    </edge>
    <edge source="ITA" target="SVN">
      <data key="d0">625318</data>
    </edge>
    <edge source="ITA" target="ZAF">
      <data key="d0">25059</data>
    </edge>
    <edge source="ITA" target="ESP">
      <data key="d0">5988704</data>
    </edge>
    <edge source="ITA" target="SWE">
      <data key="d0">89698</data>
    </edge>
    <edge source="ITA" target="CHE">
      <data key="d0">946419</data>
    </edge>
    <edge source="ITA" target="THA">
      <data key="d0">72490</data>
    </edge>
    <edge source="ITA" target="TUN">
      <data key="d0">696925</data>
    </edge>
    <edge source="ITA" target="TUR">
      <data key="d0">763582</data>
    </edge>
    <edge source="ITA" target="UKR">
      <data key="d0">89306</data>
    </edge>
    <edge source="ITA" target="MKD">
      <data key="d0">32083</data>
    </edge>
    <edge source="ITA" target="EGY">
      <data key="d0">360755</data>
    </edge>
    <edge source="ITA" target="GBR">
      <data key="d0">1629279</data>
    </edge>
    <edge source="ITA" target="USA">
      <data key="d0">951628</data>
    </edge>
    <edge source="ITA" target="SRB">
      <data key="d0">206331</data>
    </edge>
    <edge source="JPN" target="AUS">
      <data key="d0">88545</data>
    </edge>
    <edge source="JPN" target="BEL">
      <data key="d0">510672</data>
    </edge>
    <edge source="JPN" target="BRA">
      <data key="d0">16701</data>
    </edge>
    <edge source="JPN" target="CHN">
      <data key="d0">1797559</data>
    </edge>
    <edge source="JPN" target="COL">
      <data key="d0">13918</data>
    </edge>
    <edge source="JPN" target="CZE">
      <data key="d0">11552</data>
    </edge>
    <edge source="JPN" target="DNK">
      <data key="d0">49659</data>
    </edge>
    <edge source="JPN" target="FRA">
      <data key="d0">752573</data>
    </edge>
    <edge source="JPN" target="DEU">
      <data key="d0">88721</data>
    </edge>
    <edge source="JPN" target="HKG">
      <data key="d0">247236</data>
    </edge>
    <edge source="JPN" target="IDN">
      <data key="d0">1970279</data>
    </edge>
    <edge source="JPN" target="ITA">
      <data key="d0">20283</data>
    </edge>
    <edge source="JPN" target="KOR">
      <data key="d0">5030138</data>
    </edge>
    <edge source="JPN" target="MYS">
      <data key="d0">2031119</data>
    </edge>
    <edge source="JPN" target="NLD">
      <data key="d0">3232987</data>
    </edge>
    <edge source="JPN" target="NZL">
      <data key="d0">41800</data>
    </edge>
    <edge source="JPN" target="PHL">
      <data key="d0">133592</data>
    </edge>
    <edge source="JPN" target="IND">
      <data key="d0">378435</data>
    </edge>
    <edge source="JPN" target="SGP">
      <data key="d0">6477618</data>
    </edge>
    <edge source="JPN" target="VNM">
      <data key="d0">32039</data>
    </edge>
    <edge source="JPN" target="ESP">
      <data key="d0">13315</data>
    </edge>
    <edge source="JPN" target="CHE">
      <data key="d0">33366</data>
    </edge>
    <edge source="JPN" target="THA">
      <data key="d0">2358020</data>
    </edge>
    <edge source="JPN" target="TUR">
      <data key="d0">15096</data>
    </edge>
    <edge source="JPN" target="GBR">
      <data key="d0">390784</data>
    </edge>
    <edge source="JPN" target="USA">
      <data key="d0">2263583</data>
    </edge>
    <edge source="NLD" target="DZA">
      <data key="d0">931560</data>
    </edge>
    <edge source="NLD" target="ARG">
      <data key="d0">841349</data>
    </edge>
    <edge source="NLD" target="AUS">
      <data key="d0">29456</data>
    </edge>
    <edge source="NLD" target="AUT">
      <data key="d0">9787821</data>
    </edge>
    <edge source="NLD" target="BEL">
      <data key="d0">38834628</data>
    </edge>
    <edge source="NLD" target="BOL">
      <data key="d0">16569</data>
    </edge>
    <edge source="NLD" target="BRA">
      <data key="d0">1771989</data>
    </edge>
    <edge source="NLD" target="BGR">
      <data key="d0">1423114</data>
    </edge>
    <edge source="NLD" target="CAN">
      <data key="d0">111382</data>
    </edge>
    <edge source="NLD" target="LKA">
      <data key="d0">30377</data>
    </edge>
    <edge source="NLD" target="CHL">
      <data key="d0">1823537</data>
    </edge>
    <edge source="NLD" target="CHN">
      <data key="d0">321259</data>
    </edge>
    <edge source="NLD" target="COL">
      <data key="d0">130713</data>
    </edge>
    <edge source="NLD" target="CRI">
      <data key="d0">211718</data>
    </edge>
    <edge source="NLD" target="HRV">
      <data key="d0">72721</data>
    </edge>
    <edge source="NLD" target="CZE">
      <data key="d0">2242371</data>
    </edge>
    <edge source="NLD" target="DNK">
      <data key="d0">13132968</data>
    </edge>
    <edge source="NLD" target="ECU">
      <data key="d0">181341</data>
    </edge>
    <edge source="NLD" target="ETH">
      <data key="d0">23013</data>
    </edge>
    <edge source="NLD" target="EST">
      <data key="d0">31297</data>
    </edge>
    <edge source="NLD" target="FIN">
      <data key="d0">805449</data>
    </edge>
    <edge source="NLD" target="FRA">
      <data key="d0">39584847</data>
    </edge>
    <edge source="NLD" target="DEU">
      <data key="d0">93744186</data>
    </edge>
    <edge source="NLD" target="GRC">
      <data key="d0">1447968</data>
    </edge>
    <edge source="NLD" target="GTM">
      <data key="d0">36821</data>
    </edge>
    <edge source="NLD" target="HND">
      <data key="d0">40503</data>
    </edge>
    <edge source="NLD" target="HKG">
      <data key="d0">343352</data>
    </edge>
    <edge source="NLD" target="HUN">
      <data key="d0">1557509</data>
    </edge>
    <edge source="NLD" target="IDN">
      <data key="d0">220003</data>
    </edge>
    <edge source="NLD" target="IRL">
      <data key="d0">2082202</data>
    </edge>
    <edge source="NLD" target="ISR">
      <data key="d0">2558107</data>
    </edge>
    <edge source="NLD" target="ITA">
      <data key="d0">7360427</data>
    </edge>
    <edge source="NLD" target="CIV">
      <data key="d0">158328</data>
    </edge>
    <edge source="NLD" target="JAM">
      <data key="d0">23933</data>
    </edge>
    <edge source="NLD" target="JPN">
      <data key="d0">1554747</data>
    </edge>
    <edge source="NLD" target="JOR">
      <data key="d0">181341</data>
    </edge>
    <edge source="NLD" target="KOR">
      <data key="d0">672895</data>
    </edge>
    <edge source="NLD" target="LBN">
      <data key="d0">585447</data>
    </edge>
    <edge source="NLD" target="LVA">
      <data key="d0">488793</data>
    </edge>
    <edge source="NLD" target="LTU">
      <data key="d0">460257</data>
    </edge>
    <edge source="NLD" target="MDG">
      <data key="d0">54310</data>
    </edge>
    <edge source="NLD" target="MYS">
      <data key="d0">176739</data>
    </edge>
    <edge source="NLD" target="MUS">
      <data key="d0">10126</data>
    </edge>
    <edge source="NLD" target="MEX">
      <data key="d0">2241451</data>
    </edge>
    <edge source="NLD" target="MAR">
      <data key="d0">4915543</data>
    </edge>
    <edge source="NLD" target="NZL">
      <data key="d0">11046</data>
    </edge>
    <edge source="NLD" target="NOR">
      <data key="d0">1497676</data>
    </edge>
    <edge source="NLD" target="PER">
      <data key="d0">258664</data>
    </edge>
    <edge source="NLD" target="PHL">
      <data key="d0">79164</data>
    </edge>
    <edge source="NLD" target="POL">
      <data key="d0">5468771</data>
    </edge>
    <edge source="NLD" target="PRT">
      <data key="d0">256823</data>
    </edge>
    <edge source="NLD" target="ROU">
      <data key="d0">1251899</data>
    </edge>
    <edge source="NLD" target="RUS">
      <data key="d0">620426</data>
    </edge>
    <edge source="NLD" target="SAU">
      <data key="d0">1279514</data>
    </edge>
    <edge source="NLD" target="SEN">
      <data key="d0">579924</data>
    </edge>
    <edge source="NLD" target="IND">
      <data key="d0">681180</data>
    </edge>
    <edge source="NLD" target="SGP">
      <data key="d0">123349</data>
    </edge>
    <edge source="NLD" target="SVK">
      <data key="d0">107700</data>
    </edge>
    <edge source="NLD" target="SVN">
      <data key="d0">502600</data>
    </edge>
    <edge source="NLD" target="ZAF">
      <data key="d0">1676255</data>
    </edge>
    <edge source="NLD" target="ESP">
      <data key="d0">6034887</data>
    </edge>
    <edge source="NLD" target="SWE">
      <data key="d0">3487826</data>
    </edge>
    <edge source="NLD" target="CHE">
      <data key="d0">2078520</data>
    </edge>
    <edge source="NLD" target="THA">
      <data key="d0">144521</data>
    </edge>
    <edge source="NLD" target="ARE">
      <data key="d0">77323</data>
    </edge>
    <edge source="NLD" target="TUN">
      <data key="d0">909467</data>
    </edge>
    <edge source="NLD" target="TUR">
      <data key="d0">3925991</data>
    </edge>
    <edge source="NLD" target="UKR">
      <data key="d0">89290</data>
    </edge>
    <edge source="NLD" target="MKD">
      <data key="d0">86528</data>
    </edge>
    <edge source="NLD" target="EGY">
      <data key="d0">687624</data>
    </edge>
    <edge source="NLD" target="GBR">
      <data key="d0">23103971</data>
    </edge>
    <edge source="NLD" target="USA">
      <data key="d0">8557095</data>
    </edge>
    <edge source="NLD" target="SRB">
      <data key="d0">136236</data>
    </edge>
    <edge source="PRY" target="BRA">
      <data key="d0">239864</data>
    </edge>
    <edge source="PRY" target="CHL">
      <data key="d0">243600</data>
    </edge>
    <edge source="PER" target="BOL">
      <data key="d0">123007</data>
    </edge>
    <edge source="PER" target="CHL">
      <data key="d0">339154</data>
    </edge>
    <edge source="PER" target="COL">
      <data key="d0">167742</data>
    </edge>
    <edge source="PER" target="ECU">
      <data key="d0">164671</data>
    </edge>
    <edge source="PER" target="DEU">
      <data key="d0">21274</data>
    </edge>
    <edge source="PER" target="JAM">
      <data key="d0">15719</data>
    </edge>
    <edge source="PER" target="MEX">
      <data key="d0">97910</data>
    </edge>
    <edge source="PER" target="USA">
      <data key="d0">65098</data>
    </edge>
    <edge source="ZAF" target="AUS">
      <data key="d0">160817</data>
    </edge>
    <edge source="ZAF" target="BDI">
      <data key="d0">27184</data>
    </edge>
    <edge source="ZAF" target="CAN">
      <data key="d0">88986</data>
    </edge>
    <edge source="ZAF" target="CHN">
      <data key="d0">12820</data>
    </edge>
    <edge source="ZAF" target="FRA">
      <data key="d0">1419302</data>
    </edge>
    <edge source="ZAF" target="GHA">
      <data key="d0">236640</data>
    </edge>
    <edge source="ZAF" target="HKG">
      <data key="d0">512434</data>
    </edge>
    <edge source="ZAF" target="MWI">
      <data key="d0">292571</data>
    </edge>
    <edge source="ZAF" target="MYS">
      <data key="d0">129716</data>
    </edge>
    <edge source="ZAF" target="MUS">
      <data key="d0">93630</data>
    </edge>
    <edge source="ZAF" target="MOZ">
      <data key="d0">580190</data>
    </edge>
    <edge source="ZAF" target="NLD">
      <data key="d0">625168</data>
    </edge>
    <edge source="ZAF" target="PHL">
      <data key="d0">26374</data>
    </edge>
    <edge source="ZAF" target="PRT">
      <data key="d0">76606</data>
    </edge>
    <edge source="ZAF" target="SEN">
      <data key="d0">12485</data>
    </edge>
    <edge source="ZAF" target="IND">
      <data key="d0">27798</data>
    </edge>
    <edge source="ZAF" target="SGP">
      <data key="d0">18292</data>
    </edge>
    <edge source="ZAF" target="ZWE">
      <data key="d0">573083</data>
    </edge>
    <edge source="ZAF" target="ARE">
      <data key="d0">14392</data>
    </edge>
    <edge source="ZAF" target="UGA">
      <data key="d0">26214</data>
    </edge>
    <edge source="ZAF" target="GBR">
      <data key="d0">401965</data>
    </edge>
    <edge source="ZAF" target="TZA">
      <data key="d0">31248</data>
    </edge>
    <edge source="ZAF" target="USA">
      <data key="d0">408008</data>
    </edge>
    <edge source="THA" target="AUS">
      <data key="d0">55435</data>
    </edge>
    <edge source="THA" target="KHM">
      <data key="d0">1074029</data>
    </edge>
    <edge source="THA" target="CAN">
      <data key="d0">10288</data>
    </edge>
    <edge source="THA" target="CHN">
      <data key="d0">1171367</data>
    </edge>
    <edge source="THA" target="DNK">
      <data key="d0">11141</data>
    </edge>
    <edge source="THA" target="EST">
      <data key="d0">25304</data>
    </edge>
    <edge source="THA" target="FRA">
      <data key="d0">17957</data>
    </edge>
    <edge source="THA" target="HKG">
      <data key="d0">21313</data>
    </edge>
    <edge source="THA" target="IDN">
      <data key="d0">203225</data>
    </edge>
    <edge source="THA" target="ISR">
      <data key="d0">11302</data>
    </edge>
    <edge source="THA" target="JPN">
      <data key="d0">1648828</data>
    </edge>
    <edge source="THA" target="KOR">
      <data key="d0">761604</data>
    </edge>
    <edge source="THA" target="MYS">
      <data key="d0">2305711</data>
    </edge>
    <edge source="THA" target="NZL">
      <data key="d0">77286</data>
    </edge>
    <edge source="THA" target="PAK">
      <data key="d0">503977</data>
    </edge>
    <edge source="THA" target="PHL">
      <data key="d0">331069</data>
    </edge>
    <edge source="THA" target="IND">
      <data key="d0">533106</data>
    </edge>
    <edge source="THA" target="SGP">
      <data key="d0">138529</data>
    </edge>
    <edge source="THA" target="VNM">
      <data key="d0">159940</data>
    </edge>
    <edge source="THA" target="ZAF">
      <data key="d0">138828</data>
    </edge>
    <edge source="THA" target="GBR">
      <data key="d0">359828</data>
    </edge>
    <edge source="THA" target="TZA">
      <data key="d0">37704</data>
    </edge>
    <edge source="THA" target="USA">
      <data key="d0">36664</data>
    </edge>
    <edge source="TUR" target="ALB">
      <data key="d0">22053</data>
    </edge>
    <edge source="TUR" target="AZE">
      <data key="d0">372754</data>
    </edge>
    <edge source="TUR" target="AUT">
      <data key="d0">34585</data>
    </edge>
    <edge source="TUR" target="BEL">
      <data key="d0">101915</data>
    </edge>
    <edge source="TUR" target="BGR">
      <data key="d0">433055</data>
    </edge>
    <edge source="TUR" target="DNK">
      <data key="d0">33041</data>
    </edge>
    <edge source="TUR" target="ETH">
      <data key="d0">946156</data>
    </edge>
    <edge source="TUR" target="GEO">
      <data key="d0">65003</data>
    </edge>
    <edge source="TUR" target="DEU">
      <data key="d0">145824</data>
    </edge>
    <edge source="TUR" target="GRC">
      <data key="d0">321220</data>
    </edge>
    <edge source="TUR" target="ISR">
      <data key="d0">1955843</data>
    </edge>
    <edge source="TUR" target="KAZ">
      <data key="d0">582131</data>
    </edge>
    <edge source="TUR" target="JOR">
      <data key="d0">51589</data>
    </edge>
    <edge source="TUR" target="KGZ">
      <data key="d0">46654</data>
    </edge>
    <edge source="TUR" target="LBN">
      <data key="d0">1375191</data>
    </edge>
    <edge source="TUR" target="MRT">
      <data key="d0">133920</data>
    </edge>
    <edge source="TUR" target="NOR">
      <data key="d0">127670</data>
    </edge>
    <edge source="TUR" target="PAK">
      <data key="d0">45445</data>
    </edge>
    <edge source="TUR" target="ROU">
      <data key="d0">106900</data>
    </edge>
    <edge source="TUR" target="SAU">
      <data key="d0">174839</data>
    </edge>
    <edge source="TUR" target="ESP">
      <data key="d0">15208</data>
    </edge>
    <edge source="TUR" target="CHE">
      <data key="d0">771465</data>
    </edge>
    <edge source="TUR" target="ARE">
      <data key="d0">97920</data>
    </edge>
    <edge source="TUR" target="UKR">
      <data key="d0">22116</data>
    </edge>
    <edge source="TUR" target="MKD">
      <data key="d0">93952</data>
    </edge>
    <edge source="TUR" target="GBR">
      <data key="d0">80719</data>
    </edge>
    <edge source="TUR" target="USA">
      <data key="d0">22061</data>
    </edge>
    <edge source="USA" target="DZA">
      <data key="d0">20554</data>
    </edge>
    <edge source="USA" target="ARG">
      <data key="d0">4934615</data>
    </edge>
    <edge source="USA" target="AUS">
      <data key="d0">1829404</data>
    </edge>
    <edge source="USA" target="BEL">
      <data key="d0">4256035</data>
    </edge>
    <edge source="USA" target="BRA">
      <data key="d0">1148184</data>
    </edge>
    <edge source="USA" target="CAN">
      <data key="d0">56300768</data>
    </edge>
    <edge source="USA" target="CHL">
      <data key="d0">894512</data>
    </edge>
    <edge source="USA" target="CHN">
      <data key="d0">6566981</data>
    </edge>
    <edge source="USA" target="COL">
      <data key="d0">1935635</data>
    </edge>
    <edge source="USA" target="CRI">
      <data key="d0">1484220</data>
    </edge>
    <edge source="USA" target="DNK">
      <data key="d0">162996</data>
    </edge>
    <edge source="USA" target="ECU">
      <data key="d0">360046</data>
    </edge>
    <edge source="USA" target="SLV">
      <data key="d0">1082952</data>
    </edge>
    <edge source="USA" target="ETH">
      <data key="d0">1445071</data>
    </edge>
    <edge source="USA" target="FRA">
      <data key="d0">1198551</data>
    </edge>
    <edge source="USA" target="GEO">
      <data key="d0">149726</data>
    </edge>
    <edge source="USA" target="DEU">
      <data key="d0">1800980</data>
    </edge>
    <edge source="USA" target="GHA">
      <data key="d0">986266</data>
    </edge>
    <edge source="USA" target="GTM">
      <data key="d0">765456</data>
    </edge>
    <edge source="USA" target="HND">
      <data key="d0">179485</data>
    </edge>
    <edge source="USA" target="HKG">
      <data key="d0">2894993</data>
    </edge>
    <edge source="USA" target="HUN">
      <data key="d0">52150</data>
    </edge>
    <edge source="USA" target="IDN">
      <data key="d0">1169343</data>
    </edge>
    <edge source="USA" target="IRL">
      <data key="d0">738489</data>
    </edge>
    <edge source="USA" target="ISR">
      <data key="d0">6108882</data>
    </edge>
    <edge source="USA" target="ITA">
      <data key="d0">109031</data>
    </edge>
    <edge source="USA" target="JAM">
      <data key="d0">384618</data>
    </edge>
    <edge source="USA" target="JPN">
      <data key="d0">8950862</data>
    </edge>
    <edge source="USA" target="JOR">
      <data key="d0">16922</data>
    </edge>
    <edge source="USA" target="KOR">
      <data key="d0">4957261</data>
    </edge>
    <edge source="USA" target="KGZ">
      <data key="d0">177958</data>
    </edge>
    <edge source="USA" target="LBN">
      <data key="d0">48521</data>
    </edge>
    <edge source="USA" target="LVA">
      <data key="d0">14112</data>
    </edge>
    <edge source="USA" target="LTU">
      <data key="d0">35000</data>
    </edge>
    <edge source="USA" target="MYS">
      <data key="d0">1160393</data>
    </edge>
    <edge source="USA" target="MEX">
      <data key="d0">38851122</data>
    </edge>
    <edge source="USA" target="MAR">
      <data key="d0">48663</data>
    </edge>
    <edge source="USA" target="MOZ">
      <data key="d0">575461</data>
    </edge>
    <edge source="USA" target="OMN">
      <data key="d0">28340</data>
    </edge>
    <edge source="USA" target="NLD">
      <data key="d0">3072317</data>
    </edge>
    <edge source="USA" target="NZL">
      <data key="d0">139031</data>
    </edge>
    <edge source="USA" target="NIC">
      <data key="d0">131192</data>
    </edge>
    <edge source="USA" target="NER">
      <data key="d0">937745</data>
    </edge>
    <edge source="USA" target="NOR">
      <data key="d0">27720</data>
    </edge>
    <edge source="USA" target="PAK">
      <data key="d0">226619</data>
    </edge>
    <edge source="USA" target="PAN">
      <data key="d0">3297469</data>
    </edge>
    <edge source="USA" target="PER">
      <data key="d0">436188</data>
    </edge>
    <edge source="USA" target="PHL">
      <data key="d0">431756</data>
    </edge>
    <edge source="USA" target="POL">
      <data key="d0">56268</data>
    </edge>
    <edge source="USA" target="PRT">
      <data key="d0">19786</data>
    </edge>
    <edge source="USA" target="RUS">
      <data key="d0">9532146</data>
    </edge>
    <edge source="USA" target="SAU">
      <data key="d0">1055197</data>
    </edge>
    <edge source="USA" target="SEN">
      <data key="d0">3043897</data>
    </edge>
    <edge source="USA" target="IND">
      <data key="d0">514309</data>
    </edge>
    <edge source="USA" target="SGP">
      <data key="d0">2009709</data>
    </edge>
    <edge source="USA" target="VNM">
      <data key="d0">135127</data>
    </edge>
    <edge source="USA" target="ZAF">
      <data key="d0">1355415</data>
    </edge>
    <edge source="USA" target="ESP">
      <data key="d0">935440</data>
    </edge>
    <edge source="USA" target="SWE">
      <data key="d0">911896</data>
    </edge>
    <edge source="USA" target="CHE">
      <data key="d0">686311</data>
    </edge>
    <edge source="USA" target="THA">
      <data key="d0">1216494</data>
    </edge>
    <edge source="USA" target="ARE">
      <data key="d0">618678</data>
    </edge>
    <edge source="USA" target="TUR">
      <data key="d0">176912</data>
    </edge>
    <edge source="USA" target="UGA">
      <data key="d0">797264</data>
    </edge>
    <edge source="USA" target="EGY">
      <data key="d0">103094</data>
    </edge>
    <edge source="USA" target="GBR">
      <data key="d0">5945173</data>
    </edge>
    <edge source="USA" target="TZA">
      <data key="d0">99906</data>
    </edge>
    <edge source="USA" target="SRB">
      <data key="d0">569497</data>
    </edge>
    <edge source="URY" target="ARG">
      <data key="d0">23500</data>
    </edge>
    <edge source="URY" target="BRA">
      <data key="d0">302531</data>
    </edge>
    <edge source="URY" target="CHL">
      <data key="d0">17322</data>
    </edge>
    <edge source="URY" target="DEU">
      <data key="d0">19303</data>
    </edge>
    <edge source="AUS" target="LKA">
      <data key="d0">34519</data>
    </edge>
    <edge source="AUS" target="CHN">
      <data key="d0">2142505</data>
    </edge>
    <edge source="AUS" target="CRI">
      <data key="d0">12711</data>
    </edge>
    <edge source="AUS" target="FRA">
      <data key="d0">101735</data>
    </edge>
    <edge source="AUS" target="DEU">
      <data key="d0">286703</data>
    </edge>
    <edge source="AUS" target="HKG">
      <data key="d0">306922</data>
    </edge>
    <edge source="AUS" target="IDN">
      <data key="d0">982941</data>
    </edge>
    <edge source="AUS" target="JPN">
      <data key="d0">7232305</data>
    </edge>
    <edge source="AUS" target="KOR">
      <data key="d0">3088590</data>
    </edge>
    <edge source="AUS" target="LBN">
      <data key="d0">10509</data>
    </edge>
    <edge source="AUS" target="MYS">
      <data key="d0">554634</data>
    </edge>
    <edge source="AUS" target="NLD">
      <data key="d0">179705</data>
    </edge>
    <edge source="AUS" target="NZL">
      <data key="d0">1426135</data>
    </edge>
    <edge source="AUS" target="PAK">
      <data key="d0">14618</data>
    </edge>
    <edge source="AUS" target="PHL">
      <data key="d0">459202</data>
    </edge>
    <edge source="AUS" target="RUS">
      <data key="d0">22826</data>
    </edge>
    <edge source="AUS" target="IND">
      <data key="d0">203581</data>
    </edge>
    <edge source="AUS" target="SGP">
      <data key="d0">729561</data>
    </edge>
    <edge source="AUS" target="VNM">
      <data key="d0">258528</data>
    </edge>
    <edge source="AUS" target="ZAF">
      <data key="d0">2658074</data>
    </edge>
    <edge source="AUS" target="ZWE">
      <data key="d0">45191</data>
    </edge>
    <edge source="AUS" target="ESP">
      <data key="d0">14765</data>
    </edge>
    <edge source="AUS" target="THA">
      <data key="d0">576260</data>
    </edge>
    <edge source="AUS" target="ARE">
      <data key="d0">79513</data>
    </edge>
    <edge source="AUS" target="GBR">
      <data key="d0">116820</data>
    </edge>
    <edge source="AUS" target="USA">
      <data key="d0">897559</data>
    </edge>
    <edge source="CHN" target="DZA">
      <data key="d0">22350</data>
    </edge>
    <edge source="CHN" target="AUS">
      <data key="d0">62377</data>
    </edge>
    <edge source="CHN" target="BEL">
      <data key="d0">231045</data>
    </edge>
    <edge source="CHN" target="CAN">
      <data key="d0">38258</data>
    </edge>
    <edge source="CHN" target="FIN">
      <data key="d0">10900</data>
    </edge>
    <edge source="CHN" target="FRA">
      <data key="d0">772871</data>
    </edge>
    <edge source="CHN" target="DEU">
      <data key="d0">1719156</data>
    </edge>
    <edge source="CHN" target="GRC">
      <data key="d0">646564</data>
    </edge>
    <edge source="CHN" target="HKG">
      <data key="d0">719070</data>
    </edge>
    <edge source="CHN" target="IDN">
      <data key="d0">90869</data>
    </edge>
    <edge source="CHN" target="ITA">
      <data key="d0">393198</data>
    </edge>
    <edge source="CHN" target="JPN">
      <data key="d0">4221831</data>
    </edge>
    <edge source="CHN" target="KOR">
      <data key="d0">469565</data>
    </edge>
    <edge source="CHN" target="NLD">
      <data key="d0">382986</data>
    </edge>
    <edge source="CHN" target="IND">
      <data key="d0">393740</data>
    </edge>
    <edge source="CHN" target="SGP">
      <data key="d0">23493</data>
    </edge>
    <edge source="CHN" target="ZAF">
      <data key="d0">37657</data>
    </edge>
    <edge source="CHN" target="ESP">
      <data key="d0">26275</data>
    </edge>
    <edge source="CHN" target="SWE">
      <data key="d0">12588</data>
    </edge>
    <edge source="CHN" target="TUR">
      <data key="d0">123751</data>
    </edge>
    <edge source="CHN" target="GBR">
      <data key="d0">99540</data>
    </edge>
    <edge source="CHN" target="USA">
      <data key="d0">598865</data>
    </edge>
    <edge source="CHN" target="URY">
      <data key="d0">355041</data>
    </edge>
    <edge source="CRI" target="SLV">
      <data key="d0">212219</data>
    </edge>
    <edge source="CRI" target="JAM">
      <data key="d0">263525</data>
    </edge>
    <edge source="CRI" target="JPN">
      <data key="d0">18263</data>
    </edge>
    <edge source="CRI" target="NIC">
      <data key="d0">1167947</data>
    </edge>
    <edge source="CRI" target="PAN">
      <data key="d0">471090</data>
    </edge>
    <edge source="CRI" target="USA">
      <data key="d0">52108</data>
    </edge>
    <edge source="FRA" target="DZA">
      <data key="d0">470946</data>
    </edge>
    <edge source="FRA" target="ARG">
      <data key="d0">14326</data>
    </edge>
    <edge source="FRA" target="AUS">
      <data key="d0">72896</data>
    </edge>
    <edge source="FRA" target="AUT">
      <data key="d0">261387</data>
    </edge>
    <edge source="FRA" target="BEL">
      <data key="d0">2270455</data>
    </edge>
    <edge source="FRA" target="BRA">
      <data key="d0">67418</data>
    </edge>
    <edge source="FRA" target="CMR">
      <data key="d0">476283</data>
    </edge>
    <edge source="FRA" target="CAN">
      <data key="d0">62222</data>
    </edge>
    <edge source="FRA" target="CHN">
      <data key="d0">1395701</data>
    </edge>
    <edge source="FRA" target="COL">
      <data key="d0">47193</data>
    </edge>
    <edge source="FRA" target="CZE">
      <data key="d0">50704</data>
    </edge>
    <edge source="FRA" target="DNK">
      <data key="d0">135258</data>
    </edge>
    <edge source="FRA" target="ECU">
      <data key="d0">15029</data>
    </edge>
    <edge source="FRA" target="FIN">
      <data key="d0">81043</data>
    </edge>
    <edge source="FRA" target="DEU">
      <data key="d0">14695242</data>
    </edge>
    <edge source="FRA" target="GRC">
      <data key="d0">494121</data>
    </edge>
    <edge source="FRA" target="HUN">
      <data key="d0">118404</data>
    </edge>
    <edge source="FRA" target="IDN">
      <data key="d0">44805</data>
    </edge>
    <edge source="FRA" target="IRL">
      <data key="d0">895120</data>
    </edge>
    <edge source="FRA" target="ISR">
      <data key="d0">41434</data>
    </edge>
    <edge source="FRA" target="ITA">
      <data key="d0">8741496</data>
    </edge>
    <edge source="FRA" target="CIV">
      <data key="d0">33428</data>
    </edge>
    <edge source="FRA" target="JPN">
      <data key="d0">339339</data>
    </edge>
    <edge source="FRA" target="JOR">
      <data key="d0">335266</data>
    </edge>
    <edge source="FRA" target="KOR">
      <data key="d0">138910</data>
    </edge>
    <edge source="FRA" target="LBN">
      <data key="d0">122336</data>
    </edge>
    <edge source="FRA" target="MYS">
      <data key="d0">56042</data>
    </edge>
    <edge source="FRA" target="MRT">
      <data key="d0">350014</data>
    </edge>
    <edge source="FRA" target="MEX">
      <data key="d0">176552</data>
    </edge>
    <edge source="FRA" target="MAR">
      <data key="d0">357037</data>
    </edge>
    <edge source="FRA" target="NLD">
      <data key="d0">3537218</data>
    </edge>
    <edge source="FRA" target="NOR">
      <data key="d0">19383</data>
    </edge>
    <edge source="FRA" target="PAK">
      <data key="d0">81043</data>
    </edge>
    <edge source="FRA" target="POL">
      <data key="d0">69947</data>
    </edge>
    <edge source="FRA" target="PRT">
      <data key="d0">432180</data>
    </edge>
    <edge source="FRA" target="ROU">
      <data key="d0">144809</data>
    </edge>
    <edge source="FRA" target="RUS">
      <data key="d0">10394</data>
    </edge>
    <edge source="FRA" target="SAU">
      <data key="d0">88908</data>
    </edge>
    <edge source="FRA" target="IND">
      <data key="d0">78514</data>
    </edge>
    <edge source="FRA" target="SVK">
      <data key="d0">80340</data>
    </edge>
    <edge source="FRA" target="ZAF">
      <data key="d0">71772</data>
    </edge>
    <edge source="FRA" target="ESP">
      <data key="d0">6236061</data>
    </edge>
    <edge source="FRA" target="SWE">
      <data key="d0">393555</data>
    </edge>
    <edge source="FRA" target="CHE">
      <data key="d0">695673</data>
    </edge>
    <edge source="FRA" target="THA">
      <data key="d0">36097</data>
    </edge>
    <edge source="FRA" target="ARE">
      <data key="d0">95790</data>
    </edge>
    <edge source="FRA" target="TUN">
      <data key="d0">478671</data>
    </edge>
    <edge source="FRA" target="TUR">
      <data key="d0">88487</data>
    </edge>
    <edge source="FRA" target="EGY">
      <data key="d0">515470</data>
    </edge>
    <edge source="FRA" target="GBR">
      <data key="d0">3773885</data>
    </edge>
    <edge source="FRA" target="USA">
      <data key="d0">1286848</data>
    </edge>
    <edge source="HKG" target="LKA">
      <data key="d0">10974</data>
    </edge>
    <edge source="HKG" target="CHN">
      <data key="d0">14671537</data>
    </edge>
    <edge source="HKG" target="IDN">
      <data key="d0">39465</data>
    </edge>
    <edge source="HKG" target="ISR">
      <data key="d0">10805</data>
    </edge>
    <edge source="HKG" target="JPN">
      <data key="d0">287320</data>
    </edge>
    <edge source="HKG" target="PHL">
      <data key="d0">26627</data>
    </edge>
    <edge source="HKG" target="SGP">
      <data key="d0">14216</data>
    </edge>
    <edge source="IDN" target="ALB">
      <data key="d0">52500</data>
    </edge>
    <edge source="IDN" target="DZA">
      <data key="d0">1025600</data>
    </edge>
    <edge source="IDN" target="AUS">
      <data key="d0">84401</data>
    </edge>
    <edge source="IDN" target="BEL">
      <data key="d0">34997</data>
    </edge>
    <edge source="IDN" target="BGR">
      <data key="d0">618936</data>
    </edge>
    <edge source="IDN" target="CMR">
      <data key="d0">34600</data>
    </edge>
    <edge source="IDN" target="CAN">
      <data key="d0">64549</data>
    </edge>
    <edge source="IDN" target="LKA">
      <data key="d0">149308</data>
    </edge>
    <edge source="IDN" target="CHN">
      <data key="d0">15222397</data>
    </edge>
    <edge source="IDN" target="COL">
      <data key="d0">24570</data>
    </edge>
    <edge source="IDN" target="FRA">
      <data key="d0">373039</data>
    </edge>
    <edge source="IDN" target="DEU">
      <data key="d0">7792583</data>
    </edge>
    <edge source="IDN" target="GRC">
      <data key="d0">152111</data>
    </edge>
    <edge source="IDN" target="GTM">
      <data key="d0">64926</data>
    </edge>
    <edge source="IDN" target="HKG">
      <data key="d0">4002257</data>
    </edge>
    <edge source="IDN" target="ITA">
      <data key="d0">51237</data>
    </edge>
    <edge source="IDN" target="JPN">
      <data key="d0">8726881</data>
    </edge>
    <edge source="IDN" target="JOR">
      <data key="d0">176645</data>
    </edge>
    <edge source="IDN" target="KOR">
      <data key="d0">6397492</data>
    </edge>
    <edge source="IDN" target="LBN">
      <data key="d0">36264</data>
    </edge>
    <edge source="IDN" target="MDG">
      <data key="d0">51773</data>
    </edge>
    <edge source="IDN" target="MYS">
      <data key="d0">4114797</data>
    </edge>
    <edge source="IDN" target="MEX">
      <data key="d0">378454</data>
    </edge>
    <edge source="IDN" target="MAR">
      <data key="d0">129000</data>
    </edge>
    <edge source="IDN" target="MOZ">
      <data key="d0">176500</data>
    </edge>
    <edge source="IDN" target="NLD">
      <data key="d0">6787847</data>
    </edge>
    <edge source="IDN" target="NZL">
      <data key="d0">98367</data>
    </edge>
    <edge source="IDN" target="PAK">
      <data key="d0">1594467</data>
    </edge>
    <edge source="IDN" target="PHL">
      <data key="d0">603948</data>
    </edge>
    <edge source="IDN" target="PRT">
      <data key="d0">882950</data>
    </edge>
    <edge source="IDN" target="RUS">
      <data key="d0">1685763</data>
    </edge>
    <edge source="IDN" target="SEN">
      <data key="d0">25544</data>
    </edge>
    <edge source="IDN" target="IND">
      <data key="d0">22444256</data>
    </edge>
    <edge source="IDN" target="SGP">
      <data key="d0">2683459</data>
    </edge>
    <edge source="IDN" target="VNM">
      <data key="d0">706057</data>
    </edge>
    <edge source="IDN" target="SVN">
      <data key="d0">14435</data>
    </edge>
    <edge source="IDN" target="ZAF">
      <data key="d0">1266276</data>
    </edge>
    <edge source="IDN" target="ESP">
      <data key="d0">9782744</data>
    </edge>
    <edge source="IDN" target="SWE">
      <data key="d0">12600</data>
    </edge>
    <edge source="IDN" target="CHE">
      <data key="d0">467209</data>
    </edge>
    <edge source="IDN" target="THA">
      <data key="d0">2051702</data>
    </edge>
    <edge source="IDN" target="ARE">
      <data key="d0">13906</data>
    </edge>
    <edge source="IDN" target="TUN">
      <data key="d0">377636</data>
    </edge>
    <edge source="IDN" target="TUR">
      <data key="d0">1832463</data>
    </edge>
    <edge source="IDN" target="UGA">
      <data key="d0">43200</data>
    </edge>
    <edge source="IDN" target="UKR">
      <data key="d0">623482</data>
    </edge>
    <edge source="IDN" target="EGY">
      <data key="d0">1588364</data>
    </edge>
    <edge source="IDN" target="GBR">
      <data key="d0">773227</data>
    </edge>
    <edge source="IDN" target="USA">
      <data key="d0">3345106</data>
    </edge>
    <edge source="KOR" target="AUS">
      <data key="d0">331852</data>
    </edge>
    <edge source="KOR" target="CHN">
      <data key="d0">3108293</data>
    </edge>
    <edge source="KOR" target="HKG">
      <data key="d0">1400735</data>
    </edge>
    <edge source="KOR" target="IDN">
      <data key="d0">420623</data>
    </edge>
    <edge source="KOR" target="JPN">
      <data key="d0">750063</data>
    </edge>
    <edge source="KOR" target="MYS">
      <data key="d0">134229</data>
    </edge>
    <edge source="KOR" target="MEX">
      <data key="d0">78469</data>
    </edge>
    <edge source="KOR" target="NLD">
      <data key="d0">22750</data>
    </edge>
    <edge source="KOR" target="NZL">
      <data key="d0">14652</data>
    </edge>
    <edge source="KOR" target="NER">
      <data key="d0">15840</data>
    </edge>
    <edge source="KOR" target="PAK">
      <data key="d0">98226</data>
    </edge>
    <edge source="KOR" target="PER">
      <data key="d0">33084</data>
    </edge>
    <edge source="KOR" target="PHL">
      <data key="d0">239601</data>
    </edge>
    <edge source="KOR" target="RUS">
      <data key="d0">16000</data>
    </edge>
    <edge source="KOR" target="SGP">
      <data key="d0">234709</data>
    </edge>
    <edge source="KOR" target="VNM">
      <data key="d0">118590</data>
    </edge>
    <edge source="KOR" target="ZAF">
      <data key="d0">42093</data>
    </edge>
    <edge source="KOR" target="THA">
      <data key="d0">735215</data>
    </edge>
    <edge source="KOR" target="USA">
      <data key="d0">547441</data>
    </edge>
    <edge source="LBN" target="DNK">
      <data key="d0">12381</data>
    </edge>
    <edge source="LBN" target="JOR">
      <data key="d0">10504</data>
    </edge>
    <edge source="LBN" target="GBR">
      <data key="d0">15375</data>
    </edge>
    <edge source="MYS" target="ALB">
      <data key="d0">145733</data>
    </edge>
    <edge source="MYS" target="DZA">
      <data key="d0">8934696</data>
    </edge>
    <edge source="MYS" target="ARG">
      <data key="d0">1981988</data>
    </edge>
    <edge source="MYS" target="AUS">
      <data key="d0">15563637</data>
    </edge>
    <edge source="MYS" target="AUT">
      <data key="d0">51087</data>
    </edge>
    <edge source="MYS" target="ARM">
      <data key="d0">22522</data>
    </edge>
    <edge source="MYS" target="BEL">
      <data key="d0">2180765</data>
    </edge>
    <edge source="MYS" target="BRA">
      <data key="d0">3914152</data>
    </edge>
    <edge source="MYS" target="BGR">
      <data key="d0">773465</data>
    </edge>
    <edge source="MYS" target="CMR">
      <data key="d0">88423</data>
    </edge>
    <edge source="MYS" target="CAN">
      <data key="d0">2092585</data>
    </edge>
    <edge source="MYS" target="LKA">
      <data key="d0">7215308</data>
    </edge>
    <edge source="MYS" target="CHL">
      <data key="d0">879857</data>
    </edge>
    <edge source="MYS" target="CHN">
      <data key="d0">49778797</data>
    </edge>
    <edge source="MYS" target="CZE">
      <data key="d0">91877</data>
    </edge>
    <edge source="MYS" target="BEN">
      <data key="d0">76709</data>
    </edge>
    <edge source="MYS" target="DNK">
      <data key="d0">6465537</data>
    </edge>
    <edge source="MYS" target="ECU">
      <data key="d0">45875</data>
    </edge>
    <edge source="MYS" target="ETH">
      <data key="d0">3956167</data>
    </edge>
    <edge source="MYS" target="EST">
      <data key="d0">64800</data>
    </edge>
    <edge source="MYS" target="FIN">
      <data key="d0">1318382</data>
    </edge>
    <edge source="MYS" target="FRA">
      <data key="d0">576843</data>
    </edge>
    <edge source="MYS" target="DEU">
      <data key="d0">26471417</data>
    </edge>
    <edge source="MYS" target="GHA">
      <data key="d0">81496</data>
    </edge>
    <edge source="MYS" target="GRC">
      <data key="d0">1909699</data>
    </edge>
    <edge source="MYS" target="GTM">
      <data key="d0">954713</data>
    </edge>
    <edge source="MYS" target="HKG">
      <data key="d0">15569581</data>
    </edge>
    <edge source="MYS" target="HUN">
      <data key="d0">664049</data>
    </edge>
    <edge source="MYS" target="IDN">
      <data key="d0">4492541</data>
    </edge>
    <edge source="MYS" target="IRL">
      <data key="d0">21151</data>
    </edge>
    <edge source="MYS" target="ITA">
      <data key="d0">2807199</data>
    </edge>
    <edge source="MYS" target="CIV">
      <data key="d0">464504</data>
    </edge>
    <edge source="MYS" target="JAM">
      <data key="d0">166510</data>
    </edge>
    <edge source="MYS" target="JPN">
      <data key="d0">42977820</data>
    </edge>
    <edge source="MYS" target="KAZ">
      <data key="d0">233370</data>
    </edge>
    <edge source="MYS" target="JOR">
      <data key="d0">4653289</data>
    </edge>
    <edge source="MYS" target="KOR">
      <data key="d0">23090943</data>
    </edge>
    <edge source="MYS" target="LBN">
      <data key="d0">834399</data>
    </edge>
    <edge source="MYS" target="LVA">
      <data key="d0">615712</data>
    </edge>
    <edge source="MYS" target="LTU">
      <data key="d0">114513</data>
    </edge>
    <edge source="MYS" target="MDG">
      <data key="d0">272082</data>
    </edge>
    <edge source="MYS" target="MUS">
      <data key="d0">305766</data>
    </edge>
    <edge source="MYS" target="MEX">
      <data key="d0">2431799</data>
    </edge>
    <edge source="MYS" target="MAR">
      <data key="d0">1422035</data>
    </edge>
    <edge source="MYS" target="MOZ">
      <data key="d0">1035082</data>
    </edge>
    <edge source="MYS" target="OMN">
      <data key="d0">2021203</data>
    </edge>
    <edge source="MYS" target="NLD">
      <data key="d0">96117991</data>
    </edge>
    <edge source="MYS" target="NZL">
      <data key="d0">2314156</data>
    </edge>
    <edge source="MYS" target="NOR">
      <data key="d0">21917</data>
    </edge>
    <edge source="MYS" target="PAK">
      <data key="d0">12397301</data>
    </edge>
    <edge source="MYS" target="PRY">
      <data key="d0">28320</data>
    </edge>
    <edge source="MYS" target="PER">
      <data key="d0">447690</data>
    </edge>
    <edge source="MYS" target="PHL">
      <data key="d0">5099107</data>
    </edge>
    <edge source="MYS" target="POL">
      <data key="d0">295729</data>
    </edge>
    <edge source="MYS" target="PRT">
      <data key="d0">3867981</data>
    </edge>
    <edge source="MYS" target="ROU">
      <data key="d0">254538</data>
    </edge>
    <edge source="MYS" target="RUS">
      <data key="d0">11527930</data>
    </edge>
    <edge source="MYS" target="SAU">
      <data key="d0">3597217</data>
    </edge>
    <edge source="MYS" target="SEN">
      <data key="d0">472862</data>
    </edge>
    <edge source="MYS" target="IND">
      <data key="d0">41552917</data>
    </edge>
    <edge source="MYS" target="SGP">
      <data key="d0">34307743</data>
    </edge>
    <edge source="MYS" target="SVK">
      <data key="d0">52187</data>
    </edge>
    <edge source="MYS" target="VNM">
      <data key="d0">8293190</data>
    </edge>
    <edge source="MYS" target="ZAF">
      <data key="d0">27754962</data>
    </edge>
    <edge source="MYS" target="ZWE">
      <data key="d0">171929</data>
    </edge>
    <edge source="MYS" target="ESP">
      <data key="d0">8282445</data>
    </edge>
    <edge source="MYS" target="SWE">
      <data key="d0">6181330</data>
    </edge>
    <edge source="MYS" target="CHE">
      <data key="d0">545695</data>
    </edge>
    <edge source="MYS" target="THA">
      <data key="d0">13394576</data>
    </edge>
    <edge source="MYS" target="ARE">
      <data key="d0">1440021</data>
    </edge>
    <edge source="MYS" target="TUN">
      <data key="d0">73500</data>
    </edge>
    <edge source="MYS" target="TUR">
      <data key="d0">10229444</data>
    </edge>
    <edge source="MYS" target="UKR">
      <data key="d0">3804963</data>
    </edge>
    <edge source="MYS" target="MKD">
      <data key="d0">21756</data>
    </edge>
    <edge source="MYS" target="EGY">
      <data key="d0">23778471</data>
    </edge>
    <edge source="MYS" target="GBR">
      <data key="d0">22635072</data>
    </edge>
    <edge source="MYS" target="TZA">
      <data key="d0">3407957</data>
    </edge>
    <edge source="MYS" target="USA">
      <data key="d0">85972317</data>
    </edge>
    <edge source="NZL" target="AUS">
      <data key="d0">549192</data>
    </edge>
    <edge source="NZL" target="LKA">
      <data key="d0">105653</data>
    </edge>
    <edge source="NZL" target="COL">
      <data key="d0">11699</data>
    </edge>
    <edge source="NZL" target="DEU">
      <data key="d0">12347</data>
    </edge>
    <edge source="NZL" target="IDN">
      <data key="d0">17499</data>
    </edge>
    <edge source="NZL" target="JPN">
      <data key="d0">25916558</data>
    </edge>
    <edge source="NZL" target="JOR">
      <data key="d0">72014</data>
    </edge>
    <edge source="NZL" target="KOR">
      <data key="d0">4465710</data>
    </edge>
    <edge source="NZL" target="MYS">
      <data key="d0">291688</data>
    </edge>
    <edge source="NZL" target="SGP">
      <data key="d0">100804</data>
    </edge>
    <edge source="NZL" target="ZAF">
      <data key="d0">100402</data>
    </edge>
    <edge source="NZL" target="ZWE">
      <data key="d0">14954</data>
    </edge>
    <edge source="NZL" target="THA">
      <data key="d0">31106</data>
    </edge>
    <edge source="NZL" target="GBR">
      <data key="d0">13088</data>
    </edge>
    <edge source="NZL" target="USA">
      <data key="d0">94387</data>
    </edge>
    <edge source="PAK" target="ARE">
      <data key="d0">52600</data>
    </edge>
    <edge source="PHL" target="BEL">
      <data key="d0">1042701</data>
    </edge>
    <edge source="PHL" target="BRA">
      <data key="d0">107864</data>
    </edge>
    <edge source="PHL" target="CHN">
      <data key="d0">153406</data>
    </edge>
    <edge source="PHL" target="HKG">
      <data key="d0">11174</data>
    </edge>
    <edge source="PHL" target="IDN">
      <data key="d0">25007</data>
    </edge>
    <edge source="PHL" target="JPN">
      <data key="d0">155736</data>
    </edge>
    <edge source="PHL" target="KOR">
      <data key="d0">22735</data>
    </edge>
    <edge source="PHL" target="MYS">
      <data key="d0">47367</data>
    </edge>
    <edge source="PHL" target="MEX">
      <data key="d0">44939</data>
    </edge>
    <edge source="PHL" target="NLD">
      <data key="d0">2398890</data>
    </edge>
    <edge source="PHL" target="IND">
      <data key="d0">672528</data>
    </edge>
    <edge source="PHL" target="SGP">
      <data key="d0">92279</data>
    </edge>
    <edge source="PHL" target="ZAF">
      <data key="d0">102812</data>
    </edge>
    <edge source="PHL" target="ESP">
      <data key="d0">1063267</data>
    </edge>
    <edge source="PHL" target="THA">
      <data key="d0">67350</data>
    </edge>
    <edge source="PHL" target="ARE">
      <data key="d0">21140</data>
    </edge>
    <edge source="PHL" target="GBR">
      <data key="d0">108810</data>
    </edge>
    <edge source="PHL" target="USA">
      <data key="d0">4622899</data>
    </edge>
    <edge source="IND" target="AUS">
      <data key="d0">297700</data>
    </edge>
    <edge source="IND" target="BEL">
      <data key="d0">1440901</data>
    </edge>
    <edge source="IND" target="CAN">
      <data key="d0">84089</data>
    </edge>
    <edge source="IND" target="LKA">
      <data key="d0">51933</data>
    </edge>
    <edge source="IND" target="CHL">
      <data key="d0">236575</data>
    </edge>
    <edge source="IND" target="CHN">
      <data key="d0">204609</data>
    </edge>
    <edge source="IND" target="FRA">
      <data key="d0">127881</data>
    </edge>
    <edge source="IND" target="DEU">
      <data key="d0">2595119</data>
    </edge>
    <edge source="IND" target="GRC">
      <data key="d0">14182</data>
    </edge>
    <edge source="IND" target="HKG">
      <data key="d0">21785</data>
    </edge>
    <edge source="IND" target="IDN">
      <data key="d0">383200</data>
    </edge>
    <edge source="IND" target="ISR">
      <data key="d0">13177</data>
    </edge>
    <edge source="IND" target="ITA">
      <data key="d0">2592178</data>
    </edge>
    <edge source="IND" target="JPN">
      <data key="d0">3552568</data>
    </edge>
    <edge source="IND" target="JOR">
      <data key="d0">147273</data>
    </edge>
    <edge source="IND" target="KOR">
      <data key="d0">320916</data>
    </edge>
    <edge source="IND" target="MYS">
      <data key="d0">377882</data>
    </edge>
    <edge source="IND" target="MAR">
      <data key="d0">98018</data>
    </edge>
    <edge source="IND" target="OMN">
      <data key="d0">34026</data>
    </edge>
    <edge source="IND" target="NLD">
      <data key="d0">3501441</data>
    </edge>
    <edge source="IND" target="NZL">
      <data key="d0">112960</data>
    </edge>
    <edge source="IND" target="NOR">
      <data key="d0">21880</data>
    </edge>
    <edge source="IND" target="PAK">
      <data key="d0">115319</data>
    </edge>
    <edge source="IND" target="PHL">
      <data key="d0">279089</data>
    </edge>
    <edge source="IND" target="POL">
      <data key="d0">90858</data>
    </edge>
    <edge source="IND" target="SAU">
      <data key="d0">211922</data>
    </edge>
    <edge source="IND" target="SGP">
      <data key="d0">475137</data>
    </edge>
    <edge source="IND" target="VNM">
      <data key="d0">13318</data>
    </edge>
    <edge source="IND" target="ZAF">
      <data key="d0">689467</data>
    </edge>
    <edge source="IND" target="ESP">
      <data key="d0">1327450</data>
    </edge>
    <edge source="IND" target="SWE">
      <data key="d0">76545</data>
    </edge>
    <edge source="IND" target="CHE">
      <data key="d0">27625</data>
    </edge>
    <edge source="IND" target="THA">
      <data key="d0">134528</data>
    </edge>
    <edge source="IND" target="ARE">
      <data key="d0">848318</data>
    </edge>
    <edge source="IND" target="TUR">
      <data key="d0">322129</data>
    </edge>
    <edge source="IND" target="UGA">
      <data key="d0">13466</data>
    </edge>
    <edge source="IND" target="UKR">
      <data key="d0">112210</data>
    </edge>
    <edge source="IND" target="EGY">
      <data key="d0">130377</data>
    </edge>
    <edge source="IND" target="GBR">
      <data key="d0">4237106</data>
    </edge>
    <edge source="IND" target="TZA">
      <data key="d0">11182</data>
    </edge>
    <edge source="IND" target="USA">
      <data key="d0">5830952</data>
    </edge>
    <edge source="SGP" target="DZA">
      <data key="d0">116425</data>
    </edge>
    <edge source="SGP" target="ARG">
      <data key="d0">141046</data>
    </edge>
    <edge source="SGP" target="AUS">
      <data key="d0">2430807</data>
    </edge>
    <edge source="SGP" target="BRA">
      <data key="d0">418315</data>
    </edge>
    <edge source="SGP" target="CMR">
      <data key="d0">381298</data>
    </edge>
    <edge source="SGP" target="LKA">
      <data key="d0">145382</data>
    </edge>
    <edge source="SGP" target="CHL">
      <data key="d0">149203</data>
    </edge>
    <edge source="SGP" target="CHN">
      <data key="d0">2909156</data>
    </edge>
    <edge source="SGP" target="ECU">
      <data key="d0">104088</data>
    </edge>
    <edge source="SGP" target="ETH">
      <data key="d0">147434</data>
    </edge>
    <edge source="SGP" target="HKG">
      <data key="d0">281617</data>
    </edge>
    <edge source="SGP" target="ISR">
      <data key="d0">334968</data>
    </edge>
    <edge source="SGP" target="CIV">
      <data key="d0">144124</data>
    </edge>
    <edge source="SGP" target="JPN">
      <data key="d0">5074879</data>
    </edge>
    <edge source="SGP" target="JOR">
      <data key="d0">28898</data>
    </edge>
    <edge source="SGP" target="KOR">
      <data key="d0">5156589</data>
    </edge>
    <edge source="SGP" target="LBN">
      <data key="d0">821281</data>
    </edge>
    <edge source="SGP" target="MDG">
      <data key="d0">4464453</data>
    </edge>
    <edge source="SGP" target="MYS">
      <data key="d0">3977826</data>
    </edge>
    <edge source="SGP" target="MAR">
      <data key="d0">957456</data>
    </edge>
    <edge source="SGP" target="MOZ">
      <data key="d0">368992</data>
    </edge>
    <edge source="SGP" target="NLD">
      <data key="d0">248065</data>
    </edge>
    <edge source="SGP" target="NZL">
      <data key="d0">184222</data>
    </edge>
    <edge source="SGP" target="PAK">
      <data key="d0">204965</data>
    </edge>
    <edge source="SGP" target="PHL">
      <data key="d0">4344682</data>
    </edge>
    <edge source="SGP" target="RUS">
      <data key="d0">1972825</data>
    </edge>
    <edge source="SGP" target="SAU">
      <data key="d0">5859932</data>
    </edge>
    <edge source="SGP" target="SEN">
      <data key="d0">1038284</data>
    </edge>
    <edge source="SGP" target="IND">
      <data key="d0">2452408</data>
    </edge>
    <edge source="SGP" target="VNM">
      <data key="d0">295771</data>
    </edge>
    <edge source="SGP" target="ZAF">
      <data key="d0">2777057</data>
    </edge>
    <edge source="SGP" target="THA">
      <data key="d0">4074340</data>
    </edge>
    <edge source="SGP" target="ARE">
      <data key="d0">98045</data>
    </edge>
    <edge source="SGP" target="EGY">
      <data key="d0">2425429</data>
    </edge>
    <edge source="SGP" target="TZA">
      <data key="d0">652911</data>
    </edge>
    <edge source="SGP" target="USA">
      <data key="d0">146172</data>
    </edge>
    <edge source="VNM" target="DEU">
      <data key="d0">440000</data>
    </edge>
    <edge source="ZWE" target="BWA">
      <data key="d0">65533</data>
    </edge>
    <edge source="ZWE" target="MWI">
      <data key="d0">121171</data>
    </edge>
    <edge source="ARE" target="ETH">
      <data key="d0">28040</data>
    </edge>
    <edge source="ARE" target="OMN">
      <data key="d0">243080</data>
    </edge>
    <edge source="ARE" target="PAK">
      <data key="d0">163771</data>
    </edge>
    <edge source="ARE" target="SAU">
      <data key="d0">24579</data>
    </edge>
    <edge source="ARE" target="SVN">
      <data key="d0">13459</data>
    </edge>
    <edge source="ARE" target="TZA">
      <data key="d0">117850</data>
    </edge>
    <edge source="GBR" target="ARG">
      <data key="d0">52413</data>
    </edge>
    <edge source="GBR" target="AUS">
      <data key="d0">199551</data>
    </edge>
    <edge source="GBR" target="AUT">
      <data key="d0">23968</data>
    </edge>
    <edge source="GBR" target="BEL">
      <data key="d0">1560709</data>
    </edge>
    <edge source="GBR" target="BRA">
      <data key="d0">173944</data>
    </edge>
    <edge source="GBR" target="BGR">
      <data key="d0">24853</data>
    </edge>
    <edge source="GBR" target="CMR">
      <data key="d0">91825</data>
    </edge>
    <edge source="GBR" target="CAN">
      <data key="d0">141855</data>
    </edge>
    <edge source="GBR" target="LKA">
      <data key="d0">14909</data>
    </edge>
    <edge source="GBR" target="CHL">
      <data key="d0">54674</data>
    </edge>
    <edge source="GBR" target="CHN">
      <data key="d0">403558</data>
    </edge>
    <edge source="GBR" target="COL">
      <data key="d0">386046</data>
    </edge>
    <edge source="GBR" target="CRI">
      <data key="d0">29943</data>
    </edge>
    <edge source="GBR" target="HRV">
      <data key="d0">12047</data>
    </edge>
    <edge source="GBR" target="CZE">
      <data key="d0">107094</data>
    </edge>
    <edge source="GBR" target="DNK">
      <data key="d0">202056</data>
    </edge>
    <edge source="GBR" target="ECU">
      <data key="d0">14765</data>
    </edge>
    <edge source="GBR" target="SLV">
      <data key="d0">19493</data>
    </edge>
    <edge source="GBR" target="EST">
      <data key="d0">12203</data>
    </edge>
    <edge source="GBR" target="FIN">
      <data key="d0">163269</data>
    </edge>
    <edge source="GBR" target="FRA">
      <data key="d0">1953850</data>
    </edge>
    <edge source="GBR" target="DEU">
      <data key="d0">4136199</data>
    </edge>
    <edge source="GBR" target="GHA">
      <data key="d0">49732</data>
    </edge>
    <edge source="GBR" target="GRC">
      <data key="d0">48110</data>
    </edge>
    <edge source="GBR" target="GTM">
      <data key="d0">43971</data>
    </edge>
    <edge source="GBR" target="HKG">
      <data key="d0">346652</data>
    </edge>
    <edge source="GBR" target="HUN">
      <data key="d0">138666</data>
    </edge>
    <edge source="GBR" target="IDN">
      <data key="d0">184773</data>
    </edge>
    <edge source="GBR" target="IRL">
      <data key="d0">9213574</data>
    </edge>
    <edge source="GBR" target="ISR">
      <data key="d0">219742</data>
    </edge>
    <edge source="GBR" target="ITA">
      <data key="d0">1501044</data>
    </edge>
    <edge source="GBR" target="JAM">
      <data key="d0">178427</data>
    </edge>
    <edge source="GBR" target="JPN">
      <data key="d0">71630</data>
    </edge>
    <edge source="GBR" target="KAZ">
      <data key="d0">12894</data>
    </edge>
    <edge source="GBR" target="JOR">
      <data key="d0">89562</data>
    </edge>
    <edge source="GBR" target="KOR">
      <data key="d0">319472</data>
    </edge>
    <edge source="GBR" target="LBN">
      <data key="d0">262980</data>
    </edge>
    <edge source="GBR" target="MYS">
      <data key="d0">309681</data>
    </edge>
    <edge source="GBR" target="MUS">
      <data key="d0">11817</data>
    </edge>
    <edge source="GBR" target="MAR">
      <data key="d0">37207</data>
    </edge>
    <edge source="GBR" target="OMN">
      <data key="d0">31785</data>
    </edge>
    <edge source="GBR" target="NLD">
      <data key="d0">6760412</data>
    </edge>
    <edge source="GBR" target="NZL">
      <data key="d0">79831</data>
    </edge>
    <edge source="GBR" target="NOR">
      <data key="d0">1075218</data>
    </edge>
    <edge source="GBR" target="PAK">
      <data key="d0">923893</data>
    </edge>
    <edge source="GBR" target="PER">
      <data key="d0">353614</data>
    </edge>
    <edge source="GBR" target="PHL">
      <data key="d0">84497</data>
    </edge>
    <edge source="GBR" target="POL">
      <data key="d0">810577</data>
    </edge>
    <edge source="GBR" target="PRT">
      <data key="d0">95772</data>
    </edge>
    <edge source="GBR" target="RUS">
      <data key="d0">39226</data>
    </edge>
    <edge source="GBR" target="SAU">
      <data key="d0">563161</data>
    </edge>
    <edge source="GBR" target="IND">
      <data key="d0">126891</data>
    </edge>
    <edge source="GBR" target="SGP">
      <data key="d0">522668</data>
    </edge>
    <edge source="GBR" target="VNM">
      <data key="d0">42315</data>
    </edge>
    <edge source="GBR" target="ZAF">
      <data key="d0">330198</data>
    </edge>
    <edge source="GBR" target="ESP">
      <data key="d0">605464</data>
    </edge>
    <edge source="GBR" target="SWE">
      <data key="d0">1012101</data>
    </edge>
    <edge source="GBR" target="CHE">
      <data key="d0">368006</data>
    </edge>
    <edge source="GBR" target="THA">
      <data key="d0">317222</data>
    </edge>
    <edge source="GBR" target="ARE">
      <data key="d0">533412</data>
    </edge>
    <edge source="GBR" target="TUR">
      <data key="d0">3474444</data>
    </edge>
    <edge source="GBR" target="UKR">
      <data key="d0">14539</data>
    </edge>
    <edge source="GBR" target="EGY">
      <data key="d0">239293</data>
    </edge>
    <edge source="GBR" target="USA">
      <data key="d0">954218</data>
    </edge>
    <edge source="GBR" target="URY">
      <data key="d0">15885</data>
    </edge>
    <edge source="AUT" target="ARM">
      <data key="d0">52793</data>
    </edge>
    <edge source="AUT" target="BEL">
      <data key="d0">493473</data>
    </edge>
    <edge source="AUT" target="BGR">
      <data key="d0">34660</data>
    </edge>
    <edge source="AUT" target="HRV">
      <data key="d0">53797</data>
    </edge>
    <edge source="AUT" target="CZE">
      <data key="d0">125258</data>
    </edge>
    <edge source="AUT" target="DNK">
      <data key="d0">14787</data>
    </edge>
    <edge source="AUT" target="DEU">
      <data key="d0">2185332</data>
    </edge>
    <edge source="AUT" target="GRC">
      <data key="d0">10973</data>
    </edge>
    <edge source="AUT" target="HUN">
      <data key="d0">586881</data>
    </edge>
    <edge source="AUT" target="ITA">
      <data key="d0">1382862</data>
    </edge>
    <edge source="AUT" target="LTU">
      <data key="d0">47842</data>
    </edge>
    <edge source="AUT" target="NLD">
      <data key="d0">1087514</data>
    </edge>
    <edge source="AUT" target="NOR">
      <data key="d0">10639</data>
    </edge>
    <edge source="AUT" target="POL">
      <data key="d0">45098</data>
    </edge>
    <edge source="AUT" target="ROU">
      <data key="d0">95483</data>
    </edge>
    <edge source="AUT" target="RUS">
      <data key="d0">2616109</data>
    </edge>
    <edge source="AUT" target="SVK">
      <data key="d0">52459</data>
    </edge>
    <edge source="AUT" target="SVN">
      <data key="d0">775572</data>
    </edge>
    <edge source="AUT" target="ESP">
      <data key="d0">82970</data>
    </edge>
    <edge source="AUT" target="CHE">
      <data key="d0">68517</data>
    </edge>
    <edge source="AUT" target="TUR">
      <data key="d0">64101</data>
    </edge>
    <edge source="AUT" target="UKR">
      <data key="d0">41552</data>
    </edge>
    <edge source="AUT" target="MKD">
      <data key="d0">132150</data>
    </edge>
    <edge source="AUT" target="GBR">
      <data key="d0">91736</data>
    </edge>
    <edge source="AUT" target="USA">
      <data key="d0">95148</data>
    </edge>
    <edge source="AUT" target="SRB">
      <data key="d0">96955</data>
    </edge>
    <edge source="BGR" target="DEU">
      <data key="d0">201659</data>
    </edge>
    <edge source="BGR" target="GRC">
      <data key="d0">10089</data>
    </edge>
    <edge source="BGR" target="ITA">
      <data key="d0">14167</data>
    </edge>
    <edge source="BGR" target="TUR">
      <data key="d0">150424</data>
    </edge>
    <edge source="BGR" target="MKD">
      <data key="d0">39746</data>
    </edge>
    <edge source="BGR" target="SRB">
      <data key="d0">60517</data>
    </edge>
    <edge source="HRV" target="AUT">
      <data key="d0">81262</data>
    </edge>
    <edge source="HRV" target="DEU">
      <data key="d0">309707</data>
    </edge>
    <edge source="HRV" target="SVN">
      <data key="d0">886992</data>
    </edge>
    <edge source="HRV" target="USA">
      <data key="d0">20230</data>
    </edge>
    <edge source="CZE" target="AUT">
      <data key="d0">1148290</data>
    </edge>
    <edge source="CZE" target="BEL">
      <data key="d0">12586</data>
    </edge>
    <edge source="CZE" target="BGR">
      <data key="d0">82944</data>
    </edge>
    <edge source="CZE" target="BLR">
      <data key="d0">10184</data>
    </edge>
    <edge source="CZE" target="HRV">
      <data key="d0">17998</data>
    </edge>
    <edge source="CZE" target="DNK">
      <data key="d0">39811</data>
    </edge>
    <edge source="CZE" target="FRA">
      <data key="d0">187508</data>
    </edge>
    <edge source="CZE" target="DEU">
      <data key="d0">5405260</data>
    </edge>
    <edge source="CZE" target="HUN">
      <data key="d0">184283</data>
    </edge>
    <edge source="CZE" target="ITA">
      <data key="d0">237746</data>
    </edge>
    <edge source="CZE" target="NLD">
      <data key="d0">231251</data>
    </edge>
    <edge source="CZE" target="POL">
      <data key="d0">2572534</data>
    </edge>
    <edge source="CZE" target="RUS">
      <data key="d0">13809</data>
    </edge>
    <edge source="CZE" target="SVK">
      <data key="d0">1041821</data>
    </edge>
    <edge source="CZE" target="SVN">
      <data key="d0">296700</data>
    </edge>
    <edge source="CZE" target="TUR">
      <data key="d0">21690</data>
    </edge>
    <edge source="CZE" target="UKR">
      <data key="d0">12589</data>
    </edge>
    <edge source="CZE" target="SRB">
      <data key="d0">98877</data>
    </edge>
    <edge source="DNK" target="AUS">
      <data key="d0">12380</data>
    </edge>
    <edge source="DNK" target="AUT">
      <data key="d0">53832</data>
    </edge>
    <edge source="DNK" target="BEL">
      <data key="d0">87234</data>
    </edge>
    <edge source="DNK" target="BLR">
      <data key="d0">12463</data>
    </edge>
    <edge source="DNK" target="CHN">
      <data key="d0">27859</data>
    </edge>
    <edge source="DNK" target="FIN">
      <data key="d0">644638</data>
    </edge>
    <edge source="DNK" target="FRA">
      <data key="d0">314022</data>
    </edge>
    <edge source="DNK" target="DEU">
      <data key="d0">1225244</data>
    </edge>
    <edge source="DNK" target="HKG">
      <data key="d0">31480</data>
    </edge>
    <edge source="DNK" target="IDN">
      <data key="d0">23206</data>
    </edge>
    <edge source="DNK" target="ITA">
      <data key="d0">1585514</data>
    </edge>
    <edge source="DNK" target="JPN">
      <data key="d0">132641</data>
    </edge>
    <edge source="DNK" target="LVA">
      <data key="d0">87157</data>
    </edge>
    <edge source="DNK" target="MEX">
      <data key="d0">17717</data>
    </edge>
    <edge source="DNK" target="NLD">
      <data key="d0">474461</data>
    </edge>
    <edge source="DNK" target="NOR">
      <data key="d0">255411</data>
    </edge>
    <edge source="DNK" target="PRT">
      <data key="d0">19255</data>
    </edge>
    <edge source="DNK" target="ESP">
      <data key="d0">32350</data>
    </edge>
    <edge source="DNK" target="SWE">
      <data key="d0">1228869</data>
    </edge>
    <edge source="DNK" target="THA">
      <data key="d0">10665</data>
    </edge>
    <edge source="DNK" target="TUR">
      <data key="d0">40921</data>
    </edge>
    <edge source="DNK" target="GBR">
      <data key="d0">221112</data>
    </edge>
    <edge source="DNK" target="USA">
      <data key="d0">195988</data>
    </edge>
    <edge source="GRC" target="ALB">
      <data key="d0">558342</data>
    </edge>
    <edge source="GRC" target="BGR">
      <data key="d0">177926</data>
    </edge>
    <edge source="GRC" target="DEU">
      <data key="d0">181203</data>
    </edge>
    <edge source="GRC" target="HUN">
      <data key="d0">121629</data>
    </edge>
    <edge source="GRC" target="ISR">
      <data key="d0">372401</data>
    </edge>
    <edge source="GRC" target="ITA">
      <data key="d0">143975</data>
    </edge>
    <edge source="GRC" target="JPN">
      <data key="d0">59272</data>
    </edge>
    <edge source="GRC" target="NLD">
      <data key="d0">129592</data>
    </edge>
    <edge source="GRC" target="POL">
      <data key="d0">227914</data>
    </edge>
    <edge source="GRC" target="ROU">
      <data key="d0">514455</data>
    </edge>
    <edge source="GRC" target="ESP">
      <data key="d0">278880</data>
    </edge>
    <edge source="GRC" target="CHE">
      <data key="d0">11581</data>
    </edge>
    <edge source="GRC" target="TUR">
      <data key="d0">239223</data>
    </edge>
    <edge source="GRC" target="MKD">
      <data key="d0">179044</data>
    </edge>
    <edge source="GRC" target="GBR">
      <data key="d0">11962</data>
    </edge>
    <edge source="HUN" target="AUT">
      <data key="d0">285000</data>
    </edge>
    <edge source="HUN" target="HRV">
      <data key="d0">17000</data>
    </edge>
    <edge source="HUN" target="CZE">
      <data key="d0">88000</data>
    </edge>
    <edge source="HUN" target="DNK">
      <data key="d0">47000</data>
    </edge>
    <edge source="HUN" target="FRA">
      <data key="d0">35000</data>
    </edge>
    <edge source="HUN" target="DEU">
      <data key="d0">244000</data>
    </edge>
    <edge source="HUN" target="ITA">
      <data key="d0">332000</data>
    </edge>
    <edge source="HUN" target="NLD">
      <data key="d0">517000</data>
    </edge>
    <edge source="HUN" target="POL">
      <data key="d0">127000</data>
    </edge>
    <edge source="HUN" target="ROU">
      <data key="d0">204000</data>
    </edge>
    <edge source="HUN" target="RUS">
      <data key="d0">33000</data>
    </edge>
    <edge source="HUN" target="SVK">
      <data key="d0">259000</data>
    </edge>
    <edge source="HUN" target="TUR">
      <data key="d0">11000</data>
    </edge>
    <edge source="LTU" target="BLR">
      <data key="d0">61458</data>
    </edge>
    <edge source="LTU" target="EST">
      <data key="d0">30672</data>
    </edge>
    <edge source="LTU" target="RUS">
      <data key="d0">651778</data>
    </edge>
    <edge source="LTU" target="SWE">
      <data key="d0">13392</data>
    </edge>
    <edge source="LTU" target="UKR">
      <data key="d0">317352</data>
    </edge>
    <edge source="NOR" target="DNK">
      <data key="d0">1780332</data>
    </edge>
    <edge source="NOR" target="EST">
      <data key="d0">13332</data>
    </edge>
    <edge source="NOR" target="FIN">
      <data key="d0">16687</data>
    </edge>
    <edge source="NOR" target="FRA">
      <data key="d0">198518</data>
    </edge>
    <edge source="NOR" target="DEU">
      <data key="d0">1343264</data>
    </edge>
    <edge source="NOR" target="ITA">
      <data key="d0">131141</data>
    </edge>
    <edge source="NOR" target="NLD">
      <data key="d0">334453</data>
    </edge>
    <edge source="NOR" target="PRT">
      <data key="d0">184361</data>
    </edge>
    <edge source="NOR" target="ZAF">
      <data key="d0">67952</data>
    </edge>
    <edge source="NOR" target="ESP">
      <data key="d0">60572</data>
    </edge>
    <edge source="NOR" target="SWE">
      <data key="d0">1041072</data>
    </edge>
    <edge source="NOR" target="CHE">
      <data key="d0">195466</data>
    </edge>
    <edge source="NOR" target="GBR">
      <data key="d0">192730</data>
    </edge>
    <edge source="POL" target="CZE">
      <data key="d0">400000</data>
    </edge>
    <edge source="POL" target="EST">
      <data key="d0">188000</data>
    </edge>
    <edge source="POL" target="DEU">
      <data key="d0">2727000</data>
    </edge>
    <edge source="POL" target="NLD">
      <data key="d0">1310000</data>
    </edge>
    <edge source="POL" target="RUS">
      <data key="d0">67000</data>
    </edge>
    <edge source="POL" target="SWE">
      <data key="d0">134000</data>
    </edge>
    <edge source="ROU" target="AUT">
      <data key="d0">49000</data>
    </edge>
    <edge source="ROU" target="CZE">
      <data key="d0">57000</data>
    </edge>
    <edge source="ROU" target="DEU">
      <data key="d0">843000</data>
    </edge>
    <edge source="ROU" target="GRC">
      <data key="d0">28000</data>
    </edge>
    <edge source="ROU" target="ITA">
      <data key="d0">13000</data>
    </edge>
    <edge source="ROU" target="MDA">
      <data key="d0">71000</data>
    </edge>
    <edge source="ROU" target="POL">
      <data key="d0">74000</data>
    </edge>
    <edge source="ROU" target="TUR">
      <data key="d0">146000</data>
    </edge>
    <edge source="SVK" target="CZE">
      <data key="d0">1438324</data>
    </edge>
    <edge source="SVK" target="DEU">
      <data key="d0">231470</data>
    </edge>
    <edge source="SVK" target="HUN">
      <data key="d0">2367173</data>
    </edge>
    <edge source="SVK" target="NLD">
      <data key="d0">186343</data>
    </edge>
    <edge source="SVK" target="POL">
      <data key="d0">12857</data>
    </edge>
    <edge source="SVK" target="SWE">
      <data key="d0">32752</data>
    </edge>
    <edge source="SVK" target="UKR">
      <data key="d0">132580</data>
    </edge>
    <edge source="SVK" target="USA">
      <data key="d0">18952</data>
    </edge>
    <edge source="SVN" target="AUT">
      <data key="d0">91286</data>
    </edge>
    <edge source="SVN" target="HRV">
      <data key="d0">892235</data>
    </edge>
    <edge source="SVN" target="DEU">
      <data key="d0">77384</data>
    </edge>
    <edge source="SVN" target="ITA">
      <data key="d0">717435</data>
    </edge>
    <edge source="SVN" target="NLD">
      <data key="d0">495404</data>
    </edge>
    <edge source="SVN" target="SRB">
      <data key="d0">17289</data>
    </edge>
    <edge source="CHE" target="ARG">
      <data key="d0">11710</data>
    </edge>
    <edge source="CHE" target="AUT">
      <data key="d0">62281</data>
    </edge>
    <edge source="CHE" target="BEL">
      <data key="d0">20218</data>
    </edge>
    <edge source="CHE" target="BRA">
      <data key="d0">14768</data>
    </edge>
    <edge source="CHE" target="BGR">
      <data key="d0">12482</data>
    </edge>
    <edge source="CHE" target="CAN">
      <data key="d0">406228</data>
    </edge>
    <edge source="CHE" target="CHN">
      <data key="d0">48323</data>
    </edge>
    <edge source="CHE" target="CZE">
      <data key="d0">34376</data>
    </edge>
    <edge source="CHE" target="FRA">
      <data key="d0">22322</data>
    </edge>
    <edge source="CHE" target="DEU">
      <data key="d0">417523</data>
    </edge>
    <edge source="CHE" target="GRC">
      <data key="d0">83806</data>
    </edge>
    <edge source="CHE" target="HKG">
      <data key="d0">343170</data>
    </edge>
    <edge source="CHE" target="HUN">
      <data key="d0">203267</data>
    </edge>
    <edge source="CHE" target="ITA">
      <data key="d0">70003</data>
    </edge>
    <edge source="CHE" target="JPN">
      <data key="d0">24361</data>
    </edge>
    <edge source="CHE" target="NLD">
      <data key="d0">1650577</data>
    </edge>
    <edge source="CHE" target="SGP">
      <data key="d0">24161</data>
    </edge>
    <edge source="CHE" target="ESP">
      <data key="d0">67316</data>
    </edge>
    <edge source="CHE" target="TUN">
      <data key="d0">13904</data>
    </edge>
    <edge source="CHE" target="TUR">
      <data key="d0">120775</data>
    </edge>
    <edge source="CHE" target="GBR">
      <data key="d0">12372</data>
    </edge>
    <edge source="CHE" target="USA">
      <data key="d0">30984</data>
    </edge>
    <edge source="UKR" target="BLR">
      <data key="d0">16820</data>
    </edge>
    <edge source="UKR" target="GEO">
      <data key="d0">10100</data>
    </edge>
    <edge source="UKR" target="DEU">
      <data key="d0">864390</data>
    </edge>
    <edge source="UKR" target="LTU">
      <data key="d0">49060</data>
    </edge>
    <edge source="UKR" target="MDA">
      <data key="d0">11920</data>
    </edge>
    <edge source="UKR" target="NLD">
      <data key="d0">128330</data>
    </edge>
    <edge source="UKR" target="RUS">
      <data key="d0">2012930</data>
    </edge>
    <edge source="UKR" target="TUR">
      <data key="d0">52640</data>
    </edge>
    <edge source="MKD" target="AUT">
      <data key="d0">35819</data>
    </edge>
    <edge source="MKD" target="BGR">
      <data key="d0">21709</data>
    </edge>
    <edge source="MKD" target="DEU">
      <data key="d0">82973</data>
    </edge>
    <edge source="MKD" target="SRB">
      <data key="d0">171537</data>
    </edge>
    <edge source="SRB" target="AUT">
      <data key="d0">34000</data>
    </edge>
    <edge source="SRB" target="DEU">
      <data key="d0">507000</data>
    </edge>
    <edge source="SRB" target="HUN">
      <data key="d0">41000</data>
    </edge>
    <edge source="SRB" target="ITA">
      <data key="d0">210000</data>
    </edge>
    <edge source="SRB" target="NLD">
      <data key="d0">290000</data>
    </edge>
    <edge source="SRB" target="CHE">
      <data key="d0">45000</data>
    </edge>
    <edge source="SRB" target="MKD">
      <data key="d0">1835000</data>
    </edge>
    <edge source="BLR" target="RUS">
      <data key="d0">468300</data>
    </edge>
    <edge source="EST" target="DNK">
      <data key="d0">19752</data>
    </edge>
    <edge source="EST" target="LVA">
      <data key="d0">30283</data>
    </edge>
    <edge source="EST" target="PAN">
      <data key="d0">24286</data>
    </edge>
    <edge source="EST" target="POL">
      <data key="d0">11562</data>
    </edge>
    <edge source="EST" target="RUS">
      <data key="d0">794686</data>
    </edge>
    <edge source="EST" target="SWE">
      <data key="d0">77360</data>
    </edge>
    <edge source="EST" target="USA">
      <data key="d0">75709</data>
    </edge>
    <edge source="FIN" target="BEL">
      <data key="d0">931476</data>
    </edge>
    <edge source="FIN" target="BGR">
      <data key="d0">15002</data>
    </edge>
    <edge source="FIN" target="BLR">
      <data key="d0">13330</data>
    </edge>
    <edge source="FIN" target="DNK">
      <data key="d0">283122</data>
    </edge>
    <edge source="FIN" target="EST">
      <data key="d0">315227</data>
    </edge>
    <edge source="FIN" target="FRA">
      <data key="d0">1197087</data>
    </edge>
    <edge source="FIN" target="DEU">
      <data key="d0">1076998</data>
    </edge>
    <edge source="FIN" target="GRC">
      <data key="d0">799163</data>
    </edge>
    <edge source="FIN" target="HUN">
      <data key="d0">225369</data>
    </edge>
    <edge source="FIN" target="IDN">
      <data key="d0">47527</data>
    </edge>
    <edge source="FIN" target="ISR">
      <data key="d0">51297</data>
    </edge>
    <edge source="FIN" target="LVA">
      <data key="d0">72882</data>
    </edge>
    <edge source="FIN" target="MYS">
      <data key="d0">88023</data>
    </edge>
    <edge source="FIN" target="NLD">
      <data key="d0">235681</data>
    </edge>
    <edge source="FIN" target="NOR">
      <data key="d0">32231</data>
    </edge>
    <edge source="FIN" target="PRT">
      <data key="d0">23905</data>
    </edge>
    <edge source="FIN" target="RUS">
      <data key="d0">118906</data>
    </edge>
    <edge source="FIN" target="ESP">
      <data key="d0">325111</data>
    </edge>
    <edge source="FIN" target="SWE">
      <data key="d0">1696626</data>
    </edge>
    <edge source="FIN" target="CHE">
      <data key="d0">36332</data>
    </edge>
    <edge source="FIN" target="TUN">
      <data key="d0">84590</data>
    </edge>
    <edge source="FIN" target="GBR">
      <data key="d0">9828248</data>
    </edge>
    <edge source="FIN" target="USA">
      <data key="d0">124032</data>
    </edge>
    <edge source="IRL" target="FIN">
      <data key="d0">63841</data>
    </edge>
    <edge source="IRL" target="FRA">
      <data key="d0">29944</data>
    </edge>
    <edge source="IRL" target="DEU">
      <data key="d0">69256</data>
    </edge>
    <edge source="IRL" target="NLD">
      <data key="d0">250370</data>
    </edge>
    <edge source="IRL" target="POL">
      <data key="d0">43659</data>
    </edge>
    <edge source="IRL" target="SWE">
      <data key="d0">205152</data>
    </edge>
    <edge source="IRL" target="GBR">
      <data key="d0">663631</data>
    </edge>
    <edge source="CIV" target="CMR">
      <data key="d0">19719</data>
    </edge>
    <edge source="CIV" target="NER">
      <data key="d0">1270105</data>
    </edge>
    <edge source="CIV" target="SEN">
      <data key="d0">32199</data>
    </edge>
    <edge source="CIV" target="BFA">
      <data key="d0">591399</data>
    </edge>
    <edge source="JOR" target="CAN">
      <data key="d0">15500</data>
    </edge>
    <edge source="JOR" target="ISR">
      <data key="d0">19800</data>
    </edge>
    <edge source="JOR" target="LBN">
      <data key="d0">214444</data>
    </edge>
    <edge source="JOR" target="SAU">
      <data key="d0">664114</data>
    </edge>
    <edge source="JOR" target="ARE">
      <data key="d0">28841</data>
    </edge>
    <edge source="JOR" target="UKR">
      <data key="d0">18098</data>
    </edge>
    <edge source="JOR" target="USA">
      <data key="d0">15515</data>
    </edge>
    <edge source="LVA" target="BLR">
      <data key="d0">37561</data>
    </edge>
    <edge source="LVA" target="LTU">
      <data key="d0">18565</data>
    </edge>
    <edge source="MUS" target="MDG">
      <data key="d0">13954</data>
    </edge>
    <edge source="MEX" target="ARG">
      <data key="d0">24721</data>
    </edge>
    <edge source="MEX" target="BEL">
      <data key="d0">194000</data>
    </edge>
    <edge source="MEX" target="CHL">
      <data key="d0">139817</data>
    </edge>
    <edge source="MEX" target="COL">
      <data key="d0">45786</data>
    </edge>
    <edge source="MEX" target="CRI">
      <data key="d0">102001</data>
    </edge>
    <edge source="MEX" target="SLV">
      <data key="d0">39241</data>
    </edge>
    <edge source="MEX" target="FRA">
      <data key="d0">395151</data>
    </edge>
    <edge source="MEX" target="DEU">
      <data key="d0">858487</data>
    </edge>
    <edge source="MEX" target="GTM">
      <data key="d0">546749</data>
    </edge>
    <edge source="MEX" target="HND">
      <data key="d0">121729</data>
    </edge>
    <edge source="MEX" target="ITA">
      <data key="d0">57990</data>
    </edge>
    <edge source="MEX" target="JPN">
      <data key="d0">951847</data>
    </edge>
    <edge source="MEX" target="NLD">
      <data key="d0">181087</data>
    </edge>
    <edge source="MEX" target="POL">
      <data key="d0">67259</data>
    </edge>
    <edge source="MEX" target="ESP">
      <data key="d0">85620</data>
    </edge>
    <edge source="MEX" target="THA">
      <data key="d0">15639</data>
    </edge>
    <edge source="MEX" target="GBR">
      <data key="d0">54858</data>
    </edge>
    <edge source="MEX" target="USA">
      <data key="d0">2501958</data>
    </edge>
    <edge source="MDA" target="GRC">
      <data key="d0">51800</data>
    </edge>
    <edge source="MDA" target="RUS">
      <data key="d0">17560</data>
    </edge>
    <edge source="MAR" target="GRC">
      <data key="d0">40446</data>
    </edge>
    <edge source="MAR" target="USA">
      <data key="d0">61078</data>
    </edge>
    <edge source="PRT" target="CMR">
      <data key="d0">31583</data>
    </edge>
    <edge source="PRT" target="FRA">
      <data key="d0">1994071</data>
    </edge>
    <edge source="PRT" target="ITA">
      <data key="d0">31932</data>
    </edge>
    <edge source="PRT" target="MOZ">
      <data key="d0">40866</data>
    </edge>
    <edge source="PRT" target="NLD">
      <data key="d0">24608</data>
    </edge>
    <edge source="PRT" target="ESP">
      <data key="d0">478690</data>
    </edge>
    <edge source="PRT" target="GBR">
      <data key="d0">33784</data>
    </edge>
    <edge source="SWE" target="DZA">
      <data key="d0">71041</data>
    </edge>
    <edge source="SWE" target="AUS">
      <data key="d0">261029</data>
    </edge>
    <edge source="SWE" target="AUT">
      <data key="d0">180822</data>
    </edge>
    <edge source="SWE" target="BEL">
      <data key="d0">3193349</data>
    </edge>
    <edge source="SWE" target="BRA">
      <data key="d0">159105</data>
    </edge>
    <edge source="SWE" target="BGR">
      <data key="d0">86428</data>
    </edge>
    <edge source="SWE" target="BLR">
      <data key="d0">29464</data>
    </edge>
    <edge source="SWE" target="CAN">
      <data key="d0">30555</data>
    </edge>
    <edge source="SWE" target="LKA">
      <data key="d0">215960</data>
    </edge>
    <edge source="SWE" target="CHL">
      <data key="d0">169800</data>
    </edge>
    <edge source="SWE" target="CHN">
      <data key="d0">397000</data>
    </edge>
    <edge source="SWE" target="HRV">
      <data key="d0">187478</data>
    </edge>
    <edge source="SWE" target="CZE">
      <data key="d0">201555</data>
    </edge>
    <edge source="SWE" target="DNK">
      <data key="d0">5510528</data>
    </edge>
    <edge source="SWE" target="EST">
      <data key="d0">121675</data>
    </edge>
    <edge source="SWE" target="FIN">
      <data key="d0">4495985</data>
    </edge>
    <edge source="SWE" target="FRA">
      <data key="d0">4499477</data>
    </edge>
    <edge source="SWE" target="DEU">
      <data key="d0">16239125</data>
    </edge>
    <edge source="SWE" target="GRC">
      <data key="d0">332943</data>
    </edge>
    <edge source="SWE" target="HUN">
      <data key="d0">1730954</data>
    </edge>
    <edge source="SWE" target="IDN">
      <data key="d0">114691</data>
    </edge>
    <edge source="SWE" target="IRL">
      <data key="d0">699169</data>
    </edge>
    <edge source="SWE" target="ISR">
      <data key="d0">38085</data>
    </edge>
    <edge source="SWE" target="ITA">
      <data key="d0">45069</data>
    </edge>
    <edge source="SWE" target="JPN">
      <data key="d0">998501</data>
    </edge>
    <edge source="SWE" target="JOR">
      <data key="d0">24226</data>
    </edge>
    <edge source="SWE" target="KOR">
      <data key="d0">2987320</data>
    </edge>
    <edge source="SWE" target="LVA">
      <data key="d0">71587</data>
    </edge>
    <edge source="SWE" target="LTU">
      <data key="d0">622454</data>
    </edge>
    <edge source="SWE" target="MYS">
      <data key="d0">823573</data>
    </edge>
    <edge source="SWE" target="MEX">
      <data key="d0">48779</data>
    </edge>
    <edge source="SWE" target="MDA">
      <data key="d0">30446</data>
    </edge>
    <edge source="SWE" target="MAR">
      <data key="d0">149612</data>
    </edge>
    <edge source="SWE" target="NLD">
      <data key="d0">4928014</data>
    </edge>
    <edge source="SWE" target="NOR">
      <data key="d0">5965146</data>
    </edge>
    <edge source="SWE" target="POL">
      <data key="d0">1280046</data>
    </edge>
    <edge source="SWE" target="PRT">
      <data key="d0">127459</data>
    </edge>
    <edge source="SWE" target="ROU">
      <data key="d0">248370</data>
    </edge>
    <edge source="SWE" target="RUS">
      <data key="d0">526641</data>
    </edge>
    <edge source="SWE" target="SAU">
      <data key="d0">232220</data>
    </edge>
    <edge source="SWE" target="SGP">
      <data key="d0">42996</data>
    </edge>
    <edge source="SWE" target="SVK">
      <data key="d0">52708</data>
    </edge>
    <edge source="SWE" target="ESP">
      <data key="d0">1062449</data>
    </edge>
    <edge source="SWE" target="CHE">
      <data key="d0">258410</data>
    </edge>
    <edge source="SWE" target="THA">
      <data key="d0">11240</data>
    </edge>
    <edge source="SWE" target="ARE">
      <data key="d0">10585</data>
    </edge>
    <edge source="SWE" target="TUR">
      <data key="d0">593754</data>
    </edge>
    <edge source="SWE" target="UKR">
      <data key="d0">123421</data>
    </edge>
    <edge source="SWE" target="EGY">
      <data key="d0">44851</data>
    </edge>
    <edge source="SWE" target="GBR">
      <data key="d0">3249658</data>
    </edge>
    <edge source="SWE" target="USA">
      <data key="d0">73660</data>
    </edge>
    <edge source="SWE" target="SRB">
      <data key="d0">23571</data>
    </edge>
    <edge source="EGY" target="PSE">
      <data key="d0">28108</data>
    </edge>
    <edge source="TZA" target="BEL">
      <data key="d0">58120</data>
    </edge>
    <edge source="TZA" target="DEU">
      <data key="d0">142278</data>
    </edge>
    <edge source="TZA" target="ISR">
      <data key="d0">102904</data>
    </edge>
    <edge source="TZA" target="ITA">
      <data key="d0">49312</data>
    </edge>
    <edge source="TZA" target="JPN">
      <data key="d0">340848</data>
    </edge>
    <edge source="TZA" target="NLD">
      <data key="d0">162709</data>
    </edge>
    <edge source="TZA" target="POL">
      <data key="d0">59658</data>
    </edge>
    <edge source="TZA" target="IND">
      <data key="d0">21252</data>
    </edge>
    <edge source="TZA" target="ESP">
      <data key="d0">56389</data>
    </edge>
    <edge source="TZA" target="GBR">
      <data key="d0">346195</data>
    </edge>
    <edge source="TZA" target="USA">
      <data key="d0">428844</data>
    </edge>
    <edge source="BWA" target="ZAF">
      <data key="d0">31314</data>
    </edge>
    <edge source="CAN" target="CHL">
      <data key="d0">212022</data>
    </edge>
    <edge source="CAN" target="CHN">
      <data key="d0">1799575</data>
    </edge>
    <edge source="CAN" target="CZE">
      <data key="d0">35137</data>
    </edge>
    <edge source="CAN" target="DNK">
      <data key="d0">46889</data>
    </edge>
    <edge source="CAN" target="FRA">
      <data key="d0">30775</data>
    </edge>
    <edge source="CAN" target="GHA">
      <data key="d0">25951</data>
    </edge>
    <edge source="CAN" target="JPN">
      <data key="d0">74848</data>
    </edge>
    <edge source="CAN" target="NZL">
      <data key="d0">47658</data>
    </edge>
    <edge source="CAN" target="PHL">
      <data key="d0">64543</data>
    </edge>
    <edge source="CAN" target="VNM">
      <data key="d0">25093</data>
    </edge>
    <edge source="CAN" target="GBR">
      <data key="d0">19666</data>
    </edge>
    <edge source="CAN" target="USA">
      <data key="d0">65657280</data>
    </edge>
    <edge source="ECU" target="CHL">
      <data key="d0">2661134</data>
    </edge>
    <edge source="ECU" target="COL">
      <data key="d0">3143018</data>
    </edge>
    <edge source="ECU" target="PER">
      <data key="d0">603135</data>
    </edge>
    <edge source="GTM" target="CAN">
      <data key="d0">27600</data>
    </edge>
    <edge source="GTM" target="CRI">
      <data key="d0">213420</data>
    </edge>
    <edge source="GTM" target="SLV">
      <data key="d0">3320715</data>
    </edge>
    <edge source="GTM" target="HND">
      <data key="d0">349195</data>
    </edge>
    <edge source="GTM" target="NIC">
      <data key="d0">534713</data>
    </edge>
    <edge source="GTM" target="USA">
      <data key="d0">86150</data>
    </edge>
    <edge source="GHA" target="DNK">
      <data key="d0">14704</data>
    </edge>
    <edge source="GHA" target="DEU">
      <data key="d0">40852</data>
    </edge>
    <edge source="GHA" target="NLD">
      <data key="d0">74404</data>
    </edge>
    <edge source="GHA" target="NER">
      <data key="d0">15448</data>
    </edge>
    <edge source="GHA" target="GBR">
      <data key="d0">61362</data>
    </edge>
    <edge source="GHA" target="USA">
      <data key="d0">283791</data>
    </edge>
    <edge source="CAF" target="FRA">
      <data key="d0">38272</data>
    </edge>
    <edge source="HND" target="CRI">
      <data key="d0">14524</data>
    </edge>
    <edge source="HND" target="SLV">
      <data key="d0">892181</data>
    </edge>
    <edge source="HND" target="GTM">
      <data key="d0">36324</data>
    </edge>
    <edge source="HND" target="NIC">
      <data key="d0">16513</data>
    </edge>
    <edge source="SLV" target="GTM">
      <data key="d0">2111717</data>
    </edge>
    <edge source="SLV" target="HND">
      <data key="d0">2002335</data>
    </edge>
    <edge source="SLV" target="NIC">
      <data key="d0">58399</data>
    </edge>
    <edge source="ETH" target="DEU">
      <data key="d0">255409</data>
    </edge>
    <edge source="ETH" target="JPN">
      <data key="d0">430198</data>
    </edge>
    <edge source="ETH" target="NLD">
      <data key="d0">59464</data>
    </edge>
    <edge source="ETH" target="USA">
      <data key="d0">150632</data>
    </edge>
    <edge source="SAU" target="JOR">
      <data key="d0">65600</data>
    </edge>
    <edge source="SAU" target="LBN">
      <data key="d0">448267</data>
    </edge>
    <edge source="SAU" target="OMN">
      <data key="d0">190667</data>
    </edge>
    <edge source="SAU" target="ARE">
      <data key="d0">995201</data>
    </edge>
    <edge source="SAU" target="USA">
      <data key="d0">26667</data>
    </edge>
    <edge source="SEN" target="USA">
      <data key="d0">18370</data>
    </edge>
    <edge source="KGZ" target="DEU">
      <data key="d0">135140</data>
    </edge>
    <edge source="KGZ" target="KAZ">
      <data key="d0">34838</data>
    </edge>
    <edge source="KGZ" target="RUS">
      <data key="d0">28232</data>
    </edge>
    <edge source="KGZ" target="TUR">
      <data key="d0">29446</data>
    </edge>
    <edge source="OMN" target="BEL">
      <data key="d0">41576</data>
    </edge>
    <edge source="OMN" target="DEU">
      <data key="d0">14268</data>
    </edge>
    <edge source="OMN" target="LBN">
      <data key="d0">43802</data>
    </edge>
    <edge source="OMN" target="NLD">
      <data key="d0">15730</data>
    </edge>
    <edge source="OMN" target="PAK">
      <data key="d0">49792</data>
    </edge>
    <edge source="OMN" target="SAU">
      <data key="d0">16255</data>
    </edge>
    <edge source="OMN" target="ARE">
      <data key="d0">626520</data>
    </edge>
    <edge source="OMN" target="TZA">
      <data key="d0">39217</data>
    </edge>
    <edge source="TGO" target="BEN">
      <data key="d0">16461</data>
    </edge>
  </graph>
</graphml>
