# Supplementary material for: Core-periphery structure in sectoral international trade networks: A new approach to an old theory
Source: PLoS One. 2020 Apr 2;15(4):e0229547. doi: 10.1371/journal.pone.0229547 (PMC7117750; doi:10.1371/journal.pone.0229547)
Supplement: S8 File — (ZIP) [file pone.0229547.s008.zip › S8_File/Networks 2000/5-VEGETABLES AND FRUIT.graphml]

<?xml version='1.0' encoding='utf-8'?>
<graphml xmlns="http://graphml.graphdrawing.org/xmlns" xmlns:xsi="http://www.w3.org/2001/XMLSchema-instance" xsi:schemaLocation="http://graphml.graphdrawing.org/xmlns http://graphml.graphdrawing.org/xmlns/1.0/graphml.xsd">
  <key attr.name="weight" attr.type="long" for="edge" id="d0" />
  <graph edgedefault="directed">
    <node id="ALB" />
    <node id="BGR" />
    <node id="HRV" />
    <node id="GRC" />
    <node id="ITA" />
    <node id="CHE" />
    <node id="MKD" />
    <node id="SRB" />
    <node id="DZA" />
    <node id="BEL" />
    <node id="CAN" />
    <node id="FRA" />
    <node id="MAR" />
    <node id="NLD" />
    <node id="ROU" />
    <node id="SAU" />
    <node id="ESP" />
    <node id="SWE" />
    <node id="ARE" />
    <node id="TUN" />
    <node id="USA" />
    <node id="AZE" />
    <node id="AUT" />
    <node id="BLR" />
    <node id="CZE" />
    <node id="EST" />
    <node id="GEO" />
    <node id="DEU" />
    <node id="KAZ" />
    <node id="LVA" />
    <node id="LTU" />
    <node id="MDA" />
    <node id="POL" />
    <node id="RUS" />
    <node id="SVK" />
    <node id="SVN" />
    <node id="TUR" />
    <node id="UKR" />
    <node id="ARG" />
    <node id="AUS" />
    <node id="BOL" />
    <node id="BRA" />
    <node id="CHL" />
    <node id="CHN" />
    <node id="COL" />
    <node id="CRI" />
    <node id="DNK" />
    <node id="ECU" />
    <node id="FIN" />
    <node id="GHA" />
    <node id="GTM" />
    <node id="HND" />
    <node id="HKG" />
    <node id="HUN" />
    <node id="IDN" />
    <node id="ISR" />
    <node id="JAM" />
    <node id="JPN" />
    <node id="JOR" />
    <node id="KOR" />
    <node id="LBN" />
    <node id="MYS" />
    <node id="MEX" />
    <node id="OMN" />
    <node id="NZL" />
    <node id="NIC" />
    <node id="NOR" />
    <node id="PAN" />
    <node id="PRY" />
    <node id="PER" />
    <node id="PHL" />
    <node id="PRT" />
    <node id="SGP" />
    <node id="VNM" />
    <node id="ZAF" />
    <node id="EGY" />
    <node id="GBR" />
    <node id="URY" />
    <node id="KHM" />
    <node id="LKA" />
    <node id="ETH" />
    <node id="IRL" />
    <node id="MUS" />
    <node id="MOZ" />
    <node id="PAK" />
    <node id="IND" />
    <node id="THA" />
    <node id="ARM" />
    <node id="NAM" />
    <node id="CMR" />
    <node id="BEN" />
    <node id="GMB" />
    <node id="CIV" />
    <node id="MRT" />
    <node id="SEN" />
    <node id="BWA" />
    <node id="MWI" />
    <node id="SLV" />
    <node id="KGZ" />
    <node id="UGA" />
    <node id="TZA" />
    <node id="PSE" />
    <node id="MDG" />
    <node id="BFA" />
    <node id="BDI" />
    <node id="ZWE" />
    <node id="CAF" />
    <node id="NER" />
    <node id="TGO" />
    <edge source="ALB" target="BGR">
      <data key="d0">42305</data>
    </edge>
    <edge source="ALB" target="HRV">
      <data key="d0">27741</data>
    </edge>
    <edge source="ALB" target="GRC">
      <data key="d0">623304</data>
    </edge>
    <edge source="ALB" target="ITA">
      <data key="d0">417955</data>
    </edge>
    <edge source="ALB" target="CHE">
      <data key="d0">26853</data>
    </edge>
    <edge source="ALB" target="MKD">
      <data key="d0">13612</data>
    </edge>
    <edge source="ALB" target="SRB">
      <data key="d0">884475</data>
    </edge>
    <edge source="BGR" target="ALB">
      <data key="d0">579855</data>
    </edge>
    <edge source="BGR" target="AZE">
      <data key="d0">162374</data>
    </edge>
    <edge source="BGR" target="AUS">
      <data key="d0">113692</data>
    </edge>
    <edge source="BGR" target="AUT">
      <data key="d0">4308312</data>
    </edge>
    <edge source="BGR" target="ARM">
      <data key="d0">338732</data>
    </edge>
    <edge source="BGR" target="BEL">
      <data key="d0">236224</data>
    </edge>
    <edge source="BGR" target="BLR">
      <data key="d0">220655</data>
    </edge>
    <edge source="BGR" target="CAN">
      <data key="d0">531852</data>
    </edge>
    <edge source="BGR" target="LKA">
      <data key="d0">64345</data>
    </edge>
    <edge source="BGR" target="HRV">
      <data key="d0">429311</data>
    </edge>
    <edge source="BGR" target="CZE">
      <data key="d0">1661547</data>
    </edge>
    <edge source="BGR" target="EST">
      <data key="d0">29682</data>
    </edge>
    <edge source="BGR" target="FIN">
      <data key="d0">44064</data>
    </edge>
    <edge source="BGR" target="FRA">
      <data key="d0">1151401</data>
    </edge>
    <edge source="BGR" target="GEO">
      <data key="d0">375448</data>
    </edge>
    <edge source="BGR" target="DEU">
      <data key="d0">10717107</data>
    </edge>
    <edge source="BGR" target="GRC">
      <data key="d0">5335736</data>
    </edge>
    <edge source="BGR" target="HUN">
      <data key="d0">136004</data>
    </edge>
    <edge source="BGR" target="ISR">
      <data key="d0">682064</data>
    </edge>
    <edge source="BGR" target="ITA">
      <data key="d0">6548470</data>
    </edge>
    <edge source="BGR" target="JPN">
      <data key="d0">326043</data>
    </edge>
    <edge source="BGR" target="KAZ">
      <data key="d0">29685</data>
    </edge>
    <edge source="BGR" target="JOR">
      <data key="d0">391497</data>
    </edge>
    <edge source="BGR" target="LBN">
      <data key="d0">134813</data>
    </edge>
    <edge source="BGR" target="LVA">
      <data key="d0">47654</data>
    </edge>
    <edge source="BGR" target="LTU">
      <data key="d0">18947</data>
    </edge>
    <edge source="BGR" target="MEX">
      <data key="d0">264958</data>
    </edge>
    <edge source="BGR" target="MDA">
      <data key="d0">172658</data>
    </edge>
    <edge source="BGR" target="NLD">
      <data key="d0">643301</data>
    </edge>
    <edge source="BGR" target="POL">
      <data key="d0">1010340</data>
    </edge>
    <edge source="BGR" target="ROU">
      <data key="d0">1081683</data>
    </edge>
    <edge source="BGR" target="RUS">
      <data key="d0">2222074</data>
    </edge>
    <edge source="BGR" target="IND">
      <data key="d0">10756</data>
    </edge>
    <edge source="BGR" target="SVK">
      <data key="d0">113858</data>
    </edge>
    <edge source="BGR" target="VNM">
      <data key="d0">49554</data>
    </edge>
    <edge source="BGR" target="SVN">
      <data key="d0">289844</data>
    </edge>
    <edge source="BGR" target="ZAF">
      <data key="d0">40573</data>
    </edge>
    <edge source="BGR" target="ESP">
      <data key="d0">722435</data>
    </edge>
    <edge source="BGR" target="SWE">
      <data key="d0">135064</data>
    </edge>
    <edge source="BGR" target="CHE">
      <data key="d0">604825</data>
    </edge>
    <edge source="BGR" target="TUR">
      <data key="d0">2193003</data>
    </edge>
    <edge source="BGR" target="UKR">
      <data key="d0">79064</data>
    </edge>
    <edge source="BGR" target="MKD">
      <data key="d0">1269764</data>
    </edge>
    <edge source="BGR" target="GBR">
      <data key="d0">292579</data>
    </edge>
    <edge source="BGR" target="USA">
      <data key="d0">1996744</data>
    </edge>
    <edge source="BGR" target="SRB">
      <data key="d0">3298341</data>
    </edge>
    <edge source="HRV" target="AUS">
      <data key="d0">702124</data>
    </edge>
    <edge source="HRV" target="AUT">
      <data key="d0">410035</data>
    </edge>
    <edge source="HRV" target="CAN">
      <data key="d0">321764</data>
    </edge>
    <edge source="HRV" target="CZE">
      <data key="d0">111948</data>
    </edge>
    <edge source="HRV" target="FRA">
      <data key="d0">365145</data>
    </edge>
    <edge source="HRV" target="DEU">
      <data key="d0">2703944</data>
    </edge>
    <edge source="HRV" target="HUN">
      <data key="d0">633965</data>
    </edge>
    <edge source="HRV" target="ITA">
      <data key="d0">1957095</data>
    </edge>
    <edge source="HRV" target="MDA">
      <data key="d0">18264</data>
    </edge>
    <edge source="HRV" target="NLD">
      <data key="d0">441883</data>
    </edge>
    <edge source="HRV" target="NOR">
      <data key="d0">16495</data>
    </edge>
    <edge source="HRV" target="POL">
      <data key="d0">168496</data>
    </edge>
    <edge source="HRV" target="SVK">
      <data key="d0">74949</data>
    </edge>
    <edge source="HRV" target="SVN">
      <data key="d0">2851616</data>
    </edge>
    <edge source="HRV" target="SWE">
      <data key="d0">444873</data>
    </edge>
    <edge source="HRV" target="CHE">
      <data key="d0">249383</data>
    </edge>
    <edge source="HRV" target="TUR">
      <data key="d0">161063</data>
    </edge>
    <edge source="HRV" target="MKD">
      <data key="d0">134535</data>
    </edge>
    <edge source="HRV" target="USA">
      <data key="d0">407000</data>
    </edge>
    <edge source="HRV" target="SRB">
      <data key="d0">712198</data>
    </edge>
    <edge source="GRC" target="ALB">
      <data key="d0">13605668</data>
    </edge>
    <edge source="GRC" target="ARG">
      <data key="d0">3576000</data>
    </edge>
    <edge source="GRC" target="AUS">
      <data key="d0">13605837</data>
    </edge>
    <edge source="GRC" target="AUT">
      <data key="d0">12616454</data>
    </edge>
    <edge source="GRC" target="ARM">
      <data key="d0">11807</data>
    </edge>
    <edge source="GRC" target="BEL">
      <data key="d0">13919841</data>
    </edge>
    <edge source="GRC" target="BOL">
      <data key="d0">32451</data>
    </edge>
    <edge source="GRC" target="BRA">
      <data key="d0">5134558</data>
    </edge>
    <edge source="GRC" target="BGR">
      <data key="d0">25535254</data>
    </edge>
    <edge source="GRC" target="BDI">
      <data key="d0">31884</data>
    </edge>
    <edge source="GRC" target="BLR">
      <data key="d0">657431</data>
    </edge>
    <edge source="GRC" target="CAN">
      <data key="d0">31048830</data>
    </edge>
    <edge source="GRC" target="LKA">
      <data key="d0">34187</data>
    </edge>
    <edge source="GRC" target="CHL">
      <data key="d0">133417</data>
    </edge>
    <edge source="GRC" target="CHN">
      <data key="d0">121457</data>
    </edge>
    <edge source="GRC" target="COL">
      <data key="d0">63073</data>
    </edge>
    <edge source="GRC" target="CRI">
      <data key="d0">149018</data>
    </edge>
    <edge source="GRC" target="HRV">
      <data key="d0">3471487</data>
    </edge>
    <edge source="GRC" target="CZE">
      <data key="d0">14809021</data>
    </edge>
    <edge source="GRC" target="DNK">
      <data key="d0">3146837</data>
    </edge>
    <edge source="GRC" target="ECU">
      <data key="d0">26518</data>
    </edge>
    <edge source="GRC" target="ETH">
      <data key="d0">67458</data>
    </edge>
    <edge source="GRC" target="EST">
      <data key="d0">297466</data>
    </edge>
    <edge source="GRC" target="FIN">
      <data key="d0">3510684</data>
    </edge>
    <edge source="GRC" target="FRA">
      <data key="d0">25713214</data>
    </edge>
    <edge source="GRC" target="PSE">
      <data key="d0">221269</data>
    </edge>
    <edge source="GRC" target="DEU">
      <data key="d0">200251922</data>
    </edge>
    <edge source="GRC" target="GTM">
      <data key="d0">19392</data>
    </edge>
    <edge source="GRC" target="HKG">
      <data key="d0">200706</data>
    </edge>
    <edge source="GRC" target="HUN">
      <data key="d0">12378580</data>
    </edge>
    <edge source="GRC" target="IDN">
      <data key="d0">23185</data>
    </edge>
    <edge source="GRC" target="IRL">
      <data key="d0">484757</data>
    </edge>
    <edge source="GRC" target="ISR">
      <data key="d0">5344529</data>
    </edge>
    <edge source="GRC" target="ITA">
      <data key="d0">65716383</data>
    </edge>
    <edge source="GRC" target="JPN">
      <data key="d0">10756689</data>
    </edge>
    <edge source="GRC" target="JOR">
      <data key="d0">113826</data>
    </edge>
    <edge source="GRC" target="KOR">
      <data key="d0">1095222</data>
    </edge>
    <edge source="GRC" target="LBN">
      <data key="d0">1547382</data>
    </edge>
    <edge source="GRC" target="LVA">
      <data key="d0">1176261</data>
    </edge>
    <edge source="GRC" target="LTU">
      <data key="d0">1433365</data>
    </edge>
    <edge source="GRC" target="MDG">
      <data key="d0">22345</data>
    </edge>
    <edge source="GRC" target="MYS">
      <data key="d0">79232</data>
    </edge>
    <edge source="GRC" target="MRT">
      <data key="d0">18750</data>
    </edge>
    <edge source="GRC" target="MEX">
      <data key="d0">12944240</data>
    </edge>
    <edge source="GRC" target="MDA">
      <data key="d0">266301</data>
    </edge>
    <edge source="GRC" target="MAR">
      <data key="d0">78475</data>
    </edge>
    <edge source="GRC" target="OMN">
      <data key="d0">82910</data>
    </edge>
    <edge source="GRC" target="NLD">
      <data key="d0">107765561</data>
    </edge>
    <edge source="GRC" target="NZL">
      <data key="d0">775125</data>
    </edge>
    <edge source="GRC" target="NOR">
      <data key="d0">2166163</data>
    </edge>
    <edge source="GRC" target="PAK">
      <data key="d0">19050</data>
    </edge>
    <edge source="GRC" target="PAN">
      <data key="d0">814002</data>
    </edge>
    <edge source="GRC" target="PRY">
      <data key="d0">1181013</data>
    </edge>
    <edge source="GRC" target="PER">
      <data key="d0">242505</data>
    </edge>
    <edge source="GRC" target="PHL">
      <data key="d0">1622641</data>
    </edge>
    <edge source="GRC" target="POL">
      <data key="d0">47201277</data>
    </edge>
    <edge source="GRC" target="PRT">
      <data key="d0">2705201</data>
    </edge>
    <edge source="GRC" target="ROU">
      <data key="d0">18894949</data>
    </edge>
    <edge source="GRC" target="RUS">
      <data key="d0">18454294</data>
    </edge>
    <edge source="GRC" target="SAU">
      <data key="d0">8688063</data>
    </edge>
    <edge source="GRC" target="SGP">
      <data key="d0">533716</data>
    </edge>
    <edge source="GRC" target="SVK">
      <data key="d0">3813627</data>
    </edge>
    <edge source="GRC" target="SVN">
      <data key="d0">3020294</data>
    </edge>
    <edge source="GRC" target="ZAF">
      <data key="d0">753939</data>
    </edge>
    <edge source="GRC" target="ZWE">
      <data key="d0">13158</data>
    </edge>
    <edge source="GRC" target="ESP">
      <data key="d0">5576284</data>
    </edge>
    <edge source="GRC" target="SWE">
      <data key="d0">8120251</data>
    </edge>
    <edge source="GRC" target="CHE">
      <data key="d0">4554533</data>
    </edge>
    <edge source="GRC" target="THA">
      <data key="d0">744025</data>
    </edge>
    <edge source="GRC" target="ARE">
      <data key="d0">2539846</data>
    </edge>
    <edge source="GRC" target="TUN">
      <data key="d0">122794</data>
    </edge>
    <edge source="GRC" target="TUR">
      <data key="d0">1671672</data>
    </edge>
    <edge source="GRC" target="UKR">
      <data key="d0">2532022</data>
    </edge>
    <edge source="GRC" target="MKD">
      <data key="d0">24035377</data>
    </edge>
    <edge source="GRC" target="EGY">
      <data key="d0">3279908</data>
    </edge>
    <edge source="GRC" target="GBR">
      <data key="d0">128080643</data>
    </edge>
    <edge source="GRC" target="TZA">
      <data key="d0">183357</data>
    </edge>
    <edge source="GRC" target="USA">
      <data key="d0">56565232</data>
    </edge>
    <edge source="GRC" target="URY">
      <data key="d0">2971829</data>
    </edge>
    <edge source="GRC" target="SRB">
      <data key="d0">8492933</data>
    </edge>
    <edge source="ITA" target="ALB">
      <data key="d0">6130516</data>
    </edge>
    <edge source="ITA" target="DZA">
      <data key="d0">946570</data>
    </edge>
    <edge source="ITA" target="ARG">
      <data key="d0">6191648</data>
    </edge>
    <edge source="ITA" target="AUS">
      <data key="d0">25952479</data>
    </edge>
    <edge source="ITA" target="AUT">
      <data key="d0">183996846</data>
    </edge>
    <edge source="ITA" target="ARM">
      <data key="d0">38932</data>
    </edge>
    <edge source="ITA" target="BEL">
      <data key="d0">129970796</data>
    </edge>
    <edge source="ITA" target="BRA">
      <data key="d0">10591404</data>
    </edge>
    <edge source="ITA" target="BGR">
      <data key="d0">3406507</data>
    </edge>
    <edge source="ITA" target="BDI">
      <data key="d0">57266</data>
    </edge>
    <edge source="ITA" target="BLR">
      <data key="d0">2662886</data>
    </edge>
    <edge source="ITA" target="CMR">
      <data key="d0">2536735</data>
    </edge>
    <edge source="ITA" target="CAN">
      <data key="d0">33172027</data>
    </edge>
    <edge source="ITA" target="CAF">
      <data key="d0">23640</data>
    </edge>
    <edge source="ITA" target="LKA">
      <data key="d0">938619</data>
    </edge>
    <edge source="ITA" target="CHL">
      <data key="d0">234807</data>
    </edge>
    <edge source="ITA" target="CHN">
      <data key="d0">862191</data>
    </edge>
    <edge source="ITA" target="COL">
      <data key="d0">254463</data>
    </edge>
    <edge source="ITA" target="CRI">
      <data key="d0">431189</data>
    </edge>
    <edge source="ITA" target="HRV">
      <data key="d0">28646253</data>
    </edge>
    <edge source="ITA" target="CZE">
      <data key="d0">47567590</data>
    </edge>
    <edge source="ITA" target="BEN">
      <data key="d0">15235825</data>
    </edge>
    <edge source="ITA" target="DNK">
      <data key="d0">58339674</data>
    </edge>
    <edge source="ITA" target="ECU">
      <data key="d0">23376</data>
    </edge>
    <edge source="ITA" target="SLV">
      <data key="d0">37675</data>
    </edge>
    <edge source="ITA" target="ETH">
      <data key="d0">243789</data>
    </edge>
    <edge source="ITA" target="EST">
      <data key="d0">1993775</data>
    </edge>
    <edge source="ITA" target="FIN">
      <data key="d0">15008805</data>
    </edge>
    <edge source="ITA" target="FRA">
      <data key="d0">481770343</data>
    </edge>
    <edge source="ITA" target="GEO">
      <data key="d0">252601</data>
    </edge>
    <edge source="ITA" target="GMB">
      <data key="d0">4823523</data>
    </edge>
    <edge source="ITA" target="DEU">
      <data key="d0">1398274665</data>
    </edge>
    <edge source="ITA" target="GHA">
      <data key="d0">8513687</data>
    </edge>
    <edge source="ITA" target="GRC">
      <data key="d0">83629530</data>
    </edge>
    <edge source="ITA" target="GTM">
      <data key="d0">146765</data>
    </edge>
    <edge source="ITA" target="HND">
      <data key="d0">11655</data>
    </edge>
    <edge source="ITA" target="HKG">
      <data key="d0">5180974</data>
    </edge>
    <edge source="ITA" target="HUN">
      <data key="d0">13690096</data>
    </edge>
    <edge source="ITA" target="IDN">
      <data key="d0">137474</data>
    </edge>
    <edge source="ITA" target="IRL">
      <data key="d0">12604553</data>
    </edge>
    <edge source="ITA" target="ISR">
      <data key="d0">1399420</data>
    </edge>
    <edge source="ITA" target="CIV">
      <data key="d0">8795907</data>
    </edge>
    <edge source="ITA" target="JAM">
      <data key="d0">40266</data>
    </edge>
    <edge source="ITA" target="JPN">
      <data key="d0">55551738</data>
    </edge>
    <edge source="ITA" target="KAZ">
      <data key="d0">18025</data>
    </edge>
    <edge source="ITA" target="JOR">
      <data key="d0">177564</data>
    </edge>
    <edge source="ITA" target="KOR">
      <data key="d0">3558808</data>
    </edge>
    <edge source="ITA" target="LBN">
      <data key="d0">1950294</data>
    </edge>
    <edge source="ITA" target="LVA">
      <data key="d0">4537499</data>
    </edge>
    <edge source="ITA" target="LTU">
      <data key="d0">5196861</data>
    </edge>
    <edge source="ITA" target="MDG">
      <data key="d0">351100</data>
    </edge>
    <edge source="ITA" target="MYS">
      <data key="d0">1141253</data>
    </edge>
    <edge source="ITA" target="MRT">
      <data key="d0">1119022</data>
    </edge>
    <edge source="ITA" target="MUS">
      <data key="d0">1058686</data>
    </edge>
    <edge source="ITA" target="MEX">
      <data key="d0">877219</data>
    </edge>
    <edge source="ITA" target="MDA">
      <data key="d0">183708</data>
    </edge>
    <edge source="ITA" target="MAR">
      <data key="d0">740200</data>
    </edge>
    <edge source="ITA" target="MOZ">
      <data key="d0">127768</data>
    </edge>
    <edge source="ITA" target="OMN">
      <data key="d0">1380268</data>
    </edge>
    <edge source="ITA" target="NAM">
      <data key="d0">209084</data>
    </edge>
    <edge source="ITA" target="NLD">
      <data key="d0">139600693</data>
    </edge>
    <edge source="ITA" target="NZL">
      <data key="d0">3485764</data>
    </edge>
    <edge source="ITA" target="NIC">
      <data key="d0">11762</data>
    </edge>
    <edge source="ITA" target="NER">
      <data key="d0">912255</data>
    </edge>
    <edge source="ITA" target="NOR">
      <data key="d0">27742131</data>
    </edge>
    <edge source="ITA" target="PAK">
      <data key="d0">14325</data>
    </edge>
    <edge source="ITA" target="PAN">
      <data key="d0">122623</data>
    </edge>
    <edge source="ITA" target="PRY">
      <data key="d0">690933</data>
    </edge>
    <edge source="ITA" target="PER">
      <data key="d0">68652</data>
    </edge>
    <edge source="ITA" target="PHL">
      <data key="d0">920379</data>
    </edge>
    <edge source="ITA" target="POL">
      <data key="d0">68411040</data>
    </edge>
    <edge source="ITA" target="PRT">
      <data key="d0">10049326</data>
    </edge>
    <edge source="ITA" target="ROU">
      <data key="d0">5772949</data>
    </edge>
    <edge source="ITA" target="RUS">
      <data key="d0">26018420</data>
    </edge>
    <edge source="ITA" target="SAU">
      <data key="d0">14955194</data>
    </edge>
    <edge source="ITA" target="SEN">
      <data key="d0">649663</data>
    </edge>
    <edge source="ITA" target="IND">
      <data key="d0">515755</data>
    </edge>
    <edge source="ITA" target="SGP">
      <data key="d0">3472361</data>
    </edge>
    <edge source="ITA" target="SVK">
      <data key="d0">15326107</data>
    </edge>
    <edge source="ITA" target="VNM">
      <data key="d0">46833</data>
    </edge>
    <edge source="ITA" target="SVN">
      <data key="d0">43350543</data>
    </edge>
    <edge source="ITA" target="ZAF">
      <data key="d0">9066679</data>
    </edge>
    <edge source="ITA" target="ESP">
      <data key="d0">82719540</data>
    </edge>
    <edge source="ITA" target="SWE">
      <data key="d0">65499707</data>
    </edge>
    <edge source="ITA" target="CHE">
      <data key="d0">197380265</data>
    </edge>
    <edge source="ITA" target="THA">
      <data key="d0">549432</data>
    </edge>
    <edge source="ITA" target="TGO">
      <data key="d0">5388742</data>
    </edge>
    <edge source="ITA" target="ARE">
      <data key="d0">8466826</data>
    </edge>
    <edge source="ITA" target="TUN">
      <data key="d0">462904</data>
    </edge>
    <edge source="ITA" target="TUR">
      <data key="d0">1382544</data>
    </edge>
    <edge source="ITA" target="UGA">
      <data key="d0">63970</data>
    </edge>
    <edge source="ITA" target="UKR">
      <data key="d0">245250</data>
    </edge>
    <edge source="ITA" target="MKD">
      <data key="d0">269963</data>
    </edge>
    <edge source="ITA" target="EGY">
      <data key="d0">3549426</data>
    </edge>
    <edge source="ITA" target="GBR">
      <data key="d0">398639866</data>
    </edge>
    <edge source="ITA" target="TZA">
      <data key="d0">980211</data>
    </edge>
    <edge source="ITA" target="USA">
      <data key="d0">107949879</data>
    </edge>
    <edge source="ITA" target="BFA">
      <data key="d0">669353</data>
    </edge>
    <edge source="ITA" target="URY">
      <data key="d0">2112261</data>
    </edge>
    <edge source="ITA" target="SRB">
      <data key="d0">4808201</data>
    </edge>
    <edge source="CHE" target="ARG">
      <data key="d0">78765</data>
    </edge>
    <edge source="CHE" target="AUS">
      <data key="d0">334332</data>
    </edge>
    <edge source="CHE" target="AUT">
      <data key="d0">16183548</data>
    </edge>
    <edge source="CHE" target="BEL">
      <data key="d0">505213</data>
    </edge>
    <edge source="CHE" target="BRA">
      <data key="d0">163899</data>
    </edge>
    <edge source="CHE" target="BLR">
      <data key="d0">15056</data>
    </edge>
    <edge source="CHE" target="CAN">
      <data key="d0">1489684</data>
    </edge>
    <edge source="CHE" target="CHL">
      <data key="d0">16851</data>
    </edge>
    <edge source="CHE" target="CHN">
      <data key="d0">390721</data>
    </edge>
    <edge source="CHE" target="COL">
      <data key="d0">52184</data>
    </edge>
    <edge source="CHE" target="HRV">
      <data key="d0">100487</data>
    </edge>
    <edge source="CHE" target="CZE">
      <data key="d0">263051</data>
    </edge>
    <edge source="CHE" target="DNK">
      <data key="d0">142021</data>
    </edge>
    <edge source="CHE" target="EST">
      <data key="d0">10181</data>
    </edge>
    <edge source="CHE" target="FIN">
      <data key="d0">283622</data>
    </edge>
    <edge source="CHE" target="FRA">
      <data key="d0">7779545</data>
    </edge>
    <edge source="CHE" target="PSE">
      <data key="d0">18081</data>
    </edge>
    <edge source="CHE" target="DEU">
      <data key="d0">21501869</data>
    </edge>
    <edge source="CHE" target="GRC">
      <data key="d0">135904</data>
    </edge>
    <edge source="CHE" target="HKG">
      <data key="d0">1617798</data>
    </edge>
    <edge source="CHE" target="HUN">
      <data key="d0">385239</data>
    </edge>
    <edge source="CHE" target="IDN">
      <data key="d0">415517</data>
    </edge>
    <edge source="CHE" target="ISR">
      <data key="d0">2987385</data>
    </edge>
    <edge source="CHE" target="ITA">
      <data key="d0">2467952</data>
    </edge>
    <edge source="CHE" target="JPN">
      <data key="d0">2509623</data>
    </edge>
    <edge source="CHE" target="JOR">
      <data key="d0">69685</data>
    </edge>
    <edge source="CHE" target="KOR">
      <data key="d0">1090554</data>
    </edge>
    <edge source="CHE" target="LBN">
      <data key="d0">21287</data>
    </edge>
    <edge source="CHE" target="MYS">
      <data key="d0">322379</data>
    </edge>
    <edge source="CHE" target="MEX">
      <data key="d0">177536</data>
    </edge>
    <edge source="CHE" target="OMN">
      <data key="d0">267197</data>
    </edge>
    <edge source="CHE" target="NLD">
      <data key="d0">3762485</data>
    </edge>
    <edge source="CHE" target="NZL">
      <data key="d0">444950</data>
    </edge>
    <edge source="CHE" target="NOR">
      <data key="d0">2276972</data>
    </edge>
    <edge source="CHE" target="PHL">
      <data key="d0">208788</data>
    </edge>
    <edge source="CHE" target="POL">
      <data key="d0">1400844</data>
    </edge>
    <edge source="CHE" target="PRT">
      <data key="d0">210841</data>
    </edge>
    <edge source="CHE" target="ROU">
      <data key="d0">63566</data>
    </edge>
    <edge source="CHE" target="RUS">
      <data key="d0">357063</data>
    </edge>
    <edge source="CHE" target="SAU">
      <data key="d0">1118045</data>
    </edge>
    <edge source="CHE" target="IND">
      <data key="d0">68686</data>
    </edge>
    <edge source="CHE" target="SGP">
      <data key="d0">849179</data>
    </edge>
    <edge source="CHE" target="SVK">
      <data key="d0">264498</data>
    </edge>
    <edge source="CHE" target="ZAF">
      <data key="d0">102800</data>
    </edge>
    <edge source="CHE" target="ESP">
      <data key="d0">1264476</data>
    </edge>
    <edge source="CHE" target="SWE">
      <data key="d0">175645</data>
    </edge>
    <edge source="CHE" target="THA">
      <data key="d0">350019</data>
    </edge>
    <edge source="CHE" target="ARE">
      <data key="d0">285397</data>
    </edge>
    <edge source="CHE" target="TUN">
      <data key="d0">41986</data>
    </edge>
    <edge source="CHE" target="TUR">
      <data key="d0">106258</data>
    </edge>
    <edge source="CHE" target="EGY">
      <data key="d0">162029</data>
    </edge>
    <edge source="CHE" target="GBR">
      <data key="d0">707087</data>
    </edge>
    <edge source="CHE" target="USA">
      <data key="d0">6638971</data>
    </edge>
    <edge source="CHE" target="SRB">
      <data key="d0">73370</data>
    </edge>
    <edge source="MKD" target="ALB">
      <data key="d0">668240</data>
    </edge>
    <edge source="MKD" target="AUS">
      <data key="d0">751850</data>
    </edge>
    <edge source="MKD" target="AUT">
      <data key="d0">322298</data>
    </edge>
    <edge source="MKD" target="BEL">
      <data key="d0">91761</data>
    </edge>
    <edge source="MKD" target="BGR">
      <data key="d0">911308</data>
    </edge>
    <edge source="MKD" target="BLR">
      <data key="d0">77674</data>
    </edge>
    <edge source="MKD" target="CAN">
      <data key="d0">11470</data>
    </edge>
    <edge source="MKD" target="HRV">
      <data key="d0">2214206</data>
    </edge>
    <edge source="MKD" target="CZE">
      <data key="d0">542216</data>
    </edge>
    <edge source="MKD" target="FRA">
      <data key="d0">980418</data>
    </edge>
    <edge source="MKD" target="DEU">
      <data key="d0">2038924</data>
    </edge>
    <edge source="MKD" target="GRC">
      <data key="d0">1181696</data>
    </edge>
    <edge source="MKD" target="HUN">
      <data key="d0">292391</data>
    </edge>
    <edge source="MKD" target="ITA">
      <data key="d0">1963751</data>
    </edge>
    <edge source="MKD" target="LVA">
      <data key="d0">12669</data>
    </edge>
    <edge source="MKD" target="LTU">
      <data key="d0">17768</data>
    </edge>
    <edge source="MKD" target="NLD">
      <data key="d0">468628</data>
    </edge>
    <edge source="MKD" target="NZL">
      <data key="d0">46381</data>
    </edge>
    <edge source="MKD" target="NIC">
      <data key="d0">20588</data>
    </edge>
    <edge source="MKD" target="NOR">
      <data key="d0">19021</data>
    </edge>
    <edge source="MKD" target="POL">
      <data key="d0">329563</data>
    </edge>
    <edge source="MKD" target="ROU">
      <data key="d0">502134</data>
    </edge>
    <edge source="MKD" target="RUS">
      <data key="d0">61837</data>
    </edge>
    <edge source="MKD" target="SAU">
      <data key="d0">46522</data>
    </edge>
    <edge source="MKD" target="SVK">
      <data key="d0">109566</data>
    </edge>
    <edge source="MKD" target="SVN">
      <data key="d0">1898247</data>
    </edge>
    <edge source="MKD" target="SWE">
      <data key="d0">32380</data>
    </edge>
    <edge source="MKD" target="CHE">
      <data key="d0">323977</data>
    </edge>
    <edge source="MKD" target="EGY">
      <data key="d0">20505</data>
    </edge>
    <edge source="MKD" target="USA">
      <data key="d0">230294</data>
    </edge>
    <edge source="MKD" target="SRB">
      <data key="d0">12880530</data>
    </edge>
    <edge source="SRB" target="AUS">
      <data key="d0">12000</data>
    </edge>
    <edge source="SRB" target="AUT">
      <data key="d0">9609000</data>
    </edge>
    <edge source="SRB" target="BEL">
      <data key="d0">5833000</data>
    </edge>
    <edge source="SRB" target="BGR">
      <data key="d0">749000</data>
    </edge>
    <edge source="SRB" target="BLR">
      <data key="d0">20000</data>
    </edge>
    <edge source="SRB" target="CAN">
      <data key="d0">63000</data>
    </edge>
    <edge source="SRB" target="HRV">
      <data key="d0">2507000</data>
    </edge>
    <edge source="SRB" target="CZE">
      <data key="d0">845000</data>
    </edge>
    <edge source="SRB" target="DNK">
      <data key="d0">66000</data>
    </edge>
    <edge source="SRB" target="FIN">
      <data key="d0">143000</data>
    </edge>
    <edge source="SRB" target="FRA">
      <data key="d0">12525000</data>
    </edge>
    <edge source="SRB" target="DEU">
      <data key="d0">37257000</data>
    </edge>
    <edge source="SRB" target="GRC">
      <data key="d0">1796000</data>
    </edge>
    <edge source="SRB" target="HUN">
      <data key="d0">5342000</data>
    </edge>
    <edge source="SRB" target="IRL">
      <data key="d0">270000</data>
    </edge>
    <edge source="SRB" target="ISR">
      <data key="d0">24000</data>
    </edge>
    <edge source="SRB" target="ITA">
      <data key="d0">16417000</data>
    </edge>
    <edge source="SRB" target="JPN">
      <data key="d0">147000</data>
    </edge>
    <edge source="SRB" target="MAR">
      <data key="d0">15000</data>
    </edge>
    <edge source="SRB" target="NLD">
      <data key="d0">3519000</data>
    </edge>
    <edge source="SRB" target="NOR">
      <data key="d0">135000</data>
    </edge>
    <edge source="SRB" target="POL">
      <data key="d0">234000</data>
    </edge>
    <edge source="SRB" target="ROU">
      <data key="d0">45000</data>
    </edge>
    <edge source="SRB" target="RUS">
      <data key="d0">2767000</data>
    </edge>
    <edge source="SRB" target="SVK">
      <data key="d0">120000</data>
    </edge>
    <edge source="SRB" target="SVN">
      <data key="d0">277000</data>
    </edge>
    <edge source="SRB" target="ESP">
      <data key="d0">132000</data>
    </edge>
    <edge source="SRB" target="SWE">
      <data key="d0">2151000</data>
    </edge>
    <edge source="SRB" target="CHE">
      <data key="d0">2618000</data>
    </edge>
    <edge source="SRB" target="TUR">
      <data key="d0">167000</data>
    </edge>
    <edge source="SRB" target="MKD">
      <data key="d0">5697000</data>
    </edge>
    <edge source="SRB" target="GBR">
      <data key="d0">2654000</data>
    </edge>
    <edge source="SRB" target="USA">
      <data key="d0">48000</data>
    </edge>
    <edge source="DZA" target="BEL">
      <data key="d0">1903887</data>
    </edge>
    <edge source="DZA" target="CAN">
      <data key="d0">310353</data>
    </edge>
    <edge source="DZA" target="FRA">
      <data key="d0">11488310</data>
    </edge>
    <edge source="DZA" target="ITA">
      <data key="d0">329018</data>
    </edge>
    <edge source="DZA" target="MAR">
      <data key="d0">904682</data>
    </edge>
    <edge source="DZA" target="NLD">
      <data key="d0">110548</data>
    </edge>
    <edge source="DZA" target="ROU">
      <data key="d0">80796</data>
    </edge>
    <edge source="DZA" target="SAU">
      <data key="d0">35836</data>
    </edge>
    <edge source="DZA" target="ESP">
      <data key="d0">1315193</data>
    </edge>
    <edge source="DZA" target="SWE">
      <data key="d0">20267</data>
    </edge>
    <edge source="DZA" target="CHE">
      <data key="d0">59167</data>
    </edge>
    <edge source="DZA" target="ARE">
      <data key="d0">11395</data>
    </edge>
    <edge source="DZA" target="TUN">
      <data key="d0">56863</data>
    </edge>
    <edge source="DZA" target="USA">
      <data key="d0">55206</data>
    </edge>
    <edge source="BEL" target="DZA">
      <data key="d0">1794482</data>
    </edge>
    <edge source="BEL" target="ARG">
      <data key="d0">1614224</data>
    </edge>
    <edge source="BEL" target="AUS">
      <data key="d0">2521957</data>
    </edge>
    <edge source="BEL" target="AUT">
      <data key="d0">67773718</data>
    </edge>
    <edge source="BEL" target="BRA">
      <data key="d0">5776783</data>
    </edge>
    <edge source="BEL" target="BGR">
      <data key="d0">447944</data>
    </edge>
    <edge source="BEL" target="BLR">
      <data key="d0">2470860</data>
    </edge>
    <edge source="BEL" target="CMR">
      <data key="d0">27903</data>
    </edge>
    <edge source="BEL" target="CAN">
      <data key="d0">10729053</data>
    </edge>
    <edge source="BEL" target="CHL">
      <data key="d0">983734</data>
    </edge>
    <edge source="BEL" target="CHN">
      <data key="d0">1055677</data>
    </edge>
    <edge source="BEL" target="COL">
      <data key="d0">1123596</data>
    </edge>
    <edge source="BEL" target="HRV">
      <data key="d0">1230662</data>
    </edge>
    <edge source="BEL" target="CZE">
      <data key="d0">8498452</data>
    </edge>
    <edge source="BEL" target="BEN">
      <data key="d0">94386</data>
    </edge>
    <edge source="BEL" target="DNK">
      <data key="d0">55911994</data>
    </edge>
    <edge source="BEL" target="ECU">
      <data key="d0">75229</data>
    </edge>
    <edge source="BEL" target="ETH">
      <data key="d0">940999</data>
    </edge>
    <edge source="BEL" target="EST">
      <data key="d0">1774596</data>
    </edge>
    <edge source="BEL" target="FIN">
      <data key="d0">25290151</data>
    </edge>
    <edge source="BEL" target="FRA">
      <data key="d0">787896321</data>
    </edge>
    <edge source="BEL" target="GEO">
      <data key="d0">13524</data>
    </edge>
    <edge source="BEL" target="GMB">
      <data key="d0">24561</data>
    </edge>
    <edge source="BEL" target="DEU">
      <data key="d0">1164745974</data>
    </edge>
    <edge source="BEL" target="GRC">
      <data key="d0">19095364</data>
    </edge>
    <edge source="BEL" target="GTM">
      <data key="d0">101036</data>
    </edge>
    <edge source="BEL" target="HKG">
      <data key="d0">815391</data>
    </edge>
    <edge source="BEL" target="HUN">
      <data key="d0">1900596</data>
    </edge>
    <edge source="BEL" target="IDN">
      <data key="d0">217352</data>
    </edge>
    <edge source="BEL" target="IRL">
      <data key="d0">31418228</data>
    </edge>
    <edge source="BEL" target="ISR">
      <data key="d0">1889913</data>
    </edge>
    <edge source="BEL" target="ITA">
      <data key="d0">119839714</data>
    </edge>
    <edge source="BEL" target="CIV">
      <data key="d0">529191</data>
    </edge>
    <edge source="BEL" target="JAM">
      <data key="d0">264763</data>
    </edge>
    <edge source="BEL" target="JPN">
      <data key="d0">3683451</data>
    </edge>
    <edge source="BEL" target="KAZ">
      <data key="d0">13870</data>
    </edge>
    <edge source="BEL" target="JOR">
      <data key="d0">872722</data>
    </edge>
    <edge source="BEL" target="KOR">
      <data key="d0">383313</data>
    </edge>
    <edge source="BEL" target="LBN">
      <data key="d0">1159385</data>
    </edge>
    <edge source="BEL" target="LVA">
      <data key="d0">2107156</data>
    </edge>
    <edge source="BEL" target="LTU">
      <data key="d0">2632488</data>
    </edge>
    <edge source="BEL" target="MYS">
      <data key="d0">1722527</data>
    </edge>
    <edge source="BEL" target="MRT">
      <data key="d0">210707</data>
    </edge>
    <edge source="BEL" target="MUS">
      <data key="d0">40540</data>
    </edge>
    <edge source="BEL" target="MEX">
      <data key="d0">363340</data>
    </edge>
    <edge source="BEL" target="MAR">
      <data key="d0">543329</data>
    </edge>
    <edge source="BEL" target="OMN">
      <data key="d0">678001</data>
    </edge>
    <edge source="BEL" target="NLD">
      <data key="d0">626600375</data>
    </edge>
    <edge source="BEL" target="NZL">
      <data key="d0">125014</data>
    </edge>
    <edge source="BEL" target="NOR">
      <data key="d0">12426092</data>
    </edge>
    <edge source="BEL" target="PAN">
      <data key="d0">37930</data>
    </edge>
    <edge source="BEL" target="PHL">
      <data key="d0">98000</data>
    </edge>
    <edge source="BEL" target="POL">
      <data key="d0">9030397</data>
    </edge>
    <edge source="BEL" target="PRT">
      <data key="d0">25017117</data>
    </edge>
    <edge source="BEL" target="ROU">
      <data key="d0">750165</data>
    </edge>
    <edge source="BEL" target="RUS">
      <data key="d0">68766513</data>
    </edge>
    <edge source="BEL" target="SAU">
      <data key="d0">3220870</data>
    </edge>
    <edge source="BEL" target="SEN">
      <data key="d0">154074</data>
    </edge>
    <edge source="BEL" target="IND">
      <data key="d0">20238</data>
    </edge>
    <edge source="BEL" target="SGP">
      <data key="d0">846695</data>
    </edge>
    <edge source="BEL" target="SVK">
      <data key="d0">2029985</data>
    </edge>
    <edge source="BEL" target="VNM">
      <data key="d0">50806</data>
    </edge>
    <edge source="BEL" target="SVN">
      <data key="d0">2327057</data>
    </edge>
    <edge source="BEL" target="ZAF">
      <data key="d0">656889</data>
    </edge>
    <edge source="BEL" target="ESP">
      <data key="d0">103025748</data>
    </edge>
    <edge source="BEL" target="SWE">
      <data key="d0">60140586</data>
    </edge>
    <edge source="BEL" target="CHE">
      <data key="d0">17465831</data>
    </edge>
    <edge source="BEL" target="THA">
      <data key="d0">113180</data>
    </edge>
    <edge source="BEL" target="ARE">
      <data key="d0">3857246</data>
    </edge>
    <edge source="BEL" target="TUN">
      <data key="d0">1606257</data>
    </edge>
    <edge source="BEL" target="TUR">
      <data key="d0">1479198</data>
    </edge>
    <edge source="BEL" target="UKR">
      <data key="d0">502792</data>
    </edge>
    <edge source="BEL" target="MKD">
      <data key="d0">15722</data>
    </edge>
    <edge source="BEL" target="EGY">
      <data key="d0">311960</data>
    </edge>
    <edge source="BEL" target="GBR">
      <data key="d0">447978774</data>
    </edge>
    <edge source="BEL" target="USA">
      <data key="d0">16386306</data>
    </edge>
    <edge source="BEL" target="URY">
      <data key="d0">530806</data>
    </edge>
    <edge source="BEL" target="SRB">
      <data key="d0">179716</data>
    </edge>
    <edge source="CAN" target="DZA">
      <data key="d0">27707616</data>
    </edge>
    <edge source="CAN" target="ARG">
      <data key="d0">1145812</data>
    </edge>
    <edge source="CAN" target="AUS">
      <data key="d0">6216720</data>
    </edge>
    <edge source="CAN" target="AUT">
      <data key="d0">240539</data>
    </edge>
    <edge source="CAN" target="BEL">
      <data key="d0">25079631</data>
    </edge>
    <edge source="CAN" target="BOL">
      <data key="d0">231467</data>
    </edge>
    <edge source="CAN" target="BRA">
      <data key="d0">9819099</data>
    </edge>
    <edge source="CAN" target="BGR">
      <data key="d0">841473</data>
    </edge>
    <edge source="CAN" target="LKA">
      <data key="d0">2146608</data>
    </edge>
    <edge source="CAN" target="CHL">
      <data key="d0">6928300</data>
    </edge>
    <edge source="CAN" target="CHN">
      <data key="d0">14081212</data>
    </edge>
    <edge source="CAN" target="COL">
      <data key="d0">33417619</data>
    </edge>
    <edge source="CAN" target="CRI">
      <data key="d0">1325577</data>
    </edge>
    <edge source="CAN" target="HRV">
      <data key="d0">588581</data>
    </edge>
    <edge source="CAN" target="CZE">
      <data key="d0">251838</data>
    </edge>
    <edge source="CAN" target="DNK">
      <data key="d0">187762</data>
    </edge>
    <edge source="CAN" target="ECU">
      <data key="d0">5496186</data>
    </edge>
    <edge source="CAN" target="SLV">
      <data key="d0">348973</data>
    </edge>
    <edge source="CAN" target="ETH">
      <data key="d0">1090461</data>
    </edge>
    <edge source="CAN" target="FIN">
      <data key="d0">231294</data>
    </edge>
    <edge source="CAN" target="FRA">
      <data key="d0">18287546</data>
    </edge>
    <edge source="CAN" target="GEO">
      <data key="d0">64763</data>
    </edge>
    <edge source="CAN" target="DEU">
      <data key="d0">23732534</data>
    </edge>
    <edge source="CAN" target="GHA">
      <data key="d0">2055651</data>
    </edge>
    <edge source="CAN" target="GRC">
      <data key="d0">6301138</data>
    </edge>
    <edge source="CAN" target="GTM">
      <data key="d0">1504393</data>
    </edge>
    <edge source="CAN" target="HND">
      <data key="d0">702800</data>
    </edge>
    <edge source="CAN" target="HKG">
      <data key="d0">2002705</data>
    </edge>
    <edge source="CAN" target="HUN">
      <data key="d0">86827</data>
    </edge>
    <edge source="CAN" target="IDN">
      <data key="d0">1787648</data>
    </edge>
    <edge source="CAN" target="IRL">
      <data key="d0">5856358</data>
    </edge>
    <edge source="CAN" target="ISR">
      <data key="d0">3812379</data>
    </edge>
    <edge source="CAN" target="ITA">
      <data key="d0">22195751</data>
    </edge>
    <edge source="CAN" target="JAM">
      <data key="d0">2405589</data>
    </edge>
    <edge source="CAN" target="JPN">
      <data key="d0">62562044</data>
    </edge>
    <edge source="CAN" target="JOR">
      <data key="d0">1923677</data>
    </edge>
    <edge source="CAN" target="KOR">
      <data key="d0">5843039</data>
    </edge>
    <edge source="CAN" target="KGZ">
      <data key="d0">92350</data>
    </edge>
    <edge source="CAN" target="LBN">
      <data key="d0">3015835</data>
    </edge>
    <edge source="CAN" target="LVA">
      <data key="d0">10112</data>
    </edge>
    <edge source="CAN" target="MYS">
      <data key="d0">2436627</data>
    </edge>
    <edge source="CAN" target="MUS">
      <data key="d0">298984</data>
    </edge>
    <edge source="CAN" target="MEX">
      <data key="d0">12508031</data>
    </edge>
    <edge source="CAN" target="MAR">
      <data key="d0">15073045</data>
    </edge>
    <edge source="CAN" target="MOZ">
      <data key="d0">13148</data>
    </edge>
    <edge source="CAN" target="OMN">
      <data key="d0">58000</data>
    </edge>
    <edge source="CAN" target="NLD">
      <data key="d0">12589171</data>
    </edge>
    <edge source="CAN" target="NZL">
      <data key="d0">1017196</data>
    </edge>
    <edge source="CAN" target="NIC">
      <data key="d0">268722</data>
    </edge>
    <edge source="CAN" target="NOR">
      <data key="d0">1251463</data>
    </edge>
    <edge source="CAN" target="PAK">
      <data key="d0">17757642</data>
    </edge>
    <edge source="CAN" target="PAN">
      <data key="d0">3008382</data>
    </edge>
    <edge source="CAN" target="PER">
      <data key="d0">6286443</data>
    </edge>
    <edge source="CAN" target="PHL">
      <data key="d0">9904552</data>
    </edge>
    <edge source="CAN" target="POL">
      <data key="d0">562615</data>
    </edge>
    <edge source="CAN" target="PRT">
      <data key="d0">4842834</data>
    </edge>
    <edge source="CAN" target="ROU">
      <data key="d0">66762</data>
    </edge>
    <edge source="CAN" target="RUS">
      <data key="d0">586644</data>
    </edge>
    <edge source="CAN" target="SAU">
      <data key="d0">3662669</data>
    </edge>
    <edge source="CAN" target="IND">
      <data key="d0">72448047</data>
    </edge>
    <edge source="CAN" target="SGP">
      <data key="d0">1596403</data>
    </edge>
    <edge source="CAN" target="SVK">
      <data key="d0">107441</data>
    </edge>
    <edge source="CAN" target="VNM">
      <data key="d0">12152</data>
    </edge>
    <edge source="CAN" target="SVN">
      <data key="d0">536659</data>
    </edge>
    <edge source="CAN" target="ZAF">
      <data key="d0">3427008</data>
    </edge>
    <edge source="CAN" target="ESP">
      <data key="d0">68017771</data>
    </edge>
    <edge source="CAN" target="SWE">
      <data key="d0">1155801</data>
    </edge>
    <edge source="CAN" target="CHE">
      <data key="d0">1777583</data>
    </edge>
    <edge source="CAN" target="THA">
      <data key="d0">882754</data>
    </edge>
    <edge source="CAN" target="ARE">
      <data key="d0">5526196</data>
    </edge>
    <edge source="CAN" target="TUN">
      <data key="d0">271751</data>
    </edge>
    <edge source="CAN" target="TUR">
      <data key="d0">43624405</data>
    </edge>
    <edge source="CAN" target="UGA">
      <data key="d0">104136</data>
    </edge>
    <edge source="CAN" target="MKD">
      <data key="d0">100617</data>
    </edge>
    <edge source="CAN" target="EGY">
      <data key="d0">10926334</data>
    </edge>
    <edge source="CAN" target="GBR">
      <data key="d0">48121101</data>
    </edge>
    <edge source="CAN" target="TZA">
      <data key="d0">1016295</data>
    </edge>
    <edge source="CAN" target="USA">
      <data key="d0">1216166636</data>
    </edge>
    <edge source="CAN" target="URY">
      <data key="d0">2651075</data>
    </edge>
    <edge source="FRA" target="DZA">
      <data key="d0">17221044</data>
    </edge>
    <edge source="FRA" target="AZE">
      <data key="d0">52811</data>
    </edge>
    <edge source="FRA" target="ARG">
      <data key="d0">7390319</data>
    </edge>
    <edge source="FRA" target="AUS">
      <data key="d0">5377178</data>
    </edge>
    <edge source="FRA" target="AUT">
      <data key="d0">20559238</data>
    </edge>
    <edge source="FRA" target="ARM">
      <data key="d0">25422</data>
    </edge>
    <edge source="FRA" target="BEL">
      <data key="d0">403782354</data>
    </edge>
    <edge source="FRA" target="BRA">
      <data key="d0">6272860</data>
    </edge>
    <edge source="FRA" target="BGR">
      <data key="d0">284843</data>
    </edge>
    <edge source="FRA" target="BLR">
      <data key="d0">124864</data>
    </edge>
    <edge source="FRA" target="KHM">
      <data key="d0">15731</data>
    </edge>
    <edge source="FRA" target="CMR">
      <data key="d0">1084312</data>
    </edge>
    <edge source="FRA" target="CAN">
      <data key="d0">6866001</data>
    </edge>
    <edge source="FRA" target="CAF">
      <data key="d0">52530</data>
    </edge>
    <edge source="FRA" target="LKA">
      <data key="d0">207873</data>
    </edge>
    <edge source="FRA" target="CHL">
      <data key="d0">200429</data>
    </edge>
    <edge source="FRA" target="CHN">
      <data key="d0">794554</data>
    </edge>
    <edge source="FRA" target="COL">
      <data key="d0">4642599</data>
    </edge>
    <edge source="FRA" target="CRI">
      <data key="d0">171355</data>
    </edge>
    <edge source="FRA" target="HRV">
      <data key="d0">1080520</data>
    </edge>
    <edge source="FRA" target="CZE">
      <data key="d0">9881008</data>
    </edge>
    <edge source="FRA" target="BEN">
      <data key="d0">4331772</data>
    </edge>
    <edge source="FRA" target="DNK">
      <data key="d0">31978789</data>
    </edge>
    <edge source="FRA" target="ECU">
      <data key="d0">46491</data>
    </edge>
    <edge source="FRA" target="ETH">
      <data key="d0">94526</data>
    </edge>
    <edge source="FRA" target="EST">
      <data key="d0">1030659</data>
    </edge>
    <edge source="FRA" target="FIN">
      <data key="d0">18141024</data>
    </edge>
    <edge source="FRA" target="GMB">
      <data key="d0">34692</data>
    </edge>
    <edge source="FRA" target="PSE">
      <data key="d0">54777</data>
    </edge>
    <edge source="FRA" target="DEU">
      <data key="d0">679394205</data>
    </edge>
    <edge source="FRA" target="GHA">
      <data key="d0">223323</data>
    </edge>
    <edge source="FRA" target="GRC">
      <data key="d0">35876415</data>
    </edge>
    <edge source="FRA" target="HKG">
      <data key="d0">3685819</data>
    </edge>
    <edge source="FRA" target="HUN">
      <data key="d0">4731507</data>
    </edge>
    <edge source="FRA" target="IDN">
      <data key="d0">2617940</data>
    </edge>
    <edge source="FRA" target="IRL">
      <data key="d0">28474156</data>
    </edge>
    <edge source="FRA" target="ISR">
      <data key="d0">5581119</data>
    </edge>
    <edge source="FRA" target="ITA">
      <data key="d0">277513330</data>
    </edge>
    <edge source="FRA" target="CIV">
      <data key="d0">4918171</data>
    </edge>
    <edge source="FRA" target="JPN">
      <data key="d0">29088507</data>
    </edge>
    <edge source="FRA" target="JOR">
      <data key="d0">266162</data>
    </edge>
    <edge source="FRA" target="KOR">
      <data key="d0">2004995</data>
    </edge>
    <edge source="FRA" target="LBN">
      <data key="d0">4266460</data>
    </edge>
    <edge source="FRA" target="LVA">
      <data key="d0">798908</data>
    </edge>
    <edge source="FRA" target="LTU">
      <data key="d0">1084312</data>
    </edge>
    <edge source="FRA" target="MDG">
      <data key="d0">556483</data>
    </edge>
    <edge source="FRA" target="MYS">
      <data key="d0">4654818</data>
    </edge>
    <edge source="FRA" target="MRT">
      <data key="d0">414764</data>
    </edge>
    <edge source="FRA" target="MUS">
      <data key="d0">1471125</data>
    </edge>
    <edge source="FRA" target="MEX">
      <data key="d0">555499</data>
    </edge>
    <edge source="FRA" target="MDA">
      <data key="d0">747220</data>
    </edge>
    <edge source="FRA" target="MAR">
      <data key="d0">4581080</data>
    </edge>
    <edge source="FRA" target="OMN">
      <data key="d0">795256</data>
    </edge>
    <edge source="FRA" target="NLD">
      <data key="d0">229289800</data>
    </edge>
    <edge source="FRA" target="NZL">
      <data key="d0">229363</data>
    </edge>
    <edge source="FRA" target="NER">
      <data key="d0">228239</data>
    </edge>
    <edge source="FRA" target="NOR">
      <data key="d0">14133422</data>
    </edge>
    <edge source="FRA" target="PAN">
      <data key="d0">11236</data>
    </edge>
    <edge source="FRA" target="PHL">
      <data key="d0">89751</data>
    </edge>
    <edge source="FRA" target="POL">
      <data key="d0">9719625</data>
    </edge>
    <edge source="FRA" target="PRT">
      <data key="d0">73959658</data>
    </edge>
    <edge source="FRA" target="ROU">
      <data key="d0">804947</data>
    </edge>
    <edge source="FRA" target="RUS">
      <data key="d0">20151637</data>
    </edge>
    <edge source="FRA" target="SAU">
      <data key="d0">16385197</data>
    </edge>
    <edge source="FRA" target="SEN">
      <data key="d0">3006298</data>
    </edge>
    <edge source="FRA" target="IND">
      <data key="d0">475861</data>
    </edge>
    <edge source="FRA" target="SGP">
      <data key="d0">5757671</data>
    </edge>
    <edge source="FRA" target="SVK">
      <data key="d0">2517094</data>
    </edge>
    <edge source="FRA" target="VNM">
      <data key="d0">279646</data>
    </edge>
    <edge source="FRA" target="SVN">
      <data key="d0">2038283</data>
    </edge>
    <edge source="FRA" target="ZAF">
      <data key="d0">1187125</data>
    </edge>
    <edge source="FRA" target="ZWE">
      <data key="d0">24158</data>
    </edge>
    <edge source="FRA" target="ESP">
      <data key="d0">339378551</data>
    </edge>
    <edge source="FRA" target="SWE">
      <data key="d0">45054305</data>
    </edge>
    <edge source="FRA" target="CHE">
      <data key="d0">113700832</data>
    </edge>
    <edge source="FRA" target="THA">
      <data key="d0">3680763</data>
    </edge>
    <edge source="FRA" target="TGO">
      <data key="d0">275573</data>
    </edge>
    <edge source="FRA" target="ARE">
      <data key="d0">7252252</data>
    </edge>
    <edge source="FRA" target="TUN">
      <data key="d0">7807471</data>
    </edge>
    <edge source="FRA" target="TUR">
      <data key="d0">2155001</data>
    </edge>
    <edge source="FRA" target="UKR">
      <data key="d0">126831</data>
    </edge>
    <edge source="FRA" target="MKD">
      <data key="d0">1102010</data>
    </edge>
    <edge source="FRA" target="EGY">
      <data key="d0">2825111</data>
    </edge>
    <edge source="FRA" target="GBR">
      <data key="d0">544565293</data>
    </edge>
    <edge source="FRA" target="TZA">
      <data key="d0">13624</data>
    </edge>
    <edge source="FRA" target="USA">
      <data key="d0">46722067</data>
    </edge>
    <edge source="FRA" target="BFA">
      <data key="d0">363778</data>
    </edge>
    <edge source="FRA" target="URY">
      <data key="d0">453389</data>
    </edge>
    <edge source="FRA" target="SRB">
      <data key="d0">459850</data>
    </edge>
    <edge source="MAR" target="ARG">
      <data key="d0">65105</data>
    </edge>
    <edge source="MAR" target="AUS">
      <data key="d0">317265</data>
    </edge>
    <edge source="MAR" target="AUT">
      <data key="d0">16970</data>
    </edge>
    <edge source="MAR" target="BEL">
      <data key="d0">22137372</data>
    </edge>
    <edge source="MAR" target="BRA">
      <data key="d0">1603985</data>
    </edge>
    <edge source="MAR" target="BGR">
      <data key="d0">14053</data>
    </edge>
    <edge source="MAR" target="CAN">
      <data key="d0">19010624</data>
    </edge>
    <edge source="MAR" target="CAF">
      <data key="d0">46484</data>
    </edge>
    <edge source="MAR" target="COL">
      <data key="d0">140736</data>
    </edge>
    <edge source="MAR" target="BEN">
      <data key="d0">60755</data>
    </edge>
    <edge source="MAR" target="DNK">
      <data key="d0">238858</data>
    </edge>
    <edge source="MAR" target="FIN">
      <data key="d0">3949669</data>
    </edge>
    <edge source="MAR" target="FRA">
      <data key="d0">255101664</data>
    </edge>
    <edge source="MAR" target="DEU">
      <data key="d0">25827244</data>
    </edge>
    <edge source="MAR" target="GRC">
      <data key="d0">127862</data>
    </edge>
    <edge source="MAR" target="HKG">
      <data key="d0">34535</data>
    </edge>
    <edge source="MAR" target="HUN">
      <data key="d0">361316</data>
    </edge>
    <edge source="MAR" target="IRL">
      <data key="d0">20975</data>
    </edge>
    <edge source="MAR" target="ITA">
      <data key="d0">15857908</data>
    </edge>
    <edge source="MAR" target="CIV">
      <data key="d0">124540</data>
    </edge>
    <edge source="MAR" target="JPN">
      <data key="d0">3348188</data>
    </edge>
    <edge source="MAR" target="KOR">
      <data key="d0">22727</data>
    </edge>
    <edge source="MAR" target="LBN">
      <data key="d0">34106</data>
    </edge>
    <edge source="MAR" target="LTU">
      <data key="d0">6542699</data>
    </edge>
    <edge source="MAR" target="MRT">
      <data key="d0">81036</data>
    </edge>
    <edge source="MAR" target="MEX">
      <data key="d0">235198</data>
    </edge>
    <edge source="MAR" target="NLD">
      <data key="d0">21516296</data>
    </edge>
    <edge source="MAR" target="NZL">
      <data key="d0">10657</data>
    </edge>
    <edge source="MAR" target="NER">
      <data key="d0">14420</data>
    </edge>
    <edge source="MAR" target="NOR">
      <data key="d0">1469533</data>
    </edge>
    <edge source="MAR" target="POL">
      <data key="d0">3890674</data>
    </edge>
    <edge source="MAR" target="PRT">
      <data key="d0">1148445</data>
    </edge>
    <edge source="MAR" target="RUS">
      <data key="d0">54560524</data>
    </edge>
    <edge source="MAR" target="SAU">
      <data key="d0">6284117</data>
    </edge>
    <edge source="MAR" target="SEN">
      <data key="d0">477885</data>
    </edge>
    <edge source="MAR" target="SVK">
      <data key="d0">1016587</data>
    </edge>
    <edge source="MAR" target="ZAF">
      <data key="d0">111264</data>
    </edge>
    <edge source="MAR" target="ESP">
      <data key="d0">20318882</data>
    </edge>
    <edge source="MAR" target="SWE">
      <data key="d0">4703147</data>
    </edge>
    <edge source="MAR" target="CHE">
      <data key="d0">4878884</data>
    </edge>
    <edge source="MAR" target="ARE">
      <data key="d0">687270</data>
    </edge>
    <edge source="MAR" target="TUN">
      <data key="d0">1277193</data>
    </edge>
    <edge source="MAR" target="TUR">
      <data key="d0">12663</data>
    </edge>
    <edge source="MAR" target="EGY">
      <data key="d0">23303</data>
    </edge>
    <edge source="MAR" target="GBR">
      <data key="d0">22636880</data>
    </edge>
    <edge source="MAR" target="USA">
      <data key="d0">26488862</data>
    </edge>
    <edge source="MAR" target="BFA">
      <data key="d0">33203</data>
    </edge>
    <edge source="NLD" target="ALB">
      <data key="d0">139918</data>
    </edge>
    <edge source="NLD" target="DZA">
      <data key="d0">17454779</data>
    </edge>
    <edge source="NLD" target="AZE">
      <data key="d0">140839</data>
    </edge>
    <edge source="NLD" target="ARG">
      <data key="d0">753901</data>
    </edge>
    <edge source="NLD" target="AUS">
      <data key="d0">3108574</data>
    </edge>
    <edge source="NLD" target="AUT">
      <data key="d0">67624612</data>
    </edge>
    <edge source="NLD" target="ARM">
      <data key="d0">251300</data>
    </edge>
    <edge source="NLD" target="BEL">
      <data key="d0">314884693</data>
    </edge>
    <edge source="NLD" target="BRA">
      <data key="d0">6085515</data>
    </edge>
    <edge source="NLD" target="BGR">
      <data key="d0">1142357</data>
    </edge>
    <edge source="NLD" target="BLR">
      <data key="d0">5697979</data>
    </edge>
    <edge source="NLD" target="CMR">
      <data key="d0">109541</data>
    </edge>
    <edge source="NLD" target="CAN">
      <data key="d0">20974823</data>
    </edge>
    <edge source="NLD" target="LKA">
      <data key="d0">1006121</data>
    </edge>
    <edge source="NLD" target="CHL">
      <data key="d0">984029</data>
    </edge>
    <edge source="NLD" target="CHN">
      <data key="d0">637916</data>
    </edge>
    <edge source="NLD" target="COL">
      <data key="d0">1662448</data>
    </edge>
    <edge source="NLD" target="CRI">
      <data key="d0">922355</data>
    </edge>
    <edge source="NLD" target="HRV">
      <data key="d0">8169558</data>
    </edge>
    <edge source="NLD" target="CZE">
      <data key="d0">22472499</data>
    </edge>
    <edge source="NLD" target="BEN">
      <data key="d0">115064</data>
    </edge>
    <edge source="NLD" target="DNK">
      <data key="d0">114626037</data>
    </edge>
    <edge source="NLD" target="ECU">
      <data key="d0">138998</data>
    </edge>
    <edge source="NLD" target="SLV">
      <data key="d0">125190</data>
    </edge>
    <edge source="NLD" target="ETH">
      <data key="d0">35900</data>
    </edge>
    <edge source="NLD" target="EST">
      <data key="d0">10908086</data>
    </edge>
    <edge source="NLD" target="FIN">
      <data key="d0">60835824</data>
    </edge>
    <edge source="NLD" target="FRA">
      <data key="d0">526878057</data>
    </edge>
    <edge source="NLD" target="GEO">
      <data key="d0">125190</data>
    </edge>
    <edge source="NLD" target="GMB">
      <data key="d0">1679937</data>
    </edge>
    <edge source="NLD" target="DEU">
      <data key="d0">2136961299</data>
    </edge>
    <edge source="NLD" target="GHA">
      <data key="d0">304690</data>
    </edge>
    <edge source="NLD" target="GRC">
      <data key="d0">42311408</data>
    </edge>
    <edge source="NLD" target="GTM">
      <data key="d0">247618</data>
    </edge>
    <edge source="NLD" target="HND">
      <data key="d0">816496</data>
    </edge>
    <edge source="NLD" target="HKG">
      <data key="d0">4236204</data>
    </edge>
    <edge source="NLD" target="HUN">
      <data key="d0">9962719</data>
    </edge>
    <edge source="NLD" target="IDN">
      <data key="d0">972983</data>
    </edge>
    <edge source="NLD" target="IRL">
      <data key="d0">103348825</data>
    </edge>
    <edge source="NLD" target="ISR">
      <data key="d0">7350301</data>
    </edge>
    <edge source="NLD" target="ITA">
      <data key="d0">160137150</data>
    </edge>
    <edge source="NLD" target="CIV">
      <data key="d0">3809085</data>
    </edge>
    <edge source="NLD" target="JAM">
      <data key="d0">3853270</data>
    </edge>
    <edge source="NLD" target="JPN">
      <data key="d0">42048141</data>
    </edge>
    <edge source="NLD" target="KAZ">
      <data key="d0">1197588</data>
    </edge>
    <edge source="NLD" target="JOR">
      <data key="d0">1867722</data>
    </edge>
    <edge source="NLD" target="KOR">
      <data key="d0">1246375</data>
    </edge>
    <edge source="NLD" target="KGZ">
      <data key="d0">46946</data>
    </edge>
    <edge source="NLD" target="LBN">
      <data key="d0">4362314</data>
    </edge>
    <edge source="NLD" target="LVA">
      <data key="d0">19280158</data>
    </edge>
    <edge source="NLD" target="LTU">
      <data key="d0">12812629</data>
    </edge>
    <edge source="NLD" target="MWI">
      <data key="d0">17490</data>
    </edge>
    <edge source="NLD" target="MYS">
      <data key="d0">5758733</data>
    </edge>
    <edge source="NLD" target="MRT">
      <data key="d0">3716113</data>
    </edge>
    <edge source="NLD" target="MUS">
      <data key="d0">208036</data>
    </edge>
    <edge source="NLD" target="MEX">
      <data key="d0">58913</data>
    </edge>
    <edge source="NLD" target="MDA">
      <data key="d0">169375</data>
    </edge>
    <edge source="NLD" target="MAR">
      <data key="d0">4089842</data>
    </edge>
    <edge source="NLD" target="MOZ">
      <data key="d0">39582</data>
    </edge>
    <edge source="NLD" target="OMN">
      <data key="d0">806370</data>
    </edge>
    <edge source="NLD" target="NAM">
      <data key="d0">16569</data>
    </edge>
    <edge source="NLD" target="NZL">
      <data key="d0">201592</data>
    </edge>
    <edge source="NLD" target="NIC">
      <data key="d0">13808</data>
    </edge>
    <edge source="NLD" target="NOR">
      <data key="d0">49374509</data>
    </edge>
    <edge source="NLD" target="PAK">
      <data key="d0">237493</data>
    </edge>
    <edge source="NLD" target="PAN">
      <data key="d0">1695586</data>
    </edge>
    <edge source="NLD" target="PRY">
      <data key="d0">26695</data>
    </edge>
    <edge source="NLD" target="PER">
      <data key="d0">1363281</data>
    </edge>
    <edge source="NLD" target="PHL">
      <data key="d0">509965</data>
    </edge>
    <edge source="NLD" target="POL">
      <data key="d0">48650985</data>
    </edge>
    <edge source="NLD" target="PRT">
      <data key="d0">31978643</data>
    </edge>
    <edge source="NLD" target="ROU">
      <data key="d0">6362590</data>
    </edge>
    <edge source="NLD" target="RUS">
      <data key="d0">112819069</data>
    </edge>
    <edge source="NLD" target="SAU">
      <data key="d0">25644589</data>
    </edge>
    <edge source="NLD" target="SEN">
      <data key="d0">9585308</data>
    </edge>
    <edge source="NLD" target="IND">
      <data key="d0">531136</data>
    </edge>
    <edge source="NLD" target="SGP">
      <data key="d0">3015603</data>
    </edge>
    <edge source="NLD" target="SVK">
      <data key="d0">9548488</data>
    </edge>
    <edge source="NLD" target="VNM">
      <data key="d0">104018</data>
    </edge>
    <edge source="NLD" target="SVN">
      <data key="d0">4751691</data>
    </edge>
    <edge source="NLD" target="ZAF">
      <data key="d0">1777512</data>
    </edge>
    <edge source="NLD" target="ZWE">
      <data key="d0">169375</data>
    </edge>
    <edge source="NLD" target="ESP">
      <data key="d0">93459747</data>
    </edge>
    <edge source="NLD" target="SWE">
      <data key="d0">209589903</data>
    </edge>
    <edge source="NLD" target="CHE">
      <data key="d0">27944032</data>
    </edge>
    <edge source="NLD" target="THA">
      <data key="d0">752060</data>
    </edge>
    <edge source="NLD" target="TGO">
      <data key="d0">330464</data>
    </edge>
    <edge source="NLD" target="ARE">
      <data key="d0">14706125</data>
    </edge>
    <edge source="NLD" target="TUN">
      <data key="d0">6359829</data>
    </edge>
    <edge source="NLD" target="TUR">
      <data key="d0">4923827</data>
    </edge>
    <edge source="NLD" target="UKR">
      <data key="d0">3342385</data>
    </edge>
    <edge source="NLD" target="MKD">
      <data key="d0">1147880</data>
    </edge>
    <edge source="NLD" target="EGY">
      <data key="d0">18786762</data>
    </edge>
    <edge source="NLD" target="GBR">
      <data key="d0">843192308</data>
    </edge>
    <edge source="NLD" target="TZA">
      <data key="d0">80085</data>
    </edge>
    <edge source="NLD" target="USA">
      <data key="d0">151584658</data>
    </edge>
    <edge source="NLD" target="BFA">
      <data key="d0">143600</data>
    </edge>
    <edge source="NLD" target="URY">
      <data key="d0">2141115</data>
    </edge>
    <edge source="NLD" target="SRB">
      <data key="d0">4178211</data>
    </edge>
    <edge source="ROU" target="AUT">
      <data key="d0">7135000</data>
    </edge>
    <edge source="ROU" target="BEL">
      <data key="d0">163000</data>
    </edge>
    <edge source="ROU" target="BGR">
      <data key="d0">762000</data>
    </edge>
    <edge source="ROU" target="CAN">
      <data key="d0">28000</data>
    </edge>
    <edge source="ROU" target="HRV">
      <data key="d0">680000</data>
    </edge>
    <edge source="ROU" target="CZE">
      <data key="d0">618000</data>
    </edge>
    <edge source="ROU" target="FIN">
      <data key="d0">21000</data>
    </edge>
    <edge source="ROU" target="FRA">
      <data key="d0">1013000</data>
    </edge>
    <edge source="ROU" target="DEU">
      <data key="d0">6091000</data>
    </edge>
    <edge source="ROU" target="GRC">
      <data key="d0">1276000</data>
    </edge>
    <edge source="ROU" target="HUN">
      <data key="d0">2118000</data>
    </edge>
    <edge source="ROU" target="IRL">
      <data key="d0">13000</data>
    </edge>
    <edge source="ROU" target="ISR">
      <data key="d0">803000</data>
    </edge>
    <edge source="ROU" target="ITA">
      <data key="d0">13019000</data>
    </edge>
    <edge source="ROU" target="JPN">
      <data key="d0">211000</data>
    </edge>
    <edge source="ROU" target="JOR">
      <data key="d0">631000</data>
    </edge>
    <edge source="ROU" target="LBN">
      <data key="d0">289000</data>
    </edge>
    <edge source="ROU" target="LVA">
      <data key="d0">37000</data>
    </edge>
    <edge source="ROU" target="MDA">
      <data key="d0">2109000</data>
    </edge>
    <edge source="ROU" target="NLD">
      <data key="d0">1427000</data>
    </edge>
    <edge source="ROU" target="POL">
      <data key="d0">1357000</data>
    </edge>
    <edge source="ROU" target="PRT">
      <data key="d0">17000</data>
    </edge>
    <edge source="ROU" target="SVK">
      <data key="d0">40000</data>
    </edge>
    <edge source="ROU" target="SVN">
      <data key="d0">2179000</data>
    </edge>
    <edge source="ROU" target="ESP">
      <data key="d0">137000</data>
    </edge>
    <edge source="ROU" target="SWE">
      <data key="d0">92000</data>
    </edge>
    <edge source="ROU" target="CHE">
      <data key="d0">961000</data>
    </edge>
    <edge source="ROU" target="TUR">
      <data key="d0">1272000</data>
    </edge>
    <edge source="ROU" target="UKR">
      <data key="d0">78000</data>
    </edge>
    <edge source="ROU" target="MKD">
      <data key="d0">54000</data>
    </edge>
    <edge source="ROU" target="EGY">
      <data key="d0">60000</data>
    </edge>
    <edge source="ROU" target="GBR">
      <data key="d0">43000</data>
    </edge>
    <edge source="ROU" target="USA">
      <data key="d0">68000</data>
    </edge>
    <edge source="ROU" target="SRB">
      <data key="d0">149000</data>
    </edge>
    <edge source="SAU" target="LKA">
      <data key="d0">80000</data>
    </edge>
    <edge source="SAU" target="FRA">
      <data key="d0">201334</data>
    </edge>
    <edge source="SAU" target="IDN">
      <data key="d0">77067</data>
    </edge>
    <edge source="SAU" target="JPN">
      <data key="d0">751468</data>
    </edge>
    <edge source="SAU" target="JOR">
      <data key="d0">1605602</data>
    </edge>
    <edge source="SAU" target="LBN">
      <data key="d0">757068</data>
    </edge>
    <edge source="SAU" target="OMN">
      <data key="d0">5481874</data>
    </edge>
    <edge source="SAU" target="NLD">
      <data key="d0">641601</data>
    </edge>
    <edge source="SAU" target="PAK">
      <data key="d0">577867</data>
    </edge>
    <edge source="SAU" target="PHL">
      <data key="d0">233067</data>
    </edge>
    <edge source="SAU" target="ESP">
      <data key="d0">32000</data>
    </edge>
    <edge source="SAU" target="ARE">
      <data key="d0">20841359</data>
    </edge>
    <edge source="SAU" target="TUR">
      <data key="d0">166934</data>
    </edge>
    <edge source="SAU" target="USA">
      <data key="d0">93867</data>
    </edge>
    <edge source="ESP" target="ALB">
      <data key="d0">12837</data>
    </edge>
    <edge source="ESP" target="DZA">
      <data key="d0">5696837</data>
    </edge>
    <edge source="ESP" target="AZE">
      <data key="d0">11820</data>
    </edge>
    <edge source="ESP" target="ARG">
      <data key="d0">15216211</data>
    </edge>
    <edge source="ESP" target="AUS">
      <data key="d0">11385479</data>
    </edge>
    <edge source="ESP" target="AUT">
      <data key="d0">88161197</data>
    </edge>
    <edge source="ESP" target="ARM">
      <data key="d0">605316</data>
    </edge>
    <edge source="ESP" target="BEL">
      <data key="d0">206438155</data>
    </edge>
    <edge source="ESP" target="BOL">
      <data key="d0">33933</data>
    </edge>
    <edge source="ESP" target="BRA">
      <data key="d0">31264972</data>
    </edge>
    <edge source="ESP" target="BGR">
      <data key="d0">397847</data>
    </edge>
    <edge source="ESP" target="BLR">
      <data key="d0">2298522</data>
    </edge>
    <edge source="ESP" target="CMR">
      <data key="d0">1034214</data>
    </edge>
    <edge source="ESP" target="CAN">
      <data key="d0">47452073</data>
    </edge>
    <edge source="ESP" target="LKA">
      <data key="d0">207889</data>
    </edge>
    <edge source="ESP" target="CHL">
      <data key="d0">1275886</data>
    </edge>
    <edge source="ESP" target="CHN">
      <data key="d0">441535</data>
    </edge>
    <edge source="ESP" target="COL">
      <data key="d0">709550</data>
    </edge>
    <edge source="ESP" target="CRI">
      <data key="d0">248966</data>
    </edge>
    <edge source="ESP" target="HRV">
      <data key="d0">5732945</data>
    </edge>
    <edge source="ESP" target="CZE">
      <data key="d0">74130058</data>
    </edge>
    <edge source="ESP" target="BEN">
      <data key="d0">120104</data>
    </edge>
    <edge source="ESP" target="DNK">
      <data key="d0">76138677</data>
    </edge>
    <edge source="ESP" target="ECU">
      <data key="d0">111509</data>
    </edge>
    <edge source="ESP" target="SLV">
      <data key="d0">553986</data>
    </edge>
    <edge source="ESP" target="EST">
      <data key="d0">3884412</data>
    </edge>
    <edge source="ESP" target="FIN">
      <data key="d0">44762653</data>
    </edge>
    <edge source="ESP" target="FRA">
      <data key="d0">1421359172</data>
    </edge>
    <edge source="ESP" target="GEO">
      <data key="d0">72810</data>
    </edge>
    <edge source="ESP" target="GMB">
      <data key="d0">119364</data>
    </edge>
    <edge source="ESP" target="DEU">
      <data key="d0">1585680149</data>
    </edge>
    <edge source="ESP" target="GHA">
      <data key="d0">276024</data>
    </edge>
    <edge source="ESP" target="GRC">
      <data key="d0">18586995</data>
    </edge>
    <edge source="ESP" target="GTM">
      <data key="d0">439007</data>
    </edge>
    <edge source="ESP" target="HND">
      <data key="d0">200263</data>
    </edge>
    <edge source="ESP" target="HKG">
      <data key="d0">1231613</data>
    </edge>
    <edge source="ESP" target="HUN">
      <data key="d0">19554781</data>
    </edge>
    <edge source="ESP" target="IDN">
      <data key="d0">168388</data>
    </edge>
    <edge source="ESP" target="IRL">
      <data key="d0">22066881</data>
    </edge>
    <edge source="ESP" target="ISR">
      <data key="d0">5961972</data>
    </edge>
    <edge source="ESP" target="ITA">
      <data key="d0">459567504</data>
    </edge>
    <edge source="ESP" target="CIV">
      <data key="d0">89153</data>
    </edge>
    <edge source="ESP" target="JAM">
      <data key="d0">133571</data>
    </edge>
    <edge source="ESP" target="JPN">
      <data key="d0">16460902</data>
    </edge>
    <edge source="ESP" target="KAZ">
      <data key="d0">419045</data>
    </edge>
    <edge source="ESP" target="JOR">
      <data key="d0">1620599</data>
    </edge>
    <edge source="ESP" target="KOR">
      <data key="d0">6407387</data>
    </edge>
    <edge source="ESP" target="LBN">
      <data key="d0">3772430</data>
    </edge>
    <edge source="ESP" target="LVA">
      <data key="d0">5908333</data>
    </edge>
    <edge source="ESP" target="LTU">
      <data key="d0">4926274</data>
    </edge>
    <edge source="ESP" target="MYS">
      <data key="d0">827978</data>
    </edge>
    <edge source="ESP" target="MRT">
      <data key="d0">1285231</data>
    </edge>
    <edge source="ESP" target="MUS">
      <data key="d0">149129</data>
    </edge>
    <edge source="ESP" target="MEX">
      <data key="d0">12653208</data>
    </edge>
    <edge source="ESP" target="MDA">
      <data key="d0">306209</data>
    </edge>
    <edge source="ESP" target="MAR">
      <data key="d0">6913407</data>
    </edge>
    <edge source="ESP" target="OMN">
      <data key="d0">562336</data>
    </edge>
    <edge source="ESP" target="NLD">
      <data key="d0">599790854</data>
    </edge>
    <edge source="ESP" target="NZL">
      <data key="d0">2039478</data>
    </edge>
    <edge source="ESP" target="NIC">
      <data key="d0">217286</data>
    </edge>
    <edge source="ESP" target="NER">
      <data key="d0">36199</data>
    </edge>
    <edge source="ESP" target="NOR">
      <data key="d0">47282911</data>
    </edge>
    <edge source="ESP" target="PAK">
      <data key="d0">46234</data>
    </edge>
    <edge source="ESP" target="PAN">
      <data key="d0">1293086</data>
    </edge>
    <edge source="ESP" target="PRY">
      <data key="d0">239989</data>
    </edge>
    <edge source="ESP" target="PER">
      <data key="d0">16489</data>
    </edge>
    <edge source="ESP" target="PHL">
      <data key="d0">861440</data>
    </edge>
    <edge source="ESP" target="POL">
      <data key="d0">131615471</data>
    </edge>
    <edge source="ESP" target="PRT">
      <data key="d0">279850355</data>
    </edge>
    <edge source="ESP" target="ROU">
      <data key="d0">1290747</data>
    </edge>
    <edge source="ESP" target="RUS">
      <data key="d0">42950294</data>
    </edge>
    <edge source="ESP" target="SAU">
      <data key="d0">18110673</data>
    </edge>
    <edge source="ESP" target="SEN">
      <data key="d0">467730</data>
    </edge>
    <edge source="ESP" target="IND">
      <data key="d0">158615</data>
    </edge>
    <edge source="ESP" target="SGP">
      <data key="d0">2227968</data>
    </edge>
    <edge source="ESP" target="SVK">
      <data key="d0">15095274</data>
    </edge>
    <edge source="ESP" target="VNM">
      <data key="d0">108604</data>
    </edge>
    <edge source="ESP" target="SVN">
      <data key="d0">8769453</data>
    </edge>
    <edge source="ESP" target="ZAF">
      <data key="d0">949971</data>
    </edge>
    <edge source="ESP" target="SWE">
      <data key="d0">96124025</data>
    </edge>
    <edge source="ESP" target="CHE">
      <data key="d0">94265266</data>
    </edge>
    <edge source="ESP" target="THA">
      <data key="d0">478580</data>
    </edge>
    <edge source="ESP" target="TGO">
      <data key="d0">15020</data>
    </edge>
    <edge source="ESP" target="ARE">
      <data key="d0">5711416</data>
    </edge>
    <edge source="ESP" target="TUN">
      <data key="d0">3241119</data>
    </edge>
    <edge source="ESP" target="TUR">
      <data key="d0">2192788</data>
    </edge>
    <edge source="ESP" target="UKR">
      <data key="d0">2459136</data>
    </edge>
    <edge source="ESP" target="EGY">
      <data key="d0">1627766</data>
    </edge>
    <edge source="ESP" target="GBR">
      <data key="d0">857060862</data>
    </edge>
    <edge source="ESP" target="TZA">
      <data key="d0">31897</data>
    </edge>
    <edge source="ESP" target="USA">
      <data key="d0">377002094</data>
    </edge>
    <edge source="ESP" target="BFA">
      <data key="d0">37929</data>
    </edge>
    <edge source="ESP" target="URY">
      <data key="d0">2214069</data>
    </edge>
    <edge source="ESP" target="SRB">
      <data key="d0">1009971</data>
    </edge>
    <edge source="SWE" target="AUS">
      <data key="d0">16478</data>
    </edge>
    <edge source="SWE" target="AUT">
      <data key="d0">1113629</data>
    </edge>
    <edge source="SWE" target="BEL">
      <data key="d0">605758</data>
    </edge>
    <edge source="SWE" target="BRA">
      <data key="d0">56527</data>
    </edge>
    <edge source="SWE" target="CAN">
      <data key="d0">161834</data>
    </edge>
    <edge source="SWE" target="CHL">
      <data key="d0">304461</data>
    </edge>
    <edge source="SWE" target="CHN">
      <data key="d0">513655</data>
    </edge>
    <edge source="SWE" target="CZE">
      <data key="d0">32410</data>
    </edge>
    <edge source="SWE" target="DNK">
      <data key="d0">8186075</data>
    </edge>
    <edge source="SWE" target="EST">
      <data key="d0">551740</data>
    </edge>
    <edge source="SWE" target="FIN">
      <data key="d0">25035323</data>
    </edge>
    <edge source="SWE" target="FRA">
      <data key="d0">5370519</data>
    </edge>
    <edge source="SWE" target="DEU">
      <data key="d0">11180815</data>
    </edge>
    <edge source="SWE" target="GRC">
      <data key="d0">183659</data>
    </edge>
    <edge source="SWE" target="HKG">
      <data key="d0">26627</data>
    </edge>
    <edge source="SWE" target="HUN">
      <data key="d0">254372</data>
    </edge>
    <edge source="SWE" target="IRL">
      <data key="d0">18442</data>
    </edge>
    <edge source="SWE" target="ITA">
      <data key="d0">17811738</data>
    </edge>
    <edge source="SWE" target="JPN">
      <data key="d0">5022626</data>
    </edge>
    <edge source="SWE" target="LVA">
      <data key="d0">107271</data>
    </edge>
    <edge source="SWE" target="LTU">
      <data key="d0">72350</data>
    </edge>
    <edge source="SWE" target="NLD">
      <data key="d0">1498080</data>
    </edge>
    <edge source="SWE" target="NOR">
      <data key="d0">13826462</data>
    </edge>
    <edge source="SWE" target="POL">
      <data key="d0">767809</data>
    </edge>
    <edge source="SWE" target="PRT">
      <data key="d0">76388</data>
    </edge>
    <edge source="SWE" target="RUS">
      <data key="d0">730379</data>
    </edge>
    <edge source="SWE" target="SGP">
      <data key="d0">23026</data>
    </edge>
    <edge source="SWE" target="SVK">
      <data key="d0">21498</data>
    </edge>
    <edge source="SWE" target="SVN">
      <data key="d0">50962</data>
    </edge>
    <edge source="SWE" target="ZAF">
      <data key="d0">520639</data>
    </edge>
    <edge source="SWE" target="ESP">
      <data key="d0">2330819</data>
    </edge>
    <edge source="SWE" target="CHE">
      <data key="d0">1324133</data>
    </edge>
    <edge source="SWE" target="THA">
      <data key="d0">35793</data>
    </edge>
    <edge source="SWE" target="TUR">
      <data key="d0">430065</data>
    </edge>
    <edge source="SWE" target="GBR">
      <data key="d0">1143093</data>
    </edge>
    <edge source="SWE" target="USA">
      <data key="d0">2460351</data>
    </edge>
    <edge source="ARE" target="DZA">
      <data key="d0">400454</data>
    </edge>
    <edge source="ARE" target="AZE">
      <data key="d0">350042</data>
    </edge>
    <edge source="ARE" target="AUS">
      <data key="d0">609142</data>
    </edge>
    <edge source="ARE" target="ARM">
      <data key="d0">221063</data>
    </edge>
    <edge source="ARE" target="BEL">
      <data key="d0">154618</data>
    </edge>
    <edge source="ARE" target="BRA">
      <data key="d0">235786</data>
    </edge>
    <edge source="ARE" target="BGR">
      <data key="d0">60076</data>
    </edge>
    <edge source="ARE" target="CAN">
      <data key="d0">92945</data>
    </edge>
    <edge source="ARE" target="LKA">
      <data key="d0">6081758</data>
    </edge>
    <edge source="ARE" target="CHN">
      <data key="d0">146354</data>
    </edge>
    <edge source="ARE" target="ETH">
      <data key="d0">658440</data>
    </edge>
    <edge source="ARE" target="FRA">
      <data key="d0">253851</data>
    </edge>
    <edge source="ARE" target="GEO">
      <data key="d0">109953</data>
    </edge>
    <edge source="ARE" target="DEU">
      <data key="d0">290691</data>
    </edge>
    <edge source="ARE" target="GHA">
      <data key="d0">34600</data>
    </edge>
    <edge source="ARE" target="GRC">
      <data key="d0">33887</data>
    </edge>
    <edge source="ARE" target="HKG">
      <data key="d0">545106</data>
    </edge>
    <edge source="ARE" target="IDN">
      <data key="d0">425252</data>
    </edge>
    <edge source="ARE" target="ITA">
      <data key="d0">72907</data>
    </edge>
    <edge source="ARE" target="JPN">
      <data key="d0">2093568</data>
    </edge>
    <edge source="ARE" target="KAZ">
      <data key="d0">13739</data>
    </edge>
    <edge source="ARE" target="JOR">
      <data key="d0">3292329</data>
    </edge>
    <edge source="ARE" target="LBN">
      <data key="d0">1165508</data>
    </edge>
    <edge source="ARE" target="LVA">
      <data key="d0">129209</data>
    </edge>
    <edge source="ARE" target="LTU">
      <data key="d0">71513</data>
    </edge>
    <edge source="ARE" target="MYS">
      <data key="d0">604208</data>
    </edge>
    <edge source="ARE" target="MRT">
      <data key="d0">257852</data>
    </edge>
    <edge source="ARE" target="MUS">
      <data key="d0">161373</data>
    </edge>
    <edge source="ARE" target="MEX">
      <data key="d0">202237</data>
    </edge>
    <edge source="ARE" target="MDA">
      <data key="d0">102291</data>
    </edge>
    <edge source="ARE" target="MAR">
      <data key="d0">1583922</data>
    </edge>
    <edge source="ARE" target="OMN">
      <data key="d0">15369284</data>
    </edge>
    <edge source="ARE" target="NLD">
      <data key="d0">90972</data>
    </edge>
    <edge source="ARE" target="NZL">
      <data key="d0">130637</data>
    </edge>
    <edge source="ARE" target="NOR">
      <data key="d0">13781</data>
    </edge>
    <edge source="ARE" target="PAK">
      <data key="d0">4929479</data>
    </edge>
    <edge source="ARE" target="PHL">
      <data key="d0">28749</data>
    </edge>
    <edge source="ARE" target="POL">
      <data key="d0">43540</data>
    </edge>
    <edge source="ARE" target="ROU">
      <data key="d0">30687</data>
    </edge>
    <edge source="ARE" target="RUS">
      <data key="d0">961266</data>
    </edge>
    <edge source="ARE" target="SAU">
      <data key="d0">25982191</data>
    </edge>
    <edge source="ARE" target="SEN">
      <data key="d0">43770</data>
    </edge>
    <edge source="ARE" target="IND">
      <data key="d0">49267420</data>
    </edge>
    <edge source="ARE" target="SGP">
      <data key="d0">665880</data>
    </edge>
    <edge source="ARE" target="VNM">
      <data key="d0">23330</data>
    </edge>
    <edge source="ARE" target="ZAF">
      <data key="d0">39320</data>
    </edge>
    <edge source="ARE" target="ESP">
      <data key="d0">474602</data>
    </edge>
    <edge source="ARE" target="SWE">
      <data key="d0">42124</data>
    </edge>
    <edge source="ARE" target="TUN">
      <data key="d0">1015280</data>
    </edge>
    <edge source="ARE" target="TUR">
      <data key="d0">7732635</data>
    </edge>
    <edge source="ARE" target="EGY">
      <data key="d0">9257341</data>
    </edge>
    <edge source="ARE" target="GBR">
      <data key="d0">884497</data>
    </edge>
    <edge source="ARE" target="TZA">
      <data key="d0">371500</data>
    </edge>
    <edge source="ARE" target="USA">
      <data key="d0">860226</data>
    </edge>
    <edge source="TUN" target="AUS">
      <data key="d0">30077</data>
    </edge>
    <edge source="TUN" target="AUT">
      <data key="d0">47329</data>
    </edge>
    <edge source="TUN" target="BEL">
      <data key="d0">785932</data>
    </edge>
    <edge source="TUN" target="BRA">
      <data key="d0">482346</data>
    </edge>
    <edge source="TUN" target="CAN">
      <data key="d0">554440</data>
    </edge>
    <edge source="TUN" target="CZE">
      <data key="d0">53134</data>
    </edge>
    <edge source="TUN" target="DNK">
      <data key="d0">71982</data>
    </edge>
    <edge source="TUN" target="FRA">
      <data key="d0">24431555</data>
    </edge>
    <edge source="TUN" target="DEU">
      <data key="d0">3953952</data>
    </edge>
    <edge source="TUN" target="HUN">
      <data key="d0">94318</data>
    </edge>
    <edge source="TUN" target="IDN">
      <data key="d0">178156</data>
    </edge>
    <edge source="TUN" target="ITA">
      <data key="d0">7514672</data>
    </edge>
    <edge source="TUN" target="CIV">
      <data key="d0">71561</data>
    </edge>
    <edge source="TUN" target="JOR">
      <data key="d0">15471</data>
    </edge>
    <edge source="TUN" target="MRT">
      <data key="d0">181997</data>
    </edge>
    <edge source="TUN" target="MUS">
      <data key="d0">20242</data>
    </edge>
    <edge source="TUN" target="MAR">
      <data key="d0">2410732</data>
    </edge>
    <edge source="TUN" target="NLD">
      <data key="d0">250435</data>
    </edge>
    <edge source="TUN" target="NOR">
      <data key="d0">65934</data>
    </edge>
    <edge source="TUN" target="POL">
      <data key="d0">27309</data>
    </edge>
    <edge source="TUN" target="PRT">
      <data key="d0">137330</data>
    </edge>
    <edge source="TUN" target="SAU">
      <data key="d0">507145</data>
    </edge>
    <edge source="TUN" target="SEN">
      <data key="d0">107646</data>
    </edge>
    <edge source="TUN" target="IND">
      <data key="d0">25715</data>
    </edge>
    <edge source="TUN" target="ESP">
      <data key="d0">4202104</data>
    </edge>
    <edge source="TUN" target="CHE">
      <data key="d0">901530</data>
    </edge>
    <edge source="TUN" target="ARE">
      <data key="d0">520578</data>
    </edge>
    <edge source="TUN" target="TUR">
      <data key="d0">510802</data>
    </edge>
    <edge source="TUN" target="UKR">
      <data key="d0">12273</data>
    </edge>
    <edge source="TUN" target="GBR">
      <data key="d0">2081201</data>
    </edge>
    <edge source="TUN" target="USA">
      <data key="d0">70622</data>
    </edge>
    <edge source="TUN" target="URY">
      <data key="d0">42011</data>
    </edge>
    <edge source="TUN" target="SRB">
      <data key="d0">323313</data>
    </edge>
    <edge source="USA" target="ALB">
      <data key="d0">714097</data>
    </edge>
    <edge source="USA" target="DZA">
      <data key="d0">11187769</data>
    </edge>
    <edge source="USA" target="AZE">
      <data key="d0">229611</data>
    </edge>
    <edge source="USA" target="ARG">
      <data key="d0">10361719</data>
    </edge>
    <edge source="USA" target="AUS">
      <data key="d0">68200366</data>
    </edge>
    <edge source="USA" target="AUT">
      <data key="d0">966997</data>
    </edge>
    <edge source="USA" target="ARM">
      <data key="d0">103916</data>
    </edge>
    <edge source="USA" target="BEL">
      <data key="d0">133420217</data>
    </edge>
    <edge source="USA" target="BOL">
      <data key="d0">1511494</data>
    </edge>
    <edge source="USA" target="BRA">
      <data key="d0">24223604</data>
    </edge>
    <edge source="USA" target="BGR">
      <data key="d0">110095</data>
    </edge>
    <edge source="USA" target="BDI">
      <data key="d0">85556</data>
    </edge>
    <edge source="USA" target="KHM">
      <data key="d0">501507</data>
    </edge>
    <edge source="USA" target="CAN">
      <data key="d0">2898917395</data>
    </edge>
    <edge source="USA" target="LKA">
      <data key="d0">2747773</data>
    </edge>
    <edge source="USA" target="CHL">
      <data key="d0">8938445</data>
    </edge>
    <edge source="USA" target="CHN">
      <data key="d0">63909206</data>
    </edge>
    <edge source="USA" target="COL">
      <data key="d0">17376321</data>
    </edge>
    <edge source="USA" target="CRI">
      <data key="d0">22184490</data>
    </edge>
    <edge source="USA" target="HRV">
      <data key="d0">10000</data>
    </edge>
    <edge source="USA" target="CZE">
      <data key="d0">3061925</data>
    </edge>
    <edge source="USA" target="BEN">
      <data key="d0">88266</data>
    </edge>
    <edge source="USA" target="DNK">
      <data key="d0">24033226</data>
    </edge>
    <edge source="USA" target="ECU">
      <data key="d0">3061903</data>
    </edge>
    <edge source="USA" target="SLV">
      <data key="d0">11809775</data>
    </edge>
    <edge source="USA" target="ETH">
      <data key="d0">510557</data>
    </edge>
    <edge source="USA" target="EST">
      <data key="d0">491952</data>
    </edge>
    <edge source="USA" target="FIN">
      <data key="d0">11042523</data>
    </edge>
    <edge source="USA" target="FRA">
      <data key="d0">86866165</data>
    </edge>
    <edge source="USA" target="GEO">
      <data key="d0">242725</data>
    </edge>
    <edge source="USA" target="GMB">
      <data key="d0">19706</data>
    </edge>
    <edge source="USA" target="DEU">
      <data key="d0">221602862</data>
    </edge>
    <edge source="USA" target="GHA">
      <data key="d0">706717</data>
    </edge>
    <edge source="USA" target="GRC">
      <data key="d0">13211809</data>
    </edge>
    <edge source="USA" target="GTM">
      <data key="d0">22032870</data>
    </edge>
    <edge source="USA" target="HND">
      <data key="d0">12204667</data>
    </edge>
    <edge source="USA" target="HKG">
      <data key="d0">319037365</data>
    </edge>
    <edge source="USA" target="HUN">
      <data key="d0">2545892</data>
    </edge>
    <edge source="USA" target="IDN">
      <data key="d0">39515571</data>
    </edge>
    <edge source="USA" target="IRL">
      <data key="d0">3041798</data>
    </edge>
    <edge source="USA" target="ISR">
      <data key="d0">49323454</data>
    </edge>
    <edge source="USA" target="ITA">
      <data key="d0">71800527</data>
    </edge>
    <edge source="USA" target="CIV">
      <data key="d0">617598</data>
    </edge>
    <edge source="USA" target="JAM">
      <data key="d0">13468653</data>
    </edge>
    <edge source="USA" target="JPN">
      <data key="d0">1436877937</data>
    </edge>
    <edge source="USA" target="JOR">
      <data key="d0">5526959</data>
    </edge>
    <edge source="USA" target="KOR">
      <data key="d0">194129880</data>
    </edge>
    <edge source="USA" target="LBN">
      <data key="d0">9146412</data>
    </edge>
    <edge source="USA" target="LVA">
      <data key="d0">839279</data>
    </edge>
    <edge source="USA" target="LTU">
      <data key="d0">369065</data>
    </edge>
    <edge source="USA" target="MDG">
      <data key="d0">133816</data>
    </edge>
    <edge source="USA" target="MYS">
      <data key="d0">67032046</data>
    </edge>
    <edge source="USA" target="MRT">
      <data key="d0">22770</data>
    </edge>
    <edge source="USA" target="MUS">
      <data key="d0">182115</data>
    </edge>
    <edge source="USA" target="MEX">
      <data key="d0">540160405</data>
    </edge>
    <edge source="USA" target="MAR">
      <data key="d0">231588</data>
    </edge>
    <edge source="USA" target="MOZ">
      <data key="d0">1226403</data>
    </edge>
    <edge source="USA" target="OMN">
      <data key="d0">815038</data>
    </edge>
    <edge source="USA" target="NAM">
      <data key="d0">62437</data>
    </edge>
    <edge source="USA" target="NLD">
      <data key="d0">216652383</data>
    </edge>
    <edge source="USA" target="NZL">
      <data key="d0">23768441</data>
    </edge>
    <edge source="USA" target="NIC">
      <data key="d0">2776059</data>
    </edge>
    <edge source="USA" target="NER">
      <data key="d0">332503</data>
    </edge>
    <edge source="USA" target="NOR">
      <data key="d0">29632062</data>
    </edge>
    <edge source="USA" target="PAK">
      <data key="d0">4885375</data>
    </edge>
    <edge source="USA" target="PAN">
      <data key="d0">24364565</data>
    </edge>
    <edge source="USA" target="PRY">
      <data key="d0">130540</data>
    </edge>
    <edge source="USA" target="PER">
      <data key="d0">8402571</data>
    </edge>
    <edge source="USA" target="PHL">
      <data key="d0">69719735</data>
    </edge>
    <edge source="USA" target="POL">
      <data key="d0">2812021</data>
    </edge>
    <edge source="USA" target="PRT">
      <data key="d0">3999193</data>
    </edge>
    <edge source="USA" target="ROU">
      <data key="d0">1412362</data>
    </edge>
    <edge source="USA" target="RUS">
      <data key="d0">14626937</data>
    </edge>
    <edge source="USA" target="SAU">
      <data key="d0">44299198</data>
    </edge>
    <edge source="USA" target="SEN">
      <data key="d0">216585</data>
    </edge>
    <edge source="USA" target="IND">
      <data key="d0">81234883</data>
    </edge>
    <edge source="USA" target="SGP">
      <data key="d0">78739912</data>
    </edge>
    <edge source="USA" target="SVK">
      <data key="d0">46659</data>
    </edge>
    <edge source="USA" target="VNM">
      <data key="d0">7934834</data>
    </edge>
    <edge source="USA" target="SVN">
      <data key="d0">428063</data>
    </edge>
    <edge source="USA" target="ZAF">
      <data key="d0">6142500</data>
    </edge>
    <edge source="USA" target="ZWE">
      <data key="d0">48341</data>
    </edge>
    <edge source="USA" target="ESP">
      <data key="d0">133448523</data>
    </edge>
    <edge source="USA" target="SWE">
      <data key="d0">36486747</data>
    </edge>
    <edge source="USA" target="CHE">
      <data key="d0">21272831</data>
    </edge>
    <edge source="USA" target="THA">
      <data key="d0">29940016</data>
    </edge>
    <edge source="USA" target="TGO">
      <data key="d0">88736</data>
    </edge>
    <edge source="USA" target="ARE">
      <data key="d0">55242576</data>
    </edge>
    <edge source="USA" target="TUN">
      <data key="d0">616611</data>
    </edge>
    <edge source="USA" target="TUR">
      <data key="d0">5326302</data>
    </edge>
    <edge source="USA" target="UGA">
      <data key="d0">328573</data>
    </edge>
    <edge source="USA" target="UKR">
      <data key="d0">375388</data>
    </edge>
    <edge source="USA" target="MKD">
      <data key="d0">2582611</data>
    </edge>
    <edge source="USA" target="EGY">
      <data key="d0">11941253</data>
    </edge>
    <edge source="USA" target="GBR">
      <data key="d0">250975466</data>
    </edge>
    <edge source="USA" target="TZA">
      <data key="d0">1335309</data>
    </edge>
    <edge source="USA" target="BFA">
      <data key="d0">972206</data>
    </edge>
    <edge source="USA" target="URY">
      <data key="d0">1131280</data>
    </edge>
    <edge source="USA" target="SRB">
      <data key="d0">3325886</data>
    </edge>
    <edge source="AZE" target="AUT">
      <data key="d0">443612</data>
    </edge>
    <edge source="AZE" target="BGR">
      <data key="d0">44960</data>
    </edge>
    <edge source="AZE" target="BLR">
      <data key="d0">153873</data>
    </edge>
    <edge source="AZE" target="CAN">
      <data key="d0">26860</data>
    </edge>
    <edge source="AZE" target="CZE">
      <data key="d0">232100</data>
    </edge>
    <edge source="AZE" target="EST">
      <data key="d0">22750</data>
    </edge>
    <edge source="AZE" target="FRA">
      <data key="d0">152445</data>
    </edge>
    <edge source="AZE" target="GEO">
      <data key="d0">305850</data>
    </edge>
    <edge source="AZE" target="DEU">
      <data key="d0">5109842</data>
    </edge>
    <edge source="AZE" target="GRC">
      <data key="d0">104031</data>
    </edge>
    <edge source="AZE" target="ITA">
      <data key="d0">2021605</data>
    </edge>
    <edge source="AZE" target="KAZ">
      <data key="d0">144422</data>
    </edge>
    <edge source="AZE" target="LVA">
      <data key="d0">26800</data>
    </edge>
    <edge source="AZE" target="LTU">
      <data key="d0">212000</data>
    </edge>
    <edge source="AZE" target="MDA">
      <data key="d0">12244</data>
    </edge>
    <edge source="AZE" target="NLD">
      <data key="d0">3026185</data>
    </edge>
    <edge source="AZE" target="POL">
      <data key="d0">2538013</data>
    </edge>
    <edge source="AZE" target="RUS">
      <data key="d0">7186352</data>
    </edge>
    <edge source="AZE" target="SAU">
      <data key="d0">13478</data>
    </edge>
    <edge source="AZE" target="SVK">
      <data key="d0">137300</data>
    </edge>
    <edge source="AZE" target="SVN">
      <data key="d0">21990</data>
    </edge>
    <edge source="AZE" target="ESP">
      <data key="d0">641040</data>
    </edge>
    <edge source="AZE" target="TUR">
      <data key="d0">1526747</data>
    </edge>
    <edge source="AZE" target="UKR">
      <data key="d0">1820259</data>
    </edge>
    <edge source="AZE" target="USA">
      <data key="d0">88198</data>
    </edge>
    <edge source="AUT" target="ALB">
      <data key="d0">25226</data>
    </edge>
    <edge source="AUT" target="AZE">
      <data key="d0">82301</data>
    </edge>
    <edge source="AUT" target="ARG">
      <data key="d0">391767</data>
    </edge>
    <edge source="AUT" target="AUS">
      <data key="d0">344996</data>
    </edge>
    <edge source="AUT" target="ARM">
      <data key="d0">39946</data>
    </edge>
    <edge source="AUT" target="BEL">
      <data key="d0">7126284</data>
    </edge>
    <edge source="AUT" target="BRA">
      <data key="d0">67648</data>
    </edge>
    <edge source="AUT" target="BGR">
      <data key="d0">619066</data>
    </edge>
    <edge source="AUT" target="CAN">
      <data key="d0">623081</data>
    </edge>
    <edge source="AUT" target="CHN">
      <data key="d0">16126</data>
    </edge>
    <edge source="AUT" target="HRV">
      <data key="d0">7611393</data>
    </edge>
    <edge source="AUT" target="CZE">
      <data key="d0">8997868</data>
    </edge>
    <edge source="AUT" target="DNK">
      <data key="d0">2617447</data>
    </edge>
    <edge source="AUT" target="EST">
      <data key="d0">366609</data>
    </edge>
    <edge source="AUT" target="FIN">
      <data key="d0">3758557</data>
    </edge>
    <edge source="AUT" target="FRA">
      <data key="d0">9983676</data>
    </edge>
    <edge source="AUT" target="DEU">
      <data key="d0">127770472</data>
    </edge>
    <edge source="AUT" target="GRC">
      <data key="d0">2815706</data>
    </edge>
    <edge source="AUT" target="HKG">
      <data key="d0">315020</data>
    </edge>
    <edge source="AUT" target="HUN">
      <data key="d0">5025595</data>
    </edge>
    <edge source="AUT" target="IDN">
      <data key="d0">401871</data>
    </edge>
    <edge source="AUT" target="IRL">
      <data key="d0">3474116</data>
    </edge>
    <edge source="AUT" target="ISR">
      <data key="d0">1213040</data>
    </edge>
    <edge source="AUT" target="ITA">
      <data key="d0">38808917</data>
    </edge>
    <edge source="AUT" target="JPN">
      <data key="d0">12460676</data>
    </edge>
    <edge source="AUT" target="JOR">
      <data key="d0">252257</data>
    </edge>
    <edge source="AUT" target="KOR">
      <data key="d0">272464</data>
    </edge>
    <edge source="AUT" target="LBN">
      <data key="d0">49849</data>
    </edge>
    <edge source="AUT" target="LVA">
      <data key="d0">142455</data>
    </edge>
    <edge source="AUT" target="LTU">
      <data key="d0">605817</data>
    </edge>
    <edge source="AUT" target="MYS">
      <data key="d0">309533</data>
    </edge>
    <edge source="AUT" target="MEX">
      <data key="d0">87788</data>
    </edge>
    <edge source="AUT" target="OMN">
      <data key="d0">135161</data>
    </edge>
    <edge source="AUT" target="NAM">
      <data key="d0">12446</data>
    </edge>
    <edge source="AUT" target="NLD">
      <data key="d0">16213010</data>
    </edge>
    <edge source="AUT" target="NZL">
      <data key="d0">659012</data>
    </edge>
    <edge source="AUT" target="NOR">
      <data key="d0">1924109</data>
    </edge>
    <edge source="AUT" target="PAK">
      <data key="d0">163532</data>
    </edge>
    <edge source="AUT" target="PHL">
      <data key="d0">385545</data>
    </edge>
    <edge source="AUT" target="POL">
      <data key="d0">10369957</data>
    </edge>
    <edge source="AUT" target="ROU">
      <data key="d0">2533875</data>
    </edge>
    <edge source="AUT" target="RUS">
      <data key="d0">3237182</data>
    </edge>
    <edge source="AUT" target="SAU">
      <data key="d0">3495595</data>
    </edge>
    <edge source="AUT" target="IND">
      <data key="d0">36333</data>
    </edge>
    <edge source="AUT" target="SGP">
      <data key="d0">358981</data>
    </edge>
    <edge source="AUT" target="SVK">
      <data key="d0">5756336</data>
    </edge>
    <edge source="AUT" target="VNM">
      <data key="d0">10505</data>
    </edge>
    <edge source="AUT" target="SVN">
      <data key="d0">4860457</data>
    </edge>
    <edge source="AUT" target="ZAF">
      <data key="d0">269520</data>
    </edge>
    <edge source="AUT" target="ESP">
      <data key="d0">1319630</data>
    </edge>
    <edge source="AUT" target="SWE">
      <data key="d0">21950879</data>
    </edge>
    <edge source="AUT" target="CHE">
      <data key="d0">12564121</data>
    </edge>
    <edge source="AUT" target="THA">
      <data key="d0">54934</data>
    </edge>
    <edge source="AUT" target="ARE">
      <data key="d0">717158</data>
    </edge>
    <edge source="AUT" target="TUN">
      <data key="d0">277750</data>
    </edge>
    <edge source="AUT" target="TUR">
      <data key="d0">322648</data>
    </edge>
    <edge source="AUT" target="UKR">
      <data key="d0">263699</data>
    </edge>
    <edge source="AUT" target="MKD">
      <data key="d0">234860</data>
    </edge>
    <edge source="AUT" target="EGY">
      <data key="d0">97423</data>
    </edge>
    <edge source="AUT" target="GBR">
      <data key="d0">25290302</data>
    </edge>
    <edge source="AUT" target="USA">
      <data key="d0">7875359</data>
    </edge>
    <edge source="AUT" target="SRB">
      <data key="d0">1167808</data>
    </edge>
    <edge source="BLR" target="AZE">
      <data key="d0">21600</data>
    </edge>
    <edge source="BLR" target="AUT">
      <data key="d0">482900</data>
    </edge>
    <edge source="BLR" target="BEL">
      <data key="d0">26900</data>
    </edge>
    <edge source="BLR" target="CZE">
      <data key="d0">101500</data>
    </edge>
    <edge source="BLR" target="EST">
      <data key="d0">39900</data>
    </edge>
    <edge source="BLR" target="FRA">
      <data key="d0">693100</data>
    </edge>
    <edge source="BLR" target="DEU">
      <data key="d0">9093600</data>
    </edge>
    <edge source="BLR" target="HUN">
      <data key="d0">45500</data>
    </edge>
    <edge source="BLR" target="ITA">
      <data key="d0">122900</data>
    </edge>
    <edge source="BLR" target="KAZ">
      <data key="d0">22100</data>
    </edge>
    <edge source="BLR" target="LVA">
      <data key="d0">412400</data>
    </edge>
    <edge source="BLR" target="LTU">
      <data key="d0">1459800</data>
    </edge>
    <edge source="BLR" target="MDA">
      <data key="d0">960300</data>
    </edge>
    <edge source="BLR" target="NLD">
      <data key="d0">347200</data>
    </edge>
    <edge source="BLR" target="POL">
      <data key="d0">1068300</data>
    </edge>
    <edge source="BLR" target="RUS">
      <data key="d0">41704000</data>
    </edge>
    <edge source="BLR" target="SWE">
      <data key="d0">532600</data>
    </edge>
    <edge source="BLR" target="CHE">
      <data key="d0">432000</data>
    </edge>
    <edge source="BLR" target="UKR">
      <data key="d0">420500</data>
    </edge>
    <edge source="BLR" target="GBR">
      <data key="d0">45900</data>
    </edge>
    <edge source="BLR" target="SRB">
      <data key="d0">34400</data>
    </edge>
    <edge source="CZE" target="AZE">
      <data key="d0">16882</data>
    </edge>
    <edge source="CZE" target="ARG">
      <data key="d0">34729</data>
    </edge>
    <edge source="CZE" target="AUS">
      <data key="d0">85886</data>
    </edge>
    <edge source="CZE" target="AUT">
      <data key="d0">11159620</data>
    </edge>
    <edge source="CZE" target="BEL">
      <data key="d0">1520663</data>
    </edge>
    <edge source="CZE" target="BRA">
      <data key="d0">283851</data>
    </edge>
    <edge source="CZE" target="BGR">
      <data key="d0">615040</data>
    </edge>
    <edge source="CZE" target="CAN">
      <data key="d0">29566</data>
    </edge>
    <edge source="CZE" target="CHN">
      <data key="d0">243544</data>
    </edge>
    <edge source="CZE" target="HRV">
      <data key="d0">935358</data>
    </edge>
    <edge source="CZE" target="DNK">
      <data key="d0">42325</data>
    </edge>
    <edge source="CZE" target="EST">
      <data key="d0">83351</data>
    </edge>
    <edge source="CZE" target="FIN">
      <data key="d0">306009</data>
    </edge>
    <edge source="CZE" target="FRA">
      <data key="d0">30864</data>
    </edge>
    <edge source="CZE" target="DEU">
      <data key="d0">27762763</data>
    </edge>
    <edge source="CZE" target="GRC">
      <data key="d0">50716</data>
    </edge>
    <edge source="CZE" target="HKG">
      <data key="d0">66580</data>
    </edge>
    <edge source="CZE" target="HUN">
      <data key="d0">4136901</data>
    </edge>
    <edge source="CZE" target="IRL">
      <data key="d0">151195</data>
    </edge>
    <edge source="CZE" target="ISR">
      <data key="d0">22181</data>
    </edge>
    <edge source="CZE" target="ITA">
      <data key="d0">137518</data>
    </edge>
    <edge source="CZE" target="JPN">
      <data key="d0">10523861</data>
    </edge>
    <edge source="CZE" target="KAZ">
      <data key="d0">94818</data>
    </edge>
    <edge source="CZE" target="LVA">
      <data key="d0">128216</data>
    </edge>
    <edge source="CZE" target="LTU">
      <data key="d0">123788</data>
    </edge>
    <edge source="CZE" target="MEX">
      <data key="d0">11961</data>
    </edge>
    <edge source="CZE" target="MDA">
      <data key="d0">24324</data>
    </edge>
    <edge source="CZE" target="NLD">
      <data key="d0">2209688</data>
    </edge>
    <edge source="CZE" target="POL">
      <data key="d0">9684611</data>
    </edge>
    <edge source="CZE" target="ROU">
      <data key="d0">303347</data>
    </edge>
    <edge source="CZE" target="RUS">
      <data key="d0">2085061</data>
    </edge>
    <edge source="CZE" target="SVK">
      <data key="d0">21753301</data>
    </edge>
    <edge source="CZE" target="VNM">
      <data key="d0">79402</data>
    </edge>
    <edge source="CZE" target="SVN">
      <data key="d0">898092</data>
    </edge>
    <edge source="CZE" target="ZAF">
      <data key="d0">38248</data>
    </edge>
    <edge source="CZE" target="ESP">
      <data key="d0">785311</data>
    </edge>
    <edge source="CZE" target="SWE">
      <data key="d0">178877</data>
    </edge>
    <edge source="CZE" target="CHE">
      <data key="d0">692501</data>
    </edge>
    <edge source="CZE" target="UKR">
      <data key="d0">161482</data>
    </edge>
    <edge source="CZE" target="MKD">
      <data key="d0">161839</data>
    </edge>
    <edge source="CZE" target="GBR">
      <data key="d0">473135</data>
    </edge>
    <edge source="CZE" target="USA">
      <data key="d0">1354918</data>
    </edge>
    <edge source="CZE" target="SRB">
      <data key="d0">44918</data>
    </edge>
    <edge source="EST" target="AUT">
      <data key="d0">226845</data>
    </edge>
    <edge source="EST" target="BEL">
      <data key="d0">92084</data>
    </edge>
    <edge source="EST" target="CHL">
      <data key="d0">30006</data>
    </edge>
    <edge source="EST" target="DNK">
      <data key="d0">227475</data>
    </edge>
    <edge source="EST" target="FIN">
      <data key="d0">1483953</data>
    </edge>
    <edge source="EST" target="FRA">
      <data key="d0">94866</data>
    </edge>
    <edge source="EST" target="DEU">
      <data key="d0">285340</data>
    </edge>
    <edge source="EST" target="ISR">
      <data key="d0">28949</data>
    </edge>
    <edge source="EST" target="ITA">
      <data key="d0">51429</data>
    </edge>
    <edge source="EST" target="LVA">
      <data key="d0">835445</data>
    </edge>
    <edge source="EST" target="LTU">
      <data key="d0">1005330</data>
    </edge>
    <edge source="EST" target="NLD">
      <data key="d0">457412</data>
    </edge>
    <edge source="EST" target="NOR">
      <data key="d0">170888</data>
    </edge>
    <edge source="EST" target="PAN">
      <data key="d0">54563</data>
    </edge>
    <edge source="EST" target="POL">
      <data key="d0">17670</data>
    </edge>
    <edge source="EST" target="RUS">
      <data key="d0">2213995</data>
    </edge>
    <edge source="EST" target="SWE">
      <data key="d0">1094604</data>
    </edge>
    <edge source="EST" target="CHE">
      <data key="d0">52554</data>
    </edge>
    <edge source="EST" target="GBR">
      <data key="d0">53569</data>
    </edge>
    <edge source="EST" target="USA">
      <data key="d0">77786</data>
    </edge>
    <edge source="GEO" target="AZE">
      <data key="d0">141240</data>
    </edge>
    <edge source="GEO" target="ARM">
      <data key="d0">117720</data>
    </edge>
    <edge source="GEO" target="BEL">
      <data key="d0">72000</data>
    </edge>
    <edge source="GEO" target="BGR">
      <data key="d0">147327</data>
    </edge>
    <edge source="GEO" target="BLR">
      <data key="d0">113955</data>
    </edge>
    <edge source="GEO" target="CZE">
      <data key="d0">168731</data>
    </edge>
    <edge source="GEO" target="FRA">
      <data key="d0">505540</data>
    </edge>
    <edge source="GEO" target="DEU">
      <data key="d0">9447661</data>
    </edge>
    <edge source="GEO" target="GRC">
      <data key="d0">4542300</data>
    </edge>
    <edge source="GEO" target="ISR">
      <data key="d0">39154</data>
    </edge>
    <edge source="GEO" target="ITA">
      <data key="d0">3023288</data>
    </edge>
    <edge source="GEO" target="LTU">
      <data key="d0">137167</data>
    </edge>
    <edge source="GEO" target="MDA">
      <data key="d0">35294</data>
    </edge>
    <edge source="GEO" target="POL">
      <data key="d0">185588</data>
    </edge>
    <edge source="GEO" target="ROU">
      <data key="d0">13760</data>
    </edge>
    <edge source="GEO" target="RUS">
      <data key="d0">2295691</data>
    </edge>
    <edge source="GEO" target="SVK">
      <data key="d0">18000</data>
    </edge>
    <edge source="GEO" target="ESP">
      <data key="d0">252552</data>
    </edge>
    <edge source="GEO" target="UKR">
      <data key="d0">2217946</data>
    </edge>
    <edge source="GEO" target="MKD">
      <data key="d0">34330</data>
    </edge>
    <edge source="GEO" target="USA">
      <data key="d0">120260</data>
    </edge>
    <edge source="DEU" target="ALB">
      <data key="d0">62000</data>
    </edge>
    <edge source="DEU" target="DZA">
      <data key="d0">584000</data>
    </edge>
    <edge source="DEU" target="AZE">
      <data key="d0">209000</data>
    </edge>
    <edge source="DEU" target="ARG">
      <data key="d0">1011000</data>
    </edge>
    <edge source="DEU" target="AUS">
      <data key="d0">1374000</data>
    </edge>
    <edge source="DEU" target="AUT">
      <data key="d0">172619000</data>
    </edge>
    <edge source="DEU" target="ARM">
      <data key="d0">94000</data>
    </edge>
    <edge source="DEU" target="BEL">
      <data key="d0">124414000</data>
    </edge>
    <edge source="DEU" target="BOL">
      <data key="d0">59000</data>
    </edge>
    <edge source="DEU" target="BRA">
      <data key="d0">5159000</data>
    </edge>
    <edge source="DEU" target="BGR">
      <data key="d0">1371000</data>
    </edge>
    <edge source="DEU" target="BLR">
      <data key="d0">2093000</data>
    </edge>
    <edge source="DEU" target="CMR">
      <data key="d0">240000</data>
    </edge>
    <edge source="DEU" target="CAN">
      <data key="d0">4591000</data>
    </edge>
    <edge source="DEU" target="LKA">
      <data key="d0">298000</data>
    </edge>
    <edge source="DEU" target="CHL">
      <data key="d0">289000</data>
    </edge>
    <edge source="DEU" target="CHN">
      <data key="d0">2426000</data>
    </edge>
    <edge source="DEU" target="COL">
      <data key="d0">226000</data>
    </edge>
    <edge source="DEU" target="CRI">
      <data key="d0">75000</data>
    </edge>
    <edge source="DEU" target="HRV">
      <data key="d0">4290000</data>
    </edge>
    <edge source="DEU" target="CZE">
      <data key="d0">17092000</data>
    </edge>
    <edge source="DEU" target="BEN">
      <data key="d0">45000</data>
    </edge>
    <edge source="DEU" target="DNK">
      <data key="d0">95062000</data>
    </edge>
    <edge source="DEU" target="ECU">
      <data key="d0">143000</data>
    </edge>
    <edge source="DEU" target="ETH">
      <data key="d0">208000</data>
    </edge>
    <edge source="DEU" target="EST">
      <data key="d0">2400000</data>
    </edge>
    <edge source="DEU" target="FIN">
      <data key="d0">16911000</data>
    </edge>
    <edge source="DEU" target="FRA">
      <data key="d0">310965000</data>
    </edge>
    <edge source="DEU" target="GEO">
      <data key="d0">266000</data>
    </edge>
    <edge source="DEU" target="GMB">
      <data key="d0">26000</data>
    </edge>
    <edge source="DEU" target="GHA">
      <data key="d0">63000</data>
    </edge>
    <edge source="DEU" target="GRC">
      <data key="d0">24271000</data>
    </edge>
    <edge source="DEU" target="GTM">
      <data key="d0">105000</data>
    </edge>
    <edge source="DEU" target="HND">
      <data key="d0">58000</data>
    </edge>
    <edge source="DEU" target="HKG">
      <data key="d0">2378000</data>
    </edge>
    <edge source="DEU" target="HUN">
      <data key="d0">8111000</data>
    </edge>
    <edge source="DEU" target="IDN">
      <data key="d0">370000</data>
    </edge>
    <edge source="DEU" target="IRL">
      <data key="d0">4496000</data>
    </edge>
    <edge source="DEU" target="ISR">
      <data key="d0">2963000</data>
    </edge>
    <edge source="DEU" target="ITA">
      <data key="d0">118956000</data>
    </edge>
    <edge source="DEU" target="CIV">
      <data key="d0">157000</data>
    </edge>
    <edge source="DEU" target="JAM">
      <data key="d0">74000</data>
    </edge>
    <edge source="DEU" target="JPN">
      <data key="d0">24640000</data>
    </edge>
    <edge source="DEU" target="KAZ">
      <data key="d0">1265000</data>
    </edge>
    <edge source="DEU" target="JOR">
      <data key="d0">164000</data>
    </edge>
    <edge source="DEU" target="KOR">
      <data key="d0">1066000</data>
    </edge>
    <edge source="DEU" target="KGZ">
      <data key="d0">29000</data>
    </edge>
    <edge source="DEU" target="LBN">
      <data key="d0">144000</data>
    </edge>
    <edge source="DEU" target="LVA">
      <data key="d0">4082000</data>
    </edge>
    <edge source="DEU" target="LTU">
      <data key="d0">6016000</data>
    </edge>
    <edge source="DEU" target="MDG">
      <data key="d0">86000</data>
    </edge>
    <edge source="DEU" target="MYS">
      <data key="d0">734000</data>
    </edge>
    <edge source="DEU" target="MUS">
      <data key="d0">90000</data>
    </edge>
    <edge source="DEU" target="MEX">
      <data key="d0">400000</data>
    </edge>
    <edge source="DEU" target="MDA">
      <data key="d0">339000</data>
    </edge>
    <edge source="DEU" target="MAR">
      <data key="d0">849000</data>
    </edge>
    <edge source="DEU" target="MOZ">
      <data key="d0">65000</data>
    </edge>
    <edge source="DEU" target="OMN">
      <data key="d0">75000</data>
    </edge>
    <edge source="DEU" target="NAM">
      <data key="d0">122000</data>
    </edge>
    <edge source="DEU" target="NLD">
      <data key="d0">342906000</data>
    </edge>
    <edge source="DEU" target="NZL">
      <data key="d0">393000</data>
    </edge>
    <edge source="DEU" target="NOR">
      <data key="d0">8782000</data>
    </edge>
    <edge source="DEU" target="PAK">
      <data key="d0">14000</data>
    </edge>
    <edge source="DEU" target="PAN">
      <data key="d0">471000</data>
    </edge>
    <edge source="DEU" target="PRY">
      <data key="d0">174000</data>
    </edge>
    <edge source="DEU" target="PER">
      <data key="d0">72000</data>
    </edge>
    <edge source="DEU" target="PHL">
      <data key="d0">1333000</data>
    </edge>
    <edge source="DEU" target="POL">
      <data key="d0">36683000</data>
    </edge>
    <edge source="DEU" target="PRT">
      <data key="d0">21556000</data>
    </edge>
    <edge source="DEU" target="ROU">
      <data key="d0">2628000</data>
    </edge>
    <edge source="DEU" target="RUS">
      <data key="d0">30124000</data>
    </edge>
    <edge source="DEU" target="SAU">
      <data key="d0">972000</data>
    </edge>
    <edge source="DEU" target="IND">
      <data key="d0">846000</data>
    </edge>
    <edge source="DEU" target="SGP">
      <data key="d0">781000</data>
    </edge>
    <edge source="DEU" target="SVK">
      <data key="d0">3759000</data>
    </edge>
    <edge source="DEU" target="VNM">
      <data key="d0">2481000</data>
    </edge>
    <edge source="DEU" target="SVN">
      <data key="d0">4442000</data>
    </edge>
    <edge source="DEU" target="ZAF">
      <data key="d0">1596000</data>
    </edge>
    <edge source="DEU" target="ZWE">
      <data key="d0">56000</data>
    </edge>
    <edge source="DEU" target="ESP">
      <data key="d0">85685000</data>
    </edge>
    <edge source="DEU" target="SWE">
      <data key="d0">38249000</data>
    </edge>
    <edge source="DEU" target="CHE">
      <data key="d0">49317000</data>
    </edge>
    <edge source="DEU" target="THA">
      <data key="d0">2885000</data>
    </edge>
    <edge source="DEU" target="TGO">
      <data key="d0">21000</data>
    </edge>
    <edge source="DEU" target="ARE">
      <data key="d0">1125000</data>
    </edge>
    <edge source="DEU" target="TUN">
      <data key="d0">769000</data>
    </edge>
    <edge source="DEU" target="TUR">
      <data key="d0">5276000</data>
    </edge>
    <edge source="DEU" target="UGA">
      <data key="d0">599000</data>
    </edge>
    <edge source="DEU" target="UKR">
      <data key="d0">1963000</data>
    </edge>
    <edge source="DEU" target="MKD">
      <data key="d0">622000</data>
    </edge>
    <edge source="DEU" target="EGY">
      <data key="d0">606000</data>
    </edge>
    <edge source="DEU" target="GBR">
      <data key="d0">197986000</data>
    </edge>
    <edge source="DEU" target="TZA">
      <data key="d0">278000</data>
    </edge>
    <edge source="DEU" target="USA">
      <data key="d0">67599000</data>
    </edge>
    <edge source="DEU" target="URY">
      <data key="d0">262000</data>
    </edge>
    <edge source="DEU" target="SRB">
      <data key="d0">1433000</data>
    </edge>
    <edge source="KAZ" target="RUS">
      <data key="d0">925000</data>
    </edge>
    <edge source="LVA" target="AZE">
      <data key="d0">27824</data>
    </edge>
    <edge source="LVA" target="AUT">
      <data key="d0">467911</data>
    </edge>
    <edge source="LVA" target="BLR">
      <data key="d0">262626</data>
    </edge>
    <edge source="LVA" target="CZE">
      <data key="d0">46473</data>
    </edge>
    <edge source="LVA" target="EST">
      <data key="d0">2599916</data>
    </edge>
    <edge source="LVA" target="FRA">
      <data key="d0">30347</data>
    </edge>
    <edge source="LVA" target="DEU">
      <data key="d0">135066</data>
    </edge>
    <edge source="LVA" target="HUN">
      <data key="d0">11318</data>
    </edge>
    <edge source="LVA" target="KAZ">
      <data key="d0">104492</data>
    </edge>
    <edge source="LVA" target="KGZ">
      <data key="d0">10978</data>
    </edge>
    <edge source="LVA" target="LTU">
      <data key="d0">4935798</data>
    </edge>
    <edge source="LVA" target="NLD">
      <data key="d0">40786</data>
    </edge>
    <edge source="LVA" target="POL">
      <data key="d0">61712</data>
    </edge>
    <edge source="LVA" target="RUS">
      <data key="d0">341645</data>
    </edge>
    <edge source="LVA" target="SWE">
      <data key="d0">270425</data>
    </edge>
    <edge source="LVA" target="UKR">
      <data key="d0">54221</data>
    </edge>
    <edge source="LVA" target="GBR">
      <data key="d0">138021</data>
    </edge>
    <edge source="LVA" target="USA">
      <data key="d0">49629</data>
    </edge>
    <edge source="LTU" target="AUT">
      <data key="d0">1290351</data>
    </edge>
    <edge source="LTU" target="BEL">
      <data key="d0">782049</data>
    </edge>
    <edge source="LTU" target="BLR">
      <data key="d0">5322317</data>
    </edge>
    <edge source="LTU" target="CHL">
      <data key="d0">28971</data>
    </edge>
    <edge source="LTU" target="CZE">
      <data key="d0">360757</data>
    </edge>
    <edge source="LTU" target="DNK">
      <data key="d0">119306</data>
    </edge>
    <edge source="LTU" target="EST">
      <data key="d0">1398424</data>
    </edge>
    <edge source="LTU" target="FIN">
      <data key="d0">261782</data>
    </edge>
    <edge source="LTU" target="FRA">
      <data key="d0">2076700</data>
    </edge>
    <edge source="LTU" target="DEU">
      <data key="d0">15115491</data>
    </edge>
    <edge source="LTU" target="HUN">
      <data key="d0">134738</data>
    </edge>
    <edge source="LTU" target="ISR">
      <data key="d0">126224</data>
    </edge>
    <edge source="LTU" target="ITA">
      <data key="d0">3621335</data>
    </edge>
    <edge source="LTU" target="KGZ">
      <data key="d0">27166</data>
    </edge>
    <edge source="LTU" target="LVA">
      <data key="d0">7592780</data>
    </edge>
    <edge source="LTU" target="NLD">
      <data key="d0">3618934</data>
    </edge>
    <edge source="LTU" target="NOR">
      <data key="d0">38355</data>
    </edge>
    <edge source="LTU" target="POL">
      <data key="d0">2843543</data>
    </edge>
    <edge source="LTU" target="RUS">
      <data key="d0">3658583</data>
    </edge>
    <edge source="LTU" target="SWE">
      <data key="d0">1388692</data>
    </edge>
    <edge source="LTU" target="CHE">
      <data key="d0">895883</data>
    </edge>
    <edge source="LTU" target="GBR">
      <data key="d0">29674</data>
    </edge>
    <edge source="LTU" target="USA">
      <data key="d0">133780</data>
    </edge>
    <edge source="LTU" target="SRB">
      <data key="d0">16331</data>
    </edge>
    <edge source="MDA" target="AUT">
      <data key="d0">3189979</data>
    </edge>
    <edge source="MDA" target="BGR">
      <data key="d0">52297</data>
    </edge>
    <edge source="MDA" target="BLR">
      <data key="d0">3407321</data>
    </edge>
    <edge source="MDA" target="HRV">
      <data key="d0">42375</data>
    </edge>
    <edge source="MDA" target="CZE">
      <data key="d0">102931</data>
    </edge>
    <edge source="MDA" target="EST">
      <data key="d0">341011</data>
    </edge>
    <edge source="MDA" target="FRA">
      <data key="d0">7055683</data>
    </edge>
    <edge source="MDA" target="DEU">
      <data key="d0">4351146</data>
    </edge>
    <edge source="MDA" target="GRC">
      <data key="d0">2044627</data>
    </edge>
    <edge source="MDA" target="ISR">
      <data key="d0">63254</data>
    </edge>
    <edge source="MDA" target="ITA">
      <data key="d0">218666</data>
    </edge>
    <edge source="MDA" target="KAZ">
      <data key="d0">25548</data>
    </edge>
    <edge source="MDA" target="JOR">
      <data key="d0">980722</data>
    </edge>
    <edge source="MDA" target="LBN">
      <data key="d0">88570</data>
    </edge>
    <edge source="MDA" target="LVA">
      <data key="d0">108444</data>
    </edge>
    <edge source="MDA" target="LTU">
      <data key="d0">486685</data>
    </edge>
    <edge source="MDA" target="NLD">
      <data key="d0">74784</data>
    </edge>
    <edge source="MDA" target="POL">
      <data key="d0">113503</data>
    </edge>
    <edge source="MDA" target="ROU">
      <data key="d0">1521523</data>
    </edge>
    <edge source="MDA" target="RUS">
      <data key="d0">25001955</data>
    </edge>
    <edge source="MDA" target="SVK">
      <data key="d0">73060</data>
    </edge>
    <edge source="MDA" target="SVN">
      <data key="d0">63447</data>
    </edge>
    <edge source="MDA" target="ESP">
      <data key="d0">648540</data>
    </edge>
    <edge source="MDA" target="SWE">
      <data key="d0">16000</data>
    </edge>
    <edge source="MDA" target="TUN">
      <data key="d0">18000</data>
    </edge>
    <edge source="MDA" target="TUR">
      <data key="d0">589838</data>
    </edge>
    <edge source="MDA" target="UKR">
      <data key="d0">351765</data>
    </edge>
    <edge source="MDA" target="EGY">
      <data key="d0">114000</data>
    </edge>
    <edge source="MDA" target="GBR">
      <data key="d0">126675</data>
    </edge>
    <edge source="MDA" target="USA">
      <data key="d0">149882</data>
    </edge>
    <edge source="POL" target="ARG">
      <data key="d0">210000</data>
    </edge>
    <edge source="POL" target="AUS">
      <data key="d0">405000</data>
    </edge>
    <edge source="POL" target="AUT">
      <data key="d0">32011000</data>
    </edge>
    <edge source="POL" target="BEL">
      <data key="d0">23172000</data>
    </edge>
    <edge source="POL" target="BGR">
      <data key="d0">3322000</data>
    </edge>
    <edge source="POL" target="BLR">
      <data key="d0">13119000</data>
    </edge>
    <edge source="POL" target="CAN">
      <data key="d0">2673000</data>
    </edge>
    <edge source="POL" target="CHN">
      <data key="d0">104000</data>
    </edge>
    <edge source="POL" target="HRV">
      <data key="d0">1648000</data>
    </edge>
    <edge source="POL" target="CZE">
      <data key="d0">26764000</data>
    </edge>
    <edge source="POL" target="DNK">
      <data key="d0">22702000</data>
    </edge>
    <edge source="POL" target="EST">
      <data key="d0">4098000</data>
    </edge>
    <edge source="POL" target="FIN">
      <data key="d0">4998000</data>
    </edge>
    <edge source="POL" target="FRA">
      <data key="d0">28456000</data>
    </edge>
    <edge source="POL" target="GEO">
      <data key="d0">51000</data>
    </edge>
    <edge source="POL" target="PSE">
      <data key="d0">188000</data>
    </edge>
    <edge source="POL" target="DEU">
      <data key="d0">289183000</data>
    </edge>
    <edge source="POL" target="GRC">
      <data key="d0">1326000</data>
    </edge>
    <edge source="POL" target="HUN">
      <data key="d0">10193000</data>
    </edge>
    <edge source="POL" target="IRL">
      <data key="d0">96000</data>
    </edge>
    <edge source="POL" target="ISR">
      <data key="d0">836000</data>
    </edge>
    <edge source="POL" target="ITA">
      <data key="d0">19165000</data>
    </edge>
    <edge source="POL" target="JPN">
      <data key="d0">324000</data>
    </edge>
    <edge source="POL" target="KOR">
      <data key="d0">464000</data>
    </edge>
    <edge source="POL" target="LVA">
      <data key="d0">5441000</data>
    </edge>
    <edge source="POL" target="LTU">
      <data key="d0">19364000</data>
    </edge>
    <edge source="POL" target="MDA">
      <data key="d0">2287000</data>
    </edge>
    <edge source="POL" target="NLD">
      <data key="d0">96786000</data>
    </edge>
    <edge source="POL" target="NZL">
      <data key="d0">245000</data>
    </edge>
    <edge source="POL" target="NOR">
      <data key="d0">5381000</data>
    </edge>
    <edge source="POL" target="PAN">
      <data key="d0">214000</data>
    </edge>
    <edge source="POL" target="PRT">
      <data key="d0">348000</data>
    </edge>
    <edge source="POL" target="ROU">
      <data key="d0">3056000</data>
    </edge>
    <edge source="POL" target="RUS">
      <data key="d0">54038000</data>
    </edge>
    <edge source="POL" target="SAU">
      <data key="d0">1280000</data>
    </edge>
    <edge source="POL" target="SVK">
      <data key="d0">7200000</data>
    </edge>
    <edge source="POL" target="SVN">
      <data key="d0">1239000</data>
    </edge>
    <edge source="POL" target="ZAF">
      <data key="d0">463000</data>
    </edge>
    <edge source="POL" target="ESP">
      <data key="d0">966000</data>
    </edge>
    <edge source="POL" target="SWE">
      <data key="d0">10153000</data>
    </edge>
    <edge source="POL" target="CHE">
      <data key="d0">10457000</data>
    </edge>
    <edge source="POL" target="ARE">
      <data key="d0">76000</data>
    </edge>
    <edge source="POL" target="TUR">
      <data key="d0">111000</data>
    </edge>
    <edge source="POL" target="UKR">
      <data key="d0">9784000</data>
    </edge>
    <edge source="POL" target="MKD">
      <data key="d0">427000</data>
    </edge>
    <edge source="POL" target="EGY">
      <data key="d0">375000</data>
    </edge>
    <edge source="POL" target="GBR">
      <data key="d0">17988000</data>
    </edge>
    <edge source="POL" target="USA">
      <data key="d0">10318000</data>
    </edge>
    <edge source="POL" target="SRB">
      <data key="d0">1015000</data>
    </edge>
    <edge source="RUS" target="AZE">
      <data key="d0">320229</data>
    </edge>
    <edge source="RUS" target="AUS">
      <data key="d0">22720</data>
    </edge>
    <edge source="RUS" target="AUT">
      <data key="d0">581644</data>
    </edge>
    <edge source="RUS" target="ARM">
      <data key="d0">73027</data>
    </edge>
    <edge source="RUS" target="BEL">
      <data key="d0">295001</data>
    </edge>
    <edge source="RUS" target="BGR">
      <data key="d0">24351</data>
    </edge>
    <edge source="RUS" target="CAN">
      <data key="d0">77860</data>
    </edge>
    <edge source="RUS" target="CHN">
      <data key="d0">13219154</data>
    </edge>
    <edge source="RUS" target="DNK">
      <data key="d0">436114</data>
    </edge>
    <edge source="RUS" target="EST">
      <data key="d0">1817926</data>
    </edge>
    <edge source="RUS" target="FIN">
      <data key="d0">2975306</data>
    </edge>
    <edge source="RUS" target="FRA">
      <data key="d0">1049473</data>
    </edge>
    <edge source="RUS" target="GEO">
      <data key="d0">16013</data>
    </edge>
    <edge source="RUS" target="DEU">
      <data key="d0">4279170</data>
    </edge>
    <edge source="RUS" target="GRC">
      <data key="d0">19975</data>
    </edge>
    <edge source="RUS" target="HUN">
      <data key="d0">142864</data>
    </edge>
    <edge source="RUS" target="ISR">
      <data key="d0">710126</data>
    </edge>
    <edge source="RUS" target="ITA">
      <data key="d0">1450851</data>
    </edge>
    <edge source="RUS" target="JPN">
      <data key="d0">2230510</data>
    </edge>
    <edge source="RUS" target="KAZ">
      <data key="d0">9266709</data>
    </edge>
    <edge source="RUS" target="JOR">
      <data key="d0">33415</data>
    </edge>
    <edge source="RUS" target="KOR">
      <data key="d0">60959</data>
    </edge>
    <edge source="RUS" target="KGZ">
      <data key="d0">457085</data>
    </edge>
    <edge source="RUS" target="LBN">
      <data key="d0">328077</data>
    </edge>
    <edge source="RUS" target="LVA">
      <data key="d0">1034731</data>
    </edge>
    <edge source="RUS" target="LTU">
      <data key="d0">9302323</data>
    </edge>
    <edge source="RUS" target="MDA">
      <data key="d0">106587</data>
    </edge>
    <edge source="RUS" target="MAR">
      <data key="d0">188940</data>
    </edge>
    <edge source="RUS" target="NLD">
      <data key="d0">377210</data>
    </edge>
    <edge source="RUS" target="NOR">
      <data key="d0">107674</data>
    </edge>
    <edge source="RUS" target="POL">
      <data key="d0">453703</data>
    </edge>
    <edge source="RUS" target="ROU">
      <data key="d0">30568</data>
    </edge>
    <edge source="RUS" target="ESP">
      <data key="d0">380682</data>
    </edge>
    <edge source="RUS" target="SWE">
      <data key="d0">11090234</data>
    </edge>
    <edge source="RUS" target="TUR">
      <data key="d0">39164</data>
    </edge>
    <edge source="RUS" target="UKR">
      <data key="d0">2651548</data>
    </edge>
    <edge source="RUS" target="GBR">
      <data key="d0">82033</data>
    </edge>
    <edge source="RUS" target="USA">
      <data key="d0">360485</data>
    </edge>
    <edge source="RUS" target="SRB">
      <data key="d0">20858</data>
    </edge>
    <edge source="SVK" target="AUT">
      <data key="d0">2813373</data>
    </edge>
    <edge source="SVK" target="BEL">
      <data key="d0">167247</data>
    </edge>
    <edge source="SVK" target="BGR">
      <data key="d0">130727</data>
    </edge>
    <edge source="SVK" target="HRV">
      <data key="d0">172892</data>
    </edge>
    <edge source="SVK" target="CZE">
      <data key="d0">20444961</data>
    </edge>
    <edge source="SVK" target="FRA">
      <data key="d0">181574</data>
    </edge>
    <edge source="SVK" target="DEU">
      <data key="d0">963448</data>
    </edge>
    <edge source="SVK" target="HUN">
      <data key="d0">3571615</data>
    </edge>
    <edge source="SVK" target="ISR">
      <data key="d0">22301</data>
    </edge>
    <edge source="SVK" target="ITA">
      <data key="d0">298118</data>
    </edge>
    <edge source="SVK" target="NLD">
      <data key="d0">260681</data>
    </edge>
    <edge source="SVK" target="POL">
      <data key="d0">1617974</data>
    </edge>
    <edge source="SVK" target="ROU">
      <data key="d0">162735</data>
    </edge>
    <edge source="SVK" target="RUS">
      <data key="d0">28658</data>
    </edge>
    <edge source="SVK" target="SVN">
      <data key="d0">172813</data>
    </edge>
    <edge source="SVK" target="SWE">
      <data key="d0">30794</data>
    </edge>
    <edge source="SVK" target="CHE">
      <data key="d0">401936</data>
    </edge>
    <edge source="SVK" target="TUR">
      <data key="d0">75802</data>
    </edge>
    <edge source="SVK" target="UKR">
      <data key="d0">458728</data>
    </edge>
    <edge source="SVK" target="SRB">
      <data key="d0">19396</data>
    </edge>
    <edge source="SVN" target="ALB">
      <data key="d0">50507</data>
    </edge>
    <edge source="SVN" target="ARG">
      <data key="d0">20269</data>
    </edge>
    <edge source="SVN" target="AUT">
      <data key="d0">953191</data>
    </edge>
    <edge source="SVN" target="BEL">
      <data key="d0">452750</data>
    </edge>
    <edge source="SVN" target="BGR">
      <data key="d0">25910</data>
    </edge>
    <edge source="SVN" target="BLR">
      <data key="d0">256234</data>
    </edge>
    <edge source="SVN" target="CAN">
      <data key="d0">115742</data>
    </edge>
    <edge source="SVN" target="HRV">
      <data key="d0">9154381</data>
    </edge>
    <edge source="SVN" target="CZE">
      <data key="d0">400570</data>
    </edge>
    <edge source="SVN" target="FRA">
      <data key="d0">102872</data>
    </edge>
    <edge source="SVN" target="DEU">
      <data key="d0">5665173</data>
    </edge>
    <edge source="SVN" target="HUN">
      <data key="d0">398688</data>
    </edge>
    <edge source="SVN" target="ISR">
      <data key="d0">44946</data>
    </edge>
    <edge source="SVN" target="ITA">
      <data key="d0">2707284</data>
    </edge>
    <edge source="SVN" target="JPN">
      <data key="d0">517160</data>
    </edge>
    <edge source="SVN" target="LTU">
      <data key="d0">25543</data>
    </edge>
    <edge source="SVN" target="NLD">
      <data key="d0">123353</data>
    </edge>
    <edge source="SVN" target="NOR">
      <data key="d0">120622</data>
    </edge>
    <edge source="SVN" target="ROU">
      <data key="d0">241372</data>
    </edge>
    <edge source="SVN" target="RUS">
      <data key="d0">850335</data>
    </edge>
    <edge source="SVN" target="SVK">
      <data key="d0">219757</data>
    </edge>
    <edge source="SVN" target="SWE">
      <data key="d0">251550</data>
    </edge>
    <edge source="SVN" target="CHE">
      <data key="d0">170314</data>
    </edge>
    <edge source="SVN" target="UKR">
      <data key="d0">41541</data>
    </edge>
    <edge source="SVN" target="MKD">
      <data key="d0">199435</data>
    </edge>
    <edge source="SVN" target="GBR">
      <data key="d0">405436</data>
    </edge>
    <edge source="SVN" target="USA">
      <data key="d0">117397</data>
    </edge>
    <edge source="SVN" target="SRB">
      <data key="d0">557891</data>
    </edge>
    <edge source="TUR" target="ALB">
      <data key="d0">708023</data>
    </edge>
    <edge source="TUR" target="DZA">
      <data key="d0">4412055</data>
    </edge>
    <edge source="TUR" target="AZE">
      <data key="d0">6801312</data>
    </edge>
    <edge source="TUR" target="ARG">
      <data key="d0">1514003</data>
    </edge>
    <edge source="TUR" target="AUS">
      <data key="d0">27650882</data>
    </edge>
    <edge source="TUR" target="AUT">
      <data key="d0">46587275</data>
    </edge>
    <edge source="TUR" target="BEL">
      <data key="d0">59705860</data>
    </edge>
    <edge source="TUR" target="BRA">
      <data key="d0">11769596</data>
    </edge>
    <edge source="TUR" target="BGR">
      <data key="d0">4585640</data>
    </edge>
    <edge source="TUR" target="BLR">
      <data key="d0">113112</data>
    </edge>
    <edge source="TUR" target="CAN">
      <data key="d0">12476920</data>
    </edge>
    <edge source="TUR" target="LKA">
      <data key="d0">2626662</data>
    </edge>
    <edge source="TUR" target="CHL">
      <data key="d0">77109</data>
    </edge>
    <edge source="TUR" target="CHN">
      <data key="d0">695888</data>
    </edge>
    <edge source="TUR" target="CRI">
      <data key="d0">29800</data>
    </edge>
    <edge source="TUR" target="HRV">
      <data key="d0">2765089</data>
    </edge>
    <edge source="TUR" target="CZE">
      <data key="d0">5794976</data>
    </edge>
    <edge source="TUR" target="DNK">
      <data key="d0">10518829</data>
    </edge>
    <edge source="TUR" target="SLV">
      <data key="d0">39782</data>
    </edge>
    <edge source="TUR" target="ETH">
      <data key="d0">1113824</data>
    </edge>
    <edge source="TUR" target="EST">
      <data key="d0">1007927</data>
    </edge>
    <edge source="TUR" target="FIN">
      <data key="d0">4789889</data>
    </edge>
    <edge source="TUR" target="FRA">
      <data key="d0">114460662</data>
    </edge>
    <edge source="TUR" target="GEO">
      <data key="d0">3025871</data>
    </edge>
    <edge source="TUR" target="GMB">
      <data key="d0">27707</data>
    </edge>
    <edge source="TUR" target="PSE">
      <data key="d0">309145</data>
    </edge>
    <edge source="TUR" target="DEU">
      <data key="d0">418070140</data>
    </edge>
    <edge source="TUR" target="GHA">
      <data key="d0">152541</data>
    </edge>
    <edge source="TUR" target="GRC">
      <data key="d0">16118499</data>
    </edge>
    <edge source="TUR" target="GTM">
      <data key="d0">10420</data>
    </edge>
    <edge source="TUR" target="HKG">
      <data key="d0">2317057</data>
    </edge>
    <edge source="TUR" target="HUN">
      <data key="d0">4835997</data>
    </edge>
    <edge source="TUR" target="IDN">
      <data key="d0">1258638</data>
    </edge>
    <edge source="TUR" target="IRL">
      <data key="d0">9292969</data>
    </edge>
    <edge source="TUR" target="ISR">
      <data key="d0">16050937</data>
    </edge>
    <edge source="TUR" target="ITA">
      <data key="d0">100563319</data>
    </edge>
    <edge source="TUR" target="JAM">
      <data key="d0">552501</data>
    </edge>
    <edge source="TUR" target="JPN">
      <data key="d0">34368358</data>
    </edge>
    <edge source="TUR" target="KAZ">
      <data key="d0">709584</data>
    </edge>
    <edge source="TUR" target="JOR">
      <data key="d0">8098631</data>
    </edge>
    <edge source="TUR" target="KOR">
      <data key="d0">5525353</data>
    </edge>
    <edge source="TUR" target="KGZ">
      <data key="d0">61275</data>
    </edge>
    <edge source="TUR" target="LBN">
      <data key="d0">5486774</data>
    </edge>
    <edge source="TUR" target="LVA">
      <data key="d0">2240174</data>
    </edge>
    <edge source="TUR" target="LTU">
      <data key="d0">1540598</data>
    </edge>
    <edge source="TUR" target="MYS">
      <data key="d0">6813418</data>
    </edge>
    <edge source="TUR" target="MUS">
      <data key="d0">13636</data>
    </edge>
    <edge source="TUR" target="MEX">
      <data key="d0">523157</data>
    </edge>
    <edge source="TUR" target="MDA">
      <data key="d0">1757381</data>
    </edge>
    <edge source="TUR" target="MAR">
      <data key="d0">1061089</data>
    </edge>
    <edge source="TUR" target="OMN">
      <data key="d0">1295063</data>
    </edge>
    <edge source="TUR" target="NLD">
      <data key="d0">116451001</data>
    </edge>
    <edge source="TUR" target="NZL">
      <data key="d0">6264310</data>
    </edge>
    <edge source="TUR" target="NOR">
      <data key="d0">7413475</data>
    </edge>
    <edge source="TUR" target="PAK">
      <data key="d0">554640</data>
    </edge>
    <edge source="TUR" target="PAN">
      <data key="d0">26186</data>
    </edge>
    <edge source="TUR" target="PRY">
      <data key="d0">39719</data>
    </edge>
    <edge source="TUR" target="PER">
      <data key="d0">65469</data>
    </edge>
    <edge source="TUR" target="PHL">
      <data key="d0">1803955</data>
    </edge>
    <edge source="TUR" target="POL">
      <data key="d0">16010444</data>
    </edge>
    <edge source="TUR" target="PRT">
      <data key="d0">2744013</data>
    </edge>
    <edge source="TUR" target="ROU">
      <data key="d0">36384500</data>
    </edge>
    <edge source="TUR" target="RUS">
      <data key="d0">74565364</data>
    </edge>
    <edge source="TUR" target="SAU">
      <data key="d0">68607994</data>
    </edge>
    <edge source="TUR" target="SEN">
      <data key="d0">338591</data>
    </edge>
    <edge source="TUR" target="IND">
      <data key="d0">827071</data>
    </edge>
    <edge source="TUR" target="SGP">
      <data key="d0">1186671</data>
    </edge>
    <edge source="TUR" target="SVK">
      <data key="d0">2697422</data>
    </edge>
    <edge source="TUR" target="VNM">
      <data key="d0">16923</data>
    </edge>
    <edge source="TUR" target="SVN">
      <data key="d0">1770151</data>
    </edge>
    <edge source="TUR" target="ZAF">
      <data key="d0">2525236</data>
    </edge>
    <edge source="TUR" target="ESP">
      <data key="d0">32633314</data>
    </edge>
    <edge source="TUR" target="SWE">
      <data key="d0">16892706</data>
    </edge>
    <edge source="TUR" target="CHE">
      <data key="d0">42393335</data>
    </edge>
    <edge source="TUR" target="THA">
      <data key="d0">20929</data>
    </edge>
    <edge source="TUR" target="TGO">
      <data key="d0">62610</data>
    </edge>
    <edge source="TUR" target="ARE">
      <data key="d0">6405549</data>
    </edge>
    <edge source="TUR" target="TUN">
      <data key="d0">1920637</data>
    </edge>
    <edge source="TUR" target="UKR">
      <data key="d0">30167510</data>
    </edge>
    <edge source="TUR" target="MKD">
      <data key="d0">5982353</data>
    </edge>
    <edge source="TUR" target="EGY">
      <data key="d0">36428563</data>
    </edge>
    <edge source="TUR" target="GBR">
      <data key="d0">156372747</data>
    </edge>
    <edge source="TUR" target="USA">
      <data key="d0">69770046</data>
    </edge>
    <edge source="TUR" target="URY">
      <data key="d0">349516</data>
    </edge>
    <edge source="TUR" target="SRB">
      <data key="d0">6595871</data>
    </edge>
    <edge source="UKR" target="AUT">
      <data key="d0">9882490</data>
    </edge>
    <edge source="UKR" target="ARM">
      <data key="d0">201360</data>
    </edge>
    <edge source="UKR" target="BEL">
      <data key="d0">16660</data>
    </edge>
    <edge source="UKR" target="BGR">
      <data key="d0">211930</data>
    </edge>
    <edge source="UKR" target="BLR">
      <data key="d0">1933360</data>
    </edge>
    <edge source="UKR" target="CAN">
      <data key="d0">11590</data>
    </edge>
    <edge source="UKR" target="CZE">
      <data key="d0">629710</data>
    </edge>
    <edge source="UKR" target="EST">
      <data key="d0">513110</data>
    </edge>
    <edge source="UKR" target="FRA">
      <data key="d0">265540</data>
    </edge>
    <edge source="UKR" target="GEO">
      <data key="d0">36060</data>
    </edge>
    <edge source="UKR" target="DEU">
      <data key="d0">9243840</data>
    </edge>
    <edge source="UKR" target="GRC">
      <data key="d0">2710660</data>
    </edge>
    <edge source="UKR" target="HUN">
      <data key="d0">412190</data>
    </edge>
    <edge source="UKR" target="ISR">
      <data key="d0">201040</data>
    </edge>
    <edge source="UKR" target="ITA">
      <data key="d0">4104870</data>
    </edge>
    <edge source="UKR" target="KAZ">
      <data key="d0">45850</data>
    </edge>
    <edge source="UKR" target="JOR">
      <data key="d0">14850</data>
    </edge>
    <edge source="UKR" target="LBN">
      <data key="d0">116760</data>
    </edge>
    <edge source="UKR" target="LVA">
      <data key="d0">856570</data>
    </edge>
    <edge source="UKR" target="LTU">
      <data key="d0">2620200</data>
    </edge>
    <edge source="UKR" target="MDA">
      <data key="d0">568180</data>
    </edge>
    <edge source="UKR" target="MAR">
      <data key="d0">12790</data>
    </edge>
    <edge source="UKR" target="NLD">
      <data key="d0">888610</data>
    </edge>
    <edge source="UKR" target="POL">
      <data key="d0">4684340</data>
    </edge>
    <edge source="UKR" target="RUS">
      <data key="d0">18152550</data>
    </edge>
    <edge source="UKR" target="SVK">
      <data key="d0">59550</data>
    </edge>
    <edge source="UKR" target="SVN">
      <data key="d0">64520</data>
    </edge>
    <edge source="UKR" target="ESP">
      <data key="d0">13720</data>
    </edge>
    <edge source="UKR" target="SWE">
      <data key="d0">76890</data>
    </edge>
    <edge source="UKR" target="CHE">
      <data key="d0">180490</data>
    </edge>
    <edge source="UKR" target="ARE">
      <data key="d0">53520</data>
    </edge>
    <edge source="UKR" target="TUR">
      <data key="d0">350230</data>
    </edge>
    <edge source="UKR" target="USA">
      <data key="d0">195850</data>
    </edge>
    <edge source="UKR" target="SRB">
      <data key="d0">56480</data>
    </edge>
    <edge source="ARG" target="DZA">
      <data key="d0">3956396</data>
    </edge>
    <edge source="ARG" target="AUS">
      <data key="d0">1695724</data>
    </edge>
    <edge source="ARG" target="AUT">
      <data key="d0">275906</data>
    </edge>
    <edge source="ARG" target="BEL">
      <data key="d0">74967920</data>
    </edge>
    <edge source="ARG" target="BOL">
      <data key="d0">1541388</data>
    </edge>
    <edge source="ARG" target="BRA">
      <data key="d0">262994501</data>
    </edge>
    <edge source="ARG" target="CAN">
      <data key="d0">16932293</data>
    </edge>
    <edge source="ARG" target="CHL">
      <data key="d0">13757424</data>
    </edge>
    <edge source="ARG" target="CHN">
      <data key="d0">52689</data>
    </edge>
    <edge source="ARG" target="COL">
      <data key="d0">1279131</data>
    </edge>
    <edge source="ARG" target="CRI">
      <data key="d0">4192374</data>
    </edge>
    <edge source="ARG" target="HRV">
      <data key="d0">12616</data>
    </edge>
    <edge source="ARG" target="CZE">
      <data key="d0">101950</data>
    </edge>
    <edge source="ARG" target="DNK">
      <data key="d0">179395</data>
    </edge>
    <edge source="ARG" target="ECU">
      <data key="d0">737460</data>
    </edge>
    <edge source="ARG" target="FIN">
      <data key="d0">173560</data>
    </edge>
    <edge source="ARG" target="FRA">
      <data key="d0">28443895</data>
    </edge>
    <edge source="ARG" target="DEU">
      <data key="d0">7070921</data>
    </edge>
    <edge source="ARG" target="GHA">
      <data key="d0">171527</data>
    </edge>
    <edge source="ARG" target="GRC">
      <data key="d0">9523471</data>
    </edge>
    <edge source="ARG" target="GTM">
      <data key="d0">1343547</data>
    </edge>
    <edge source="ARG" target="HND">
      <data key="d0">149255</data>
    </edge>
    <edge source="ARG" target="HKG">
      <data key="d0">3179909</data>
    </edge>
    <edge source="ARG" target="HUN">
      <data key="d0">1099437</data>
    </edge>
    <edge source="ARG" target="IDN">
      <data key="d0">332231</data>
    </edge>
    <edge source="ARG" target="ISR">
      <data key="d0">4009764</data>
    </edge>
    <edge source="ARG" target="ITA">
      <data key="d0">58401899</data>
    </edge>
    <edge source="ARG" target="JAM">
      <data key="d0">22952</data>
    </edge>
    <edge source="ARG" target="JPN">
      <data key="d0">4983443</data>
    </edge>
    <edge source="ARG" target="JOR">
      <data key="d0">551758</data>
    </edge>
    <edge source="ARG" target="KOR">
      <data key="d0">584487</data>
    </edge>
    <edge source="ARG" target="LBN">
      <data key="d0">690592</data>
    </edge>
    <edge source="ARG" target="LVA">
      <data key="d0">180613</data>
    </edge>
    <edge source="ARG" target="LTU">
      <data key="d0">37775</data>
    </edge>
    <edge source="ARG" target="MYS">
      <data key="d0">195007</data>
    </edge>
    <edge source="ARG" target="MEX">
      <data key="d0">7235844</data>
    </edge>
    <edge source="ARG" target="MAR">
      <data key="d0">637035</data>
    </edge>
    <edge source="ARG" target="OMN">
      <data key="d0">38030</data>
    </edge>
    <edge source="ARG" target="NLD">
      <data key="d0">94027430</data>
    </edge>
    <edge source="ARG" target="NZL">
      <data key="d0">203456</data>
    </edge>
    <edge source="ARG" target="NIC">
      <data key="d0">153377</data>
    </edge>
    <edge source="ARG" target="NOR">
      <data key="d0">5351183</data>
    </edge>
    <edge source="ARG" target="PAN">
      <data key="d0">677851</data>
    </edge>
    <edge source="ARG" target="PRY">
      <data key="d0">5002542</data>
    </edge>
    <edge source="ARG" target="PER">
      <data key="d0">258931</data>
    </edge>
    <edge source="ARG" target="PHL">
      <data key="d0">1578166</data>
    </edge>
    <edge source="ARG" target="POL">
      <data key="d0">7856004</data>
    </edge>
    <edge source="ARG" target="PRT">
      <data key="d0">12825174</data>
    </edge>
    <edge source="ARG" target="ROU">
      <data key="d0">78325</data>
    </edge>
    <edge source="ARG" target="RUS">
      <data key="d0">30752253</data>
    </edge>
    <edge source="ARG" target="SAU">
      <data key="d0">295093</data>
    </edge>
    <edge source="ARG" target="SGP">
      <data key="d0">456835</data>
    </edge>
    <edge source="ARG" target="VNM">
      <data key="d0">53838</data>
    </edge>
    <edge source="ARG" target="SVN">
      <data key="d0">12980</data>
    </edge>
    <edge source="ARG" target="ZAF">
      <data key="d0">710802</data>
    </edge>
    <edge source="ARG" target="ESP">
      <data key="d0">43023131</data>
    </edge>
    <edge source="ARG" target="SWE">
      <data key="d0">4059793</data>
    </edge>
    <edge source="ARG" target="CHE">
      <data key="d0">585296</data>
    </edge>
    <edge source="ARG" target="ARE">
      <data key="d0">582916</data>
    </edge>
    <edge source="ARG" target="TUR">
      <data key="d0">2129402</data>
    </edge>
    <edge source="ARG" target="UKR">
      <data key="d0">1145736</data>
    </edge>
    <edge source="ARG" target="MKD">
      <data key="d0">160650</data>
    </edge>
    <edge source="ARG" target="EGY">
      <data key="d0">140468</data>
    </edge>
    <edge source="ARG" target="GBR">
      <data key="d0">16868574</data>
    </edge>
    <edge source="ARG" target="USA">
      <data key="d0">188661393</data>
    </edge>
    <edge source="ARG" target="URY">
      <data key="d0">15772243</data>
    </edge>
    <edge source="AUS" target="ARG">
      <data key="d0">141505</data>
    </edge>
    <edge source="AUS" target="AUT">
      <data key="d0">34238</data>
    </edge>
    <edge source="AUS" target="BEL">
      <data key="d0">6574772</data>
    </edge>
    <edge source="AUS" target="BRA">
      <data key="d0">66329</data>
    </edge>
    <edge source="AUS" target="BGR">
      <data key="d0">35240</data>
    </edge>
    <edge source="AUS" target="KHM">
      <data key="d0">81619</data>
    </edge>
    <edge source="AUS" target="CAN">
      <data key="d0">12940199</data>
    </edge>
    <edge source="AUS" target="LKA">
      <data key="d0">13595884</data>
    </edge>
    <edge source="AUS" target="CHL">
      <data key="d0">67559</data>
    </edge>
    <edge source="AUS" target="CHN">
      <data key="d0">5390355</data>
    </edge>
    <edge source="AUS" target="COL">
      <data key="d0">91937</data>
    </edge>
    <edge source="AUS" target="DNK">
      <data key="d0">967678</data>
    </edge>
    <edge source="AUS" target="ECU">
      <data key="d0">13151</data>
    </edge>
    <edge source="AUS" target="ETH">
      <data key="d0">19508</data>
    </edge>
    <edge source="AUS" target="FIN">
      <data key="d0">1155975</data>
    </edge>
    <edge source="AUS" target="FRA">
      <data key="d0">1389014</data>
    </edge>
    <edge source="AUS" target="GEO">
      <data key="d0">40525</data>
    </edge>
    <edge source="AUS" target="DEU">
      <data key="d0">17476862</data>
    </edge>
    <edge source="AUS" target="GRC">
      <data key="d0">132737</data>
    </edge>
    <edge source="AUS" target="HKG">
      <data key="d0">83841515</data>
    </edge>
    <edge source="AUS" target="IDN">
      <data key="d0">16180846</data>
    </edge>
    <edge source="AUS" target="IRL">
      <data key="d0">301442</data>
    </edge>
    <edge source="AUS" target="ISR">
      <data key="d0">1245759</data>
    </edge>
    <edge source="AUS" target="ITA">
      <data key="d0">2392107</data>
    </edge>
    <edge source="AUS" target="JAM">
      <data key="d0">23266</data>
    </edge>
    <edge source="AUS" target="JPN">
      <data key="d0">93126903</data>
    </edge>
    <edge source="AUS" target="JOR">
      <data key="d0">436162</data>
    </edge>
    <edge source="AUS" target="KOR">
      <data key="d0">5146730</data>
    </edge>
    <edge source="AUS" target="LBN">
      <data key="d0">859722</data>
    </edge>
    <edge source="AUS" target="MYS">
      <data key="d0">62203414</data>
    </edge>
    <edge source="AUS" target="MUS">
      <data key="d0">3285905</data>
    </edge>
    <edge source="AUS" target="MEX">
      <data key="d0">2411961</data>
    </edge>
    <edge source="AUS" target="MOZ">
      <data key="d0">203295</data>
    </edge>
    <edge source="AUS" target="OMN">
      <data key="d0">158512</data>
    </edge>
    <edge source="AUS" target="NLD">
      <data key="d0">4185885</data>
    </edge>
    <edge source="AUS" target="NZL">
      <data key="d0">54200273</data>
    </edge>
    <edge source="AUS" target="NOR">
      <data key="d0">2504760</data>
    </edge>
    <edge source="AUS" target="PAK">
      <data key="d0">33638881</data>
    </edge>
    <edge source="AUS" target="PHL">
      <data key="d0">14632840</data>
    </edge>
    <edge source="AUS" target="PRT">
      <data key="d0">146325</data>
    </edge>
    <edge source="AUS" target="SAU">
      <data key="d0">7671192</data>
    </edge>
    <edge source="AUS" target="IND">
      <data key="d0">74117878</data>
    </edge>
    <edge source="AUS" target="SGP">
      <data key="d0">61076414</data>
    </edge>
    <edge source="AUS" target="VNM">
      <data key="d0">2214750</data>
    </edge>
    <edge source="AUS" target="ZAF">
      <data key="d0">1393067</data>
    </edge>
    <edge source="AUS" target="ESP">
      <data key="d0">979235</data>
    </edge>
    <edge source="AUS" target="SWE">
      <data key="d0">1686336</data>
    </edge>
    <edge source="AUS" target="CHE">
      <data key="d0">859661</data>
    </edge>
    <edge source="AUS" target="THA">
      <data key="d0">8791608</data>
    </edge>
    <edge source="AUS" target="ARE">
      <data key="d0">17491728</data>
    </edge>
    <edge source="AUS" target="TUR">
      <data key="d0">41730</data>
    </edge>
    <edge source="AUS" target="EGY">
      <data key="d0">27814198</data>
    </edge>
    <edge source="AUS" target="GBR">
      <data key="d0">28267566</data>
    </edge>
    <edge source="AUS" target="USA">
      <data key="d0">53575808</data>
    </edge>
    <edge source="BOL" target="ARG">
      <data key="d0">3922536</data>
    </edge>
    <edge source="BOL" target="AUS">
      <data key="d0">631025</data>
    </edge>
    <edge source="BOL" target="BEL">
      <data key="d0">208032</data>
    </edge>
    <edge source="BOL" target="BRA">
      <data key="d0">2279139</data>
    </edge>
    <edge source="BOL" target="CAN">
      <data key="d0">1052439</data>
    </edge>
    <edge source="BOL" target="CHL">
      <data key="d0">609134</data>
    </edge>
    <edge source="BOL" target="COL">
      <data key="d0">1552941</data>
    </edge>
    <edge source="BOL" target="CRI">
      <data key="d0">41072</data>
    </edge>
    <edge source="BOL" target="FRA">
      <data key="d0">500514</data>
    </edge>
    <edge source="BOL" target="DEU">
      <data key="d0">1654953</data>
    </edge>
    <edge source="BOL" target="GRC">
      <data key="d0">49764</data>
    </edge>
    <edge source="BOL" target="ISR">
      <data key="d0">198440</data>
    </edge>
    <edge source="BOL" target="ITA">
      <data key="d0">175384</data>
    </edge>
    <edge source="BOL" target="JPN">
      <data key="d0">968004</data>
    </edge>
    <edge source="BOL" target="KOR">
      <data key="d0">419364</data>
    </edge>
    <edge source="BOL" target="NLD">
      <data key="d0">2375480</data>
    </edge>
    <edge source="BOL" target="NZL">
      <data key="d0">134244</data>
    </edge>
    <edge source="BOL" target="PER">
      <data key="d0">123002</data>
    </edge>
    <edge source="BOL" target="PRT">
      <data key="d0">146738</data>
    </edge>
    <edge source="BOL" target="RUS">
      <data key="d0">84128</data>
    </edge>
    <edge source="BOL" target="SAU">
      <data key="d0">49764</data>
    </edge>
    <edge source="BOL" target="ESP">
      <data key="d0">143926</data>
    </edge>
    <edge source="BOL" target="ARE">
      <data key="d0">48928</data>
    </edge>
    <edge source="BOL" target="GBR">
      <data key="d0">13377674</data>
    </edge>
    <edge source="BOL" target="USA">
      <data key="d0">12171975</data>
    </edge>
    <edge source="BOL" target="URY">
      <data key="d0">36850</data>
    </edge>
    <edge source="BRA" target="ARG">
      <data key="d0">56238626</data>
    </edge>
    <edge source="BRA" target="AUS">
      <data key="d0">17767732</data>
    </edge>
    <edge source="BRA" target="BEL">
      <data key="d0">321597896</data>
    </edge>
    <edge source="BRA" target="BOL">
      <data key="d0">661358</data>
    </edge>
    <edge source="BRA" target="CAN">
      <data key="d0">20248127</data>
    </edge>
    <edge source="BRA" target="CHL">
      <data key="d0">3851811</data>
    </edge>
    <edge source="BRA" target="CHN">
      <data key="d0">2335938</data>
    </edge>
    <edge source="BRA" target="COL">
      <data key="d0">1703796</data>
    </edge>
    <edge source="BRA" target="CRI">
      <data key="d0">89427</data>
    </edge>
    <edge source="BRA" target="CZE">
      <data key="d0">48334</data>
    </edge>
    <edge source="BRA" target="DNK">
      <data key="d0">355005</data>
    </edge>
    <edge source="BRA" target="ECU">
      <data key="d0">45831</data>
    </edge>
    <edge source="BRA" target="EST">
      <data key="d0">234500</data>
    </edge>
    <edge source="BRA" target="FIN">
      <data key="d0">1223379</data>
    </edge>
    <edge source="BRA" target="FRA">
      <data key="d0">6423853</data>
    </edge>
    <edge source="BRA" target="DEU">
      <data key="d0">18926175</data>
    </edge>
    <edge source="BRA" target="GRC">
      <data key="d0">109044</data>
    </edge>
    <edge source="BRA" target="HKG">
      <data key="d0">2584651</data>
    </edge>
    <edge source="BRA" target="IDN">
      <data key="d0">1190819</data>
    </edge>
    <edge source="BRA" target="IRL">
      <data key="d0">725296</data>
    </edge>
    <edge source="BRA" target="ISR">
      <data key="d0">2961398</data>
    </edge>
    <edge source="BRA" target="ITA">
      <data key="d0">8919938</data>
    </edge>
    <edge source="BRA" target="JAM">
      <data key="d0">67603</data>
    </edge>
    <edge source="BRA" target="JPN">
      <data key="d0">88176442</data>
    </edge>
    <edge source="BRA" target="KOR">
      <data key="d0">24442005</data>
    </edge>
    <edge source="BRA" target="LBN">
      <data key="d0">2954172</data>
    </edge>
    <edge source="BRA" target="LTU">
      <data key="d0">22750</data>
    </edge>
    <edge source="BRA" target="MYS">
      <data key="d0">1301473</data>
    </edge>
    <edge source="BRA" target="MEX">
      <data key="d0">2560799</data>
    </edge>
    <edge source="BRA" target="NLD">
      <data key="d0">431004843</data>
    </edge>
    <edge source="BRA" target="NZL">
      <data key="d0">4390849</data>
    </edge>
    <edge source="BRA" target="NOR">
      <data key="d0">1267995</data>
    </edge>
    <edge source="BRA" target="PRY">
      <data key="d0">6552828</data>
    </edge>
    <edge source="BRA" target="PER">
      <data key="d0">429077</data>
    </edge>
    <edge source="BRA" target="PHL">
      <data key="d0">974777</data>
    </edge>
    <edge source="BRA" target="PRT">
      <data key="d0">8501738</data>
    </edge>
    <edge source="BRA" target="RUS">
      <data key="d0">334150</data>
    </edge>
    <edge source="BRA" target="SAU">
      <data key="d0">888292</data>
    </edge>
    <edge source="BRA" target="IND">
      <data key="d0">306026</data>
    </edge>
    <edge source="BRA" target="SGP">
      <data key="d0">3029625</data>
    </edge>
    <edge source="BRA" target="VNM">
      <data key="d0">26943</data>
    </edge>
    <edge source="BRA" target="ZAF">
      <data key="d0">2023101</data>
    </edge>
    <edge source="BRA" target="ESP">
      <data key="d0">11557327</data>
    </edge>
    <edge source="BRA" target="SWE">
      <data key="d0">787078</data>
    </edge>
    <edge source="BRA" target="CHE">
      <data key="d0">3053077</data>
    </edge>
    <edge source="BRA" target="THA">
      <data key="d0">518351</data>
    </edge>
    <edge source="BRA" target="ARE">
      <data key="d0">1410440</data>
    </edge>
    <edge source="BRA" target="TUR">
      <data key="d0">18698</data>
    </edge>
    <edge source="BRA" target="EGY">
      <data key="d0">85054</data>
    </edge>
    <edge source="BRA" target="GBR">
      <data key="d0">46556183</data>
    </edge>
    <edge source="BRA" target="USA">
      <data key="d0">393031943</data>
    </edge>
    <edge source="BRA" target="URY">
      <data key="d0">10290309</data>
    </edge>
    <edge source="CHL" target="ALB">
      <data key="d0">35944</data>
    </edge>
    <edge source="CHL" target="ARG">
      <data key="d0">66004621</data>
    </edge>
    <edge source="CHL" target="AUS">
      <data key="d0">4935380</data>
    </edge>
    <edge source="CHL" target="AUT">
      <data key="d0">47788</data>
    </edge>
    <edge source="CHL" target="BEL">
      <data key="d0">6060944</data>
    </edge>
    <edge source="CHL" target="BOL">
      <data key="d0">5881270</data>
    </edge>
    <edge source="CHL" target="BRA">
      <data key="d0">71257822</data>
    </edge>
    <edge source="CHL" target="KHM">
      <data key="d0">120370</data>
    </edge>
    <edge source="CHL" target="CAN">
      <data key="d0">10008729</data>
    </edge>
    <edge source="CHL" target="CHN">
      <data key="d0">14118901</data>
    </edge>
    <edge source="CHL" target="COL">
      <data key="d0">46723903</data>
    </edge>
    <edge source="CHL" target="CRI">
      <data key="d0">6586960</data>
    </edge>
    <edge source="CHL" target="HRV">
      <data key="d0">32900</data>
    </edge>
    <edge source="CHL" target="CZE">
      <data key="d0">35186</data>
    </edge>
    <edge source="CHL" target="DNK">
      <data key="d0">271610</data>
    </edge>
    <edge source="CHL" target="ECU">
      <data key="d0">15863226</data>
    </edge>
    <edge source="CHL" target="SLV">
      <data key="d0">5216972</data>
    </edge>
    <edge source="CHL" target="EST">
      <data key="d0">50018</data>
    </edge>
    <edge source="CHL" target="FIN">
      <data key="d0">728331</data>
    </edge>
    <edge source="CHL" target="FRA">
      <data key="d0">21236670</data>
    </edge>
    <edge source="CHL" target="DEU">
      <data key="d0">23652110</data>
    </edge>
    <edge source="CHL" target="GRC">
      <data key="d0">1849656</data>
    </edge>
    <edge source="CHL" target="GTM">
      <data key="d0">6468037</data>
    </edge>
    <edge source="CHL" target="HND">
      <data key="d0">4449164</data>
    </edge>
    <edge source="CHL" target="HUN">
      <data key="d0">17325</data>
    </edge>
    <edge source="CHL" target="IDN">
      <data key="d0">631036</data>
    </edge>
    <edge source="CHL" target="IRL">
      <data key="d0">931232</data>
    </edge>
    <edge source="CHL" target="ISR">
      <data key="d0">135809</data>
    </edge>
    <edge source="CHL" target="ITA">
      <data key="d0">28420192</data>
    </edge>
    <edge source="CHL" target="JAM">
      <data key="d0">822246</data>
    </edge>
    <edge source="CHL" target="JPN">
      <data key="d0">63167376</data>
    </edge>
    <edge source="CHL" target="KAZ">
      <data key="d0">22045</data>
    </edge>
    <edge source="CHL" target="KOR">
      <data key="d0">10496151</data>
    </edge>
    <edge source="CHL" target="LBN">
      <data key="d0">53739</data>
    </edge>
    <edge source="CHL" target="LVA">
      <data key="d0">291378</data>
    </edge>
    <edge source="CHL" target="LTU">
      <data key="d0">189392</data>
    </edge>
    <edge source="CHL" target="MYS">
      <data key="d0">3971486</data>
    </edge>
    <edge source="CHL" target="MRT">
      <data key="d0">51406</data>
    </edge>
    <edge source="CHL" target="MEX">
      <data key="d0">105123890</data>
    </edge>
    <edge source="CHL" target="MAR">
      <data key="d0">24545</data>
    </edge>
    <edge source="CHL" target="NLD">
      <data key="d0">81659694</data>
    </edge>
    <edge source="CHL" target="NZL">
      <data key="d0">2051308</data>
    </edge>
    <edge source="CHL" target="NIC">
      <data key="d0">1423675</data>
    </edge>
    <edge source="CHL" target="NOR">
      <data key="d0">503023</data>
    </edge>
    <edge source="CHL" target="PAN">
      <data key="d0">6071786</data>
    </edge>
    <edge source="CHL" target="PRY">
      <data key="d0">2892020</data>
    </edge>
    <edge source="CHL" target="PER">
      <data key="d0">25109166</data>
    </edge>
    <edge source="CHL" target="PHL">
      <data key="d0">2077361</data>
    </edge>
    <edge source="CHL" target="POL">
      <data key="d0">455810</data>
    </edge>
    <edge source="CHL" target="PRT">
      <data key="d0">6487044</data>
    </edge>
    <edge source="CHL" target="ROU">
      <data key="d0">202870</data>
    </edge>
    <edge source="CHL" target="RUS">
      <data key="d0">9211496</data>
    </edge>
    <edge source="CHL" target="SAU">
      <data key="d0">34063460</data>
    </edge>
    <edge source="CHL" target="IND">
      <data key="d0">1018519</data>
    </edge>
    <edge source="CHL" target="SGP">
      <data key="d0">1645008</data>
    </edge>
    <edge source="CHL" target="VNM">
      <data key="d0">284597</data>
    </edge>
    <edge source="CHL" target="SVN">
      <data key="d0">25260</data>
    </edge>
    <edge source="CHL" target="ZAF">
      <data key="d0">117018</data>
    </edge>
    <edge source="CHL" target="ESP">
      <data key="d0">26774799</data>
    </edge>
    <edge source="CHL" target="SWE">
      <data key="d0">3834181</data>
    </edge>
    <edge source="CHL" target="CHE">
      <data key="d0">4824322</data>
    </edge>
    <edge source="CHL" target="THA">
      <data key="d0">860414</data>
    </edge>
    <edge source="CHL" target="ARE">
      <data key="d0">11470701</data>
    </edge>
    <edge source="CHL" target="TUR">
      <data key="d0">803417</data>
    </edge>
    <edge source="CHL" target="MKD">
      <data key="d0">15583</data>
    </edge>
    <edge source="CHL" target="EGY">
      <data key="d0">910551</data>
    </edge>
    <edge source="CHL" target="GBR">
      <data key="d0">69990471</data>
    </edge>
    <edge source="CHL" target="USA">
      <data key="d0">599433323</data>
    </edge>
    <edge source="CHL" target="URY">
      <data key="d0">4676832</data>
    </edge>
    <edge source="CHN" target="DZA">
      <data key="d0">1492425</data>
    </edge>
    <edge source="CHN" target="ARG">
      <data key="d0">4655784</data>
    </edge>
    <edge source="CHN" target="AUS">
      <data key="d0">35461355</data>
    </edge>
    <edge source="CHN" target="AUT">
      <data key="d0">1270973</data>
    </edge>
    <edge source="CHN" target="BEL">
      <data key="d0">13723697</data>
    </edge>
    <edge source="CHN" target="BOL">
      <data key="d0">14304</data>
    </edge>
    <edge source="CHN" target="BRA">
      <data key="d0">8325375</data>
    </edge>
    <edge source="CHN" target="BGR">
      <data key="d0">1210446</data>
    </edge>
    <edge source="CHN" target="KHM">
      <data key="d0">399242</data>
    </edge>
    <edge source="CHN" target="CAN">
      <data key="d0">61793430</data>
    </edge>
    <edge source="CHN" target="LKA">
      <data key="d0">5008640</data>
    </edge>
    <edge source="CHN" target="CHL">
      <data key="d0">1329180</data>
    </edge>
    <edge source="CHN" target="COL">
      <data key="d0">11673859</data>
    </edge>
    <edge source="CHN" target="CRI">
      <data key="d0">1812239</data>
    </edge>
    <edge source="CHN" target="HRV">
      <data key="d0">268376</data>
    </edge>
    <edge source="CHN" target="CZE">
      <data key="d0">3182921</data>
    </edge>
    <edge source="CHN" target="BEN">
      <data key="d0">18992</data>
    </edge>
    <edge source="CHN" target="DNK">
      <data key="d0">3334746</data>
    </edge>
    <edge source="CHN" target="ECU">
      <data key="d0">1434612</data>
    </edge>
    <edge source="CHN" target="SLV">
      <data key="d0">228394</data>
    </edge>
    <edge source="CHN" target="EST">
      <data key="d0">23096</data>
    </edge>
    <edge source="CHN" target="FIN">
      <data key="d0">2156330</data>
    </edge>
    <edge source="CHN" target="FRA">
      <data key="d0">40667941</data>
    </edge>
    <edge source="CHN" target="PSE">
      <data key="d0">25685</data>
    </edge>
    <edge source="CHN" target="DEU">
      <data key="d0">134035484</data>
    </edge>
    <edge source="CHN" target="GHA">
      <data key="d0">28938</data>
    </edge>
    <edge source="CHN" target="GRC">
      <data key="d0">4834727</data>
    </edge>
    <edge source="CHN" target="GTM">
      <data key="d0">502953</data>
    </edge>
    <edge source="CHN" target="HND">
      <data key="d0">208731</data>
    </edge>
    <edge source="CHN" target="HKG">
      <data key="d0">157720065</data>
    </edge>
    <edge source="CHN" target="HUN">
      <data key="d0">723611</data>
    </edge>
    <edge source="CHN" target="IDN">
      <data key="d0">57649266</data>
    </edge>
    <edge source="CHN" target="IRL">
      <data key="d0">217152</data>
    </edge>
    <edge source="CHN" target="ISR">
      <data key="d0">14497312</data>
    </edge>
    <edge source="CHN" target="ITA">
      <data key="d0">78997842</data>
    </edge>
    <edge source="CHN" target="JAM">
      <data key="d0">179100</data>
    </edge>
    <edge source="CHN" target="JPN">
      <data key="d0">1541580245</data>
    </edge>
    <edge source="CHN" target="KAZ">
      <data key="d0">2655641</data>
    </edge>
    <edge source="CHN" target="JOR">
      <data key="d0">4127100</data>
    </edge>
    <edge source="CHN" target="KOR">
      <data key="d0">143765929</data>
    </edge>
    <edge source="CHN" target="KGZ">
      <data key="d0">239649</data>
    </edge>
    <edge source="CHN" target="LBN">
      <data key="d0">5172643</data>
    </edge>
    <edge source="CHN" target="LVA">
      <data key="d0">398630</data>
    </edge>
    <edge source="CHN" target="LTU">
      <data key="d0">241765</data>
    </edge>
    <edge source="CHN" target="MDG">
      <data key="d0">17846</data>
    </edge>
    <edge source="CHN" target="MYS">
      <data key="d0">69336574</data>
    </edge>
    <edge source="CHN" target="MUS">
      <data key="d0">1207314</data>
    </edge>
    <edge source="CHN" target="MEX">
      <data key="d0">8373189</data>
    </edge>
    <edge source="CHN" target="MAR">
      <data key="d0">1472168</data>
    </edge>
    <edge source="CHN" target="MOZ">
      <data key="d0">13506</data>
    </edge>
    <edge source="CHN" target="OMN">
      <data key="d0">1151387</data>
    </edge>
    <edge source="CHN" target="NLD">
      <data key="d0">119178792</data>
    </edge>
    <edge source="CHN" target="NZL">
      <data key="d0">3884910</data>
    </edge>
    <edge source="CHN" target="NIC">
      <data key="d0">62655</data>
    </edge>
    <edge source="CHN" target="NOR">
      <data key="d0">4610955</data>
    </edge>
    <edge source="CHN" target="PAK">
      <data key="d0">9643000</data>
    </edge>
    <edge source="CHN" target="PAN">
      <data key="d0">1399137</data>
    </edge>
    <edge source="CHN" target="PER">
      <data key="d0">257795</data>
    </edge>
    <edge source="CHN" target="PHL">
      <data key="d0">55936436</data>
    </edge>
    <edge source="CHN" target="POL">
      <data key="d0">2441281</data>
    </edge>
    <edge source="CHN" target="PRT">
      <data key="d0">2788408</data>
    </edge>
    <edge source="CHN" target="ROU">
      <data key="d0">7047049</data>
    </edge>
    <edge source="CHN" target="RUS">
      <data key="d0">50293488</data>
    </edge>
    <edge source="CHN" target="SAU">
      <data key="d0">14017159</data>
    </edge>
    <edge source="CHN" target="SEN">
      <data key="d0">2502305</data>
    </edge>
    <edge source="CHN" target="IND">
      <data key="d0">8412867</data>
    </edge>
    <edge source="CHN" target="SGP">
      <data key="d0">62279118</data>
    </edge>
    <edge source="CHN" target="VNM">
      <data key="d0">22721247</data>
    </edge>
    <edge source="CHN" target="SVN">
      <data key="d0">1525731</data>
    </edge>
    <edge source="CHN" target="ZAF">
      <data key="d0">15696439</data>
    </edge>
    <edge source="CHN" target="ESP">
      <data key="d0">34288678</data>
    </edge>
    <edge source="CHN" target="SWE">
      <data key="d0">7800375</data>
    </edge>
    <edge source="CHN" target="CHE">
      <data key="d0">5591684</data>
    </edge>
    <edge source="CHN" target="THA">
      <data key="d0">17142386</data>
    </edge>
    <edge source="CHN" target="ARE">
      <data key="d0">18648897</data>
    </edge>
    <edge source="CHN" target="TUN">
      <data key="d0">583516</data>
    </edge>
    <edge source="CHN" target="TUR">
      <data key="d0">9166414</data>
    </edge>
    <edge source="CHN" target="UKR">
      <data key="d0">856067</data>
    </edge>
    <edge source="CHN" target="EGY">
      <data key="d0">18122760</data>
    </edge>
    <edge source="CHN" target="GBR">
      <data key="d0">38124181</data>
    </edge>
    <edge source="CHN" target="TZA">
      <data key="d0">10099</data>
    </edge>
    <edge source="CHN" target="USA">
      <data key="d0">200028784</data>
    </edge>
    <edge source="CHN" target="BFA">
      <data key="d0">10660</data>
    </edge>
    <edge source="CHN" target="URY">
      <data key="d0">516009</data>
    </edge>
    <edge source="CHN" target="SRB">
      <data key="d0">189401</data>
    </edge>
    <edge source="COL" target="ARG">
      <data key="d0">51783</data>
    </edge>
    <edge source="COL" target="AUT">
      <data key="d0">23213</data>
    </edge>
    <edge source="COL" target="BEL">
      <data key="d0">143221442</data>
    </edge>
    <edge source="COL" target="BRA">
      <data key="d0">120212</data>
    </edge>
    <edge source="COL" target="CAN">
      <data key="d0">410399</data>
    </edge>
    <edge source="COL" target="CHN">
      <data key="d0">12717639</data>
    </edge>
    <edge source="COL" target="CRI">
      <data key="d0">71099</data>
    </edge>
    <edge source="COL" target="ECU">
      <data key="d0">644664</data>
    </edge>
    <edge source="COL" target="SLV">
      <data key="d0">46502</data>
    </edge>
    <edge source="COL" target="FRA">
      <data key="d0">2728830</data>
    </edge>
    <edge source="COL" target="GEO">
      <data key="d0">19310</data>
    </edge>
    <edge source="COL" target="DEU">
      <data key="d0">40172264</data>
    </edge>
    <edge source="COL" target="GRC">
      <data key="d0">49749</data>
    </edge>
    <edge source="COL" target="GTM">
      <data key="d0">23195</data>
    </edge>
    <edge source="COL" target="HKG">
      <data key="d0">16406</data>
    </edge>
    <edge source="COL" target="ISR">
      <data key="d0">13546</data>
    </edge>
    <edge source="COL" target="ITA">
      <data key="d0">41316039</data>
    </edge>
    <edge source="COL" target="JPN">
      <data key="d0">808303</data>
    </edge>
    <edge source="COL" target="LTU">
      <data key="d0">287924</data>
    </edge>
    <edge source="COL" target="MEX">
      <data key="d0">174085</data>
    </edge>
    <edge source="COL" target="NLD">
      <data key="d0">5363067</data>
    </edge>
    <edge source="COL" target="PAN">
      <data key="d0">81396</data>
    </edge>
    <edge source="COL" target="PRY">
      <data key="d0">118029</data>
    </edge>
    <edge source="COL" target="PRT">
      <data key="d0">11041973</data>
    </edge>
    <edge source="COL" target="RUS">
      <data key="d0">4933581</data>
    </edge>
    <edge source="COL" target="SAU">
      <data key="d0">3774196</data>
    </edge>
    <edge source="COL" target="SVN">
      <data key="d0">906942</data>
    </edge>
    <edge source="COL" target="ESP">
      <data key="d0">5559280</data>
    </edge>
    <edge source="COL" target="SWE">
      <data key="d0">13275190</data>
    </edge>
    <edge source="COL" target="CHE">
      <data key="d0">1219739</data>
    </edge>
    <edge source="COL" target="TUR">
      <data key="d0">277664</data>
    </edge>
    <edge source="COL" target="UKR">
      <data key="d0">988383</data>
    </edge>
    <edge source="COL" target="GBR">
      <data key="d0">1452435</data>
    </edge>
    <edge source="COL" target="USA">
      <data key="d0">205674798</data>
    </edge>
    <edge source="COL" target="SRB">
      <data key="d0">5128699</data>
    </edge>
    <edge source="CRI" target="ARG">
      <data key="d0">572428</data>
    </edge>
    <edge source="CRI" target="AUS">
      <data key="d0">51869</data>
    </edge>
    <edge source="CRI" target="BEL">
      <data key="d0">95864562</data>
    </edge>
    <edge source="CRI" target="BRA">
      <data key="d0">14400</data>
    </edge>
    <edge source="CRI" target="CAN">
      <data key="d0">4012934</data>
    </edge>
    <edge source="CRI" target="CHL">
      <data key="d0">499227</data>
    </edge>
    <edge source="CRI" target="CHN">
      <data key="d0">1659768</data>
    </edge>
    <edge source="CRI" target="COL">
      <data key="d0">893100</data>
    </edge>
    <edge source="CRI" target="DNK">
      <data key="d0">276572</data>
    </edge>
    <edge source="CRI" target="SLV">
      <data key="d0">2407506</data>
    </edge>
    <edge source="CRI" target="FIN">
      <data key="d0">145926</data>
    </edge>
    <edge source="CRI" target="FRA">
      <data key="d0">17432493</data>
    </edge>
    <edge source="CRI" target="DEU">
      <data key="d0">61994427</data>
    </edge>
    <edge source="CRI" target="GTM">
      <data key="d0">3120011</data>
    </edge>
    <edge source="CRI" target="HND">
      <data key="d0">2519856</data>
    </edge>
    <edge source="CRI" target="HUN">
      <data key="d0">65011</data>
    </edge>
    <edge source="CRI" target="IRL">
      <data key="d0">690796</data>
    </edge>
    <edge source="CRI" target="ISR">
      <data key="d0">836151</data>
    </edge>
    <edge source="CRI" target="ITA">
      <data key="d0">64712512</data>
    </edge>
    <edge source="CRI" target="JAM">
      <data key="d0">640854</data>
    </edge>
    <edge source="CRI" target="JPN">
      <data key="d0">651682</data>
    </edge>
    <edge source="CRI" target="MEX">
      <data key="d0">464301</data>
    </edge>
    <edge source="CRI" target="MAR">
      <data key="d0">140465</data>
    </edge>
    <edge source="CRI" target="NLD">
      <data key="d0">42751266</data>
    </edge>
    <edge source="CRI" target="NIC">
      <data key="d0">2624159</data>
    </edge>
    <edge source="CRI" target="PAN">
      <data key="d0">3019191</data>
    </edge>
    <edge source="CRI" target="POL">
      <data key="d0">2687575</data>
    </edge>
    <edge source="CRI" target="PRT">
      <data key="d0">836064</data>
    </edge>
    <edge source="CRI" target="RUS">
      <data key="d0">2455791</data>
    </edge>
    <edge source="CRI" target="SAU">
      <data key="d0">27274</data>
    </edge>
    <edge source="CRI" target="IND">
      <data key="d0">13759</data>
    </edge>
    <edge source="CRI" target="ESP">
      <data key="d0">6076613</data>
    </edge>
    <edge source="CRI" target="SWE">
      <data key="d0">30362012</data>
    </edge>
    <edge source="CRI" target="CHE">
      <data key="d0">532534</data>
    </edge>
    <edge source="CRI" target="TUR">
      <data key="d0">5093626</data>
    </edge>
    <edge source="CRI" target="GBR">
      <data key="d0">36765190</data>
    </edge>
    <edge source="CRI" target="USA">
      <data key="d0">545645403</data>
    </edge>
    <edge source="DNK" target="DZA">
      <data key="d0">295542</data>
    </edge>
    <edge source="DNK" target="ARG">
      <data key="d0">81815</data>
    </edge>
    <edge source="DNK" target="AUS">
      <data key="d0">1427565</data>
    </edge>
    <edge source="DNK" target="AUT">
      <data key="d0">1366746</data>
    </edge>
    <edge source="DNK" target="BEL">
      <data key="d0">2208269</data>
    </edge>
    <edge source="DNK" target="BRA">
      <data key="d0">761154</data>
    </edge>
    <edge source="DNK" target="BGR">
      <data key="d0">200769</data>
    </edge>
    <edge source="DNK" target="BDI">
      <data key="d0">40229</data>
    </edge>
    <edge source="DNK" target="BLR">
      <data key="d0">195334</data>
    </edge>
    <edge source="DNK" target="CAN">
      <data key="d0">731782</data>
    </edge>
    <edge source="DNK" target="LKA">
      <data key="d0">201371</data>
    </edge>
    <edge source="DNK" target="CHL">
      <data key="d0">24935</data>
    </edge>
    <edge source="DNK" target="CHN">
      <data key="d0">79484</data>
    </edge>
    <edge source="DNK" target="HRV">
      <data key="d0">62143</data>
    </edge>
    <edge source="DNK" target="CZE">
      <data key="d0">177789</data>
    </edge>
    <edge source="DNK" target="ETH">
      <data key="d0">10455</data>
    </edge>
    <edge source="DNK" target="EST">
      <data key="d0">393187</data>
    </edge>
    <edge source="DNK" target="FIN">
      <data key="d0">5868928</data>
    </edge>
    <edge source="DNK" target="FRA">
      <data key="d0">2143988</data>
    </edge>
    <edge source="DNK" target="GMB">
      <data key="d0">16691</data>
    </edge>
    <edge source="DNK" target="DEU">
      <data key="d0">32056229</data>
    </edge>
    <edge source="DNK" target="GHA">
      <data key="d0">38760</data>
    </edge>
    <edge source="DNK" target="GRC">
      <data key="d0">752947</data>
    </edge>
    <edge source="DNK" target="GTM">
      <data key="d0">249993</data>
    </edge>
    <edge source="DNK" target="HND">
      <data key="d0">111133</data>
    </edge>
    <edge source="DNK" target="HKG">
      <data key="d0">201565</data>
    </edge>
    <edge source="DNK" target="HUN">
      <data key="d0">100366</data>
    </edge>
    <edge source="DNK" target="IDN">
      <data key="d0">30611</data>
    </edge>
    <edge source="DNK" target="IRL">
      <data key="d0">3033414</data>
    </edge>
    <edge source="DNK" target="ISR">
      <data key="d0">136595</data>
    </edge>
    <edge source="DNK" target="ITA">
      <data key="d0">1806359</data>
    </edge>
    <edge source="DNK" target="JPN">
      <data key="d0">111844</data>
    </edge>
    <edge source="DNK" target="JOR">
      <data key="d0">962223</data>
    </edge>
    <edge source="DNK" target="KOR">
      <data key="d0">99744</data>
    </edge>
    <edge source="DNK" target="LBN">
      <data key="d0">412554</data>
    </edge>
    <edge source="DNK" target="LVA">
      <data key="d0">377386</data>
    </edge>
    <edge source="DNK" target="LTU">
      <data key="d0">151400</data>
    </edge>
    <edge source="DNK" target="MDG">
      <data key="d0">89509</data>
    </edge>
    <edge source="DNK" target="MWI">
      <data key="d0">53864</data>
    </edge>
    <edge source="DNK" target="MYS">
      <data key="d0">322906</data>
    </edge>
    <edge source="DNK" target="MRT">
      <data key="d0">36278</data>
    </edge>
    <edge source="DNK" target="MAR">
      <data key="d0">130566</data>
    </edge>
    <edge source="DNK" target="MOZ">
      <data key="d0">62498</data>
    </edge>
    <edge source="DNK" target="OMN">
      <data key="d0">251304</data>
    </edge>
    <edge source="DNK" target="NLD">
      <data key="d0">5431918</data>
    </edge>
    <edge source="DNK" target="NIC">
      <data key="d0">314885</data>
    </edge>
    <edge source="DNK" target="NOR">
      <data key="d0">10890068</data>
    </edge>
    <edge source="DNK" target="PER">
      <data key="d0">552068</data>
    </edge>
    <edge source="DNK" target="PHL">
      <data key="d0">99313</data>
    </edge>
    <edge source="DNK" target="POL">
      <data key="d0">949762</data>
    </edge>
    <edge source="DNK" target="PRT">
      <data key="d0">2510438</data>
    </edge>
    <edge source="DNK" target="ROU">
      <data key="d0">77151</data>
    </edge>
    <edge source="DNK" target="RUS">
      <data key="d0">473206</data>
    </edge>
    <edge source="DNK" target="SAU">
      <data key="d0">1435288</data>
    </edge>
    <edge source="DNK" target="IND">
      <data key="d0">592656</data>
    </edge>
    <edge source="DNK" target="SGP">
      <data key="d0">22733</data>
    </edge>
    <edge source="DNK" target="SVK">
      <data key="d0">16885</data>
    </edge>
    <edge source="DNK" target="VNM">
      <data key="d0">179602</data>
    </edge>
    <edge source="DNK" target="SVN">
      <data key="d0">1370704</data>
    </edge>
    <edge source="DNK" target="ZAF">
      <data key="d0">22346</data>
    </edge>
    <edge source="DNK" target="ZWE">
      <data key="d0">12075</data>
    </edge>
    <edge source="DNK" target="ESP">
      <data key="d0">1611782</data>
    </edge>
    <edge source="DNK" target="SWE">
      <data key="d0">62553384</data>
    </edge>
    <edge source="DNK" target="CHE">
      <data key="d0">648768</data>
    </edge>
    <edge source="DNK" target="THA">
      <data key="d0">168596</data>
    </edge>
    <edge source="DNK" target="ARE">
      <data key="d0">888090</data>
    </edge>
    <edge source="DNK" target="TUN">
      <data key="d0">620458</data>
    </edge>
    <edge source="DNK" target="TUR">
      <data key="d0">209518</data>
    </edge>
    <edge source="DNK" target="UGA">
      <data key="d0">587412</data>
    </edge>
    <edge source="DNK" target="UKR">
      <data key="d0">467740</data>
    </edge>
    <edge source="DNK" target="MKD">
      <data key="d0">150750</data>
    </edge>
    <edge source="DNK" target="EGY">
      <data key="d0">1817313</data>
    </edge>
    <edge source="DNK" target="GBR">
      <data key="d0">33447299</data>
    </edge>
    <edge source="DNK" target="TZA">
      <data key="d0">83331</data>
    </edge>
    <edge source="DNK" target="USA">
      <data key="d0">4559860</data>
    </edge>
    <edge source="DNK" target="SRB">
      <data key="d0">30099</data>
    </edge>
    <edge source="ECU" target="ARG">
      <data key="d0">62122696</data>
    </edge>
    <edge source="ECU" target="AUS">
      <data key="d0">139766</data>
    </edge>
    <edge source="ECU" target="AUT">
      <data key="d0">30815</data>
    </edge>
    <edge source="ECU" target="BEL">
      <data key="d0">57636540</data>
    </edge>
    <edge source="ECU" target="BRA">
      <data key="d0">464105</data>
    </edge>
    <edge source="ECU" target="BLR">
      <data key="d0">15259</data>
    </edge>
    <edge source="ECU" target="CAN">
      <data key="d0">1193004</data>
    </edge>
    <edge source="ECU" target="CHL">
      <data key="d0">34607344</data>
    </edge>
    <edge source="ECU" target="CHN">
      <data key="d0">51741629</data>
    </edge>
    <edge source="ECU" target="COL">
      <data key="d0">12522992</data>
    </edge>
    <edge source="ECU" target="CRI">
      <data key="d0">58883</data>
    </edge>
    <edge source="ECU" target="DNK">
      <data key="d0">19726</data>
    </edge>
    <edge source="ECU" target="FIN">
      <data key="d0">433407</data>
    </edge>
    <edge source="ECU" target="FRA">
      <data key="d0">5802873</data>
    </edge>
    <edge source="ECU" target="DEU">
      <data key="d0">88665313</data>
    </edge>
    <edge source="ECU" target="GRC">
      <data key="d0">33110</data>
    </edge>
    <edge source="ECU" target="GTM">
      <data key="d0">13093</data>
    </edge>
    <edge source="ECU" target="HUN">
      <data key="d0">1264598</data>
    </edge>
    <edge source="ECU" target="IRL">
      <data key="d0">14424</data>
    </edge>
    <edge source="ECU" target="ISR">
      <data key="d0">641517</data>
    </edge>
    <edge source="ECU" target="ITA">
      <data key="d0">100105918</data>
    </edge>
    <edge source="ECU" target="JAM">
      <data key="d0">26275</data>
    </edge>
    <edge source="ECU" target="JPN">
      <data key="d0">54590209</data>
    </edge>
    <edge source="ECU" target="JOR">
      <data key="d0">35324</data>
    </edge>
    <edge source="ECU" target="KOR">
      <data key="d0">411605</data>
    </edge>
    <edge source="ECU" target="MEX">
      <data key="d0">462892</data>
    </edge>
    <edge source="ECU" target="NLD">
      <data key="d0">42536600</data>
    </edge>
    <edge source="ECU" target="NZL">
      <data key="d0">15403212</data>
    </edge>
    <edge source="ECU" target="NOR">
      <data key="d0">216196</data>
    </edge>
    <edge source="ECU" target="PAN">
      <data key="d0">49821</data>
    </edge>
    <edge source="ECU" target="PER">
      <data key="d0">15087</data>
    </edge>
    <edge source="ECU" target="PHL">
      <data key="d0">36344</data>
    </edge>
    <edge source="ECU" target="POL">
      <data key="d0">18050967</data>
    </edge>
    <edge source="ECU" target="PRT">
      <data key="d0">20508535</data>
    </edge>
    <edge source="ECU" target="RUS">
      <data key="d0">112279499</data>
    </edge>
    <edge source="ECU" target="SAU">
      <data key="d0">26384078</data>
    </edge>
    <edge source="ECU" target="ZAF">
      <data key="d0">263544</data>
    </edge>
    <edge source="ECU" target="ESP">
      <data key="d0">2300663</data>
    </edge>
    <edge source="ECU" target="SWE">
      <data key="d0">723405</data>
    </edge>
    <edge source="ECU" target="CHE">
      <data key="d0">141570</data>
    </edge>
    <edge source="ECU" target="THA">
      <data key="d0">23790</data>
    </edge>
    <edge source="ECU" target="TUR">
      <data key="d0">5572574</data>
    </edge>
    <edge source="ECU" target="UKR">
      <data key="d0">3177975</data>
    </edge>
    <edge source="ECU" target="GBR">
      <data key="d0">1795887</data>
    </edge>
    <edge source="ECU" target="USA">
      <data key="d0">208551021</data>
    </edge>
    <edge source="ECU" target="URY">
      <data key="d0">3872244</data>
    </edge>
    <edge source="ECU" target="SRB">
      <data key="d0">1307430</data>
    </edge>
    <edge source="FIN" target="ARG">
      <data key="d0">40130</data>
    </edge>
    <edge source="FIN" target="AUT">
      <data key="d0">816098</data>
    </edge>
    <edge source="FIN" target="BEL">
      <data key="d0">333899</data>
    </edge>
    <edge source="FIN" target="BRA">
      <data key="d0">13713</data>
    </edge>
    <edge source="FIN" target="BLR">
      <data key="d0">26421</data>
    </edge>
    <edge source="FIN" target="CZE">
      <data key="d0">45286</data>
    </edge>
    <edge source="FIN" target="DNK">
      <data key="d0">167547</data>
    </edge>
    <edge source="FIN" target="EST">
      <data key="d0">4808618</data>
    </edge>
    <edge source="FIN" target="FRA">
      <data key="d0">238815</data>
    </edge>
    <edge source="FIN" target="DEU">
      <data key="d0">4513601</data>
    </edge>
    <edge source="FIN" target="ITA">
      <data key="d0">3297030</data>
    </edge>
    <edge source="FIN" target="JPN">
      <data key="d0">857401</data>
    </edge>
    <edge source="FIN" target="LVA">
      <data key="d0">272512</data>
    </edge>
    <edge source="FIN" target="LTU">
      <data key="d0">491043</data>
    </edge>
    <edge source="FIN" target="MDA">
      <data key="d0">38078</data>
    </edge>
    <edge source="FIN" target="NLD">
      <data key="d0">159051</data>
    </edge>
    <edge source="FIN" target="NOR">
      <data key="d0">885831</data>
    </edge>
    <edge source="FIN" target="POL">
      <data key="d0">54887</data>
    </edge>
    <edge source="FIN" target="RUS">
      <data key="d0">3769657</data>
    </edge>
    <edge source="FIN" target="ESP">
      <data key="d0">174063</data>
    </edge>
    <edge source="FIN" target="SWE">
      <data key="d0">5707954</data>
    </edge>
    <edge source="FIN" target="CHE">
      <data key="d0">382304</data>
    </edge>
    <edge source="FIN" target="TUR">
      <data key="d0">21137</data>
    </edge>
    <edge source="FIN" target="UKR">
      <data key="d0">37273</data>
    </edge>
    <edge source="FIN" target="GBR">
      <data key="d0">558883</data>
    </edge>
    <edge source="FIN" target="USA">
      <data key="d0">25412</data>
    </edge>
    <edge source="GHA" target="BEL">
      <data key="d0">1390522</data>
    </edge>
    <edge source="GHA" target="BRA">
      <data key="d0">193654</data>
    </edge>
    <edge source="GHA" target="CAN">
      <data key="d0">14610</data>
    </edge>
    <edge source="GHA" target="BEN">
      <data key="d0">11103</data>
    </edge>
    <edge source="GHA" target="DNK">
      <data key="d0">232646</data>
    </edge>
    <edge source="GHA" target="FIN">
      <data key="d0">15281</data>
    </edge>
    <edge source="GHA" target="FRA">
      <data key="d0">883057</data>
    </edge>
    <edge source="GHA" target="DEU">
      <data key="d0">4501191</data>
    </edge>
    <edge source="GHA" target="ITA">
      <data key="d0">2822472</data>
    </edge>
    <edge source="GHA" target="LBN">
      <data key="d0">68562</data>
    </edge>
    <edge source="GHA" target="NLD">
      <data key="d0">11184908</data>
    </edge>
    <edge source="GHA" target="NER">
      <data key="d0">134828</data>
    </edge>
    <edge source="GHA" target="POL">
      <data key="d0">65494</data>
    </edge>
    <edge source="GHA" target="IND">
      <data key="d0">1687221</data>
    </edge>
    <edge source="GHA" target="ZAF">
      <data key="d0">11939</data>
    </edge>
    <edge source="GHA" target="ESP">
      <data key="d0">37979</data>
    </edge>
    <edge source="GHA" target="SWE">
      <data key="d0">320683</data>
    </edge>
    <edge source="GHA" target="CHE">
      <data key="d0">9459815</data>
    </edge>
    <edge source="GHA" target="TGO">
      <data key="d0">595263</data>
    </edge>
    <edge source="GHA" target="TUN">
      <data key="d0">97739</data>
    </edge>
    <edge source="GHA" target="GBR">
      <data key="d0">36277229</data>
    </edge>
    <edge source="GHA" target="USA">
      <data key="d0">3515082</data>
    </edge>
    <edge source="GHA" target="BFA">
      <data key="d0">97043</data>
    </edge>
    <edge source="GTM" target="BEL">
      <data key="d0">12143006</data>
    </edge>
    <edge source="GTM" target="CAN">
      <data key="d0">47147</data>
    </edge>
    <edge source="GTM" target="CHN">
      <data key="d0">32919</data>
    </edge>
    <edge source="GTM" target="CRI">
      <data key="d0">7738392</data>
    </edge>
    <edge source="GTM" target="DNK">
      <data key="d0">15822</data>
    </edge>
    <edge source="GTM" target="SLV">
      <data key="d0">48638562</data>
    </edge>
    <edge source="GTM" target="FRA">
      <data key="d0">549959</data>
    </edge>
    <edge source="GTM" target="DEU">
      <data key="d0">3555979</data>
    </edge>
    <edge source="GTM" target="HND">
      <data key="d0">9748998</data>
    </edge>
    <edge source="GTM" target="IRL">
      <data key="d0">102592</data>
    </edge>
    <edge source="GTM" target="ITA">
      <data key="d0">59764</data>
    </edge>
    <edge source="GTM" target="JPN">
      <data key="d0">464053</data>
    </edge>
    <edge source="GTM" target="MEX">
      <data key="d0">551318</data>
    </edge>
    <edge source="GTM" target="NLD">
      <data key="d0">3394247</data>
    </edge>
    <edge source="GTM" target="NIC">
      <data key="d0">4917791</data>
    </edge>
    <edge source="GTM" target="NOR">
      <data key="d0">37106</data>
    </edge>
    <edge source="GTM" target="PAN">
      <data key="d0">309250</data>
    </edge>
    <edge source="GTM" target="RUS">
      <data key="d0">38337</data>
    </edge>
    <edge source="GTM" target="ESP">
      <data key="d0">68199</data>
    </edge>
    <edge source="GTM" target="SWE">
      <data key="d0">119500</data>
    </edge>
    <edge source="GTM" target="CHE">
      <data key="d0">14012</data>
    </edge>
    <edge source="GTM" target="GBR">
      <data key="d0">1795876</data>
    </edge>
    <edge source="GTM" target="USA">
      <data key="d0">256313251</data>
    </edge>
    <edge source="HND" target="BEL">
      <data key="d0">691744</data>
    </edge>
    <edge source="HND" target="CAN">
      <data key="d0">63784</data>
    </edge>
    <edge source="HND" target="COL">
      <data key="d0">20679</data>
    </edge>
    <edge source="HND" target="CRI">
      <data key="d0">1179158</data>
    </edge>
    <edge source="HND" target="SLV">
      <data key="d0">8871496</data>
    </edge>
    <edge source="HND" target="DEU">
      <data key="d0">423109</data>
    </edge>
    <edge source="HND" target="GTM">
      <data key="d0">9351222</data>
    </edge>
    <edge source="HND" target="HKG">
      <data key="d0">11016</data>
    </edge>
    <edge source="HND" target="HUN">
      <data key="d0">172495</data>
    </edge>
    <edge source="HND" target="ITA">
      <data key="d0">14114</data>
    </edge>
    <edge source="HND" target="JPN">
      <data key="d0">536911</data>
    </edge>
    <edge source="HND" target="MEX">
      <data key="d0">25581</data>
    </edge>
    <edge source="HND" target="NLD">
      <data key="d0">1825689</data>
    </edge>
    <edge source="HND" target="NIC">
      <data key="d0">2328830</data>
    </edge>
    <edge source="HND" target="PAN">
      <data key="d0">19845</data>
    </edge>
    <edge source="HND" target="RUS">
      <data key="d0">28539</data>
    </edge>
    <edge source="HND" target="ESP">
      <data key="d0">491520</data>
    </edge>
    <edge source="HND" target="SWE">
      <data key="d0">781801</data>
    </edge>
    <edge source="HND" target="GBR">
      <data key="d0">19878378</data>
    </edge>
    <edge source="HND" target="USA">
      <data key="d0">167415112</data>
    </edge>
    <edge source="HKG" target="AUS">
      <data key="d0">2329307</data>
    </edge>
    <edge source="HKG" target="BEL">
      <data key="d0">58802</data>
    </edge>
    <edge source="HKG" target="BRA">
      <data key="d0">50061</data>
    </edge>
    <edge source="HKG" target="KHM">
      <data key="d0">44609</data>
    </edge>
    <edge source="HKG" target="CAN">
      <data key="d0">10779414</data>
    </edge>
    <edge source="HKG" target="LKA">
      <data key="d0">652943</data>
    </edge>
    <edge source="HKG" target="CHL">
      <data key="d0">28456</data>
    </edge>
    <edge source="HKG" target="CHN">
      <data key="d0">309908401</data>
    </edge>
    <edge source="HKG" target="COL">
      <data key="d0">181241</data>
    </edge>
    <edge source="HKG" target="CRI">
      <data key="d0">25808</data>
    </edge>
    <edge source="HKG" target="DNK">
      <data key="d0">33593</data>
    </edge>
    <edge source="HKG" target="ECU">
      <data key="d0">22538</data>
    </edge>
    <edge source="HKG" target="FIN">
      <data key="d0">192337</data>
    </edge>
    <edge source="HKG" target="FRA">
      <data key="d0">2072312</data>
    </edge>
    <edge source="HKG" target="DEU">
      <data key="d0">1357929</data>
    </edge>
    <edge source="HKG" target="GHA">
      <data key="d0">10539</data>
    </edge>
    <edge source="HKG" target="GTM">
      <data key="d0">32794</data>
    </edge>
    <edge source="HKG" target="HND">
      <data key="d0">11765</data>
    </edge>
    <edge source="HKG" target="HUN">
      <data key="d0">18759</data>
    </edge>
    <edge source="HKG" target="IDN">
      <data key="d0">12068700</data>
    </edge>
    <edge source="HKG" target="ISR">
      <data key="d0">114939</data>
    </edge>
    <edge source="HKG" target="ITA">
      <data key="d0">466975</data>
    </edge>
    <edge source="HKG" target="JAM">
      <data key="d0">87228</data>
    </edge>
    <edge source="HKG" target="JPN">
      <data key="d0">13143153</data>
    </edge>
    <edge source="HKG" target="JOR">
      <data key="d0">106120</data>
    </edge>
    <edge source="HKG" target="KOR">
      <data key="d0">1129564</data>
    </edge>
    <edge source="HKG" target="MDG">
      <data key="d0">158294</data>
    </edge>
    <edge source="HKG" target="MYS">
      <data key="d0">10492855</data>
    </edge>
    <edge source="HKG" target="MUS">
      <data key="d0">814776</data>
    </edge>
    <edge source="HKG" target="MAR">
      <data key="d0">32336</data>
    </edge>
    <edge source="HKG" target="NLD">
      <data key="d0">2142960</data>
    </edge>
    <edge source="HKG" target="NZL">
      <data key="d0">653510</data>
    </edge>
    <edge source="HKG" target="NOR">
      <data key="d0">111828</data>
    </edge>
    <edge source="HKG" target="PAK">
      <data key="d0">1565021</data>
    </edge>
    <edge source="HKG" target="PAN">
      <data key="d0">342029</data>
    </edge>
    <edge source="HKG" target="PER">
      <data key="d0">171768</data>
    </edge>
    <edge source="HKG" target="PHL">
      <data key="d0">9145848</data>
    </edge>
    <edge source="HKG" target="POL">
      <data key="d0">12322</data>
    </edge>
    <edge source="HKG" target="SAU">
      <data key="d0">96273</data>
    </edge>
    <edge source="HKG" target="IND">
      <data key="d0">285499</data>
    </edge>
    <edge source="HKG" target="SGP">
      <data key="d0">12331534</data>
    </edge>
    <edge source="HKG" target="VNM">
      <data key="d0">38421521</data>
    </edge>
    <edge source="HKG" target="ZAF">
      <data key="d0">252573</data>
    </edge>
    <edge source="HKG" target="ESP">
      <data key="d0">39835</data>
    </edge>
    <edge source="HKG" target="SWE">
      <data key="d0">110168</data>
    </edge>
    <edge source="HKG" target="CHE">
      <data key="d0">3577627</data>
    </edge>
    <edge source="HKG" target="THA">
      <data key="d0">4597772</data>
    </edge>
    <edge source="HKG" target="TGO">
      <data key="d0">20450</data>
    </edge>
    <edge source="HKG" target="ARE">
      <data key="d0">403765</data>
    </edge>
    <edge source="HKG" target="TUR">
      <data key="d0">29821</data>
    </edge>
    <edge source="HKG" target="GBR">
      <data key="d0">3025775</data>
    </edge>
    <edge source="HKG" target="USA">
      <data key="d0">16392375</data>
    </edge>
    <edge source="HUN" target="ALB">
      <data key="d0">61000</data>
    </edge>
    <edge source="HUN" target="DZA">
      <data key="d0">73000</data>
    </edge>
    <edge source="HUN" target="AZE">
      <data key="d0">133000</data>
    </edge>
    <edge source="HUN" target="AUS">
      <data key="d0">723000</data>
    </edge>
    <edge source="HUN" target="AUT">
      <data key="d0">56803000</data>
    </edge>
    <edge source="HUN" target="ARM">
      <data key="d0">41000</data>
    </edge>
    <edge source="HUN" target="BEL">
      <data key="d0">7790000</data>
    </edge>
    <edge source="HUN" target="BRA">
      <data key="d0">34000</data>
    </edge>
    <edge source="HUN" target="BGR">
      <data key="d0">3309000</data>
    </edge>
    <edge source="HUN" target="BLR">
      <data key="d0">1280000</data>
    </edge>
    <edge source="HUN" target="CAN">
      <data key="d0">2489000</data>
    </edge>
    <edge source="HUN" target="CHL">
      <data key="d0">94000</data>
    </edge>
    <edge source="HUN" target="CHN">
      <data key="d0">1123000</data>
    </edge>
    <edge source="HUN" target="HRV">
      <data key="d0">6169000</data>
    </edge>
    <edge source="HUN" target="CZE">
      <data key="d0">13757000</data>
    </edge>
    <edge source="HUN" target="DNK">
      <data key="d0">1597000</data>
    </edge>
    <edge source="HUN" target="EST">
      <data key="d0">2748000</data>
    </edge>
    <edge source="HUN" target="FIN">
      <data key="d0">4904000</data>
    </edge>
    <edge source="HUN" target="FRA">
      <data key="d0">4556000</data>
    </edge>
    <edge source="HUN" target="GEO">
      <data key="d0">21000</data>
    </edge>
    <edge source="HUN" target="DEU">
      <data key="d0">131683000</data>
    </edge>
    <edge source="HUN" target="GRC">
      <data key="d0">2206000</data>
    </edge>
    <edge source="HUN" target="HKG">
      <data key="d0">1293000</data>
    </edge>
    <edge source="HUN" target="IRL">
      <data key="d0">14000</data>
    </edge>
    <edge source="HUN" target="ISR">
      <data key="d0">1186000</data>
    </edge>
    <edge source="HUN" target="ITA">
      <data key="d0">5707000</data>
    </edge>
    <edge source="HUN" target="JPN">
      <data key="d0">573000</data>
    </edge>
    <edge source="HUN" target="KAZ">
      <data key="d0">1058000</data>
    </edge>
    <edge source="HUN" target="JOR">
      <data key="d0">386000</data>
    </edge>
    <edge source="HUN" target="KOR">
      <data key="d0">15000</data>
    </edge>
    <edge source="HUN" target="KGZ">
      <data key="d0">26000</data>
    </edge>
    <edge source="HUN" target="LBN">
      <data key="d0">2030000</data>
    </edge>
    <edge source="HUN" target="LVA">
      <data key="d0">5318000</data>
    </edge>
    <edge source="HUN" target="LTU">
      <data key="d0">7491000</data>
    </edge>
    <edge source="HUN" target="MYS">
      <data key="d0">25000</data>
    </edge>
    <edge source="HUN" target="MDA">
      <data key="d0">276000</data>
    </edge>
    <edge source="HUN" target="MAR">
      <data key="d0">52000</data>
    </edge>
    <edge source="HUN" target="NLD">
      <data key="d0">12723000</data>
    </edge>
    <edge source="HUN" target="NZL">
      <data key="d0">159000</data>
    </edge>
    <edge source="HUN" target="NIC">
      <data key="d0">17000</data>
    </edge>
    <edge source="HUN" target="NOR">
      <data key="d0">1291000</data>
    </edge>
    <edge source="HUN" target="PAK">
      <data key="d0">604000</data>
    </edge>
    <edge source="HUN" target="POL">
      <data key="d0">27858000</data>
    </edge>
    <edge source="HUN" target="PRT">
      <data key="d0">20000</data>
    </edge>
    <edge source="HUN" target="ROU">
      <data key="d0">8609000</data>
    </edge>
    <edge source="HUN" target="RUS">
      <data key="d0">77507000</data>
    </edge>
    <edge source="HUN" target="SAU">
      <data key="d0">109000</data>
    </edge>
    <edge source="HUN" target="SGP">
      <data key="d0">148000</data>
    </edge>
    <edge source="HUN" target="SVK">
      <data key="d0">8403000</data>
    </edge>
    <edge source="HUN" target="SVN">
      <data key="d0">6473000</data>
    </edge>
    <edge source="HUN" target="ZAF">
      <data key="d0">1373000</data>
    </edge>
    <edge source="HUN" target="ESP">
      <data key="d0">784000</data>
    </edge>
    <edge source="HUN" target="SWE">
      <data key="d0">8697000</data>
    </edge>
    <edge source="HUN" target="CHE">
      <data key="d0">6257000</data>
    </edge>
    <edge source="HUN" target="TUN">
      <data key="d0">152000</data>
    </edge>
    <edge source="HUN" target="TUR">
      <data key="d0">425000</data>
    </edge>
    <edge source="HUN" target="UKR">
      <data key="d0">4016000</data>
    </edge>
    <edge source="HUN" target="MKD">
      <data key="d0">180000</data>
    </edge>
    <edge source="HUN" target="EGY">
      <data key="d0">127000</data>
    </edge>
    <edge source="HUN" target="GBR">
      <data key="d0">6742000</data>
    </edge>
    <edge source="HUN" target="USA">
      <data key="d0">5818000</data>
    </edge>
    <edge source="HUN" target="SRB">
      <data key="d0">1527000</data>
    </edge>
    <edge source="IDN" target="ARG">
      <data key="d0">2003840</data>
    </edge>
    <edge source="IDN" target="AUS">
      <data key="d0">3992192</data>
    </edge>
    <edge source="IDN" target="BEL">
      <data key="d0">2213742</data>
    </edge>
    <edge source="IDN" target="BRA">
      <data key="d0">28918</data>
    </edge>
    <edge source="IDN" target="BGR">
      <data key="d0">56880</data>
    </edge>
    <edge source="IDN" target="KHM">
      <data key="d0">48132</data>
    </edge>
    <edge source="IDN" target="CAN">
      <data key="d0">899450</data>
    </edge>
    <edge source="IDN" target="LKA">
      <data key="d0">161227</data>
    </edge>
    <edge source="IDN" target="CHL">
      <data key="d0">591737</data>
    </edge>
    <edge source="IDN" target="CHN">
      <data key="d0">7529227</data>
    </edge>
    <edge source="IDN" target="CZE">
      <data key="d0">121229</data>
    </edge>
    <edge source="IDN" target="DNK">
      <data key="d0">546591</data>
    </edge>
    <edge source="IDN" target="FIN">
      <data key="d0">850068</data>
    </edge>
    <edge source="IDN" target="FRA">
      <data key="d0">1938782</data>
    </edge>
    <edge source="IDN" target="DEU">
      <data key="d0">10012056</data>
    </edge>
    <edge source="IDN" target="GRC">
      <data key="d0">106276</data>
    </edge>
    <edge source="IDN" target="HKG">
      <data key="d0">6057733</data>
    </edge>
    <edge source="IDN" target="HUN">
      <data key="d0">37848</data>
    </edge>
    <edge source="IDN" target="IRL">
      <data key="d0">31553</data>
    </edge>
    <edge source="IDN" target="ISR">
      <data key="d0">174520</data>
    </edge>
    <edge source="IDN" target="ITA">
      <data key="d0">365407</data>
    </edge>
    <edge source="IDN" target="JPN">
      <data key="d0">17993877</data>
    </edge>
    <edge source="IDN" target="JOR">
      <data key="d0">69185</data>
    </edge>
    <edge source="IDN" target="KOR">
      <data key="d0">3594870</data>
    </edge>
    <edge source="IDN" target="LBN">
      <data key="d0">483156</data>
    </edge>
    <edge source="IDN" target="MYS">
      <data key="d0">14761429</data>
    </edge>
    <edge source="IDN" target="MUS">
      <data key="d0">41948</data>
    </edge>
    <edge source="IDN" target="MEX">
      <data key="d0">116968</data>
    </edge>
    <edge source="IDN" target="OMN">
      <data key="d0">57906</data>
    </edge>
    <edge source="IDN" target="NLD">
      <data key="d0">16757053</data>
    </edge>
    <edge source="IDN" target="NZL">
      <data key="d0">475192</data>
    </edge>
    <edge source="IDN" target="NER">
      <data key="d0">44952</data>
    </edge>
    <edge source="IDN" target="NOR">
      <data key="d0">676127</data>
    </edge>
    <edge source="IDN" target="PAK">
      <data key="d0">21806007</data>
    </edge>
    <edge source="IDN" target="PAN">
      <data key="d0">16627</data>
    </edge>
    <edge source="IDN" target="PER">
      <data key="d0">20800</data>
    </edge>
    <edge source="IDN" target="PHL">
      <data key="d0">1874231</data>
    </edge>
    <edge source="IDN" target="POL">
      <data key="d0">287345</data>
    </edge>
    <edge source="IDN" target="PRT">
      <data key="d0">57348</data>
    </edge>
    <edge source="IDN" target="ROU">
      <data key="d0">15660</data>
    </edge>
    <edge source="IDN" target="RUS">
      <data key="d0">309467</data>
    </edge>
    <edge source="IDN" target="SAU">
      <data key="d0">1128680</data>
    </edge>
    <edge source="IDN" target="IND">
      <data key="d0">40064287</data>
    </edge>
    <edge source="IDN" target="SGP">
      <data key="d0">57271884</data>
    </edge>
    <edge source="IDN" target="VNM">
      <data key="d0">1354302</data>
    </edge>
    <edge source="IDN" target="SVN">
      <data key="d0">14114</data>
    </edge>
    <edge source="IDN" target="ZAF">
      <data key="d0">697959</data>
    </edge>
    <edge source="IDN" target="ESP">
      <data key="d0">1915979</data>
    </edge>
    <edge source="IDN" target="SWE">
      <data key="d0">410096</data>
    </edge>
    <edge source="IDN" target="CHE">
      <data key="d0">347949</data>
    </edge>
    <edge source="IDN" target="THA">
      <data key="d0">67229</data>
    </edge>
    <edge source="IDN" target="ARE">
      <data key="d0">872065</data>
    </edge>
    <edge source="IDN" target="TUR">
      <data key="d0">13564</data>
    </edge>
    <edge source="IDN" target="UKR">
      <data key="d0">135266</data>
    </edge>
    <edge source="IDN" target="EGY">
      <data key="d0">429495</data>
    </edge>
    <edge source="IDN" target="GBR">
      <data key="d0">4489277</data>
    </edge>
    <edge source="IDN" target="USA">
      <data key="d0">59947789</data>
    </edge>
    <edge source="IDN" target="URY">
      <data key="d0">56090</data>
    </edge>
    <edge source="ISR" target="ARG">
      <data key="d0">3489000</data>
    </edge>
    <edge source="ISR" target="AUS">
      <data key="d0">1866000</data>
    </edge>
    <edge source="ISR" target="AUT">
      <data key="d0">4679000</data>
    </edge>
    <edge source="ISR" target="BEL">
      <data key="d0">31341000</data>
    </edge>
    <edge source="ISR" target="BRA">
      <data key="d0">253000</data>
    </edge>
    <edge source="ISR" target="BGR">
      <data key="d0">79000</data>
    </edge>
    <edge source="ISR" target="BLR">
      <data key="d0">74000</data>
    </edge>
    <edge source="ISR" target="CAN">
      <data key="d0">3342000</data>
    </edge>
    <edge source="ISR" target="LKA">
      <data key="d0">65000</data>
    </edge>
    <edge source="ISR" target="CHN">
      <data key="d0">101000</data>
    </edge>
    <edge source="ISR" target="HRV">
      <data key="d0">1234000</data>
    </edge>
    <edge source="ISR" target="CZE">
      <data key="d0">28000</data>
    </edge>
    <edge source="ISR" target="DNK">
      <data key="d0">2122000</data>
    </edge>
    <edge source="ISR" target="FIN">
      <data key="d0">3630000</data>
    </edge>
    <edge source="ISR" target="FRA">
      <data key="d0">67512000</data>
    </edge>
    <edge source="ISR" target="DEU">
      <data key="d0">28975000</data>
    </edge>
    <edge source="ISR" target="GHA">
      <data key="d0">99000</data>
    </edge>
    <edge source="ISR" target="GRC">
      <data key="d0">1102000</data>
    </edge>
    <edge source="ISR" target="HKG">
      <data key="d0">1509000</data>
    </edge>
    <edge source="ISR" target="HUN">
      <data key="d0">198000</data>
    </edge>
    <edge source="ISR" target="IDN">
      <data key="d0">10000</data>
    </edge>
    <edge source="ISR" target="IRL">
      <data key="d0">2825000</data>
    </edge>
    <edge source="ISR" target="ITA">
      <data key="d0">14136000</data>
    </edge>
    <edge source="ISR" target="JPN">
      <data key="d0">13410000</data>
    </edge>
    <edge source="ISR" target="KAZ">
      <data key="d0">136000</data>
    </edge>
    <edge source="ISR" target="JOR">
      <data key="d0">538000</data>
    </edge>
    <edge source="ISR" target="KOR">
      <data key="d0">236000</data>
    </edge>
    <edge source="ISR" target="LVA">
      <data key="d0">401000</data>
    </edge>
    <edge source="ISR" target="MYS">
      <data key="d0">285000</data>
    </edge>
    <edge source="ISR" target="MUS">
      <data key="d0">225000</data>
    </edge>
    <edge source="ISR" target="MEX">
      <data key="d0">15000</data>
    </edge>
    <edge source="ISR" target="NLD">
      <data key="d0">57309000</data>
    </edge>
    <edge source="ISR" target="NZL">
      <data key="d0">57000</data>
    </edge>
    <edge source="ISR" target="NOR">
      <data key="d0">6778000</data>
    </edge>
    <edge source="ISR" target="PHL">
      <data key="d0">38000</data>
    </edge>
    <edge source="ISR" target="POL">
      <data key="d0">15306000</data>
    </edge>
    <edge source="ISR" target="ROU">
      <data key="d0">233000</data>
    </edge>
    <edge source="ISR" target="RUS">
      <data key="d0">3851000</data>
    </edge>
    <edge source="ISR" target="IND">
      <data key="d0">44000</data>
    </edge>
    <edge source="ISR" target="SGP">
      <data key="d0">5119000</data>
    </edge>
    <edge source="ISR" target="SVN">
      <data key="d0">2032000</data>
    </edge>
    <edge source="ISR" target="ZAF">
      <data key="d0">1196000</data>
    </edge>
    <edge source="ISR" target="ESP">
      <data key="d0">5220000</data>
    </edge>
    <edge source="ISR" target="SWE">
      <data key="d0">11334000</data>
    </edge>
    <edge source="ISR" target="CHE">
      <data key="d0">7109000</data>
    </edge>
    <edge source="ISR" target="THA">
      <data key="d0">145000</data>
    </edge>
    <edge source="ISR" target="ARE">
      <data key="d0">10000</data>
    </edge>
    <edge source="ISR" target="TUR">
      <data key="d0">164000</data>
    </edge>
    <edge source="ISR" target="UKR">
      <data key="d0">1903000</data>
    </edge>
    <edge source="ISR" target="EGY">
      <data key="d0">126000</data>
    </edge>
    <edge source="ISR" target="GBR">
      <data key="d0">119031000</data>
    </edge>
    <edge source="ISR" target="USA">
      <data key="d0">34013000</data>
    </edge>
    <edge source="ISR" target="SRB">
      <data key="d0">34000</data>
    </edge>
    <edge source="JAM" target="CAN">
      <data key="d0">8162874</data>
    </edge>
    <edge source="JAM" target="FRA">
      <data key="d0">39099</data>
    </edge>
    <edge source="JAM" target="DEU">
      <data key="d0">15129</data>
    </edge>
    <edge source="JAM" target="HND">
      <data key="d0">21450</data>
    </edge>
    <edge source="JAM" target="NLD">
      <data key="d0">349550</data>
    </edge>
    <edge source="JAM" target="PAN">
      <data key="d0">12526</data>
    </edge>
    <edge source="JAM" target="RUS">
      <data key="d0">12850</data>
    </edge>
    <edge source="JAM" target="GBR">
      <data key="d0">29561575</data>
    </edge>
    <edge source="JAM" target="USA">
      <data key="d0">17884562</data>
    </edge>
    <edge source="JPN" target="ARG">
      <data key="d0">12443</data>
    </edge>
    <edge source="JPN" target="AUS">
      <data key="d0">674550</data>
    </edge>
    <edge source="JPN" target="AUT">
      <data key="d0">80473</data>
    </edge>
    <edge source="JPN" target="BEL">
      <data key="d0">187575</data>
    </edge>
    <edge source="JPN" target="BRA">
      <data key="d0">129380</data>
    </edge>
    <edge source="JPN" target="CAN">
      <data key="d0">4506837</data>
    </edge>
    <edge source="JPN" target="CHN">
      <data key="d0">1680139</data>
    </edge>
    <edge source="JPN" target="DNK">
      <data key="d0">38719</data>
    </edge>
    <edge source="JPN" target="FRA">
      <data key="d0">329063</data>
    </edge>
    <edge source="JPN" target="DEU">
      <data key="d0">1061975</data>
    </edge>
    <edge source="JPN" target="HKG">
      <data key="d0">14660733</data>
    </edge>
    <edge source="JPN" target="IDN">
      <data key="d0">783935</data>
    </edge>
    <edge source="JPN" target="IRL">
      <data key="d0">44314</data>
    </edge>
    <edge source="JPN" target="ISR">
      <data key="d0">135374</data>
    </edge>
    <edge source="JPN" target="ITA">
      <data key="d0">234858</data>
    </edge>
    <edge source="JPN" target="KOR">
      <data key="d0">8389452</data>
    </edge>
    <edge source="JPN" target="LBN">
      <data key="d0">26796</data>
    </edge>
    <edge source="JPN" target="MYS">
      <data key="d0">578935</data>
    </edge>
    <edge source="JPN" target="NLD">
      <data key="d0">1521495</data>
    </edge>
    <edge source="JPN" target="NZL">
      <data key="d0">453804</data>
    </edge>
    <edge source="JPN" target="PHL">
      <data key="d0">270590</data>
    </edge>
    <edge source="JPN" target="RUS">
      <data key="d0">289203</data>
    </edge>
    <edge source="JPN" target="SAU">
      <data key="d0">78830</data>
    </edge>
    <edge source="JPN" target="IND">
      <data key="d0">13454</data>
    </edge>
    <edge source="JPN" target="SGP">
      <data key="d0">2207884</data>
    </edge>
    <edge source="JPN" target="VNM">
      <data key="d0">291587</data>
    </edge>
    <edge source="JPN" target="ZAF">
      <data key="d0">70860</data>
    </edge>
    <edge source="JPN" target="ESP">
      <data key="d0">87469</data>
    </edge>
    <edge source="JPN" target="SWE">
      <data key="d0">124741</data>
    </edge>
    <edge source="JPN" target="CHE">
      <data key="d0">70999</data>
    </edge>
    <edge source="JPN" target="THA">
      <data key="d0">1765762</data>
    </edge>
    <edge source="JPN" target="ARE">
      <data key="d0">138928</data>
    </edge>
    <edge source="JPN" target="GBR">
      <data key="d0">929960</data>
    </edge>
    <edge source="JPN" target="USA">
      <data key="d0">19455103</data>
    </edge>
    <edge source="JOR" target="DZA">
      <data key="d0">33851</data>
    </edge>
    <edge source="JOR" target="BEL">
      <data key="d0">30202</data>
    </edge>
    <edge source="JOR" target="BGR">
      <data key="d0">49506</data>
    </edge>
    <edge source="JOR" target="CAN">
      <data key="d0">146355</data>
    </edge>
    <edge source="JOR" target="DNK">
      <data key="d0">10196</data>
    </edge>
    <edge source="JOR" target="FRA">
      <data key="d0">167478</data>
    </edge>
    <edge source="JOR" target="PSE">
      <data key="d0">786916</data>
    </edge>
    <edge source="JOR" target="DEU">
      <data key="d0">940304</data>
    </edge>
    <edge source="JOR" target="GRC">
      <data key="d0">71460</data>
    </edge>
    <edge source="JOR" target="ISR">
      <data key="d0">1171692</data>
    </edge>
    <edge source="JOR" target="ITA">
      <data key="d0">22530</data>
    </edge>
    <edge source="JOR" target="LBN">
      <data key="d0">14019879</data>
    </edge>
    <edge source="JOR" target="MAR">
      <data key="d0">29619</data>
    </edge>
    <edge source="JOR" target="OMN">
      <data key="d0">6618117</data>
    </edge>
    <edge source="JOR" target="NLD">
      <data key="d0">593050</data>
    </edge>
    <edge source="JOR" target="ROU">
      <data key="d0">915655</data>
    </edge>
    <edge source="JOR" target="RUS">
      <data key="d0">216438</data>
    </edge>
    <edge source="JOR" target="SAU">
      <data key="d0">4052123</data>
    </edge>
    <edge source="JOR" target="SEN">
      <data key="d0">14111</data>
    </edge>
    <edge source="JOR" target="IND">
      <data key="d0">32671</data>
    </edge>
    <edge source="JOR" target="SGP">
      <data key="d0">85528</data>
    </edge>
    <edge source="JOR" target="SWE">
      <data key="d0">107790</data>
    </edge>
    <edge source="JOR" target="ARE">
      <data key="d0">25835018</data>
    </edge>
    <edge source="JOR" target="TUR">
      <data key="d0">642368</data>
    </edge>
    <edge source="JOR" target="UKR">
      <data key="d0">13241</data>
    </edge>
    <edge source="JOR" target="EGY">
      <data key="d0">31142</data>
    </edge>
    <edge source="JOR" target="GBR">
      <data key="d0">1374152</data>
    </edge>
    <edge source="JOR" target="USA">
      <data key="d0">52049</data>
    </edge>
    <edge source="JOR" target="SRB">
      <data key="d0">24908</data>
    </edge>
    <edge source="KOR" target="AUS">
      <data key="d0">161119</data>
    </edge>
    <edge source="KOR" target="AUT">
      <data key="d0">15597</data>
    </edge>
    <edge source="KOR" target="BEL">
      <data key="d0">28917</data>
    </edge>
    <edge source="KOR" target="BRA">
      <data key="d0">20966</data>
    </edge>
    <edge source="KOR" target="CAN">
      <data key="d0">3198369</data>
    </edge>
    <edge source="KOR" target="LKA">
      <data key="d0">11877</data>
    </edge>
    <edge source="KOR" target="CHN">
      <data key="d0">3491960</data>
    </edge>
    <edge source="KOR" target="FRA">
      <data key="d0">316924</data>
    </edge>
    <edge source="KOR" target="DEU">
      <data key="d0">105726</data>
    </edge>
    <edge source="KOR" target="HKG">
      <data key="d0">6198082</data>
    </edge>
    <edge source="KOR" target="IDN">
      <data key="d0">2137818</data>
    </edge>
    <edge source="KOR" target="ISR">
      <data key="d0">11640</data>
    </edge>
    <edge source="KOR" target="JPN">
      <data key="d0">285572673</data>
    </edge>
    <edge source="KOR" target="KAZ">
      <data key="d0">13176</data>
    </edge>
    <edge source="KOR" target="MYS">
      <data key="d0">2709019</data>
    </edge>
    <edge source="KOR" target="NLD">
      <data key="d0">505954</data>
    </edge>
    <edge source="KOR" target="NZL">
      <data key="d0">21761</data>
    </edge>
    <edge source="KOR" target="PRY">
      <data key="d0">36144</data>
    </edge>
    <edge source="KOR" target="PER">
      <data key="d0">28905</data>
    </edge>
    <edge source="KOR" target="PHL">
      <data key="d0">101866</data>
    </edge>
    <edge source="KOR" target="RUS">
      <data key="d0">1245248</data>
    </edge>
    <edge source="KOR" target="SAU">
      <data key="d0">50581</data>
    </edge>
    <edge source="KOR" target="IND">
      <data key="d0">31066</data>
    </edge>
    <edge source="KOR" target="SGP">
      <data key="d0">1889624</data>
    </edge>
    <edge source="KOR" target="VNM">
      <data key="d0">437989</data>
    </edge>
    <edge source="KOR" target="ESP">
      <data key="d0">50836</data>
    </edge>
    <edge source="KOR" target="CHE">
      <data key="d0">12966</data>
    </edge>
    <edge source="KOR" target="THA">
      <data key="d0">1065833</data>
    </edge>
    <edge source="KOR" target="ARE">
      <data key="d0">22297</data>
    </edge>
    <edge source="KOR" target="GBR">
      <data key="d0">88341</data>
    </edge>
    <edge source="KOR" target="USA">
      <data key="d0">20350190</data>
    </edge>
    <edge source="KOR" target="URY">
      <data key="d0">48971</data>
    </edge>
    <edge source="LBN" target="DZA">
      <data key="d0">22745</data>
    </edge>
    <edge source="LBN" target="ARG">
      <data key="d0">46608</data>
    </edge>
    <edge source="LBN" target="AUS">
      <data key="d0">717552</data>
    </edge>
    <edge source="LBN" target="AUT">
      <data key="d0">23324</data>
    </edge>
    <edge source="LBN" target="BEL">
      <data key="d0">50448</data>
    </edge>
    <edge source="LBN" target="BRA">
      <data key="d0">329233</data>
    </edge>
    <edge source="LBN" target="BGR">
      <data key="d0">18859</data>
    </edge>
    <edge source="LBN" target="CMR">
      <data key="d0">48377</data>
    </edge>
    <edge source="LBN" target="CAN">
      <data key="d0">972940</data>
    </edge>
    <edge source="LBN" target="CAF">
      <data key="d0">16590</data>
    </edge>
    <edge source="LBN" target="CHL">
      <data key="d0">24806</data>
    </edge>
    <edge source="LBN" target="CHN">
      <data key="d0">22056</data>
    </edge>
    <edge source="LBN" target="BEN">
      <data key="d0">16400</data>
    </edge>
    <edge source="LBN" target="DNK">
      <data key="d0">268585</data>
    </edge>
    <edge source="LBN" target="FRA">
      <data key="d0">361047</data>
    </edge>
    <edge source="LBN" target="GMB">
      <data key="d0">74656</data>
    </edge>
    <edge source="LBN" target="DEU">
      <data key="d0">579947</data>
    </edge>
    <edge source="LBN" target="GHA">
      <data key="d0">57299</data>
    </edge>
    <edge source="LBN" target="GRC">
      <data key="d0">99891</data>
    </edge>
    <edge source="LBN" target="HKG">
      <data key="d0">38302</data>
    </edge>
    <edge source="LBN" target="IDN">
      <data key="d0">19231</data>
    </edge>
    <edge source="LBN" target="ITA">
      <data key="d0">80428</data>
    </edge>
    <edge source="LBN" target="CIV">
      <data key="d0">362660</data>
    </edge>
    <edge source="LBN" target="JOR">
      <data key="d0">5586926</data>
    </edge>
    <edge source="LBN" target="MEX">
      <data key="d0">25880</data>
    </edge>
    <edge source="LBN" target="MAR">
      <data key="d0">272985</data>
    </edge>
    <edge source="LBN" target="MOZ">
      <data key="d0">13070</data>
    </edge>
    <edge source="LBN" target="OMN">
      <data key="d0">1599389</data>
    </edge>
    <edge source="LBN" target="NLD">
      <data key="d0">68175</data>
    </edge>
    <edge source="LBN" target="NOR">
      <data key="d0">70891</data>
    </edge>
    <edge source="LBN" target="PAN">
      <data key="d0">29771</data>
    </edge>
    <edge source="LBN" target="PRY">
      <data key="d0">10350</data>
    </edge>
    <edge source="LBN" target="ROU">
      <data key="d0">375030</data>
    </edge>
    <edge source="LBN" target="RUS">
      <data key="d0">25921</data>
    </edge>
    <edge source="LBN" target="SAU">
      <data key="d0">17821285</data>
    </edge>
    <edge source="LBN" target="SEN">
      <data key="d0">90917</data>
    </edge>
    <edge source="LBN" target="ZAF">
      <data key="d0">27083</data>
    </edge>
    <edge source="LBN" target="ESP">
      <data key="d0">179404</data>
    </edge>
    <edge source="LBN" target="SWE">
      <data key="d0">424968</data>
    </edge>
    <edge source="LBN" target="CHE">
      <data key="d0">115970</data>
    </edge>
    <edge source="LBN" target="ARE">
      <data key="d0">6242267</data>
    </edge>
    <edge source="LBN" target="TUR">
      <data key="d0">210994</data>
    </edge>
    <edge source="LBN" target="EGY">
      <data key="d0">5623715</data>
    </edge>
    <edge source="LBN" target="GBR">
      <data key="d0">441694</data>
    </edge>
    <edge source="LBN" target="USA">
      <data key="d0">2541337</data>
    </edge>
    <edge source="MYS" target="ARG">
      <data key="d0">26339</data>
    </edge>
    <edge source="MYS" target="AUS">
      <data key="d0">857106</data>
    </edge>
    <edge source="MYS" target="AUT">
      <data key="d0">32687</data>
    </edge>
    <edge source="MYS" target="BEL">
      <data key="d0">825605</data>
    </edge>
    <edge source="MYS" target="BRA">
      <data key="d0">12133</data>
    </edge>
    <edge source="MYS" target="BGR">
      <data key="d0">16439</data>
    </edge>
    <edge source="MYS" target="CAN">
      <data key="d0">325379</data>
    </edge>
    <edge source="MYS" target="LKA">
      <data key="d0">112737</data>
    </edge>
    <edge source="MYS" target="CHL">
      <data key="d0">35310</data>
    </edge>
    <edge source="MYS" target="CHN">
      <data key="d0">615917</data>
    </edge>
    <edge source="MYS" target="CZE">
      <data key="d0">458278</data>
    </edge>
    <edge source="MYS" target="BEN">
      <data key="d0">120702</data>
    </edge>
    <edge source="MYS" target="DNK">
      <data key="d0">287421</data>
    </edge>
    <edge source="MYS" target="FRA">
      <data key="d0">1144506</data>
    </edge>
    <edge source="MYS" target="GEO">
      <data key="d0">28686</data>
    </edge>
    <edge source="MYS" target="DEU">
      <data key="d0">1276335</data>
    </edge>
    <edge source="MYS" target="GRC">
      <data key="d0">120365</data>
    </edge>
    <edge source="MYS" target="HKG">
      <data key="d0">24504838</data>
    </edge>
    <edge source="MYS" target="HUN">
      <data key="d0">382071</data>
    </edge>
    <edge source="MYS" target="IDN">
      <data key="d0">7825665</data>
    </edge>
    <edge source="MYS" target="IRL">
      <data key="d0">15200</data>
    </edge>
    <edge source="MYS" target="ITA">
      <data key="d0">637821</data>
    </edge>
    <edge source="MYS" target="JAM">
      <data key="d0">101224</data>
    </edge>
    <edge source="MYS" target="JPN">
      <data key="d0">4526816</data>
    </edge>
    <edge source="MYS" target="KAZ">
      <data key="d0">11289</data>
    </edge>
    <edge source="MYS" target="JOR">
      <data key="d0">138461</data>
    </edge>
    <edge source="MYS" target="KOR">
      <data key="d0">465391</data>
    </edge>
    <edge source="MYS" target="LBN">
      <data key="d0">166445</data>
    </edge>
    <edge source="MYS" target="MUS">
      <data key="d0">643517</data>
    </edge>
    <edge source="MYS" target="MEX">
      <data key="d0">26921</data>
    </edge>
    <edge source="MYS" target="MAR">
      <data key="d0">727020</data>
    </edge>
    <edge source="MYS" target="OMN">
      <data key="d0">210541</data>
    </edge>
    <edge source="MYS" target="NLD">
      <data key="d0">4866618</data>
    </edge>
    <edge source="MYS" target="NZL">
      <data key="d0">304531</data>
    </edge>
    <edge source="MYS" target="NOR">
      <data key="d0">37051</data>
    </edge>
    <edge source="MYS" target="PAK">
      <data key="d0">759496</data>
    </edge>
    <edge source="MYS" target="PER">
      <data key="d0">11034</data>
    </edge>
    <edge source="MYS" target="PHL">
      <data key="d0">396651</data>
    </edge>
    <edge source="MYS" target="POL">
      <data key="d0">15766</data>
    </edge>
    <edge source="MYS" target="PRT">
      <data key="d0">65052</data>
    </edge>
    <edge source="MYS" target="ROU">
      <data key="d0">55581</data>
    </edge>
    <edge source="MYS" target="RUS">
      <data key="d0">79231</data>
    </edge>
    <edge source="MYS" target="SAU">
      <data key="d0">1130249</data>
    </edge>
    <edge source="MYS" target="IND">
      <data key="d0">2820614</data>
    </edge>
    <edge source="MYS" target="SGP">
      <data key="d0">113118388</data>
    </edge>
    <edge source="MYS" target="VNM">
      <data key="d0">48691</data>
    </edge>
    <edge source="MYS" target="SVN">
      <data key="d0">12938</data>
    </edge>
    <edge source="MYS" target="ZAF">
      <data key="d0">422566</data>
    </edge>
    <edge source="MYS" target="ESP">
      <data key="d0">112948</data>
    </edge>
    <edge source="MYS" target="SWE">
      <data key="d0">172380</data>
    </edge>
    <edge source="MYS" target="CHE">
      <data key="d0">194671</data>
    </edge>
    <edge source="MYS" target="THA">
      <data key="d0">9804091</data>
    </edge>
    <edge source="MYS" target="ARE">
      <data key="d0">3766081</data>
    </edge>
    <edge source="MYS" target="TUN">
      <data key="d0">13922</data>
    </edge>
    <edge source="MYS" target="TUR">
      <data key="d0">166330</data>
    </edge>
    <edge source="MYS" target="EGY">
      <data key="d0">57520</data>
    </edge>
    <edge source="MYS" target="GBR">
      <data key="d0">2667200</data>
    </edge>
    <edge source="MYS" target="USA">
      <data key="d0">7037903</data>
    </edge>
    <edge source="MEX" target="DZA">
      <data key="d0">17342536</data>
    </edge>
    <edge source="MEX" target="ARG">
      <data key="d0">1944749</data>
    </edge>
    <edge source="MEX" target="AUS">
      <data key="d0">3620786</data>
    </edge>
    <edge source="MEX" target="BEL">
      <data key="d0">3896571</data>
    </edge>
    <edge source="MEX" target="BOL">
      <data key="d0">15393</data>
    </edge>
    <edge source="MEX" target="BRA">
      <data key="d0">5313532</data>
    </edge>
    <edge source="MEX" target="CMR">
      <data key="d0">13199</data>
    </edge>
    <edge source="MEX" target="CAN">
      <data key="d0">27153251</data>
    </edge>
    <edge source="MEX" target="LKA">
      <data key="d0">981982</data>
    </edge>
    <edge source="MEX" target="CHL">
      <data key="d0">1410877</data>
    </edge>
    <edge source="MEX" target="CHN">
      <data key="d0">1631599</data>
    </edge>
    <edge source="MEX" target="COL">
      <data key="d0">13066659</data>
    </edge>
    <edge source="MEX" target="CRI">
      <data key="d0">5905414</data>
    </edge>
    <edge source="MEX" target="DNK">
      <data key="d0">1072156</data>
    </edge>
    <edge source="MEX" target="ECU">
      <data key="d0">131068</data>
    </edge>
    <edge source="MEX" target="SLV">
      <data key="d0">16378699</data>
    </edge>
    <edge source="MEX" target="FIN">
      <data key="d0">34866</data>
    </edge>
    <edge source="MEX" target="FRA">
      <data key="d0">18781253</data>
    </edge>
    <edge source="MEX" target="DEU">
      <data key="d0">9141862</data>
    </edge>
    <edge source="MEX" target="GRC">
      <data key="d0">2246774</data>
    </edge>
    <edge source="MEX" target="GTM">
      <data key="d0">13204166</data>
    </edge>
    <edge source="MEX" target="HND">
      <data key="d0">4445015</data>
    </edge>
    <edge source="MEX" target="HKG">
      <data key="d0">234582</data>
    </edge>
    <edge source="MEX" target="IDN">
      <data key="d0">115978</data>
    </edge>
    <edge source="MEX" target="IRL">
      <data key="d0">109320</data>
    </edge>
    <edge source="MEX" target="ISR">
      <data key="d0">2404489</data>
    </edge>
    <edge source="MEX" target="ITA">
      <data key="d0">7046450</data>
    </edge>
    <edge source="MEX" target="JAM">
      <data key="d0">767387</data>
    </edge>
    <edge source="MEX" target="JPN">
      <data key="d0">44982166</data>
    </edge>
    <edge source="MEX" target="JOR">
      <data key="d0">103116</data>
    </edge>
    <edge source="MEX" target="KOR">
      <data key="d0">120018</data>
    </edge>
    <edge source="MEX" target="LBN">
      <data key="d0">2004894</data>
    </edge>
    <edge source="MEX" target="MYS">
      <data key="d0">149478</data>
    </edge>
    <edge source="MEX" target="MAR">
      <data key="d0">1111093</data>
    </edge>
    <edge source="MEX" target="OMN">
      <data key="d0">16797</data>
    </edge>
    <edge source="MEX" target="NLD">
      <data key="d0">12850376</data>
    </edge>
    <edge source="MEX" target="NZL">
      <data key="d0">125843</data>
    </edge>
    <edge source="MEX" target="NIC">
      <data key="d0">684582</data>
    </edge>
    <edge source="MEX" target="NOR">
      <data key="d0">84249</data>
    </edge>
    <edge source="MEX" target="PAK">
      <data key="d0">229634</data>
    </edge>
    <edge source="MEX" target="PAN">
      <data key="d0">492611</data>
    </edge>
    <edge source="MEX" target="PER">
      <data key="d0">81367</data>
    </edge>
    <edge source="MEX" target="PHL">
      <data key="d0">236743</data>
    </edge>
    <edge source="MEX" target="POL">
      <data key="d0">36742</data>
    </edge>
    <edge source="MEX" target="PRT">
      <data key="d0">4427309</data>
    </edge>
    <edge source="MEX" target="SAU">
      <data key="d0">2385310</data>
    </edge>
    <edge source="MEX" target="IND">
      <data key="d0">4995223</data>
    </edge>
    <edge source="MEX" target="ZAF">
      <data key="d0">321419</data>
    </edge>
    <edge source="MEX" target="ESP">
      <data key="d0">40294252</data>
    </edge>
    <edge source="MEX" target="SWE">
      <data key="d0">892428</data>
    </edge>
    <edge source="MEX" target="CHE">
      <data key="d0">815696</data>
    </edge>
    <edge source="MEX" target="ARE">
      <data key="d0">2803989</data>
    </edge>
    <edge source="MEX" target="TUN">
      <data key="d0">167585</data>
    </edge>
    <edge source="MEX" target="TUR">
      <data key="d0">3487936</data>
    </edge>
    <edge source="MEX" target="EGY">
      <data key="d0">5578890</data>
    </edge>
    <edge source="MEX" target="GBR">
      <data key="d0">9710160</data>
    </edge>
    <edge source="MEX" target="USA">
      <data key="d0">2937858501</data>
    </edge>
    <edge source="MEX" target="URY">
      <data key="d0">68246</data>
    </edge>
    <edge source="OMN" target="LKA">
      <data key="d0">32031</data>
    </edge>
    <edge source="OMN" target="CZE">
      <data key="d0">17165</data>
    </edge>
    <edge source="OMN" target="DEU">
      <data key="d0">21886</data>
    </edge>
    <edge source="OMN" target="JPN">
      <data key="d0">3580806</data>
    </edge>
    <edge source="OMN" target="LBN">
      <data key="d0">34494</data>
    </edge>
    <edge source="OMN" target="MYS">
      <data key="d0">66525</data>
    </edge>
    <edge source="OMN" target="SAU">
      <data key="d0">1202156</data>
    </edge>
    <edge source="OMN" target="IND">
      <data key="d0">4021719</data>
    </edge>
    <edge source="OMN" target="SGP">
      <data key="d0">11659</data>
    </edge>
    <edge source="OMN" target="THA">
      <data key="d0">13860</data>
    </edge>
    <edge source="OMN" target="ARE">
      <data key="d0">6874860</data>
    </edge>
    <edge source="OMN" target="GBR">
      <data key="d0">24637</data>
    </edge>
    <edge source="OMN" target="TZA">
      <data key="d0">86081</data>
    </edge>
    <edge source="OMN" target="USA">
      <data key="d0">669514</data>
    </edge>
    <edge source="NZL" target="ARG">
      <data key="d0">475331</data>
    </edge>
    <edge source="NZL" target="AUS">
      <data key="d0">78939681</data>
    </edge>
    <edge source="NZL" target="BEL">
      <data key="d0">3649825</data>
    </edge>
    <edge source="NZL" target="BRA">
      <data key="d0">315426</data>
    </edge>
    <edge source="NZL" target="KHM">
      <data key="d0">47565</data>
    </edge>
    <edge source="NZL" target="CAN">
      <data key="d0">1738446</data>
    </edge>
    <edge source="NZL" target="LKA">
      <data key="d0">204300</data>
    </edge>
    <edge source="NZL" target="CHL">
      <data key="d0">65216</data>
    </edge>
    <edge source="NZL" target="CHN">
      <data key="d0">5336694</data>
    </edge>
    <edge source="NZL" target="BEN">
      <data key="d0">12824</data>
    </edge>
    <edge source="NZL" target="DNK">
      <data key="d0">426516</data>
    </edge>
    <edge source="NZL" target="FIN">
      <data key="d0">553792</data>
    </edge>
    <edge source="NZL" target="FRA">
      <data key="d0">1296119</data>
    </edge>
    <edge source="NZL" target="DEU">
      <data key="d0">10237001</data>
    </edge>
    <edge source="NZL" target="HKG">
      <data key="d0">19764979</data>
    </edge>
    <edge source="NZL" target="IDN">
      <data key="d0">4238092</data>
    </edge>
    <edge source="NZL" target="IRL">
      <data key="d0">271904</data>
    </edge>
    <edge source="NZL" target="ISR">
      <data key="d0">25498</data>
    </edge>
    <edge source="NZL" target="ITA">
      <data key="d0">8048706</data>
    </edge>
    <edge source="NZL" target="JAM">
      <data key="d0">179907</data>
    </edge>
    <edge source="NZL" target="JPN">
      <data key="d0">174204380</data>
    </edge>
    <edge source="NZL" target="JOR">
      <data key="d0">21359</data>
    </edge>
    <edge source="NZL" target="KOR">
      <data key="d0">4764976</data>
    </edge>
    <edge source="NZL" target="LBN">
      <data key="d0">14106</data>
    </edge>
    <edge source="NZL" target="MYS">
      <data key="d0">17934216</data>
    </edge>
    <edge source="NZL" target="MUS">
      <data key="d0">452622</data>
    </edge>
    <edge source="NZL" target="MEX">
      <data key="d0">949874</data>
    </edge>
    <edge source="NZL" target="OMN">
      <data key="d0">57679</data>
    </edge>
    <edge source="NZL" target="NLD">
      <data key="d0">7446309</data>
    </edge>
    <edge source="NZL" target="NOR">
      <data key="d0">399442</data>
    </edge>
    <edge source="NZL" target="PAK">
      <data key="d0">629738</data>
    </edge>
    <edge source="NZL" target="PER">
      <data key="d0">27809</data>
    </edge>
    <edge source="NZL" target="PHL">
      <data key="d0">4916660</data>
    </edge>
    <edge source="NZL" target="PRT">
      <data key="d0">90847</data>
    </edge>
    <edge source="NZL" target="RUS">
      <data key="d0">134387</data>
    </edge>
    <edge source="NZL" target="SAU">
      <data key="d0">2382755</data>
    </edge>
    <edge source="NZL" target="IND">
      <data key="d0">974244</data>
    </edge>
    <edge source="NZL" target="SGP">
      <data key="d0">12539261</data>
    </edge>
    <edge source="NZL" target="VNM">
      <data key="d0">661461</data>
    </edge>
    <edge source="NZL" target="ZAF">
      <data key="d0">3513554</data>
    </edge>
    <edge source="NZL" target="ESP">
      <data key="d0">30700614</data>
    </edge>
    <edge source="NZL" target="SWE">
      <data key="d0">1982108</data>
    </edge>
    <edge source="NZL" target="CHE">
      <data key="d0">15956</data>
    </edge>
    <edge source="NZL" target="THA">
      <data key="d0">4460113</data>
    </edge>
    <edge source="NZL" target="ARE">
      <data key="d0">1929148</data>
    </edge>
    <edge source="NZL" target="EGY">
      <data key="d0">234088</data>
    </edge>
    <edge source="NZL" target="GBR">
      <data key="d0">74867014</data>
    </edge>
    <edge source="NZL" target="USA">
      <data key="d0">82852921</data>
    </edge>
    <edge source="NIC" target="CRI">
      <data key="d0">5474928</data>
    </edge>
    <edge source="NIC" target="SLV">
      <data key="d0">4531700</data>
    </edge>
    <edge source="NIC" target="FRA">
      <data key="d0">11163</data>
    </edge>
    <edge source="NIC" target="DEU">
      <data key="d0">6058800</data>
    </edge>
    <edge source="NIC" target="GTM">
      <data key="d0">101590</data>
    </edge>
    <edge source="NIC" target="HND">
      <data key="d0">1171960</data>
    </edge>
    <edge source="NIC" target="NLD">
      <data key="d0">363264</data>
    </edge>
    <edge source="NIC" target="PAN">
      <data key="d0">63868</data>
    </edge>
    <edge source="NIC" target="USA">
      <data key="d0">7562239</data>
    </edge>
    <edge source="NOR" target="AUT">
      <data key="d0">30386</data>
    </edge>
    <edge source="NOR" target="BEL">
      <data key="d0">26990</data>
    </edge>
    <edge source="NOR" target="CAN">
      <data key="d0">24280</data>
    </edge>
    <edge source="NOR" target="CHL">
      <data key="d0">15390</data>
    </edge>
    <edge source="NOR" target="DNK">
      <data key="d0">1285268</data>
    </edge>
    <edge source="NOR" target="EST">
      <data key="d0">311074</data>
    </edge>
    <edge source="NOR" target="FIN">
      <data key="d0">503227</data>
    </edge>
    <edge source="NOR" target="FRA">
      <data key="d0">75545</data>
    </edge>
    <edge source="NOR" target="DEU">
      <data key="d0">109005</data>
    </edge>
    <edge source="NOR" target="IRL">
      <data key="d0">250569</data>
    </edge>
    <edge source="NOR" target="LVA">
      <data key="d0">23755</data>
    </edge>
    <edge source="NOR" target="LTU">
      <data key="d0">35365</data>
    </edge>
    <edge source="NOR" target="NLD">
      <data key="d0">198199</data>
    </edge>
    <edge source="NOR" target="POL">
      <data key="d0">80032</data>
    </edge>
    <edge source="NOR" target="ESP">
      <data key="d0">82183</data>
    </edge>
    <edge source="NOR" target="SWE">
      <data key="d0">4222461</data>
    </edge>
    <edge source="NOR" target="CHE">
      <data key="d0">24380</data>
    </edge>
    <edge source="NOR" target="ARE">
      <data key="d0">15707</data>
    </edge>
    <edge source="NOR" target="GBR">
      <data key="d0">424656</data>
    </edge>
    <edge source="NOR" target="USA">
      <data key="d0">48542</data>
    </edge>
    <edge source="PAN" target="BEL">
      <data key="d0">40619731</data>
    </edge>
    <edge source="PAN" target="CHN">
      <data key="d0">38505</data>
    </edge>
    <edge source="PAN" target="CRI">
      <data key="d0">63097</data>
    </edge>
    <edge source="PAN" target="SLV">
      <data key="d0">163070</data>
    </edge>
    <edge source="PAN" target="DEU">
      <data key="d0">10632179</data>
    </edge>
    <edge source="PAN" target="HKG">
      <data key="d0">42000</data>
    </edge>
    <edge source="PAN" target="ITA">
      <data key="d0">18009276</data>
    </edge>
    <edge source="PAN" target="NLD">
      <data key="d0">3517634</data>
    </edge>
    <edge source="PAN" target="NZL">
      <data key="d0">122836</data>
    </edge>
    <edge source="PAN" target="NIC">
      <data key="d0">51691</data>
    </edge>
    <edge source="PAN" target="PRT">
      <data key="d0">9739052</data>
    </edge>
    <edge source="PAN" target="RUS">
      <data key="d0">3408797</data>
    </edge>
    <edge source="PAN" target="ESP">
      <data key="d0">4030572</data>
    </edge>
    <edge source="PAN" target="SWE">
      <data key="d0">66141435</data>
    </edge>
    <edge source="PAN" target="GBR">
      <data key="d0">1573489</data>
    </edge>
    <edge source="PAN" target="USA">
      <data key="d0">25623385</data>
    </edge>
    <edge source="PRY" target="ARG">
      <data key="d0">720771</data>
    </edge>
    <edge source="PRY" target="BOL">
      <data key="d0">14351</data>
    </edge>
    <edge source="PRY" target="BRA">
      <data key="d0">832840</data>
    </edge>
    <edge source="PRY" target="JPN">
      <data key="d0">236164</data>
    </edge>
    <edge source="PRY" target="NLD">
      <data key="d0">822804</data>
    </edge>
    <edge source="PRY" target="ESP">
      <data key="d0">15750</data>
    </edge>
    <edge source="PRY" target="URY">
      <data key="d0">22624</data>
    </edge>
    <edge source="PER" target="ARG">
      <data key="d0">2564297</data>
    </edge>
    <edge source="PER" target="AUS">
      <data key="d0">1611462</data>
    </edge>
    <edge source="PER" target="BEL">
      <data key="d0">1248135</data>
    </edge>
    <edge source="PER" target="BOL">
      <data key="d0">375999</data>
    </edge>
    <edge source="PER" target="BRA">
      <data key="d0">1638738</data>
    </edge>
    <edge source="PER" target="CAN">
      <data key="d0">185115</data>
    </edge>
    <edge source="PER" target="CHL">
      <data key="d0">821054</data>
    </edge>
    <edge source="PER" target="COL">
      <data key="d0">515440</data>
    </edge>
    <edge source="PER" target="CRI">
      <data key="d0">165529</data>
    </edge>
    <edge source="PER" target="DNK">
      <data key="d0">1616074</data>
    </edge>
    <edge source="PER" target="ECU">
      <data key="d0">961850</data>
    </edge>
    <edge source="PER" target="FRA">
      <data key="d0">12038952</data>
    </edge>
    <edge source="PER" target="DEU">
      <data key="d0">1898809</data>
    </edge>
    <edge source="PER" target="GTM">
      <data key="d0">267452</data>
    </edge>
    <edge source="PER" target="HND">
      <data key="d0">26820</data>
    </edge>
    <edge source="PER" target="HKG">
      <data key="d0">39414</data>
    </edge>
    <edge source="PER" target="ITA">
      <data key="d0">653662</data>
    </edge>
    <edge source="PER" target="JAM">
      <data key="d0">191699</data>
    </edge>
    <edge source="PER" target="JPN">
      <data key="d0">675666</data>
    </edge>
    <edge source="PER" target="JOR">
      <data key="d0">16054</data>
    </edge>
    <edge source="PER" target="KOR">
      <data key="d0">17813</data>
    </edge>
    <edge source="PER" target="MYS">
      <data key="d0">11385</data>
    </edge>
    <edge source="PER" target="MEX">
      <data key="d0">337301</data>
    </edge>
    <edge source="PER" target="NLD">
      <data key="d0">7890181</data>
    </edge>
    <edge source="PER" target="NZL">
      <data key="d0">62373</data>
    </edge>
    <edge source="PER" target="PAN">
      <data key="d0">39959</data>
    </edge>
    <edge source="PER" target="PRT">
      <data key="d0">75208</data>
    </edge>
    <edge source="PER" target="RUS">
      <data key="d0">12061</data>
    </edge>
    <edge source="PER" target="ESP">
      <data key="d0">58232421</data>
    </edge>
    <edge source="PER" target="SWE">
      <data key="d0">311512</data>
    </edge>
    <edge source="PER" target="CHE">
      <data key="d0">262600</data>
    </edge>
    <edge source="PER" target="THA">
      <data key="d0">72171</data>
    </edge>
    <edge source="PER" target="TUR">
      <data key="d0">22356</data>
    </edge>
    <edge source="PER" target="EGY">
      <data key="d0">34694</data>
    </edge>
    <edge source="PER" target="GBR">
      <data key="d0">1865553</data>
    </edge>
    <edge source="PER" target="USA">
      <data key="d0">6217930</data>
    </edge>
    <edge source="PER" target="URY">
      <data key="d0">27050</data>
    </edge>
    <edge source="PHL" target="ARG">
      <data key="d0">61761</data>
    </edge>
    <edge source="PHL" target="AUS">
      <data key="d0">5704398</data>
    </edge>
    <edge source="PHL" target="AUT">
      <data key="d0">69267</data>
    </edge>
    <edge source="PHL" target="BEL">
      <data key="d0">6526087</data>
    </edge>
    <edge source="PHL" target="BRA">
      <data key="d0">26045</data>
    </edge>
    <edge source="PHL" target="KHM">
      <data key="d0">15120</data>
    </edge>
    <edge source="PHL" target="CAN">
      <data key="d0">16526065</data>
    </edge>
    <edge source="PHL" target="CHL">
      <data key="d0">257625</data>
    </edge>
    <edge source="PHL" target="CHN">
      <data key="d0">48589353</data>
    </edge>
    <edge source="PHL" target="COL">
      <data key="d0">116917</data>
    </edge>
    <edge source="PHL" target="CRI">
      <data key="d0">16800</data>
    </edge>
    <edge source="PHL" target="CZE">
      <data key="d0">64626</data>
    </edge>
    <edge source="PHL" target="DNK">
      <data key="d0">1047012</data>
    </edge>
    <edge source="PHL" target="FIN">
      <data key="d0">480061</data>
    </edge>
    <edge source="PHL" target="FRA">
      <data key="d0">1550863</data>
    </edge>
    <edge source="PHL" target="DEU">
      <data key="d0">8527218</data>
    </edge>
    <edge source="PHL" target="GRC">
      <data key="d0">181056</data>
    </edge>
    <edge source="PHL" target="GTM">
      <data key="d0">45940</data>
    </edge>
    <edge source="PHL" target="HKG">
      <data key="d0">32748353</data>
    </edge>
    <edge source="PHL" target="HUN">
      <data key="d0">180964</data>
    </edge>
    <edge source="PHL" target="IDN">
      <data key="d0">2204355</data>
    </edge>
    <edge source="PHL" target="IRL">
      <data key="d0">837887</data>
    </edge>
    <edge source="PHL" target="ISR">
      <data key="d0">1504953</data>
    </edge>
    <edge source="PHL" target="ITA">
      <data key="d0">3182890</data>
    </edge>
    <edge source="PHL" target="JAM">
      <data key="d0">240307</data>
    </edge>
    <edge source="PHL" target="JPN">
      <data key="d0">251237365</data>
    </edge>
    <edge source="PHL" target="JOR">
      <data key="d0">38118</data>
    </edge>
    <edge source="PHL" target="KOR">
      <data key="d0">38716866</data>
    </edge>
    <edge source="PHL" target="LBN">
      <data key="d0">499491</data>
    </edge>
    <edge source="PHL" target="LVA">
      <data key="d0">21600</data>
    </edge>
    <edge source="PHL" target="MYS">
      <data key="d0">369233</data>
    </edge>
    <edge source="PHL" target="MEX">
      <data key="d0">216616</data>
    </edge>
    <edge source="PHL" target="OMN">
      <data key="d0">16837</data>
    </edge>
    <edge source="PHL" target="NLD">
      <data key="d0">11981820</data>
    </edge>
    <edge source="PHL" target="NZL">
      <data key="d0">3583486</data>
    </edge>
    <edge source="PHL" target="NOR">
      <data key="d0">504379</data>
    </edge>
    <edge source="PHL" target="PAK">
      <data key="d0">328734</data>
    </edge>
    <edge source="PHL" target="PAN">
      <data key="d0">15855</data>
    </edge>
    <edge source="PHL" target="PRY">
      <data key="d0">12015</data>
    </edge>
    <edge source="PHL" target="POL">
      <data key="d0">125515</data>
    </edge>
    <edge source="PHL" target="PRT">
      <data key="d0">53483</data>
    </edge>
    <edge source="PHL" target="ROU">
      <data key="d0">30346</data>
    </edge>
    <edge source="PHL" target="RUS">
      <data key="d0">585549</data>
    </edge>
    <edge source="PHL" target="SAU">
      <data key="d0">1710993</data>
    </edge>
    <edge source="PHL" target="IND">
      <data key="d0">62366</data>
    </edge>
    <edge source="PHL" target="SGP">
      <data key="d0">9288132</data>
    </edge>
    <edge source="PHL" target="VNM">
      <data key="d0">10633</data>
    </edge>
    <edge source="PHL" target="ZAF">
      <data key="d0">297907</data>
    </edge>
    <edge source="PHL" target="ESP">
      <data key="d0">3150211</data>
    </edge>
    <edge source="PHL" target="SWE">
      <data key="d0">951211</data>
    </edge>
    <edge source="PHL" target="CHE">
      <data key="d0">728528</data>
    </edge>
    <edge source="PHL" target="THA">
      <data key="d0">632630</data>
    </edge>
    <edge source="PHL" target="ARE">
      <data key="d0">17307661</data>
    </edge>
    <edge source="PHL" target="TUR">
      <data key="d0">362275</data>
    </edge>
    <edge source="PHL" target="UKR">
      <data key="d0">16800</data>
    </edge>
    <edge source="PHL" target="EGY">
      <data key="d0">163049</data>
    </edge>
    <edge source="PHL" target="GBR">
      <data key="d0">11291420</data>
    </edge>
    <edge source="PHL" target="USA">
      <data key="d0">138714816</data>
    </edge>
    <edge source="PHL" target="URY">
      <data key="d0">14112</data>
    </edge>
    <edge source="PRT" target="DZA">
      <data key="d0">79501</data>
    </edge>
    <edge source="PRT" target="AUS">
      <data key="d0">477736</data>
    </edge>
    <edge source="PRT" target="AUT">
      <data key="d0">566903</data>
    </edge>
    <edge source="PRT" target="BEL">
      <data key="d0">6392845</data>
    </edge>
    <edge source="PRT" target="BRA">
      <data key="d0">8584397</data>
    </edge>
    <edge source="PRT" target="CAN">
      <data key="d0">1391710</data>
    </edge>
    <edge source="PRT" target="DNK">
      <data key="d0">2268933</data>
    </edge>
    <edge source="PRT" target="EST">
      <data key="d0">44817</data>
    </edge>
    <edge source="PRT" target="FIN">
      <data key="d0">1289892</data>
    </edge>
    <edge source="PRT" target="FRA">
      <data key="d0">26984907</data>
    </edge>
    <edge source="PRT" target="GMB">
      <data key="d0">12205</data>
    </edge>
    <edge source="PRT" target="DEU">
      <data key="d0">11875524</data>
    </edge>
    <edge source="PRT" target="GRC">
      <data key="d0">1109758</data>
    </edge>
    <edge source="PRT" target="HKG">
      <data key="d0">239368</data>
    </edge>
    <edge source="PRT" target="IDN">
      <data key="d0">140488</data>
    </edge>
    <edge source="PRT" target="IRL">
      <data key="d0">5964898</data>
    </edge>
    <edge source="PRT" target="ISR">
      <data key="d0">74872</data>
    </edge>
    <edge source="PRT" target="ITA">
      <data key="d0">22983159</data>
    </edge>
    <edge source="PRT" target="CIV">
      <data key="d0">271630</data>
    </edge>
    <edge source="PRT" target="JPN">
      <data key="d0">9276057</data>
    </edge>
    <edge source="PRT" target="JOR">
      <data key="d0">76439</data>
    </edge>
    <edge source="PRT" target="KOR">
      <data key="d0">200297</data>
    </edge>
    <edge source="PRT" target="LTU">
      <data key="d0">77962</data>
    </edge>
    <edge source="PRT" target="MRT">
      <data key="d0">88047</data>
    </edge>
    <edge source="PRT" target="MUS">
      <data key="d0">56688</data>
    </edge>
    <edge source="PRT" target="MAR">
      <data key="d0">135754</data>
    </edge>
    <edge source="PRT" target="MOZ">
      <data key="d0">497518</data>
    </edge>
    <edge source="PRT" target="NAM">
      <data key="d0">32071</data>
    </edge>
    <edge source="PRT" target="NLD">
      <data key="d0">12756811</data>
    </edge>
    <edge source="PRT" target="NZL">
      <data key="d0">117622</data>
    </edge>
    <edge source="PRT" target="NOR">
      <data key="d0">1124699</data>
    </edge>
    <edge source="PRT" target="POL">
      <data key="d0">294187</data>
    </edge>
    <edge source="PRT" target="ROU">
      <data key="d0">25528</data>
    </edge>
    <edge source="PRT" target="RUS">
      <data key="d0">319532</data>
    </edge>
    <edge source="PRT" target="SAU">
      <data key="d0">652594</data>
    </edge>
    <edge source="PRT" target="SEN">
      <data key="d0">22058</data>
    </edge>
    <edge source="PRT" target="SVN">
      <data key="d0">23563</data>
    </edge>
    <edge source="PRT" target="ZAF">
      <data key="d0">113921</data>
    </edge>
    <edge source="PRT" target="ZWE">
      <data key="d0">17065</data>
    </edge>
    <edge source="PRT" target="ESP">
      <data key="d0">50054995</data>
    </edge>
    <edge source="PRT" target="SWE">
      <data key="d0">3677537</data>
    </edge>
    <edge source="PRT" target="CHE">
      <data key="d0">950982</data>
    </edge>
    <edge source="PRT" target="TGO">
      <data key="d0">172066</data>
    </edge>
    <edge source="PRT" target="TUN">
      <data key="d0">721410</data>
    </edge>
    <edge source="PRT" target="TUR">
      <data key="d0">200227</data>
    </edge>
    <edge source="PRT" target="UKR">
      <data key="d0">14208</data>
    </edge>
    <edge source="PRT" target="MKD">
      <data key="d0">10435</data>
    </edge>
    <edge source="PRT" target="EGY">
      <data key="d0">26917</data>
    </edge>
    <edge source="PRT" target="GBR">
      <data key="d0">61977876</data>
    </edge>
    <edge source="PRT" target="USA">
      <data key="d0">2457844</data>
    </edge>
    <edge source="PRT" target="URY">
      <data key="d0">12146</data>
    </edge>
    <edge source="SGP" target="ARG">
      <data key="d0">73677</data>
    </edge>
    <edge source="SGP" target="AUS">
      <data key="d0">4940651</data>
    </edge>
    <edge source="SGP" target="BEL">
      <data key="d0">3378944</data>
    </edge>
    <edge source="SGP" target="BRA">
      <data key="d0">3924632</data>
    </edge>
    <edge source="SGP" target="KHM">
      <data key="d0">3257141</data>
    </edge>
    <edge source="SGP" target="CAN">
      <data key="d0">1076099</data>
    </edge>
    <edge source="SGP" target="LKA">
      <data key="d0">1218265</data>
    </edge>
    <edge source="SGP" target="CHL">
      <data key="d0">77980</data>
    </edge>
    <edge source="SGP" target="CHN">
      <data key="d0">886813</data>
    </edge>
    <edge source="SGP" target="COL">
      <data key="d0">13325</data>
    </edge>
    <edge source="SGP" target="BEN">
      <data key="d0">30633</data>
    </edge>
    <edge source="SGP" target="DNK">
      <data key="d0">97849</data>
    </edge>
    <edge source="SGP" target="FIN">
      <data key="d0">60974</data>
    </edge>
    <edge source="SGP" target="FRA">
      <data key="d0">1462927</data>
    </edge>
    <edge source="SGP" target="DEU">
      <data key="d0">5701801</data>
    </edge>
    <edge source="SGP" target="GRC">
      <data key="d0">132545</data>
    </edge>
    <edge source="SGP" target="HKG">
      <data key="d0">11630175</data>
    </edge>
    <edge source="SGP" target="IRL">
      <data key="d0">180509</data>
    </edge>
    <edge source="SGP" target="ISR">
      <data key="d0">269621</data>
    </edge>
    <edge source="SGP" target="ITA">
      <data key="d0">182648</data>
    </edge>
    <edge source="SGP" target="JPN">
      <data key="d0">1166087</data>
    </edge>
    <edge source="SGP" target="JOR">
      <data key="d0">59815</data>
    </edge>
    <edge source="SGP" target="KOR">
      <data key="d0">305158</data>
    </edge>
    <edge source="SGP" target="MYS">
      <data key="d0">73593836</data>
    </edge>
    <edge source="SGP" target="MUS">
      <data key="d0">600584</data>
    </edge>
    <edge source="SGP" target="OMN">
      <data key="d0">48421</data>
    </edge>
    <edge source="SGP" target="NLD">
      <data key="d0">4228942</data>
    </edge>
    <edge source="SGP" target="NZL">
      <data key="d0">1086936</data>
    </edge>
    <edge source="SGP" target="NOR">
      <data key="d0">28601</data>
    </edge>
    <edge source="SGP" target="PAK">
      <data key="d0">1588159</data>
    </edge>
    <edge source="SGP" target="PHL">
      <data key="d0">6841991</data>
    </edge>
    <edge source="SGP" target="POL">
      <data key="d0">152162</data>
    </edge>
    <edge source="SGP" target="PRT">
      <data key="d0">43291</data>
    </edge>
    <edge source="SGP" target="ROU">
      <data key="d0">90391</data>
    </edge>
    <edge source="SGP" target="RUS">
      <data key="d0">78400</data>
    </edge>
    <edge source="SGP" target="SAU">
      <data key="d0">218597</data>
    </edge>
    <edge source="SGP" target="IND">
      <data key="d0">9109222</data>
    </edge>
    <edge source="SGP" target="VNM">
      <data key="d0">1032058</data>
    </edge>
    <edge source="SGP" target="ZAF">
      <data key="d0">646724</data>
    </edge>
    <edge source="SGP" target="ESP">
      <data key="d0">399461</data>
    </edge>
    <edge source="SGP" target="SWE">
      <data key="d0">354552</data>
    </edge>
    <edge source="SGP" target="CHE">
      <data key="d0">14440</data>
    </edge>
    <edge source="SGP" target="THA">
      <data key="d0">6087721</data>
    </edge>
    <edge source="SGP" target="ARE">
      <data key="d0">1891158</data>
    </edge>
    <edge source="SGP" target="TUN">
      <data key="d0">11684</data>
    </edge>
    <edge source="SGP" target="TUR">
      <data key="d0">1397566</data>
    </edge>
    <edge source="SGP" target="UKR">
      <data key="d0">16930</data>
    </edge>
    <edge source="SGP" target="MKD">
      <data key="d0">28605</data>
    </edge>
    <edge source="SGP" target="EGY">
      <data key="d0">235398</data>
    </edge>
    <edge source="SGP" target="GBR">
      <data key="d0">6627727</data>
    </edge>
    <edge source="SGP" target="USA">
      <data key="d0">7815710</data>
    </edge>
    <edge source="SGP" target="URY">
      <data key="d0">82608</data>
    </edge>
    <edge source="VNM" target="AUS">
      <data key="d0">23158000</data>
    </edge>
    <edge source="VNM" target="BEL">
      <data key="d0">702000</data>
    </edge>
    <edge source="VNM" target="BGR">
      <data key="d0">38000</data>
    </edge>
    <edge source="VNM" target="KHM">
      <data key="d0">913000</data>
    </edge>
    <edge source="VNM" target="CAN">
      <data key="d0">4855000</data>
    </edge>
    <edge source="VNM" target="CHN">
      <data key="d0">175049000</data>
    </edge>
    <edge source="VNM" target="EST">
      <data key="d0">10000</data>
    </edge>
    <edge source="VNM" target="FRA">
      <data key="d0">1905000</data>
    </edge>
    <edge source="VNM" target="GEO">
      <data key="d0">90000</data>
    </edge>
    <edge source="VNM" target="DEU">
      <data key="d0">3584000</data>
    </edge>
    <edge source="VNM" target="GRC">
      <data key="d0">258000</data>
    </edge>
    <edge source="VNM" target="HKG">
      <data key="d0">5292000</data>
    </edge>
    <edge source="VNM" target="IRL">
      <data key="d0">137000</data>
    </edge>
    <edge source="VNM" target="ISR">
      <data key="d0">409000</data>
    </edge>
    <edge source="VNM" target="ITA">
      <data key="d0">2980000</data>
    </edge>
    <edge source="VNM" target="JPN">
      <data key="d0">13772000</data>
    </edge>
    <edge source="VNM" target="KOR">
      <data key="d0">17543000</data>
    </edge>
    <edge source="VNM" target="LBN">
      <data key="d0">117000</data>
    </edge>
    <edge source="VNM" target="LVA">
      <data key="d0">113000</data>
    </edge>
    <edge source="VNM" target="LTU">
      <data key="d0">135000</data>
    </edge>
    <edge source="VNM" target="MDG">
      <data key="d0">40000</data>
    </edge>
    <edge source="VNM" target="MYS">
      <data key="d0">1868000</data>
    </edge>
    <edge source="VNM" target="MEX">
      <data key="d0">463000</data>
    </edge>
    <edge source="VNM" target="MAR">
      <data key="d0">21000</data>
    </edge>
    <edge source="VNM" target="NLD">
      <data key="d0">17931000</data>
    </edge>
    <edge source="VNM" target="NZL">
      <data key="d0">1595000</data>
    </edge>
    <edge source="VNM" target="NOR">
      <data key="d0">248000</data>
    </edge>
    <edge source="VNM" target="PHL">
      <data key="d0">231000</data>
    </edge>
    <edge source="VNM" target="POL">
      <data key="d0">89000</data>
    </edge>
    <edge source="VNM" target="RUS">
      <data key="d0">7662000</data>
    </edge>
    <edge source="VNM" target="SGP">
      <data key="d0">1857000</data>
    </edge>
    <edge source="VNM" target="CHE">
      <data key="d0">759000</data>
    </edge>
    <edge source="VNM" target="THA">
      <data key="d0">80000</data>
    </edge>
    <edge source="VNM" target="GBR">
      <data key="d0">9378000</data>
    </edge>
    <edge source="VNM" target="USA">
      <data key="d0">45906000</data>
    </edge>
    <edge source="ZAF" target="ARG">
      <data key="d0">1979420</data>
    </edge>
    <edge source="ZAF" target="AUS">
      <data key="d0">2637068</data>
    </edge>
    <edge source="ZAF" target="AUT">
      <data key="d0">4034481</data>
    </edge>
    <edge source="ZAF" target="BEL">
      <data key="d0">103873923</data>
    </edge>
    <edge source="ZAF" target="BRA">
      <data key="d0">30349</data>
    </edge>
    <edge source="ZAF" target="BGR">
      <data key="d0">487952</data>
    </edge>
    <edge source="ZAF" target="KHM">
      <data key="d0">44348</data>
    </edge>
    <edge source="ZAF" target="CMR">
      <data key="d0">100081</data>
    </edge>
    <edge source="ZAF" target="CAN">
      <data key="d0">35828491</data>
    </edge>
    <edge source="ZAF" target="LKA">
      <data key="d0">580409</data>
    </edge>
    <edge source="ZAF" target="CHL">
      <data key="d0">1012784</data>
    </edge>
    <edge source="ZAF" target="CHN">
      <data key="d0">151122</data>
    </edge>
    <edge source="ZAF" target="CZE">
      <data key="d0">45282</data>
    </edge>
    <edge source="ZAF" target="BEN">
      <data key="d0">1851786</data>
    </edge>
    <edge source="ZAF" target="DNK">
      <data key="d0">971049</data>
    </edge>
    <edge source="ZAF" target="ETH">
      <data key="d0">82665</data>
    </edge>
    <edge source="ZAF" target="FIN">
      <data key="d0">367114</data>
    </edge>
    <edge source="ZAF" target="FRA">
      <data key="d0">33712956</data>
    </edge>
    <edge source="ZAF" target="GMB">
      <data key="d0">21388</data>
    </edge>
    <edge source="ZAF" target="DEU">
      <data key="d0">34388408</data>
    </edge>
    <edge source="ZAF" target="GHA">
      <data key="d0">451106</data>
    </edge>
    <edge source="ZAF" target="GRC">
      <data key="d0">1177211</data>
    </edge>
    <edge source="ZAF" target="HKG">
      <data key="d0">21936633</data>
    </edge>
    <edge source="ZAF" target="HUN">
      <data key="d0">407341</data>
    </edge>
    <edge source="ZAF" target="IDN">
      <data key="d0">364561</data>
    </edge>
    <edge source="ZAF" target="IRL">
      <data key="d0">223632</data>
    </edge>
    <edge source="ZAF" target="ISR">
      <data key="d0">8021324</data>
    </edge>
    <edge source="ZAF" target="ITA">
      <data key="d0">7084321</data>
    </edge>
    <edge source="ZAF" target="CIV">
      <data key="d0">975525</data>
    </edge>
    <edge source="ZAF" target="JAM">
      <data key="d0">20026</data>
    </edge>
    <edge source="ZAF" target="JPN">
      <data key="d0">55785641</data>
    </edge>
    <edge source="ZAF" target="JOR">
      <data key="d0">105565</data>
    </edge>
    <edge source="ZAF" target="KOR">
      <data key="d0">2822903</data>
    </edge>
    <edge source="ZAF" target="LBN">
      <data key="d0">355850</data>
    </edge>
    <edge source="ZAF" target="MWI">
      <data key="d0">1966259</data>
    </edge>
    <edge source="ZAF" target="MYS">
      <data key="d0">4666136</data>
    </edge>
    <edge source="ZAF" target="MUS">
      <data key="d0">8526866</data>
    </edge>
    <edge source="ZAF" target="MAR">
      <data key="d0">251121</data>
    </edge>
    <edge source="ZAF" target="MOZ">
      <data key="d0">16192214</data>
    </edge>
    <edge source="ZAF" target="OMN">
      <data key="d0">120478</data>
    </edge>
    <edge source="ZAF" target="NLD">
      <data key="d0">132568576</data>
    </edge>
    <edge source="ZAF" target="NZL">
      <data key="d0">1321222</data>
    </edge>
    <edge source="ZAF" target="NOR">
      <data key="d0">697220</data>
    </edge>
    <edge source="ZAF" target="PAK">
      <data key="d0">66519</data>
    </edge>
    <edge source="ZAF" target="PHL">
      <data key="d0">3731683</data>
    </edge>
    <edge source="ZAF" target="POL">
      <data key="d0">686483</data>
    </edge>
    <edge source="ZAF" target="PRT">
      <data key="d0">3954678</data>
    </edge>
    <edge source="ZAF" target="ROU">
      <data key="d0">151722</data>
    </edge>
    <edge source="ZAF" target="RUS">
      <data key="d0">5173150</data>
    </edge>
    <edge source="ZAF" target="SAU">
      <data key="d0">31197454</data>
    </edge>
    <edge source="ZAF" target="SEN">
      <data key="d0">926049</data>
    </edge>
    <edge source="ZAF" target="IND">
      <data key="d0">154082</data>
    </edge>
    <edge source="ZAF" target="SGP">
      <data key="d0">4496223</data>
    </edge>
    <edge source="ZAF" target="SVK">
      <data key="d0">913097</data>
    </edge>
    <edge source="ZAF" target="VNM">
      <data key="d0">136106</data>
    </edge>
    <edge source="ZAF" target="SVN">
      <data key="d0">1003598</data>
    </edge>
    <edge source="ZAF" target="ZWE">
      <data key="d0">4552220</data>
    </edge>
    <edge source="ZAF" target="ESP">
      <data key="d0">17763202</data>
    </edge>
    <edge source="ZAF" target="SWE">
      <data key="d0">1590151</data>
    </edge>
    <edge source="ZAF" target="CHE">
      <data key="d0">9745671</data>
    </edge>
    <edge source="ZAF" target="THA">
      <data key="d0">960039</data>
    </edge>
    <edge source="ZAF" target="TGO">
      <data key="d0">76334</data>
    </edge>
    <edge source="ZAF" target="ARE">
      <data key="d0">16056847</data>
    </edge>
    <edge source="ZAF" target="TUR">
      <data key="d0">54399</data>
    </edge>
    <edge source="ZAF" target="UGA">
      <data key="d0">265463</data>
    </edge>
    <edge source="ZAF" target="UKR">
      <data key="d0">316326</data>
    </edge>
    <edge source="ZAF" target="EGY">
      <data key="d0">144458</data>
    </edge>
    <edge source="ZAF" target="GBR">
      <data key="d0">138570548</data>
    </edge>
    <edge source="ZAF" target="TZA">
      <data key="d0">564169</data>
    </edge>
    <edge source="ZAF" target="USA">
      <data key="d0">52268650</data>
    </edge>
    <edge source="ZAF" target="URY">
      <data key="d0">215409</data>
    </edge>
    <edge source="ZAF" target="SRB">
      <data key="d0">2731020</data>
    </edge>
    <edge source="EGY" target="DZA">
      <data key="d0">22189</data>
    </edge>
    <edge source="EGY" target="ARG">
      <data key="d0">28948</data>
    </edge>
    <edge source="EGY" target="AUS">
      <data key="d0">285464</data>
    </edge>
    <edge source="EGY" target="AUT">
      <data key="d0">191516</data>
    </edge>
    <edge source="EGY" target="BEL">
      <data key="d0">1506326</data>
    </edge>
    <edge source="EGY" target="BRA">
      <data key="d0">71118</data>
    </edge>
    <edge source="EGY" target="CMR">
      <data key="d0">64737</data>
    </edge>
    <edge source="EGY" target="CAN">
      <data key="d0">732389</data>
    </edge>
    <edge source="EGY" target="CHN">
      <data key="d0">14317</data>
    </edge>
    <edge source="EGY" target="HRV">
      <data key="d0">598377</data>
    </edge>
    <edge source="EGY" target="DNK">
      <data key="d0">81989</data>
    </edge>
    <edge source="EGY" target="FIN">
      <data key="d0">21614</data>
    </edge>
    <edge source="EGY" target="FRA">
      <data key="d0">1382259</data>
    </edge>
    <edge source="EGY" target="PSE">
      <data key="d0">938985</data>
    </edge>
    <edge source="EGY" target="DEU">
      <data key="d0">11560192</data>
    </edge>
    <edge source="EGY" target="GRC">
      <data key="d0">5712571</data>
    </edge>
    <edge source="EGY" target="HKG">
      <data key="d0">1706459</data>
    </edge>
    <edge source="EGY" target="HUN">
      <data key="d0">50424</data>
    </edge>
    <edge source="EGY" target="IDN">
      <data key="d0">1062931</data>
    </edge>
    <edge source="EGY" target="ISR">
      <data key="d0">1714715</data>
    </edge>
    <edge source="EGY" target="ITA">
      <data key="d0">15729791</data>
    </edge>
    <edge source="EGY" target="JPN">
      <data key="d0">1282042</data>
    </edge>
    <edge source="EGY" target="JOR">
      <data key="d0">1145076</data>
    </edge>
    <edge source="EGY" target="KOR">
      <data key="d0">10406</data>
    </edge>
    <edge source="EGY" target="LBN">
      <data key="d0">10679433</data>
    </edge>
    <edge source="EGY" target="MWI">
      <data key="d0">21603</data>
    </edge>
    <edge source="EGY" target="MYS">
      <data key="d0">1369537</data>
    </edge>
    <edge source="EGY" target="MUS">
      <data key="d0">13112</data>
    </edge>
    <edge source="EGY" target="MAR">
      <data key="d0">234215</data>
    </edge>
    <edge source="EGY" target="OMN">
      <data key="d0">2263159</data>
    </edge>
    <edge source="EGY" target="NLD">
      <data key="d0">5877914</data>
    </edge>
    <edge source="EGY" target="NOR">
      <data key="d0">23563</data>
    </edge>
    <edge source="EGY" target="PAK">
      <data key="d0">13888</data>
    </edge>
    <edge source="EGY" target="PHL">
      <data key="d0">225372</data>
    </edge>
    <edge source="EGY" target="PRT">
      <data key="d0">14419</data>
    </edge>
    <edge source="EGY" target="ROU">
      <data key="d0">164153</data>
    </edge>
    <edge source="EGY" target="RUS">
      <data key="d0">197210</data>
    </edge>
    <edge source="EGY" target="SAU">
      <data key="d0">52894793</data>
    </edge>
    <edge source="EGY" target="SEN">
      <data key="d0">31282</data>
    </edge>
    <edge source="EGY" target="SGP">
      <data key="d0">603080</data>
    </edge>
    <edge source="EGY" target="SVK">
      <data key="d0">38562</data>
    </edge>
    <edge source="EGY" target="SVN">
      <data key="d0">473806</data>
    </edge>
    <edge source="EGY" target="ZAF">
      <data key="d0">83784</data>
    </edge>
    <edge source="EGY" target="ESP">
      <data key="d0">611619</data>
    </edge>
    <edge source="EGY" target="SWE">
      <data key="d0">218411</data>
    </edge>
    <edge source="EGY" target="CHE">
      <data key="d0">101702</data>
    </edge>
    <edge source="EGY" target="ARE">
      <data key="d0">10553003</data>
    </edge>
    <edge source="EGY" target="TUN">
      <data key="d0">460087</data>
    </edge>
    <edge source="EGY" target="TUR">
      <data key="d0">1499574</data>
    </edge>
    <edge source="EGY" target="UGA">
      <data key="d0">113512</data>
    </edge>
    <edge source="EGY" target="GBR">
      <data key="d0">12034194</data>
    </edge>
    <edge source="EGY" target="USA">
      <data key="d0">3688991</data>
    </edge>
    <edge source="EGY" target="URY">
      <data key="d0">14371</data>
    </edge>
    <edge source="GBR" target="DZA">
      <data key="d0">976545</data>
    </edge>
    <edge source="GBR" target="ARG">
      <data key="d0">461082</data>
    </edge>
    <edge source="GBR" target="AUS">
      <data key="d0">2502695</data>
    </edge>
    <edge source="GBR" target="AUT">
      <data key="d0">2515912</data>
    </edge>
    <edge source="GBR" target="BEL">
      <data key="d0">20055967</data>
    </edge>
    <edge source="GBR" target="BRA">
      <data key="d0">106311</data>
    </edge>
    <edge source="GBR" target="BGR">
      <data key="d0">252888</data>
    </edge>
    <edge source="GBR" target="BDI">
      <data key="d0">22352</data>
    </edge>
    <edge source="GBR" target="BLR">
      <data key="d0">18452</data>
    </edge>
    <edge source="GBR" target="CMR">
      <data key="d0">38653</data>
    </edge>
    <edge source="GBR" target="CAN">
      <data key="d0">4423271</data>
    </edge>
    <edge source="GBR" target="LKA">
      <data key="d0">147711</data>
    </edge>
    <edge source="GBR" target="CHN">
      <data key="d0">1085334</data>
    </edge>
    <edge source="GBR" target="HRV">
      <data key="d0">87854</data>
    </edge>
    <edge source="GBR" target="CZE">
      <data key="d0">1245451</data>
    </edge>
    <edge source="GBR" target="BEN">
      <data key="d0">42768</data>
    </edge>
    <edge source="GBR" target="DNK">
      <data key="d0">6646606</data>
    </edge>
    <edge source="GBR" target="EST">
      <data key="d0">81432</data>
    </edge>
    <edge source="GBR" target="FIN">
      <data key="d0">2186788</data>
    </edge>
    <edge source="GBR" target="FRA">
      <data key="d0">42410761</data>
    </edge>
    <edge source="GBR" target="GMB">
      <data key="d0">630875</data>
    </edge>
    <edge source="GBR" target="DEU">
      <data key="d0">39238859</data>
    </edge>
    <edge source="GBR" target="GHA">
      <data key="d0">842391</data>
    </edge>
    <edge source="GBR" target="GRC">
      <data key="d0">2342331</data>
    </edge>
    <edge source="GBR" target="HKG">
      <data key="d0">5567357</data>
    </edge>
    <edge source="GBR" target="HUN">
      <data key="d0">411909</data>
    </edge>
    <edge source="GBR" target="IDN">
      <data key="d0">200912</data>
    </edge>
    <edge source="GBR" target="IRL">
      <data key="d0">209913404</data>
    </edge>
    <edge source="GBR" target="ISR">
      <data key="d0">3308743</data>
    </edge>
    <edge source="GBR" target="ITA">
      <data key="d0">37688326</data>
    </edge>
    <edge source="GBR" target="CIV">
      <data key="d0">546925</data>
    </edge>
    <edge source="GBR" target="JAM">
      <data key="d0">126228</data>
    </edge>
    <edge source="GBR" target="JPN">
      <data key="d0">4860270</data>
    </edge>
    <edge source="GBR" target="KAZ">
      <data key="d0">10243</data>
    </edge>
    <edge source="GBR" target="JOR">
      <data key="d0">566079</data>
    </edge>
    <edge source="GBR" target="KOR">
      <data key="d0">102378</data>
    </edge>
    <edge source="GBR" target="LBN">
      <data key="d0">924667</data>
    </edge>
    <edge source="GBR" target="LVA">
      <data key="d0">45710</data>
    </edge>
    <edge source="GBR" target="LTU">
      <data key="d0">151143</data>
    </edge>
    <edge source="GBR" target="MDG">
      <data key="d0">21683</data>
    </edge>
    <edge source="GBR" target="MWI">
      <data key="d0">20522</data>
    </edge>
    <edge source="GBR" target="MYS">
      <data key="d0">728318</data>
    </edge>
    <edge source="GBR" target="MUS">
      <data key="d0">96441</data>
    </edge>
    <edge source="GBR" target="MEX">
      <data key="d0">136658</data>
    </edge>
    <edge source="GBR" target="MAR">
      <data key="d0">8863478</data>
    </edge>
    <edge source="GBR" target="MOZ">
      <data key="d0">33371</data>
    </edge>
    <edge source="GBR" target="OMN">
      <data key="d0">175632</data>
    </edge>
    <edge source="GBR" target="NLD">
      <data key="d0">35582124</data>
    </edge>
    <edge source="GBR" target="NZL">
      <data key="d0">232846</data>
    </edge>
    <edge source="GBR" target="NOR">
      <data key="d0">5053669</data>
    </edge>
    <edge source="GBR" target="PAK">
      <data key="d0">1347850</data>
    </edge>
    <edge source="GBR" target="PHL">
      <data key="d0">169274</data>
    </edge>
    <edge source="GBR" target="POL">
      <data key="d0">2160317</data>
    </edge>
    <edge source="GBR" target="PRT">
      <data key="d0">8512029</data>
    </edge>
    <edge source="GBR" target="ROU">
      <data key="d0">304223</data>
    </edge>
    <edge source="GBR" target="RUS">
      <data key="d0">1132758</data>
    </edge>
    <edge source="GBR" target="SAU">
      <data key="d0">4198473</data>
    </edge>
    <edge source="GBR" target="IND">
      <data key="d0">265619</data>
    </edge>
    <edge source="GBR" target="SGP">
      <data key="d0">1004130</data>
    </edge>
    <edge source="GBR" target="SVK">
      <data key="d0">137248</data>
    </edge>
    <edge source="GBR" target="SVN">
      <data key="d0">539252</data>
    </edge>
    <edge source="GBR" target="ZAF">
      <data key="d0">888601</data>
    </edge>
    <edge source="GBR" target="ZWE">
      <data key="d0">51185</data>
    </edge>
    <edge source="GBR" target="ESP">
      <data key="d0">46189668</data>
    </edge>
    <edge source="GBR" target="SWE">
      <data key="d0">11075468</data>
    </edge>
    <edge source="GBR" target="CHE">
      <data key="d0">4314346</data>
    </edge>
    <edge source="GBR" target="THA">
      <data key="d0">2319427</data>
    </edge>
    <edge source="GBR" target="ARE">
      <data key="d0">3158088</data>
    </edge>
    <edge source="GBR" target="TUN">
      <data key="d0">133792</data>
    </edge>
    <edge source="GBR" target="TUR">
      <data key="d0">1436370</data>
    </edge>
    <edge source="GBR" target="UGA">
      <data key="d0">49316</data>
    </edge>
    <edge source="GBR" target="UKR">
      <data key="d0">192405</data>
    </edge>
    <edge source="GBR" target="MKD">
      <data key="d0">85773</data>
    </edge>
    <edge source="GBR" target="EGY">
      <data key="d0">16870935</data>
    </edge>
    <edge source="GBR" target="TZA">
      <data key="d0">1113023</data>
    </edge>
    <edge source="GBR" target="USA">
      <data key="d0">11550436</data>
    </edge>
    <edge source="GBR" target="BFA">
      <data key="d0">12383</data>
    </edge>
    <edge source="GBR" target="URY">
      <data key="d0">38241</data>
    </edge>
    <edge source="GBR" target="SRB">
      <data key="d0">12991</data>
    </edge>
    <edge source="URY" target="ARG">
      <data key="d0">2574664</data>
    </edge>
    <edge source="URY" target="BEL">
      <data key="d0">174970</data>
    </edge>
    <edge source="URY" target="BRA">
      <data key="d0">1799124</data>
    </edge>
    <edge source="URY" target="CAN">
      <data key="d0">1053236</data>
    </edge>
    <edge source="URY" target="CHL">
      <data key="d0">99657</data>
    </edge>
    <edge source="URY" target="CHN">
      <data key="d0">429010</data>
    </edge>
    <edge source="URY" target="COL">
      <data key="d0">38013</data>
    </edge>
    <edge source="URY" target="CRI">
      <data key="d0">25662</data>
    </edge>
    <edge source="URY" target="FRA">
      <data key="d0">172385</data>
    </edge>
    <edge source="URY" target="DEU">
      <data key="d0">81229</data>
    </edge>
    <edge source="URY" target="GRC">
      <data key="d0">225792</data>
    </edge>
    <edge source="URY" target="HKG">
      <data key="d0">280456</data>
    </edge>
    <edge source="URY" target="ISR">
      <data key="d0">180709</data>
    </edge>
    <edge source="URY" target="ITA">
      <data key="d0">1507377</data>
    </edge>
    <edge source="URY" target="LTU">
      <data key="d0">302915</data>
    </edge>
    <edge source="URY" target="NLD">
      <data key="d0">8375939</data>
    </edge>
    <edge source="URY" target="PRY">
      <data key="d0">376127</data>
    </edge>
    <edge source="URY" target="PHL">
      <data key="d0">188823</data>
    </edge>
    <edge source="URY" target="POL">
      <data key="d0">45694</data>
    </edge>
    <edge source="URY" target="PRT">
      <data key="d0">36471</data>
    </edge>
    <edge source="URY" target="RUS">
      <data key="d0">4552087</data>
    </edge>
    <edge source="URY" target="SAU">
      <data key="d0">85680</data>
    </edge>
    <edge source="URY" target="ZAF">
      <data key="d0">24864</data>
    </edge>
    <edge source="URY" target="ESP">
      <data key="d0">6212071</data>
    </edge>
    <edge source="URY" target="SWE">
      <data key="d0">713944</data>
    </edge>
    <edge source="URY" target="ARE">
      <data key="d0">11099</data>
    </edge>
    <edge source="URY" target="GBR">
      <data key="d0">10953141</data>
    </edge>
    <edge source="URY" target="USA">
      <data key="d0">703261</data>
    </edge>
    <edge source="KHM" target="HKG">
      <data key="d0">16834</data>
    </edge>
    <edge source="KHM" target="KOR">
      <data key="d0">138843</data>
    </edge>
    <edge source="KHM" target="MYS">
      <data key="d0">12469</data>
    </edge>
    <edge source="KHM" target="SGP">
      <data key="d0">10668</data>
    </edge>
    <edge source="LKA" target="ARG">
      <data key="d0">1408233</data>
    </edge>
    <edge source="LKA" target="AUS">
      <data key="d0">1530526</data>
    </edge>
    <edge source="LKA" target="AUT">
      <data key="d0">235343</data>
    </edge>
    <edge source="LKA" target="BEL">
      <data key="d0">1218819</data>
    </edge>
    <edge source="LKA" target="BOL">
      <data key="d0">103840</data>
    </edge>
    <edge source="LKA" target="BRA">
      <data key="d0">1481743</data>
    </edge>
    <edge source="LKA" target="BGR">
      <data key="d0">40262</data>
    </edge>
    <edge source="LKA" target="CAN">
      <data key="d0">1014774</data>
    </edge>
    <edge source="LKA" target="CHL">
      <data key="d0">300309</data>
    </edge>
    <edge source="LKA" target="CHN">
      <data key="d0">86147</data>
    </edge>
    <edge source="LKA" target="COL">
      <data key="d0">24544</data>
    </edge>
    <edge source="LKA" target="HRV">
      <data key="d0">462043</data>
    </edge>
    <edge source="LKA" target="CZE">
      <data key="d0">172961</data>
    </edge>
    <edge source="LKA" target="DNK">
      <data key="d0">145972</data>
    </edge>
    <edge source="LKA" target="FIN">
      <data key="d0">27159</data>
    </edge>
    <edge source="LKA" target="FRA">
      <data key="d0">4035660</data>
    </edge>
    <edge source="LKA" target="DEU">
      <data key="d0">7136295</data>
    </edge>
    <edge source="LKA" target="GRC">
      <data key="d0">899910</data>
    </edge>
    <edge source="LKA" target="HKG">
      <data key="d0">194584</data>
    </edge>
    <edge source="LKA" target="HUN">
      <data key="d0">97815</data>
    </edge>
    <edge source="LKA" target="ISR">
      <data key="d0">265141</data>
    </edge>
    <edge source="LKA" target="ITA">
      <data key="d0">811372</data>
    </edge>
    <edge source="LKA" target="JAM">
      <data key="d0">263770</data>
    </edge>
    <edge source="LKA" target="JPN">
      <data key="d0">2362571</data>
    </edge>
    <edge source="LKA" target="JOR">
      <data key="d0">911989</data>
    </edge>
    <edge source="LKA" target="KOR">
      <data key="d0">145576</data>
    </edge>
    <edge source="LKA" target="LBN">
      <data key="d0">1002417</data>
    </edge>
    <edge source="LKA" target="LVA">
      <data key="d0">30266</data>
    </edge>
    <edge source="LKA" target="LTU">
      <data key="d0">21414</data>
    </edge>
    <edge source="LKA" target="MYS">
      <data key="d0">19511</data>
    </edge>
    <edge source="LKA" target="MUS">
      <data key="d0">460608</data>
    </edge>
    <edge source="LKA" target="MAR">
      <data key="d0">278745</data>
    </edge>
    <edge source="LKA" target="OMN">
      <data key="d0">577017</data>
    </edge>
    <edge source="LKA" target="NLD">
      <data key="d0">4349823</data>
    </edge>
    <edge source="LKA" target="NZL">
      <data key="d0">262920</data>
    </edge>
    <edge source="LKA" target="NOR">
      <data key="d0">141612</data>
    </edge>
    <edge source="LKA" target="PAK">
      <data key="d0">3738161</data>
    </edge>
    <edge source="LKA" target="PAN">
      <data key="d0">57359</data>
    </edge>
    <edge source="LKA" target="PRY">
      <data key="d0">58743</data>
    </edge>
    <edge source="LKA" target="PER">
      <data key="d0">128114</data>
    </edge>
    <edge source="LKA" target="POL">
      <data key="d0">3166038</data>
    </edge>
    <edge source="LKA" target="PRT">
      <data key="d0">1173167</data>
    </edge>
    <edge source="LKA" target="ROU">
      <data key="d0">143639</data>
    </edge>
    <edge source="LKA" target="RUS">
      <data key="d0">943335</data>
    </edge>
    <edge source="LKA" target="SAU">
      <data key="d0">3272549</data>
    </edge>
    <edge source="LKA" target="IND">
      <data key="d0">2187917</data>
    </edge>
    <edge source="LKA" target="SGP">
      <data key="d0">835619</data>
    </edge>
    <edge source="LKA" target="SVN">
      <data key="d0">139190</data>
    </edge>
    <edge source="LKA" target="ZAF">
      <data key="d0">1503526</data>
    </edge>
    <edge source="LKA" target="ESP">
      <data key="d0">3631733</data>
    </edge>
    <edge source="LKA" target="SWE">
      <data key="d0">197752</data>
    </edge>
    <edge source="LKA" target="CHE">
      <data key="d0">625117</data>
    </edge>
    <edge source="LKA" target="ARE">
      <data key="d0">14745899</data>
    </edge>
    <edge source="LKA" target="TUR">
      <data key="d0">168411</data>
    </edge>
    <edge source="LKA" target="EGY">
      <data key="d0">10099888</data>
    </edge>
    <edge source="LKA" target="GBR">
      <data key="d0">4751636</data>
    </edge>
    <edge source="LKA" target="USA">
      <data key="d0">1856511</data>
    </edge>
    <edge source="LKA" target="URY">
      <data key="d0">747857</data>
    </edge>
    <edge source="ETH" target="DZA">
      <data key="d0">659133</data>
    </edge>
    <edge source="ETH" target="BEL">
      <data key="d0">109038</data>
    </edge>
    <edge source="ETH" target="BGR">
      <data key="d0">35850</data>
    </edge>
    <edge source="ETH" target="FRA">
      <data key="d0">578080</data>
    </edge>
    <edge source="ETH" target="DEU">
      <data key="d0">1744244</data>
    </edge>
    <edge source="ETH" target="GRC">
      <data key="d0">41657</data>
    </edge>
    <edge source="ETH" target="ISR">
      <data key="d0">199166</data>
    </edge>
    <edge source="ETH" target="ITA">
      <data key="d0">672242</data>
    </edge>
    <edge source="ETH" target="LBN">
      <data key="d0">26974</data>
    </edge>
    <edge source="ETH" target="MAR">
      <data key="d0">1240908</data>
    </edge>
    <edge source="ETH" target="NLD">
      <data key="d0">1924639</data>
    </edge>
    <edge source="ETH" target="CHE">
      <data key="d0">180924</data>
    </edge>
    <edge source="ETH" target="ARE">
      <data key="d0">164184</data>
    </edge>
    <edge source="ETH" target="EGY">
      <data key="d0">252304</data>
    </edge>
    <edge source="ETH" target="GBR">
      <data key="d0">12685</data>
    </edge>
    <edge source="ETH" target="USA">
      <data key="d0">35460</data>
    </edge>
    <edge source="IRL" target="BEL">
      <data key="d0">1112099</data>
    </edge>
    <edge source="IRL" target="CAN">
      <data key="d0">17057</data>
    </edge>
    <edge source="IRL" target="CRI">
      <data key="d0">23336</data>
    </edge>
    <edge source="IRL" target="FRA">
      <data key="d0">4049500</data>
    </edge>
    <edge source="IRL" target="DEU">
      <data key="d0">553988</data>
    </edge>
    <edge source="IRL" target="GRC">
      <data key="d0">21970</data>
    </edge>
    <edge source="IRL" target="ISR">
      <data key="d0">67545</data>
    </edge>
    <edge source="IRL" target="ITA">
      <data key="d0">245260</data>
    </edge>
    <edge source="IRL" target="JPN">
      <data key="d0">129520</data>
    </edge>
    <edge source="IRL" target="JOR">
      <data key="d0">15591</data>
    </edge>
    <edge source="IRL" target="KOR">
      <data key="d0">46166</data>
    </edge>
    <edge source="IRL" target="LTU">
      <data key="d0">78994</data>
    </edge>
    <edge source="IRL" target="MUS">
      <data key="d0">13556</data>
    </edge>
    <edge source="IRL" target="MAR">
      <data key="d0">27939</data>
    </edge>
    <edge source="IRL" target="NLD">
      <data key="d0">4643522</data>
    </edge>
    <edge source="IRL" target="POL">
      <data key="d0">39745</data>
    </edge>
    <edge source="IRL" target="PRT">
      <data key="d0">137376</data>
    </edge>
    <edge source="IRL" target="ROU">
      <data key="d0">157812</data>
    </edge>
    <edge source="IRL" target="ZAF">
      <data key="d0">46366</data>
    </edge>
    <edge source="IRL" target="ESP">
      <data key="d0">1271634</data>
    </edge>
    <edge source="IRL" target="SWE">
      <data key="d0">1185863</data>
    </edge>
    <edge source="IRL" target="CHE">
      <data key="d0">49206</data>
    </edge>
    <edge source="IRL" target="THA">
      <data key="d0">72788</data>
    </edge>
    <edge source="IRL" target="TUR">
      <data key="d0">98859</data>
    </edge>
    <edge source="IRL" target="EGY">
      <data key="d0">32192</data>
    </edge>
    <edge source="IRL" target="GBR">
      <data key="d0">142549592</data>
    </edge>
    <edge source="IRL" target="USA">
      <data key="d0">334002</data>
    </edge>
    <edge source="MUS" target="BEL">
      <data key="d0">43780</data>
    </edge>
    <edge source="MUS" target="FRA">
      <data key="d0">892794</data>
    </edge>
    <edge source="MUS" target="ISR">
      <data key="d0">11307</data>
    </edge>
    <edge source="MUS" target="ITA">
      <data key="d0">146292</data>
    </edge>
    <edge source="MUS" target="MDG">
      <data key="d0">60454</data>
    </edge>
    <edge source="MUS" target="MWI">
      <data key="d0">11244</data>
    </edge>
    <edge source="MUS" target="NLD">
      <data key="d0">11636</data>
    </edge>
    <edge source="MUS" target="ZAF">
      <data key="d0">250927</data>
    </edge>
    <edge source="MUS" target="CHE">
      <data key="d0">10606</data>
    </edge>
    <edge source="MUS" target="TUN">
      <data key="d0">23249</data>
    </edge>
    <edge source="MUS" target="GBR">
      <data key="d0">61333</data>
    </edge>
    <edge source="MOZ" target="BEL">
      <data key="d0">121581</data>
    </edge>
    <edge source="MOZ" target="CAN">
      <data key="d0">251256</data>
    </edge>
    <edge source="MOZ" target="FRA">
      <data key="d0">112439</data>
    </edge>
    <edge source="MOZ" target="DEU">
      <data key="d0">31201</data>
    </edge>
    <edge source="MOZ" target="ITA">
      <data key="d0">18452</data>
    </edge>
    <edge source="MOZ" target="NLD">
      <data key="d0">190050</data>
    </edge>
    <edge source="MOZ" target="PRT">
      <data key="d0">187396</data>
    </edge>
    <edge source="MOZ" target="SAU">
      <data key="d0">18513</data>
    </edge>
    <edge source="MOZ" target="IND">
      <data key="d0">11679443</data>
    </edge>
    <edge source="MOZ" target="SGP">
      <data key="d0">1406530</data>
    </edge>
    <edge source="MOZ" target="ZAF">
      <data key="d0">937151</data>
    </edge>
    <edge source="MOZ" target="ZWE">
      <data key="d0">367930</data>
    </edge>
    <edge source="MOZ" target="GBR">
      <data key="d0">67181</data>
    </edge>
    <edge source="MOZ" target="USA">
      <data key="d0">10156041</data>
    </edge>
    <edge source="PAK" target="DZA">
      <data key="d0">22236</data>
    </edge>
    <edge source="PAK" target="AZE">
      <data key="d0">58970</data>
    </edge>
    <edge source="PAK" target="AUS">
      <data key="d0">312384</data>
    </edge>
    <edge source="PAK" target="AUT">
      <data key="d0">62341</data>
    </edge>
    <edge source="PAK" target="BEL">
      <data key="d0">111070</data>
    </edge>
    <edge source="PAK" target="CAN">
      <data key="d0">836225</data>
    </edge>
    <edge source="PAK" target="LKA">
      <data key="d0">14734748</data>
    </edge>
    <edge source="PAK" target="CHN">
      <data key="d0">452747</data>
    </edge>
    <edge source="PAK" target="DNK">
      <data key="d0">306532</data>
    </edge>
    <edge source="PAK" target="FRA">
      <data key="d0">1830871</data>
    </edge>
    <edge source="PAK" target="DEU">
      <data key="d0">5249131</data>
    </edge>
    <edge source="PAK" target="GRC">
      <data key="d0">21963</data>
    </edge>
    <edge source="PAK" target="GTM">
      <data key="d0">10721</data>
    </edge>
    <edge source="PAK" target="HKG">
      <data key="d0">896196</data>
    </edge>
    <edge source="PAK" target="IDN">
      <data key="d0">3400867</data>
    </edge>
    <edge source="PAK" target="ITA">
      <data key="d0">81304</data>
    </edge>
    <edge source="PAK" target="JPN">
      <data key="d0">251100</data>
    </edge>
    <edge source="PAK" target="JOR">
      <data key="d0">501212</data>
    </edge>
    <edge source="PAK" target="KOR">
      <data key="d0">53782</data>
    </edge>
    <edge source="PAK" target="MYS">
      <data key="d0">934767</data>
    </edge>
    <edge source="PAK" target="MUS">
      <data key="d0">55298</data>
    </edge>
    <edge source="PAK" target="MAR">
      <data key="d0">114022</data>
    </edge>
    <edge source="PAK" target="OMN">
      <data key="d0">2133799</data>
    </edge>
    <edge source="PAK" target="NLD">
      <data key="d0">2391331</data>
    </edge>
    <edge source="PAK" target="NZL">
      <data key="d0">131430</data>
    </edge>
    <edge source="PAK" target="NOR">
      <data key="d0">157969</data>
    </edge>
    <edge source="PAK" target="PRY">
      <data key="d0">50175</data>
    </edge>
    <edge source="PAK" target="PHL">
      <data key="d0">2495441</data>
    </edge>
    <edge source="PAK" target="POL">
      <data key="d0">10494</data>
    </edge>
    <edge source="PAK" target="SAU">
      <data key="d0">6009123</data>
    </edge>
    <edge source="PAK" target="IND">
      <data key="d0">33979520</data>
    </edge>
    <edge source="PAK" target="SGP">
      <data key="d0">1088857</data>
    </edge>
    <edge source="PAK" target="VNM">
      <data key="d0">12897</data>
    </edge>
    <edge source="PAK" target="ZAF">
      <data key="d0">245659</data>
    </edge>
    <edge source="PAK" target="ESP">
      <data key="d0">84028</data>
    </edge>
    <edge source="PAK" target="SWE">
      <data key="d0">73200</data>
    </edge>
    <edge source="PAK" target="CHE">
      <data key="d0">2778946</data>
    </edge>
    <edge source="PAK" target="THA">
      <data key="d0">68345</data>
    </edge>
    <edge source="PAK" target="ARE">
      <data key="d0">26089536</data>
    </edge>
    <edge source="PAK" target="TUR">
      <data key="d0">343064</data>
    </edge>
    <edge source="PAK" target="UKR">
      <data key="d0">11920</data>
    </edge>
    <edge source="PAK" target="EGY">
      <data key="d0">63208</data>
    </edge>
    <edge source="PAK" target="GBR">
      <data key="d0">4861925</data>
    </edge>
    <edge source="PAK" target="USA">
      <data key="d0">2766714</data>
    </edge>
    <edge source="IND" target="DZA">
      <data key="d0">30204</data>
    </edge>
    <edge source="IND" target="ARG">
      <data key="d0">512342</data>
    </edge>
    <edge source="IND" target="AUS">
      <data key="d0">8341315</data>
    </edge>
    <edge source="IND" target="AUT">
      <data key="d0">89264</data>
    </edge>
    <edge source="IND" target="BEL">
      <data key="d0">10910150</data>
    </edge>
    <edge source="IND" target="BWA">
      <data key="d0">45678</data>
    </edge>
    <edge source="IND" target="BRA">
      <data key="d0">442490</data>
    </edge>
    <edge source="IND" target="BGR">
      <data key="d0">28766</data>
    </edge>
    <edge source="IND" target="CAN">
      <data key="d0">15231346</data>
    </edge>
    <edge source="IND" target="LKA">
      <data key="d0">43102263</data>
    </edge>
    <edge source="IND" target="CHL">
      <data key="d0">149012</data>
    </edge>
    <edge source="IND" target="CHN">
      <data key="d0">966039</data>
    </edge>
    <edge source="IND" target="COL">
      <data key="d0">75915</data>
    </edge>
    <edge source="IND" target="HRV">
      <data key="d0">15447</data>
    </edge>
    <edge source="IND" target="CZE">
      <data key="d0">30476</data>
    </edge>
    <edge source="IND" target="DNK">
      <data key="d0">1503910</data>
    </edge>
    <edge source="IND" target="ETH">
      <data key="d0">76361</data>
    </edge>
    <edge source="IND" target="EST">
      <data key="d0">686687</data>
    </edge>
    <edge source="IND" target="FIN">
      <data key="d0">693266</data>
    </edge>
    <edge source="IND" target="FRA">
      <data key="d0">19403350</data>
    </edge>
    <edge source="IND" target="DEU">
      <data key="d0">18532171</data>
    </edge>
    <edge source="IND" target="GRC">
      <data key="d0">5467516</data>
    </edge>
    <edge source="IND" target="HKG">
      <data key="d0">4678225</data>
    </edge>
    <edge source="IND" target="HUN">
      <data key="d0">11335</data>
    </edge>
    <edge source="IND" target="IDN">
      <data key="d0">7105424</data>
    </edge>
    <edge source="IND" target="IRL">
      <data key="d0">575969</data>
    </edge>
    <edge source="IND" target="ISR">
      <data key="d0">7426521</data>
    </edge>
    <edge source="IND" target="ITA">
      <data key="d0">6751139</data>
    </edge>
    <edge source="IND" target="CIV">
      <data key="d0">20644</data>
    </edge>
    <edge source="IND" target="JAM">
      <data key="d0">30363</data>
    </edge>
    <edge source="IND" target="JPN">
      <data key="d0">31309178</data>
    </edge>
    <edge source="IND" target="KAZ">
      <data key="d0">80850</data>
    </edge>
    <edge source="IND" target="JOR">
      <data key="d0">1657374</data>
    </edge>
    <edge source="IND" target="KOR">
      <data key="d0">1155774</data>
    </edge>
    <edge source="IND" target="LBN">
      <data key="d0">2197694</data>
    </edge>
    <edge source="IND" target="LVA">
      <data key="d0">224847</data>
    </edge>
    <edge source="IND" target="LTU">
      <data key="d0">99626</data>
    </edge>
    <edge source="IND" target="MDG">
      <data key="d0">50976</data>
    </edge>
    <edge source="IND" target="MWI">
      <data key="d0">12729</data>
    </edge>
    <edge source="IND" target="MYS">
      <data key="d0">23185473</data>
    </edge>
    <edge source="IND" target="MUS">
      <data key="d0">1714626</data>
    </edge>
    <edge source="IND" target="MAR">
      <data key="d0">16760</data>
    </edge>
    <edge source="IND" target="OMN">
      <data key="d0">2766579</data>
    </edge>
    <edge source="IND" target="NLD">
      <data key="d0">110731995</data>
    </edge>
    <edge source="IND" target="NZL">
      <data key="d0">2384177</data>
    </edge>
    <edge source="IND" target="NOR">
      <data key="d0">1055694</data>
    </edge>
    <edge source="IND" target="PAK">
      <data key="d0">914131</data>
    </edge>
    <edge source="IND" target="PHL">
      <data key="d0">2197073</data>
    </edge>
    <edge source="IND" target="POL">
      <data key="d0">1264217</data>
    </edge>
    <edge source="IND" target="PRT">
      <data key="d0">501960</data>
    </edge>
    <edge source="IND" target="RUS">
      <data key="d0">3174843</data>
    </edge>
    <edge source="IND" target="SAU">
      <data key="d0">38087776</data>
    </edge>
    <edge source="IND" target="SEN">
      <data key="d0">29631</data>
    </edge>
    <edge source="IND" target="SGP">
      <data key="d0">12018860</data>
    </edge>
    <edge source="IND" target="VNM">
      <data key="d0">15223</data>
    </edge>
    <edge source="IND" target="ZAF">
      <data key="d0">1954667</data>
    </edge>
    <edge source="IND" target="ESP">
      <data key="d0">13495999</data>
    </edge>
    <edge source="IND" target="SWE">
      <data key="d0">455697</data>
    </edge>
    <edge source="IND" target="CHE">
      <data key="d0">4494587</data>
    </edge>
    <edge source="IND" target="THA">
      <data key="d0">356650</data>
    </edge>
    <edge source="IND" target="ARE">
      <data key="d0">62870848</data>
    </edge>
    <edge source="IND" target="TUN">
      <data key="d0">37395</data>
    </edge>
    <edge source="IND" target="TUR">
      <data key="d0">413843</data>
    </edge>
    <edge source="IND" target="UGA">
      <data key="d0">26505</data>
    </edge>
    <edge source="IND" target="UKR">
      <data key="d0">265493</data>
    </edge>
    <edge source="IND" target="EGY">
      <data key="d0">33915426</data>
    </edge>
    <edge source="IND" target="GBR">
      <data key="d0">59799101</data>
    </edge>
    <edge source="IND" target="TZA">
      <data key="d0">24112</data>
    </edge>
    <edge source="IND" target="USA">
      <data key="d0">250288879</data>
    </edge>
    <edge source="IND" target="URY">
      <data key="d0">189521</data>
    </edge>
    <edge source="THA" target="DZA">
      <data key="d0">12505</data>
    </edge>
    <edge source="THA" target="ARG">
      <data key="d0">5358143</data>
    </edge>
    <edge source="THA" target="AUS">
      <data key="d0">24604224</data>
    </edge>
    <edge source="THA" target="AUT">
      <data key="d0">1565557</data>
    </edge>
    <edge source="THA" target="BEL">
      <data key="d0">8660672</data>
    </edge>
    <edge source="THA" target="BRA">
      <data key="d0">251180</data>
    </edge>
    <edge source="THA" target="BGR">
      <data key="d0">146604</data>
    </edge>
    <edge source="THA" target="BDI">
      <data key="d0">10289</data>
    </edge>
    <edge source="THA" target="BLR">
      <data key="d0">380724</data>
    </edge>
    <edge source="THA" target="KHM">
      <data key="d0">2487118</data>
    </edge>
    <edge source="THA" target="CAN">
      <data key="d0">26016256</data>
    </edge>
    <edge source="THA" target="LKA">
      <data key="d0">1434336</data>
    </edge>
    <edge source="THA" target="CHL">
      <data key="d0">1991536</data>
    </edge>
    <edge source="THA" target="CHN">
      <data key="d0">32872251</data>
    </edge>
    <edge source="THA" target="COL">
      <data key="d0">75309</data>
    </edge>
    <edge source="THA" target="CRI">
      <data key="d0">29704</data>
    </edge>
    <edge source="THA" target="HRV">
      <data key="d0">23819</data>
    </edge>
    <edge source="THA" target="CZE">
      <data key="d0">1340632</data>
    </edge>
    <edge source="THA" target="BEN">
      <data key="d0">40588</data>
    </edge>
    <edge source="THA" target="DNK">
      <data key="d0">4357920</data>
    </edge>
    <edge source="THA" target="ETH">
      <data key="d0">118541</data>
    </edge>
    <edge source="THA" target="EST">
      <data key="d0">26535</data>
    </edge>
    <edge source="THA" target="FIN">
      <data key="d0">5306426</data>
    </edge>
    <edge source="THA" target="FRA">
      <data key="d0">20923354</data>
    </edge>
    <edge source="THA" target="GEO">
      <data key="d0">104092</data>
    </edge>
    <edge source="THA" target="GMB">
      <data key="d0">11533</data>
    </edge>
    <edge source="THA" target="DEU">
      <data key="d0">42496467</data>
    </edge>
    <edge source="THA" target="GHA">
      <data key="d0">18169</data>
    </edge>
    <edge source="THA" target="GRC">
      <data key="d0">937824</data>
    </edge>
    <edge source="THA" target="HND">
      <data key="d0">171131</data>
    </edge>
    <edge source="THA" target="HKG">
      <data key="d0">81215263</data>
    </edge>
    <edge source="THA" target="HUN">
      <data key="d0">1323268</data>
    </edge>
    <edge source="THA" target="IDN">
      <data key="d0">16760194</data>
    </edge>
    <edge source="THA" target="IRL">
      <data key="d0">659421</data>
    </edge>
    <edge source="THA" target="ISR">
      <data key="d0">6294045</data>
    </edge>
    <edge source="THA" target="ITA">
      <data key="d0">7764934</data>
    </edge>
    <edge source="THA" target="JAM">
      <data key="d0">481858</data>
    </edge>
    <edge source="THA" target="JPN">
      <data key="d0">178569465</data>
    </edge>
    <edge source="THA" target="JOR">
      <data key="d0">547628</data>
    </edge>
    <edge source="THA" target="KOR">
      <data key="d0">12114901</data>
    </edge>
    <edge source="THA" target="LBN">
      <data key="d0">1878404</data>
    </edge>
    <edge source="THA" target="LVA">
      <data key="d0">170743</data>
    </edge>
    <edge source="THA" target="LTU">
      <data key="d0">72755</data>
    </edge>
    <edge source="THA" target="MDG">
      <data key="d0">10200</data>
    </edge>
    <edge source="THA" target="MYS">
      <data key="d0">27202814</data>
    </edge>
    <edge source="THA" target="MRT">
      <data key="d0">71616</data>
    </edge>
    <edge source="THA" target="MUS">
      <data key="d0">597992</data>
    </edge>
    <edge source="THA" target="MEX">
      <data key="d0">2631212</data>
    </edge>
    <edge source="THA" target="MDA">
      <data key="d0">10048</data>
    </edge>
    <edge source="THA" target="MAR">
      <data key="d0">304472</data>
    </edge>
    <edge source="THA" target="OMN">
      <data key="d0">212046</data>
    </edge>
    <edge source="THA" target="NLD">
      <data key="d0">196481927</data>
    </edge>
    <edge source="THA" target="NZL">
      <data key="d0">4694334</data>
    </edge>
    <edge source="THA" target="NOR">
      <data key="d0">3585131</data>
    </edge>
    <edge source="THA" target="PAK">
      <data key="d0">5003308</data>
    </edge>
    <edge source="THA" target="PAN">
      <data key="d0">154622</data>
    </edge>
    <edge source="THA" target="PER">
      <data key="d0">34009</data>
    </edge>
    <edge source="THA" target="PHL">
      <data key="d0">5838840</data>
    </edge>
    <edge source="THA" target="POL">
      <data key="d0">2764492</data>
    </edge>
    <edge source="THA" target="PRT">
      <data key="d0">13342197</data>
    </edge>
    <edge source="THA" target="ROU">
      <data key="d0">1539960</data>
    </edge>
    <edge source="THA" target="RUS">
      <data key="d0">765458</data>
    </edge>
    <edge source="THA" target="SAU">
      <data key="d0">6755020</data>
    </edge>
    <edge source="THA" target="SEN">
      <data key="d0">42110</data>
    </edge>
    <edge source="THA" target="IND">
      <data key="d0">11840425</data>
    </edge>
    <edge source="THA" target="SGP">
      <data key="d0">23329052</data>
    </edge>
    <edge source="THA" target="SVK">
      <data key="d0">74687</data>
    </edge>
    <edge source="THA" target="VNM">
      <data key="d0">36898568</data>
    </edge>
    <edge source="THA" target="SVN">
      <data key="d0">713367</data>
    </edge>
    <edge source="THA" target="ZAF">
      <data key="d0">1502223</data>
    </edge>
    <edge source="THA" target="ESP">
      <data key="d0">45764603</data>
    </edge>
    <edge source="THA" target="SWE">
      <data key="d0">9613064</data>
    </edge>
    <edge source="THA" target="CHE">
      <data key="d0">5135282</data>
    </edge>
    <edge source="THA" target="TGO">
      <data key="d0">38641</data>
    </edge>
    <edge source="THA" target="ARE">
      <data key="d0">7212838</data>
    </edge>
    <edge source="THA" target="TUN">
      <data key="d0">437662</data>
    </edge>
    <edge source="THA" target="TUR">
      <data key="d0">7176135</data>
    </edge>
    <edge source="THA" target="UKR">
      <data key="d0">343261</data>
    </edge>
    <edge source="THA" target="EGY">
      <data key="d0">1470413</data>
    </edge>
    <edge source="THA" target="GBR">
      <data key="d0">35033707</data>
    </edge>
    <edge source="THA" target="USA">
      <data key="d0">172106586</data>
    </edge>
    <edge source="THA" target="URY">
      <data key="d0">317482</data>
    </edge>
    <edge source="THA" target="SRB">
      <data key="d0">23824</data>
    </edge>
    <edge source="ARM" target="GEO">
      <data key="d0">36432</data>
    </edge>
    <edge source="ARM" target="ISR">
      <data key="d0">45693</data>
    </edge>
    <edge source="ARM" target="POL">
      <data key="d0">18547</data>
    </edge>
    <edge source="ARM" target="RUS">
      <data key="d0">2315688</data>
    </edge>
    <edge source="ARM" target="ARE">
      <data key="d0">29000</data>
    </edge>
    <edge source="ARM" target="UKR">
      <data key="d0">273575</data>
    </edge>
    <edge source="ARM" target="USA">
      <data key="d0">248058</data>
    </edge>
    <edge source="NAM" target="BWA">
      <data key="d0">15346</data>
    </edge>
    <edge source="NAM" target="FRA">
      <data key="d0">16858</data>
    </edge>
    <edge source="NAM" target="DEU">
      <data key="d0">382316</data>
    </edge>
    <edge source="NAM" target="NLD">
      <data key="d0">250195</data>
    </edge>
    <edge source="NAM" target="ZAF">
      <data key="d0">4363350</data>
    </edge>
    <edge source="NAM" target="ESP">
      <data key="d0">10360</data>
    </edge>
    <edge source="CMR" target="BEL">
      <data key="d0">4519610</data>
    </edge>
    <edge source="CMR" target="FRA">
      <data key="d0">38853399</data>
    </edge>
    <edge source="CMR" target="ITA">
      <data key="d0">31869</data>
    </edge>
    <edge source="CMR" target="GBR">
      <data key="d0">7380462</data>
    </edge>
    <edge source="BEN" target="DNK">
      <data key="d0">254568</data>
    </edge>
    <edge source="BEN" target="FRA">
      <data key="d0">133390</data>
    </edge>
    <edge source="BEN" target="ITA">
      <data key="d0">171493</data>
    </edge>
    <edge source="BEN" target="NLD">
      <data key="d0">16642</data>
    </edge>
    <edge source="BEN" target="SEN">
      <data key="d0">22027</data>
    </edge>
    <edge source="BEN" target="IND">
      <data key="d0">17358480</data>
    </edge>
    <edge source="GMB" target="DEU">
      <data key="d0">91105</data>
    </edge>
    <edge source="GMB" target="GBR">
      <data key="d0">985516</data>
    </edge>
    <edge source="CIV" target="ARG">
      <data key="d0">21831</data>
    </edge>
    <edge source="CIV" target="BEL">
      <data key="d0">23240830</data>
    </edge>
    <edge source="CIV" target="BRA">
      <data key="d0">1872848</data>
    </edge>
    <edge source="CIV" target="CAN">
      <data key="d0">81826</data>
    </edge>
    <edge source="CIV" target="CHN">
      <data key="d0">10105</data>
    </edge>
    <edge source="CIV" target="BEN">
      <data key="d0">10892</data>
    </edge>
    <edge source="CIV" target="DNK">
      <data key="d0">69194</data>
    </edge>
    <edge source="CIV" target="FRA">
      <data key="d0">91519711</data>
    </edge>
    <edge source="CIV" target="GMB">
      <data key="d0">20737</data>
    </edge>
    <edge source="CIV" target="DEU">
      <data key="d0">61011</data>
    </edge>
    <edge source="CIV" target="GHA">
      <data key="d0">3030348</data>
    </edge>
    <edge source="CIV" target="ITA">
      <data key="d0">737852</data>
    </edge>
    <edge source="CIV" target="LBN">
      <data key="d0">48719</data>
    </edge>
    <edge source="CIV" target="MRT">
      <data key="d0">24105</data>
    </edge>
    <edge source="CIV" target="MAR">
      <data key="d0">377232</data>
    </edge>
    <edge source="CIV" target="NLD">
      <data key="d0">2679154</data>
    </edge>
    <edge source="CIV" target="NER">
      <data key="d0">154700</data>
    </edge>
    <edge source="CIV" target="SAU">
      <data key="d0">23295</data>
    </edge>
    <edge source="CIV" target="SEN">
      <data key="d0">2733692</data>
    </edge>
    <edge source="CIV" target="IND">
      <data key="d0">38126244</data>
    </edge>
    <edge source="CIV" target="SGP">
      <data key="d0">21073</data>
    </edge>
    <edge source="CIV" target="VNM">
      <data key="d0">1374420</data>
    </edge>
    <edge source="CIV" target="ZAF">
      <data key="d0">646052</data>
    </edge>
    <edge source="CIV" target="ESP">
      <data key="d0">1073036</data>
    </edge>
    <edge source="CIV" target="CHE">
      <data key="d0">489037</data>
    </edge>
    <edge source="CIV" target="ARE">
      <data key="d0">43035</data>
    </edge>
    <edge source="CIV" target="GBR">
      <data key="d0">6424587</data>
    </edge>
    <edge source="CIV" target="USA">
      <data key="d0">191048</data>
    </edge>
    <edge source="CIV" target="BFA">
      <data key="d0">1770404</data>
    </edge>
    <edge source="SEN" target="DZA">
      <data key="d0">22082</data>
    </edge>
    <edge source="SEN" target="BEL">
      <data key="d0">63966</data>
    </edge>
    <edge source="SEN" target="FRA">
      <data key="d0">755763</data>
    </edge>
    <edge source="SEN" target="GMB">
      <data key="d0">37289</data>
    </edge>
    <edge source="SEN" target="DEU">
      <data key="d0">114656</data>
    </edge>
    <edge source="SEN" target="ITA">
      <data key="d0">44792</data>
    </edge>
    <edge source="SEN" target="MRT">
      <data key="d0">12942</data>
    </edge>
    <edge source="SEN" target="MEX">
      <data key="d0">328522</data>
    </edge>
    <edge source="SEN" target="NLD">
      <data key="d0">377200</data>
    </edge>
    <edge source="SEN" target="IND">
      <data key="d0">3727351</data>
    </edge>
    <edge source="SEN" target="ESP">
      <data key="d0">31061</data>
    </edge>
    <edge source="BWA" target="DEU">
      <data key="d0">65158</data>
    </edge>
    <edge source="BWA" target="MWI">
      <data key="d0">19721</data>
    </edge>
    <edge source="BWA" target="ZAF">
      <data key="d0">249931</data>
    </edge>
    <edge source="MWI" target="CAN">
      <data key="d0">346324</data>
    </edge>
    <edge source="MWI" target="DEU">
      <data key="d0">23200</data>
    </edge>
    <edge source="MWI" target="MYS">
      <data key="d0">421388</data>
    </edge>
    <edge source="MWI" target="MUS">
      <data key="d0">22800</data>
    </edge>
    <edge source="MWI" target="MOZ">
      <data key="d0">18028</data>
    </edge>
    <edge source="MWI" target="NLD">
      <data key="d0">220752</data>
    </edge>
    <edge source="MWI" target="PAK">
      <data key="d0">231623</data>
    </edge>
    <edge source="MWI" target="PRT">
      <data key="d0">24043</data>
    </edge>
    <edge source="MWI" target="IND">
      <data key="d0">2324796</data>
    </edge>
    <edge source="MWI" target="SGP">
      <data key="d0">366484</data>
    </edge>
    <edge source="MWI" target="ZAF">
      <data key="d0">853595</data>
    </edge>
    <edge source="MWI" target="ZWE">
      <data key="d0">388717</data>
    </edge>
    <edge source="MWI" target="GBR">
      <data key="d0">3298861</data>
    </edge>
    <edge source="MWI" target="TZA">
      <data key="d0">94439</data>
    </edge>
    <edge source="MWI" target="USA">
      <data key="d0">524274</data>
    </edge>
    <edge source="SLV" target="CAN">
      <data key="d0">299682</data>
    </edge>
    <edge source="SLV" target="CRI">
      <data key="d0">1189128</data>
    </edge>
    <edge source="SLV" target="GTM">
      <data key="d0">3165435</data>
    </edge>
    <edge source="SLV" target="HND">
      <data key="d0">5858359</data>
    </edge>
    <edge source="SLV" target="JAM">
      <data key="d0">49783</data>
    </edge>
    <edge source="SLV" target="MEX">
      <data key="d0">132614</data>
    </edge>
    <edge source="SLV" target="NIC">
      <data key="d0">1251765</data>
    </edge>
    <edge source="SLV" target="PAN">
      <data key="d0">76680</data>
    </edge>
    <edge source="SLV" target="IND">
      <data key="d0">337500</data>
    </edge>
    <edge source="SLV" target="USA">
      <data key="d0">10405908</data>
    </edge>
    <edge source="KGZ" target="AZE">
      <data key="d0">567059</data>
    </edge>
    <edge source="KGZ" target="BLR">
      <data key="d0">40765</data>
    </edge>
    <edge source="KGZ" target="CHN">
      <data key="d0">191426</data>
    </edge>
    <edge source="KGZ" target="GEO">
      <data key="d0">13916</data>
    </edge>
    <edge source="KGZ" target="DEU">
      <data key="d0">199203</data>
    </edge>
    <edge source="KGZ" target="KAZ">
      <data key="d0">1560355</data>
    </edge>
    <edge source="KGZ" target="LTU">
      <data key="d0">43200</data>
    </edge>
    <edge source="KGZ" target="RUS">
      <data key="d0">4903910</data>
    </edge>
    <edge source="KGZ" target="IND">
      <data key="d0">14014</data>
    </edge>
    <edge source="KGZ" target="TUR">
      <data key="d0">1246269</data>
    </edge>
    <edge source="KGZ" target="UKR">
      <data key="d0">24967</data>
    </edge>
    <edge source="UGA" target="BEL">
      <data key="d0">60517</data>
    </edge>
    <edge source="UGA" target="BDI">
      <data key="d0">545498</data>
    </edge>
    <edge source="UGA" target="DEU">
      <data key="d0">25544</data>
    </edge>
    <edge source="UGA" target="ITA">
      <data key="d0">364794</data>
    </edge>
    <edge source="UGA" target="OMN">
      <data key="d0">17362</data>
    </edge>
    <edge source="UGA" target="NLD">
      <data key="d0">12158</data>
    </edge>
    <edge source="UGA" target="CHE">
      <data key="d0">64295</data>
    </edge>
    <edge source="UGA" target="GBR">
      <data key="d0">1752069</data>
    </edge>
    <edge source="UGA" target="TZA">
      <data key="d0">72058</data>
    </edge>
    <edge source="UGA" target="USA">
      <data key="d0">12674</data>
    </edge>
    <edge source="TZA" target="DZA">
      <data key="d0">159106</data>
    </edge>
    <edge source="TZA" target="BEL">
      <data key="d0">315100</data>
    </edge>
    <edge source="TZA" target="BGR">
      <data key="d0">121690</data>
    </edge>
    <edge source="TZA" target="CHN">
      <data key="d0">238621</data>
    </edge>
    <edge source="TZA" target="DNK">
      <data key="d0">11193</data>
    </edge>
    <edge source="TZA" target="DEU">
      <data key="d0">527886</data>
    </edge>
    <edge source="TZA" target="HKG">
      <data key="d0">26310</data>
    </edge>
    <edge source="TZA" target="ISR">
      <data key="d0">24665</data>
    </edge>
    <edge source="TZA" target="ITA">
      <data key="d0">128294</data>
    </edge>
    <edge source="TZA" target="OMN">
      <data key="d0">12021</data>
    </edge>
    <edge source="TZA" target="NLD">
      <data key="d0">1311334</data>
    </edge>
    <edge source="TZA" target="PAK">
      <data key="d0">30242</data>
    </edge>
    <edge source="TZA" target="SAU">
      <data key="d0">27209</data>
    </edge>
    <edge source="TZA" target="IND">
      <data key="d0">82600546</data>
    </edge>
    <edge source="TZA" target="SGP">
      <data key="d0">231500</data>
    </edge>
    <edge source="TZA" target="ZAF">
      <data key="d0">38796</data>
    </edge>
    <edge source="TZA" target="ESP">
      <data key="d0">15430</data>
    </edge>
    <edge source="TZA" target="ARE">
      <data key="d0">1436980</data>
    </edge>
    <edge source="TZA" target="UGA">
      <data key="d0">24065</data>
    </edge>
    <edge source="TZA" target="GBR">
      <data key="d0">2118745</data>
    </edge>
    <edge source="TZA" target="USA">
      <data key="d0">110437</data>
    </edge>
    <edge source="PSE" target="ISR">
      <data key="d0">41026655</data>
    </edge>
    <edge source="PSE" target="JOR">
      <data key="d0">735223</data>
    </edge>
    <edge source="PSE" target="SAU">
      <data key="d0">18153584</data>
    </edge>
    <edge source="PSE" target="ARE">
      <data key="d0">87610</data>
    </edge>
    <edge source="MDG" target="AUS">
      <data key="d0">15703</data>
    </edge>
    <edge source="MDG" target="BEL">
      <data key="d0">318363</data>
    </edge>
    <edge source="MDG" target="CAN">
      <data key="d0">104232</data>
    </edge>
    <edge source="MDG" target="CHN">
      <data key="d0">37346</data>
    </edge>
    <edge source="MDG" target="FRA">
      <data key="d0">18104226</data>
    </edge>
    <edge source="MDG" target="DEU">
      <data key="d0">123673</data>
    </edge>
    <edge source="MDG" target="HKG">
      <data key="d0">10268</data>
    </edge>
    <edge source="MDG" target="ITA">
      <data key="d0">16651</data>
    </edge>
    <edge source="MDG" target="MUS">
      <data key="d0">250780</data>
    </edge>
    <edge source="MDG" target="NLD">
      <data key="d0">229293</data>
    </edge>
    <edge source="MDG" target="ZAF">
      <data key="d0">149828</data>
    </edge>
    <edge source="MDG" target="GBR">
      <data key="d0">35308</data>
    </edge>
    <edge source="BFA" target="BEL">
      <data key="d0">24062</data>
    </edge>
    <edge source="BFA" target="BRA">
      <data key="d0">88900</data>
    </edge>
    <edge source="BFA" target="DNK">
      <data key="d0">76925</data>
    </edge>
    <edge source="BFA" target="FRA">
      <data key="d0">732350</data>
    </edge>
    <edge source="BFA" target="DEU">
      <data key="d0">148366</data>
    </edge>
    <edge source="BFA" target="GHA">
      <data key="d0">165263</data>
    </edge>
    <edge source="BFA" target="ITA">
      <data key="d0">13549</data>
    </edge>
    <edge source="BFA" target="CIV">
      <data key="d0">297197</data>
    </edge>
    <edge source="BFA" target="NER">
      <data key="d0">68905</data>
    </edge>
    <edge source="BFA" target="SGP">
      <data key="d0">894698</data>
    </edge>
    <edge source="BFA" target="ESP">
      <data key="d0">586103</data>
    </edge>
    <edge source="BFA" target="CHE">
      <data key="d0">72739</data>
    </edge>
    <edge source="BFA" target="TGO">
      <data key="d0">178644</data>
    </edge>
    <edge source="BFA" target="GBR">
      <data key="d0">186924</data>
    </edge>
    <edge source="ZWE" target="AUS">
      <data key="d0">150613</data>
    </edge>
    <edge source="ZWE" target="BEL">
      <data key="d0">292003</data>
    </edge>
    <edge source="ZWE" target="BWA">
      <data key="d0">397327</data>
    </edge>
    <edge source="ZWE" target="CMR">
      <data key="d0">21717</data>
    </edge>
    <edge source="ZWE" target="CAN">
      <data key="d0">528595</data>
    </edge>
    <edge source="ZWE" target="CHL">
      <data key="d0">226706</data>
    </edge>
    <edge source="ZWE" target="FRA">
      <data key="d0">2006181</data>
    </edge>
    <edge source="ZWE" target="DEU">
      <data key="d0">1492311</data>
    </edge>
    <edge source="ZWE" target="HKG">
      <data key="d0">290293</data>
    </edge>
    <edge source="ZWE" target="IRL">
      <data key="d0">23603</data>
    </edge>
    <edge source="ZWE" target="ITA">
      <data key="d0">74880</data>
    </edge>
    <edge source="ZWE" target="JPN">
      <data key="d0">11240</data>
    </edge>
    <edge source="ZWE" target="MWI">
      <data key="d0">345892</data>
    </edge>
    <edge source="ZWE" target="MUS">
      <data key="d0">129297</data>
    </edge>
    <edge source="ZWE" target="MOZ">
      <data key="d0">2436653</data>
    </edge>
    <edge source="ZWE" target="NLD">
      <data key="d0">3084681</data>
    </edge>
    <edge source="ZWE" target="NZL">
      <data key="d0">20161</data>
    </edge>
    <edge source="ZWE" target="PRT">
      <data key="d0">10397</data>
    </edge>
    <edge source="ZWE" target="SAU">
      <data key="d0">4276047</data>
    </edge>
    <edge source="ZWE" target="SGP">
      <data key="d0">107788</data>
    </edge>
    <edge source="ZWE" target="ZAF">
      <data key="d0">5811215</data>
    </edge>
    <edge source="ZWE" target="SWE">
      <data key="d0">202238</data>
    </edge>
    <edge source="ZWE" target="CHE">
      <data key="d0">36156</data>
    </edge>
    <edge source="ZWE" target="ARE">
      <data key="d0">3821515</data>
    </edge>
    <edge source="ZWE" target="GBR">
      <data key="d0">12089169</data>
    </edge>
    <edge source="ZWE" target="TZA">
      <data key="d0">72163</data>
    </edge>
    <edge source="ZWE" target="USA">
      <data key="d0">959124</data>
    </edge>
    <edge source="NER" target="DZA">
      <data key="d0">89896</data>
    </edge>
    <edge source="NER" target="BEN">
      <data key="d0">667315</data>
    </edge>
    <edge source="NER" target="GHA">
      <data key="d0">4344353</data>
    </edge>
    <edge source="NER" target="CIV">
      <data key="d0">5125714</data>
    </edge>
    <edge source="NER" target="JPN">
      <data key="d0">59111</data>
    </edge>
    <edge source="NER" target="TGO">
      <data key="d0">113171</data>
    </edge>
    <edge source="NER" target="BFA">
      <data key="d0">388919</data>
    </edge>
    <edge source="TGO" target="BEL">
      <data key="d0">44309</data>
    </edge>
    <edge source="TGO" target="BEN">
      <data key="d0">28634</data>
    </edge>
    <edge source="TGO" target="DNK">
      <data key="d0">126117</data>
    </edge>
    <edge source="TGO" target="FRA">
      <data key="d0">217531</data>
    </edge>
    <edge source="TGO" target="DEU">
      <data key="d0">63426</data>
    </edge>
    <edge source="TGO" target="IDN">
      <data key="d0">13818</data>
    </edge>
    <edge source="TGO" target="ITA">
      <data key="d0">34472</data>
    </edge>
    <edge source="TGO" target="NLD">
      <data key="d0">14731</data>
    </edge>
  </graph>
</graphml>
