# Supplementary material for: Core-periphery structure in sectoral international trade networks: A new approach to an old theory
Source: PLoS One. 2020 Apr 2;15(4):e0229547. doi: 10.1371/journal.pone.0229547 (PMC7117750; doi:10.1371/journal.pone.0229547)
Supplement: S8 File — (ZIP) [file pone.0229547.s008.zip › S8_File/Networks 2000/51-ORGANIC CHEMICALS.graphml]

<?xml version='1.0' encoding='utf-8'?>
<graphml xmlns="http://graphml.graphdrawing.org/xmlns" xmlns:xsi="http://www.w3.org/2001/XMLSchema-instance" xsi:schemaLocation="http://graphml.graphdrawing.org/xmlns http://graphml.graphdrawing.org/xmlns/1.0/graphml.xsd">
  <key attr.name="weight" attr.type="long" for="edge" id="d0" />
  <graph edgedefault="directed">
    <node id="DZA" />
    <node id="BEL" />
    <node id="FRA" />
    <node id="DEU" />
    <node id="ITA" />
    <node id="KOR" />
    <node id="NLD" />
    <node id="PRT" />
    <node id="SAU" />
    <node id="ESP" />
    <node id="TUN" />
    <node id="UKR" />
    <node id="MKD" />
    <node id="USA" />
    <node id="AZE" />
    <node id="BGR" />
    <node id="GEO" />
    <node id="ISR" />
    <node id="KAZ" />
    <node id="LVA" />
    <node id="POL" />
    <node id="RUS" />
    <node id="SVK" />
    <node id="TUR" />
    <node id="ARG" />
    <node id="AUS" />
    <node id="BOL" />
    <node id="BRA" />
    <node id="CMR" />
    <node id="CAN" />
    <node id="CHL" />
    <node id="CHN" />
    <node id="COL" />
    <node id="CRI" />
    <node id="CZE" />
    <node id="BEN" />
    <node id="DNK" />
    <node id="ECU" />
    <node id="SLV" />
    <node id="GTM" />
    <node id="HKG" />
    <node id="HUN" />
    <node id="IDN" />
    <node id="IRL" />
    <node id="CIV" />
    <node id="JAM" />
    <node id="JPN" />
    <node id="JOR" />
    <node id="MUS" />
    <node id="MEX" />
    <node id="MAR" />
    <node id="PAK" />
    <node id="PAN" />
    <node id="PRY" />
    <node id="PER" />
    <node id="SEN" />
    <node id="IND" />
    <node id="SGP" />
    <node id="SVN" />
    <node id="ZAF" />
    <node id="CHE" />
    <node id="THA" />
    <node id="ARE" />
    <node id="EGY" />
    <node id="GBR" />
    <node id="TZA" />
    <node id="URY" />
    <node id="AUT" />
    <node id="LKA" />
    <node id="EST" />
    <node id="GHA" />
    <node id="LBN" />
    <node id="MYS" />
    <node id="NZL" />
    <node id="PHL" />
    <node id="VNM" />
    <node id="SWE" />
    <node id="BLR" />
    <node id="HRV" />
    <node id="FIN" />
    <node id="GRC" />
    <node id="LTU" />
    <node id="MDA" />
    <node id="MOZ" />
    <node id="NOR" />
    <node id="ROU" />
    <node id="SRB" />
    <node id="ARM" />
    <node id="ALB" />
    <node id="BDI" />
    <node id="KHM" />
    <node id="CAF" />
    <node id="ETH" />
    <node id="GMB" />
    <node id="HND" />
    <node id="MDG" />
    <node id="MRT" />
    <node id="OMN" />
    <node id="NIC" />
    <node id="NER" />
    <node id="ZWE" />
    <node id="TGO" />
    <node id="UGA" />
    <node id="BFA" />
    <node id="BWA" />
    <node id="PSE" />
    <node id="KGZ" />
    <node id="MWI" />
    <node id="NAM" />
    <edge source="DZA" target="BEL">
      <data key="d0">418534</data>
    </edge>
    <edge source="DZA" target="FRA">
      <data key="d0">32374</data>
    </edge>
    <edge source="DZA" target="DEU">
      <data key="d0">3879647</data>
    </edge>
    <edge source="DZA" target="ITA">
      <data key="d0">14480274</data>
    </edge>
    <edge source="DZA" target="KOR">
      <data key="d0">7013836</data>
    </edge>
    <edge source="DZA" target="NLD">
      <data key="d0">3597056</data>
    </edge>
    <edge source="DZA" target="PRT">
      <data key="d0">3184121</data>
    </edge>
    <edge source="DZA" target="SAU">
      <data key="d0">1524839</data>
    </edge>
    <edge source="DZA" target="ESP">
      <data key="d0">6448011</data>
    </edge>
    <edge source="DZA" target="TUN">
      <data key="d0">3452774</data>
    </edge>
    <edge source="DZA" target="UKR">
      <data key="d0">1180521</data>
    </edge>
    <edge source="DZA" target="MKD">
      <data key="d0">1770495</data>
    </edge>
    <edge source="DZA" target="USA">
      <data key="d0">14664497</data>
    </edge>
    <edge source="BEL" target="ALB">
      <data key="d0">20912</data>
    </edge>
    <edge source="BEL" target="DZA">
      <data key="d0">4451742</data>
    </edge>
    <edge source="BEL" target="AZE">
      <data key="d0">34837</data>
    </edge>
    <edge source="BEL" target="ARG">
      <data key="d0">12800377</data>
    </edge>
    <edge source="BEL" target="AUS">
      <data key="d0">58808760</data>
    </edge>
    <edge source="BEL" target="AUT">
      <data key="d0">37155346</data>
    </edge>
    <edge source="BEL" target="ARM">
      <data key="d0">14273</data>
    </edge>
    <edge source="BEL" target="BOL">
      <data key="d0">195302</data>
    </edge>
    <edge source="BEL" target="BRA">
      <data key="d0">59250430</data>
    </edge>
    <edge source="BEL" target="BGR">
      <data key="d0">1749078</data>
    </edge>
    <edge source="BEL" target="BDI">
      <data key="d0">92160</data>
    </edge>
    <edge source="BEL" target="BLR">
      <data key="d0">665392</data>
    </edge>
    <edge source="BEL" target="KHM">
      <data key="d0">11975</data>
    </edge>
    <edge source="BEL" target="CMR">
      <data key="d0">640297</data>
    </edge>
    <edge source="BEL" target="CAN">
      <data key="d0">79547781</data>
    </edge>
    <edge source="BEL" target="CAF">
      <data key="d0">42551</data>
    </edge>
    <edge source="BEL" target="LKA">
      <data key="d0">1699205</data>
    </edge>
    <edge source="BEL" target="CHL">
      <data key="d0">1452476</data>
    </edge>
    <edge source="BEL" target="CHN">
      <data key="d0">77729902</data>
    </edge>
    <edge source="BEL" target="COL">
      <data key="d0">4774954</data>
    </edge>
    <edge source="BEL" target="CRI">
      <data key="d0">1035672</data>
    </edge>
    <edge source="BEL" target="HRV">
      <data key="d0">5273707</data>
    </edge>
    <edge source="BEL" target="CZE">
      <data key="d0">6037307</data>
    </edge>
    <edge source="BEL" target="BEN">
      <data key="d0">190639</data>
    </edge>
    <edge source="BEL" target="DNK">
      <data key="d0">23912671</data>
    </edge>
    <edge source="BEL" target="ECU">
      <data key="d0">1253148</data>
    </edge>
    <edge source="BEL" target="SLV">
      <data key="d0">287704</data>
    </edge>
    <edge source="BEL" target="ETH">
      <data key="d0">236388</data>
    </edge>
    <edge source="BEL" target="EST">
      <data key="d0">170948</data>
    </edge>
    <edge source="BEL" target="FIN">
      <data key="d0">35057068</data>
    </edge>
    <edge source="BEL" target="FRA">
      <data key="d0">1236942941</data>
    </edge>
    <edge source="BEL" target="GEO">
      <data key="d0">15198</data>
    </edge>
    <edge source="BEL" target="GMB">
      <data key="d0">39530</data>
    </edge>
    <edge source="BEL" target="DEU">
      <data key="d0">1615121049</data>
    </edge>
    <edge source="BEL" target="GHA">
      <data key="d0">412189</data>
    </edge>
    <edge source="BEL" target="GRC">
      <data key="d0">16431292</data>
    </edge>
    <edge source="BEL" target="GTM">
      <data key="d0">411280</data>
    </edge>
    <edge source="BEL" target="HND">
      <data key="d0">129146</data>
    </edge>
    <edge source="BEL" target="HKG">
      <data key="d0">14780759</data>
    </edge>
    <edge source="BEL" target="HUN">
      <data key="d0">11060036</data>
    </edge>
    <edge source="BEL" target="IDN">
      <data key="d0">20637213</data>
    </edge>
    <edge source="BEL" target="IRL">
      <data key="d0">322571483</data>
    </edge>
    <edge source="BEL" target="ISR">
      <data key="d0">25581387</data>
    </edge>
    <edge source="BEL" target="ITA">
      <data key="d0">617428825</data>
    </edge>
    <edge source="BEL" target="CIV">
      <data key="d0">1254054</data>
    </edge>
    <edge source="BEL" target="JAM">
      <data key="d0">154866</data>
    </edge>
    <edge source="BEL" target="JPN">
      <data key="d0">362314923</data>
    </edge>
    <edge source="BEL" target="KAZ">
      <data key="d0">113657</data>
    </edge>
    <edge source="BEL" target="JOR">
      <data key="d0">2716837</data>
    </edge>
    <edge source="BEL" target="KOR">
      <data key="d0">79024584</data>
    </edge>
    <edge source="BEL" target="LBN">
      <data key="d0">1611057</data>
    </edge>
    <edge source="BEL" target="LVA">
      <data key="d0">1340238</data>
    </edge>
    <edge source="BEL" target="LTU">
      <data key="d0">694274</data>
    </edge>
    <edge source="BEL" target="MDG">
      <data key="d0">733304</data>
    </edge>
    <edge source="BEL" target="MYS">
      <data key="d0">22554953</data>
    </edge>
    <edge source="BEL" target="MRT">
      <data key="d0">288095</data>
    </edge>
    <edge source="BEL" target="MUS">
      <data key="d0">143848</data>
    </edge>
    <edge source="BEL" target="MEX">
      <data key="d0">31986613</data>
    </edge>
    <edge source="BEL" target="MDA">
      <data key="d0">30335</data>
    </edge>
    <edge source="BEL" target="MAR">
      <data key="d0">4077197</data>
    </edge>
    <edge source="BEL" target="MOZ">
      <data key="d0">49219</data>
    </edge>
    <edge source="BEL" target="OMN">
      <data key="d0">433237</data>
    </edge>
    <edge source="BEL" target="NLD">
      <data key="d0">879703275</data>
    </edge>
    <edge source="BEL" target="NZL">
      <data key="d0">2740688</data>
    </edge>
    <edge source="BEL" target="NIC">
      <data key="d0">310754</data>
    </edge>
    <edge source="BEL" target="NER">
      <data key="d0">77279</data>
    </edge>
    <edge source="BEL" target="NOR">
      <data key="d0">10586787</data>
    </edge>
    <edge source="BEL" target="PAK">
      <data key="d0">7993170</data>
    </edge>
    <edge source="BEL" target="PAN">
      <data key="d0">30684885</data>
    </edge>
    <edge source="BEL" target="PRY">
      <data key="d0">49245</data>
    </edge>
    <edge source="BEL" target="PER">
      <data key="d0">1424192</data>
    </edge>
    <edge source="BEL" target="PHL">
      <data key="d0">2660097</data>
    </edge>
    <edge source="BEL" target="POL">
      <data key="d0">14108186</data>
    </edge>
    <edge source="BEL" target="PRT">
      <data key="d0">23184526</data>
    </edge>
    <edge source="BEL" target="ROU">
      <data key="d0">3258806</data>
    </edge>
    <edge source="BEL" target="RUS">
      <data key="d0">7716022</data>
    </edge>
    <edge source="BEL" target="SAU">
      <data key="d0">12226521</data>
    </edge>
    <edge source="BEL" target="SEN">
      <data key="d0">662164</data>
    </edge>
    <edge source="BEL" target="IND">
      <data key="d0">30992183</data>
    </edge>
    <edge source="BEL" target="SGP">
      <data key="d0">22482995</data>
    </edge>
    <edge source="BEL" target="SVK">
      <data key="d0">4123842</data>
    </edge>
    <edge source="BEL" target="VNM">
      <data key="d0">681222</data>
    </edge>
    <edge source="BEL" target="SVN">
      <data key="d0">4841710</data>
    </edge>
    <edge source="BEL" target="ZAF">
      <data key="d0">28573420</data>
    </edge>
    <edge source="BEL" target="ZWE">
      <data key="d0">661966</data>
    </edge>
    <edge source="BEL" target="ESP">
      <data key="d0">258011272</data>
    </edge>
    <edge source="BEL" target="SWE">
      <data key="d0">56397903</data>
    </edge>
    <edge source="BEL" target="CHE">
      <data key="d0">114386973</data>
    </edge>
    <edge source="BEL" target="THA">
      <data key="d0">20637814</data>
    </edge>
    <edge source="BEL" target="TGO">
      <data key="d0">38690</data>
    </edge>
    <edge source="BEL" target="ARE">
      <data key="d0">2995014</data>
    </edge>
    <edge source="BEL" target="TUN">
      <data key="d0">4919102</data>
    </edge>
    <edge source="BEL" target="TUR">
      <data key="d0">91743039</data>
    </edge>
    <edge source="BEL" target="UGA">
      <data key="d0">208417</data>
    </edge>
    <edge source="BEL" target="UKR">
      <data key="d0">1429073</data>
    </edge>
    <edge source="BEL" target="MKD">
      <data key="d0">308231</data>
    </edge>
    <edge source="BEL" target="EGY">
      <data key="d0">18976710</data>
    </edge>
    <edge source="BEL" target="GBR">
      <data key="d0">532204577</data>
    </edge>
    <edge source="BEL" target="TZA">
      <data key="d0">365874</data>
    </edge>
    <edge source="BEL" target="USA">
      <data key="d0">1344858586</data>
    </edge>
    <edge source="BEL" target="BFA">
      <data key="d0">61434</data>
    </edge>
    <edge source="BEL" target="URY">
      <data key="d0">682073</data>
    </edge>
    <edge source="BEL" target="SRB">
      <data key="d0">2505351</data>
    </edge>
    <edge source="FRA" target="DZA">
      <data key="d0">9914295</data>
    </edge>
    <edge source="FRA" target="ARG">
      <data key="d0">14102663</data>
    </edge>
    <edge source="FRA" target="AUS">
      <data key="d0">73916960</data>
    </edge>
    <edge source="FRA" target="AUT">
      <data key="d0">46705353</data>
    </edge>
    <edge source="FRA" target="ARM">
      <data key="d0">27810</data>
    </edge>
    <edge source="FRA" target="BEL">
      <data key="d0">473762782</data>
    </edge>
    <edge source="FRA" target="BRA">
      <data key="d0">112057087</data>
    </edge>
    <edge source="FRA" target="BGR">
      <data key="d0">1502728</data>
    </edge>
    <edge source="FRA" target="BDI">
      <data key="d0">245515</data>
    </edge>
    <edge source="FRA" target="BLR">
      <data key="d0">83571</data>
    </edge>
    <edge source="FRA" target="KHM">
      <data key="d0">31743</data>
    </edge>
    <edge source="FRA" target="CMR">
      <data key="d0">1742625</data>
    </edge>
    <edge source="FRA" target="CAN">
      <data key="d0">29078253</data>
    </edge>
    <edge source="FRA" target="CAF">
      <data key="d0">54918</data>
    </edge>
    <edge source="FRA" target="LKA">
      <data key="d0">346081</data>
    </edge>
    <edge source="FRA" target="CHL">
      <data key="d0">3505194</data>
    </edge>
    <edge source="FRA" target="CHN">
      <data key="d0">41908815</data>
    </edge>
    <edge source="FRA" target="COL">
      <data key="d0">27739577</data>
    </edge>
    <edge source="FRA" target="CRI">
      <data key="d0">964504</data>
    </edge>
    <edge source="FRA" target="HRV">
      <data key="d0">4376998</data>
    </edge>
    <edge source="FRA" target="CZE">
      <data key="d0">10259674</data>
    </edge>
    <edge source="FRA" target="BEN">
      <data key="d0">425579</data>
    </edge>
    <edge source="FRA" target="DNK">
      <data key="d0">17676680</data>
    </edge>
    <edge source="FRA" target="ECU">
      <data key="d0">1289236</data>
    </edge>
    <edge source="FRA" target="SLV">
      <data key="d0">575304</data>
    </edge>
    <edge source="FRA" target="ETH">
      <data key="d0">63345</data>
    </edge>
    <edge source="FRA" target="EST">
      <data key="d0">126550</data>
    </edge>
    <edge source="FRA" target="FIN">
      <data key="d0">29804546</data>
    </edge>
    <edge source="FRA" target="GEO">
      <data key="d0">273325</data>
    </edge>
    <edge source="FRA" target="DEU">
      <data key="d0">1233634317</data>
    </edge>
    <edge source="FRA" target="GHA">
      <data key="d0">140174</data>
    </edge>
    <edge source="FRA" target="GRC">
      <data key="d0">15337403</data>
    </edge>
    <edge source="FRA" target="GTM">
      <data key="d0">428809</data>
    </edge>
    <edge source="FRA" target="HND">
      <data key="d0">48878</data>
    </edge>
    <edge source="FRA" target="HKG">
      <data key="d0">9786903</data>
    </edge>
    <edge source="FRA" target="HUN">
      <data key="d0">22066881</data>
    </edge>
    <edge source="FRA" target="IDN">
      <data key="d0">18034138</data>
    </edge>
    <edge source="FRA" target="IRL">
      <data key="d0">126812725</data>
    </edge>
    <edge source="FRA" target="ISR">
      <data key="d0">24299132</data>
    </edge>
    <edge source="FRA" target="ITA">
      <data key="d0">373913761</data>
    </edge>
    <edge source="FRA" target="CIV">
      <data key="d0">2880591</data>
    </edge>
    <edge source="FRA" target="JAM">
      <data key="d0">1262690</data>
    </edge>
    <edge source="FRA" target="JPN">
      <data key="d0">205332113</data>
    </edge>
    <edge source="FRA" target="JOR">
      <data key="d0">1113668</data>
    </edge>
    <edge source="FRA" target="KOR">
      <data key="d0">54930115</data>
    </edge>
    <edge source="FRA" target="LBN">
      <data key="d0">609856</data>
    </edge>
    <edge source="FRA" target="LVA">
      <data key="d0">112645</data>
    </edge>
    <edge source="FRA" target="LTU">
      <data key="d0">502688</data>
    </edge>
    <edge source="FRA" target="MDG">
      <data key="d0">480075</data>
    </edge>
    <edge source="FRA" target="MYS">
      <data key="d0">14030750</data>
    </edge>
    <edge source="FRA" target="MRT">
      <data key="d0">31321</data>
    </edge>
    <edge source="FRA" target="MUS">
      <data key="d0">135820</data>
    </edge>
    <edge source="FRA" target="MEX">
      <data key="d0">43080772</data>
    </edge>
    <edge source="FRA" target="MAR">
      <data key="d0">19604846</data>
    </edge>
    <edge source="FRA" target="MOZ">
      <data key="d0">30057</data>
    </edge>
    <edge source="FRA" target="OMN">
      <data key="d0">549741</data>
    </edge>
    <edge source="FRA" target="NAM">
      <data key="d0">10394</data>
    </edge>
    <edge source="FRA" target="NLD">
      <data key="d0">409765596</data>
    </edge>
    <edge source="FRA" target="NZL">
      <data key="d0">10521623</data>
    </edge>
    <edge source="FRA" target="NER">
      <data key="d0">93403</data>
    </edge>
    <edge source="FRA" target="NOR">
      <data key="d0">6844090</data>
    </edge>
    <edge source="FRA" target="PAK">
      <data key="d0">8631661</data>
    </edge>
    <edge source="FRA" target="PAN">
      <data key="d0">318833</data>
    </edge>
    <edge source="FRA" target="PER">
      <data key="d0">606344</data>
    </edge>
    <edge source="FRA" target="PHL">
      <data key="d0">4678977</data>
    </edge>
    <edge source="FRA" target="POL">
      <data key="d0">50255352</data>
    </edge>
    <edge source="FRA" target="PRT">
      <data key="d0">31265418</data>
    </edge>
    <edge source="FRA" target="ROU">
      <data key="d0">14604649</data>
    </edge>
    <edge source="FRA" target="RUS">
      <data key="d0">10963354</data>
    </edge>
    <edge source="FRA" target="SAU">
      <data key="d0">4637683</data>
    </edge>
    <edge source="FRA" target="SEN">
      <data key="d0">2273123</data>
    </edge>
    <edge source="FRA" target="IND">
      <data key="d0">34293768</data>
    </edge>
    <edge source="FRA" target="SGP">
      <data key="d0">13182261</data>
    </edge>
    <edge source="FRA" target="SVK">
      <data key="d0">2728057</data>
    </edge>
    <edge source="FRA" target="VNM">
      <data key="d0">4296799</data>
    </edge>
    <edge source="FRA" target="SVN">
      <data key="d0">3984005</data>
    </edge>
    <edge source="FRA" target="ZAF">
      <data key="d0">17718957</data>
    </edge>
    <edge source="FRA" target="ZWE">
      <data key="d0">333581</data>
    </edge>
    <edge source="FRA" target="ESP">
      <data key="d0">381005754</data>
    </edge>
    <edge source="FRA" target="SWE">
      <data key="d0">455672462</data>
    </edge>
    <edge source="FRA" target="CHE">
      <data key="d0">245740589</data>
    </edge>
    <edge source="FRA" target="THA">
      <data key="d0">12841377</data>
    </edge>
    <edge source="FRA" target="TGO">
      <data key="d0">190878</data>
    </edge>
    <edge source="FRA" target="ARE">
      <data key="d0">3069503</data>
    </edge>
    <edge source="FRA" target="TUN">
      <data key="d0">10840034</data>
    </edge>
    <edge source="FRA" target="TUR">
      <data key="d0">37499231</data>
    </edge>
    <edge source="FRA" target="UGA">
      <data key="d0">85537</data>
    </edge>
    <edge source="FRA" target="UKR">
      <data key="d0">942453</data>
    </edge>
    <edge source="FRA" target="MKD">
      <data key="d0">559151</data>
    </edge>
    <edge source="FRA" target="EGY">
      <data key="d0">26865526</data>
    </edge>
    <edge source="FRA" target="GBR">
      <data key="d0">1214216979</data>
    </edge>
    <edge source="FRA" target="TZA">
      <data key="d0">78374</data>
    </edge>
    <edge source="FRA" target="USA">
      <data key="d0">976742587</data>
    </edge>
    <edge source="FRA" target="BFA">
      <data key="d0">291585</data>
    </edge>
    <edge source="FRA" target="URY">
      <data key="d0">484289</data>
    </edge>
    <edge source="FRA" target="SRB">
      <data key="d0">1433624</data>
    </edge>
    <edge source="DEU" target="ALB">
      <data key="d0">215000</data>
    </edge>
    <edge source="DEU" target="DZA">
      <data key="d0">3229000</data>
    </edge>
    <edge source="DEU" target="AZE">
      <data key="d0">71000</data>
    </edge>
    <edge source="DEU" target="ARG">
      <data key="d0">78636000</data>
    </edge>
    <edge source="DEU" target="AUS">
      <data key="d0">78634000</data>
    </edge>
    <edge source="DEU" target="AUT">
      <data key="d0">190717000</data>
    </edge>
    <edge source="DEU" target="ARM">
      <data key="d0">59000</data>
    </edge>
    <edge source="DEU" target="BEL">
      <data key="d0">805044000</data>
    </edge>
    <edge source="DEU" target="BOL">
      <data key="d0">575000</data>
    </edge>
    <edge source="DEU" target="BRA">
      <data key="d0">247393000</data>
    </edge>
    <edge source="DEU" target="BGR">
      <data key="d0">6075000</data>
    </edge>
    <edge source="DEU" target="BDI">
      <data key="d0">26000</data>
    </edge>
    <edge source="DEU" target="BLR">
      <data key="d0">3418000</data>
    </edge>
    <edge source="DEU" target="CMR">
      <data key="d0">224000</data>
    </edge>
    <edge source="DEU" target="CAN">
      <data key="d0">79295000</data>
    </edge>
    <edge source="DEU" target="LKA">
      <data key="d0">1654000</data>
    </edge>
    <edge source="DEU" target="CHL">
      <data key="d0">9482000</data>
    </edge>
    <edge source="DEU" target="CHN">
      <data key="d0">134277000</data>
    </edge>
    <edge source="DEU" target="COL">
      <data key="d0">43531000</data>
    </edge>
    <edge source="DEU" target="CRI">
      <data key="d0">9562000</data>
    </edge>
    <edge source="DEU" target="HRV">
      <data key="d0">9759000</data>
    </edge>
    <edge source="DEU" target="CZE">
      <data key="d0">54079000</data>
    </edge>
    <edge source="DEU" target="BEN">
      <data key="d0">162000</data>
    </edge>
    <edge source="DEU" target="DNK">
      <data key="d0">72555000</data>
    </edge>
    <edge source="DEU" target="ECU">
      <data key="d0">12290000</data>
    </edge>
    <edge source="DEU" target="SLV">
      <data key="d0">3751000</data>
    </edge>
    <edge source="DEU" target="ETH">
      <data key="d0">1444000</data>
    </edge>
    <edge source="DEU" target="EST">
      <data key="d0">4902000</data>
    </edge>
    <edge source="DEU" target="FIN">
      <data key="d0">40339000</data>
    </edge>
    <edge source="DEU" target="FRA">
      <data key="d0">1155115000</data>
    </edge>
    <edge source="DEU" target="GEO">
      <data key="d0">128000</data>
    </edge>
    <edge source="DEU" target="GMB">
      <data key="d0">129000</data>
    </edge>
    <edge source="DEU" target="GHA">
      <data key="d0">2463000</data>
    </edge>
    <edge source="DEU" target="GRC">
      <data key="d0">43614000</data>
    </edge>
    <edge source="DEU" target="GTM">
      <data key="d0">7064000</data>
    </edge>
    <edge source="DEU" target="HND">
      <data key="d0">560000</data>
    </edge>
    <edge source="DEU" target="HKG">
      <data key="d0">44769000</data>
    </edge>
    <edge source="DEU" target="HUN">
      <data key="d0">49816000</data>
    </edge>
    <edge source="DEU" target="IDN">
      <data key="d0">42734000</data>
    </edge>
    <edge source="DEU" target="IRL">
      <data key="d0">82559000</data>
    </edge>
    <edge source="DEU" target="ISR">
      <data key="d0">74947000</data>
    </edge>
    <edge source="DEU" target="ITA">
      <data key="d0">915458000</data>
    </edge>
    <edge source="DEU" target="CIV">
      <data key="d0">4135000</data>
    </edge>
    <edge source="DEU" target="JAM">
      <data key="d0">580000</data>
    </edge>
    <edge source="DEU" target="JPN">
      <data key="d0">815731000</data>
    </edge>
    <edge source="DEU" target="KAZ">
      <data key="d0">1373000</data>
    </edge>
    <edge source="DEU" target="JOR">
      <data key="d0">2322000</data>
    </edge>
    <edge source="DEU" target="KOR">
      <data key="d0">171790000</data>
    </edge>
    <edge source="DEU" target="KGZ">
      <data key="d0">425000</data>
    </edge>
    <edge source="DEU" target="LBN">
      <data key="d0">1349000</data>
    </edge>
    <edge source="DEU" target="LVA">
      <data key="d0">2618000</data>
    </edge>
    <edge source="DEU" target="LTU">
      <data key="d0">2291000</data>
    </edge>
    <edge source="DEU" target="MDG">
      <data key="d0">58000</data>
    </edge>
    <edge source="DEU" target="MWI">
      <data key="d0">74000</data>
    </edge>
    <edge source="DEU" target="MYS">
      <data key="d0">32652000</data>
    </edge>
    <edge source="DEU" target="MUS">
      <data key="d0">395000</data>
    </edge>
    <edge source="DEU" target="MEX">
      <data key="d0">95894000</data>
    </edge>
    <edge source="DEU" target="MDA">
      <data key="d0">423000</data>
    </edge>
    <edge source="DEU" target="MAR">
      <data key="d0">5511000</data>
    </edge>
    <edge source="DEU" target="MOZ">
      <data key="d0">13000</data>
    </edge>
    <edge source="DEU" target="OMN">
      <data key="d0">137000</data>
    </edge>
    <edge source="DEU" target="NLD">
      <data key="d0">1040124000</data>
    </edge>
    <edge source="DEU" target="NZL">
      <data key="d0">4338000</data>
    </edge>
    <edge source="DEU" target="NIC">
      <data key="d0">344000</data>
    </edge>
    <edge source="DEU" target="NER">
      <data key="d0">23000</data>
    </edge>
    <edge source="DEU" target="NOR">
      <data key="d0">32527000</data>
    </edge>
    <edge source="DEU" target="PAK">
      <data key="d0">20010000</data>
    </edge>
    <edge source="DEU" target="PAN">
      <data key="d0">1597000</data>
    </edge>
    <edge source="DEU" target="PRY">
      <data key="d0">640000</data>
    </edge>
    <edge source="DEU" target="PER">
      <data key="d0">7245000</data>
    </edge>
    <edge source="DEU" target="PHL">
      <data key="d0">20832000</data>
    </edge>
    <edge source="DEU" target="POL">
      <data key="d0">126156000</data>
    </edge>
    <edge source="DEU" target="PRT">
      <data key="d0">48348000</data>
    </edge>
    <edge source="DEU" target="ROU">
      <data key="d0">14398000</data>
    </edge>
    <edge source="DEU" target="RUS">
      <data key="d0">56535000</data>
    </edge>
    <edge source="DEU" target="SAU">
      <data key="d0">18348000</data>
    </edge>
    <edge source="DEU" target="SEN">
      <data key="d0">357000</data>
    </edge>
    <edge source="DEU" target="IND">
      <data key="d0">103544000</data>
    </edge>
    <edge source="DEU" target="SGP">
      <data key="d0">51859000</data>
    </edge>
    <edge source="DEU" target="SVK">
      <data key="d0">23724000</data>
    </edge>
    <edge source="DEU" target="VNM">
      <data key="d0">2691000</data>
    </edge>
    <edge source="DEU" target="SVN">
      <data key="d0">19186000</data>
    </edge>
    <edge source="DEU" target="ZAF">
      <data key="d0">42016000</data>
    </edge>
    <edge source="DEU" target="ZWE">
      <data key="d0">320000</data>
    </edge>
    <edge source="DEU" target="ESP">
      <data key="d0">439567000</data>
    </edge>
    <edge source="DEU" target="SWE">
      <data key="d0">108805000</data>
    </edge>
    <edge source="DEU" target="CHE">
      <data key="d0">479258000</data>
    </edge>
    <edge source="DEU" target="THA">
      <data key="d0">45204000</data>
    </edge>
    <edge source="DEU" target="TGO">
      <data key="d0">56000</data>
    </edge>
    <edge source="DEU" target="ARE">
      <data key="d0">6105000</data>
    </edge>
    <edge source="DEU" target="TUN">
      <data key="d0">3502000</data>
    </edge>
    <edge source="DEU" target="TUR">
      <data key="d0">127550000</data>
    </edge>
    <edge source="DEU" target="UGA">
      <data key="d0">158000</data>
    </edge>
    <edge source="DEU" target="UKR">
      <data key="d0">11898000</data>
    </edge>
    <edge source="DEU" target="MKD">
      <data key="d0">3228000</data>
    </edge>
    <edge source="DEU" target="EGY">
      <data key="d0">22326000</data>
    </edge>
    <edge source="DEU" target="GBR">
      <data key="d0">740680000</data>
    </edge>
    <edge source="DEU" target="TZA">
      <data key="d0">413000</data>
    </edge>
    <edge source="DEU" target="USA">
      <data key="d0">1807395000</data>
    </edge>
    <edge source="DEU" target="BFA">
      <data key="d0">52000</data>
    </edge>
    <edge source="DEU" target="URY">
      <data key="d0">6229000</data>
    </edge>
    <edge source="DEU" target="SRB">
      <data key="d0">9174000</data>
    </edge>
    <edge source="ITA" target="ALB">
      <data key="d0">777574</data>
    </edge>
    <edge source="ITA" target="DZA">
      <data key="d0">5475492</data>
    </edge>
    <edge source="ITA" target="AZE">
      <data key="d0">127004</data>
    </edge>
    <edge source="ITA" target="ARG">
      <data key="d0">12334778</data>
    </edge>
    <edge source="ITA" target="AUS">
      <data key="d0">35276788</data>
    </edge>
    <edge source="ITA" target="AUT">
      <data key="d0">45292754</data>
    </edge>
    <edge source="ITA" target="BEL">
      <data key="d0">118150450</data>
    </edge>
    <edge source="ITA" target="BOL">
      <data key="d0">78912</data>
    </edge>
    <edge source="ITA" target="BRA">
      <data key="d0">37729116</data>
    </edge>
    <edge source="ITA" target="BGR">
      <data key="d0">1982692</data>
    </edge>
    <edge source="ITA" target="BLR">
      <data key="d0">351877</data>
    </edge>
    <edge source="ITA" target="CMR">
      <data key="d0">398643</data>
    </edge>
    <edge source="ITA" target="CAN">
      <data key="d0">34845226</data>
    </edge>
    <edge source="ITA" target="LKA">
      <data key="d0">983346</data>
    </edge>
    <edge source="ITA" target="CHL">
      <data key="d0">4264044</data>
    </edge>
    <edge source="ITA" target="CHN">
      <data key="d0">27308455</data>
    </edge>
    <edge source="ITA" target="COL">
      <data key="d0">10670692</data>
    </edge>
    <edge source="ITA" target="CRI">
      <data key="d0">1651820</data>
    </edge>
    <edge source="ITA" target="HRV">
      <data key="d0">97853283</data>
    </edge>
    <edge source="ITA" target="CZE">
      <data key="d0">5816631</data>
    </edge>
    <edge source="ITA" target="BEN">
      <data key="d0">88700</data>
    </edge>
    <edge source="ITA" target="DNK">
      <data key="d0">22744102</data>
    </edge>
    <edge source="ITA" target="ECU">
      <data key="d0">707780</data>
    </edge>
    <edge source="ITA" target="SLV">
      <data key="d0">1085171</data>
    </edge>
    <edge source="ITA" target="ETH">
      <data key="d0">124239</data>
    </edge>
    <edge source="ITA" target="EST">
      <data key="d0">27502</data>
    </edge>
    <edge source="ITA" target="FIN">
      <data key="d0">8731417</data>
    </edge>
    <edge source="ITA" target="FRA">
      <data key="d0">257916295</data>
    </edge>
    <edge source="ITA" target="GEO">
      <data key="d0">32965</data>
    </edge>
    <edge source="ITA" target="DEU">
      <data key="d0">411474753</data>
    </edge>
    <edge source="ITA" target="GHA">
      <data key="d0">1018126</data>
    </edge>
    <edge source="ITA" target="GRC">
      <data key="d0">45302726</data>
    </edge>
    <edge source="ITA" target="GTM">
      <data key="d0">2141473</data>
    </edge>
    <edge source="ITA" target="HND">
      <data key="d0">50935</data>
    </edge>
    <edge source="ITA" target="HKG">
      <data key="d0">40469738</data>
    </edge>
    <edge source="ITA" target="HUN">
      <data key="d0">56413098</data>
    </edge>
    <edge source="ITA" target="IDN">
      <data key="d0">7594366</data>
    </edge>
    <edge source="ITA" target="IRL">
      <data key="d0">71502528</data>
    </edge>
    <edge source="ITA" target="ISR">
      <data key="d0">57487175</data>
    </edge>
    <edge source="ITA" target="CIV">
      <data key="d0">610310</data>
    </edge>
    <edge source="ITA" target="JAM">
      <data key="d0">1545282</data>
    </edge>
    <edge source="ITA" target="JPN">
      <data key="d0">101329690</data>
    </edge>
    <edge source="ITA" target="KAZ">
      <data key="d0">18856</data>
    </edge>
    <edge source="ITA" target="JOR">
      <data key="d0">4188165</data>
    </edge>
    <edge source="ITA" target="KOR">
      <data key="d0">40636918</data>
    </edge>
    <edge source="ITA" target="LBN">
      <data key="d0">2744942</data>
    </edge>
    <edge source="ITA" target="LVA">
      <data key="d0">44899</data>
    </edge>
    <edge source="ITA" target="LTU">
      <data key="d0">528189</data>
    </edge>
    <edge source="ITA" target="MDG">
      <data key="d0">118626</data>
    </edge>
    <edge source="ITA" target="MYS">
      <data key="d0">5233517</data>
    </edge>
    <edge source="ITA" target="MRT">
      <data key="d0">322095</data>
    </edge>
    <edge source="ITA" target="MUS">
      <data key="d0">180974</data>
    </edge>
    <edge source="ITA" target="MEX">
      <data key="d0">39432784</data>
    </edge>
    <edge source="ITA" target="MDA">
      <data key="d0">21412</data>
    </edge>
    <edge source="ITA" target="MAR">
      <data key="d0">4819285</data>
    </edge>
    <edge source="ITA" target="OMN">
      <data key="d0">31158</data>
    </edge>
    <edge source="ITA" target="NLD">
      <data key="d0">82213791</data>
    </edge>
    <edge source="ITA" target="NZL">
      <data key="d0">2136675</data>
    </edge>
    <edge source="ITA" target="NIC">
      <data key="d0">68092</data>
    </edge>
    <edge source="ITA" target="NER">
      <data key="d0">1276849</data>
    </edge>
    <edge source="ITA" target="NOR">
      <data key="d0">3253948</data>
    </edge>
    <edge source="ITA" target="PAK">
      <data key="d0">8598694</data>
    </edge>
    <edge source="ITA" target="PAN">
      <data key="d0">283007</data>
    </edge>
    <edge source="ITA" target="PRY">
      <data key="d0">479772</data>
    </edge>
    <edge source="ITA" target="PER">
      <data key="d0">780916</data>
    </edge>
    <edge source="ITA" target="PHL">
      <data key="d0">2226563</data>
    </edge>
    <edge source="ITA" target="POL">
      <data key="d0">13677368</data>
    </edge>
    <edge source="ITA" target="PRT">
      <data key="d0">18760524</data>
    </edge>
    <edge source="ITA" target="ROU">
      <data key="d0">6211506</data>
    </edge>
    <edge source="ITA" target="RUS">
      <data key="d0">4155002</data>
    </edge>
    <edge source="ITA" target="SAU">
      <data key="d0">11119387</data>
    </edge>
    <edge source="ITA" target="SEN">
      <data key="d0">349471</data>
    </edge>
    <edge source="ITA" target="IND">
      <data key="d0">40998736</data>
    </edge>
    <edge source="ITA" target="SGP">
      <data key="d0">16912419</data>
    </edge>
    <edge source="ITA" target="SVK">
      <data key="d0">3273200</data>
    </edge>
    <edge source="ITA" target="VNM">
      <data key="d0">831410</data>
    </edge>
    <edge source="ITA" target="SVN">
      <data key="d0">19183890</data>
    </edge>
    <edge source="ITA" target="ZAF">
      <data key="d0">14943005</data>
    </edge>
    <edge source="ITA" target="ZWE">
      <data key="d0">435519</data>
    </edge>
    <edge source="ITA" target="ESP">
      <data key="d0">218519320</data>
    </edge>
    <edge source="ITA" target="SWE">
      <data key="d0">14743096</data>
    </edge>
    <edge source="ITA" target="CHE">
      <data key="d0">173714059</data>
    </edge>
    <edge source="ITA" target="THA">
      <data key="d0">8330394</data>
    </edge>
    <edge source="ITA" target="TGO">
      <data key="d0">21947</data>
    </edge>
    <edge source="ITA" target="ARE">
      <data key="d0">2471706</data>
    </edge>
    <edge source="ITA" target="TUN">
      <data key="d0">6869413</data>
    </edge>
    <edge source="ITA" target="TUR">
      <data key="d0">103692189</data>
    </edge>
    <edge source="ITA" target="UGA">
      <data key="d0">410407</data>
    </edge>
    <edge source="ITA" target="UKR">
      <data key="d0">836213</data>
    </edge>
    <edge source="ITA" target="MKD">
      <data key="d0">1522718</data>
    </edge>
    <edge source="ITA" target="EGY">
      <data key="d0">12677668</data>
    </edge>
    <edge source="ITA" target="GBR">
      <data key="d0">130342002</data>
    </edge>
    <edge source="ITA" target="TZA">
      <data key="d0">1898692</data>
    </edge>
    <edge source="ITA" target="USA">
      <data key="d0">640677116</data>
    </edge>
    <edge source="ITA" target="URY">
      <data key="d0">5020432</data>
    </edge>
    <edge source="ITA" target="SRB">
      <data key="d0">3985246</data>
    </edge>
    <edge source="KOR" target="DZA">
      <data key="d0">571746</data>
    </edge>
    <edge source="KOR" target="ARG">
      <data key="d0">10627799</data>
    </edge>
    <edge source="KOR" target="AUS">
      <data key="d0">35596275</data>
    </edge>
    <edge source="KOR" target="AUT">
      <data key="d0">1252959</data>
    </edge>
    <edge source="KOR" target="BEL">
      <data key="d0">45028083</data>
    </edge>
    <edge source="KOR" target="BOL">
      <data key="d0">17800</data>
    </edge>
    <edge source="KOR" target="BRA">
      <data key="d0">19286991</data>
    </edge>
    <edge source="KOR" target="BGR">
      <data key="d0">576552</data>
    </edge>
    <edge source="KOR" target="KHM">
      <data key="d0">387368</data>
    </edge>
    <edge source="KOR" target="CMR">
      <data key="d0">20400</data>
    </edge>
    <edge source="KOR" target="CAN">
      <data key="d0">5382233</data>
    </edge>
    <edge source="KOR" target="LKA">
      <data key="d0">994773</data>
    </edge>
    <edge source="KOR" target="CHL">
      <data key="d0">323117</data>
    </edge>
    <edge source="KOR" target="CHN">
      <data key="d0">1874676814</data>
    </edge>
    <edge source="KOR" target="COL">
      <data key="d0">1410790</data>
    </edge>
    <edge source="KOR" target="CRI">
      <data key="d0">1011701</data>
    </edge>
    <edge source="KOR" target="HRV">
      <data key="d0">348103</data>
    </edge>
    <edge source="KOR" target="BEN">
      <data key="d0">30788</data>
    </edge>
    <edge source="KOR" target="DNK">
      <data key="d0">1390504</data>
    </edge>
    <edge source="KOR" target="ECU">
      <data key="d0">1674956</data>
    </edge>
    <edge source="KOR" target="SLV">
      <data key="d0">226062</data>
    </edge>
    <edge source="KOR" target="FIN">
      <data key="d0">109377</data>
    </edge>
    <edge source="KOR" target="FRA">
      <data key="d0">35450027</data>
    </edge>
    <edge source="KOR" target="GMB">
      <data key="d0">42000</data>
    </edge>
    <edge source="KOR" target="PSE">
      <data key="d0">27805</data>
    </edge>
    <edge source="KOR" target="DEU">
      <data key="d0">54404732</data>
    </edge>
    <edge source="KOR" target="GHA">
      <data key="d0">153357</data>
    </edge>
    <edge source="KOR" target="GRC">
      <data key="d0">1276352</data>
    </edge>
    <edge source="KOR" target="GTM">
      <data key="d0">296233</data>
    </edge>
    <edge source="KOR" target="HND">
      <data key="d0">108473</data>
    </edge>
    <edge source="KOR" target="HKG">
      <data key="d0">237696000</data>
    </edge>
    <edge source="KOR" target="HUN">
      <data key="d0">614923</data>
    </edge>
    <edge source="KOR" target="IDN">
      <data key="d0">260774315</data>
    </edge>
    <edge source="KOR" target="IRL">
      <data key="d0">2295440</data>
    </edge>
    <edge source="KOR" target="ISR">
      <data key="d0">2778099</data>
    </edge>
    <edge source="KOR" target="ITA">
      <data key="d0">26145847</data>
    </edge>
    <edge source="KOR" target="CIV">
      <data key="d0">764785</data>
    </edge>
    <edge source="KOR" target="JAM">
      <data key="d0">68637</data>
    </edge>
    <edge source="KOR" target="JPN">
      <data key="d0">395663111</data>
    </edge>
    <edge source="KOR" target="JOR">
      <data key="d0">1501149</data>
    </edge>
    <edge source="KOR" target="LBN">
      <data key="d0">11199</data>
    </edge>
    <edge source="KOR" target="LVA">
      <data key="d0">47808</data>
    </edge>
    <edge source="KOR" target="LTU">
      <data key="d0">81317</data>
    </edge>
    <edge source="KOR" target="MDG">
      <data key="d0">254747</data>
    </edge>
    <edge source="KOR" target="MWI">
      <data key="d0">135454</data>
    </edge>
    <edge source="KOR" target="MYS">
      <data key="d0">135704941</data>
    </edge>
    <edge source="KOR" target="MUS">
      <data key="d0">11030</data>
    </edge>
    <edge source="KOR" target="MEX">
      <data key="d0">4371522</data>
    </edge>
    <edge source="KOR" target="MAR">
      <data key="d0">2553961</data>
    </edge>
    <edge source="KOR" target="MOZ">
      <data key="d0">88000</data>
    </edge>
    <edge source="KOR" target="OMN">
      <data key="d0">244000</data>
    </edge>
    <edge source="KOR" target="NLD">
      <data key="d0">123058538</data>
    </edge>
    <edge source="KOR" target="NZL">
      <data key="d0">3495899</data>
    </edge>
    <edge source="KOR" target="NIC">
      <data key="d0">285770</data>
    </edge>
    <edge source="KOR" target="NOR">
      <data key="d0">273807</data>
    </edge>
    <edge source="KOR" target="PAK">
      <data key="d0">76876610</data>
    </edge>
    <edge source="KOR" target="PAN">
      <data key="d0">304007</data>
    </edge>
    <edge source="KOR" target="PRY">
      <data key="d0">61394</data>
    </edge>
    <edge source="KOR" target="PER">
      <data key="d0">682657</data>
    </edge>
    <edge source="KOR" target="PHL">
      <data key="d0">87495806</data>
    </edge>
    <edge source="KOR" target="POL">
      <data key="d0">1293970</data>
    </edge>
    <edge source="KOR" target="PRT">
      <data key="d0">988144</data>
    </edge>
    <edge source="KOR" target="ROU">
      <data key="d0">83447</data>
    </edge>
    <edge source="KOR" target="RUS">
      <data key="d0">3827686</data>
    </edge>
    <edge source="KOR" target="SAU">
      <data key="d0">40568113</data>
    </edge>
    <edge source="KOR" target="SEN">
      <data key="d0">69588</data>
    </edge>
    <edge source="KOR" target="IND">
      <data key="d0">85539933</data>
    </edge>
    <edge source="KOR" target="SGP">
      <data key="d0">23344831</data>
    </edge>
    <edge source="KOR" target="VNM">
      <data key="d0">20663263</data>
    </edge>
    <edge source="KOR" target="SVN">
      <data key="d0">712042</data>
    </edge>
    <edge source="KOR" target="ZAF">
      <data key="d0">8889281</data>
    </edge>
    <edge source="KOR" target="ZWE">
      <data key="d0">172659</data>
    </edge>
    <edge source="KOR" target="ESP">
      <data key="d0">11201797</data>
    </edge>
    <edge source="KOR" target="CHE">
      <data key="d0">5925085</data>
    </edge>
    <edge source="KOR" target="THA">
      <data key="d0">119684053</data>
    </edge>
    <edge source="KOR" target="ARE">
      <data key="d0">10563922</data>
    </edge>
    <edge source="KOR" target="TUN">
      <data key="d0">770444</data>
    </edge>
    <edge source="KOR" target="TUR">
      <data key="d0">5513265</data>
    </edge>
    <edge source="KOR" target="UGA">
      <data key="d0">84566</data>
    </edge>
    <edge source="KOR" target="UKR">
      <data key="d0">214447</data>
    </edge>
    <edge source="KOR" target="EGY">
      <data key="d0">4320820</data>
    </edge>
    <edge source="KOR" target="GBR">
      <data key="d0">51152033</data>
    </edge>
    <edge source="KOR" target="TZA">
      <data key="d0">115783</data>
    </edge>
    <edge source="KOR" target="USA">
      <data key="d0">245099436</data>
    </edge>
    <edge source="KOR" target="URY">
      <data key="d0">1421880</data>
    </edge>
    <edge source="KOR" target="SRB">
      <data key="d0">46087</data>
    </edge>
    <edge source="NLD" target="DZA">
      <data key="d0">4110093</data>
    </edge>
    <edge source="NLD" target="AZE">
      <data key="d0">13808</data>
    </edge>
    <edge source="NLD" target="ARG">
      <data key="d0">7411055</data>
    </edge>
    <edge source="NLD" target="AUS">
      <data key="d0">13530630</data>
    </edge>
    <edge source="NLD" target="AUT">
      <data key="d0">44844662</data>
    </edge>
    <edge source="NLD" target="ARM">
      <data key="d0">17490</data>
    </edge>
    <edge source="NLD" target="BEL">
      <data key="d0">1296455971</data>
    </edge>
    <edge source="NLD" target="BOL">
      <data key="d0">91131</data>
    </edge>
    <edge source="NLD" target="BRA">
      <data key="d0">46380999</data>
    </edge>
    <edge source="NLD" target="BGR">
      <data key="d0">2180697</data>
    </edge>
    <edge source="NLD" target="BLR">
      <data key="d0">399503</data>
    </edge>
    <edge source="NLD" target="KHM">
      <data key="d0">16569</data>
    </edge>
    <edge source="NLD" target="CMR">
      <data key="d0">206195</data>
    </edge>
    <edge source="NLD" target="CAN">
      <data key="d0">35120356</data>
    </edge>
    <edge source="NLD" target="LKA">
      <data key="d0">668293</data>
    </edge>
    <edge source="NLD" target="CHL">
      <data key="d0">2702628</data>
    </edge>
    <edge source="NLD" target="CHN">
      <data key="d0">71224741</data>
    </edge>
    <edge source="NLD" target="COL">
      <data key="d0">11073779</data>
    </edge>
    <edge source="NLD" target="CRI">
      <data key="d0">298246</data>
    </edge>
    <edge source="NLD" target="HRV">
      <data key="d0">2223961</data>
    </edge>
    <edge source="NLD" target="CZE">
      <data key="d0">9049569</data>
    </edge>
    <edge source="NLD" target="BEN">
      <data key="d0">173977</data>
    </edge>
    <edge source="NLD" target="DNK">
      <data key="d0">28673999</data>
    </edge>
    <edge source="NLD" target="ECU">
      <data key="d0">767708</data>
    </edge>
    <edge source="NLD" target="SLV">
      <data key="d0">133474</data>
    </edge>
    <edge source="NLD" target="ETH">
      <data key="d0">402264</data>
    </edge>
    <edge source="NLD" target="EST">
      <data key="d0">96654</data>
    </edge>
    <edge source="NLD" target="FIN">
      <data key="d0">116332669</data>
    </edge>
    <edge source="NLD" target="FRA">
      <data key="d0">613579393</data>
    </edge>
    <edge source="NLD" target="GEO">
      <data key="d0">12887</data>
    </edge>
    <edge source="NLD" target="DEU">
      <data key="d0">1227442304</data>
    </edge>
    <edge source="NLD" target="GHA">
      <data key="d0">1564873</data>
    </edge>
    <edge source="NLD" target="GRC">
      <data key="d0">47103602</data>
    </edge>
    <edge source="NLD" target="GTM">
      <data key="d0">384775</data>
    </edge>
    <edge source="NLD" target="HND">
      <data key="d0">119667</data>
    </edge>
    <edge source="NLD" target="HKG">
      <data key="d0">23497951</data>
    </edge>
    <edge source="NLD" target="HUN">
      <data key="d0">8422700</data>
    </edge>
    <edge source="NLD" target="IDN">
      <data key="d0">25119896</data>
    </edge>
    <edge source="NLD" target="IRL">
      <data key="d0">15877939</data>
    </edge>
    <edge source="NLD" target="ISR">
      <data key="d0">21234408</data>
    </edge>
    <edge source="NLD" target="ITA">
      <data key="d0">389500606</data>
    </edge>
    <edge source="NLD" target="CIV">
      <data key="d0">2726561</data>
    </edge>
    <edge source="NLD" target="JAM">
      <data key="d0">212639</data>
    </edge>
    <edge source="NLD" target="JPN">
      <data key="d0">70503058</data>
    </edge>
    <edge source="NLD" target="KAZ">
      <data key="d0">166613</data>
    </edge>
    <edge source="NLD" target="JOR">
      <data key="d0">2665807</data>
    </edge>
    <edge source="NLD" target="KOR">
      <data key="d0">65529523</data>
    </edge>
    <edge source="NLD" target="LBN">
      <data key="d0">1809730</data>
    </edge>
    <edge source="NLD" target="LVA">
      <data key="d0">331385</data>
    </edge>
    <edge source="NLD" target="LTU">
      <data key="d0">1279514</data>
    </edge>
    <edge source="NLD" target="MDG">
      <data key="d0">51549</data>
    </edge>
    <edge source="NLD" target="MYS">
      <data key="d0">16830671</data>
    </edge>
    <edge source="NLD" target="MRT">
      <data key="d0">110462</data>
    </edge>
    <edge source="NLD" target="MUS">
      <data key="d0">473144</data>
    </edge>
    <edge source="NLD" target="MEX">
      <data key="d0">44471854</data>
    </edge>
    <edge source="NLD" target="MDA">
      <data key="d0">36821</data>
    </edge>
    <edge source="NLD" target="MAR">
      <data key="d0">4403737</data>
    </edge>
    <edge source="NLD" target="MOZ">
      <data key="d0">47867</data>
    </edge>
    <edge source="NLD" target="OMN">
      <data key="d0">510885</data>
    </edge>
    <edge source="NLD" target="NZL">
      <data key="d0">1680858</data>
    </edge>
    <edge source="NLD" target="NIC">
      <data key="d0">51549</data>
    </edge>
    <edge source="NLD" target="NER">
      <data key="d0">16569</data>
    </edge>
    <edge source="NLD" target="NOR">
      <data key="d0">40999676</data>
    </edge>
    <edge source="NLD" target="PAK">
      <data key="d0">3719795</data>
    </edge>
    <edge source="NLD" target="PAN">
      <data key="d0">2981544</data>
    </edge>
    <edge source="NLD" target="PRY">
      <data key="d0">114144</data>
    </edge>
    <edge source="NLD" target="PER">
      <data key="d0">1980945</data>
    </edge>
    <edge source="NLD" target="PHL">
      <data key="d0">4877802</data>
    </edge>
    <edge source="NLD" target="POL">
      <data key="d0">42260780</data>
    </edge>
    <edge source="NLD" target="PRT">
      <data key="d0">33521424</data>
    </edge>
    <edge source="NLD" target="ROU">
      <data key="d0">2837023</data>
    </edge>
    <edge source="NLD" target="RUS">
      <data key="d0">16265475</data>
    </edge>
    <edge source="NLD" target="SAU">
      <data key="d0">9631334</data>
    </edge>
    <edge source="NLD" target="SEN">
      <data key="d0">542183</data>
    </edge>
    <edge source="NLD" target="IND">
      <data key="d0">42828737</data>
    </edge>
    <edge source="NLD" target="SGP">
      <data key="d0">21483867</data>
    </edge>
    <edge source="NLD" target="SVK">
      <data key="d0">6189534</data>
    </edge>
    <edge source="NLD" target="VNM">
      <data key="d0">1753578</data>
    </edge>
    <edge source="NLD" target="SVN">
      <data key="d0">2770746</data>
    </edge>
    <edge source="NLD" target="ZAF">
      <data key="d0">21382611</data>
    </edge>
    <edge source="NLD" target="ZWE">
      <data key="d0">672895</data>
    </edge>
    <edge source="NLD" target="ESP">
      <data key="d0">214128035</data>
    </edge>
    <edge source="NLD" target="SWE">
      <data key="d0">91176873</data>
    </edge>
    <edge source="NLD" target="CHE">
      <data key="d0">89116764</data>
    </edge>
    <edge source="NLD" target="THA">
      <data key="d0">21437841</data>
    </edge>
    <edge source="NLD" target="TGO">
      <data key="d0">11967</data>
    </edge>
    <edge source="NLD" target="ARE">
      <data key="d0">6459244</data>
    </edge>
    <edge source="NLD" target="TUN">
      <data key="d0">1922953</data>
    </edge>
    <edge source="NLD" target="TUR">
      <data key="d0">52129606</data>
    </edge>
    <edge source="NLD" target="UGA">
      <data key="d0">269710</data>
    </edge>
    <edge source="NLD" target="UKR">
      <data key="d0">1876927</data>
    </edge>
    <edge source="NLD" target="MKD">
      <data key="d0">264187</data>
    </edge>
    <edge source="NLD" target="EGY">
      <data key="d0">19771712</data>
    </edge>
    <edge source="NLD" target="GBR">
      <data key="d0">494628783</data>
    </edge>
    <edge source="NLD" target="TZA">
      <data key="d0">544024</data>
    </edge>
    <edge source="NLD" target="USA">
      <data key="d0">346458310</data>
    </edge>
    <edge source="NLD" target="BFA">
      <data key="d0">220923</data>
    </edge>
    <edge source="NLD" target="URY">
      <data key="d0">504441</data>
    </edge>
    <edge source="NLD" target="SRB">
      <data key="d0">590049</data>
    </edge>
    <edge source="PRT" target="ARG">
      <data key="d0">13138</data>
    </edge>
    <edge source="PRT" target="BEL">
      <data key="d0">91266821</data>
    </edge>
    <edge source="PRT" target="BRA">
      <data key="d0">451720</data>
    </edge>
    <edge source="PRT" target="CAN">
      <data key="d0">73245</data>
    </edge>
    <edge source="PRT" target="CHL">
      <data key="d0">64152</data>
    </edge>
    <edge source="PRT" target="CHN">
      <data key="d0">49810</data>
    </edge>
    <edge source="PRT" target="CRI">
      <data key="d0">21587</data>
    </edge>
    <edge source="PRT" target="DNK">
      <data key="d0">88345</data>
    </edge>
    <edge source="PRT" target="FIN">
      <data key="d0">2297597</data>
    </edge>
    <edge source="PRT" target="FRA">
      <data key="d0">12146770</data>
    </edge>
    <edge source="PRT" target="DEU">
      <data key="d0">5799699</data>
    </edge>
    <edge source="PRT" target="GRC">
      <data key="d0">391853</data>
    </edge>
    <edge source="PRT" target="HKG">
      <data key="d0">46528</data>
    </edge>
    <edge source="PRT" target="HUN">
      <data key="d0">13979</data>
    </edge>
    <edge source="PRT" target="ISR">
      <data key="d0">190629</data>
    </edge>
    <edge source="PRT" target="ITA">
      <data key="d0">9430526</data>
    </edge>
    <edge source="PRT" target="JAM">
      <data key="d0">327467</data>
    </edge>
    <edge source="PRT" target="JPN">
      <data key="d0">5448698</data>
    </edge>
    <edge source="PRT" target="JOR">
      <data key="d0">74267</data>
    </edge>
    <edge source="PRT" target="KOR">
      <data key="d0">79706</data>
    </edge>
    <edge source="PRT" target="LBN">
      <data key="d0">12675</data>
    </edge>
    <edge source="PRT" target="MYS">
      <data key="d0">36791</data>
    </edge>
    <edge source="PRT" target="MEX">
      <data key="d0">672455</data>
    </edge>
    <edge source="PRT" target="MAR">
      <data key="d0">2946990</data>
    </edge>
    <edge source="PRT" target="MOZ">
      <data key="d0">111187</data>
    </edge>
    <edge source="PRT" target="NLD">
      <data key="d0">20678810</data>
    </edge>
    <edge source="PRT" target="NOR">
      <data key="d0">9749403</data>
    </edge>
    <edge source="PRT" target="PAK">
      <data key="d0">25974</data>
    </edge>
    <edge source="PRT" target="PER">
      <data key="d0">23407</data>
    </edge>
    <edge source="PRT" target="PHL">
      <data key="d0">24261</data>
    </edge>
    <edge source="PRT" target="RUS">
      <data key="d0">15051</data>
    </edge>
    <edge source="PRT" target="SAU">
      <data key="d0">30783</data>
    </edge>
    <edge source="PRT" target="IND">
      <data key="d0">15672</data>
    </edge>
    <edge source="PRT" target="SGP">
      <data key="d0">57537</data>
    </edge>
    <edge source="PRT" target="SVK">
      <data key="d0">77819</data>
    </edge>
    <edge source="PRT" target="SVN">
      <data key="d0">786580</data>
    </edge>
    <edge source="PRT" target="ESP">
      <data key="d0">61812119</data>
    </edge>
    <edge source="PRT" target="CHE">
      <data key="d0">75010</data>
    </edge>
    <edge source="PRT" target="ARE">
      <data key="d0">17858</data>
    </edge>
    <edge source="PRT" target="TUN">
      <data key="d0">323756</data>
    </edge>
    <edge source="PRT" target="TUR">
      <data key="d0">14117587</data>
    </edge>
    <edge source="PRT" target="EGY">
      <data key="d0">235058</data>
    </edge>
    <edge source="PRT" target="GBR">
      <data key="d0">24323797</data>
    </edge>
    <edge source="PRT" target="USA">
      <data key="d0">31685853</data>
    </edge>
    <edge source="SAU" target="AUT">
      <data key="d0">682934</data>
    </edge>
    <edge source="SAU" target="BEL">
      <data key="d0">41370452</data>
    </edge>
    <edge source="SAU" target="KHM">
      <data key="d0">2242403</data>
    </edge>
    <edge source="SAU" target="CAN">
      <data key="d0">501601</data>
    </edge>
    <edge source="SAU" target="LKA">
      <data key="d0">835734</data>
    </edge>
    <edge source="SAU" target="CHN">
      <data key="d0">74604627</data>
    </edge>
    <edge source="SAU" target="DNK">
      <data key="d0">70400</data>
    </edge>
    <edge source="SAU" target="ETH">
      <data key="d0">137600</data>
    </edge>
    <edge source="SAU" target="FRA">
      <data key="d0">1886669</data>
    </edge>
    <edge source="SAU" target="DEU">
      <data key="d0">664534</data>
    </edge>
    <edge source="SAU" target="GRC">
      <data key="d0">1353335</data>
    </edge>
    <edge source="SAU" target="HND">
      <data key="d0">3405071</data>
    </edge>
    <edge source="SAU" target="HKG">
      <data key="d0">51067264</data>
    </edge>
    <edge source="SAU" target="IDN">
      <data key="d0">63913147</data>
    </edge>
    <edge source="SAU" target="ITA">
      <data key="d0">78997165</data>
    </edge>
    <edge source="SAU" target="JPN">
      <data key="d0">214343201</data>
    </edge>
    <edge source="SAU" target="JOR">
      <data key="d0">899201</data>
    </edge>
    <edge source="SAU" target="KOR">
      <data key="d0">131703098</data>
    </edge>
    <edge source="SAU" target="MYS">
      <data key="d0">29369637</data>
    </edge>
    <edge source="SAU" target="MAR">
      <data key="d0">1890936</data>
    </edge>
    <edge source="SAU" target="OMN">
      <data key="d0">1927202</data>
    </edge>
    <edge source="SAU" target="NLD">
      <data key="d0">217907472</data>
    </edge>
    <edge source="SAU" target="PAK">
      <data key="d0">264952598</data>
    </edge>
    <edge source="SAU" target="PHL">
      <data key="d0">1273868</data>
    </edge>
    <edge source="SAU" target="PRT">
      <data key="d0">181067</data>
    </edge>
    <edge source="SAU" target="IND">
      <data key="d0">133666567</data>
    </edge>
    <edge source="SAU" target="SGP">
      <data key="d0">185468765</data>
    </edge>
    <edge source="SAU" target="VNM">
      <data key="d0">29067</data>
    </edge>
    <edge source="SAU" target="ZAF">
      <data key="d0">24544831</data>
    </edge>
    <edge source="SAU" target="ESP">
      <data key="d0">49704862</data>
    </edge>
    <edge source="SAU" target="SWE">
      <data key="d0">3824005</data>
    </edge>
    <edge source="SAU" target="CHE">
      <data key="d0">5605074</data>
    </edge>
    <edge source="SAU" target="THA">
      <data key="d0">78266765</data>
    </edge>
    <edge source="SAU" target="ARE">
      <data key="d0">14814685</data>
    </edge>
    <edge source="SAU" target="TUN">
      <data key="d0">478134</data>
    </edge>
    <edge source="SAU" target="TUR">
      <data key="d0">29245903</data>
    </edge>
    <edge source="SAU" target="UGA">
      <data key="d0">49600</data>
    </edge>
    <edge source="SAU" target="EGY">
      <data key="d0">54199001</data>
    </edge>
    <edge source="SAU" target="GBR">
      <data key="d0">17853889</data>
    </edge>
    <edge source="SAU" target="TZA">
      <data key="d0">86667</data>
    </edge>
    <edge source="SAU" target="USA">
      <data key="d0">462226711</data>
    </edge>
    <edge source="ESP" target="DZA">
      <data key="d0">7694222</data>
    </edge>
    <edge source="ESP" target="AZE">
      <data key="d0">23186</data>
    </edge>
    <edge source="ESP" target="ARG">
      <data key="d0">17708185</data>
    </edge>
    <edge source="ESP" target="AUS">
      <data key="d0">9695441</data>
    </edge>
    <edge source="ESP" target="AUT">
      <data key="d0">6331023</data>
    </edge>
    <edge source="ESP" target="BEL">
      <data key="d0">98681656</data>
    </edge>
    <edge source="ESP" target="BOL">
      <data key="d0">140717</data>
    </edge>
    <edge source="ESP" target="BWA">
      <data key="d0">20946</data>
    </edge>
    <edge source="ESP" target="BRA">
      <data key="d0">33951733</data>
    </edge>
    <edge source="ESP" target="BGR">
      <data key="d0">1759629</data>
    </edge>
    <edge source="ESP" target="BLR">
      <data key="d0">57884</data>
    </edge>
    <edge source="ESP" target="CMR">
      <data key="d0">96673</data>
    </edge>
    <edge source="ESP" target="CAN">
      <data key="d0">16849441</data>
    </edge>
    <edge source="ESP" target="LKA">
      <data key="d0">167833</data>
    </edge>
    <edge source="ESP" target="CHL">
      <data key="d0">5739019</data>
    </edge>
    <edge source="ESP" target="CHN">
      <data key="d0">19292347</data>
    </edge>
    <edge source="ESP" target="COL">
      <data key="d0">7375494</data>
    </edge>
    <edge source="ESP" target="CRI">
      <data key="d0">2622716</data>
    </edge>
    <edge source="ESP" target="HRV">
      <data key="d0">7012927</data>
    </edge>
    <edge source="ESP" target="CZE">
      <data key="d0">1538995</data>
    </edge>
    <edge source="ESP" target="DNK">
      <data key="d0">7678003</data>
    </edge>
    <edge source="ESP" target="ECU">
      <data key="d0">1066910</data>
    </edge>
    <edge source="ESP" target="SLV">
      <data key="d0">939415</data>
    </edge>
    <edge source="ESP" target="ETH">
      <data key="d0">77857</data>
    </edge>
    <edge source="ESP" target="EST">
      <data key="d0">198434</data>
    </edge>
    <edge source="ESP" target="FIN">
      <data key="d0">1532606</data>
    </edge>
    <edge source="ESP" target="FRA">
      <data key="d0">150217291</data>
    </edge>
    <edge source="ESP" target="DEU">
      <data key="d0">200011401</data>
    </edge>
    <edge source="ESP" target="GHA">
      <data key="d0">140678</data>
    </edge>
    <edge source="ESP" target="GRC">
      <data key="d0">15302800</data>
    </edge>
    <edge source="ESP" target="GTM">
      <data key="d0">744848</data>
    </edge>
    <edge source="ESP" target="HND">
      <data key="d0">40539</data>
    </edge>
    <edge source="ESP" target="HKG">
      <data key="d0">6898004</data>
    </edge>
    <edge source="ESP" target="HUN">
      <data key="d0">3072296</data>
    </edge>
    <edge source="ESP" target="IDN">
      <data key="d0">5933355</data>
    </edge>
    <edge source="ESP" target="IRL">
      <data key="d0">13665901</data>
    </edge>
    <edge source="ESP" target="ISR">
      <data key="d0">15429780</data>
    </edge>
    <edge source="ESP" target="ITA">
      <data key="d0">138595994</data>
    </edge>
    <edge source="ESP" target="CIV">
      <data key="d0">566671</data>
    </edge>
    <edge source="ESP" target="JAM">
      <data key="d0">1103632</data>
    </edge>
    <edge source="ESP" target="JPN">
      <data key="d0">63637641</data>
    </edge>
    <edge source="ESP" target="JOR">
      <data key="d0">1151248</data>
    </edge>
    <edge source="ESP" target="KOR">
      <data key="d0">24393527</data>
    </edge>
    <edge source="ESP" target="LBN">
      <data key="d0">1889319</data>
    </edge>
    <edge source="ESP" target="LVA">
      <data key="d0">31736</data>
    </edge>
    <edge source="ESP" target="LTU">
      <data key="d0">247569</data>
    </edge>
    <edge source="ESP" target="MDG">
      <data key="d0">83046</data>
    </edge>
    <edge source="ESP" target="MYS">
      <data key="d0">13124308</data>
    </edge>
    <edge source="ESP" target="MRT">
      <data key="d0">37698</data>
    </edge>
    <edge source="ESP" target="MUS">
      <data key="d0">33299</data>
    </edge>
    <edge source="ESP" target="MEX">
      <data key="d0">57653442</data>
    </edge>
    <edge source="ESP" target="MAR">
      <data key="d0">11812381</data>
    </edge>
    <edge source="ESP" target="MOZ">
      <data key="d0">13420</data>
    </edge>
    <edge source="ESP" target="OMN">
      <data key="d0">3742396</data>
    </edge>
    <edge source="ESP" target="NLD">
      <data key="d0">204535957</data>
    </edge>
    <edge source="ESP" target="NZL">
      <data key="d0">1190694</data>
    </edge>
    <edge source="ESP" target="NIC">
      <data key="d0">26956</data>
    </edge>
    <edge source="ESP" target="NOR">
      <data key="d0">1465281</data>
    </edge>
    <edge source="ESP" target="PAK">
      <data key="d0">3421689</data>
    </edge>
    <edge source="ESP" target="PAN">
      <data key="d0">784543</data>
    </edge>
    <edge source="ESP" target="PRY">
      <data key="d0">632510</data>
    </edge>
    <edge source="ESP" target="PER">
      <data key="d0">4876352</data>
    </edge>
    <edge source="ESP" target="PHL">
      <data key="d0">2844183</data>
    </edge>
    <edge source="ESP" target="POL">
      <data key="d0">4896682</data>
    </edge>
    <edge source="ESP" target="PRT">
      <data key="d0">100295581</data>
    </edge>
    <edge source="ESP" target="ROU">
      <data key="d0">871460</data>
    </edge>
    <edge source="ESP" target="RUS">
      <data key="d0">7582044</data>
    </edge>
    <edge source="ESP" target="SAU">
      <data key="d0">5061508</data>
    </edge>
    <edge source="ESP" target="SEN">
      <data key="d0">1107861</data>
    </edge>
    <edge source="ESP" target="IND">
      <data key="d0">34609534</data>
    </edge>
    <edge source="ESP" target="SGP">
      <data key="d0">26171418</data>
    </edge>
    <edge source="ESP" target="SVK">
      <data key="d0">375049</data>
    </edge>
    <edge source="ESP" target="VNM">
      <data key="d0">118870</data>
    </edge>
    <edge source="ESP" target="SVN">
      <data key="d0">3009685</data>
    </edge>
    <edge source="ESP" target="ZAF">
      <data key="d0">3918023</data>
    </edge>
    <edge source="ESP" target="ZWE">
      <data key="d0">33889</data>
    </edge>
    <edge source="ESP" target="SWE">
      <data key="d0">8016868</data>
    </edge>
    <edge source="ESP" target="CHE">
      <data key="d0">59957331</data>
    </edge>
    <edge source="ESP" target="THA">
      <data key="d0">3720021</data>
    </edge>
    <edge source="ESP" target="TGO">
      <data key="d0">14225</data>
    </edge>
    <edge source="ESP" target="ARE">
      <data key="d0">5056924</data>
    </edge>
    <edge source="ESP" target="TUN">
      <data key="d0">5460812</data>
    </edge>
    <edge source="ESP" target="TUR">
      <data key="d0">29541845</data>
    </edge>
    <edge source="ESP" target="UKR">
      <data key="d0">1425247</data>
    </edge>
    <edge source="ESP" target="EGY">
      <data key="d0">16133123</data>
    </edge>
    <edge source="ESP" target="GBR">
      <data key="d0">135528854</data>
    </edge>
    <edge source="ESP" target="USA">
      <data key="d0">169464811</data>
    </edge>
    <edge source="ESP" target="URY">
      <data key="d0">3516476</data>
    </edge>
    <edge source="ESP" target="SRB">
      <data key="d0">852495</data>
    </edge>
    <edge source="TUN" target="DZA">
      <data key="d0">100264</data>
    </edge>
    <edge source="TUN" target="DNK">
      <data key="d0">10210</data>
    </edge>
    <edge source="TUN" target="DEU">
      <data key="d0">381604</data>
    </edge>
    <edge source="TUN" target="MAR">
      <data key="d0">20221</data>
    </edge>
    <edge source="TUN" target="GBR">
      <data key="d0">31878</data>
    </edge>
    <edge source="UKR" target="AZE">
      <data key="d0">1855640</data>
    </edge>
    <edge source="UKR" target="AUS">
      <data key="d0">89740</data>
    </edge>
    <edge source="UKR" target="AUT">
      <data key="d0">366350</data>
    </edge>
    <edge source="UKR" target="BEL">
      <data key="d0">774690</data>
    </edge>
    <edge source="UKR" target="BRA">
      <data key="d0">1408800</data>
    </edge>
    <edge source="UKR" target="BGR">
      <data key="d0">925750</data>
    </edge>
    <edge source="UKR" target="BLR">
      <data key="d0">4326120</data>
    </edge>
    <edge source="UKR" target="CHN">
      <data key="d0">16646440</data>
    </edge>
    <edge source="UKR" target="HRV">
      <data key="d0">1303760</data>
    </edge>
    <edge source="UKR" target="CZE">
      <data key="d0">1258180</data>
    </edge>
    <edge source="UKR" target="EST">
      <data key="d0">203000</data>
    </edge>
    <edge source="UKR" target="FIN">
      <data key="d0">6204830</data>
    </edge>
    <edge source="UKR" target="FRA">
      <data key="d0">411300</data>
    </edge>
    <edge source="UKR" target="GEO">
      <data key="d0">1578870</data>
    </edge>
    <edge source="UKR" target="DEU">
      <data key="d0">6939470</data>
    </edge>
    <edge source="UKR" target="HUN">
      <data key="d0">31324060</data>
    </edge>
    <edge source="UKR" target="IDN">
      <data key="d0">29180</data>
    </edge>
    <edge source="UKR" target="ISR">
      <data key="d0">237830</data>
    </edge>
    <edge source="UKR" target="ITA">
      <data key="d0">7019500</data>
    </edge>
    <edge source="UKR" target="JPN">
      <data key="d0">33300</data>
    </edge>
    <edge source="UKR" target="KAZ">
      <data key="d0">74380</data>
    </edge>
    <edge source="UKR" target="KOR">
      <data key="d0">2784730</data>
    </edge>
    <edge source="UKR" target="LVA">
      <data key="d0">185530</data>
    </edge>
    <edge source="UKR" target="LTU">
      <data key="d0">250070</data>
    </edge>
    <edge source="UKR" target="MDA">
      <data key="d0">9152230</data>
    </edge>
    <edge source="UKR" target="NLD">
      <data key="d0">3010970</data>
    </edge>
    <edge source="UKR" target="NOR">
      <data key="d0">17700</data>
    </edge>
    <edge source="UKR" target="PAN">
      <data key="d0">132450</data>
    </edge>
    <edge source="UKR" target="POL">
      <data key="d0">34211800</data>
    </edge>
    <edge source="UKR" target="ROU">
      <data key="d0">2774410</data>
    </edge>
    <edge source="UKR" target="RUS">
      <data key="d0">26273590</data>
    </edge>
    <edge source="UKR" target="IND">
      <data key="d0">801790</data>
    </edge>
    <edge source="UKR" target="SGP">
      <data key="d0">385180</data>
    </edge>
    <edge source="UKR" target="SVK">
      <data key="d0">2836000</data>
    </edge>
    <edge source="UKR" target="SVN">
      <data key="d0">3126030</data>
    </edge>
    <edge source="UKR" target="ZAF">
      <data key="d0">17780</data>
    </edge>
    <edge source="UKR" target="ESP">
      <data key="d0">1481950</data>
    </edge>
    <edge source="UKR" target="SWE">
      <data key="d0">18190</data>
    </edge>
    <edge source="UKR" target="CHE">
      <data key="d0">39400</data>
    </edge>
    <edge source="UKR" target="TUR">
      <data key="d0">4239570</data>
    </edge>
    <edge source="UKR" target="MKD">
      <data key="d0">2358990</data>
    </edge>
    <edge source="UKR" target="GBR">
      <data key="d0">716670</data>
    </edge>
    <edge source="UKR" target="USA">
      <data key="d0">515290</data>
    </edge>
    <edge source="UKR" target="SRB">
      <data key="d0">18960</data>
    </edge>
    <edge source="MKD" target="ALB">
      <data key="d0">721315</data>
    </edge>
    <edge source="MKD" target="BGR">
      <data key="d0">263810</data>
    </edge>
    <edge source="MKD" target="HRV">
      <data key="d0">106740</data>
    </edge>
    <edge source="MKD" target="GRC">
      <data key="d0">50657</data>
    </edge>
    <edge source="MKD" target="SVN">
      <data key="d0">36132</data>
    </edge>
    <edge source="MKD" target="TUR">
      <data key="d0">406472</data>
    </edge>
    <edge source="MKD" target="SRB">
      <data key="d0">674052</data>
    </edge>
    <edge source="USA" target="DZA">
      <data key="d0">183193</data>
    </edge>
    <edge source="USA" target="AZE">
      <data key="d0">45284</data>
    </edge>
    <edge source="USA" target="ARG">
      <data key="d0">376071272</data>
    </edge>
    <edge source="USA" target="AUS">
      <data key="d0">353635470</data>
    </edge>
    <edge source="USA" target="AUT">
      <data key="d0">13027619</data>
    </edge>
    <edge source="USA" target="BEL">
      <data key="d0">1155042824</data>
    </edge>
    <edge source="USA" target="BOL">
      <data key="d0">1276519</data>
    </edge>
    <edge source="USA" target="BRA">
      <data key="d0">855090812</data>
    </edge>
    <edge source="USA" target="BGR">
      <data key="d0">435106</data>
    </edge>
    <edge source="USA" target="KHM">
      <data key="d0">25941</data>
    </edge>
    <edge source="USA" target="CAN">
      <data key="d0">2198182967</data>
    </edge>
    <edge source="USA" target="LKA">
      <data key="d0">2145287</data>
    </edge>
    <edge source="USA" target="CHL">
      <data key="d0">64227016</data>
    </edge>
    <edge source="USA" target="CHN">
      <data key="d0">471596800</data>
    </edge>
    <edge source="USA" target="COL">
      <data key="d0">375732196</data>
    </edge>
    <edge source="USA" target="CRI">
      <data key="d0">23898570</data>
    </edge>
    <edge source="USA" target="HRV">
      <data key="d0">11255266</data>
    </edge>
    <edge source="USA" target="CZE">
      <data key="d0">581585</data>
    </edge>
    <edge source="USA" target="DNK">
      <data key="d0">30085149</data>
    </edge>
    <edge source="USA" target="ECU">
      <data key="d0">29889862</data>
    </edge>
    <edge source="USA" target="SLV">
      <data key="d0">8263503</data>
    </edge>
    <edge source="USA" target="EST">
      <data key="d0">74781</data>
    </edge>
    <edge source="USA" target="FIN">
      <data key="d0">14471365</data>
    </edge>
    <edge source="USA" target="FRA">
      <data key="d0">588270305</data>
    </edge>
    <edge source="USA" target="GEO">
      <data key="d0">5257916</data>
    </edge>
    <edge source="USA" target="DEU">
      <data key="d0">421716714</data>
    </edge>
    <edge source="USA" target="GHA">
      <data key="d0">1760490</data>
    </edge>
    <edge source="USA" target="GRC">
      <data key="d0">5760850</data>
    </edge>
    <edge source="USA" target="GTM">
      <data key="d0">23994885</data>
    </edge>
    <edge source="USA" target="HND">
      <data key="d0">6979904</data>
    </edge>
    <edge source="USA" target="HKG">
      <data key="d0">172694852</data>
    </edge>
    <edge source="USA" target="HUN">
      <data key="d0">3955317</data>
    </edge>
    <edge source="USA" target="IDN">
      <data key="d0">147337649</data>
    </edge>
    <edge source="USA" target="IRL">
      <data key="d0">512049575</data>
    </edge>
    <edge source="USA" target="ISR">
      <data key="d0">77368628</data>
    </edge>
    <edge source="USA" target="ITA">
      <data key="d0">716794467</data>
    </edge>
    <edge source="USA" target="CIV">
      <data key="d0">170912</data>
    </edge>
    <edge source="USA" target="JAM">
      <data key="d0">20577553</data>
    </edge>
    <edge source="USA" target="JPN">
      <data key="d0">1307230790</data>
    </edge>
    <edge source="USA" target="KAZ">
      <data key="d0">1314857</data>
    </edge>
    <edge source="USA" target="JOR">
      <data key="d0">2116446</data>
    </edge>
    <edge source="USA" target="KOR">
      <data key="d0">1018471118</data>
    </edge>
    <edge source="USA" target="LBN">
      <data key="d0">1825064</data>
    </edge>
    <edge source="USA" target="LVA">
      <data key="d0">2663842</data>
    </edge>
    <edge source="USA" target="LTU">
      <data key="d0">86604</data>
    </edge>
    <edge source="USA" target="MYS">
      <data key="d0">133978466</data>
    </edge>
    <edge source="USA" target="MUS">
      <data key="d0">98748</data>
    </edge>
    <edge source="USA" target="MEX">
      <data key="d0">2005256708</data>
    </edge>
    <edge source="USA" target="MDA">
      <data key="d0">40950</data>
    </edge>
    <edge source="USA" target="MAR">
      <data key="d0">3492351</data>
    </edge>
    <edge source="USA" target="OMN">
      <data key="d0">2089044</data>
    </edge>
    <edge source="USA" target="NAM">
      <data key="d0">337636</data>
    </edge>
    <edge source="USA" target="NLD">
      <data key="d0">1558128093</data>
    </edge>
    <edge source="USA" target="NZL">
      <data key="d0">61267779</data>
    </edge>
    <edge source="USA" target="NIC">
      <data key="d0">2680500</data>
    </edge>
    <edge source="USA" target="NER">
      <data key="d0">364267</data>
    </edge>
    <edge source="USA" target="NOR">
      <data key="d0">50616515</data>
    </edge>
    <edge source="USA" target="PAK">
      <data key="d0">37189104</data>
    </edge>
    <edge source="USA" target="PAN">
      <data key="d0">15978928</data>
    </edge>
    <edge source="USA" target="PRY">
      <data key="d0">1547792</data>
    </edge>
    <edge source="USA" target="PER">
      <data key="d0">56350113</data>
    </edge>
    <edge source="USA" target="PHL">
      <data key="d0">40053748</data>
    </edge>
    <edge source="USA" target="POL">
      <data key="d0">16778432</data>
    </edge>
    <edge source="USA" target="PRT">
      <data key="d0">7060916</data>
    </edge>
    <edge source="USA" target="ROU">
      <data key="d0">1205841</data>
    </edge>
    <edge source="USA" target="RUS">
      <data key="d0">19941902</data>
    </edge>
    <edge source="USA" target="SAU">
      <data key="d0">28182468</data>
    </edge>
    <edge source="USA" target="SEN">
      <data key="d0">685918</data>
    </edge>
    <edge source="USA" target="IND">
      <data key="d0">226647748</data>
    </edge>
    <edge source="USA" target="SGP">
      <data key="d0">371079321</data>
    </edge>
    <edge source="USA" target="SVK">
      <data key="d0">70669</data>
    </edge>
    <edge source="USA" target="VNM">
      <data key="d0">6274507</data>
    </edge>
    <edge source="USA" target="SVN">
      <data key="d0">6180786</data>
    </edge>
    <edge source="USA" target="ZAF">
      <data key="d0">142391410</data>
    </edge>
    <edge source="USA" target="ZWE">
      <data key="d0">294013</data>
    </edge>
    <edge source="USA" target="ESP">
      <data key="d0">151762086</data>
    </edge>
    <edge source="USA" target="SWE">
      <data key="d0">34680506</data>
    </edge>
    <edge source="USA" target="CHE">
      <data key="d0">316314975</data>
    </edge>
    <edge source="USA" target="THA">
      <data key="d0">184466579</data>
    </edge>
    <edge source="USA" target="ARE">
      <data key="d0">21140143</data>
    </edge>
    <edge source="USA" target="TUN">
      <data key="d0">1232659</data>
    </edge>
    <edge source="USA" target="TUR">
      <data key="d0">152958666</data>
    </edge>
    <edge source="USA" target="UGA">
      <data key="d0">81984</data>
    </edge>
    <edge source="USA" target="UKR">
      <data key="d0">1111629</data>
    </edge>
    <edge source="USA" target="MKD">
      <data key="d0">408750</data>
    </edge>
    <edge source="USA" target="EGY">
      <data key="d0">21222495</data>
    </edge>
    <edge source="USA" target="GBR">
      <data key="d0">645433998</data>
    </edge>
    <edge source="USA" target="TZA">
      <data key="d0">713100</data>
    </edge>
    <edge source="USA" target="BFA">
      <data key="d0">51455</data>
    </edge>
    <edge source="USA" target="URY">
      <data key="d0">4446125</data>
    </edge>
    <edge source="AZE" target="BGR">
      <data key="d0">107575</data>
    </edge>
    <edge source="AZE" target="GEO">
      <data key="d0">772945</data>
    </edge>
    <edge source="AZE" target="ISR">
      <data key="d0">1232521</data>
    </edge>
    <edge source="AZE" target="ITA">
      <data key="d0">547821</data>
    </edge>
    <edge source="AZE" target="KAZ">
      <data key="d0">329852</data>
    </edge>
    <edge source="AZE" target="LVA">
      <data key="d0">45415</data>
    </edge>
    <edge source="AZE" target="NLD">
      <data key="d0">1581475</data>
    </edge>
    <edge source="AZE" target="POL">
      <data key="d0">469763</data>
    </edge>
    <edge source="AZE" target="RUS">
      <data key="d0">3372866</data>
    </edge>
    <edge source="AZE" target="SVK">
      <data key="d0">13800</data>
    </edge>
    <edge source="AZE" target="TUR">
      <data key="d0">630249</data>
    </edge>
    <edge source="AZE" target="UKR">
      <data key="d0">208538</data>
    </edge>
    <edge source="BGR" target="ALB">
      <data key="d0">18812</data>
    </edge>
    <edge source="BGR" target="AZE">
      <data key="d0">77325</data>
    </edge>
    <edge source="BGR" target="ARG">
      <data key="d0">26879</data>
    </edge>
    <edge source="BGR" target="AUT">
      <data key="d0">497251</data>
    </edge>
    <edge source="BGR" target="ARM">
      <data key="d0">10458</data>
    </edge>
    <edge source="BGR" target="BEL">
      <data key="d0">1876180</data>
    </edge>
    <edge source="BGR" target="BLR">
      <data key="d0">17018</data>
    </edge>
    <edge source="BGR" target="CAN">
      <data key="d0">129954</data>
    </edge>
    <edge source="BGR" target="CHN">
      <data key="d0">2339342</data>
    </edge>
    <edge source="BGR" target="HRV">
      <data key="d0">1838255</data>
    </edge>
    <edge source="BGR" target="CZE">
      <data key="d0">52145</data>
    </edge>
    <edge source="BGR" target="FRA">
      <data key="d0">179874</data>
    </edge>
    <edge source="BGR" target="GEO">
      <data key="d0">84573</data>
    </edge>
    <edge source="BGR" target="DEU">
      <data key="d0">1003584</data>
    </edge>
    <edge source="BGR" target="GRC">
      <data key="d0">2519924</data>
    </edge>
    <edge source="BGR" target="HUN">
      <data key="d0">1882645</data>
    </edge>
    <edge source="BGR" target="IDN">
      <data key="d0">719031</data>
    </edge>
    <edge source="BGR" target="ITA">
      <data key="d0">15774708</data>
    </edge>
    <edge source="BGR" target="KAZ">
      <data key="d0">23242</data>
    </edge>
    <edge source="BGR" target="MDA">
      <data key="d0">250969</data>
    </edge>
    <edge source="BGR" target="NLD">
      <data key="d0">6692940</data>
    </edge>
    <edge source="BGR" target="NOR">
      <data key="d0">966033</data>
    </edge>
    <edge source="BGR" target="PAK">
      <data key="d0">441170</data>
    </edge>
    <edge source="BGR" target="POL">
      <data key="d0">27600</data>
    </edge>
    <edge source="BGR" target="PRT">
      <data key="d0">1771454</data>
    </edge>
    <edge source="BGR" target="ROU">
      <data key="d0">5516396</data>
    </edge>
    <edge source="BGR" target="RUS">
      <data key="d0">239883</data>
    </edge>
    <edge source="BGR" target="IND">
      <data key="d0">3812695</data>
    </edge>
    <edge source="BGR" target="SGP">
      <data key="d0">13157</data>
    </edge>
    <edge source="BGR" target="SVK">
      <data key="d0">15504</data>
    </edge>
    <edge source="BGR" target="VNM">
      <data key="d0">286169</data>
    </edge>
    <edge source="BGR" target="SVN">
      <data key="d0">48198</data>
    </edge>
    <edge source="BGR" target="ESP">
      <data key="d0">3486577</data>
    </edge>
    <edge source="BGR" target="SWE">
      <data key="d0">27074</data>
    </edge>
    <edge source="BGR" target="CHE">
      <data key="d0">26685</data>
    </edge>
    <edge source="BGR" target="TUR">
      <data key="d0">38814750</data>
    </edge>
    <edge source="BGR" target="UKR">
      <data key="d0">195870</data>
    </edge>
    <edge source="BGR" target="MKD">
      <data key="d0">1401299</data>
    </edge>
    <edge source="BGR" target="EGY">
      <data key="d0">171937</data>
    </edge>
    <edge source="BGR" target="GBR">
      <data key="d0">640287</data>
    </edge>
    <edge source="BGR" target="SRB">
      <data key="d0">1683004</data>
    </edge>
    <edge source="GEO" target="AZE">
      <data key="d0">32403</data>
    </edge>
    <edge source="GEO" target="RUS">
      <data key="d0">986987</data>
    </edge>
    <edge source="GEO" target="TUR">
      <data key="d0">63949</data>
    </edge>
    <edge source="ISR" target="ARG">
      <data key="d0">3128000</data>
    </edge>
    <edge source="ISR" target="AUS">
      <data key="d0">15346000</data>
    </edge>
    <edge source="ISR" target="AUT">
      <data key="d0">1138000</data>
    </edge>
    <edge source="ISR" target="BEL">
      <data key="d0">56326000</data>
    </edge>
    <edge source="ISR" target="BRA">
      <data key="d0">47843000</data>
    </edge>
    <edge source="ISR" target="BGR">
      <data key="d0">24000</data>
    </edge>
    <edge source="ISR" target="CMR">
      <data key="d0">47000</data>
    </edge>
    <edge source="ISR" target="CAN">
      <data key="d0">9679000</data>
    </edge>
    <edge source="ISR" target="LKA">
      <data key="d0">65000</data>
    </edge>
    <edge source="ISR" target="CHL">
      <data key="d0">1862000</data>
    </edge>
    <edge source="ISR" target="CHN">
      <data key="d0">11934000</data>
    </edge>
    <edge source="ISR" target="COL">
      <data key="d0">1377000</data>
    </edge>
    <edge source="ISR" target="CRI">
      <data key="d0">533000</data>
    </edge>
    <edge source="ISR" target="HRV">
      <data key="d0">342000</data>
    </edge>
    <edge source="ISR" target="CZE">
      <data key="d0">249000</data>
    </edge>
    <edge source="ISR" target="DNK">
      <data key="d0">754000</data>
    </edge>
    <edge source="ISR" target="ECU">
      <data key="d0">656000</data>
    </edge>
    <edge source="ISR" target="SLV">
      <data key="d0">224000</data>
    </edge>
    <edge source="ISR" target="ETH">
      <data key="d0">31000</data>
    </edge>
    <edge source="ISR" target="FIN">
      <data key="d0">983000</data>
    </edge>
    <edge source="ISR" target="FRA">
      <data key="d0">37938000</data>
    </edge>
    <edge source="ISR" target="DEU">
      <data key="d0">20083000</data>
    </edge>
    <edge source="ISR" target="GRC">
      <data key="d0">5899000</data>
    </edge>
    <edge source="ISR" target="GTM">
      <data key="d0">1346000</data>
    </edge>
    <edge source="ISR" target="HND">
      <data key="d0">670000</data>
    </edge>
    <edge source="ISR" target="HKG">
      <data key="d0">5141000</data>
    </edge>
    <edge source="ISR" target="HUN">
      <data key="d0">970000</data>
    </edge>
    <edge source="ISR" target="IDN">
      <data key="d0">2431000</data>
    </edge>
    <edge source="ISR" target="IRL">
      <data key="d0">2290000</data>
    </edge>
    <edge source="ISR" target="ITA">
      <data key="d0">58406000</data>
    </edge>
    <edge source="ISR" target="CIV">
      <data key="d0">65000</data>
    </edge>
    <edge source="ISR" target="JAM">
      <data key="d0">85000</data>
    </edge>
    <edge source="ISR" target="JPN">
      <data key="d0">49510000</data>
    </edge>
    <edge source="ISR" target="JOR">
      <data key="d0">574000</data>
    </edge>
    <edge source="ISR" target="KOR">
      <data key="d0">46629000</data>
    </edge>
    <edge source="ISR" target="LVA">
      <data key="d0">51000</data>
    </edge>
    <edge source="ISR" target="MYS">
      <data key="d0">2773000</data>
    </edge>
    <edge source="ISR" target="MUS">
      <data key="d0">227000</data>
    </edge>
    <edge source="ISR" target="MEX">
      <data key="d0">13287000</data>
    </edge>
    <edge source="ISR" target="MDA">
      <data key="d0">22000</data>
    </edge>
    <edge source="ISR" target="MAR">
      <data key="d0">1499000</data>
    </edge>
    <edge source="ISR" target="NLD">
      <data key="d0">53903000</data>
    </edge>
    <edge source="ISR" target="NZL">
      <data key="d0">1274000</data>
    </edge>
    <edge source="ISR" target="NIC">
      <data key="d0">43000</data>
    </edge>
    <edge source="ISR" target="NOR">
      <data key="d0">106000</data>
    </edge>
    <edge source="ISR" target="PAN">
      <data key="d0">35000</data>
    </edge>
    <edge source="ISR" target="PER">
      <data key="d0">161000</data>
    </edge>
    <edge source="ISR" target="PHL">
      <data key="d0">4308000</data>
    </edge>
    <edge source="ISR" target="POL">
      <data key="d0">1223000</data>
    </edge>
    <edge source="ISR" target="PRT">
      <data key="d0">62000</data>
    </edge>
    <edge source="ISR" target="ROU">
      <data key="d0">768000</data>
    </edge>
    <edge source="ISR" target="RUS">
      <data key="d0">3361000</data>
    </edge>
    <edge source="ISR" target="IND">
      <data key="d0">6506000</data>
    </edge>
    <edge source="ISR" target="SGP">
      <data key="d0">8635000</data>
    </edge>
    <edge source="ISR" target="SVK">
      <data key="d0">412000</data>
    </edge>
    <edge source="ISR" target="VNM">
      <data key="d0">1406000</data>
    </edge>
    <edge source="ISR" target="SVN">
      <data key="d0">8822000</data>
    </edge>
    <edge source="ISR" target="ZAF">
      <data key="d0">7606000</data>
    </edge>
    <edge source="ISR" target="ZWE">
      <data key="d0">2610000</data>
    </edge>
    <edge source="ISR" target="ESP">
      <data key="d0">60641000</data>
    </edge>
    <edge source="ISR" target="SWE">
      <data key="d0">138000</data>
    </edge>
    <edge source="ISR" target="CHE">
      <data key="d0">2831000</data>
    </edge>
    <edge source="ISR" target="THA">
      <data key="d0">7114000</data>
    </edge>
    <edge source="ISR" target="ARE">
      <data key="d0">17000</data>
    </edge>
    <edge source="ISR" target="TUR">
      <data key="d0">60257000</data>
    </edge>
    <edge source="ISR" target="UGA">
      <data key="d0">43000</data>
    </edge>
    <edge source="ISR" target="UKR">
      <data key="d0">8232000</data>
    </edge>
    <edge source="ISR" target="EGY">
      <data key="d0">1213000</data>
    </edge>
    <edge source="ISR" target="GBR">
      <data key="d0">26673000</data>
    </edge>
    <edge source="ISR" target="USA">
      <data key="d0">253035000</data>
    </edge>
    <edge source="ISR" target="URY">
      <data key="d0">1174000</data>
    </edge>
    <edge source="ISR" target="SRB">
      <data key="d0">122000</data>
    </edge>
    <edge source="KAZ" target="RUS">
      <data key="d0">164700</data>
    </edge>
    <edge source="LVA" target="ARG">
      <data key="d0">26943</data>
    </edge>
    <edge source="LVA" target="AUS">
      <data key="d0">12109</data>
    </edge>
    <edge source="LVA" target="BEL">
      <data key="d0">23957</data>
    </edge>
    <edge source="LVA" target="BLR">
      <data key="d0">768510</data>
    </edge>
    <edge source="LVA" target="CZE">
      <data key="d0">157135</data>
    </edge>
    <edge source="LVA" target="EST">
      <data key="d0">194345</data>
    </edge>
    <edge source="LVA" target="FRA">
      <data key="d0">18241</data>
    </edge>
    <edge source="LVA" target="DEU">
      <data key="d0">397907</data>
    </edge>
    <edge source="LVA" target="HUN">
      <data key="d0">22932</data>
    </edge>
    <edge source="LVA" target="IRL">
      <data key="d0">649881</data>
    </edge>
    <edge source="LVA" target="ISR">
      <data key="d0">13705</data>
    </edge>
    <edge source="LVA" target="JPN">
      <data key="d0">2893509</data>
    </edge>
    <edge source="LVA" target="LTU">
      <data key="d0">502322</data>
    </edge>
    <edge source="LVA" target="NLD">
      <data key="d0">23393</data>
    </edge>
    <edge source="LVA" target="RUS">
      <data key="d0">1359592</data>
    </edge>
    <edge source="LVA" target="IND">
      <data key="d0">418647</data>
    </edge>
    <edge source="LVA" target="SVN">
      <data key="d0">145511</data>
    </edge>
    <edge source="LVA" target="CHE">
      <data key="d0">814494</data>
    </edge>
    <edge source="LVA" target="UKR">
      <data key="d0">643809</data>
    </edge>
    <edge source="LVA" target="EGY">
      <data key="d0">43568</data>
    </edge>
    <edge source="LVA" target="USA">
      <data key="d0">53774</data>
    </edge>
    <edge source="POL" target="AUS">
      <data key="d0">165000</data>
    </edge>
    <edge source="POL" target="AUT">
      <data key="d0">5577000</data>
    </edge>
    <edge source="POL" target="BEL">
      <data key="d0">22400000</data>
    </edge>
    <edge source="POL" target="BRA">
      <data key="d0">1621000</data>
    </edge>
    <edge source="POL" target="BGR">
      <data key="d0">1470000</data>
    </edge>
    <edge source="POL" target="BLR">
      <data key="d0">3219000</data>
    </edge>
    <edge source="POL" target="CAN">
      <data key="d0">404000</data>
    </edge>
    <edge source="POL" target="CHN">
      <data key="d0">19139000</data>
    </edge>
    <edge source="POL" target="COL">
      <data key="d0">560000</data>
    </edge>
    <edge source="POL" target="CZE">
      <data key="d0">22218000</data>
    </edge>
    <edge source="POL" target="DNK">
      <data key="d0">3092000</data>
    </edge>
    <edge source="POL" target="FIN">
      <data key="d0">1180000</data>
    </edge>
    <edge source="POL" target="FRA">
      <data key="d0">7626000</data>
    </edge>
    <edge source="POL" target="DEU">
      <data key="d0">65061000</data>
    </edge>
    <edge source="POL" target="GRC">
      <data key="d0">68000</data>
    </edge>
    <edge source="POL" target="GTM">
      <data key="d0">493000</data>
    </edge>
    <edge source="POL" target="HUN">
      <data key="d0">3627000</data>
    </edge>
    <edge source="POL" target="IDN">
      <data key="d0">2027000</data>
    </edge>
    <edge source="POL" target="ITA">
      <data key="d0">29576000</data>
    </edge>
    <edge source="POL" target="JPN">
      <data key="d0">645000</data>
    </edge>
    <edge source="POL" target="KAZ">
      <data key="d0">51000</data>
    </edge>
    <edge source="POL" target="KOR">
      <data key="d0">10449000</data>
    </edge>
    <edge source="POL" target="LVA">
      <data key="d0">154000</data>
    </edge>
    <edge source="POL" target="LTU">
      <data key="d0">3920000</data>
    </edge>
    <edge source="POL" target="MEX">
      <data key="d0">595000</data>
    </edge>
    <edge source="POL" target="MAR">
      <data key="d0">1061000</data>
    </edge>
    <edge source="POL" target="NLD">
      <data key="d0">67287000</data>
    </edge>
    <edge source="POL" target="NOR">
      <data key="d0">263000</data>
    </edge>
    <edge source="POL" target="PAK">
      <data key="d0">1652000</data>
    </edge>
    <edge source="POL" target="PRY">
      <data key="d0">51000</data>
    </edge>
    <edge source="POL" target="PRT">
      <data key="d0">414000</data>
    </edge>
    <edge source="POL" target="ROU">
      <data key="d0">5395000</data>
    </edge>
    <edge source="POL" target="RUS">
      <data key="d0">2003000</data>
    </edge>
    <edge source="POL" target="SAU">
      <data key="d0">813000</data>
    </edge>
    <edge source="POL" target="IND">
      <data key="d0">68000</data>
    </edge>
    <edge source="POL" target="SGP">
      <data key="d0">183000</data>
    </edge>
    <edge source="POL" target="SVK">
      <data key="d0">36065000</data>
    </edge>
    <edge source="POL" target="VNM">
      <data key="d0">63000</data>
    </edge>
    <edge source="POL" target="SVN">
      <data key="d0">10408000</data>
    </edge>
    <edge source="POL" target="ZAF">
      <data key="d0">60000</data>
    </edge>
    <edge source="POL" target="ESP">
      <data key="d0">5228000</data>
    </edge>
    <edge source="POL" target="SWE">
      <data key="d0">2074000</data>
    </edge>
    <edge source="POL" target="CHE">
      <data key="d0">874000</data>
    </edge>
    <edge source="POL" target="THA">
      <data key="d0">11032000</data>
    </edge>
    <edge source="POL" target="ARE">
      <data key="d0">568000</data>
    </edge>
    <edge source="POL" target="TUN">
      <data key="d0">336000</data>
    </edge>
    <edge source="POL" target="TUR">
      <data key="d0">4797000</data>
    </edge>
    <edge source="POL" target="UKR">
      <data key="d0">2696000</data>
    </edge>
    <edge source="POL" target="MKD">
      <data key="d0">116000</data>
    </edge>
    <edge source="POL" target="EGY">
      <data key="d0">171000</data>
    </edge>
    <edge source="POL" target="GBR">
      <data key="d0">6123000</data>
    </edge>
    <edge source="POL" target="USA">
      <data key="d0">14924000</data>
    </edge>
    <edge source="POL" target="SRB">
      <data key="d0">2604000</data>
    </edge>
    <edge source="RUS" target="AZE">
      <data key="d0">531917</data>
    </edge>
    <edge source="RUS" target="ARG">
      <data key="d0">19635</data>
    </edge>
    <edge source="RUS" target="AUT">
      <data key="d0">2035442</data>
    </edge>
    <edge source="RUS" target="ARM">
      <data key="d0">639042</data>
    </edge>
    <edge source="RUS" target="BEL">
      <data key="d0">54251212</data>
    </edge>
    <edge source="RUS" target="BRA">
      <data key="d0">151512</data>
    </edge>
    <edge source="RUS" target="BGR">
      <data key="d0">384346</data>
    </edge>
    <edge source="RUS" target="CAN">
      <data key="d0">48858</data>
    </edge>
    <edge source="RUS" target="CHN">
      <data key="d0">239946381</data>
    </edge>
    <edge source="RUS" target="CZE">
      <data key="d0">381937</data>
    </edge>
    <edge source="RUS" target="DNK">
      <data key="d0">105056</data>
    </edge>
    <edge source="RUS" target="EST">
      <data key="d0">6991933</data>
    </edge>
    <edge source="RUS" target="FIN">
      <data key="d0">558841049</data>
    </edge>
    <edge source="RUS" target="FRA">
      <data key="d0">16627145</data>
    </edge>
    <edge source="RUS" target="GEO">
      <data key="d0">1467633</data>
    </edge>
    <edge source="RUS" target="DEU">
      <data key="d0">32276132</data>
    </edge>
    <edge source="RUS" target="GRC">
      <data key="d0">127683</data>
    </edge>
    <edge source="RUS" target="HKG">
      <data key="d0">43100</data>
    </edge>
    <edge source="RUS" target="HUN">
      <data key="d0">23783665</data>
    </edge>
    <edge source="RUS" target="IRL">
      <data key="d0">45000</data>
    </edge>
    <edge source="RUS" target="ISR">
      <data key="d0">296076</data>
    </edge>
    <edge source="RUS" target="ITA">
      <data key="d0">1317899</data>
    </edge>
    <edge source="RUS" target="JPN">
      <data key="d0">3347577</data>
    </edge>
    <edge source="RUS" target="KAZ">
      <data key="d0">16287957</data>
    </edge>
    <edge source="RUS" target="JOR">
      <data key="d0">15711</data>
    </edge>
    <edge source="RUS" target="KOR">
      <data key="d0">27714675</data>
    </edge>
    <edge source="RUS" target="KGZ">
      <data key="d0">3669755</data>
    </edge>
    <edge source="RUS" target="LVA">
      <data key="d0">50933550</data>
    </edge>
    <edge source="RUS" target="LTU">
      <data key="d0">12221558</data>
    </edge>
    <edge source="RUS" target="MYS">
      <data key="d0">31560</data>
    </edge>
    <edge source="RUS" target="MEX">
      <data key="d0">101052</data>
    </edge>
    <edge source="RUS" target="MDA">
      <data key="d0">379684</data>
    </edge>
    <edge source="RUS" target="NLD">
      <data key="d0">12998933</data>
    </edge>
    <edge source="RUS" target="PAK">
      <data key="d0">571514</data>
    </edge>
    <edge source="RUS" target="POL">
      <data key="d0">20794819</data>
    </edge>
    <edge source="RUS" target="ROU">
      <data key="d0">3762927</data>
    </edge>
    <edge source="RUS" target="SAU">
      <data key="d0">239943</data>
    </edge>
    <edge source="RUS" target="IND">
      <data key="d0">1785193</data>
    </edge>
    <edge source="RUS" target="SGP">
      <data key="d0">71800</data>
    </edge>
    <edge source="RUS" target="SVK">
      <data key="d0">17903092</data>
    </edge>
    <edge source="RUS" target="VNM">
      <data key="d0">33901</data>
    </edge>
    <edge source="RUS" target="SVN">
      <data key="d0">116963</data>
    </edge>
    <edge source="RUS" target="ZAF">
      <data key="d0">33765</data>
    </edge>
    <edge source="RUS" target="ESP">
      <data key="d0">262724</data>
    </edge>
    <edge source="RUS" target="SWE">
      <data key="d0">11727</data>
    </edge>
    <edge source="RUS" target="CHE">
      <data key="d0">266091</data>
    </edge>
    <edge source="RUS" target="TUR">
      <data key="d0">6282142</data>
    </edge>
    <edge source="RUS" target="UKR">
      <data key="d0">50435006</data>
    </edge>
    <edge source="RUS" target="GBR">
      <data key="d0">2770595</data>
    </edge>
    <edge source="RUS" target="USA">
      <data key="d0">16110187</data>
    </edge>
    <edge source="RUS" target="SRB">
      <data key="d0">124861</data>
    </edge>
    <edge source="SVK" target="ARG">
      <data key="d0">24225</data>
    </edge>
    <edge source="SVK" target="AUS">
      <data key="d0">1853489</data>
    </edge>
    <edge source="SVK" target="AUT">
      <data key="d0">12072807</data>
    </edge>
    <edge source="SVK" target="BEL">
      <data key="d0">5266172</data>
    </edge>
    <edge source="SVK" target="BRA">
      <data key="d0">1345884</data>
    </edge>
    <edge source="SVK" target="BGR">
      <data key="d0">3248465</data>
    </edge>
    <edge source="SVK" target="BLR">
      <data key="d0">39102</data>
    </edge>
    <edge source="SVK" target="CAN">
      <data key="d0">3141548</data>
    </edge>
    <edge source="SVK" target="CHL">
      <data key="d0">31764</data>
    </edge>
    <edge source="SVK" target="CHN">
      <data key="d0">119915</data>
    </edge>
    <edge source="SVK" target="HRV">
      <data key="d0">1078256</data>
    </edge>
    <edge source="SVK" target="CZE">
      <data key="d0">53503824</data>
    </edge>
    <edge source="SVK" target="DNK">
      <data key="d0">530672</data>
    </edge>
    <edge source="SVK" target="EST">
      <data key="d0">34351</data>
    </edge>
    <edge source="SVK" target="FIN">
      <data key="d0">969853</data>
    </edge>
    <edge source="SVK" target="FRA">
      <data key="d0">9588381</data>
    </edge>
    <edge source="SVK" target="DEU">
      <data key="d0">34795412</data>
    </edge>
    <edge source="SVK" target="GRC">
      <data key="d0">50116</data>
    </edge>
    <edge source="SVK" target="GTM">
      <data key="d0">36302</data>
    </edge>
    <edge source="SVK" target="HUN">
      <data key="d0">11020551</data>
    </edge>
    <edge source="SVK" target="IDN">
      <data key="d0">1211304</data>
    </edge>
    <edge source="SVK" target="ISR">
      <data key="d0">15989</data>
    </edge>
    <edge source="SVK" target="ITA">
      <data key="d0">19803584</data>
    </edge>
    <edge source="SVK" target="JPN">
      <data key="d0">5055372</data>
    </edge>
    <edge source="SVK" target="JOR">
      <data key="d0">44539</data>
    </edge>
    <edge source="SVK" target="KOR">
      <data key="d0">3672905</data>
    </edge>
    <edge source="SVK" target="MYS">
      <data key="d0">86138</data>
    </edge>
    <edge source="SVK" target="MEX">
      <data key="d0">96473</data>
    </edge>
    <edge source="SVK" target="MAR">
      <data key="d0">303017</data>
    </edge>
    <edge source="SVK" target="NLD">
      <data key="d0">21112934</data>
    </edge>
    <edge source="SVK" target="NZL">
      <data key="d0">226260</data>
    </edge>
    <edge source="SVK" target="NOR">
      <data key="d0">127600</data>
    </edge>
    <edge source="SVK" target="PHL">
      <data key="d0">642985</data>
    </edge>
    <edge source="SVK" target="POL">
      <data key="d0">32809634</data>
    </edge>
    <edge source="SVK" target="PRT">
      <data key="d0">89540</data>
    </edge>
    <edge source="SVK" target="ROU">
      <data key="d0">7779301</data>
    </edge>
    <edge source="SVK" target="IND">
      <data key="d0">2480796</data>
    </edge>
    <edge source="SVK" target="VNM">
      <data key="d0">108446</data>
    </edge>
    <edge source="SVK" target="SVN">
      <data key="d0">26101733</data>
    </edge>
    <edge source="SVK" target="ZAF">
      <data key="d0">85082</data>
    </edge>
    <edge source="SVK" target="ESP">
      <data key="d0">902407</data>
    </edge>
    <edge source="SVK" target="SWE">
      <data key="d0">561235</data>
    </edge>
    <edge source="SVK" target="CHE">
      <data key="d0">1578421</data>
    </edge>
    <edge source="SVK" target="THA">
      <data key="d0">697649</data>
    </edge>
    <edge source="SVK" target="TUR">
      <data key="d0">368262</data>
    </edge>
    <edge source="SVK" target="UKR">
      <data key="d0">703293</data>
    </edge>
    <edge source="SVK" target="MKD">
      <data key="d0">100590</data>
    </edge>
    <edge source="SVK" target="EGY">
      <data key="d0">630656</data>
    </edge>
    <edge source="SVK" target="GBR">
      <data key="d0">5613685</data>
    </edge>
    <edge source="SVK" target="USA">
      <data key="d0">7390299</data>
    </edge>
    <edge source="SVK" target="SRB">
      <data key="d0">862984</data>
    </edge>
    <edge source="TUR" target="ALB">
      <data key="d0">126128</data>
    </edge>
    <edge source="TUR" target="DZA">
      <data key="d0">346358</data>
    </edge>
    <edge source="TUR" target="AZE">
      <data key="d0">305166</data>
    </edge>
    <edge source="TUR" target="ARG">
      <data key="d0">238604</data>
    </edge>
    <edge source="TUR" target="AUS">
      <data key="d0">594678</data>
    </edge>
    <edge source="TUR" target="AUT">
      <data key="d0">11535</data>
    </edge>
    <edge source="TUR" target="BEL">
      <data key="d0">1157602</data>
    </edge>
    <edge source="TUR" target="BRA">
      <data key="d0">88185</data>
    </edge>
    <edge source="TUR" target="BGR">
      <data key="d0">1402512</data>
    </edge>
    <edge source="TUR" target="CMR">
      <data key="d0">18500</data>
    </edge>
    <edge source="TUR" target="CAN">
      <data key="d0">71888</data>
    </edge>
    <edge source="TUR" target="CHL">
      <data key="d0">52100</data>
    </edge>
    <edge source="TUR" target="CHN">
      <data key="d0">2238530</data>
    </edge>
    <edge source="TUR" target="ECU">
      <data key="d0">74000</data>
    </edge>
    <edge source="TUR" target="SLV">
      <data key="d0">970603</data>
    </edge>
    <edge source="TUR" target="FIN">
      <data key="d0">250608</data>
    </edge>
    <edge source="TUR" target="FRA">
      <data key="d0">585635</data>
    </edge>
    <edge source="TUR" target="GEO">
      <data key="d0">60058</data>
    </edge>
    <edge source="TUR" target="DEU">
      <data key="d0">5011584</data>
    </edge>
    <edge source="TUR" target="GHA">
      <data key="d0">23000</data>
    </edge>
    <edge source="TUR" target="GRC">
      <data key="d0">1248562</data>
    </edge>
    <edge source="TUR" target="GTM">
      <data key="d0">149210</data>
    </edge>
    <edge source="TUR" target="HKG">
      <data key="d0">247182</data>
    </edge>
    <edge source="TUR" target="HUN">
      <data key="d0">86081</data>
    </edge>
    <edge source="TUR" target="ISR">
      <data key="d0">917531</data>
    </edge>
    <edge source="TUR" target="ITA">
      <data key="d0">15535731</data>
    </edge>
    <edge source="TUR" target="KAZ">
      <data key="d0">180895</data>
    </edge>
    <edge source="TUR" target="JOR">
      <data key="d0">213453</data>
    </edge>
    <edge source="TUR" target="KOR">
      <data key="d0">883900</data>
    </edge>
    <edge source="TUR" target="KGZ">
      <data key="d0">45219</data>
    </edge>
    <edge source="TUR" target="LBN">
      <data key="d0">87817</data>
    </edge>
    <edge source="TUR" target="LTU">
      <data key="d0">1084391</data>
    </edge>
    <edge source="TUR" target="MEX">
      <data key="d0">84219</data>
    </edge>
    <edge source="TUR" target="MAR">
      <data key="d0">17860</data>
    </edge>
    <edge source="TUR" target="NLD">
      <data key="d0">10404183</data>
    </edge>
    <edge source="TUR" target="NOR">
      <data key="d0">230687</data>
    </edge>
    <edge source="TUR" target="PAK">
      <data key="d0">352242</data>
    </edge>
    <edge source="TUR" target="PAN">
      <data key="d0">100730</data>
    </edge>
    <edge source="TUR" target="PHL">
      <data key="d0">407130</data>
    </edge>
    <edge source="TUR" target="POL">
      <data key="d0">44946</data>
    </edge>
    <edge source="TUR" target="PRT">
      <data key="d0">7979295</data>
    </edge>
    <edge source="TUR" target="ROU">
      <data key="d0">1656195</data>
    </edge>
    <edge source="TUR" target="RUS">
      <data key="d0">191647</data>
    </edge>
    <edge source="TUR" target="SAU">
      <data key="d0">1963301</data>
    </edge>
    <edge source="TUR" target="IND">
      <data key="d0">5875922</data>
    </edge>
    <edge source="TUR" target="SGP">
      <data key="d0">51765</data>
    </edge>
    <edge source="TUR" target="SVK">
      <data key="d0">27820</data>
    </edge>
    <edge source="TUR" target="SVN">
      <data key="d0">12910</data>
    </edge>
    <edge source="TUR" target="ZAF">
      <data key="d0">310710</data>
    </edge>
    <edge source="TUR" target="ESP">
      <data key="d0">18990642</data>
    </edge>
    <edge source="TUR" target="SWE">
      <data key="d0">1039236</data>
    </edge>
    <edge source="TUR" target="CHE">
      <data key="d0">2641344</data>
    </edge>
    <edge source="TUR" target="THA">
      <data key="d0">601252</data>
    </edge>
    <edge source="TUR" target="ARE">
      <data key="d0">53477</data>
    </edge>
    <edge source="TUR" target="TUN">
      <data key="d0">75911</data>
    </edge>
    <edge source="TUR" target="UKR">
      <data key="d0">984704</data>
    </edge>
    <edge source="TUR" target="MKD">
      <data key="d0">277339</data>
    </edge>
    <edge source="TUR" target="EGY">
      <data key="d0">4207847</data>
    </edge>
    <edge source="TUR" target="GBR">
      <data key="d0">9821242</data>
    </edge>
    <edge source="TUR" target="TZA">
      <data key="d0">157600</data>
    </edge>
    <edge source="TUR" target="USA">
      <data key="d0">10272668</data>
    </edge>
    <edge source="TUR" target="URY">
      <data key="d0">376653</data>
    </edge>
    <edge source="TUR" target="SRB">
      <data key="d0">117937</data>
    </edge>
    <edge source="ARG" target="DZA">
      <data key="d0">662600</data>
    </edge>
    <edge source="ARG" target="AUS">
      <data key="d0">2512926</data>
    </edge>
    <edge source="ARG" target="BEL">
      <data key="d0">2423803</data>
    </edge>
    <edge source="ARG" target="BOL">
      <data key="d0">1645779</data>
    </edge>
    <edge source="ARG" target="BRA">
      <data key="d0">127462233</data>
    </edge>
    <edge source="ARG" target="CMR">
      <data key="d0">94000</data>
    </edge>
    <edge source="ARG" target="CAN">
      <data key="d0">247160</data>
    </edge>
    <edge source="ARG" target="CHL">
      <data key="d0">27634398</data>
    </edge>
    <edge source="ARG" target="CHN">
      <data key="d0">1646325</data>
    </edge>
    <edge source="ARG" target="COL">
      <data key="d0">3588098</data>
    </edge>
    <edge source="ARG" target="CRI">
      <data key="d0">78648</data>
    </edge>
    <edge source="ARG" target="CZE">
      <data key="d0">34500</data>
    </edge>
    <edge source="ARG" target="BEN">
      <data key="d0">607400</data>
    </edge>
    <edge source="ARG" target="DNK">
      <data key="d0">93552</data>
    </edge>
    <edge source="ARG" target="ECU">
      <data key="d0">1596828</data>
    </edge>
    <edge source="ARG" target="SLV">
      <data key="d0">31913</data>
    </edge>
    <edge source="ARG" target="FRA">
      <data key="d0">213248</data>
    </edge>
    <edge source="ARG" target="DEU">
      <data key="d0">18548048</data>
    </edge>
    <edge source="ARG" target="GTM">
      <data key="d0">151326</data>
    </edge>
    <edge source="ARG" target="HKG">
      <data key="d0">2676070</data>
    </edge>
    <edge source="ARG" target="HUN">
      <data key="d0">44600</data>
    </edge>
    <edge source="ARG" target="IDN">
      <data key="d0">233811</data>
    </edge>
    <edge source="ARG" target="IRL">
      <data key="d0">14573</data>
    </edge>
    <edge source="ARG" target="ISR">
      <data key="d0">600968</data>
    </edge>
    <edge source="ARG" target="ITA">
      <data key="d0">1480967</data>
    </edge>
    <edge source="ARG" target="CIV">
      <data key="d0">48000</data>
    </edge>
    <edge source="ARG" target="JAM">
      <data key="d0">1356801</data>
    </edge>
    <edge source="ARG" target="JPN">
      <data key="d0">9286999</data>
    </edge>
    <edge source="ARG" target="JOR">
      <data key="d0">54386</data>
    </edge>
    <edge source="ARG" target="KOR">
      <data key="d0">6530190</data>
    </edge>
    <edge source="ARG" target="MUS">
      <data key="d0">286715</data>
    </edge>
    <edge source="ARG" target="MEX">
      <data key="d0">6431010</data>
    </edge>
    <edge source="ARG" target="MAR">
      <data key="d0">302950</data>
    </edge>
    <edge source="ARG" target="NLD">
      <data key="d0">23814031</data>
    </edge>
    <edge source="ARG" target="PAK">
      <data key="d0">119726</data>
    </edge>
    <edge source="ARG" target="PAN">
      <data key="d0">3291768</data>
    </edge>
    <edge source="ARG" target="PRY">
      <data key="d0">4263927</data>
    </edge>
    <edge source="ARG" target="PER">
      <data key="d0">2245612</data>
    </edge>
    <edge source="ARG" target="PRT">
      <data key="d0">302265</data>
    </edge>
    <edge source="ARG" target="SAU">
      <data key="d0">612700</data>
    </edge>
    <edge source="ARG" target="SEN">
      <data key="d0">189346</data>
    </edge>
    <edge source="ARG" target="IND">
      <data key="d0">125215</data>
    </edge>
    <edge source="ARG" target="SGP">
      <data key="d0">16000</data>
    </edge>
    <edge source="ARG" target="SVN">
      <data key="d0">341400</data>
    </edge>
    <edge source="ARG" target="ZAF">
      <data key="d0">2011404</data>
    </edge>
    <edge source="ARG" target="ESP">
      <data key="d0">3148255</data>
    </edge>
    <edge source="ARG" target="CHE">
      <data key="d0">352179</data>
    </edge>
    <edge source="ARG" target="THA">
      <data key="d0">1470946</data>
    </edge>
    <edge source="ARG" target="ARE">
      <data key="d0">110850</data>
    </edge>
    <edge source="ARG" target="TUR">
      <data key="d0">701463</data>
    </edge>
    <edge source="ARG" target="EGY">
      <data key="d0">35727</data>
    </edge>
    <edge source="ARG" target="GBR">
      <data key="d0">1341844</data>
    </edge>
    <edge source="ARG" target="TZA">
      <data key="d0">46750</data>
    </edge>
    <edge source="ARG" target="USA">
      <data key="d0">46701162</data>
    </edge>
    <edge source="ARG" target="URY">
      <data key="d0">14660570</data>
    </edge>
    <edge source="AUS" target="ARG">
      <data key="d0">314395</data>
    </edge>
    <edge source="AUS" target="AUT">
      <data key="d0">491123</data>
    </edge>
    <edge source="AUS" target="BEL">
      <data key="d0">67182</data>
    </edge>
    <edge source="AUS" target="BRA">
      <data key="d0">2733108</data>
    </edge>
    <edge source="AUS" target="CAN">
      <data key="d0">467384</data>
    </edge>
    <edge source="AUS" target="LKA">
      <data key="d0">1730377</data>
    </edge>
    <edge source="AUS" target="CHL">
      <data key="d0">28335</data>
    </edge>
    <edge source="AUS" target="CHN">
      <data key="d0">951163</data>
    </edge>
    <edge source="AUS" target="COL">
      <data key="d0">71088</data>
    </edge>
    <edge source="AUS" target="DNK">
      <data key="d0">232269</data>
    </edge>
    <edge source="AUS" target="EST">
      <data key="d0">10409</data>
    </edge>
    <edge source="AUS" target="FRA">
      <data key="d0">213715</data>
    </edge>
    <edge source="AUS" target="DEU">
      <data key="d0">3839714</data>
    </edge>
    <edge source="AUS" target="GHA">
      <data key="d0">17738</data>
    </edge>
    <edge source="AUS" target="HKG">
      <data key="d0">1208405</data>
    </edge>
    <edge source="AUS" target="IDN">
      <data key="d0">5367159</data>
    </edge>
    <edge source="AUS" target="IRL">
      <data key="d0">1021148</data>
    </edge>
    <edge source="AUS" target="ISR">
      <data key="d0">379150</data>
    </edge>
    <edge source="AUS" target="ITA">
      <data key="d0">195306</data>
    </edge>
    <edge source="AUS" target="JPN">
      <data key="d0">12648108</data>
    </edge>
    <edge source="AUS" target="KOR">
      <data key="d0">1334370</data>
    </edge>
    <edge source="AUS" target="LBN">
      <data key="d0">57751</data>
    </edge>
    <edge source="AUS" target="MYS">
      <data key="d0">1367904</data>
    </edge>
    <edge source="AUS" target="MEX">
      <data key="d0">292973</data>
    </edge>
    <edge source="AUS" target="NLD">
      <data key="d0">228752</data>
    </edge>
    <edge source="AUS" target="NZL">
      <data key="d0">11274877</data>
    </edge>
    <edge source="AUS" target="PHL">
      <data key="d0">2425841</data>
    </edge>
    <edge source="AUS" target="SAU">
      <data key="d0">250424</data>
    </edge>
    <edge source="AUS" target="IND">
      <data key="d0">210799</data>
    </edge>
    <edge source="AUS" target="SGP">
      <data key="d0">835208</data>
    </edge>
    <edge source="AUS" target="VNM">
      <data key="d0">184334</data>
    </edge>
    <edge source="AUS" target="ZAF">
      <data key="d0">880721</data>
    </edge>
    <edge source="AUS" target="SWE">
      <data key="d0">16597</data>
    </edge>
    <edge source="AUS" target="CHE">
      <data key="d0">57374</data>
    </edge>
    <edge source="AUS" target="THA">
      <data key="d0">4862340</data>
    </edge>
    <edge source="AUS" target="ARE">
      <data key="d0">14079</data>
    </edge>
    <edge source="AUS" target="EGY">
      <data key="d0">58899</data>
    </edge>
    <edge source="AUS" target="GBR">
      <data key="d0">816520</data>
    </edge>
    <edge source="AUS" target="USA">
      <data key="d0">9187733</data>
    </edge>
    <edge source="AUS" target="URY">
      <data key="d0">22979</data>
    </edge>
    <edge source="BOL" target="ARG">
      <data key="d0">1019722</data>
    </edge>
    <edge source="BOL" target="BRA">
      <data key="d0">77319</data>
    </edge>
    <edge source="BOL" target="CHL">
      <data key="d0">416167</data>
    </edge>
    <edge source="BOL" target="NLD">
      <data key="d0">687621</data>
    </edge>
    <edge source="BOL" target="PER">
      <data key="d0">1810535</data>
    </edge>
    <edge source="BRA" target="ARG">
      <data key="d0">190735878</data>
    </edge>
    <edge source="BRA" target="AUS">
      <data key="d0">5673769</data>
    </edge>
    <edge source="BRA" target="BEL">
      <data key="d0">33879370</data>
    </edge>
    <edge source="BRA" target="BOL">
      <data key="d0">3873756</data>
    </edge>
    <edge source="BRA" target="CAN">
      <data key="d0">2440283</data>
    </edge>
    <edge source="BRA" target="CHL">
      <data key="d0">20367535</data>
    </edge>
    <edge source="BRA" target="CHN">
      <data key="d0">10921994</data>
    </edge>
    <edge source="BRA" target="COL">
      <data key="d0">20628722</data>
    </edge>
    <edge source="BRA" target="CRI">
      <data key="d0">3373496</data>
    </edge>
    <edge source="BRA" target="CZE">
      <data key="d0">52254</data>
    </edge>
    <edge source="BRA" target="DNK">
      <data key="d0">1001972</data>
    </edge>
    <edge source="BRA" target="ECU">
      <data key="d0">2331580</data>
    </edge>
    <edge source="BRA" target="SLV">
      <data key="d0">1139907</data>
    </edge>
    <edge source="BRA" target="FRA">
      <data key="d0">6911554</data>
    </edge>
    <edge source="BRA" target="GMB">
      <data key="d0">124090</data>
    </edge>
    <edge source="BRA" target="DEU">
      <data key="d0">48908718</data>
    </edge>
    <edge source="BRA" target="GHA">
      <data key="d0">241929</data>
    </edge>
    <edge source="BRA" target="GRC">
      <data key="d0">89786</data>
    </edge>
    <edge source="BRA" target="GTM">
      <data key="d0">6643085</data>
    </edge>
    <edge source="BRA" target="HND">
      <data key="d0">172654</data>
    </edge>
    <edge source="BRA" target="HKG">
      <data key="d0">6055934</data>
    </edge>
    <edge source="BRA" target="HUN">
      <data key="d0">282324</data>
    </edge>
    <edge source="BRA" target="IDN">
      <data key="d0">1385240</data>
    </edge>
    <edge source="BRA" target="IRL">
      <data key="d0">31896</data>
    </edge>
    <edge source="BRA" target="ISR">
      <data key="d0">8991449</data>
    </edge>
    <edge source="BRA" target="ITA">
      <data key="d0">6501815</data>
    </edge>
    <edge source="BRA" target="CIV">
      <data key="d0">2678701</data>
    </edge>
    <edge source="BRA" target="JAM">
      <data key="d0">3379080</data>
    </edge>
    <edge source="BRA" target="JPN">
      <data key="d0">94641047</data>
    </edge>
    <edge source="BRA" target="JOR">
      <data key="d0">22370</data>
    </edge>
    <edge source="BRA" target="KOR">
      <data key="d0">32626937</data>
    </edge>
    <edge source="BRA" target="MYS">
      <data key="d0">433477</data>
    </edge>
    <edge source="BRA" target="MEX">
      <data key="d0">11625790</data>
    </edge>
    <edge source="BRA" target="MAR">
      <data key="d0">84226</data>
    </edge>
    <edge source="BRA" target="NLD">
      <data key="d0">93253908</data>
    </edge>
    <edge source="BRA" target="NZL">
      <data key="d0">249334</data>
    </edge>
    <edge source="BRA" target="NOR">
      <data key="d0">190042</data>
    </edge>
    <edge source="BRA" target="PAK">
      <data key="d0">163058</data>
    </edge>
    <edge source="BRA" target="PAN">
      <data key="d0">856380</data>
    </edge>
    <edge source="BRA" target="PRY">
      <data key="d0">2306023</data>
    </edge>
    <edge source="BRA" target="PER">
      <data key="d0">4349939</data>
    </edge>
    <edge source="BRA" target="PHL">
      <data key="d0">2406830</data>
    </edge>
    <edge source="BRA" target="POL">
      <data key="d0">2882210</data>
    </edge>
    <edge source="BRA" target="PRT">
      <data key="d0">246119</data>
    </edge>
    <edge source="BRA" target="ROU">
      <data key="d0">33193</data>
    </edge>
    <edge source="BRA" target="SAU">
      <data key="d0">13373</data>
    </edge>
    <edge source="BRA" target="SEN">
      <data key="d0">76588</data>
    </edge>
    <edge source="BRA" target="IND">
      <data key="d0">9889881</data>
    </edge>
    <edge source="BRA" target="SGP">
      <data key="d0">13027984</data>
    </edge>
    <edge source="BRA" target="SVN">
      <data key="d0">994000</data>
    </edge>
    <edge source="BRA" target="ZAF">
      <data key="d0">25105008</data>
    </edge>
    <edge source="BRA" target="ESP">
      <data key="d0">9761873</data>
    </edge>
    <edge source="BRA" target="SWE">
      <data key="d0">155340</data>
    </edge>
    <edge source="BRA" target="CHE">
      <data key="d0">12527431</data>
    </edge>
    <edge source="BRA" target="THA">
      <data key="d0">2681006</data>
    </edge>
    <edge source="BRA" target="ARE">
      <data key="d0">33506</data>
    </edge>
    <edge source="BRA" target="TUR">
      <data key="d0">2152264</data>
    </edge>
    <edge source="BRA" target="UKR">
      <data key="d0">205005</data>
    </edge>
    <edge source="BRA" target="EGY">
      <data key="d0">777999</data>
    </edge>
    <edge source="BRA" target="GBR">
      <data key="d0">8355553</data>
    </edge>
    <edge source="BRA" target="USA">
      <data key="d0">393810068</data>
    </edge>
    <edge source="BRA" target="URY">
      <data key="d0">6344483</data>
    </edge>
    <edge source="CMR" target="FRA">
      <data key="d0">51300</data>
    </edge>
    <edge source="CMR" target="TGO">
      <data key="d0">312941</data>
    </edge>
    <edge source="CAN" target="ARG">
      <data key="d0">967029</data>
    </edge>
    <edge source="CAN" target="AUS">
      <data key="d0">2366263</data>
    </edge>
    <edge source="CAN" target="BEL">
      <data key="d0">9586540</data>
    </edge>
    <edge source="CAN" target="BRA">
      <data key="d0">4062372</data>
    </edge>
    <edge source="CAN" target="BGR">
      <data key="d0">39144</data>
    </edge>
    <edge source="CAN" target="CHL">
      <data key="d0">650239</data>
    </edge>
    <edge source="CAN" target="CHN">
      <data key="d0">123159263</data>
    </edge>
    <edge source="CAN" target="COL">
      <data key="d0">198305</data>
    </edge>
    <edge source="CAN" target="CRI">
      <data key="d0">358373</data>
    </edge>
    <edge source="CAN" target="DNK">
      <data key="d0">65221</data>
    </edge>
    <edge source="CAN" target="ECU">
      <data key="d0">103175</data>
    </edge>
    <edge source="CAN" target="SLV">
      <data key="d0">51896</data>
    </edge>
    <edge source="CAN" target="FIN">
      <data key="d0">965763</data>
    </edge>
    <edge source="CAN" target="FRA">
      <data key="d0">710548</data>
    </edge>
    <edge source="CAN" target="GEO">
      <data key="d0">2531321</data>
    </edge>
    <edge source="CAN" target="DEU">
      <data key="d0">5852398</data>
    </edge>
    <edge source="CAN" target="GHA">
      <data key="d0">59678</data>
    </edge>
    <edge source="CAN" target="GRC">
      <data key="d0">17888</data>
    </edge>
    <edge source="CAN" target="GTM">
      <data key="d0">11410</data>
    </edge>
    <edge source="CAN" target="HND">
      <data key="d0">44965</data>
    </edge>
    <edge source="CAN" target="HKG">
      <data key="d0">14935152</data>
    </edge>
    <edge source="CAN" target="HUN">
      <data key="d0">487090</data>
    </edge>
    <edge source="CAN" target="IDN">
      <data key="d0">18003320</data>
    </edge>
    <edge source="CAN" target="IRL">
      <data key="d0">602080</data>
    </edge>
    <edge source="CAN" target="ISR">
      <data key="d0">374270</data>
    </edge>
    <edge source="CAN" target="ITA">
      <data key="d0">6646118</data>
    </edge>
    <edge source="CAN" target="JAM">
      <data key="d0">32707</data>
    </edge>
    <edge source="CAN" target="JPN">
      <data key="d0">31555355</data>
    </edge>
    <edge source="CAN" target="JOR">
      <data key="d0">59895</data>
    </edge>
    <edge source="CAN" target="KOR">
      <data key="d0">94776394</data>
    </edge>
    <edge source="CAN" target="LBN">
      <data key="d0">21970</data>
    </edge>
    <edge source="CAN" target="MYS">
      <data key="d0">4266243</data>
    </edge>
    <edge source="CAN" target="MEX">
      <data key="d0">1457140</data>
    </edge>
    <edge source="CAN" target="MAR">
      <data key="d0">43593</data>
    </edge>
    <edge source="CAN" target="NLD">
      <data key="d0">32402297</data>
    </edge>
    <edge source="CAN" target="NZL">
      <data key="d0">38526</data>
    </edge>
    <edge source="CAN" target="NOR">
      <data key="d0">5073547</data>
    </edge>
    <edge source="CAN" target="PAK">
      <data key="d0">116522</data>
    </edge>
    <edge source="CAN" target="PAN">
      <data key="d0">370464</data>
    </edge>
    <edge source="CAN" target="PER">
      <data key="d0">323437</data>
    </edge>
    <edge source="CAN" target="PHL">
      <data key="d0">90837</data>
    </edge>
    <edge source="CAN" target="POL">
      <data key="d0">114451</data>
    </edge>
    <edge source="CAN" target="PRT">
      <data key="d0">71825</data>
    </edge>
    <edge source="CAN" target="RUS">
      <data key="d0">390248</data>
    </edge>
    <edge source="CAN" target="SAU">
      <data key="d0">58435</data>
    </edge>
    <edge source="CAN" target="IND">
      <data key="d0">975318</data>
    </edge>
    <edge source="CAN" target="SGP">
      <data key="d0">11109057</data>
    </edge>
    <edge source="CAN" target="SVN">
      <data key="d0">216556</data>
    </edge>
    <edge source="CAN" target="ZAF">
      <data key="d0">469991</data>
    </edge>
    <edge source="CAN" target="ESP">
      <data key="d0">288489</data>
    </edge>
    <edge source="CAN" target="SWE">
      <data key="d0">181975</data>
    </edge>
    <edge source="CAN" target="CHE">
      <data key="d0">660601</data>
    </edge>
    <edge source="CAN" target="THA">
      <data key="d0">14379456</data>
    </edge>
    <edge source="CAN" target="ARE">
      <data key="d0">97174</data>
    </edge>
    <edge source="CAN" target="TUR">
      <data key="d0">565724</data>
    </edge>
    <edge source="CAN" target="UGA">
      <data key="d0">1034927</data>
    </edge>
    <edge source="CAN" target="UKR">
      <data key="d0">2358069</data>
    </edge>
    <edge source="CAN" target="GBR">
      <data key="d0">21763723</data>
    </edge>
    <edge source="CAN" target="USA">
      <data key="d0">1917260905</data>
    </edge>
    <edge source="CAN" target="URY">
      <data key="d0">277963</data>
    </edge>
    <edge source="CHL" target="ARG">
      <data key="d0">19110768</data>
    </edge>
    <edge source="CHL" target="AUS">
      <data key="d0">210920</data>
    </edge>
    <edge source="CHL" target="AUT">
      <data key="d0">120481</data>
    </edge>
    <edge source="CHL" target="BOL">
      <data key="d0">723578</data>
    </edge>
    <edge source="CHL" target="BRA">
      <data key="d0">41700269</data>
    </edge>
    <edge source="CHL" target="CAN">
      <data key="d0">697627</data>
    </edge>
    <edge source="CHL" target="COL">
      <data key="d0">2591208</data>
    </edge>
    <edge source="CHL" target="CRI">
      <data key="d0">2103761</data>
    </edge>
    <edge source="CHL" target="DNK">
      <data key="d0">119750</data>
    </edge>
    <edge source="CHL" target="ECU">
      <data key="d0">2289357</data>
    </edge>
    <edge source="CHL" target="FRA">
      <data key="d0">37080538</data>
    </edge>
    <edge source="CHL" target="DEU">
      <data key="d0">103204</data>
    </edge>
    <edge source="CHL" target="GTM">
      <data key="d0">76988</data>
    </edge>
    <edge source="CHL" target="HND">
      <data key="d0">51344</data>
    </edge>
    <edge source="CHL" target="ISR">
      <data key="d0">59436</data>
    </edge>
    <edge source="CHL" target="ITA">
      <data key="d0">6853370</data>
    </edge>
    <edge source="CHL" target="JPN">
      <data key="d0">11239601</data>
    </edge>
    <edge source="CHL" target="KOR">
      <data key="d0">32115249</data>
    </edge>
    <edge source="CHL" target="MEX">
      <data key="d0">7709192</data>
    </edge>
    <edge source="CHL" target="NLD">
      <data key="d0">79639171</data>
    </edge>
    <edge source="CHL" target="NZL">
      <data key="d0">116750</data>
    </edge>
    <edge source="CHL" target="PAN">
      <data key="d0">106909</data>
    </edge>
    <edge source="CHL" target="PRY">
      <data key="d0">108894</data>
    </edge>
    <edge source="CHL" target="PER">
      <data key="d0">4427896</data>
    </edge>
    <edge source="CHL" target="IND">
      <data key="d0">114022</data>
    </edge>
    <edge source="CHL" target="ZAF">
      <data key="d0">1456013</data>
    </edge>
    <edge source="CHL" target="ESP">
      <data key="d0">17236692</data>
    </edge>
    <edge source="CHL" target="SWE">
      <data key="d0">332245</data>
    </edge>
    <edge source="CHL" target="GBR">
      <data key="d0">652291</data>
    </edge>
    <edge source="CHL" target="USA">
      <data key="d0">63581814</data>
    </edge>
    <edge source="CHL" target="URY">
      <data key="d0">175052</data>
    </edge>
    <edge source="CHN" target="DZA">
      <data key="d0">2816118</data>
    </edge>
    <edge source="CHN" target="ARG">
      <data key="d0">19513553</data>
    </edge>
    <edge source="CHN" target="AUS">
      <data key="d0">33554004</data>
    </edge>
    <edge source="CHN" target="AUT">
      <data key="d0">5212876</data>
    </edge>
    <edge source="CHN" target="BEL">
      <data key="d0">104155284</data>
    </edge>
    <edge source="CHN" target="BOL">
      <data key="d0">107401</data>
    </edge>
    <edge source="CHN" target="BWA">
      <data key="d0">32067</data>
    </edge>
    <edge source="CHN" target="BRA">
      <data key="d0">61713087</data>
    </edge>
    <edge source="CHN" target="BGR">
      <data key="d0">3405645</data>
    </edge>
    <edge source="CHN" target="BDI">
      <data key="d0">39500</data>
    </edge>
    <edge source="CHN" target="BLR">
      <data key="d0">247351</data>
    </edge>
    <edge source="CHN" target="KHM">
      <data key="d0">1957868</data>
    </edge>
    <edge source="CHN" target="CAN">
      <data key="d0">39493073</data>
    </edge>
    <edge source="CHN" target="LKA">
      <data key="d0">2203861</data>
    </edge>
    <edge source="CHN" target="CHL">
      <data key="d0">7887183</data>
    </edge>
    <edge source="CHN" target="COL">
      <data key="d0">5648915</data>
    </edge>
    <edge source="CHN" target="CRI">
      <data key="d0">791622</data>
    </edge>
    <edge source="CHN" target="HRV">
      <data key="d0">391933</data>
    </edge>
    <edge source="CHN" target="CZE">
      <data key="d0">2491269</data>
    </edge>
    <edge source="CHN" target="BEN">
      <data key="d0">1933666</data>
    </edge>
    <edge source="CHN" target="DNK">
      <data key="d0">11028397</data>
    </edge>
    <edge source="CHN" target="ECU">
      <data key="d0">1459459</data>
    </edge>
    <edge source="CHN" target="SLV">
      <data key="d0">473106</data>
    </edge>
    <edge source="CHN" target="ETH">
      <data key="d0">907395</data>
    </edge>
    <edge source="CHN" target="EST">
      <data key="d0">194595</data>
    </edge>
    <edge source="CHN" target="FIN">
      <data key="d0">5652535</data>
    </edge>
    <edge source="CHN" target="FRA">
      <data key="d0">46117700</data>
    </edge>
    <edge source="CHN" target="GEO">
      <data key="d0">31473</data>
    </edge>
    <edge source="CHN" target="PSE">
      <data key="d0">27500</data>
    </edge>
    <edge source="CHN" target="DEU">
      <data key="d0">183346774</data>
    </edge>
    <edge source="CHN" target="GHA">
      <data key="d0">1365570</data>
    </edge>
    <edge source="CHN" target="GRC">
      <data key="d0">5024953</data>
    </edge>
    <edge source="CHN" target="GTM">
      <data key="d0">4132231</data>
    </edge>
    <edge source="CHN" target="HND">
      <data key="d0">587850</data>
    </edge>
    <edge source="CHN" target="HKG">
      <data key="d0">148119707</data>
    </edge>
    <edge source="CHN" target="HUN">
      <data key="d0">4013718</data>
    </edge>
    <edge source="CHN" target="IDN">
      <data key="d0">64825157</data>
    </edge>
    <edge source="CHN" target="IRL">
      <data key="d0">2777191</data>
    </edge>
    <edge source="CHN" target="ISR">
      <data key="d0">36457600</data>
    </edge>
    <edge source="CHN" target="ITA">
      <data key="d0">113452457</data>
    </edge>
    <edge source="CHN" target="CIV">
      <data key="d0">1496122</data>
    </edge>
    <edge source="CHN" target="JAM">
      <data key="d0">510293</data>
    </edge>
    <edge source="CHN" target="JPN">
      <data key="d0">346143922</data>
    </edge>
    <edge source="CHN" target="KAZ">
      <data key="d0">2584488</data>
    </edge>
    <edge source="CHN" target="JOR">
      <data key="d0">3995757</data>
    </edge>
    <edge source="CHN" target="KOR">
      <data key="d0">251846860</data>
    </edge>
    <edge source="CHN" target="KGZ">
      <data key="d0">164511</data>
    </edge>
    <edge source="CHN" target="LBN">
      <data key="d0">1377117</data>
    </edge>
    <edge source="CHN" target="LVA">
      <data key="d0">2311430</data>
    </edge>
    <edge source="CHN" target="LTU">
      <data key="d0">611452</data>
    </edge>
    <edge source="CHN" target="MWI">
      <data key="d0">88063</data>
    </edge>
    <edge source="CHN" target="MYS">
      <data key="d0">20926271</data>
    </edge>
    <edge source="CHN" target="MRT">
      <data key="d0">345353</data>
    </edge>
    <edge source="CHN" target="MUS">
      <data key="d0">563087</data>
    </edge>
    <edge source="CHN" target="MEX">
      <data key="d0">20343385</data>
    </edge>
    <edge source="CHN" target="MAR">
      <data key="d0">986121</data>
    </edge>
    <edge source="CHN" target="OMN">
      <data key="d0">203707</data>
    </edge>
    <edge source="CHN" target="NAM">
      <data key="d0">121712</data>
    </edge>
    <edge source="CHN" target="NLD">
      <data key="d0">155929308</data>
    </edge>
    <edge source="CHN" target="NZL">
      <data key="d0">5333903</data>
    </edge>
    <edge source="CHN" target="NIC">
      <data key="d0">78532</data>
    </edge>
    <edge source="CHN" target="NER">
      <data key="d0">411975</data>
    </edge>
    <edge source="CHN" target="NOR">
      <data key="d0">1751385</data>
    </edge>
    <edge source="CHN" target="PAK">
      <data key="d0">30199269</data>
    </edge>
    <edge source="CHN" target="PAN">
      <data key="d0">423667</data>
    </edge>
    <edge source="CHN" target="PRY">
      <data key="d0">1646078</data>
    </edge>
    <edge source="CHN" target="PER">
      <data key="d0">2223839</data>
    </edge>
    <edge source="CHN" target="PHL">
      <data key="d0">15993924</data>
    </edge>
    <edge source="CHN" target="POL">
      <data key="d0">10766838</data>
    </edge>
    <edge source="CHN" target="PRT">
      <data key="d0">1215701</data>
    </edge>
    <edge source="CHN" target="ROU">
      <data key="d0">2756049</data>
    </edge>
    <edge source="CHN" target="RUS">
      <data key="d0">23588627</data>
    </edge>
    <edge source="CHN" target="SAU">
      <data key="d0">8534200</data>
    </edge>
    <edge source="CHN" target="SEN">
      <data key="d0">242283</data>
    </edge>
    <edge source="CHN" target="IND">
      <data key="d0">203702991</data>
    </edge>
    <edge source="CHN" target="SGP">
      <data key="d0">40270436</data>
    </edge>
    <edge source="CHN" target="SVK">
      <data key="d0">177184</data>
    </edge>
    <edge source="CHN" target="VNM">
      <data key="d0">13615554</data>
    </edge>
    <edge source="CHN" target="SVN">
      <data key="d0">1434319</data>
    </edge>
    <edge source="CHN" target="ZAF">
      <data key="d0">17310364</data>
    </edge>
    <edge source="CHN" target="ZWE">
      <data key="d0">874325</data>
    </edge>
    <edge source="CHN" target="ESP">
      <data key="d0">89323000</data>
    </edge>
    <edge source="CHN" target="SWE">
      <data key="d0">5466390</data>
    </edge>
    <edge source="CHN" target="CHE">
      <data key="d0">32947895</data>
    </edge>
    <edge source="CHN" target="THA">
      <data key="d0">62877365</data>
    </edge>
    <edge source="CHN" target="TGO">
      <data key="d0">55880</data>
    </edge>
    <edge source="CHN" target="ARE">
      <data key="d0">9604989</data>
    </edge>
    <edge source="CHN" target="TUN">
      <data key="d0">1004077</data>
    </edge>
    <edge source="CHN" target="TUR">
      <data key="d0">12867176</data>
    </edge>
    <edge source="CHN" target="UGA">
      <data key="d0">86030</data>
    </edge>
    <edge source="CHN" target="UKR">
      <data key="d0">1549772</data>
    </edge>
    <edge source="CHN" target="EGY">
      <data key="d0">12413980</data>
    </edge>
    <edge source="CHN" target="GBR">
      <data key="d0">95092834</data>
    </edge>
    <edge source="CHN" target="TZA">
      <data key="d0">989221</data>
    </edge>
    <edge source="CHN" target="USA">
      <data key="d0">461112393</data>
    </edge>
    <edge source="CHN" target="URY">
      <data key="d0">5378418</data>
    </edge>
    <edge source="CHN" target="SRB">
      <data key="d0">1541483</data>
    </edge>
    <edge source="COL" target="ARG">
      <data key="d0">3324300</data>
    </edge>
    <edge source="COL" target="AUS">
      <data key="d0">56003</data>
    </edge>
    <edge source="COL" target="BEL">
      <data key="d0">1382447</data>
    </edge>
    <edge source="COL" target="BOL">
      <data key="d0">669516</data>
    </edge>
    <edge source="COL" target="BRA">
      <data key="d0">11487774</data>
    </edge>
    <edge source="COL" target="LKA">
      <data key="d0">55160</data>
    </edge>
    <edge source="COL" target="CHL">
      <data key="d0">9576042</data>
    </edge>
    <edge source="COL" target="CRI">
      <data key="d0">798346</data>
    </edge>
    <edge source="COL" target="DNK">
      <data key="d0">89390</data>
    </edge>
    <edge source="COL" target="ECU">
      <data key="d0">7105161</data>
    </edge>
    <edge source="COL" target="SLV">
      <data key="d0">372539</data>
    </edge>
    <edge source="COL" target="FRA">
      <data key="d0">1310832</data>
    </edge>
    <edge source="COL" target="GEO">
      <data key="d0">102626</data>
    </edge>
    <edge source="COL" target="DEU">
      <data key="d0">135609</data>
    </edge>
    <edge source="COL" target="GTM">
      <data key="d0">983417</data>
    </edge>
    <edge source="COL" target="HND">
      <data key="d0">45578</data>
    </edge>
    <edge source="COL" target="IDN">
      <data key="d0">310800</data>
    </edge>
    <edge source="COL" target="IRL">
      <data key="d0">94770</data>
    </edge>
    <edge source="COL" target="ISR">
      <data key="d0">28114</data>
    </edge>
    <edge source="COL" target="ITA">
      <data key="d0">380802</data>
    </edge>
    <edge source="COL" target="MEX">
      <data key="d0">1268021</data>
    </edge>
    <edge source="COL" target="NLD">
      <data key="d0">66379</data>
    </edge>
    <edge source="COL" target="NZL">
      <data key="d0">273788</data>
    </edge>
    <edge source="COL" target="PAN">
      <data key="d0">214460</data>
    </edge>
    <edge source="COL" target="PER">
      <data key="d0">4997088</data>
    </edge>
    <edge source="COL" target="PHL">
      <data key="d0">1714486</data>
    </edge>
    <edge source="COL" target="SGP">
      <data key="d0">18127</data>
    </edge>
    <edge source="COL" target="ZAF">
      <data key="d0">54131</data>
    </edge>
    <edge source="COL" target="ESP">
      <data key="d0">456775</data>
    </edge>
    <edge source="COL" target="CHE">
      <data key="d0">110730</data>
    </edge>
    <edge source="COL" target="THA">
      <data key="d0">618030</data>
    </edge>
    <edge source="COL" target="TUR">
      <data key="d0">20908</data>
    </edge>
    <edge source="COL" target="GBR">
      <data key="d0">2182364</data>
    </edge>
    <edge source="COL" target="USA">
      <data key="d0">7335766</data>
    </edge>
    <edge source="CRI" target="BEL">
      <data key="d0">737469</data>
    </edge>
    <edge source="CRI" target="BRA">
      <data key="d0">37038</data>
    </edge>
    <edge source="CRI" target="CHL">
      <data key="d0">45468</data>
    </edge>
    <edge source="CRI" target="COL">
      <data key="d0">351654</data>
    </edge>
    <edge source="CRI" target="SLV">
      <data key="d0">142915</data>
    </edge>
    <edge source="CRI" target="GTM">
      <data key="d0">402068</data>
    </edge>
    <edge source="CRI" target="HND">
      <data key="d0">372055</data>
    </edge>
    <edge source="CRI" target="NLD">
      <data key="d0">641683</data>
    </edge>
    <edge source="CRI" target="NIC">
      <data key="d0">966405</data>
    </edge>
    <edge source="CRI" target="PAN">
      <data key="d0">457267</data>
    </edge>
    <edge source="CRI" target="USA">
      <data key="d0">6066374</data>
    </edge>
    <edge source="CZE" target="ARG">
      <data key="d0">189391</data>
    </edge>
    <edge source="CZE" target="AUS">
      <data key="d0">416622</data>
    </edge>
    <edge source="CZE" target="AUT">
      <data key="d0">7783747</data>
    </edge>
    <edge source="CZE" target="BEL">
      <data key="d0">18323119</data>
    </edge>
    <edge source="CZE" target="BRA">
      <data key="d0">397742</data>
    </edge>
    <edge source="CZE" target="BGR">
      <data key="d0">568888</data>
    </edge>
    <edge source="CZE" target="BLR">
      <data key="d0">465914</data>
    </edge>
    <edge source="CZE" target="CAN">
      <data key="d0">2198280</data>
    </edge>
    <edge source="CZE" target="CHL">
      <data key="d0">11055</data>
    </edge>
    <edge source="CZE" target="CHN">
      <data key="d0">6082632</data>
    </edge>
    <edge source="CZE" target="HRV">
      <data key="d0">627994</data>
    </edge>
    <edge source="CZE" target="DNK">
      <data key="d0">3626088</data>
    </edge>
    <edge source="CZE" target="FIN">
      <data key="d0">3309922</data>
    </edge>
    <edge source="CZE" target="FRA">
      <data key="d0">23083756</data>
    </edge>
    <edge source="CZE" target="DEU">
      <data key="d0">118372050</data>
    </edge>
    <edge source="CZE" target="GRC">
      <data key="d0">683098</data>
    </edge>
    <edge source="CZE" target="HKG">
      <data key="d0">32136</data>
    </edge>
    <edge source="CZE" target="HUN">
      <data key="d0">36139300</data>
    </edge>
    <edge source="CZE" target="IRL">
      <data key="d0">819928</data>
    </edge>
    <edge source="CZE" target="ISR">
      <data key="d0">197027</data>
    </edge>
    <edge source="CZE" target="ITA">
      <data key="d0">36579143</data>
    </edge>
    <edge source="CZE" target="JPN">
      <data key="d0">2485017</data>
    </edge>
    <edge source="CZE" target="KOR">
      <data key="d0">3883770</data>
    </edge>
    <edge source="CZE" target="LVA">
      <data key="d0">32166</data>
    </edge>
    <edge source="CZE" target="LTU">
      <data key="d0">115793</data>
    </edge>
    <edge source="CZE" target="MEX">
      <data key="d0">213834</data>
    </edge>
    <edge source="CZE" target="MDA">
      <data key="d0">20087</data>
    </edge>
    <edge source="CZE" target="NLD">
      <data key="d0">23273583</data>
    </edge>
    <edge source="CZE" target="NZL">
      <data key="d0">11617</data>
    </edge>
    <edge source="CZE" target="NOR">
      <data key="d0">50926</data>
    </edge>
    <edge source="CZE" target="PAK">
      <data key="d0">17453</data>
    </edge>
    <edge source="CZE" target="PHL">
      <data key="d0">42160</data>
    </edge>
    <edge source="CZE" target="POL">
      <data key="d0">45763466</data>
    </edge>
    <edge source="CZE" target="PRT">
      <data key="d0">2530361</data>
    </edge>
    <edge source="CZE" target="ROU">
      <data key="d0">4411756</data>
    </edge>
    <edge source="CZE" target="RUS">
      <data key="d0">746225</data>
    </edge>
    <edge source="CZE" target="IND">
      <data key="d0">3153077</data>
    </edge>
    <edge source="CZE" target="SGP">
      <data key="d0">334617</data>
    </edge>
    <edge source="CZE" target="SVK">
      <data key="d0">77560834</data>
    </edge>
    <edge source="CZE" target="VNM">
      <data key="d0">193527</data>
    </edge>
    <edge source="CZE" target="SVN">
      <data key="d0">2151360</data>
    </edge>
    <edge source="CZE" target="ZAF">
      <data key="d0">152135</data>
    </edge>
    <edge source="CZE" target="ESP">
      <data key="d0">4746198</data>
    </edge>
    <edge source="CZE" target="SWE">
      <data key="d0">1072377</data>
    </edge>
    <edge source="CZE" target="CHE">
      <data key="d0">24463718</data>
    </edge>
    <edge source="CZE" target="THA">
      <data key="d0">106574</data>
    </edge>
    <edge source="CZE" target="TGO">
      <data key="d0">22871</data>
    </edge>
    <edge source="CZE" target="TUR">
      <data key="d0">923656</data>
    </edge>
    <edge source="CZE" target="UKR">
      <data key="d0">5375501</data>
    </edge>
    <edge source="CZE" target="MKD">
      <data key="d0">666270</data>
    </edge>
    <edge source="CZE" target="EGY">
      <data key="d0">117785</data>
    </edge>
    <edge source="CZE" target="GBR">
      <data key="d0">10682187</data>
    </edge>
    <edge source="CZE" target="USA">
      <data key="d0">25930478</data>
    </edge>
    <edge source="CZE" target="SRB">
      <data key="d0">734138</data>
    </edge>
    <edge source="BEN" target="FRA">
      <data key="d0">16123</data>
    </edge>
    <edge source="DNK" target="DZA">
      <data key="d0">530980</data>
    </edge>
    <edge source="DNK" target="ARG">
      <data key="d0">2828437</data>
    </edge>
    <edge source="DNK" target="AUS">
      <data key="d0">4880197</data>
    </edge>
    <edge source="DNK" target="AUT">
      <data key="d0">1590360</data>
    </edge>
    <edge source="DNK" target="BEL">
      <data key="d0">9973330</data>
    </edge>
    <edge source="DNK" target="BOL">
      <data key="d0">227152</data>
    </edge>
    <edge source="DNK" target="BWA">
      <data key="d0">29928</data>
    </edge>
    <edge source="DNK" target="BRA">
      <data key="d0">5288849</data>
    </edge>
    <edge source="DNK" target="BGR">
      <data key="d0">376326</data>
    </edge>
    <edge source="DNK" target="BLR">
      <data key="d0">153812</data>
    </edge>
    <edge source="DNK" target="CMR">
      <data key="d0">81567</data>
    </edge>
    <edge source="DNK" target="CAN">
      <data key="d0">2006775</data>
    </edge>
    <edge source="DNK" target="LKA">
      <data key="d0">612261</data>
    </edge>
    <edge source="DNK" target="CHL">
      <data key="d0">944050</data>
    </edge>
    <edge source="DNK" target="CHN">
      <data key="d0">9846944</data>
    </edge>
    <edge source="DNK" target="COL">
      <data key="d0">1773232</data>
    </edge>
    <edge source="DNK" target="CRI">
      <data key="d0">15669</data>
    </edge>
    <edge source="DNK" target="HRV">
      <data key="d0">842204</data>
    </edge>
    <edge source="DNK" target="CZE">
      <data key="d0">6316104</data>
    </edge>
    <edge source="DNK" target="ECU">
      <data key="d0">968545</data>
    </edge>
    <edge source="DNK" target="SLV">
      <data key="d0">411346</data>
    </edge>
    <edge source="DNK" target="EST">
      <data key="d0">93534</data>
    </edge>
    <edge source="DNK" target="FIN">
      <data key="d0">3532783</data>
    </edge>
    <edge source="DNK" target="FRA">
      <data key="d0">48995411</data>
    </edge>
    <edge source="DNK" target="DEU">
      <data key="d0">56774126</data>
    </edge>
    <edge source="DNK" target="GHA">
      <data key="d0">23609</data>
    </edge>
    <edge source="DNK" target="GRC">
      <data key="d0">1954140</data>
    </edge>
    <edge source="DNK" target="GTM">
      <data key="d0">545942</data>
    </edge>
    <edge source="DNK" target="HND">
      <data key="d0">85494</data>
    </edge>
    <edge source="DNK" target="HKG">
      <data key="d0">827718</data>
    </edge>
    <edge source="DNK" target="HUN">
      <data key="d0">3164187</data>
    </edge>
    <edge source="DNK" target="IDN">
      <data key="d0">2891555</data>
    </edge>
    <edge source="DNK" target="IRL">
      <data key="d0">205245890</data>
    </edge>
    <edge source="DNK" target="ISR">
      <data key="d0">2027310</data>
    </edge>
    <edge source="DNK" target="ITA">
      <data key="d0">22423679</data>
    </edge>
    <edge source="DNK" target="CIV">
      <data key="d0">805511</data>
    </edge>
    <edge source="DNK" target="JPN">
      <data key="d0">27487866</data>
    </edge>
    <edge source="DNK" target="KAZ">
      <data key="d0">610259</data>
    </edge>
    <edge source="DNK" target="JOR">
      <data key="d0">200731</data>
    </edge>
    <edge source="DNK" target="KOR">
      <data key="d0">4377391</data>
    </edge>
    <edge source="DNK" target="LBN">
      <data key="d0">70282</data>
    </edge>
    <edge source="DNK" target="LVA">
      <data key="d0">190657</data>
    </edge>
    <edge source="DNK" target="LTU">
      <data key="d0">376426</data>
    </edge>
    <edge source="DNK" target="MWI">
      <data key="d0">399049</data>
    </edge>
    <edge source="DNK" target="MYS">
      <data key="d0">1148599</data>
    </edge>
    <edge source="DNK" target="MUS">
      <data key="d0">450371</data>
    </edge>
    <edge source="DNK" target="MEX">
      <data key="d0">4540666</data>
    </edge>
    <edge source="DNK" target="MDA">
      <data key="d0">14506</data>
    </edge>
    <edge source="DNK" target="MAR">
      <data key="d0">2281055</data>
    </edge>
    <edge source="DNK" target="OMN">
      <data key="d0">166426</data>
    </edge>
    <edge source="DNK" target="NLD">
      <data key="d0">10379230</data>
    </edge>
    <edge source="DNK" target="NZL">
      <data key="d0">1036849</data>
    </edge>
    <edge source="DNK" target="NOR">
      <data key="d0">3995969</data>
    </edge>
    <edge source="DNK" target="PAK">
      <data key="d0">880083</data>
    </edge>
    <edge source="DNK" target="PRY">
      <data key="d0">87163</data>
    </edge>
    <edge source="DNK" target="PER">
      <data key="d0">1537091</data>
    </edge>
    <edge source="DNK" target="PHL">
      <data key="d0">1897502</data>
    </edge>
    <edge source="DNK" target="POL">
      <data key="d0">6251560</data>
    </edge>
    <edge source="DNK" target="PRT">
      <data key="d0">2290400</data>
    </edge>
    <edge source="DNK" target="ROU">
      <data key="d0">920083</data>
    </edge>
    <edge source="DNK" target="RUS">
      <data key="d0">7039759</data>
    </edge>
    <edge source="DNK" target="SAU">
      <data key="d0">3097972</data>
    </edge>
    <edge source="DNK" target="SEN">
      <data key="d0">404950</data>
    </edge>
    <edge source="DNK" target="IND">
      <data key="d0">2963477</data>
    </edge>
    <edge source="DNK" target="SGP">
      <data key="d0">6492053</data>
    </edge>
    <edge source="DNK" target="SVK">
      <data key="d0">526114</data>
    </edge>
    <edge source="DNK" target="VNM">
      <data key="d0">1560175</data>
    </edge>
    <edge source="DNK" target="SVN">
      <data key="d0">325698</data>
    </edge>
    <edge source="DNK" target="ZAF">
      <data key="d0">2223076</data>
    </edge>
    <edge source="DNK" target="ZWE">
      <data key="d0">606643</data>
    </edge>
    <edge source="DNK" target="ESP">
      <data key="d0">22137690</data>
    </edge>
    <edge source="DNK" target="SWE">
      <data key="d0">13909287</data>
    </edge>
    <edge source="DNK" target="CHE">
      <data key="d0">39349748</data>
    </edge>
    <edge source="DNK" target="THA">
      <data key="d0">3087457</data>
    </edge>
    <edge source="DNK" target="ARE">
      <data key="d0">129848</data>
    </edge>
    <edge source="DNK" target="TUN">
      <data key="d0">713148</data>
    </edge>
    <edge source="DNK" target="TUR">
      <data key="d0">11934750</data>
    </edge>
    <edge source="DNK" target="UKR">
      <data key="d0">408972</data>
    </edge>
    <edge source="DNK" target="MKD">
      <data key="d0">252326</data>
    </edge>
    <edge source="DNK" target="EGY">
      <data key="d0">4606796</data>
    </edge>
    <edge source="DNK" target="GBR">
      <data key="d0">31772665</data>
    </edge>
    <edge source="DNK" target="TZA">
      <data key="d0">76592</data>
    </edge>
    <edge source="DNK" target="USA">
      <data key="d0">72877951</data>
    </edge>
    <edge source="DNK" target="URY">
      <data key="d0">296502</data>
    </edge>
    <edge source="DNK" target="SRB">
      <data key="d0">933520</data>
    </edge>
    <edge source="ECU" target="BOL">
      <data key="d0">99995</data>
    </edge>
    <edge source="ECU" target="BRA">
      <data key="d0">757453</data>
    </edge>
    <edge source="ECU" target="CAN">
      <data key="d0">26234</data>
    </edge>
    <edge source="ECU" target="COL">
      <data key="d0">7558897</data>
    </edge>
    <edge source="ECU" target="CRI">
      <data key="d0">17157</data>
    </edge>
    <edge source="ECU" target="DNK">
      <data key="d0">44060</data>
    </edge>
    <edge source="ECU" target="DEU">
      <data key="d0">21431</data>
    </edge>
    <edge source="ECU" target="PAN">
      <data key="d0">176272</data>
    </edge>
    <edge source="ECU" target="PRY">
      <data key="d0">51949</data>
    </edge>
    <edge source="ECU" target="PER">
      <data key="d0">208419</data>
    </edge>
    <edge source="ECU" target="USA">
      <data key="d0">68837</data>
    </edge>
    <edge source="SLV" target="CRI">
      <data key="d0">35605</data>
    </edge>
    <edge source="SLV" target="GTM">
      <data key="d0">249533</data>
    </edge>
    <edge source="SLV" target="HND">
      <data key="d0">298052</data>
    </edge>
    <edge source="SLV" target="MEX">
      <data key="d0">134925</data>
    </edge>
    <edge source="SLV" target="NIC">
      <data key="d0">301224</data>
    </edge>
    <edge source="SLV" target="NOR">
      <data key="d0">54900</data>
    </edge>
    <edge source="SLV" target="USA">
      <data key="d0">6117533</data>
    </edge>
    <edge source="GTM" target="COL">
      <data key="d0">23227</data>
    </edge>
    <edge source="GTM" target="CRI">
      <data key="d0">452071</data>
    </edge>
    <edge source="GTM" target="SLV">
      <data key="d0">1625796</data>
    </edge>
    <edge source="GTM" target="FRA">
      <data key="d0">918126</data>
    </edge>
    <edge source="GTM" target="HND">
      <data key="d0">1343508</data>
    </edge>
    <edge source="GTM" target="MEX">
      <data key="d0">3382959</data>
    </edge>
    <edge source="GTM" target="NIC">
      <data key="d0">740701</data>
    </edge>
    <edge source="GTM" target="PAN">
      <data key="d0">954498</data>
    </edge>
    <edge source="GTM" target="USA">
      <data key="d0">7659744</data>
    </edge>
    <edge source="GTM" target="URY">
      <data key="d0">14350</data>
    </edge>
    <edge source="HKG" target="ARG">
      <data key="d0">1429995</data>
    </edge>
    <edge source="HKG" target="AUS">
      <data key="d0">33930324</data>
    </edge>
    <edge source="HKG" target="BEL">
      <data key="d0">186236</data>
    </edge>
    <edge source="HKG" target="BRA">
      <data key="d0">2318753</data>
    </edge>
    <edge source="HKG" target="BGR">
      <data key="d0">38318</data>
    </edge>
    <edge source="HKG" target="KHM">
      <data key="d0">588950</data>
    </edge>
    <edge source="HKG" target="CAN">
      <data key="d0">358604</data>
    </edge>
    <edge source="HKG" target="LKA">
      <data key="d0">160127</data>
    </edge>
    <edge source="HKG" target="CHL">
      <data key="d0">86596</data>
    </edge>
    <edge source="HKG" target="CHN">
      <data key="d0">908426737</data>
    </edge>
    <edge source="HKG" target="COL">
      <data key="d0">213079</data>
    </edge>
    <edge source="HKG" target="FRA">
      <data key="d0">205325</data>
    </edge>
    <edge source="HKG" target="DEU">
      <data key="d0">1580721</data>
    </edge>
    <edge source="HKG" target="GHA">
      <data key="d0">298414</data>
    </edge>
    <edge source="HKG" target="GRC">
      <data key="d0">108555</data>
    </edge>
    <edge source="HKG" target="GTM">
      <data key="d0">229288</data>
    </edge>
    <edge source="HKG" target="IDN">
      <data key="d0">7978821</data>
    </edge>
    <edge source="HKG" target="IRL">
      <data key="d0">680036</data>
    </edge>
    <edge source="HKG" target="ITA">
      <data key="d0">790979</data>
    </edge>
    <edge source="HKG" target="JPN">
      <data key="d0">8911926</data>
    </edge>
    <edge source="HKG" target="JOR">
      <data key="d0">43828</data>
    </edge>
    <edge source="HKG" target="KOR">
      <data key="d0">6147651</data>
    </edge>
    <edge source="HKG" target="MDG">
      <data key="d0">73461</data>
    </edge>
    <edge source="HKG" target="MYS">
      <data key="d0">11902288</data>
    </edge>
    <edge source="HKG" target="MUS">
      <data key="d0">69456</data>
    </edge>
    <edge source="HKG" target="MEX">
      <data key="d0">424446</data>
    </edge>
    <edge source="HKG" target="MAR">
      <data key="d0">17019</data>
    </edge>
    <edge source="HKG" target="NLD">
      <data key="d0">1770847</data>
    </edge>
    <edge source="HKG" target="NZL">
      <data key="d0">520919</data>
    </edge>
    <edge source="HKG" target="PAK">
      <data key="d0">608290</data>
    </edge>
    <edge source="HKG" target="PAN">
      <data key="d0">52776</data>
    </edge>
    <edge source="HKG" target="PRY">
      <data key="d0">14041</data>
    </edge>
    <edge source="HKG" target="PHL">
      <data key="d0">5767262</data>
    </edge>
    <edge source="HKG" target="RUS">
      <data key="d0">69955</data>
    </edge>
    <edge source="HKG" target="IND">
      <data key="d0">3533666</data>
    </edge>
    <edge source="HKG" target="SGP">
      <data key="d0">5871157</data>
    </edge>
    <edge source="HKG" target="VNM">
      <data key="d0">1409553</data>
    </edge>
    <edge source="HKG" target="ZAF">
      <data key="d0">968222</data>
    </edge>
    <edge source="HKG" target="ESP">
      <data key="d0">1072923</data>
    </edge>
    <edge source="HKG" target="CHE">
      <data key="d0">317558</data>
    </edge>
    <edge source="HKG" target="THA">
      <data key="d0">3205977</data>
    </edge>
    <edge source="HKG" target="ARE">
      <data key="d0">117051</data>
    </edge>
    <edge source="HKG" target="TUR">
      <data key="d0">24017</data>
    </edge>
    <edge source="HKG" target="EGY">
      <data key="d0">62960</data>
    </edge>
    <edge source="HKG" target="GBR">
      <data key="d0">1731817</data>
    </edge>
    <edge source="HKG" target="USA">
      <data key="d0">4416593</data>
    </edge>
    <edge source="HKG" target="URY">
      <data key="d0">459517</data>
    </edge>
    <edge source="HUN" target="AZE">
      <data key="d0">14000</data>
    </edge>
    <edge source="HUN" target="ARG">
      <data key="d0">689000</data>
    </edge>
    <edge source="HUN" target="AUS">
      <data key="d0">618000</data>
    </edge>
    <edge source="HUN" target="AUT">
      <data key="d0">7386000</data>
    </edge>
    <edge source="HUN" target="BEL">
      <data key="d0">11984000</data>
    </edge>
    <edge source="HUN" target="BRA">
      <data key="d0">9024000</data>
    </edge>
    <edge source="HUN" target="BGR">
      <data key="d0">582000</data>
    </edge>
    <edge source="HUN" target="BLR">
      <data key="d0">54000</data>
    </edge>
    <edge source="HUN" target="CAN">
      <data key="d0">3099000</data>
    </edge>
    <edge source="HUN" target="CHL">
      <data key="d0">480000</data>
    </edge>
    <edge source="HUN" target="CHN">
      <data key="d0">566000</data>
    </edge>
    <edge source="HUN" target="COL">
      <data key="d0">165000</data>
    </edge>
    <edge source="HUN" target="CRI">
      <data key="d0">89000</data>
    </edge>
    <edge source="HUN" target="HRV">
      <data key="d0">742000</data>
    </edge>
    <edge source="HUN" target="CZE">
      <data key="d0">1837000</data>
    </edge>
    <edge source="HUN" target="DNK">
      <data key="d0">1187000</data>
    </edge>
    <edge source="HUN" target="SLV">
      <data key="d0">20000</data>
    </edge>
    <edge source="HUN" target="FIN">
      <data key="d0">614000</data>
    </edge>
    <edge source="HUN" target="FRA">
      <data key="d0">31680000</data>
    </edge>
    <edge source="HUN" target="DEU">
      <data key="d0">21919000</data>
    </edge>
    <edge source="HUN" target="GRC">
      <data key="d0">176000</data>
    </edge>
    <edge source="HUN" target="HKG">
      <data key="d0">32000</data>
    </edge>
    <edge source="HUN" target="IDN">
      <data key="d0">847000</data>
    </edge>
    <edge source="HUN" target="IRL">
      <data key="d0">1130000</data>
    </edge>
    <edge source="HUN" target="ISR">
      <data key="d0">7688000</data>
    </edge>
    <edge source="HUN" target="ITA">
      <data key="d0">8707000</data>
    </edge>
    <edge source="HUN" target="JPN">
      <data key="d0">13849000</data>
    </edge>
    <edge source="HUN" target="KAZ">
      <data key="d0">11000</data>
    </edge>
    <edge source="HUN" target="JOR">
      <data key="d0">178000</data>
    </edge>
    <edge source="HUN" target="KOR">
      <data key="d0">1400000</data>
    </edge>
    <edge source="HUN" target="LVA">
      <data key="d0">15000</data>
    </edge>
    <edge source="HUN" target="MYS">
      <data key="d0">574000</data>
    </edge>
    <edge source="HUN" target="MEX">
      <data key="d0">2045000</data>
    </edge>
    <edge source="HUN" target="MAR">
      <data key="d0">59000</data>
    </edge>
    <edge source="HUN" target="NLD">
      <data key="d0">5224000</data>
    </edge>
    <edge source="HUN" target="NOR">
      <data key="d0">57000</data>
    </edge>
    <edge source="HUN" target="PAK">
      <data key="d0">324000</data>
    </edge>
    <edge source="HUN" target="PHL">
      <data key="d0">50000</data>
    </edge>
    <edge source="HUN" target="POL">
      <data key="d0">5483000</data>
    </edge>
    <edge source="HUN" target="PRT">
      <data key="d0">1261000</data>
    </edge>
    <edge source="HUN" target="ROU">
      <data key="d0">4485000</data>
    </edge>
    <edge source="HUN" target="RUS">
      <data key="d0">2851000</data>
    </edge>
    <edge source="HUN" target="IND">
      <data key="d0">3472000</data>
    </edge>
    <edge source="HUN" target="SGP">
      <data key="d0">190000</data>
    </edge>
    <edge source="HUN" target="SVK">
      <data key="d0">2719000</data>
    </edge>
    <edge source="HUN" target="VNM">
      <data key="d0">102000</data>
    </edge>
    <edge source="HUN" target="SVN">
      <data key="d0">2375000</data>
    </edge>
    <edge source="HUN" target="ZAF">
      <data key="d0">774000</data>
    </edge>
    <edge source="HUN" target="ESP">
      <data key="d0">4834000</data>
    </edge>
    <edge source="HUN" target="SWE">
      <data key="d0">91000</data>
    </edge>
    <edge source="HUN" target="CHE">
      <data key="d0">35884000</data>
    </edge>
    <edge source="HUN" target="THA">
      <data key="d0">572000</data>
    </edge>
    <edge source="HUN" target="ARE">
      <data key="d0">57000</data>
    </edge>
    <edge source="HUN" target="TUN">
      <data key="d0">685000</data>
    </edge>
    <edge source="HUN" target="TUR">
      <data key="d0">2934000</data>
    </edge>
    <edge source="HUN" target="UKR">
      <data key="d0">829000</data>
    </edge>
    <edge source="HUN" target="MKD">
      <data key="d0">61000</data>
    </edge>
    <edge source="HUN" target="EGY">
      <data key="d0">255000</data>
    </edge>
    <edge source="HUN" target="GBR">
      <data key="d0">8527000</data>
    </edge>
    <edge source="HUN" target="USA">
      <data key="d0">37141000</data>
    </edge>
    <edge source="HUN" target="URY">
      <data key="d0">97000</data>
    </edge>
    <edge source="HUN" target="SRB">
      <data key="d0">934000</data>
    </edge>
    <edge source="IDN" target="ARG">
      <data key="d0">2237801</data>
    </edge>
    <edge source="IDN" target="AUS">
      <data key="d0">26110477</data>
    </edge>
    <edge source="IDN" target="AUT">
      <data key="d0">478237</data>
    </edge>
    <edge source="IDN" target="BEL">
      <data key="d0">16139315</data>
    </edge>
    <edge source="IDN" target="BOL">
      <data key="d0">24820</data>
    </edge>
    <edge source="IDN" target="BRA">
      <data key="d0">8829829</data>
    </edge>
    <edge source="IDN" target="BGR">
      <data key="d0">675969</data>
    </edge>
    <edge source="IDN" target="KHM">
      <data key="d0">7509859</data>
    </edge>
    <edge source="IDN" target="CMR">
      <data key="d0">962842</data>
    </edge>
    <edge source="IDN" target="CAN">
      <data key="d0">4128341</data>
    </edge>
    <edge source="IDN" target="LKA">
      <data key="d0">1030668</data>
    </edge>
    <edge source="IDN" target="CHL">
      <data key="d0">915256</data>
    </edge>
    <edge source="IDN" target="CHN">
      <data key="d0">215174252</data>
    </edge>
    <edge source="IDN" target="COL">
      <data key="d0">1029392</data>
    </edge>
    <edge source="IDN" target="CRI">
      <data key="d0">169619</data>
    </edge>
    <edge source="IDN" target="HRV">
      <data key="d0">59191</data>
    </edge>
    <edge source="IDN" target="CZE">
      <data key="d0">2336016</data>
    </edge>
    <edge source="IDN" target="BEN">
      <data key="d0">104100</data>
    </edge>
    <edge source="IDN" target="DNK">
      <data key="d0">2928889</data>
    </edge>
    <edge source="IDN" target="ECU">
      <data key="d0">22140</data>
    </edge>
    <edge source="IDN" target="SLV">
      <data key="d0">74399</data>
    </edge>
    <edge source="IDN" target="ETH">
      <data key="d0">142249</data>
    </edge>
    <edge source="IDN" target="FIN">
      <data key="d0">1193086</data>
    </edge>
    <edge source="IDN" target="FRA">
      <data key="d0">3782316</data>
    </edge>
    <edge source="IDN" target="GEO">
      <data key="d0">13954</data>
    </edge>
    <edge source="IDN" target="GMB">
      <data key="d0">33775</data>
    </edge>
    <edge source="IDN" target="DEU">
      <data key="d0">19634009</data>
    </edge>
    <edge source="IDN" target="GHA">
      <data key="d0">351960</data>
    </edge>
    <edge source="IDN" target="GRC">
      <data key="d0">132566</data>
    </edge>
    <edge source="IDN" target="GTM">
      <data key="d0">71585</data>
    </edge>
    <edge source="IDN" target="HKG">
      <data key="d0">63298170</data>
    </edge>
    <edge source="IDN" target="HUN">
      <data key="d0">119905</data>
    </edge>
    <edge source="IDN" target="IRL">
      <data key="d0">124818</data>
    </edge>
    <edge source="IDN" target="ITA">
      <data key="d0">4840650</data>
    </edge>
    <edge source="IDN" target="CIV">
      <data key="d0">555304</data>
    </edge>
    <edge source="IDN" target="JAM">
      <data key="d0">18226</data>
    </edge>
    <edge source="IDN" target="JPN">
      <data key="d0">112889325</data>
    </edge>
    <edge source="IDN" target="JOR">
      <data key="d0">511931</data>
    </edge>
    <edge source="IDN" target="KOR">
      <data key="d0">59070299</data>
    </edge>
    <edge source="IDN" target="LBN">
      <data key="d0">46326</data>
    </edge>
    <edge source="IDN" target="MDG">
      <data key="d0">106362</data>
    </edge>
    <edge source="IDN" target="MYS">
      <data key="d0">73480456</data>
    </edge>
    <edge source="IDN" target="MUS">
      <data key="d0">110029</data>
    </edge>
    <edge source="IDN" target="MEX">
      <data key="d0">1388040</data>
    </edge>
    <edge source="IDN" target="MAR">
      <data key="d0">1211846</data>
    </edge>
    <edge source="IDN" target="MOZ">
      <data key="d0">16526</data>
    </edge>
    <edge source="IDN" target="OMN">
      <data key="d0">44270</data>
    </edge>
    <edge source="IDN" target="NLD">
      <data key="d0">70595639</data>
    </edge>
    <edge source="IDN" target="NZL">
      <data key="d0">2677829</data>
    </edge>
    <edge source="IDN" target="NER">
      <data key="d0">43800</data>
    </edge>
    <edge source="IDN" target="NOR">
      <data key="d0">867091</data>
    </edge>
    <edge source="IDN" target="PAK">
      <data key="d0">18664663</data>
    </edge>
    <edge source="IDN" target="PER">
      <data key="d0">587660</data>
    </edge>
    <edge source="IDN" target="PHL">
      <data key="d0">16014905</data>
    </edge>
    <edge source="IDN" target="POL">
      <data key="d0">2387773</data>
    </edge>
    <edge source="IDN" target="PRT">
      <data key="d0">15960</data>
    </edge>
    <edge source="IDN" target="ROU">
      <data key="d0">137489</data>
    </edge>
    <edge source="IDN" target="RUS">
      <data key="d0">269628</data>
    </edge>
    <edge source="IDN" target="SAU">
      <data key="d0">1842235</data>
    </edge>
    <edge source="IDN" target="SEN">
      <data key="d0">15375</data>
    </edge>
    <edge source="IDN" target="IND">
      <data key="d0">39673837</data>
    </edge>
    <edge source="IDN" target="SGP">
      <data key="d0">35714948</data>
    </edge>
    <edge source="IDN" target="VNM">
      <data key="d0">24539480</data>
    </edge>
    <edge source="IDN" target="ZAF">
      <data key="d0">2665553</data>
    </edge>
    <edge source="IDN" target="ZWE">
      <data key="d0">20875</data>
    </edge>
    <edge source="IDN" target="ESP">
      <data key="d0">12158147</data>
    </edge>
    <edge source="IDN" target="SWE">
      <data key="d0">4789000</data>
    </edge>
    <edge source="IDN" target="CHE">
      <data key="d0">2034074</data>
    </edge>
    <edge source="IDN" target="THA">
      <data key="d0">111879085</data>
    </edge>
    <edge source="IDN" target="TGO">
      <data key="d0">163094</data>
    </edge>
    <edge source="IDN" target="ARE">
      <data key="d0">679091</data>
    </edge>
    <edge source="IDN" target="TUN">
      <data key="d0">13689</data>
    </edge>
    <edge source="IDN" target="TUR">
      <data key="d0">6171491</data>
    </edge>
    <edge source="IDN" target="UKR">
      <data key="d0">115600</data>
    </edge>
    <edge source="IDN" target="EGY">
      <data key="d0">249702</data>
    </edge>
    <edge source="IDN" target="GBR">
      <data key="d0">5319122</data>
    </edge>
    <edge source="IDN" target="TZA">
      <data key="d0">50933</data>
    </edge>
    <edge source="IDN" target="USA">
      <data key="d0">62964890</data>
    </edge>
    <edge source="IDN" target="URY">
      <data key="d0">13346</data>
    </edge>
    <edge source="IRL" target="ALB">
      <data key="d0">122224</data>
    </edge>
    <edge source="IRL" target="ARG">
      <data key="d0">14391116</data>
    </edge>
    <edge source="IRL" target="AUS">
      <data key="d0">26552484</data>
    </edge>
    <edge source="IRL" target="AUT">
      <data key="d0">273435</data>
    </edge>
    <edge source="IRL" target="ARM">
      <data key="d0">296772</data>
    </edge>
    <edge source="IRL" target="BEL">
      <data key="d0">1886652947</data>
    </edge>
    <edge source="IRL" target="BRA">
      <data key="d0">16664377</data>
    </edge>
    <edge source="IRL" target="BGR">
      <data key="d0">406084</data>
    </edge>
    <edge source="IRL" target="KHM">
      <data key="d0">40090</data>
    </edge>
    <edge source="IRL" target="CMR">
      <data key="d0">26991</data>
    </edge>
    <edge source="IRL" target="CAN">
      <data key="d0">108215242</data>
    </edge>
    <edge source="IRL" target="LKA">
      <data key="d0">18560</data>
    </edge>
    <edge source="IRL" target="CHL">
      <data key="d0">9536200</data>
    </edge>
    <edge source="IRL" target="CHN">
      <data key="d0">24103368</data>
    </edge>
    <edge source="IRL" target="COL">
      <data key="d0">6514090</data>
    </edge>
    <edge source="IRL" target="CRI">
      <data key="d0">13130717</data>
    </edge>
    <edge source="IRL" target="HRV">
      <data key="d0">771040</data>
    </edge>
    <edge source="IRL" target="CZE">
      <data key="d0">11850627</data>
    </edge>
    <edge source="IRL" target="DNK">
      <data key="d0">3926415</data>
    </edge>
    <edge source="IRL" target="ECU">
      <data key="d0">497663</data>
    </edge>
    <edge source="IRL" target="SLV">
      <data key="d0">240993</data>
    </edge>
    <edge source="IRL" target="ETH">
      <data key="d0">20456</data>
    </edge>
    <edge source="IRL" target="EST">
      <data key="d0">444695</data>
    </edge>
    <edge source="IRL" target="FIN">
      <data key="d0">681083</data>
    </edge>
    <edge source="IRL" target="FRA">
      <data key="d0">670331840</data>
    </edge>
    <edge source="IRL" target="DEU">
      <data key="d0">1866718506</data>
    </edge>
    <edge source="IRL" target="GHA">
      <data key="d0">12431</data>
    </edge>
    <edge source="IRL" target="GRC">
      <data key="d0">21400404</data>
    </edge>
    <edge source="IRL" target="HND">
      <data key="d0">46018</data>
    </edge>
    <edge source="IRL" target="HKG">
      <data key="d0">62715752</data>
    </edge>
    <edge source="IRL" target="HUN">
      <data key="d0">5799494</data>
    </edge>
    <edge source="IRL" target="IDN">
      <data key="d0">4715018</data>
    </edge>
    <edge source="IRL" target="ISR">
      <data key="d0">12075882</data>
    </edge>
    <edge source="IRL" target="ITA">
      <data key="d0">720783799</data>
    </edge>
    <edge source="IRL" target="JPN">
      <data key="d0">476510158</data>
    </edge>
    <edge source="IRL" target="JOR">
      <data key="d0">66972</data>
    </edge>
    <edge source="IRL" target="KOR">
      <data key="d0">27440058</data>
    </edge>
    <edge source="IRL" target="LBN">
      <data key="d0">589090</data>
    </edge>
    <edge source="IRL" target="LTU">
      <data key="d0">96064</data>
    </edge>
    <edge source="IRL" target="MWI">
      <data key="d0">18962</data>
    </edge>
    <edge source="IRL" target="MYS">
      <data key="d0">569018</data>
    </edge>
    <edge source="IRL" target="MEX">
      <data key="d0">101915859</data>
    </edge>
    <edge source="IRL" target="MAR">
      <data key="d0">730364</data>
    </edge>
    <edge source="IRL" target="OMN">
      <data key="d0">133604</data>
    </edge>
    <edge source="IRL" target="NLD">
      <data key="d0">97919064</data>
    </edge>
    <edge source="IRL" target="NZL">
      <data key="d0">1014155</data>
    </edge>
    <edge source="IRL" target="NIC">
      <data key="d0">48755</data>
    </edge>
    <edge source="IRL" target="NER">
      <data key="d0">32807</data>
    </edge>
    <edge source="IRL" target="NOR">
      <data key="d0">924364</data>
    </edge>
    <edge source="IRL" target="PAK">
      <data key="d0">44796820</data>
    </edge>
    <edge source="IRL" target="PAN">
      <data key="d0">840270</data>
    </edge>
    <edge source="IRL" target="PRY">
      <data key="d0">21288276</data>
    </edge>
    <edge source="IRL" target="PER">
      <data key="d0">772843</data>
    </edge>
    <edge source="IRL" target="PHL">
      <data key="d0">3393649</data>
    </edge>
    <edge source="IRL" target="POL">
      <data key="d0">10296594</data>
    </edge>
    <edge source="IRL" target="PRT">
      <data key="d0">12720313</data>
    </edge>
    <edge source="IRL" target="ROU">
      <data key="d0">456427</data>
    </edge>
    <edge source="IRL" target="RUS">
      <data key="d0">583394</data>
    </edge>
    <edge source="IRL" target="SAU">
      <data key="d0">807144</data>
    </edge>
    <edge source="IRL" target="IND">
      <data key="d0">1647312</data>
    </edge>
    <edge source="IRL" target="SGP">
      <data key="d0">935338</data>
    </edge>
    <edge source="IRL" target="SVK">
      <data key="d0">622834</data>
    </edge>
    <edge source="IRL" target="SVN">
      <data key="d0">5875464</data>
    </edge>
    <edge source="IRL" target="ZAF">
      <data key="d0">6073949</data>
    </edge>
    <edge source="IRL" target="ZWE">
      <data key="d0">114775</data>
    </edge>
    <edge source="IRL" target="ESP">
      <data key="d0">189261196</data>
    </edge>
    <edge source="IRL" target="SWE">
      <data key="d0">2082263</data>
    </edge>
    <edge source="IRL" target="CHE">
      <data key="d0">650788003</data>
    </edge>
    <edge source="IRL" target="THA">
      <data key="d0">6978869</data>
    </edge>
    <edge source="IRL" target="ARE">
      <data key="d0">1262490</data>
    </edge>
    <edge source="IRL" target="TUN">
      <data key="d0">1192697</data>
    </edge>
    <edge source="IRL" target="TUR">
      <data key="d0">59255513</data>
    </edge>
    <edge source="IRL" target="UGA">
      <data key="d0">238377</data>
    </edge>
    <edge source="IRL" target="UKR">
      <data key="d0">40452</data>
    </edge>
    <edge source="IRL" target="MKD">
      <data key="d0">22144</data>
    </edge>
    <edge source="IRL" target="EGY">
      <data key="d0">5532201</data>
    </edge>
    <edge source="IRL" target="GBR">
      <data key="d0">1967427642</data>
    </edge>
    <edge source="IRL" target="TZA">
      <data key="d0">240812</data>
    </edge>
    <edge source="IRL" target="USA">
      <data key="d0">6202655190</data>
    </edge>
    <edge source="IRL" target="URY">
      <data key="d0">13871</data>
    </edge>
    <edge source="IRL" target="SRB">
      <data key="d0">806759</data>
    </edge>
    <edge source="CIV" target="FRA">
      <data key="d0">624479</data>
    </edge>
    <edge source="CIV" target="GHA">
      <data key="d0">146613</data>
    </edge>
    <edge source="CIV" target="NLD">
      <data key="d0">1337543</data>
    </edge>
    <edge source="CIV" target="NER">
      <data key="d0">20657</data>
    </edge>
    <edge source="CIV" target="SEN">
      <data key="d0">177084</data>
    </edge>
    <edge source="CIV" target="TGO">
      <data key="d0">36046</data>
    </edge>
    <edge source="CIV" target="BFA">
      <data key="d0">397153</data>
    </edge>
    <edge source="JAM" target="GBR">
      <data key="d0">475023</data>
    </edge>
    <edge source="JAM" target="USA">
      <data key="d0">37477308</data>
    </edge>
    <edge source="JPN" target="AZE">
      <data key="d0">16005</data>
    </edge>
    <edge source="JPN" target="ARG">
      <data key="d0">16284413</data>
    </edge>
    <edge source="JPN" target="AUS">
      <data key="d0">85355025</data>
    </edge>
    <edge source="JPN" target="AUT">
      <data key="d0">13390047</data>
    </edge>
    <edge source="JPN" target="ARM">
      <data key="d0">488413</data>
    </edge>
    <edge source="JPN" target="BEL">
      <data key="d0">218846456</data>
    </edge>
    <edge source="JPN" target="BRA">
      <data key="d0">103971868</data>
    </edge>
    <edge source="JPN" target="BGR">
      <data key="d0">48749</data>
    </edge>
    <edge source="JPN" target="KHM">
      <data key="d0">83655</data>
    </edge>
    <edge source="JPN" target="CMR">
      <data key="d0">175615</data>
    </edge>
    <edge source="JPN" target="CAN">
      <data key="d0">32304749</data>
    </edge>
    <edge source="JPN" target="LKA">
      <data key="d0">2370834</data>
    </edge>
    <edge source="JPN" target="CHL">
      <data key="d0">4116628</data>
    </edge>
    <edge source="JPN" target="CHN">
      <data key="d0">1699351296</data>
    </edge>
    <edge source="JPN" target="COL">
      <data key="d0">17027939</data>
    </edge>
    <edge source="JPN" target="CRI">
      <data key="d0">448738</data>
    </edge>
    <edge source="JPN" target="HRV">
      <data key="d0">374584</data>
    </edge>
    <edge source="JPN" target="CZE">
      <data key="d0">1946684</data>
    </edge>
    <edge source="JPN" target="DNK">
      <data key="d0">9664017</data>
    </edge>
    <edge source="JPN" target="ECU">
      <data key="d0">691381</data>
    </edge>
    <edge source="JPN" target="SLV">
      <data key="d0">85316</data>
    </edge>
    <edge source="JPN" target="ETH">
      <data key="d0">38784</data>
    </edge>
    <edge source="JPN" target="EST">
      <data key="d0">579371</data>
    </edge>
    <edge source="JPN" target="FIN">
      <data key="d0">9342664</data>
    </edge>
    <edge source="JPN" target="FRA">
      <data key="d0">165180717</data>
    </edge>
    <edge source="JPN" target="GMB">
      <data key="d0">93528</data>
    </edge>
    <edge source="JPN" target="DEU">
      <data key="d0">302728883</data>
    </edge>
    <edge source="JPN" target="GHA">
      <data key="d0">16571</data>
    </edge>
    <edge source="JPN" target="GRC">
      <data key="d0">441018</data>
    </edge>
    <edge source="JPN" target="GTM">
      <data key="d0">4775312</data>
    </edge>
    <edge source="JPN" target="HKG">
      <data key="d0">264096049</data>
    </edge>
    <edge source="JPN" target="HUN">
      <data key="d0">6166889</data>
    </edge>
    <edge source="JPN" target="IDN">
      <data key="d0">300003424</data>
    </edge>
    <edge source="JPN" target="IRL">
      <data key="d0">260960543</data>
    </edge>
    <edge source="JPN" target="ISR">
      <data key="d0">9661688</data>
    </edge>
    <edge source="JPN" target="ITA">
      <data key="d0">147279871</data>
    </edge>
    <edge source="JPN" target="CIV">
      <data key="d0">88239</data>
    </edge>
    <edge source="JPN" target="JOR">
      <data key="d0">1233062</data>
    </edge>
    <edge source="JPN" target="KOR">
      <data key="d0">1439218464</data>
    </edge>
    <edge source="JPN" target="LBN">
      <data key="d0">239275</data>
    </edge>
    <edge source="JPN" target="LTU">
      <data key="d0">28559</data>
    </edge>
    <edge source="JPN" target="MYS">
      <data key="d0">142805128</data>
    </edge>
    <edge source="JPN" target="MUS">
      <data key="d0">43943</data>
    </edge>
    <edge source="JPN" target="MEX">
      <data key="d0">32335035</data>
    </edge>
    <edge source="JPN" target="MAR">
      <data key="d0">119480</data>
    </edge>
    <edge source="JPN" target="MOZ">
      <data key="d0">24263</data>
    </edge>
    <edge source="JPN" target="OMN">
      <data key="d0">1874441</data>
    </edge>
    <edge source="JPN" target="NLD">
      <data key="d0">405417074</data>
    </edge>
    <edge source="JPN" target="NZL">
      <data key="d0">10539354</data>
    </edge>
    <edge source="JPN" target="NOR">
      <data key="d0">2750623</data>
    </edge>
    <edge source="JPN" target="PAK">
      <data key="d0">30505353</data>
    </edge>
    <edge source="JPN" target="PAN">
      <data key="d0">48221</data>
    </edge>
    <edge source="JPN" target="PRY">
      <data key="d0">494565</data>
    </edge>
    <edge source="JPN" target="PER">
      <data key="d0">3590480</data>
    </edge>
    <edge source="JPN" target="PHL">
      <data key="d0">123771919</data>
    </edge>
    <edge source="JPN" target="POL">
      <data key="d0">5616504</data>
    </edge>
    <edge source="JPN" target="PRT">
      <data key="d0">6556792</data>
    </edge>
    <edge source="JPN" target="ROU">
      <data key="d0">75694</data>
    </edge>
    <edge source="JPN" target="RUS">
      <data key="d0">886370</data>
    </edge>
    <edge source="JPN" target="SAU">
      <data key="d0">14048535</data>
    </edge>
    <edge source="JPN" target="IND">
      <data key="d0">138279594</data>
    </edge>
    <edge source="JPN" target="SGP">
      <data key="d0">218666795</data>
    </edge>
    <edge source="JPN" target="SVK">
      <data key="d0">179271</data>
    </edge>
    <edge source="JPN" target="VNM">
      <data key="d0">32029474</data>
    </edge>
    <edge source="JPN" target="SVN">
      <data key="d0">7072437</data>
    </edge>
    <edge source="JPN" target="ZAF">
      <data key="d0">33524432</data>
    </edge>
    <edge source="JPN" target="ZWE">
      <data key="d0">126355</data>
    </edge>
    <edge source="JPN" target="ESP">
      <data key="d0">69418548</data>
    </edge>
    <edge source="JPN" target="SWE">
      <data key="d0">127089786</data>
    </edge>
    <edge source="JPN" target="CHE">
      <data key="d0">193335398</data>
    </edge>
    <edge source="JPN" target="THA">
      <data key="d0">314456911</data>
    </edge>
    <edge source="JPN" target="ARE">
      <data key="d0">4110634</data>
    </edge>
    <edge source="JPN" target="TUN">
      <data key="d0">113541</data>
    </edge>
    <edge source="JPN" target="TUR">
      <data key="d0">11620007</data>
    </edge>
    <edge source="JPN" target="UKR">
      <data key="d0">207088</data>
    </edge>
    <edge source="JPN" target="MKD">
      <data key="d0">13231</data>
    </edge>
    <edge source="JPN" target="EGY">
      <data key="d0">7267305</data>
    </edge>
    <edge source="JPN" target="GBR">
      <data key="d0">244199872</data>
    </edge>
    <edge source="JPN" target="USA">
      <data key="d0">1662326497</data>
    </edge>
    <edge source="JPN" target="URY">
      <data key="d0">1036459</data>
    </edge>
    <edge source="JOR" target="CHN">
      <data key="d0">36671</data>
    </edge>
    <edge source="JOR" target="FRA">
      <data key="d0">21157</data>
    </edge>
    <edge source="JOR" target="PSE">
      <data key="d0">103063</data>
    </edge>
    <edge source="JOR" target="DEU">
      <data key="d0">64354</data>
    </edge>
    <edge source="JOR" target="HKG">
      <data key="d0">17286</data>
    </edge>
    <edge source="JOR" target="ITA">
      <data key="d0">45268</data>
    </edge>
    <edge source="JOR" target="LBN">
      <data key="d0">196151</data>
    </edge>
    <edge source="JOR" target="OMN">
      <data key="d0">28357</data>
    </edge>
    <edge source="JOR" target="PRT">
      <data key="d0">2847881</data>
    </edge>
    <edge source="JOR" target="SAU">
      <data key="d0">473510</data>
    </edge>
    <edge source="JOR" target="ARE">
      <data key="d0">42313</data>
    </edge>
    <edge source="JOR" target="TUN">
      <data key="d0">297270</data>
    </edge>
    <edge source="JOR" target="EGY">
      <data key="d0">224653</data>
    </edge>
    <edge source="JOR" target="GBR">
      <data key="d0">14279</data>
    </edge>
    <edge source="JOR" target="USA">
      <data key="d0">298102</data>
    </edge>
    <edge source="MUS" target="MDG">
      <data key="d0">365950</data>
    </edge>
    <edge source="MUS" target="ZAF">
      <data key="d0">30007</data>
    </edge>
    <edge source="MEX" target="ARG">
      <data key="d0">69203592</data>
    </edge>
    <edge source="MEX" target="AUS">
      <data key="d0">1727626</data>
    </edge>
    <edge source="MEX" target="AUT">
      <data key="d0">723300</data>
    </edge>
    <edge source="MEX" target="BEL">
      <data key="d0">38044910</data>
    </edge>
    <edge source="MEX" target="BOL">
      <data key="d0">338512</data>
    </edge>
    <edge source="MEX" target="BRA">
      <data key="d0">38527806</data>
    </edge>
    <edge source="MEX" target="CAN">
      <data key="d0">20718342</data>
    </edge>
    <edge source="MEX" target="CHL">
      <data key="d0">7385463</data>
    </edge>
    <edge source="MEX" target="CHN">
      <data key="d0">5818522</data>
    </edge>
    <edge source="MEX" target="COL">
      <data key="d0">55296453</data>
    </edge>
    <edge source="MEX" target="CRI">
      <data key="d0">4480112</data>
    </edge>
    <edge source="MEX" target="HRV">
      <data key="d0">16808</data>
    </edge>
    <edge source="MEX" target="ECU">
      <data key="d0">1416426</data>
    </edge>
    <edge source="MEX" target="SLV">
      <data key="d0">5695891</data>
    </edge>
    <edge source="MEX" target="ETH">
      <data key="d0">102964</data>
    </edge>
    <edge source="MEX" target="FRA">
      <data key="d0">22859265</data>
    </edge>
    <edge source="MEX" target="DEU">
      <data key="d0">42729873</data>
    </edge>
    <edge source="MEX" target="GHA">
      <data key="d0">22472</data>
    </edge>
    <edge source="MEX" target="GRC">
      <data key="d0">64045</data>
    </edge>
    <edge source="MEX" target="GTM">
      <data key="d0">11862314</data>
    </edge>
    <edge source="MEX" target="HND">
      <data key="d0">1318859</data>
    </edge>
    <edge source="MEX" target="HKG">
      <data key="d0">1776629</data>
    </edge>
    <edge source="MEX" target="HUN">
      <data key="d0">516997</data>
    </edge>
    <edge source="MEX" target="IDN">
      <data key="d0">1566574</data>
    </edge>
    <edge source="MEX" target="IRL">
      <data key="d0">178390</data>
    </edge>
    <edge source="MEX" target="ISR">
      <data key="d0">381872</data>
    </edge>
    <edge source="MEX" target="ITA">
      <data key="d0">40172921</data>
    </edge>
    <edge source="MEX" target="CIV">
      <data key="d0">118080</data>
    </edge>
    <edge source="MEX" target="JAM">
      <data key="d0">371283</data>
    </edge>
    <edge source="MEX" target="JPN">
      <data key="d0">28919818</data>
    </edge>
    <edge source="MEX" target="JOR">
      <data key="d0">61978</data>
    </edge>
    <edge source="MEX" target="KOR">
      <data key="d0">13951062</data>
    </edge>
    <edge source="MEX" target="MYS">
      <data key="d0">153417</data>
    </edge>
    <edge source="MEX" target="NLD">
      <data key="d0">84087806</data>
    </edge>
    <edge source="MEX" target="NZL">
      <data key="d0">131370</data>
    </edge>
    <edge source="MEX" target="NIC">
      <data key="d0">863759</data>
    </edge>
    <edge source="MEX" target="PAK">
      <data key="d0">618887</data>
    </edge>
    <edge source="MEX" target="PAN">
      <data key="d0">5226911</data>
    </edge>
    <edge source="MEX" target="PRY">
      <data key="d0">230214</data>
    </edge>
    <edge source="MEX" target="PER">
      <data key="d0">6703637</data>
    </edge>
    <edge source="MEX" target="PHL">
      <data key="d0">3270770</data>
    </edge>
    <edge source="MEX" target="PRT">
      <data key="d0">527595</data>
    </edge>
    <edge source="MEX" target="RUS">
      <data key="d0">1687018</data>
    </edge>
    <edge source="MEX" target="SAU">
      <data key="d0">349784</data>
    </edge>
    <edge source="MEX" target="IND">
      <data key="d0">4225377</data>
    </edge>
    <edge source="MEX" target="SGP">
      <data key="d0">1668639</data>
    </edge>
    <edge source="MEX" target="VNM">
      <data key="d0">179305</data>
    </edge>
    <edge source="MEX" target="SVN">
      <data key="d0">1394697</data>
    </edge>
    <edge source="MEX" target="ZAF">
      <data key="d0">277756</data>
    </edge>
    <edge source="MEX" target="ESP">
      <data key="d0">55524442</data>
    </edge>
    <edge source="MEX" target="SWE">
      <data key="d0">3377838</data>
    </edge>
    <edge source="MEX" target="CHE">
      <data key="d0">27456487</data>
    </edge>
    <edge source="MEX" target="THA">
      <data key="d0">865860</data>
    </edge>
    <edge source="MEX" target="ARE">
      <data key="d0">12393</data>
    </edge>
    <edge source="MEX" target="TUN">
      <data key="d0">41833</data>
    </edge>
    <edge source="MEX" target="TUR">
      <data key="d0">1985870</data>
    </edge>
    <edge source="MEX" target="EGY">
      <data key="d0">458500</data>
    </edge>
    <edge source="MEX" target="GBR">
      <data key="d0">13573105</data>
    </edge>
    <edge source="MEX" target="USA">
      <data key="d0">319981344</data>
    </edge>
    <edge source="MEX" target="URY">
      <data key="d0">676904</data>
    </edge>
    <edge source="MEX" target="SRB">
      <data key="d0">13104</data>
    </edge>
    <edge source="MAR" target="BEL">
      <data key="d0">63220</data>
    </edge>
    <edge source="MAR" target="DNK">
      <data key="d0">20394</data>
    </edge>
    <edge source="MAR" target="FRA">
      <data key="d0">631532</data>
    </edge>
    <edge source="MAR" target="NLD">
      <data key="d0">95504</data>
    </edge>
    <edge source="MAR" target="PRT">
      <data key="d0">33234</data>
    </edge>
    <edge source="MAR" target="ESP">
      <data key="d0">465567</data>
    </edge>
    <edge source="MAR" target="SWE">
      <data key="d0">419384</data>
    </edge>
    <edge source="MAR" target="TUN">
      <data key="d0">632423</data>
    </edge>
    <edge source="MAR" target="EGY">
      <data key="d0">74104</data>
    </edge>
    <edge source="PAK" target="CHN">
      <data key="d0">20248464</data>
    </edge>
    <edge source="PAK" target="IDN">
      <data key="d0">449915</data>
    </edge>
    <edge source="PAK" target="ITA">
      <data key="d0">17087</data>
    </edge>
    <edge source="PAK" target="JPN">
      <data key="d0">4936834</data>
    </edge>
    <edge source="PAK" target="OMN">
      <data key="d0">12851</data>
    </edge>
    <edge source="PAK" target="NLD">
      <data key="d0">902925</data>
    </edge>
    <edge source="PAK" target="IND">
      <data key="d0">68989</data>
    </edge>
    <edge source="PAK" target="VNM">
      <data key="d0">16693</data>
    </edge>
    <edge source="PAK" target="ZAF">
      <data key="d0">870555</data>
    </edge>
    <edge source="PAK" target="ZWE">
      <data key="d0">125376</data>
    </edge>
    <edge source="PAK" target="THA">
      <data key="d0">1676628</data>
    </edge>
    <edge source="PAK" target="ARE">
      <data key="d0">33634</data>
    </edge>
    <edge source="PAK" target="EGY">
      <data key="d0">422844</data>
    </edge>
    <edge source="PAN" target="COL">
      <data key="d0">1858400</data>
    </edge>
    <edge source="PAN" target="ESP">
      <data key="d0">676000</data>
    </edge>
    <edge source="PRY" target="ARG">
      <data key="d0">299380</data>
    </edge>
    <edge source="PRY" target="BRA">
      <data key="d0">1348417</data>
    </edge>
    <edge source="PRY" target="NLD">
      <data key="d0">288000</data>
    </edge>
    <edge source="PRY" target="USA">
      <data key="d0">23133</data>
    </edge>
    <edge source="PER" target="ARG">
      <data key="d0">81341</data>
    </edge>
    <edge source="PER" target="BOL">
      <data key="d0">1158427</data>
    </edge>
    <edge source="PER" target="CAN">
      <data key="d0">28564</data>
    </edge>
    <edge source="PER" target="CHL">
      <data key="d0">1351376</data>
    </edge>
    <edge source="PER" target="COL">
      <data key="d0">2597923</data>
    </edge>
    <edge source="PER" target="ECU">
      <data key="d0">2262304</data>
    </edge>
    <edge source="PER" target="FRA">
      <data key="d0">193544</data>
    </edge>
    <edge source="PER" target="DEU">
      <data key="d0">90559</data>
    </edge>
    <edge source="PER" target="GTM">
      <data key="d0">26800</data>
    </edge>
    <edge source="PER" target="HND">
      <data key="d0">26000</data>
    </edge>
    <edge source="PER" target="ITA">
      <data key="d0">21125</data>
    </edge>
    <edge source="PER" target="JPN">
      <data key="d0">25399</data>
    </edge>
    <edge source="PER" target="MEX">
      <data key="d0">149005</data>
    </edge>
    <edge source="PER" target="NLD">
      <data key="d0">165622</data>
    </edge>
    <edge source="PER" target="ESP">
      <data key="d0">19274</data>
    </edge>
    <edge source="PER" target="USA">
      <data key="d0">827919</data>
    </edge>
    <edge source="PER" target="URY">
      <data key="d0">21982</data>
    </edge>
    <edge source="SEN" target="CMR">
      <data key="d0">131235</data>
    </edge>
    <edge source="SEN" target="BEN">
      <data key="d0">11810</data>
    </edge>
    <edge source="SEN" target="GMB">
      <data key="d0">249340</data>
    </edge>
    <edge source="SEN" target="CIV">
      <data key="d0">14966</data>
    </edge>
    <edge source="SEN" target="MRT">
      <data key="d0">88661</data>
    </edge>
    <edge source="SEN" target="TGO">
      <data key="d0">23591</data>
    </edge>
    <edge source="SEN" target="GBR">
      <data key="d0">52974</data>
    </edge>
    <edge source="SEN" target="USA">
      <data key="d0">53654</data>
    </edge>
    <edge source="IND" target="ALB">
      <data key="d0">22780</data>
    </edge>
    <edge source="IND" target="DZA">
      <data key="d0">70229</data>
    </edge>
    <edge source="IND" target="AZE">
      <data key="d0">47110</data>
    </edge>
    <edge source="IND" target="ARG">
      <data key="d0">19604069</data>
    </edge>
    <edge source="IND" target="AUS">
      <data key="d0">8573662</data>
    </edge>
    <edge source="IND" target="AUT">
      <data key="d0">1508450</data>
    </edge>
    <edge source="IND" target="BEL">
      <data key="d0">27344399</data>
    </edge>
    <edge source="IND" target="BWA">
      <data key="d0">33021</data>
    </edge>
    <edge source="IND" target="BRA">
      <data key="d0">51744909</data>
    </edge>
    <edge source="IND" target="BGR">
      <data key="d0">873518</data>
    </edge>
    <edge source="IND" target="BDI">
      <data key="d0">38011</data>
    </edge>
    <edge source="IND" target="BLR">
      <data key="d0">255475</data>
    </edge>
    <edge source="IND" target="KHM">
      <data key="d0">122003</data>
    </edge>
    <edge source="IND" target="CMR">
      <data key="d0">166670</data>
    </edge>
    <edge source="IND" target="CAN">
      <data key="d0">25644515</data>
    </edge>
    <edge source="IND" target="CAF">
      <data key="d0">149119</data>
    </edge>
    <edge source="IND" target="LKA">
      <data key="d0">4890187</data>
    </edge>
    <edge source="IND" target="CHL">
      <data key="d0">2710513</data>
    </edge>
    <edge source="IND" target="CHN">
      <data key="d0">87336075</data>
    </edge>
    <edge source="IND" target="COL">
      <data key="d0">5143688</data>
    </edge>
    <edge source="IND" target="CRI">
      <data key="d0">44943</data>
    </edge>
    <edge source="IND" target="HRV">
      <data key="d0">185255</data>
    </edge>
    <edge source="IND" target="CZE">
      <data key="d0">1810312</data>
    </edge>
    <edge source="IND" target="BEN">
      <data key="d0">117039</data>
    </edge>
    <edge source="IND" target="DNK">
      <data key="d0">3837530</data>
    </edge>
    <edge source="IND" target="ECU">
      <data key="d0">20086</data>
    </edge>
    <edge source="IND" target="SLV">
      <data key="d0">69966</data>
    </edge>
    <edge source="IND" target="ETH">
      <data key="d0">423813</data>
    </edge>
    <edge source="IND" target="FIN">
      <data key="d0">1621358</data>
    </edge>
    <edge source="IND" target="FRA">
      <data key="d0">27106622</data>
    </edge>
    <edge source="IND" target="GEO">
      <data key="d0">108520</data>
    </edge>
    <edge source="IND" target="DEU">
      <data key="d0">94282170</data>
    </edge>
    <edge source="IND" target="GHA">
      <data key="d0">771335</data>
    </edge>
    <edge source="IND" target="GRC">
      <data key="d0">1384099</data>
    </edge>
    <edge source="IND" target="GTM">
      <data key="d0">336977</data>
    </edge>
    <edge source="IND" target="HND">
      <data key="d0">35715</data>
    </edge>
    <edge source="IND" target="HKG">
      <data key="d0">46952897</data>
    </edge>
    <edge source="IND" target="HUN">
      <data key="d0">2494507</data>
    </edge>
    <edge source="IND" target="IDN">
      <data key="d0">55032673</data>
    </edge>
    <edge source="IND" target="IRL">
      <data key="d0">4436716</data>
    </edge>
    <edge source="IND" target="ISR">
      <data key="d0">20838090</data>
    </edge>
    <edge source="IND" target="ITA">
      <data key="d0">61220149</data>
    </edge>
    <edge source="IND" target="CIV">
      <data key="d0">160975</data>
    </edge>
    <edge source="IND" target="JAM">
      <data key="d0">191873</data>
    </edge>
    <edge source="IND" target="JPN">
      <data key="d0">40387839</data>
    </edge>
    <edge source="IND" target="KAZ">
      <data key="d0">249884</data>
    </edge>
    <edge source="IND" target="JOR">
      <data key="d0">2064013</data>
    </edge>
    <edge source="IND" target="KOR">
      <data key="d0">31894815</data>
    </edge>
    <edge source="IND" target="LBN">
      <data key="d0">313567</data>
    </edge>
    <edge source="IND" target="LVA">
      <data key="d0">315413</data>
    </edge>
    <edge source="IND" target="MDG">
      <data key="d0">43254</data>
    </edge>
    <edge source="IND" target="MWI">
      <data key="d0">37617</data>
    </edge>
    <edge source="IND" target="MYS">
      <data key="d0">12734451</data>
    </edge>
    <edge source="IND" target="MUS">
      <data key="d0">677209</data>
    </edge>
    <edge source="IND" target="MEX">
      <data key="d0">19698071</data>
    </edge>
    <edge source="IND" target="MDA">
      <data key="d0">11523</data>
    </edge>
    <edge source="IND" target="MAR">
      <data key="d0">1185501</data>
    </edge>
    <edge source="IND" target="MOZ">
      <data key="d0">22851</data>
    </edge>
    <edge source="IND" target="OMN">
      <data key="d0">1250786</data>
    </edge>
    <edge source="IND" target="NAM">
      <data key="d0">120083</data>
    </edge>
    <edge source="IND" target="NLD">
      <data key="d0">54610845</data>
    </edge>
    <edge source="IND" target="NZL">
      <data key="d0">698230</data>
    </edge>
    <edge source="IND" target="NER">
      <data key="d0">253881</data>
    </edge>
    <edge source="IND" target="NOR">
      <data key="d0">3383200</data>
    </edge>
    <edge source="IND" target="PAK">
      <data key="d0">23361642</data>
    </edge>
    <edge source="IND" target="PAN">
      <data key="d0">35321</data>
    </edge>
    <edge source="IND" target="PRY">
      <data key="d0">1617817</data>
    </edge>
    <edge source="IND" target="PER">
      <data key="d0">2199366</data>
    </edge>
    <edge source="IND" target="PHL">
      <data key="d0">7971945</data>
    </edge>
    <edge source="IND" target="POL">
      <data key="d0">4228303</data>
    </edge>
    <edge source="IND" target="PRT">
      <data key="d0">2922211</data>
    </edge>
    <edge source="IND" target="ROU">
      <data key="d0">246412</data>
    </edge>
    <edge source="IND" target="RUS">
      <data key="d0">8240348</data>
    </edge>
    <edge source="IND" target="SAU">
      <data key="d0">17009757</data>
    </edge>
    <edge source="IND" target="SEN">
      <data key="d0">33274</data>
    </edge>
    <edge source="IND" target="SGP">
      <data key="d0">30714622</data>
    </edge>
    <edge source="IND" target="SVK">
      <data key="d0">150991</data>
    </edge>
    <edge source="IND" target="VNM">
      <data key="d0">4741210</data>
    </edge>
    <edge source="IND" target="SVN">
      <data key="d0">1269349</data>
    </edge>
    <edge source="IND" target="ZAF">
      <data key="d0">7052431</data>
    </edge>
    <edge source="IND" target="ZWE">
      <data key="d0">752764</data>
    </edge>
    <edge source="IND" target="ESP">
      <data key="d0">44667070</data>
    </edge>
    <edge source="IND" target="SWE">
      <data key="d0">2701288</data>
    </edge>
    <edge source="IND" target="CHE">
      <data key="d0">36137432</data>
    </edge>
    <edge source="IND" target="THA">
      <data key="d0">40420592</data>
    </edge>
    <edge source="IND" target="TGO">
      <data key="d0">10131</data>
    </edge>
    <edge source="IND" target="ARE">
      <data key="d0">26419686</data>
    </edge>
    <edge source="IND" target="TUR">
      <data key="d0">17563037</data>
    </edge>
    <edge source="IND" target="UGA">
      <data key="d0">406208</data>
    </edge>
    <edge source="IND" target="UKR">
      <data key="d0">1674845</data>
    </edge>
    <edge source="IND" target="MKD">
      <data key="d0">41195</data>
    </edge>
    <edge source="IND" target="EGY">
      <data key="d0">8150828</data>
    </edge>
    <edge source="IND" target="GBR">
      <data key="d0">58991975</data>
    </edge>
    <edge source="IND" target="TZA">
      <data key="d0">1053444</data>
    </edge>
    <edge source="IND" target="USA">
      <data key="d0">158378495</data>
    </edge>
    <edge source="IND" target="URY">
      <data key="d0">6940728</data>
    </edge>
    <edge source="IND" target="SRB">
      <data key="d0">486171</data>
    </edge>
    <edge source="SGP" target="ARG">
      <data key="d0">958185</data>
    </edge>
    <edge source="SGP" target="AUS">
      <data key="d0">90811474</data>
    </edge>
    <edge source="SGP" target="AUT">
      <data key="d0">3235013</data>
    </edge>
    <edge source="SGP" target="BEL">
      <data key="d0">12056772</data>
    </edge>
    <edge source="SGP" target="BRA">
      <data key="d0">2363086</data>
    </edge>
    <edge source="SGP" target="KHM">
      <data key="d0">4591380</data>
    </edge>
    <edge source="SGP" target="CMR">
      <data key="d0">27764</data>
    </edge>
    <edge source="SGP" target="CAN">
      <data key="d0">1938689</data>
    </edge>
    <edge source="SGP" target="LKA">
      <data key="d0">6152524</data>
    </edge>
    <edge source="SGP" target="CHN">
      <data key="d0">211778707</data>
    </edge>
    <edge source="SGP" target="COL">
      <data key="d0">32766</data>
    </edge>
    <edge source="SGP" target="HRV">
      <data key="d0">3298524</data>
    </edge>
    <edge source="SGP" target="CZE">
      <data key="d0">35928</data>
    </edge>
    <edge source="SGP" target="DNK">
      <data key="d0">221448</data>
    </edge>
    <edge source="SGP" target="ECU">
      <data key="d0">20406</data>
    </edge>
    <edge source="SGP" target="ETH">
      <data key="d0">31579</data>
    </edge>
    <edge source="SGP" target="FIN">
      <data key="d0">389866</data>
    </edge>
    <edge source="SGP" target="FRA">
      <data key="d0">39941100</data>
    </edge>
    <edge source="SGP" target="DEU">
      <data key="d0">2737090</data>
    </edge>
    <edge source="SGP" target="GHA">
      <data key="d0">178952</data>
    </edge>
    <edge source="SGP" target="GRC">
      <data key="d0">43317</data>
    </edge>
    <edge source="SGP" target="HKG">
      <data key="d0">63596260</data>
    </edge>
    <edge source="SGP" target="HUN">
      <data key="d0">4168370</data>
    </edge>
    <edge source="SGP" target="IRL">
      <data key="d0">220591</data>
    </edge>
    <edge source="SGP" target="ISR">
      <data key="d0">1578608</data>
    </edge>
    <edge source="SGP" target="ITA">
      <data key="d0">65550954</data>
    </edge>
    <edge source="SGP" target="CIV">
      <data key="d0">11622</data>
    </edge>
    <edge source="SGP" target="JPN">
      <data key="d0">106732358</data>
    </edge>
    <edge source="SGP" target="JOR">
      <data key="d0">550849</data>
    </edge>
    <edge source="SGP" target="KOR">
      <data key="d0">109228112</data>
    </edge>
    <edge source="SGP" target="MYS">
      <data key="d0">298468585</data>
    </edge>
    <edge source="SGP" target="MUS">
      <data key="d0">340620</data>
    </edge>
    <edge source="SGP" target="MEX">
      <data key="d0">8211741</data>
    </edge>
    <edge source="SGP" target="MAR">
      <data key="d0">629068</data>
    </edge>
    <edge source="SGP" target="OMN">
      <data key="d0">36043</data>
    </edge>
    <edge source="SGP" target="NLD">
      <data key="d0">28880313</data>
    </edge>
    <edge source="SGP" target="NZL">
      <data key="d0">3794446</data>
    </edge>
    <edge source="SGP" target="PAK">
      <data key="d0">22650400</data>
    </edge>
    <edge source="SGP" target="PRY">
      <data key="d0">56570</data>
    </edge>
    <edge source="SGP" target="PER">
      <data key="d0">28195</data>
    </edge>
    <edge source="SGP" target="PHL">
      <data key="d0">55414439</data>
    </edge>
    <edge source="SGP" target="POL">
      <data key="d0">54244</data>
    </edge>
    <edge source="SGP" target="PRT">
      <data key="d0">1228822</data>
    </edge>
    <edge source="SGP" target="SAU">
      <data key="d0">8722134</data>
    </edge>
    <edge source="SGP" target="IND">
      <data key="d0">145114590</data>
    </edge>
    <edge source="SGP" target="VNM">
      <data key="d0">35600361</data>
    </edge>
    <edge source="SGP" target="SVN">
      <data key="d0">45729</data>
    </edge>
    <edge source="SGP" target="ZAF">
      <data key="d0">6393803</data>
    </edge>
    <edge source="SGP" target="ESP">
      <data key="d0">17104495</data>
    </edge>
    <edge source="SGP" target="CHE">
      <data key="d0">199815</data>
    </edge>
    <edge source="SGP" target="THA">
      <data key="d0">250026452</data>
    </edge>
    <edge source="SGP" target="ARE">
      <data key="d0">5292805</data>
    </edge>
    <edge source="SGP" target="TUR">
      <data key="d0">5595022</data>
    </edge>
    <edge source="SGP" target="EGY">
      <data key="d0">2767405</data>
    </edge>
    <edge source="SGP" target="GBR">
      <data key="d0">786871322</data>
    </edge>
    <edge source="SGP" target="TZA">
      <data key="d0">33504</data>
    </edge>
    <edge source="SGP" target="USA">
      <data key="d0">344176063</data>
    </edge>
    <edge source="SGP" target="URY">
      <data key="d0">113918</data>
    </edge>
    <edge source="SVN" target="ARG">
      <data key="d0">78526</data>
    </edge>
    <edge source="SVN" target="AUS">
      <data key="d0">461141</data>
    </edge>
    <edge source="SVN" target="AUT">
      <data key="d0">9485778</data>
    </edge>
    <edge source="SVN" target="BEL">
      <data key="d0">297483</data>
    </edge>
    <edge source="SVN" target="BRA">
      <data key="d0">19063</data>
    </edge>
    <edge source="SVN" target="BGR">
      <data key="d0">398106</data>
    </edge>
    <edge source="SVN" target="CAN">
      <data key="d0">875110</data>
    </edge>
    <edge source="SVN" target="CHN">
      <data key="d0">1008478</data>
    </edge>
    <edge source="SVN" target="HRV">
      <data key="d0">3240445</data>
    </edge>
    <edge source="SVN" target="CZE">
      <data key="d0">28336</data>
    </edge>
    <edge source="SVN" target="DNK">
      <data key="d0">259513</data>
    </edge>
    <edge source="SVN" target="FRA">
      <data key="d0">551483</data>
    </edge>
    <edge source="SVN" target="DEU">
      <data key="d0">1008250</data>
    </edge>
    <edge source="SVN" target="HKG">
      <data key="d0">17666</data>
    </edge>
    <edge source="SVN" target="HUN">
      <data key="d0">3431651</data>
    </edge>
    <edge source="SVN" target="IDN">
      <data key="d0">275480</data>
    </edge>
    <edge source="SVN" target="IRL">
      <data key="d0">204011</data>
    </edge>
    <edge source="SVN" target="ISR">
      <data key="d0">67942</data>
    </edge>
    <edge source="SVN" target="ITA">
      <data key="d0">15117145</data>
    </edge>
    <edge source="SVN" target="JPN">
      <data key="d0">798513</data>
    </edge>
    <edge source="SVN" target="KOR">
      <data key="d0">502906</data>
    </edge>
    <edge source="SVN" target="MEX">
      <data key="d0">63560</data>
    </edge>
    <edge source="SVN" target="MAR">
      <data key="d0">233100</data>
    </edge>
    <edge source="SVN" target="NLD">
      <data key="d0">404369</data>
    </edge>
    <edge source="SVN" target="POL">
      <data key="d0">823795</data>
    </edge>
    <edge source="SVN" target="ROU">
      <data key="d0">124841</data>
    </edge>
    <edge source="SVN" target="IND">
      <data key="d0">1290037</data>
    </edge>
    <edge source="SVN" target="SGP">
      <data key="d0">21548</data>
    </edge>
    <edge source="SVN" target="SVK">
      <data key="d0">163909</data>
    </edge>
    <edge source="SVN" target="ESP">
      <data key="d0">416588</data>
    </edge>
    <edge source="SVN" target="CHE">
      <data key="d0">86785</data>
    </edge>
    <edge source="SVN" target="TUR">
      <data key="d0">1372109</data>
    </edge>
    <edge source="SVN" target="UKR">
      <data key="d0">74977</data>
    </edge>
    <edge source="SVN" target="MKD">
      <data key="d0">211074</data>
    </edge>
    <edge source="SVN" target="GBR">
      <data key="d0">119760</data>
    </edge>
    <edge source="SVN" target="USA">
      <data key="d0">2107417</data>
    </edge>
    <edge source="SVN" target="SRB">
      <data key="d0">366717</data>
    </edge>
    <edge source="ZAF" target="DZA">
      <data key="d0">348213</data>
    </edge>
    <edge source="ZAF" target="ARG">
      <data key="d0">3002676</data>
    </edge>
    <edge source="ZAF" target="AUS">
      <data key="d0">4131405</data>
    </edge>
    <edge source="ZAF" target="AUT">
      <data key="d0">15140</data>
    </edge>
    <edge source="ZAF" target="BEL">
      <data key="d0">13160762</data>
    </edge>
    <edge source="ZAF" target="BRA">
      <data key="d0">19247586</data>
    </edge>
    <edge source="ZAF" target="BGR">
      <data key="d0">51971</data>
    </edge>
    <edge source="ZAF" target="BDI">
      <data key="d0">73867</data>
    </edge>
    <edge source="ZAF" target="CMR">
      <data key="d0">232303</data>
    </edge>
    <edge source="ZAF" target="CAN">
      <data key="d0">3747731</data>
    </edge>
    <edge source="ZAF" target="LKA">
      <data key="d0">3357528</data>
    </edge>
    <edge source="ZAF" target="CHL">
      <data key="d0">967376</data>
    </edge>
    <edge source="ZAF" target="CHN">
      <data key="d0">5800827</data>
    </edge>
    <edge source="ZAF" target="COL">
      <data key="d0">88231</data>
    </edge>
    <edge source="ZAF" target="CZE">
      <data key="d0">32861</data>
    </edge>
    <edge source="ZAF" target="BEN">
      <data key="d0">30729</data>
    </edge>
    <edge source="ZAF" target="DNK">
      <data key="d0">1124034</data>
    </edge>
    <edge source="ZAF" target="ECU">
      <data key="d0">69881</data>
    </edge>
    <edge source="ZAF" target="ETH">
      <data key="d0">68091</data>
    </edge>
    <edge source="ZAF" target="FRA">
      <data key="d0">16174229</data>
    </edge>
    <edge source="ZAF" target="DEU">
      <data key="d0">5628796</data>
    </edge>
    <edge source="ZAF" target="GHA">
      <data key="d0">2533596</data>
    </edge>
    <edge source="ZAF" target="GRC">
      <data key="d0">696718</data>
    </edge>
    <edge source="ZAF" target="HKG">
      <data key="d0">8821610</data>
    </edge>
    <edge source="ZAF" target="HUN">
      <data key="d0">18028</data>
    </edge>
    <edge source="ZAF" target="IDN">
      <data key="d0">1774488</data>
    </edge>
    <edge source="ZAF" target="IRL">
      <data key="d0">471461</data>
    </edge>
    <edge source="ZAF" target="ISR">
      <data key="d0">4504086</data>
    </edge>
    <edge source="ZAF" target="ITA">
      <data key="d0">5247906</data>
    </edge>
    <edge source="ZAF" target="CIV">
      <data key="d0">1318778</data>
    </edge>
    <edge source="ZAF" target="JPN">
      <data key="d0">14016119</data>
    </edge>
    <edge source="ZAF" target="JOR">
      <data key="d0">893557</data>
    </edge>
    <edge source="ZAF" target="KOR">
      <data key="d0">5576824</data>
    </edge>
    <edge source="ZAF" target="LBN">
      <data key="d0">303359</data>
    </edge>
    <edge source="ZAF" target="MDG">
      <data key="d0">725162</data>
    </edge>
    <edge source="ZAF" target="MWI">
      <data key="d0">1417612</data>
    </edge>
    <edge source="ZAF" target="MYS">
      <data key="d0">3328347</data>
    </edge>
    <edge source="ZAF" target="MUS">
      <data key="d0">2569430</data>
    </edge>
    <edge source="ZAF" target="MEX">
      <data key="d0">73944</data>
    </edge>
    <edge source="ZAF" target="MDA">
      <data key="d0">43664</data>
    </edge>
    <edge source="ZAF" target="MAR">
      <data key="d0">85819</data>
    </edge>
    <edge source="ZAF" target="MOZ">
      <data key="d0">1534521</data>
    </edge>
    <edge source="ZAF" target="NLD">
      <data key="d0">34188702</data>
    </edge>
    <edge source="ZAF" target="NZL">
      <data key="d0">172329</data>
    </edge>
    <edge source="ZAF" target="PAK">
      <data key="d0">2010874</data>
    </edge>
    <edge source="ZAF" target="PAN">
      <data key="d0">16608</data>
    </edge>
    <edge source="ZAF" target="PHL">
      <data key="d0">1515978</data>
    </edge>
    <edge source="ZAF" target="POL">
      <data key="d0">13872</data>
    </edge>
    <edge source="ZAF" target="SAU">
      <data key="d0">4331952</data>
    </edge>
    <edge source="ZAF" target="SEN">
      <data key="d0">541976</data>
    </edge>
    <edge source="ZAF" target="IND">
      <data key="d0">10814050</data>
    </edge>
    <edge source="ZAF" target="SGP">
      <data key="d0">27873145</data>
    </edge>
    <edge source="ZAF" target="SVK">
      <data key="d0">152612</data>
    </edge>
    <edge source="ZAF" target="VNM">
      <data key="d0">36408</data>
    </edge>
    <edge source="ZAF" target="SVN">
      <data key="d0">181966</data>
    </edge>
    <edge source="ZAF" target="ZWE">
      <data key="d0">13663087</data>
    </edge>
    <edge source="ZAF" target="ESP">
      <data key="d0">1232430</data>
    </edge>
    <edge source="ZAF" target="CHE">
      <data key="d0">842107</data>
    </edge>
    <edge source="ZAF" target="THA">
      <data key="d0">148955</data>
    </edge>
    <edge source="ZAF" target="TGO">
      <data key="d0">14363</data>
    </edge>
    <edge source="ZAF" target="ARE">
      <data key="d0">15724949</data>
    </edge>
    <edge source="ZAF" target="TUR">
      <data key="d0">1710081</data>
    </edge>
    <edge source="ZAF" target="UGA">
      <data key="d0">352976</data>
    </edge>
    <edge source="ZAF" target="EGY">
      <data key="d0">2683186</data>
    </edge>
    <edge source="ZAF" target="GBR">
      <data key="d0">2879869</data>
    </edge>
    <edge source="ZAF" target="TZA">
      <data key="d0">1809741</data>
    </edge>
    <edge source="ZAF" target="USA">
      <data key="d0">126652605</data>
    </edge>
    <edge source="ZAF" target="URY">
      <data key="d0">234827</data>
    </edge>
    <edge source="CHE" target="DZA">
      <data key="d0">466382</data>
    </edge>
    <edge source="CHE" target="ARG">
      <data key="d0">32660110</data>
    </edge>
    <edge source="CHE" target="AUS">
      <data key="d0">25396436</data>
    </edge>
    <edge source="CHE" target="AUT">
      <data key="d0">12764675</data>
    </edge>
    <edge source="CHE" target="ARM">
      <data key="d0">10615</data>
    </edge>
    <edge source="CHE" target="BEL">
      <data key="d0">68903960</data>
    </edge>
    <edge source="CHE" target="BOL">
      <data key="d0">149739</data>
    </edge>
    <edge source="CHE" target="BRA">
      <data key="d0">134923800</data>
    </edge>
    <edge source="CHE" target="BGR">
      <data key="d0">2055492</data>
    </edge>
    <edge source="CHE" target="BDI">
      <data key="d0">18198</data>
    </edge>
    <edge source="CHE" target="BLR">
      <data key="d0">45553</data>
    </edge>
    <edge source="CHE" target="CMR">
      <data key="d0">17677</data>
    </edge>
    <edge source="CHE" target="CAN">
      <data key="d0">124961200</data>
    </edge>
    <edge source="CHE" target="LKA">
      <data key="d0">108747</data>
    </edge>
    <edge source="CHE" target="CHL">
      <data key="d0">3218236</data>
    </edge>
    <edge source="CHE" target="CHN">
      <data key="d0">40781996</data>
    </edge>
    <edge source="CHE" target="COL">
      <data key="d0">9237534</data>
    </edge>
    <edge source="CHE" target="CRI">
      <data key="d0">332196</data>
    </edge>
    <edge source="CHE" target="HRV">
      <data key="d0">9324037</data>
    </edge>
    <edge source="CHE" target="CZE">
      <data key="d0">6696659</data>
    </edge>
    <edge source="CHE" target="BEN">
      <data key="d0">10933</data>
    </edge>
    <edge source="CHE" target="DNK">
      <data key="d0">16062682</data>
    </edge>
    <edge source="CHE" target="ECU">
      <data key="d0">2112360</data>
    </edge>
    <edge source="CHE" target="SLV">
      <data key="d0">292710</data>
    </edge>
    <edge source="CHE" target="EST">
      <data key="d0">122255</data>
    </edge>
    <edge source="CHE" target="FIN">
      <data key="d0">9480543</data>
    </edge>
    <edge source="CHE" target="FRA">
      <data key="d0">377500125</data>
    </edge>
    <edge source="CHE" target="GEO">
      <data key="d0">50086</data>
    </edge>
    <edge source="CHE" target="DEU">
      <data key="d0">613870040</data>
    </edge>
    <edge source="CHE" target="GHA">
      <data key="d0">938520</data>
    </edge>
    <edge source="CHE" target="GRC">
      <data key="d0">23184103</data>
    </edge>
    <edge source="CHE" target="GTM">
      <data key="d0">287092</data>
    </edge>
    <edge source="CHE" target="HND">
      <data key="d0">426933</data>
    </edge>
    <edge source="CHE" target="HKG">
      <data key="d0">7280391</data>
    </edge>
    <edge source="CHE" target="HUN">
      <data key="d0">14946443</data>
    </edge>
    <edge source="CHE" target="IDN">
      <data key="d0">8269367</data>
    </edge>
    <edge source="CHE" target="IRL">
      <data key="d0">115297965</data>
    </edge>
    <edge source="CHE" target="ISR">
      <data key="d0">8852765</data>
    </edge>
    <edge source="CHE" target="ITA">
      <data key="d0">425797218</data>
    </edge>
    <edge source="CHE" target="CIV">
      <data key="d0">794407</data>
    </edge>
    <edge source="CHE" target="JPN">
      <data key="d0">521543752</data>
    </edge>
    <edge source="CHE" target="KAZ">
      <data key="d0">13826</data>
    </edge>
    <edge source="CHE" target="JOR">
      <data key="d0">230367</data>
    </edge>
    <edge source="CHE" target="KOR">
      <data key="d0">48647126</data>
    </edge>
    <edge source="CHE" target="LBN">
      <data key="d0">78108</data>
    </edge>
    <edge source="CHE" target="LVA">
      <data key="d0">162408</data>
    </edge>
    <edge source="CHE" target="LTU">
      <data key="d0">1779895</data>
    </edge>
    <edge source="CHE" target="MDG">
      <data key="d0">53934</data>
    </edge>
    <edge source="CHE" target="MYS">
      <data key="d0">902537</data>
    </edge>
    <edge source="CHE" target="MUS">
      <data key="d0">238444</data>
    </edge>
    <edge source="CHE" target="MEX">
      <data key="d0">68039392</data>
    </edge>
    <edge source="CHE" target="MDA">
      <data key="d0">30120</data>
    </edge>
    <edge source="CHE" target="MAR">
      <data key="d0">6061918</data>
    </edge>
    <edge source="CHE" target="OMN">
      <data key="d0">14490</data>
    </edge>
    <edge source="CHE" target="NLD">
      <data key="d0">82399201</data>
    </edge>
    <edge source="CHE" target="NZL">
      <data key="d0">2913397</data>
    </edge>
    <edge source="CHE" target="NIC">
      <data key="d0">47635</data>
    </edge>
    <edge source="CHE" target="NOR">
      <data key="d0">1951787</data>
    </edge>
    <edge source="CHE" target="PAK">
      <data key="d0">20995051</data>
    </edge>
    <edge source="CHE" target="PAN">
      <data key="d0">31557508</data>
    </edge>
    <edge source="CHE" target="PRY">
      <data key="d0">489511</data>
    </edge>
    <edge source="CHE" target="PER">
      <data key="d0">2060913</data>
    </edge>
    <edge source="CHE" target="PHL">
      <data key="d0">5664912</data>
    </edge>
    <edge source="CHE" target="POL">
      <data key="d0">15407061</data>
    </edge>
    <edge source="CHE" target="PRT">
      <data key="d0">27306526</data>
    </edge>
    <edge source="CHE" target="ROU">
      <data key="d0">3133665</data>
    </edge>
    <edge source="CHE" target="RUS">
      <data key="d0">7599511</data>
    </edge>
    <edge source="CHE" target="SAU">
      <data key="d0">2852412</data>
    </edge>
    <edge source="CHE" target="SEN">
      <data key="d0">64840</data>
    </edge>
    <edge source="CHE" target="IND">
      <data key="d0">30579487</data>
    </edge>
    <edge source="CHE" target="SGP">
      <data key="d0">68787798</data>
    </edge>
    <edge source="CHE" target="SVK">
      <data key="d0">2521144</data>
    </edge>
    <edge source="CHE" target="VNM">
      <data key="d0">1037238</data>
    </edge>
    <edge source="CHE" target="SVN">
      <data key="d0">1728634</data>
    </edge>
    <edge source="CHE" target="ZAF">
      <data key="d0">13171484</data>
    </edge>
    <edge source="CHE" target="ESP">
      <data key="d0">286899641</data>
    </edge>
    <edge source="CHE" target="SWE">
      <data key="d0">13250086</data>
    </edge>
    <edge source="CHE" target="THA">
      <data key="d0">5097004</data>
    </edge>
    <edge source="CHE" target="ARE">
      <data key="d0">1367690</data>
    </edge>
    <edge source="CHE" target="TUN">
      <data key="d0">1834452</data>
    </edge>
    <edge source="CHE" target="TUR">
      <data key="d0">93469243</data>
    </edge>
    <edge source="CHE" target="UGA">
      <data key="d0">17030</data>
    </edge>
    <edge source="CHE" target="UKR">
      <data key="d0">2042273</data>
    </edge>
    <edge source="CHE" target="MKD">
      <data key="d0">497774</data>
    </edge>
    <edge source="CHE" target="EGY">
      <data key="d0">27950327</data>
    </edge>
    <edge source="CHE" target="GBR">
      <data key="d0">387124053</data>
    </edge>
    <edge source="CHE" target="TZA">
      <data key="d0">24097</data>
    </edge>
    <edge source="CHE" target="USA">
      <data key="d0">872570646</data>
    </edge>
    <edge source="CHE" target="URY">
      <data key="d0">4957241</data>
    </edge>
    <edge source="CHE" target="SRB">
      <data key="d0">4831555</data>
    </edge>
    <edge source="THA" target="ARG">
      <data key="d0">7303398</data>
    </edge>
    <edge source="THA" target="AUS">
      <data key="d0">6908597</data>
    </edge>
    <edge source="THA" target="BEL">
      <data key="d0">26807365</data>
    </edge>
    <edge source="THA" target="BRA">
      <data key="d0">610057</data>
    </edge>
    <edge source="THA" target="KHM">
      <data key="d0">3778581</data>
    </edge>
    <edge source="THA" target="CMR">
      <data key="d0">21285</data>
    </edge>
    <edge source="THA" target="CAN">
      <data key="d0">745514</data>
    </edge>
    <edge source="THA" target="LKA">
      <data key="d0">101666</data>
    </edge>
    <edge source="THA" target="CHL">
      <data key="d0">67439</data>
    </edge>
    <edge source="THA" target="CHN">
      <data key="d0">80112651</data>
    </edge>
    <edge source="THA" target="CZE">
      <data key="d0">39595</data>
    </edge>
    <edge source="THA" target="FRA">
      <data key="d0">2204856</data>
    </edge>
    <edge source="THA" target="DEU">
      <data key="d0">13176158</data>
    </edge>
    <edge source="THA" target="GHA">
      <data key="d0">70695</data>
    </edge>
    <edge source="THA" target="GRC">
      <data key="d0">37243</data>
    </edge>
    <edge source="THA" target="GTM">
      <data key="d0">16557</data>
    </edge>
    <edge source="THA" target="HKG">
      <data key="d0">12632159</data>
    </edge>
    <edge source="THA" target="IDN">
      <data key="d0">170346524</data>
    </edge>
    <edge source="THA" target="IRL">
      <data key="d0">33055</data>
    </edge>
    <edge source="THA" target="ITA">
      <data key="d0">462063</data>
    </edge>
    <edge source="THA" target="CIV">
      <data key="d0">1653330</data>
    </edge>
    <edge source="THA" target="JPN">
      <data key="d0">53913483</data>
    </edge>
    <edge source="THA" target="KOR">
      <data key="d0">34755588</data>
    </edge>
    <edge source="THA" target="MYS">
      <data key="d0">98796778</data>
    </edge>
    <edge source="THA" target="MUS">
      <data key="d0">45249</data>
    </edge>
    <edge source="THA" target="MEX">
      <data key="d0">2659606</data>
    </edge>
    <edge source="THA" target="MAR">
      <data key="d0">37709</data>
    </edge>
    <edge source="THA" target="NLD">
      <data key="d0">30098970</data>
    </edge>
    <edge source="THA" target="NZL">
      <data key="d0">545858</data>
    </edge>
    <edge source="THA" target="NOR">
      <data key="d0">30471</data>
    </edge>
    <edge source="THA" target="PAK">
      <data key="d0">38738558</data>
    </edge>
    <edge source="THA" target="PER">
      <data key="d0">107619</data>
    </edge>
    <edge source="THA" target="PHL">
      <data key="d0">16460946</data>
    </edge>
    <edge source="THA" target="SAU">
      <data key="d0">348668</data>
    </edge>
    <edge source="THA" target="IND">
      <data key="d0">15670140</data>
    </edge>
    <edge source="THA" target="SGP">
      <data key="d0">32838576</data>
    </edge>
    <edge source="THA" target="VNM">
      <data key="d0">7065999</data>
    </edge>
    <edge source="THA" target="ZAF">
      <data key="d0">910826</data>
    </edge>
    <edge source="THA" target="ZWE">
      <data key="d0">21374</data>
    </edge>
    <edge source="THA" target="ESP">
      <data key="d0">10368033</data>
    </edge>
    <edge source="THA" target="SWE">
      <data key="d0">18371452</data>
    </edge>
    <edge source="THA" target="CHE">
      <data key="d0">83696</data>
    </edge>
    <edge source="THA" target="TGO">
      <data key="d0">66482</data>
    </edge>
    <edge source="THA" target="ARE">
      <data key="d0">283762</data>
    </edge>
    <edge source="THA" target="EGY">
      <data key="d0">33564</data>
    </edge>
    <edge source="THA" target="GBR">
      <data key="d0">1940121</data>
    </edge>
    <edge source="THA" target="TZA">
      <data key="d0">299491</data>
    </edge>
    <edge source="THA" target="USA">
      <data key="d0">7453339</data>
    </edge>
    <edge source="ARE" target="DZA">
      <data key="d0">82498</data>
    </edge>
    <edge source="ARE" target="AUS">
      <data key="d0">18701</data>
    </edge>
    <edge source="ARE" target="LKA">
      <data key="d0">73106</data>
    </edge>
    <edge source="ARE" target="CHN">
      <data key="d0">43648</data>
    </edge>
    <edge source="ARE" target="ETH">
      <data key="d0">92886</data>
    </edge>
    <edge source="ARE" target="FRA">
      <data key="d0">26900</data>
    </edge>
    <edge source="ARE" target="DEU">
      <data key="d0">203780</data>
    </edge>
    <edge source="ARE" target="IDN">
      <data key="d0">193384</data>
    </edge>
    <edge source="ARE" target="JOR">
      <data key="d0">62783</data>
    </edge>
    <edge source="ARE" target="MAR">
      <data key="d0">16704</data>
    </edge>
    <edge source="ARE" target="OMN">
      <data key="d0">250297</data>
    </edge>
    <edge source="ARE" target="PAK">
      <data key="d0">727549</data>
    </edge>
    <edge source="ARE" target="PHL">
      <data key="d0">10265</data>
    </edge>
    <edge source="ARE" target="RUS">
      <data key="d0">175808</data>
    </edge>
    <edge source="ARE" target="SAU">
      <data key="d0">183700</data>
    </edge>
    <edge source="ARE" target="IND">
      <data key="d0">495914</data>
    </edge>
    <edge source="ARE" target="SGP">
      <data key="d0">127261</data>
    </edge>
    <edge source="ARE" target="ZAF">
      <data key="d0">34918</data>
    </edge>
    <edge source="ARE" target="TUR">
      <data key="d0">269340</data>
    </edge>
    <edge source="ARE" target="MKD">
      <data key="d0">47149</data>
    </edge>
    <edge source="ARE" target="EGY">
      <data key="d0">127608</data>
    </edge>
    <edge source="ARE" target="GBR">
      <data key="d0">121914</data>
    </edge>
    <edge source="ARE" target="TZA">
      <data key="d0">258531</data>
    </edge>
    <edge source="EGY" target="DZA">
      <data key="d0">76050</data>
    </edge>
    <edge source="EGY" target="AUS">
      <data key="d0">20677</data>
    </edge>
    <edge source="EGY" target="FRA">
      <data key="d0">566373</data>
    </edge>
    <edge source="EGY" target="GEO">
      <data key="d0">374632</data>
    </edge>
    <edge source="EGY" target="PSE">
      <data key="d0">13890</data>
    </edge>
    <edge source="EGY" target="DEU">
      <data key="d0">82456</data>
    </edge>
    <edge source="EGY" target="GRC">
      <data key="d0">26273</data>
    </edge>
    <edge source="EGY" target="ISR">
      <data key="d0">202527</data>
    </edge>
    <edge source="EGY" target="JOR">
      <data key="d0">17203</data>
    </edge>
    <edge source="EGY" target="LBN">
      <data key="d0">481955</data>
    </edge>
    <edge source="EGY" target="MAR">
      <data key="d0">62815</data>
    </edge>
    <edge source="EGY" target="OMN">
      <data key="d0">208135</data>
    </edge>
    <edge source="EGY" target="NLD">
      <data key="d0">78671</data>
    </edge>
    <edge source="EGY" target="SAU">
      <data key="d0">416953</data>
    </edge>
    <edge source="EGY" target="IND">
      <data key="d0">53039</data>
    </edge>
    <edge source="EGY" target="SVN">
      <data key="d0">10916</data>
    </edge>
    <edge source="EGY" target="ARE">
      <data key="d0">19954</data>
    </edge>
    <edge source="EGY" target="TUN">
      <data key="d0">50135</data>
    </edge>
    <edge source="EGY" target="TUR">
      <data key="d0">19327</data>
    </edge>
    <edge source="EGY" target="UKR">
      <data key="d0">436671</data>
    </edge>
    <edge source="EGY" target="USA">
      <data key="d0">51118</data>
    </edge>
    <edge source="GBR" target="ALB">
      <data key="d0">41165</data>
    </edge>
    <edge source="GBR" target="DZA">
      <data key="d0">471371</data>
    </edge>
    <edge source="GBR" target="AZE">
      <data key="d0">61827</data>
    </edge>
    <edge source="GBR" target="ARG">
      <data key="d0">37996277</data>
    </edge>
    <edge source="GBR" target="AUS">
      <data key="d0">100339876</data>
    </edge>
    <edge source="GBR" target="AUT">
      <data key="d0">24683783</data>
    </edge>
    <edge source="GBR" target="BEL">
      <data key="d0">760651151</data>
    </edge>
    <edge source="GBR" target="BOL">
      <data key="d0">52140</data>
    </edge>
    <edge source="GBR" target="BWA">
      <data key="d0">15039</data>
    </edge>
    <edge source="GBR" target="BRA">
      <data key="d0">77650992</data>
    </edge>
    <edge source="GBR" target="BGR">
      <data key="d0">4159929</data>
    </edge>
    <edge source="GBR" target="BLR">
      <data key="d0">639202</data>
    </edge>
    <edge source="GBR" target="KHM">
      <data key="d0">13861</data>
    </edge>
    <edge source="GBR" target="CMR">
      <data key="d0">622874</data>
    </edge>
    <edge source="GBR" target="CAN">
      <data key="d0">132740586</data>
    </edge>
    <edge source="GBR" target="LKA">
      <data key="d0">3448339</data>
    </edge>
    <edge source="GBR" target="CHL">
      <data key="d0">5004247</data>
    </edge>
    <edge source="GBR" target="CHN">
      <data key="d0">34957464</data>
    </edge>
    <edge source="GBR" target="COL">
      <data key="d0">10083884</data>
    </edge>
    <edge source="GBR" target="CRI">
      <data key="d0">1193653</data>
    </edge>
    <edge source="GBR" target="HRV">
      <data key="d0">1034554</data>
    </edge>
    <edge source="GBR" target="CZE">
      <data key="d0">6631203</data>
    </edge>
    <edge source="GBR" target="BEN">
      <data key="d0">410258</data>
    </edge>
    <edge source="GBR" target="DNK">
      <data key="d0">51601423</data>
    </edge>
    <edge source="GBR" target="ECU">
      <data key="d0">3267022</data>
    </edge>
    <edge source="GBR" target="SLV">
      <data key="d0">410186</data>
    </edge>
    <edge source="GBR" target="ETH">
      <data key="d0">236049</data>
    </edge>
    <edge source="GBR" target="EST">
      <data key="d0">1819495</data>
    </edge>
    <edge source="GBR" target="FIN">
      <data key="d0">30204114</data>
    </edge>
    <edge source="GBR" target="FRA">
      <data key="d0">804260002</data>
    </edge>
    <edge source="GBR" target="GMB">
      <data key="d0">24183</data>
    </edge>
    <edge source="GBR" target="DEU">
      <data key="d0">1113872533</data>
    </edge>
    <edge source="GBR" target="GHA">
      <data key="d0">1591095</data>
    </edge>
    <edge source="GBR" target="GRC">
      <data key="d0">19201273</data>
    </edge>
    <edge source="GBR" target="GTM">
      <data key="d0">14475458</data>
    </edge>
    <edge source="GBR" target="HND">
      <data key="d0">794599</data>
    </edge>
    <edge source="GBR" target="HKG">
      <data key="d0">15014771</data>
    </edge>
    <edge source="GBR" target="HUN">
      <data key="d0">10534207</data>
    </edge>
    <edge source="GBR" target="IDN">
      <data key="d0">27964916</data>
    </edge>
    <edge source="GBR" target="IRL">
      <data key="d0">166743303</data>
    </edge>
    <edge source="GBR" target="ISR">
      <data key="d0">15295487</data>
    </edge>
    <edge source="GBR" target="ITA">
      <data key="d0">289577214</data>
    </edge>
    <edge source="GBR" target="CIV">
      <data key="d0">470552</data>
    </edge>
    <edge source="GBR" target="JAM">
      <data key="d0">436058</data>
    </edge>
    <edge source="GBR" target="JPN">
      <data key="d0">238119845</data>
    </edge>
    <edge source="GBR" target="KAZ">
      <data key="d0">907443</data>
    </edge>
    <edge source="GBR" target="JOR">
      <data key="d0">2531209</data>
    </edge>
    <edge source="GBR" target="KOR">
      <data key="d0">63231215</data>
    </edge>
    <edge source="GBR" target="LBN">
      <data key="d0">1730108</data>
    </edge>
    <edge source="GBR" target="LVA">
      <data key="d0">1783061</data>
    </edge>
    <edge source="GBR" target="LTU">
      <data key="d0">409660</data>
    </edge>
    <edge source="GBR" target="MWI">
      <data key="d0">18164</data>
    </edge>
    <edge source="GBR" target="MYS">
      <data key="d0">9920269</data>
    </edge>
    <edge source="GBR" target="MRT">
      <data key="d0">89892</data>
    </edge>
    <edge source="GBR" target="MUS">
      <data key="d0">391827</data>
    </edge>
    <edge source="GBR" target="MEX">
      <data key="d0">36220927</data>
    </edge>
    <edge source="GBR" target="MDA">
      <data key="d0">30718</data>
    </edge>
    <edge source="GBR" target="MAR">
      <data key="d0">1418844</data>
    </edge>
    <edge source="GBR" target="MOZ">
      <data key="d0">85353</data>
    </edge>
    <edge source="GBR" target="OMN">
      <data key="d0">761073</data>
    </edge>
    <edge source="GBR" target="NAM">
      <data key="d0">108878</data>
    </edge>
    <edge source="GBR" target="NLD">
      <data key="d0">628462562</data>
    </edge>
    <edge source="GBR" target="NZL">
      <data key="d0">6914558</data>
    </edge>
    <edge source="GBR" target="NIC">
      <data key="d0">42477</data>
    </edge>
    <edge source="GBR" target="NOR">
      <data key="d0">12065576</data>
    </edge>
    <edge source="GBR" target="PAK">
      <data key="d0">17160219</data>
    </edge>
    <edge source="GBR" target="PAN">
      <data key="d0">580851</data>
    </edge>
    <edge source="GBR" target="PRY">
      <data key="d0">58518</data>
    </edge>
    <edge source="GBR" target="PER">
      <data key="d0">1073655</data>
    </edge>
    <edge source="GBR" target="PHL">
      <data key="d0">9342935</data>
    </edge>
    <edge source="GBR" target="POL">
      <data key="d0">19865124</data>
    </edge>
    <edge source="GBR" target="PRT">
      <data key="d0">33272854</data>
    </edge>
    <edge source="GBR" target="ROU">
      <data key="d0">1335048</data>
    </edge>
    <edge source="GBR" target="RUS">
      <data key="d0">7194780</data>
    </edge>
    <edge source="GBR" target="SAU">
      <data key="d0">39665229</data>
    </edge>
    <edge source="GBR" target="SEN">
      <data key="d0">453031</data>
    </edge>
    <edge source="GBR" target="IND">
      <data key="d0">37441907</data>
    </edge>
    <edge source="GBR" target="SGP">
      <data key="d0">40882860</data>
    </edge>
    <edge source="GBR" target="SVK">
      <data key="d0">9739970</data>
    </edge>
    <edge source="GBR" target="VNM">
      <data key="d0">1089329</data>
    </edge>
    <edge source="GBR" target="SVN">
      <data key="d0">4763680</data>
    </edge>
    <edge source="GBR" target="ZAF">
      <data key="d0">26929831</data>
    </edge>
    <edge source="GBR" target="ZWE">
      <data key="d0">589084</data>
    </edge>
    <edge source="GBR" target="ESP">
      <data key="d0">350641471</data>
    </edge>
    <edge source="GBR" target="SWE">
      <data key="d0">146344743</data>
    </edge>
    <edge source="GBR" target="CHE">
      <data key="d0">159675487</data>
    </edge>
    <edge source="GBR" target="THA">
      <data key="d0">14651566</data>
    </edge>
    <edge source="GBR" target="ARE">
      <data key="d0">7725431</data>
    </edge>
    <edge source="GBR" target="TUN">
      <data key="d0">3780447</data>
    </edge>
    <edge source="GBR" target="TUR">
      <data key="d0">57318287</data>
    </edge>
    <edge source="GBR" target="UGA">
      <data key="d0">75920</data>
    </edge>
    <edge source="GBR" target="UKR">
      <data key="d0">2727325</data>
    </edge>
    <edge source="GBR" target="MKD">
      <data key="d0">149786</data>
    </edge>
    <edge source="GBR" target="EGY">
      <data key="d0">16666061</data>
    </edge>
    <edge source="GBR" target="TZA">
      <data key="d0">271267</data>
    </edge>
    <edge source="GBR" target="USA">
      <data key="d0">2343601380</data>
    </edge>
    <edge source="GBR" target="BFA">
      <data key="d0">21763</data>
    </edge>
    <edge source="GBR" target="URY">
      <data key="d0">948072</data>
    </edge>
    <edge source="GBR" target="SRB">
      <data key="d0">1631216</data>
    </edge>
    <edge source="TZA" target="DEU">
      <data key="d0">1100260</data>
    </edge>
    <edge source="URY" target="ARG">
      <data key="d0">1042844</data>
    </edge>
    <edge source="URY" target="BOL">
      <data key="d0">36519</data>
    </edge>
    <edge source="URY" target="BRA">
      <data key="d0">9086529</data>
    </edge>
    <edge source="URY" target="CHL">
      <data key="d0">404450</data>
    </edge>
    <edge source="URY" target="PRY">
      <data key="d0">548617</data>
    </edge>
    <edge source="URY" target="IND">
      <data key="d0">25000</data>
    </edge>
    <edge source="URY" target="ESP">
      <data key="d0">17801</data>
    </edge>
    <edge source="URY" target="USA">
      <data key="d0">706773</data>
    </edge>
    <edge source="AUT" target="DZA">
      <data key="d0">208363</data>
    </edge>
    <edge source="AUT" target="ARG">
      <data key="d0">1010499</data>
    </edge>
    <edge source="AUT" target="AUS">
      <data key="d0">1201063</data>
    </edge>
    <edge source="AUT" target="BEL">
      <data key="d0">2358432</data>
    </edge>
    <edge source="AUT" target="BRA">
      <data key="d0">1096146</data>
    </edge>
    <edge source="AUT" target="BGR">
      <data key="d0">1302635</data>
    </edge>
    <edge source="AUT" target="BLR">
      <data key="d0">146135</data>
    </edge>
    <edge source="AUT" target="CAN">
      <data key="d0">2083024</data>
    </edge>
    <edge source="AUT" target="CHL">
      <data key="d0">76078</data>
    </edge>
    <edge source="AUT" target="CHN">
      <data key="d0">2740564</data>
    </edge>
    <edge source="AUT" target="COL">
      <data key="d0">372698</data>
    </edge>
    <edge source="AUT" target="CRI">
      <data key="d0">155168</data>
    </edge>
    <edge source="AUT" target="HRV">
      <data key="d0">2317549</data>
    </edge>
    <edge source="AUT" target="CZE">
      <data key="d0">8758525</data>
    </edge>
    <edge source="AUT" target="DNK">
      <data key="d0">1086243</data>
    </edge>
    <edge source="AUT" target="ECU">
      <data key="d0">131548</data>
    </edge>
    <edge source="AUT" target="EST">
      <data key="d0">38340</data>
    </edge>
    <edge source="AUT" target="FIN">
      <data key="d0">22479815</data>
    </edge>
    <edge source="AUT" target="FRA">
      <data key="d0">11952750</data>
    </edge>
    <edge source="AUT" target="DEU">
      <data key="d0">52130076</data>
    </edge>
    <edge source="AUT" target="GRC">
      <data key="d0">210102</data>
    </edge>
    <edge source="AUT" target="GTM">
      <data key="d0">121846</data>
    </edge>
    <edge source="AUT" target="HKG">
      <data key="d0">1340239</data>
    </edge>
    <edge source="AUT" target="HUN">
      <data key="d0">13257258</data>
    </edge>
    <edge source="AUT" target="IDN">
      <data key="d0">14105898</data>
    </edge>
    <edge source="AUT" target="IRL">
      <data key="d0">6258842</data>
    </edge>
    <edge source="AUT" target="ISR">
      <data key="d0">218399</data>
    </edge>
    <edge source="AUT" target="ITA">
      <data key="d0">34072514</data>
    </edge>
    <edge source="AUT" target="JPN">
      <data key="d0">34192420</data>
    </edge>
    <edge source="AUT" target="KAZ">
      <data key="d0">17397</data>
    </edge>
    <edge source="AUT" target="JOR">
      <data key="d0">112679</data>
    </edge>
    <edge source="AUT" target="KOR">
      <data key="d0">2052847</data>
    </edge>
    <edge source="AUT" target="LBN">
      <data key="d0">253996</data>
    </edge>
    <edge source="AUT" target="LVA">
      <data key="d0">39879</data>
    </edge>
    <edge source="AUT" target="LTU">
      <data key="d0">44162</data>
    </edge>
    <edge source="AUT" target="MYS">
      <data key="d0">240614</data>
    </edge>
    <edge source="AUT" target="MEX">
      <data key="d0">548474</data>
    </edge>
    <edge source="AUT" target="MDA">
      <data key="d0">47440</data>
    </edge>
    <edge source="AUT" target="MAR">
      <data key="d0">71060</data>
    </edge>
    <edge source="AUT" target="MOZ">
      <data key="d0">10371</data>
    </edge>
    <edge source="AUT" target="NLD">
      <data key="d0">5067816</data>
    </edge>
    <edge source="AUT" target="NOR">
      <data key="d0">2741836</data>
    </edge>
    <edge source="AUT" target="PAK">
      <data key="d0">17464</data>
    </edge>
    <edge source="AUT" target="PHL">
      <data key="d0">360988</data>
    </edge>
    <edge source="AUT" target="POL">
      <data key="d0">9775113</data>
    </edge>
    <edge source="AUT" target="PRT">
      <data key="d0">373166</data>
    </edge>
    <edge source="AUT" target="ROU">
      <data key="d0">2548930</data>
    </edge>
    <edge source="AUT" target="RUS">
      <data key="d0">1407017</data>
    </edge>
    <edge source="AUT" target="SAU">
      <data key="d0">120307</data>
    </edge>
    <edge source="AUT" target="IND">
      <data key="d0">4554002</data>
    </edge>
    <edge source="AUT" target="SGP">
      <data key="d0">15256</data>
    </edge>
    <edge source="AUT" target="SVK">
      <data key="d0">6356132</data>
    </edge>
    <edge source="AUT" target="VNM">
      <data key="d0">88859</data>
    </edge>
    <edge source="AUT" target="SVN">
      <data key="d0">6361685</data>
    </edge>
    <edge source="AUT" target="ZAF">
      <data key="d0">199196</data>
    </edge>
    <edge source="AUT" target="ESP">
      <data key="d0">35076991</data>
    </edge>
    <edge source="AUT" target="SWE">
      <data key="d0">736161</data>
    </edge>
    <edge source="AUT" target="CHE">
      <data key="d0">169774618</data>
    </edge>
    <edge source="AUT" target="THA">
      <data key="d0">972426</data>
    </edge>
    <edge source="AUT" target="ARE">
      <data key="d0">87387</data>
    </edge>
    <edge source="AUT" target="TUN">
      <data key="d0">301972</data>
    </edge>
    <edge source="AUT" target="TUR">
      <data key="d0">2464688</data>
    </edge>
    <edge source="AUT" target="UKR">
      <data key="d0">718162</data>
    </edge>
    <edge source="AUT" target="MKD">
      <data key="d0">719835</data>
    </edge>
    <edge source="AUT" target="EGY">
      <data key="d0">1746459</data>
    </edge>
    <edge source="AUT" target="GBR">
      <data key="d0">15829607</data>
    </edge>
    <edge source="AUT" target="USA">
      <data key="d0">25778155</data>
    </edge>
    <edge source="AUT" target="SRB">
      <data key="d0">2083560</data>
    </edge>
    <edge source="LKA" target="BEL">
      <data key="d0">25130</data>
    </edge>
    <edge source="LKA" target="OMN">
      <data key="d0">106643</data>
    </edge>
    <edge source="LKA" target="PHL">
      <data key="d0">402737</data>
    </edge>
    <edge source="LKA" target="IND">
      <data key="d0">2311662</data>
    </edge>
    <edge source="LKA" target="ZAF">
      <data key="d0">461736</data>
    </edge>
    <edge source="EST" target="ARG">
      <data key="d0">16776</data>
    </edge>
    <edge source="EST" target="BRA">
      <data key="d0">444607</data>
    </edge>
    <edge source="EST" target="BLR">
      <data key="d0">4276836</data>
    </edge>
    <edge source="EST" target="CAN">
      <data key="d0">31045</data>
    </edge>
    <edge source="EST" target="CHN">
      <data key="d0">334112</data>
    </edge>
    <edge source="EST" target="FIN">
      <data key="d0">117558</data>
    </edge>
    <edge source="EST" target="FRA">
      <data key="d0">37087</data>
    </edge>
    <edge source="EST" target="GEO">
      <data key="d0">82018</data>
    </edge>
    <edge source="EST" target="DEU">
      <data key="d0">348451</data>
    </edge>
    <edge source="EST" target="IDN">
      <data key="d0">145578</data>
    </edge>
    <edge source="EST" target="JPN">
      <data key="d0">26345</data>
    </edge>
    <edge source="EST" target="KOR">
      <data key="d0">68072</data>
    </edge>
    <edge source="EST" target="LVA">
      <data key="d0">1225165</data>
    </edge>
    <edge source="EST" target="LTU">
      <data key="d0">285930</data>
    </edge>
    <edge source="EST" target="MYS">
      <data key="d0">63666</data>
    </edge>
    <edge source="EST" target="MEX">
      <data key="d0">66628</data>
    </edge>
    <edge source="EST" target="NLD">
      <data key="d0">3457886</data>
    </edge>
    <edge source="EST" target="PHL">
      <data key="d0">39889</data>
    </edge>
    <edge source="EST" target="POL">
      <data key="d0">113109</data>
    </edge>
    <edge source="EST" target="ROU">
      <data key="d0">77699</data>
    </edge>
    <edge source="EST" target="RUS">
      <data key="d0">539441</data>
    </edge>
    <edge source="EST" target="VNM">
      <data key="d0">23070</data>
    </edge>
    <edge source="EST" target="SWE">
      <data key="d0">84582</data>
    </edge>
    <edge source="EST" target="CHE">
      <data key="d0">23706</data>
    </edge>
    <edge source="EST" target="THA">
      <data key="d0">280399</data>
    </edge>
    <edge source="EST" target="TUR">
      <data key="d0">183150</data>
    </edge>
    <edge source="EST" target="UKR">
      <data key="d0">2052362</data>
    </edge>
    <edge source="EST" target="GBR">
      <data key="d0">2585861</data>
    </edge>
    <edge source="EST" target="USA">
      <data key="d0">3160445</data>
    </edge>
    <edge source="GHA" target="NLD">
      <data key="d0">12523</data>
    </edge>
    <edge source="GHA" target="NER">
      <data key="d0">183317</data>
    </edge>
    <edge source="GHA" target="ZAF">
      <data key="d0">34316</data>
    </edge>
    <edge source="GHA" target="TGO">
      <data key="d0">43116</data>
    </edge>
    <edge source="GHA" target="BFA">
      <data key="d0">15886</data>
    </edge>
    <edge source="LBN" target="JOR">
      <data key="d0">16725</data>
    </edge>
    <edge source="LBN" target="SAU">
      <data key="d0">109949</data>
    </edge>
    <edge source="MYS" target="ARG">
      <data key="d0">38986</data>
    </edge>
    <edge source="MYS" target="AUS">
      <data key="d0">8011076</data>
    </edge>
    <edge source="MYS" target="BEL">
      <data key="d0">2372530</data>
    </edge>
    <edge source="MYS" target="BRA">
      <data key="d0">1419288</data>
    </edge>
    <edge source="MYS" target="KHM">
      <data key="d0">93144</data>
    </edge>
    <edge source="MYS" target="CMR">
      <data key="d0">52340</data>
    </edge>
    <edge source="MYS" target="CAN">
      <data key="d0">728727</data>
    </edge>
    <edge source="MYS" target="LKA">
      <data key="d0">2528764</data>
    </edge>
    <edge source="MYS" target="CHN">
      <data key="d0">111966241</data>
    </edge>
    <edge source="MYS" target="CRI">
      <data key="d0">65790</data>
    </edge>
    <edge source="MYS" target="DNK">
      <data key="d0">459598</data>
    </edge>
    <edge source="MYS" target="ECU">
      <data key="d0">25050</data>
    </edge>
    <edge source="MYS" target="ETH">
      <data key="d0">27200</data>
    </edge>
    <edge source="MYS" target="FRA">
      <data key="d0">1373638</data>
    </edge>
    <edge source="MYS" target="DEU">
      <data key="d0">44036730</data>
    </edge>
    <edge source="MYS" target="GRC">
      <data key="d0">68817</data>
    </edge>
    <edge source="MYS" target="HKG">
      <data key="d0">22739666</data>
    </edge>
    <edge source="MYS" target="IDN">
      <data key="d0">160288809</data>
    </edge>
    <edge source="MYS" target="IRL">
      <data key="d0">66900</data>
    </edge>
    <edge source="MYS" target="ITA">
      <data key="d0">3437653</data>
    </edge>
    <edge source="MYS" target="CIV">
      <data key="d0">51400</data>
    </edge>
    <edge source="MYS" target="JPN">
      <data key="d0">120705664</data>
    </edge>
    <edge source="MYS" target="JOR">
      <data key="d0">72036</data>
    </edge>
    <edge source="MYS" target="KOR">
      <data key="d0">26113967</data>
    </edge>
    <edge source="MYS" target="MDG">
      <data key="d0">18425</data>
    </edge>
    <edge source="MYS" target="MUS">
      <data key="d0">468203</data>
    </edge>
    <edge source="MYS" target="MEX">
      <data key="d0">1124093</data>
    </edge>
    <edge source="MYS" target="MAR">
      <data key="d0">46961</data>
    </edge>
    <edge source="MYS" target="OMN">
      <data key="d0">26494</data>
    </edge>
    <edge source="MYS" target="NLD">
      <data key="d0">23310837</data>
    </edge>
    <edge source="MYS" target="NZL">
      <data key="d0">731715</data>
    </edge>
    <edge source="MYS" target="NOR">
      <data key="d0">1693473</data>
    </edge>
    <edge source="MYS" target="PAK">
      <data key="d0">9848040</data>
    </edge>
    <edge source="MYS" target="PHL">
      <data key="d0">27052779</data>
    </edge>
    <edge source="MYS" target="PRT">
      <data key="d0">200700</data>
    </edge>
    <edge source="MYS" target="RUS">
      <data key="d0">28740</data>
    </edge>
    <edge source="MYS" target="SAU">
      <data key="d0">12064539</data>
    </edge>
    <edge source="MYS" target="SEN">
      <data key="d0">17400</data>
    </edge>
    <edge source="MYS" target="IND">
      <data key="d0">27367078</data>
    </edge>
    <edge source="MYS" target="SGP">
      <data key="d0">98728743</data>
    </edge>
    <edge source="MYS" target="VNM">
      <data key="d0">8188792</data>
    </edge>
    <edge source="MYS" target="ZAF">
      <data key="d0">714997</data>
    </edge>
    <edge source="MYS" target="ESP">
      <data key="d0">6463048</data>
    </edge>
    <edge source="MYS" target="SWE">
      <data key="d0">2262291</data>
    </edge>
    <edge source="MYS" target="CHE">
      <data key="d0">207974</data>
    </edge>
    <edge source="MYS" target="THA">
      <data key="d0">70641083</data>
    </edge>
    <edge source="MYS" target="ARE">
      <data key="d0">1695491</data>
    </edge>
    <edge source="MYS" target="TUN">
      <data key="d0">17850</data>
    </edge>
    <edge source="MYS" target="TUR">
      <data key="d0">1516273</data>
    </edge>
    <edge source="MYS" target="EGY">
      <data key="d0">1396166</data>
    </edge>
    <edge source="MYS" target="GBR">
      <data key="d0">17898697</data>
    </edge>
    <edge source="MYS" target="USA">
      <data key="d0">226455949</data>
    </edge>
    <edge source="NZL" target="AUS">
      <data key="d0">7647885</data>
    </edge>
    <edge source="NZL" target="LKA">
      <data key="d0">73812</data>
    </edge>
    <edge source="NZL" target="CHN">
      <data key="d0">39813813</data>
    </edge>
    <edge source="NZL" target="DNK">
      <data key="d0">656083</data>
    </edge>
    <edge source="NZL" target="FIN">
      <data key="d0">212321</data>
    </edge>
    <edge source="NZL" target="DEU">
      <data key="d0">300351</data>
    </edge>
    <edge source="NZL" target="GRC">
      <data key="d0">20445</data>
    </edge>
    <edge source="NZL" target="HKG">
      <data key="d0">235652</data>
    </edge>
    <edge source="NZL" target="IDN">
      <data key="d0">220255</data>
    </edge>
    <edge source="NZL" target="ITA">
      <data key="d0">918122</data>
    </edge>
    <edge source="NZL" target="JPN">
      <data key="d0">118799157</data>
    </edge>
    <edge source="NZL" target="KOR">
      <data key="d0">56814955</data>
    </edge>
    <edge source="NZL" target="MYS">
      <data key="d0">10700453</data>
    </edge>
    <edge source="NZL" target="SAU">
      <data key="d0">90955</data>
    </edge>
    <edge source="NZL" target="IND">
      <data key="d0">802278</data>
    </edge>
    <edge source="NZL" target="SGP">
      <data key="d0">4621922</data>
    </edge>
    <edge source="NZL" target="ESP">
      <data key="d0">92461</data>
    </edge>
    <edge source="NZL" target="THA">
      <data key="d0">7477926</data>
    </edge>
    <edge source="NZL" target="ARE">
      <data key="d0">22315118</data>
    </edge>
    <edge source="NZL" target="TUR">
      <data key="d0">79051</data>
    </edge>
    <edge source="NZL" target="GBR">
      <data key="d0">148601</data>
    </edge>
    <edge source="NZL" target="USA">
      <data key="d0">24106922</data>
    </edge>
    <edge source="PHL" target="AUS">
      <data key="d0">804240</data>
    </edge>
    <edge source="PHL" target="BEL">
      <data key="d0">21630</data>
    </edge>
    <edge source="PHL" target="BRA">
      <data key="d0">198664</data>
    </edge>
    <edge source="PHL" target="CAN">
      <data key="d0">69053</data>
    </edge>
    <edge source="PHL" target="LKA">
      <data key="d0">12583</data>
    </edge>
    <edge source="PHL" target="CHN">
      <data key="d0">3335279</data>
    </edge>
    <edge source="PHL" target="COL">
      <data key="d0">70028</data>
    </edge>
    <edge source="PHL" target="DEU">
      <data key="d0">216221</data>
    </edge>
    <edge source="PHL" target="HKG">
      <data key="d0">1414185</data>
    </edge>
    <edge source="PHL" target="IDN">
      <data key="d0">1368535</data>
    </edge>
    <edge source="PHL" target="ISR">
      <data key="d0">13982</data>
    </edge>
    <edge source="PHL" target="JPN">
      <data key="d0">7728549</data>
    </edge>
    <edge source="PHL" target="KOR">
      <data key="d0">8130936</data>
    </edge>
    <edge source="PHL" target="MYS">
      <data key="d0">1033703</data>
    </edge>
    <edge source="PHL" target="NLD">
      <data key="d0">1099247</data>
    </edge>
    <edge source="PHL" target="NZL">
      <data key="d0">362637</data>
    </edge>
    <edge source="PHL" target="PAK">
      <data key="d0">1917142</data>
    </edge>
    <edge source="PHL" target="IND">
      <data key="d0">2122200</data>
    </edge>
    <edge source="PHL" target="SGP">
      <data key="d0">284792</data>
    </edge>
    <edge source="PHL" target="VNM">
      <data key="d0">213877</data>
    </edge>
    <edge source="PHL" target="ZAF">
      <data key="d0">666539</data>
    </edge>
    <edge source="PHL" target="ZWE">
      <data key="d0">14340</data>
    </edge>
    <edge source="PHL" target="ESP">
      <data key="d0">175359</data>
    </edge>
    <edge source="PHL" target="SWE">
      <data key="d0">10000</data>
    </edge>
    <edge source="PHL" target="THA">
      <data key="d0">1339279</data>
    </edge>
    <edge source="PHL" target="ARE">
      <data key="d0">242735</data>
    </edge>
    <edge source="PHL" target="EGY">
      <data key="d0">35699</data>
    </edge>
    <edge source="PHL" target="GBR">
      <data key="d0">310331</data>
    </edge>
    <edge source="PHL" target="USA">
      <data key="d0">7335786</data>
    </edge>
    <edge source="VNM" target="AUS">
      <data key="d0">2606000</data>
    </edge>
    <edge source="VNM" target="BEL">
      <data key="d0">411000</data>
    </edge>
    <edge source="VNM" target="KHM">
      <data key="d0">106000</data>
    </edge>
    <edge source="VNM" target="CHN">
      <data key="d0">9673000</data>
    </edge>
    <edge source="VNM" target="DEU">
      <data key="d0">271000</data>
    </edge>
    <edge source="VNM" target="HKG">
      <data key="d0">5993000</data>
    </edge>
    <edge source="VNM" target="JPN">
      <data key="d0">6490000</data>
    </edge>
    <edge source="VNM" target="MYS">
      <data key="d0">229000</data>
    </edge>
    <edge source="VNM" target="PAK">
      <data key="d0">457000</data>
    </edge>
    <edge source="VNM" target="PAN">
      <data key="d0">125000</data>
    </edge>
    <edge source="VNM" target="IND">
      <data key="d0">102000</data>
    </edge>
    <edge source="VNM" target="CHE">
      <data key="d0">532000</data>
    </edge>
    <edge source="VNM" target="THA">
      <data key="d0">1722000</data>
    </edge>
    <edge source="SWE" target="ARG">
      <data key="d0">424718</data>
    </edge>
    <edge source="SWE" target="AUS">
      <data key="d0">3985167</data>
    </edge>
    <edge source="SWE" target="AUT">
      <data key="d0">1264878</data>
    </edge>
    <edge source="SWE" target="BEL">
      <data key="d0">47399136</data>
    </edge>
    <edge source="SWE" target="BRA">
      <data key="d0">3162903</data>
    </edge>
    <edge source="SWE" target="BGR">
      <data key="d0">135425</data>
    </edge>
    <edge source="SWE" target="BLR">
      <data key="d0">61874</data>
    </edge>
    <edge source="SWE" target="CAN">
      <data key="d0">854346</data>
    </edge>
    <edge source="SWE" target="LKA">
      <data key="d0">180822</data>
    </edge>
    <edge source="SWE" target="CHL">
      <data key="d0">10258</data>
    </edge>
    <edge source="SWE" target="CHN">
      <data key="d0">21962994</data>
    </edge>
    <edge source="SWE" target="COL">
      <data key="d0">65039</data>
    </edge>
    <edge source="SWE" target="CRI">
      <data key="d0">35684</data>
    </edge>
    <edge source="SWE" target="HRV">
      <data key="d0">54672</data>
    </edge>
    <edge source="SWE" target="CZE">
      <data key="d0">1196019</data>
    </edge>
    <edge source="SWE" target="DNK">
      <data key="d0">13479442</data>
    </edge>
    <edge source="SWE" target="ECU">
      <data key="d0">20079</data>
    </edge>
    <edge source="SWE" target="ETH">
      <data key="d0">22153</data>
    </edge>
    <edge source="SWE" target="EST">
      <data key="d0">335016</data>
    </edge>
    <edge source="SWE" target="FIN">
      <data key="d0">26882059</data>
    </edge>
    <edge source="SWE" target="FRA">
      <data key="d0">15562873</data>
    </edge>
    <edge source="SWE" target="DEU">
      <data key="d0">52917521</data>
    </edge>
    <edge source="SWE" target="GRC">
      <data key="d0">300314</data>
    </edge>
    <edge source="SWE" target="HKG">
      <data key="d0">2134065</data>
    </edge>
    <edge source="SWE" target="HUN">
      <data key="d0">344292</data>
    </edge>
    <edge source="SWE" target="IDN">
      <data key="d0">789853</data>
    </edge>
    <edge source="SWE" target="IRL">
      <data key="d0">2388437</data>
    </edge>
    <edge source="SWE" target="ISR">
      <data key="d0">1306673</data>
    </edge>
    <edge source="SWE" target="ITA">
      <data key="d0">33236130</data>
    </edge>
    <edge source="SWE" target="JPN">
      <data key="d0">26180817</data>
    </edge>
    <edge source="SWE" target="KAZ">
      <data key="d0">15168</data>
    </edge>
    <edge source="SWE" target="KOR">
      <data key="d0">5232693</data>
    </edge>
    <edge source="SWE" target="LBN">
      <data key="d0">20952</data>
    </edge>
    <edge source="SWE" target="LVA">
      <data key="d0">321812</data>
    </edge>
    <edge source="SWE" target="LTU">
      <data key="d0">408676</data>
    </edge>
    <edge source="SWE" target="MYS">
      <data key="d0">2513495</data>
    </edge>
    <edge source="SWE" target="MEX">
      <data key="d0">1864197</data>
    </edge>
    <edge source="SWE" target="MAR">
      <data key="d0">20516</data>
    </edge>
    <edge source="SWE" target="OMN">
      <data key="d0">41468</data>
    </edge>
    <edge source="SWE" target="NLD">
      <data key="d0">19164571</data>
    </edge>
    <edge source="SWE" target="NZL">
      <data key="d0">544320</data>
    </edge>
    <edge source="SWE" target="NOR">
      <data key="d0">64257441</data>
    </edge>
    <edge source="SWE" target="PAK">
      <data key="d0">548685</data>
    </edge>
    <edge source="SWE" target="PAN">
      <data key="d0">42777</data>
    </edge>
    <edge source="SWE" target="PER">
      <data key="d0">23571</data>
    </edge>
    <edge source="SWE" target="PHL">
      <data key="d0">2137448</data>
    </edge>
    <edge source="SWE" target="POL">
      <data key="d0">2718870</data>
    </edge>
    <edge source="SWE" target="PRT">
      <data key="d0">1377386</data>
    </edge>
    <edge source="SWE" target="ROU">
      <data key="d0">78680</data>
    </edge>
    <edge source="SWE" target="RUS">
      <data key="d0">905963</data>
    </edge>
    <edge source="SWE" target="SAU">
      <data key="d0">138481</data>
    </edge>
    <edge source="SWE" target="IND">
      <data key="d0">3303676</data>
    </edge>
    <edge source="SWE" target="SGP">
      <data key="d0">581641</data>
    </edge>
    <edge source="SWE" target="SVK">
      <data key="d0">200355</data>
    </edge>
    <edge source="SWE" target="VNM">
      <data key="d0">62966</data>
    </edge>
    <edge source="SWE" target="SVN">
      <data key="d0">172310</data>
    </edge>
    <edge source="SWE" target="ZAF">
      <data key="d0">968164</data>
    </edge>
    <edge source="SWE" target="ESP">
      <data key="d0">10908655</data>
    </edge>
    <edge source="SWE" target="CHE">
      <data key="d0">8507778</data>
    </edge>
    <edge source="SWE" target="THA">
      <data key="d0">521076</data>
    </edge>
    <edge source="SWE" target="ARE">
      <data key="d0">46706</data>
    </edge>
    <edge source="SWE" target="TUN">
      <data key="d0">19861</data>
    </edge>
    <edge source="SWE" target="TUR">
      <data key="d0">8390140</data>
    </edge>
    <edge source="SWE" target="UGA">
      <data key="d0">23462</data>
    </edge>
    <edge source="SWE" target="UKR">
      <data key="d0">269541</data>
    </edge>
    <edge source="SWE" target="EGY">
      <data key="d0">518129</data>
    </edge>
    <edge source="SWE" target="GBR">
      <data key="d0">48201211</data>
    </edge>
    <edge source="SWE" target="USA">
      <data key="d0">35913532</data>
    </edge>
    <edge source="SWE" target="SRB">
      <data key="d0">123203</data>
    </edge>
    <edge source="BLR" target="RUS">
      <data key="d0">12523400</data>
    </edge>
    <edge source="BLR" target="SWE">
      <data key="d0">40100</data>
    </edge>
    <edge source="BLR" target="UKR">
      <data key="d0">36400</data>
    </edge>
    <edge source="BLR" target="GBR">
      <data key="d0">88400</data>
    </edge>
    <edge source="HRV" target="ARG">
      <data key="d0">1756616</data>
    </edge>
    <edge source="HRV" target="AUS">
      <data key="d0">65250</data>
    </edge>
    <edge source="HRV" target="AUT">
      <data key="d0">95617</data>
    </edge>
    <edge source="HRV" target="BEL">
      <data key="d0">35102</data>
    </edge>
    <edge source="HRV" target="BGR">
      <data key="d0">60345</data>
    </edge>
    <edge source="HRV" target="CAN">
      <data key="d0">1477823</data>
    </edge>
    <edge source="HRV" target="CZE">
      <data key="d0">41809</data>
    </edge>
    <edge source="HRV" target="DNK">
      <data key="d0">47223</data>
    </edge>
    <edge source="HRV" target="FRA">
      <data key="d0">1984275</data>
    </edge>
    <edge source="HRV" target="DEU">
      <data key="d0">2058140</data>
    </edge>
    <edge source="HRV" target="GRC">
      <data key="d0">10126931</data>
    </edge>
    <edge source="HRV" target="HKG">
      <data key="d0">72651</data>
    </edge>
    <edge source="HRV" target="HUN">
      <data key="d0">138536</data>
    </edge>
    <edge source="HRV" target="IDN">
      <data key="d0">29831</data>
    </edge>
    <edge source="HRV" target="IRL">
      <data key="d0">12784</data>
    </edge>
    <edge source="HRV" target="ISR">
      <data key="d0">2930519</data>
    </edge>
    <edge source="HRV" target="ITA">
      <data key="d0">4912748</data>
    </edge>
    <edge source="HRV" target="JPN">
      <data key="d0">20780</data>
    </edge>
    <edge source="HRV" target="KOR">
      <data key="d0">24475</data>
    </edge>
    <edge source="HRV" target="NLD">
      <data key="d0">493191</data>
    </edge>
    <edge source="HRV" target="PRT">
      <data key="d0">2653309</data>
    </edge>
    <edge source="HRV" target="RUS">
      <data key="d0">60898</data>
    </edge>
    <edge source="HRV" target="IND">
      <data key="d0">23576</data>
    </edge>
    <edge source="HRV" target="SVK">
      <data key="d0">12374</data>
    </edge>
    <edge source="HRV" target="SVN">
      <data key="d0">1171897</data>
    </edge>
    <edge source="HRV" target="ESP">
      <data key="d0">28462</data>
    </edge>
    <edge source="HRV" target="CHE">
      <data key="d0">1688023</data>
    </edge>
    <edge source="HRV" target="THA">
      <data key="d0">52703</data>
    </edge>
    <edge source="HRV" target="TUR">
      <data key="d0">21185562</data>
    </edge>
    <edge source="HRV" target="MKD">
      <data key="d0">53331</data>
    </edge>
    <edge source="HRV" target="EGY">
      <data key="d0">143179</data>
    </edge>
    <edge source="HRV" target="GBR">
      <data key="d0">8242186</data>
    </edge>
    <edge source="HRV" target="USA">
      <data key="d0">4562873</data>
    </edge>
    <edge source="HRV" target="SRB">
      <data key="d0">140680</data>
    </edge>
    <edge source="FIN" target="DZA">
      <data key="d0">73805</data>
    </edge>
    <edge source="FIN" target="ARG">
      <data key="d0">3767475</data>
    </edge>
    <edge source="FIN" target="AUS">
      <data key="d0">2949596</data>
    </edge>
    <edge source="FIN" target="AUT">
      <data key="d0">1852289</data>
    </edge>
    <edge source="FIN" target="BEL">
      <data key="d0">31011081</data>
    </edge>
    <edge source="FIN" target="BRA">
      <data key="d0">1614821</data>
    </edge>
    <edge source="FIN" target="BGR">
      <data key="d0">35128</data>
    </edge>
    <edge source="FIN" target="BLR">
      <data key="d0">607453</data>
    </edge>
    <edge source="FIN" target="CAN">
      <data key="d0">2806743</data>
    </edge>
    <edge source="FIN" target="CHL">
      <data key="d0">2011751</data>
    </edge>
    <edge source="FIN" target="CHN">
      <data key="d0">2603540</data>
    </edge>
    <edge source="FIN" target="COL">
      <data key="d0">32325</data>
    </edge>
    <edge source="FIN" target="HRV">
      <data key="d0">40776</data>
    </edge>
    <edge source="FIN" target="CZE">
      <data key="d0">1099898</data>
    </edge>
    <edge source="FIN" target="DNK">
      <data key="d0">2507839</data>
    </edge>
    <edge source="FIN" target="ECU">
      <data key="d0">16626</data>
    </edge>
    <edge source="FIN" target="SLV">
      <data key="d0">1407746</data>
    </edge>
    <edge source="FIN" target="EST">
      <data key="d0">2387634</data>
    </edge>
    <edge source="FIN" target="FRA">
      <data key="d0">14206048</data>
    </edge>
    <edge source="FIN" target="DEU">
      <data key="d0">21945287</data>
    </edge>
    <edge source="FIN" target="GRC">
      <data key="d0">192679</data>
    </edge>
    <edge source="FIN" target="GTM">
      <data key="d0">31559</data>
    </edge>
    <edge source="FIN" target="HKG">
      <data key="d0">143384</data>
    </edge>
    <edge source="FIN" target="HUN">
      <data key="d0">690526</data>
    </edge>
    <edge source="FIN" target="IDN">
      <data key="d0">877376</data>
    </edge>
    <edge source="FIN" target="IRL">
      <data key="d0">695449</data>
    </edge>
    <edge source="FIN" target="ISR">
      <data key="d0">1842129</data>
    </edge>
    <edge source="FIN" target="ITA">
      <data key="d0">5698337</data>
    </edge>
    <edge source="FIN" target="JPN">
      <data key="d0">4650253</data>
    </edge>
    <edge source="FIN" target="KAZ">
      <data key="d0">17680</data>
    </edge>
    <edge source="FIN" target="JOR">
      <data key="d0">27294</data>
    </edge>
    <edge source="FIN" target="KOR">
      <data key="d0">804001</data>
    </edge>
    <edge source="FIN" target="LBN">
      <data key="d0">21177</data>
    </edge>
    <edge source="FIN" target="LVA">
      <data key="d0">1548385</data>
    </edge>
    <edge source="FIN" target="LTU">
      <data key="d0">311222</data>
    </edge>
    <edge source="FIN" target="MYS">
      <data key="d0">87366</data>
    </edge>
    <edge source="FIN" target="MUS">
      <data key="d0">125031</data>
    </edge>
    <edge source="FIN" target="MEX">
      <data key="d0">2926358</data>
    </edge>
    <edge source="FIN" target="MAR">
      <data key="d0">21021</data>
    </edge>
    <edge source="FIN" target="NLD">
      <data key="d0">72435460</data>
    </edge>
    <edge source="FIN" target="NZL">
      <data key="d0">161534</data>
    </edge>
    <edge source="FIN" target="NOR">
      <data key="d0">4254107</data>
    </edge>
    <edge source="FIN" target="PAK">
      <data key="d0">42652</data>
    </edge>
    <edge source="FIN" target="PRY">
      <data key="d0">42654</data>
    </edge>
    <edge source="FIN" target="PER">
      <data key="d0">158284</data>
    </edge>
    <edge source="FIN" target="PHL">
      <data key="d0">436743</data>
    </edge>
    <edge source="FIN" target="POL">
      <data key="d0">2280618</data>
    </edge>
    <edge source="FIN" target="PRT">
      <data key="d0">623027</data>
    </edge>
    <edge source="FIN" target="ROU">
      <data key="d0">154614</data>
    </edge>
    <edge source="FIN" target="RUS">
      <data key="d0">11263027</data>
    </edge>
    <edge source="FIN" target="SAU">
      <data key="d0">1513663</data>
    </edge>
    <edge source="FIN" target="IND">
      <data key="d0">1412517</data>
    </edge>
    <edge source="FIN" target="SGP">
      <data key="d0">8834049</data>
    </edge>
    <edge source="FIN" target="SVK">
      <data key="d0">161096</data>
    </edge>
    <edge source="FIN" target="SVN">
      <data key="d0">262047</data>
    </edge>
    <edge source="FIN" target="ZAF">
      <data key="d0">658323</data>
    </edge>
    <edge source="FIN" target="ESP">
      <data key="d0">5269381</data>
    </edge>
    <edge source="FIN" target="SWE">
      <data key="d0">4944892</data>
    </edge>
    <edge source="FIN" target="CHE">
      <data key="d0">2279728</data>
    </edge>
    <edge source="FIN" target="THA">
      <data key="d0">1647256</data>
    </edge>
    <edge source="FIN" target="ARE">
      <data key="d0">11340</data>
    </edge>
    <edge source="FIN" target="TUN">
      <data key="d0">41115</data>
    </edge>
    <edge source="FIN" target="TUR">
      <data key="d0">838743</data>
    </edge>
    <edge source="FIN" target="UKR">
      <data key="d0">74733</data>
    </edge>
    <edge source="FIN" target="EGY">
      <data key="d0">320889</data>
    </edge>
    <edge source="FIN" target="GBR">
      <data key="d0">28963748</data>
    </edge>
    <edge source="FIN" target="USA">
      <data key="d0">38512674</data>
    </edge>
    <edge source="FIN" target="URY">
      <data key="d0">27134</data>
    </edge>
    <edge source="GRC" target="ALB">
      <data key="d0">1178350</data>
    </edge>
    <edge source="GRC" target="BEL">
      <data key="d0">343468</data>
    </edge>
    <edge source="GRC" target="BRA">
      <data key="d0">115994</data>
    </edge>
    <edge source="GRC" target="BGR">
      <data key="d0">1135167</data>
    </edge>
    <edge source="GRC" target="CHN">
      <data key="d0">134056</data>
    </edge>
    <edge source="GRC" target="HRV">
      <data key="d0">3723562</data>
    </edge>
    <edge source="GRC" target="CZE">
      <data key="d0">21015</data>
    </edge>
    <edge source="GRC" target="DNK">
      <data key="d0">31824</data>
    </edge>
    <edge source="GRC" target="EST">
      <data key="d0">24434</data>
    </edge>
    <edge source="GRC" target="FIN">
      <data key="d0">21801</data>
    </edge>
    <edge source="GRC" target="FRA">
      <data key="d0">2014839</data>
    </edge>
    <edge source="GRC" target="DEU">
      <data key="d0">176344</data>
    </edge>
    <edge source="GRC" target="HKG">
      <data key="d0">192186</data>
    </edge>
    <edge source="GRC" target="HUN">
      <data key="d0">63220</data>
    </edge>
    <edge source="GRC" target="IDN">
      <data key="d0">178772</data>
    </edge>
    <edge source="GRC" target="ISR">
      <data key="d0">522957</data>
    </edge>
    <edge source="GRC" target="ITA">
      <data key="d0">524520</data>
    </edge>
    <edge source="GRC" target="JPN">
      <data key="d0">38297</data>
    </edge>
    <edge source="GRC" target="JOR">
      <data key="d0">90430</data>
    </edge>
    <edge source="GRC" target="KOR">
      <data key="d0">1310646</data>
    </edge>
    <edge source="GRC" target="LBN">
      <data key="d0">11187409</data>
    </edge>
    <edge source="GRC" target="MYS">
      <data key="d0">44201</data>
    </edge>
    <edge source="GRC" target="MRT">
      <data key="d0">18604</data>
    </edge>
    <edge source="GRC" target="MDA">
      <data key="d0">28968</data>
    </edge>
    <edge source="GRC" target="MAR">
      <data key="d0">51609</data>
    </edge>
    <edge source="GRC" target="NLD">
      <data key="d0">62784</data>
    </edge>
    <edge source="GRC" target="PAK">
      <data key="d0">359255</data>
    </edge>
    <edge source="GRC" target="PAN">
      <data key="d0">103768</data>
    </edge>
    <edge source="GRC" target="PHL">
      <data key="d0">53761</data>
    </edge>
    <edge source="GRC" target="POL">
      <data key="d0">116903</data>
    </edge>
    <edge source="GRC" target="ROU">
      <data key="d0">770417</data>
    </edge>
    <edge source="GRC" target="SAU">
      <data key="d0">915820</data>
    </edge>
    <edge source="GRC" target="IND">
      <data key="d0">3351580</data>
    </edge>
    <edge source="GRC" target="SGP">
      <data key="d0">496790</data>
    </edge>
    <edge source="GRC" target="ZAF">
      <data key="d0">17359</data>
    </edge>
    <edge source="GRC" target="ZWE">
      <data key="d0">31935</data>
    </edge>
    <edge source="GRC" target="ESP">
      <data key="d0">331288</data>
    </edge>
    <edge source="GRC" target="CHE">
      <data key="d0">992383</data>
    </edge>
    <edge source="GRC" target="THA">
      <data key="d0">660136</data>
    </edge>
    <edge source="GRC" target="ARE">
      <data key="d0">222477</data>
    </edge>
    <edge source="GRC" target="TUN">
      <data key="d0">49778</data>
    </edge>
    <edge source="GRC" target="TUR">
      <data key="d0">1211412</data>
    </edge>
    <edge source="GRC" target="MKD">
      <data key="d0">1576266</data>
    </edge>
    <edge source="GRC" target="EGY">
      <data key="d0">416709</data>
    </edge>
    <edge source="GRC" target="GBR">
      <data key="d0">779334</data>
    </edge>
    <edge source="GRC" target="USA">
      <data key="d0">5880131</data>
    </edge>
    <edge source="GRC" target="SRB">
      <data key="d0">526463</data>
    </edge>
    <edge source="LTU" target="AUS">
      <data key="d0">110972</data>
    </edge>
    <edge source="LTU" target="BEL">
      <data key="d0">26005</data>
    </edge>
    <edge source="LTU" target="BLR">
      <data key="d0">867877</data>
    </edge>
    <edge source="LTU" target="CAN">
      <data key="d0">272882</data>
    </edge>
    <edge source="LTU" target="CHN">
      <data key="d0">175998</data>
    </edge>
    <edge source="LTU" target="CZE">
      <data key="d0">20560</data>
    </edge>
    <edge source="LTU" target="EST">
      <data key="d0">286421</data>
    </edge>
    <edge source="LTU" target="FIN">
      <data key="d0">87539</data>
    </edge>
    <edge source="LTU" target="FRA">
      <data key="d0">38389</data>
    </edge>
    <edge source="LTU" target="DEU">
      <data key="d0">2254808</data>
    </edge>
    <edge source="LTU" target="HKG">
      <data key="d0">14056</data>
    </edge>
    <edge source="LTU" target="HUN">
      <data key="d0">33143</data>
    </edge>
    <edge source="LTU" target="ISR">
      <data key="d0">24520</data>
    </edge>
    <edge source="LTU" target="ITA">
      <data key="d0">43522</data>
    </edge>
    <edge source="LTU" target="JPN">
      <data key="d0">272543</data>
    </edge>
    <edge source="LTU" target="KAZ">
      <data key="d0">74051</data>
    </edge>
    <edge source="LTU" target="KOR">
      <data key="d0">446708</data>
    </edge>
    <edge source="LTU" target="LVA">
      <data key="d0">466206</data>
    </edge>
    <edge source="LTU" target="MYS">
      <data key="d0">51556</data>
    </edge>
    <edge source="LTU" target="NOR">
      <data key="d0">27799</data>
    </edge>
    <edge source="LTU" target="PAK">
      <data key="d0">14596</data>
    </edge>
    <edge source="LTU" target="POL">
      <data key="d0">281280</data>
    </edge>
    <edge source="LTU" target="PRT">
      <data key="d0">28546</data>
    </edge>
    <edge source="LTU" target="RUS">
      <data key="d0">466766</data>
    </edge>
    <edge source="LTU" target="IND">
      <data key="d0">54736</data>
    </edge>
    <edge source="LTU" target="ESP">
      <data key="d0">18750</data>
    </edge>
    <edge source="LTU" target="SWE">
      <data key="d0">85155</data>
    </edge>
    <edge source="LTU" target="TUR">
      <data key="d0">58797</data>
    </edge>
    <edge source="LTU" target="UKR">
      <data key="d0">237229</data>
    </edge>
    <edge source="LTU" target="GBR">
      <data key="d0">503927</data>
    </edge>
    <edge source="LTU" target="USA">
      <data key="d0">801930</data>
    </edge>
    <edge source="MDA" target="LVA">
      <data key="d0">99085</data>
    </edge>
    <edge source="MDA" target="RUS">
      <data key="d0">631274</data>
    </edge>
    <edge source="MDA" target="UKR">
      <data key="d0">108658</data>
    </edge>
    <edge source="MDA" target="GBR">
      <data key="d0">16600</data>
    </edge>
    <edge source="NOR" target="ARG">
      <data key="d0">110317</data>
    </edge>
    <edge source="NOR" target="AUS">
      <data key="d0">155421</data>
    </edge>
    <edge source="NOR" target="AUT">
      <data key="d0">951224</data>
    </edge>
    <edge source="NOR" target="BEL">
      <data key="d0">1955690</data>
    </edge>
    <edge source="NOR" target="BRA">
      <data key="d0">180877</data>
    </edge>
    <edge source="NOR" target="CAN">
      <data key="d0">300688</data>
    </edge>
    <edge source="NOR" target="CHL">
      <data key="d0">22141</data>
    </edge>
    <edge source="NOR" target="CHN">
      <data key="d0">4421478</data>
    </edge>
    <edge source="NOR" target="COL">
      <data key="d0">143475</data>
    </edge>
    <edge source="NOR" target="CRI">
      <data key="d0">236752</data>
    </edge>
    <edge source="NOR" target="CZE">
      <data key="d0">305971</data>
    </edge>
    <edge source="NOR" target="DNK">
      <data key="d0">5215477</data>
    </edge>
    <edge source="NOR" target="SLV">
      <data key="d0">50151</data>
    </edge>
    <edge source="NOR" target="EST">
      <data key="d0">14650</data>
    </edge>
    <edge source="NOR" target="FIN">
      <data key="d0">2051941</data>
    </edge>
    <edge source="NOR" target="FRA">
      <data key="d0">5678081</data>
    </edge>
    <edge source="NOR" target="DEU">
      <data key="d0">13517456</data>
    </edge>
    <edge source="NOR" target="IDN">
      <data key="d0">64477</data>
    </edge>
    <edge source="NOR" target="IRL">
      <data key="d0">95198812</data>
    </edge>
    <edge source="NOR" target="ITA">
      <data key="d0">1818463</data>
    </edge>
    <edge source="NOR" target="JPN">
      <data key="d0">103129619</data>
    </edge>
    <edge source="NOR" target="KOR">
      <data key="d0">15716</data>
    </edge>
    <edge source="NOR" target="LVA">
      <data key="d0">17196</data>
    </edge>
    <edge source="NOR" target="MYS">
      <data key="d0">11861</data>
    </edge>
    <edge source="NOR" target="MEX">
      <data key="d0">97953</data>
    </edge>
    <edge source="NOR" target="MAR">
      <data key="d0">12147</data>
    </edge>
    <edge source="NOR" target="OMN">
      <data key="d0">10233</data>
    </edge>
    <edge source="NOR" target="NLD">
      <data key="d0">2210520</data>
    </edge>
    <edge source="NOR" target="NZL">
      <data key="d0">27163</data>
    </edge>
    <edge source="NOR" target="PHL">
      <data key="d0">36243</data>
    </edge>
    <edge source="NOR" target="POL">
      <data key="d0">261338</data>
    </edge>
    <edge source="NOR" target="PRT">
      <data key="d0">63722</data>
    </edge>
    <edge source="NOR" target="RUS">
      <data key="d0">23851</data>
    </edge>
    <edge source="NOR" target="SAU">
      <data key="d0">48403</data>
    </edge>
    <edge source="NOR" target="SGP">
      <data key="d0">102607</data>
    </edge>
    <edge source="NOR" target="SVK">
      <data key="d0">49655</data>
    </edge>
    <edge source="NOR" target="ZAF">
      <data key="d0">281680</data>
    </edge>
    <edge source="NOR" target="ESP">
      <data key="d0">1254782</data>
    </edge>
    <edge source="NOR" target="SWE">
      <data key="d0">6525727</data>
    </edge>
    <edge source="NOR" target="CHE">
      <data key="d0">74289</data>
    </edge>
    <edge source="NOR" target="THA">
      <data key="d0">17558</data>
    </edge>
    <edge source="NOR" target="ARE">
      <data key="d0">572102</data>
    </edge>
    <edge source="NOR" target="TUR">
      <data key="d0">538949</data>
    </edge>
    <edge source="NOR" target="EGY">
      <data key="d0">162449</data>
    </edge>
    <edge source="NOR" target="GBR">
      <data key="d0">6290968</data>
    </edge>
    <edge source="NOR" target="USA">
      <data key="d0">119794223</data>
    </edge>
    <edge source="ROU" target="AUT">
      <data key="d0">2939000</data>
    </edge>
    <edge source="ROU" target="BEL">
      <data key="d0">324000</data>
    </edge>
    <edge source="ROU" target="BRA">
      <data key="d0">31000</data>
    </edge>
    <edge source="ROU" target="BGR">
      <data key="d0">2628000</data>
    </edge>
    <edge source="ROU" target="BLR">
      <data key="d0">158000</data>
    </edge>
    <edge source="ROU" target="CHN">
      <data key="d0">4648000</data>
    </edge>
    <edge source="ROU" target="CRI">
      <data key="d0">14000</data>
    </edge>
    <edge source="ROU" target="CZE">
      <data key="d0">371000</data>
    </edge>
    <edge source="ROU" target="FRA">
      <data key="d0">4454000</data>
    </edge>
    <edge source="ROU" target="DEU">
      <data key="d0">8245000</data>
    </edge>
    <edge source="ROU" target="GRC">
      <data key="d0">3359000</data>
    </edge>
    <edge source="ROU" target="HKG">
      <data key="d0">129000</data>
    </edge>
    <edge source="ROU" target="HUN">
      <data key="d0">11175000</data>
    </edge>
    <edge source="ROU" target="IDN">
      <data key="d0">407000</data>
    </edge>
    <edge source="ROU" target="ISR">
      <data key="d0">125000</data>
    </edge>
    <edge source="ROU" target="ITA">
      <data key="d0">13964000</data>
    </edge>
    <edge source="ROU" target="JPN">
      <data key="d0">248000</data>
    </edge>
    <edge source="ROU" target="KOR">
      <data key="d0">112000</data>
    </edge>
    <edge source="ROU" target="MYS">
      <data key="d0">523000</data>
    </edge>
    <edge source="ROU" target="MDA">
      <data key="d0">247000</data>
    </edge>
    <edge source="ROU" target="NLD">
      <data key="d0">8348000</data>
    </edge>
    <edge source="ROU" target="PAK">
      <data key="d0">1552000</data>
    </edge>
    <edge source="ROU" target="POL">
      <data key="d0">1895000</data>
    </edge>
    <edge source="ROU" target="PRT">
      <data key="d0">2639000</data>
    </edge>
    <edge source="ROU" target="RUS">
      <data key="d0">340000</data>
    </edge>
    <edge source="ROU" target="IND">
      <data key="d0">1003000</data>
    </edge>
    <edge source="ROU" target="SVK">
      <data key="d0">4063000</data>
    </edge>
    <edge source="ROU" target="SVN">
      <data key="d0">727000</data>
    </edge>
    <edge source="ROU" target="ESP">
      <data key="d0">8703000</data>
    </edge>
    <edge source="ROU" target="SWE">
      <data key="d0">164000</data>
    </edge>
    <edge source="ROU" target="CHE">
      <data key="d0">128000</data>
    </edge>
    <edge source="ROU" target="THA">
      <data key="d0">69000</data>
    </edge>
    <edge source="ROU" target="TUN">
      <data key="d0">20000</data>
    </edge>
    <edge source="ROU" target="TUR">
      <data key="d0">67078000</data>
    </edge>
    <edge source="ROU" target="UKR">
      <data key="d0">223000</data>
    </edge>
    <edge source="ROU" target="MKD">
      <data key="d0">15000</data>
    </edge>
    <edge source="ROU" target="EGY">
      <data key="d0">26000</data>
    </edge>
    <edge source="ROU" target="GBR">
      <data key="d0">1171000</data>
    </edge>
    <edge source="ROU" target="USA">
      <data key="d0">4546000</data>
    </edge>
    <edge source="ROU" target="SRB">
      <data key="d0">449000</data>
    </edge>
    <edge source="SRB" target="AUT">
      <data key="d0">460000</data>
    </edge>
    <edge source="SRB" target="BGR">
      <data key="d0">770000</data>
    </edge>
    <edge source="SRB" target="FRA">
      <data key="d0">13000</data>
    </edge>
    <edge source="SRB" target="DEU">
      <data key="d0">619000</data>
    </edge>
    <edge source="SRB" target="GRC">
      <data key="d0">73000</data>
    </edge>
    <edge source="SRB" target="HUN">
      <data key="d0">1025000</data>
    </edge>
    <edge source="SRB" target="IRL">
      <data key="d0">15000</data>
    </edge>
    <edge source="SRB" target="ITA">
      <data key="d0">38000</data>
    </edge>
    <edge source="SRB" target="POL">
      <data key="d0">100000</data>
    </edge>
    <edge source="SRB" target="ROU">
      <data key="d0">452000</data>
    </edge>
    <edge source="SRB" target="RUS">
      <data key="d0">27000</data>
    </edge>
    <edge source="SRB" target="TUN">
      <data key="d0">14000</data>
    </edge>
    <edge source="SRB" target="TUR">
      <data key="d0">601000</data>
    </edge>
    <edge source="SRB" target="UKR">
      <data key="d0">84000</data>
    </edge>
    <edge source="SRB" target="MKD">
      <data key="d0">680000</data>
    </edge>
    <edge source="ARM" target="BEL">
      <data key="d0">26876</data>
    </edge>
    <edge source="ARM" target="FRA">
      <data key="d0">24434</data>
    </edge>
    <edge source="ARM" target="DEU">
      <data key="d0">50715</data>
    </edge>
    <edge source="ARM" target="RUS">
      <data key="d0">353125</data>
    </edge>
    <edge source="ARM" target="UKR">
      <data key="d0">172200</data>
    </edge>
    <edge source="ARM" target="USA">
      <data key="d0">53070</data>
    </edge>
    <edge source="HND" target="CRI">
      <data key="d0">40445</data>
    </edge>
    <edge source="HND" target="SLV">
      <data key="d0">689830</data>
    </edge>
    <edge source="HND" target="GTM">
      <data key="d0">21838</data>
    </edge>
    <edge source="HND" target="NIC">
      <data key="d0">15107</data>
    </edge>
    <edge source="HND" target="USA">
      <data key="d0">1644879</data>
    </edge>
    <edge source="MDG" target="FRA">
      <data key="d0">31035</data>
    </edge>
    <edge source="MDG" target="MYS">
      <data key="d0">53074</data>
    </edge>
    <edge source="MDG" target="ZAF">
      <data key="d0">16748</data>
    </edge>
    <edge source="OMN" target="CHN">
      <data key="d0">52668</data>
    </edge>
    <edge source="OMN" target="DEU">
      <data key="d0">111144</data>
    </edge>
    <edge source="OMN" target="MAR">
      <data key="d0">20627</data>
    </edge>
    <edge source="OMN" target="SAU">
      <data key="d0">27035</data>
    </edge>
    <edge source="OMN" target="ARE">
      <data key="d0">110661</data>
    </edge>
    <edge source="OMN" target="GBR">
      <data key="d0">25233</data>
    </edge>
    <edge source="NIC" target="CRI">
      <data key="d0">1102220</data>
    </edge>
    <edge source="NIC" target="SLV">
      <data key="d0">164857</data>
    </edge>
    <edge source="NIC" target="GTM">
      <data key="d0">388398</data>
    </edge>
    <edge source="NIC" target="HND">
      <data key="d0">71377</data>
    </edge>
    <edge source="NIC" target="NLD">
      <data key="d0">1557228</data>
    </edge>
    <edge source="NIC" target="PAN">
      <data key="d0">97746</data>
    </edge>
    <edge source="NIC" target="PHL">
      <data key="d0">1022038</data>
    </edge>
    <edge source="NIC" target="USA">
      <data key="d0">29119</data>
    </edge>
    <edge source="NER" target="CHN">
      <data key="d0">150171</data>
    </edge>
    <edge source="ZWE" target="MWI">
      <data key="d0">155064</data>
    </edge>
    <edge source="ZWE" target="MOZ">
      <data key="d0">61491</data>
    </edge>
    <edge source="ZWE" target="ZAF">
      <data key="d0">3841426</data>
    </edge>
    <edge source="UGA" target="TZA">
      <data key="d0">15731</data>
    </edge>
    <edge source="UGA" target="USA">
      <data key="d0">12138</data>
    </edge>
    <edge source="BFA" target="CIV">
      <data key="d0">50917</data>
    </edge>
    <edge source="BWA" target="ZAF">
      <data key="d0">21321</data>
    </edge>
    <edge source="BWA" target="ZWE">
      <data key="d0">29703</data>
    </edge>
    <edge source="PSE" target="ISR">
      <data key="d0">37227</data>
    </edge>
    <edge source="KGZ" target="RUS">
      <data key="d0">23961</data>
    </edge>
    <edge source="NAM" target="ZAF">
      <data key="d0">293628</data>
    </edge>
  </graph>
</graphml>
