# Supplementary material for: Core-periphery structure in sectoral international trade networks: A new approach to an old theory
Source: PLoS One. 2020 Apr 2;15(4):e0229547. doi: 10.1371/journal.pone.0229547 (PMC7117750; doi:10.1371/journal.pone.0229547)
Supplement: S8 File — (ZIP) [file pone.0229547.s008.zip › S8_File/Networks 2000/52-INORGANIC CHEMICALS.graphml]

<?xml version='1.0' encoding='utf-8'?>
<graphml xmlns="http://graphml.graphdrawing.org/xmlns" xmlns:xsi="http://www.w3.org/2001/XMLSchema-instance" xsi:schemaLocation="http://graphml.graphdrawing.org/xmlns http://graphml.graphdrawing.org/xmlns/1.0/graphml.xsd">
  <key attr.name="weight" attr.type="long" for="edge" id="d0" />
  <graph edgedefault="directed">
    <node id="ALB" />
    <node id="DEU" />
    <node id="GRC" />
    <node id="MKD" />
    <node id="SRB" />
    <node id="DZA" />
    <node id="BEL" />
    <node id="FRA" />
    <node id="ITA" />
    <node id="JPN" />
    <node id="MAR" />
    <node id="ESP" />
    <node id="CHE" />
    <node id="TUN" />
    <node id="AZE" />
    <node id="GEO" />
    <node id="RUS" />
    <node id="ARE" />
    <node id="ARG" />
    <node id="AUS" />
    <node id="BOL" />
    <node id="BRA" />
    <node id="CAN" />
    <node id="CHL" />
    <node id="CHN" />
    <node id="COL" />
    <node id="CRI" />
    <node id="ECU" />
    <node id="SLV" />
    <node id="GTM" />
    <node id="HND" />
    <node id="IDN" />
    <node id="ISR" />
    <node id="JAM" />
    <node id="MYS" />
    <node id="MUS" />
    <node id="MEX" />
    <node id="NLD" />
    <node id="NZL" />
    <node id="NIC" />
    <node id="PAK" />
    <node id="PAN" />
    <node id="PRY" />
    <node id="PER" />
    <node id="PRT" />
    <node id="IND" />
    <node id="ZAF" />
    <node id="ZWE" />
    <node id="TUR" />
    <node id="GBR" />
    <node id="USA" />
    <node id="URY" />
    <node id="ARM" />
    <node id="LKA" />
    <node id="ETH" />
    <node id="FIN" />
    <node id="GHA" />
    <node id="HKG" />
    <node id="IRL" />
    <node id="JOR" />
    <node id="KOR" />
    <node id="MOZ" />
    <node id="PHL" />
    <node id="SAU" />
    <node id="SGP" />
    <node id="VNM" />
    <node id="THA" />
    <node id="TZA" />
    <node id="AUT" />
    <node id="BGR" />
    <node id="BLR" />
    <node id="HRV" />
    <node id="CZE" />
    <node id="DNK" />
    <node id="HUN" />
    <node id="KAZ" />
    <node id="LTU" />
    <node id="NOR" />
    <node id="POL" />
    <node id="ROU" />
    <node id="SVK" />
    <node id="SVN" />
    <node id="SWE" />
    <node id="UKR" />
    <node id="EGY" />
    <node id="BDI" />
    <node id="CMR" />
    <node id="CAF" />
    <node id="BEN" />
    <node id="EST" />
    <node id="GMB" />
    <node id="CIV" />
    <node id="LBN" />
    <node id="LVA" />
    <node id="MDG" />
    <node id="MRT" />
    <node id="OMN" />
    <node id="NAM" />
    <node id="NER" />
    <node id="SEN" />
    <node id="TGO" />
    <node id="UGA" />
    <node id="BFA" />
    <node id="BWA" />
    <node id="MDA" />
    <node id="KHM" />
    <node id="PSE" />
    <node id="KGZ" />
    <node id="MWI" />
    <edge source="ALB" target="DEU">
      <data key="d0">26743</data>
    </edge>
    <edge source="ALB" target="GRC">
      <data key="d0">291732</data>
    </edge>
    <edge source="ALB" target="MKD">
      <data key="d0">10214</data>
    </edge>
    <edge source="ALB" target="SRB">
      <data key="d0">17259</data>
    </edge>
    <edge source="DEU" target="DZA">
      <data key="d0">1338000</data>
    </edge>
    <edge source="DEU" target="AZE">
      <data key="d0">114000</data>
    </edge>
    <edge source="DEU" target="ARG">
      <data key="d0">9502000</data>
    </edge>
    <edge source="DEU" target="AUS">
      <data key="d0">9276000</data>
    </edge>
    <edge source="DEU" target="AUT">
      <data key="d0">92228000</data>
    </edge>
    <edge source="DEU" target="BEL">
      <data key="d0">147633000</data>
    </edge>
    <edge source="DEU" target="BOL">
      <data key="d0">567000</data>
    </edge>
    <edge source="DEU" target="BRA">
      <data key="d0">26662000</data>
    </edge>
    <edge source="DEU" target="BGR">
      <data key="d0">2904000</data>
    </edge>
    <edge source="DEU" target="BLR">
      <data key="d0">1182000</data>
    </edge>
    <edge source="DEU" target="CMR">
      <data key="d0">117000</data>
    </edge>
    <edge source="DEU" target="CAN">
      <data key="d0">28808000</data>
    </edge>
    <edge source="DEU" target="CAF">
      <data key="d0">62000</data>
    </edge>
    <edge source="DEU" target="LKA">
      <data key="d0">338000</data>
    </edge>
    <edge source="DEU" target="CHL">
      <data key="d0">3335000</data>
    </edge>
    <edge source="DEU" target="CHN">
      <data key="d0">32530000</data>
    </edge>
    <edge source="DEU" target="COL">
      <data key="d0">3196000</data>
    </edge>
    <edge source="DEU" target="CRI">
      <data key="d0">1033000</data>
    </edge>
    <edge source="DEU" target="HRV">
      <data key="d0">2678000</data>
    </edge>
    <edge source="DEU" target="CZE">
      <data key="d0">26699000</data>
    </edge>
    <edge source="DEU" target="DNK">
      <data key="d0">37401000</data>
    </edge>
    <edge source="DEU" target="ECU">
      <data key="d0">1263000</data>
    </edge>
    <edge source="DEU" target="SLV">
      <data key="d0">207000</data>
    </edge>
    <edge source="DEU" target="ETH">
      <data key="d0">385000</data>
    </edge>
    <edge source="DEU" target="EST">
      <data key="d0">2055000</data>
    </edge>
    <edge source="DEU" target="FIN">
      <data key="d0">33251000</data>
    </edge>
    <edge source="DEU" target="FRA">
      <data key="d0">259343000</data>
    </edge>
    <edge source="DEU" target="GEO">
      <data key="d0">609000</data>
    </edge>
    <edge source="DEU" target="GHA">
      <data key="d0">681000</data>
    </edge>
    <edge source="DEU" target="GRC">
      <data key="d0">6897000</data>
    </edge>
    <edge source="DEU" target="GTM">
      <data key="d0">839000</data>
    </edge>
    <edge source="DEU" target="HND">
      <data key="d0">165000</data>
    </edge>
    <edge source="DEU" target="HKG">
      <data key="d0">47304000</data>
    </edge>
    <edge source="DEU" target="HUN">
      <data key="d0">8783000</data>
    </edge>
    <edge source="DEU" target="IDN">
      <data key="d0">14682000</data>
    </edge>
    <edge source="DEU" target="IRL">
      <data key="d0">9159000</data>
    </edge>
    <edge source="DEU" target="ISR">
      <data key="d0">25297000</data>
    </edge>
    <edge source="DEU" target="ITA">
      <data key="d0">140652000</data>
    </edge>
    <edge source="DEU" target="CIV">
      <data key="d0">221000</data>
    </edge>
    <edge source="DEU" target="JAM">
      <data key="d0">358000</data>
    </edge>
    <edge source="DEU" target="JPN">
      <data key="d0">128673000</data>
    </edge>
    <edge source="DEU" target="KAZ">
      <data key="d0">366000</data>
    </edge>
    <edge source="DEU" target="JOR">
      <data key="d0">766000</data>
    </edge>
    <edge source="DEU" target="KOR">
      <data key="d0">27980000</data>
    </edge>
    <edge source="DEU" target="KGZ">
      <data key="d0">63000</data>
    </edge>
    <edge source="DEU" target="LBN">
      <data key="d0">523000</data>
    </edge>
    <edge source="DEU" target="LVA">
      <data key="d0">373000</data>
    </edge>
    <edge source="DEU" target="LTU">
      <data key="d0">1149000</data>
    </edge>
    <edge source="DEU" target="MDG">
      <data key="d0">121000</data>
    </edge>
    <edge source="DEU" target="MWI">
      <data key="d0">65000</data>
    </edge>
    <edge source="DEU" target="MYS">
      <data key="d0">7522000</data>
    </edge>
    <edge source="DEU" target="MUS">
      <data key="d0">251000</data>
    </edge>
    <edge source="DEU" target="MEX">
      <data key="d0">9892000</data>
    </edge>
    <edge source="DEU" target="MDA">
      <data key="d0">12000</data>
    </edge>
    <edge source="DEU" target="MAR">
      <data key="d0">1658000</data>
    </edge>
    <edge source="DEU" target="MOZ">
      <data key="d0">193000</data>
    </edge>
    <edge source="DEU" target="OMN">
      <data key="d0">275000</data>
    </edge>
    <edge source="DEU" target="NAM">
      <data key="d0">114000</data>
    </edge>
    <edge source="DEU" target="NLD">
      <data key="d0">180150000</data>
    </edge>
    <edge source="DEU" target="NZL">
      <data key="d0">1066000</data>
    </edge>
    <edge source="DEU" target="NIC">
      <data key="d0">83000</data>
    </edge>
    <edge source="DEU" target="NER">
      <data key="d0">41000</data>
    </edge>
    <edge source="DEU" target="NOR">
      <data key="d0">23563000</data>
    </edge>
    <edge source="DEU" target="PAK">
      <data key="d0">6235000</data>
    </edge>
    <edge source="DEU" target="PAN">
      <data key="d0">350000</data>
    </edge>
    <edge source="DEU" target="PRY">
      <data key="d0">229000</data>
    </edge>
    <edge source="DEU" target="PER">
      <data key="d0">3206000</data>
    </edge>
    <edge source="DEU" target="PHL">
      <data key="d0">3865000</data>
    </edge>
    <edge source="DEU" target="POL">
      <data key="d0">28559000</data>
    </edge>
    <edge source="DEU" target="PRT">
      <data key="d0">11600000</data>
    </edge>
    <edge source="DEU" target="ROU">
      <data key="d0">3828000</data>
    </edge>
    <edge source="DEU" target="RUS">
      <data key="d0">13540000</data>
    </edge>
    <edge source="DEU" target="SAU">
      <data key="d0">7992000</data>
    </edge>
    <edge source="DEU" target="SEN">
      <data key="d0">193000</data>
    </edge>
    <edge source="DEU" target="IND">
      <data key="d0">16308000</data>
    </edge>
    <edge source="DEU" target="SGP">
      <data key="d0">28664000</data>
    </edge>
    <edge source="DEU" target="SVK">
      <data key="d0">5616000</data>
    </edge>
    <edge source="DEU" target="VNM">
      <data key="d0">905000</data>
    </edge>
    <edge source="DEU" target="SVN">
      <data key="d0">7769000</data>
    </edge>
    <edge source="DEU" target="ZAF">
      <data key="d0">21210000</data>
    </edge>
    <edge source="DEU" target="ZWE">
      <data key="d0">147000</data>
    </edge>
    <edge source="DEU" target="ESP">
      <data key="d0">75523000</data>
    </edge>
    <edge source="DEU" target="SWE">
      <data key="d0">72270000</data>
    </edge>
    <edge source="DEU" target="CHE">
      <data key="d0">97726000</data>
    </edge>
    <edge source="DEU" target="THA">
      <data key="d0">14833000</data>
    </edge>
    <edge source="DEU" target="TGO">
      <data key="d0">84000</data>
    </edge>
    <edge source="DEU" target="ARE">
      <data key="d0">2428000</data>
    </edge>
    <edge source="DEU" target="TUN">
      <data key="d0">1506000</data>
    </edge>
    <edge source="DEU" target="TUR">
      <data key="d0">21332000</data>
    </edge>
    <edge source="DEU" target="UGA">
      <data key="d0">49000</data>
    </edge>
    <edge source="DEU" target="UKR">
      <data key="d0">2362000</data>
    </edge>
    <edge source="DEU" target="MKD">
      <data key="d0">138000</data>
    </edge>
    <edge source="DEU" target="EGY">
      <data key="d0">5489000</data>
    </edge>
    <edge source="DEU" target="GBR">
      <data key="d0">153751000</data>
    </edge>
    <edge source="DEU" target="TZA">
      <data key="d0">118000</data>
    </edge>
    <edge source="DEU" target="USA">
      <data key="d0">430474000</data>
    </edge>
    <edge source="DEU" target="URY">
      <data key="d0">614000</data>
    </edge>
    <edge source="DEU" target="SRB">
      <data key="d0">1337000</data>
    </edge>
    <edge source="GRC" target="ALB">
      <data key="d0">683249</data>
    </edge>
    <edge source="GRC" target="AUS">
      <data key="d0">77936</data>
    </edge>
    <edge source="GRC" target="AUT">
      <data key="d0">15047</data>
    </edge>
    <edge source="GRC" target="BEL">
      <data key="d0">28965</data>
    </edge>
    <edge source="GRC" target="BGR">
      <data key="d0">267843</data>
    </edge>
    <edge source="GRC" target="EST">
      <data key="d0">61422</data>
    </edge>
    <edge source="GRC" target="FIN">
      <data key="d0">27205</data>
    </edge>
    <edge source="GRC" target="FRA">
      <data key="d0">1247221</data>
    </edge>
    <edge source="GRC" target="DEU">
      <data key="d0">215860</data>
    </edge>
    <edge source="GRC" target="HUN">
      <data key="d0">289194</data>
    </edge>
    <edge source="GRC" target="ISR">
      <data key="d0">110809</data>
    </edge>
    <edge source="GRC" target="ITA">
      <data key="d0">328959</data>
    </edge>
    <edge source="GRC" target="JOR">
      <data key="d0">15539</data>
    </edge>
    <edge source="GRC" target="LBN">
      <data key="d0">59569</data>
    </edge>
    <edge source="GRC" target="LVA">
      <data key="d0">45607</data>
    </edge>
    <edge source="GRC" target="LTU">
      <data key="d0">17723</data>
    </edge>
    <edge source="GRC" target="NLD">
      <data key="d0">1653079</data>
    </edge>
    <edge source="GRC" target="PAN">
      <data key="d0">59058</data>
    </edge>
    <edge source="GRC" target="ROU">
      <data key="d0">1062996</data>
    </edge>
    <edge source="GRC" target="RUS">
      <data key="d0">33300</data>
    </edge>
    <edge source="GRC" target="SAU">
      <data key="d0">37181</data>
    </edge>
    <edge source="GRC" target="IND">
      <data key="d0">10519</data>
    </edge>
    <edge source="GRC" target="ESP">
      <data key="d0">460536</data>
    </edge>
    <edge source="GRC" target="CHE">
      <data key="d0">115754</data>
    </edge>
    <edge source="GRC" target="THA">
      <data key="d0">36095</data>
    </edge>
    <edge source="GRC" target="ARE">
      <data key="d0">40181</data>
    </edge>
    <edge source="GRC" target="TUR">
      <data key="d0">2285853</data>
    </edge>
    <edge source="GRC" target="UKR">
      <data key="d0">25680</data>
    </edge>
    <edge source="GRC" target="MKD">
      <data key="d0">1204934</data>
    </edge>
    <edge source="GRC" target="EGY">
      <data key="d0">109940</data>
    </edge>
    <edge source="GRC" target="GBR">
      <data key="d0">400031</data>
    </edge>
    <edge source="GRC" target="USA">
      <data key="d0">41399</data>
    </edge>
    <edge source="GRC" target="SRB">
      <data key="d0">162092</data>
    </edge>
    <edge source="MKD" target="ALB">
      <data key="d0">175423</data>
    </edge>
    <edge source="MKD" target="AUT">
      <data key="d0">19644</data>
    </edge>
    <edge source="MKD" target="BEL">
      <data key="d0">10900</data>
    </edge>
    <edge source="MKD" target="BGR">
      <data key="d0">543423</data>
    </edge>
    <edge source="MKD" target="HRV">
      <data key="d0">19832</data>
    </edge>
    <edge source="MKD" target="DEU">
      <data key="d0">456634</data>
    </edge>
    <edge source="MKD" target="GRC">
      <data key="d0">146507</data>
    </edge>
    <edge source="MKD" target="HUN">
      <data key="d0">69843</data>
    </edge>
    <edge source="MKD" target="ITA">
      <data key="d0">54575</data>
    </edge>
    <edge source="MKD" target="NLD">
      <data key="d0">123824</data>
    </edge>
    <edge source="MKD" target="SVN">
      <data key="d0">16878</data>
    </edge>
    <edge source="MKD" target="ESP">
      <data key="d0">12999</data>
    </edge>
    <edge source="MKD" target="CHE">
      <data key="d0">67194</data>
    </edge>
    <edge source="MKD" target="TUR">
      <data key="d0">73683</data>
    </edge>
    <edge source="MKD" target="GBR">
      <data key="d0">18687</data>
    </edge>
    <edge source="MKD" target="SRB">
      <data key="d0">1835379</data>
    </edge>
    <edge source="SRB" target="AUT">
      <data key="d0">104000</data>
    </edge>
    <edge source="SRB" target="BEL">
      <data key="d0">186000</data>
    </edge>
    <edge source="SRB" target="BGR">
      <data key="d0">349000</data>
    </edge>
    <edge source="SRB" target="FRA">
      <data key="d0">306000</data>
    </edge>
    <edge source="SRB" target="DEU">
      <data key="d0">20000</data>
    </edge>
    <edge source="SRB" target="GHA">
      <data key="d0">132000</data>
    </edge>
    <edge source="SRB" target="GRC">
      <data key="d0">808000</data>
    </edge>
    <edge source="SRB" target="HUN">
      <data key="d0">598000</data>
    </edge>
    <edge source="SRB" target="ITA">
      <data key="d0">403000</data>
    </edge>
    <edge source="SRB" target="NLD">
      <data key="d0">47000</data>
    </edge>
    <edge source="SRB" target="ROU">
      <data key="d0">733000</data>
    </edge>
    <edge source="SRB" target="SVN">
      <data key="d0">23000</data>
    </edge>
    <edge source="SRB" target="ESP">
      <data key="d0">110000</data>
    </edge>
    <edge source="SRB" target="CHE">
      <data key="d0">19000</data>
    </edge>
    <edge source="SRB" target="TUR">
      <data key="d0">149000</data>
    </edge>
    <edge source="SRB" target="MKD">
      <data key="d0">1016000</data>
    </edge>
    <edge source="SRB" target="GBR">
      <data key="d0">19000</data>
    </edge>
    <edge source="DZA" target="BEL">
      <data key="d0">2804046</data>
    </edge>
    <edge source="DZA" target="FRA">
      <data key="d0">22359803</data>
    </edge>
    <edge source="DZA" target="GRC">
      <data key="d0">1294838</data>
    </edge>
    <edge source="DZA" target="ITA">
      <data key="d0">25315522</data>
    </edge>
    <edge source="DZA" target="JPN">
      <data key="d0">19311</data>
    </edge>
    <edge source="DZA" target="MAR">
      <data key="d0">5828578</data>
    </edge>
    <edge source="DZA" target="ESP">
      <data key="d0">19655514</data>
    </edge>
    <edge source="DZA" target="CHE">
      <data key="d0">12715</data>
    </edge>
    <edge source="DZA" target="TUN">
      <data key="d0">698606</data>
    </edge>
    <edge source="BEL" target="DZA">
      <data key="d0">2840880</data>
    </edge>
    <edge source="BEL" target="AZE">
      <data key="d0">63124</data>
    </edge>
    <edge source="BEL" target="ARG">
      <data key="d0">42242416</data>
    </edge>
    <edge source="BEL" target="AUS">
      <data key="d0">1755620</data>
    </edge>
    <edge source="BEL" target="AUT">
      <data key="d0">8091375</data>
    </edge>
    <edge source="BEL" target="BOL">
      <data key="d0">54983</data>
    </edge>
    <edge source="BEL" target="BRA">
      <data key="d0">4758461</data>
    </edge>
    <edge source="BEL" target="BGR">
      <data key="d0">427564</data>
    </edge>
    <edge source="BEL" target="BDI">
      <data key="d0">270775</data>
    </edge>
    <edge source="BEL" target="CMR">
      <data key="d0">1023515</data>
    </edge>
    <edge source="BEL" target="CAN">
      <data key="d0">5506117</data>
    </edge>
    <edge source="BEL" target="CAF">
      <data key="d0">31447</data>
    </edge>
    <edge source="BEL" target="LKA">
      <data key="d0">1115048</data>
    </edge>
    <edge source="BEL" target="CHL">
      <data key="d0">2033990</data>
    </edge>
    <edge source="BEL" target="CHN">
      <data key="d0">2412555</data>
    </edge>
    <edge source="BEL" target="COL">
      <data key="d0">986358</data>
    </edge>
    <edge source="BEL" target="CRI">
      <data key="d0">822288</data>
    </edge>
    <edge source="BEL" target="HRV">
      <data key="d0">310886</data>
    </edge>
    <edge source="BEL" target="CZE">
      <data key="d0">1922594</data>
    </edge>
    <edge source="BEL" target="BEN">
      <data key="d0">159488</data>
    </edge>
    <edge source="BEL" target="DNK">
      <data key="d0">9065328</data>
    </edge>
    <edge source="BEL" target="ECU">
      <data key="d0">1308268</data>
    </edge>
    <edge source="BEL" target="SLV">
      <data key="d0">91842</data>
    </edge>
    <edge source="BEL" target="ETH">
      <data key="d0">110247</data>
    </edge>
    <edge source="BEL" target="EST">
      <data key="d0">99773</data>
    </edge>
    <edge source="BEL" target="FIN">
      <data key="d0">15096316</data>
    </edge>
    <edge source="BEL" target="FRA">
      <data key="d0">214333286</data>
    </edge>
    <edge source="BEL" target="GEO">
      <data key="d0">44187</data>
    </edge>
    <edge source="BEL" target="GMB">
      <data key="d0">130499</data>
    </edge>
    <edge source="BEL" target="DEU">
      <data key="d0">207293809</data>
    </edge>
    <edge source="BEL" target="GHA">
      <data key="d0">1415655</data>
    </edge>
    <edge source="BEL" target="GRC">
      <data key="d0">2574420</data>
    </edge>
    <edge source="BEL" target="GTM">
      <data key="d0">260100</data>
    </edge>
    <edge source="BEL" target="HND">
      <data key="d0">107340</data>
    </edge>
    <edge source="BEL" target="HKG">
      <data key="d0">2747612</data>
    </edge>
    <edge source="BEL" target="HUN">
      <data key="d0">2558397</data>
    </edge>
    <edge source="BEL" target="IDN">
      <data key="d0">2801279</data>
    </edge>
    <edge source="BEL" target="IRL">
      <data key="d0">2605548</data>
    </edge>
    <edge source="BEL" target="ISR">
      <data key="d0">2358878</data>
    </edge>
    <edge source="BEL" target="ITA">
      <data key="d0">36063090</data>
    </edge>
    <edge source="BEL" target="CIV">
      <data key="d0">1521328</data>
    </edge>
    <edge source="BEL" target="JAM">
      <data key="d0">84413</data>
    </edge>
    <edge source="BEL" target="JPN">
      <data key="d0">5268000</data>
    </edge>
    <edge source="BEL" target="KAZ">
      <data key="d0">18663</data>
    </edge>
    <edge source="BEL" target="JOR">
      <data key="d0">319715</data>
    </edge>
    <edge source="BEL" target="KOR">
      <data key="d0">4651985</data>
    </edge>
    <edge source="BEL" target="LBN">
      <data key="d0">353882</data>
    </edge>
    <edge source="BEL" target="LVA">
      <data key="d0">36967</data>
    </edge>
    <edge source="BEL" target="LTU">
      <data key="d0">64618</data>
    </edge>
    <edge source="BEL" target="MDG">
      <data key="d0">253385</data>
    </edge>
    <edge source="BEL" target="MYS">
      <data key="d0">3047637</data>
    </edge>
    <edge source="BEL" target="MRT">
      <data key="d0">302115</data>
    </edge>
    <edge source="BEL" target="MUS">
      <data key="d0">154688</data>
    </edge>
    <edge source="BEL" target="MEX">
      <data key="d0">640025</data>
    </edge>
    <edge source="BEL" target="MAR">
      <data key="d0">2044980</data>
    </edge>
    <edge source="BEL" target="MOZ">
      <data key="d0">152708</data>
    </edge>
    <edge source="BEL" target="OMN">
      <data key="d0">28499</data>
    </edge>
    <edge source="BEL" target="NAM">
      <data key="d0">28362</data>
    </edge>
    <edge source="BEL" target="NLD">
      <data key="d0">205434108</data>
    </edge>
    <edge source="BEL" target="NZL">
      <data key="d0">117895</data>
    </edge>
    <edge source="BEL" target="NIC">
      <data key="d0">46637</data>
    </edge>
    <edge source="BEL" target="NER">
      <data key="d0">602064</data>
    </edge>
    <edge source="BEL" target="NOR">
      <data key="d0">1932812</data>
    </edge>
    <edge source="BEL" target="PAK">
      <data key="d0">231172</data>
    </edge>
    <edge source="BEL" target="PAN">
      <data key="d0">53311</data>
    </edge>
    <edge source="BEL" target="PRY">
      <data key="d0">96186</data>
    </edge>
    <edge source="BEL" target="PER">
      <data key="d0">2216915</data>
    </edge>
    <edge source="BEL" target="PHL">
      <data key="d0">1532506</data>
    </edge>
    <edge source="BEL" target="POL">
      <data key="d0">4222213</data>
    </edge>
    <edge source="BEL" target="PRT">
      <data key="d0">5742760</data>
    </edge>
    <edge source="BEL" target="ROU">
      <data key="d0">387636</data>
    </edge>
    <edge source="BEL" target="RUS">
      <data key="d0">1391318</data>
    </edge>
    <edge source="BEL" target="SAU">
      <data key="d0">2117032</data>
    </edge>
    <edge source="BEL" target="SEN">
      <data key="d0">999111</data>
    </edge>
    <edge source="BEL" target="IND">
      <data key="d0">3359666</data>
    </edge>
    <edge source="BEL" target="SGP">
      <data key="d0">1382387</data>
    </edge>
    <edge source="BEL" target="SVK">
      <data key="d0">263125</data>
    </edge>
    <edge source="BEL" target="VNM">
      <data key="d0">198617</data>
    </edge>
    <edge source="BEL" target="SVN">
      <data key="d0">337129</data>
    </edge>
    <edge source="BEL" target="ZAF">
      <data key="d0">2895154</data>
    </edge>
    <edge source="BEL" target="ZWE">
      <data key="d0">89390</data>
    </edge>
    <edge source="BEL" target="ESP">
      <data key="d0">26017853</data>
    </edge>
    <edge source="BEL" target="SWE">
      <data key="d0">9028587</data>
    </edge>
    <edge source="BEL" target="CHE">
      <data key="d0">6369283</data>
    </edge>
    <edge source="BEL" target="THA">
      <data key="d0">2147802</data>
    </edge>
    <edge source="BEL" target="TGO">
      <data key="d0">172537</data>
    </edge>
    <edge source="BEL" target="ARE">
      <data key="d0">874358</data>
    </edge>
    <edge source="BEL" target="TUN">
      <data key="d0">3301224</data>
    </edge>
    <edge source="BEL" target="TUR">
      <data key="d0">5717829</data>
    </edge>
    <edge source="BEL" target="UGA">
      <data key="d0">763765</data>
    </edge>
    <edge source="BEL" target="UKR">
      <data key="d0">74081</data>
    </edge>
    <edge source="BEL" target="MKD">
      <data key="d0">11880</data>
    </edge>
    <edge source="BEL" target="EGY">
      <data key="d0">1107332</data>
    </edge>
    <edge source="BEL" target="GBR">
      <data key="d0">47998478</data>
    </edge>
    <edge source="BEL" target="TZA">
      <data key="d0">720346</data>
    </edge>
    <edge source="BEL" target="USA">
      <data key="d0">29906168</data>
    </edge>
    <edge source="BEL" target="BFA">
      <data key="d0">342834</data>
    </edge>
    <edge source="BEL" target="URY">
      <data key="d0">103445</data>
    </edge>
    <edge source="BEL" target="SRB">
      <data key="d0">78642</data>
    </edge>
    <edge source="FRA" target="DZA">
      <data key="d0">2318350</data>
    </edge>
    <edge source="FRA" target="AZE">
      <data key="d0">196356</data>
    </edge>
    <edge source="FRA" target="ARG">
      <data key="d0">637244</data>
    </edge>
    <edge source="FRA" target="AUS">
      <data key="d0">3610255</data>
    </edge>
    <edge source="FRA" target="AUT">
      <data key="d0">14886261</data>
    </edge>
    <edge source="FRA" target="ARM">
      <data key="d0">36518</data>
    </edge>
    <edge source="FRA" target="BEL">
      <data key="d0">400617342</data>
    </edge>
    <edge source="FRA" target="BOL">
      <data key="d0">46772</data>
    </edge>
    <edge source="FRA" target="BRA">
      <data key="d0">7714630</data>
    </edge>
    <edge source="FRA" target="BGR">
      <data key="d0">341587</data>
    </edge>
    <edge source="FRA" target="BDI">
      <data key="d0">14326</data>
    </edge>
    <edge source="FRA" target="BLR">
      <data key="d0">26546</data>
    </edge>
    <edge source="FRA" target="CMR">
      <data key="d0">793711</data>
    </edge>
    <edge source="FRA" target="CAN">
      <data key="d0">5725085</data>
    </edge>
    <edge source="FRA" target="CAF">
      <data key="d0">148601</data>
    </edge>
    <edge source="FRA" target="LKA">
      <data key="d0">412516</data>
    </edge>
    <edge source="FRA" target="CHL">
      <data key="d0">353666</data>
    </edge>
    <edge source="FRA" target="CHN">
      <data key="d0">5935065</data>
    </edge>
    <edge source="FRA" target="COL">
      <data key="d0">1003551</data>
    </edge>
    <edge source="FRA" target="CRI">
      <data key="d0">126269</data>
    </edge>
    <edge source="FRA" target="HRV">
      <data key="d0">457883</data>
    </edge>
    <edge source="FRA" target="CZE">
      <data key="d0">2682831</data>
    </edge>
    <edge source="FRA" target="BEN">
      <data key="d0">172338</data>
    </edge>
    <edge source="FRA" target="DNK">
      <data key="d0">6076925</data>
    </edge>
    <edge source="FRA" target="ECU">
      <data key="d0">20928</data>
    </edge>
    <edge source="FRA" target="SLV">
      <data key="d0">16012</data>
    </edge>
    <edge source="FRA" target="ETH">
      <data key="d0">51266</data>
    </edge>
    <edge source="FRA" target="FIN">
      <data key="d0">2490969</data>
    </edge>
    <edge source="FRA" target="DEU">
      <data key="d0">229345560</data>
    </edge>
    <edge source="FRA" target="GHA">
      <data key="d0">56322</data>
    </edge>
    <edge source="FRA" target="GRC">
      <data key="d0">3813072</data>
    </edge>
    <edge source="FRA" target="GTM">
      <data key="d0">73458</data>
    </edge>
    <edge source="FRA" target="HND">
      <data key="d0">13203</data>
    </edge>
    <edge source="FRA" target="HKG">
      <data key="d0">16854457</data>
    </edge>
    <edge source="FRA" target="HUN">
      <data key="d0">1304124</data>
    </edge>
    <edge source="FRA" target="IDN">
      <data key="d0">952004</data>
    </edge>
    <edge source="FRA" target="IRL">
      <data key="d0">9315957</data>
    </edge>
    <edge source="FRA" target="ISR">
      <data key="d0">4623076</data>
    </edge>
    <edge source="FRA" target="ITA">
      <data key="d0">127961787</data>
    </edge>
    <edge source="FRA" target="CIV">
      <data key="d0">395381</data>
    </edge>
    <edge source="FRA" target="JPN">
      <data key="d0">176374230</data>
    </edge>
    <edge source="FRA" target="KAZ">
      <data key="d0">47895</data>
    </edge>
    <edge source="FRA" target="JOR">
      <data key="d0">211104</data>
    </edge>
    <edge source="FRA" target="KOR">
      <data key="d0">55918638</data>
    </edge>
    <edge source="FRA" target="KGZ">
      <data key="d0">45367</data>
    </edge>
    <edge source="FRA" target="LBN">
      <data key="d0">458445</data>
    </edge>
    <edge source="FRA" target="LVA">
      <data key="d0">267567</data>
    </edge>
    <edge source="FRA" target="LTU">
      <data key="d0">89470</data>
    </edge>
    <edge source="FRA" target="MDG">
      <data key="d0">278101</data>
    </edge>
    <edge source="FRA" target="MYS">
      <data key="d0">2355992</data>
    </edge>
    <edge source="FRA" target="MRT">
      <data key="d0">56322</data>
    </edge>
    <edge source="FRA" target="MUS">
      <data key="d0">235824</data>
    </edge>
    <edge source="FRA" target="MEX">
      <data key="d0">3477946</data>
    </edge>
    <edge source="FRA" target="MAR">
      <data key="d0">3965746</data>
    </edge>
    <edge source="FRA" target="NLD">
      <data key="d0">78395366</data>
    </edge>
    <edge source="FRA" target="NZL">
      <data key="d0">198463</data>
    </edge>
    <edge source="FRA" target="NER">
      <data key="d0">68682</data>
    </edge>
    <edge source="FRA" target="NOR">
      <data key="d0">4610013</data>
    </edge>
    <edge source="FRA" target="PAK">
      <data key="d0">993157</data>
    </edge>
    <edge source="FRA" target="PRY">
      <data key="d0">78514</data>
    </edge>
    <edge source="FRA" target="PER">
      <data key="d0">252538</data>
    </edge>
    <edge source="FRA" target="PHL">
      <data key="d0">793852</data>
    </edge>
    <edge source="FRA" target="POL">
      <data key="d0">8275607</data>
    </edge>
    <edge source="FRA" target="PRT">
      <data key="d0">4251432</data>
    </edge>
    <edge source="FRA" target="ROU">
      <data key="d0">489486</data>
    </edge>
    <edge source="FRA" target="RUS">
      <data key="d0">5086156</data>
    </edge>
    <edge source="FRA" target="SAU">
      <data key="d0">473474</data>
    </edge>
    <edge source="FRA" target="SEN">
      <data key="d0">2204581</data>
    </edge>
    <edge source="FRA" target="IND">
      <data key="d0">2909525</data>
    </edge>
    <edge source="FRA" target="SGP">
      <data key="d0">16887885</data>
    </edge>
    <edge source="FRA" target="SVK">
      <data key="d0">573056</data>
    </edge>
    <edge source="FRA" target="VNM">
      <data key="d0">391027</data>
    </edge>
    <edge source="FRA" target="SVN">
      <data key="d0">709017</data>
    </edge>
    <edge source="FRA" target="ZAF">
      <data key="d0">2156967</data>
    </edge>
    <edge source="FRA" target="ESP">
      <data key="d0">100933053</data>
    </edge>
    <edge source="FRA" target="SWE">
      <data key="d0">38245328</data>
    </edge>
    <edge source="FRA" target="CHE">
      <data key="d0">34276492</data>
    </edge>
    <edge source="FRA" target="THA">
      <data key="d0">3339177</data>
    </edge>
    <edge source="FRA" target="TGO">
      <data key="d0">228661</data>
    </edge>
    <edge source="FRA" target="ARE">
      <data key="d0">2720332</data>
    </edge>
    <edge source="FRA" target="TUN">
      <data key="d0">4029091</data>
    </edge>
    <edge source="FRA" target="TUR">
      <data key="d0">13515561</data>
    </edge>
    <edge source="FRA" target="UKR">
      <data key="d0">240178</data>
    </edge>
    <edge source="FRA" target="MKD">
      <data key="d0">204502</data>
    </edge>
    <edge source="FRA" target="EGY">
      <data key="d0">2913738</data>
    </edge>
    <edge source="FRA" target="GBR">
      <data key="d0">123797859</data>
    </edge>
    <edge source="FRA" target="TZA">
      <data key="d0">86520</data>
    </edge>
    <edge source="FRA" target="USA">
      <data key="d0">282789241</data>
    </edge>
    <edge source="FRA" target="BFA">
      <data key="d0">342710</data>
    </edge>
    <edge source="FRA" target="URY">
      <data key="d0">116297</data>
    </edge>
    <edge source="FRA" target="SRB">
      <data key="d0">73879</data>
    </edge>
    <edge source="ITA" target="ALB">
      <data key="d0">590665</data>
    </edge>
    <edge source="ITA" target="DZA">
      <data key="d0">862567</data>
    </edge>
    <edge source="ITA" target="ARG">
      <data key="d0">1976091</data>
    </edge>
    <edge source="ITA" target="AUS">
      <data key="d0">2791508</data>
    </edge>
    <edge source="ITA" target="AUT">
      <data key="d0">11606227</data>
    </edge>
    <edge source="ITA" target="BEL">
      <data key="d0">7092716</data>
    </edge>
    <edge source="ITA" target="BRA">
      <data key="d0">1892791</data>
    </edge>
    <edge source="ITA" target="BGR">
      <data key="d0">926845</data>
    </edge>
    <edge source="ITA" target="BLR">
      <data key="d0">494395</data>
    </edge>
    <edge source="ITA" target="CMR">
      <data key="d0">204933</data>
    </edge>
    <edge source="ITA" target="CAN">
      <data key="d0">4343710</data>
    </edge>
    <edge source="ITA" target="LKA">
      <data key="d0">29204</data>
    </edge>
    <edge source="ITA" target="CHL">
      <data key="d0">162859</data>
    </edge>
    <edge source="ITA" target="CHN">
      <data key="d0">1912983</data>
    </edge>
    <edge source="ITA" target="COL">
      <data key="d0">845514</data>
    </edge>
    <edge source="ITA" target="CRI">
      <data key="d0">164255</data>
    </edge>
    <edge source="ITA" target="HRV">
      <data key="d0">8721311</data>
    </edge>
    <edge source="ITA" target="CZE">
      <data key="d0">1340127</data>
    </edge>
    <edge source="ITA" target="BEN">
      <data key="d0">29154</data>
    </edge>
    <edge source="ITA" target="DNK">
      <data key="d0">384373</data>
    </edge>
    <edge source="ITA" target="ECU">
      <data key="d0">341098</data>
    </edge>
    <edge source="ITA" target="SLV">
      <data key="d0">84421</data>
    </edge>
    <edge source="ITA" target="ETH">
      <data key="d0">46557</data>
    </edge>
    <edge source="ITA" target="EST">
      <data key="d0">134722</data>
    </edge>
    <edge source="ITA" target="FIN">
      <data key="d0">362922</data>
    </edge>
    <edge source="ITA" target="FRA">
      <data key="d0">42916096</data>
    </edge>
    <edge source="ITA" target="GMB">
      <data key="d0">11513</data>
    </edge>
    <edge source="ITA" target="DEU">
      <data key="d0">507101944</data>
    </edge>
    <edge source="ITA" target="GHA">
      <data key="d0">31192</data>
    </edge>
    <edge source="ITA" target="GRC">
      <data key="d0">5395983</data>
    </edge>
    <edge source="ITA" target="GTM">
      <data key="d0">190440</data>
    </edge>
    <edge source="ITA" target="HND">
      <data key="d0">50708</data>
    </edge>
    <edge source="ITA" target="HKG">
      <data key="d0">3205307</data>
    </edge>
    <edge source="ITA" target="HUN">
      <data key="d0">1877548</data>
    </edge>
    <edge source="ITA" target="IDN">
      <data key="d0">2667175</data>
    </edge>
    <edge source="ITA" target="IRL">
      <data key="d0">202404</data>
    </edge>
    <edge source="ITA" target="ISR">
      <data key="d0">4629800</data>
    </edge>
    <edge source="ITA" target="CIV">
      <data key="d0">131338</data>
    </edge>
    <edge source="ITA" target="JPN">
      <data key="d0">17182543</data>
    </edge>
    <edge source="ITA" target="JOR">
      <data key="d0">175987</data>
    </edge>
    <edge source="ITA" target="KOR">
      <data key="d0">5553264</data>
    </edge>
    <edge source="ITA" target="LBN">
      <data key="d0">373497</data>
    </edge>
    <edge source="ITA" target="LTU">
      <data key="d0">291853</data>
    </edge>
    <edge source="ITA" target="MDG">
      <data key="d0">23072</data>
    </edge>
    <edge source="ITA" target="MYS">
      <data key="d0">11302562</data>
    </edge>
    <edge source="ITA" target="MEX">
      <data key="d0">1156765</data>
    </edge>
    <edge source="ITA" target="MAR">
      <data key="d0">829408</data>
    </edge>
    <edge source="ITA" target="MOZ">
      <data key="d0">1445330</data>
    </edge>
    <edge source="ITA" target="OMN">
      <data key="d0">85900</data>
    </edge>
    <edge source="ITA" target="NLD">
      <data key="d0">5620274</data>
    </edge>
    <edge source="ITA" target="NZL">
      <data key="d0">162813</data>
    </edge>
    <edge source="ITA" target="NIC">
      <data key="d0">29289</data>
    </edge>
    <edge source="ITA" target="NOR">
      <data key="d0">4088262</data>
    </edge>
    <edge source="ITA" target="PAK">
      <data key="d0">876020</data>
    </edge>
    <edge source="ITA" target="PAN">
      <data key="d0">49570</data>
    </edge>
    <edge source="ITA" target="PRY">
      <data key="d0">26064</data>
    </edge>
    <edge source="ITA" target="PER">
      <data key="d0">189542</data>
    </edge>
    <edge source="ITA" target="PHL">
      <data key="d0">210507</data>
    </edge>
    <edge source="ITA" target="POL">
      <data key="d0">3274880</data>
    </edge>
    <edge source="ITA" target="PRT">
      <data key="d0">2185090</data>
    </edge>
    <edge source="ITA" target="ROU">
      <data key="d0">1295626</data>
    </edge>
    <edge source="ITA" target="RUS">
      <data key="d0">2140465</data>
    </edge>
    <edge source="ITA" target="SAU">
      <data key="d0">3004524</data>
    </edge>
    <edge source="ITA" target="SEN">
      <data key="d0">388920</data>
    </edge>
    <edge source="ITA" target="IND">
      <data key="d0">3070269</data>
    </edge>
    <edge source="ITA" target="SGP">
      <data key="d0">5349806</data>
    </edge>
    <edge source="ITA" target="SVK">
      <data key="d0">1347670</data>
    </edge>
    <edge source="ITA" target="VNM">
      <data key="d0">284677</data>
    </edge>
    <edge source="ITA" target="SVN">
      <data key="d0">8696913</data>
    </edge>
    <edge source="ITA" target="ZAF">
      <data key="d0">10843077</data>
    </edge>
    <edge source="ITA" target="ZWE">
      <data key="d0">23240</data>
    </edge>
    <edge source="ITA" target="ESP">
      <data key="d0">36180056</data>
    </edge>
    <edge source="ITA" target="SWE">
      <data key="d0">1181158</data>
    </edge>
    <edge source="ITA" target="CHE">
      <data key="d0">6910685</data>
    </edge>
    <edge source="ITA" target="THA">
      <data key="d0">895735</data>
    </edge>
    <edge source="ITA" target="ARE">
      <data key="d0">719602</data>
    </edge>
    <edge source="ITA" target="TUN">
      <data key="d0">5609061</data>
    </edge>
    <edge source="ITA" target="TUR">
      <data key="d0">18288136</data>
    </edge>
    <edge source="ITA" target="UKR">
      <data key="d0">62996</data>
    </edge>
    <edge source="ITA" target="MKD">
      <data key="d0">180281</data>
    </edge>
    <edge source="ITA" target="EGY">
      <data key="d0">8135705</data>
    </edge>
    <edge source="ITA" target="GBR">
      <data key="d0">21952770</data>
    </edge>
    <edge source="ITA" target="TZA">
      <data key="d0">41702</data>
    </edge>
    <edge source="ITA" target="USA">
      <data key="d0">40844142</data>
    </edge>
    <edge source="ITA" target="URY">
      <data key="d0">89360</data>
    </edge>
    <edge source="ITA" target="SRB">
      <data key="d0">7709605</data>
    </edge>
    <edge source="JPN" target="DZA">
      <data key="d0">26722</data>
    </edge>
    <edge source="JPN" target="ARG">
      <data key="d0">296255</data>
    </edge>
    <edge source="JPN" target="AUS">
      <data key="d0">69005959</data>
    </edge>
    <edge source="JPN" target="AUT">
      <data key="d0">2363949</data>
    </edge>
    <edge source="JPN" target="BEL">
      <data key="d0">13434435</data>
    </edge>
    <edge source="JPN" target="BRA">
      <data key="d0">6689428</data>
    </edge>
    <edge source="JPN" target="CAN">
      <data key="d0">19049928</data>
    </edge>
    <edge source="JPN" target="LKA">
      <data key="d0">1815717</data>
    </edge>
    <edge source="JPN" target="CHL">
      <data key="d0">9927231</data>
    </edge>
    <edge source="JPN" target="CHN">
      <data key="d0">138477589</data>
    </edge>
    <edge source="JPN" target="COL">
      <data key="d0">250409</data>
    </edge>
    <edge source="JPN" target="CRI">
      <data key="d0">34006</data>
    </edge>
    <edge source="JPN" target="CZE">
      <data key="d0">46959</data>
    </edge>
    <edge source="JPN" target="DNK">
      <data key="d0">4699339</data>
    </edge>
    <edge source="JPN" target="ECU">
      <data key="d0">22222</data>
    </edge>
    <edge source="JPN" target="SLV">
      <data key="d0">33755</data>
    </edge>
    <edge source="JPN" target="FIN">
      <data key="d0">5750162</data>
    </edge>
    <edge source="JPN" target="FRA">
      <data key="d0">31662498</data>
    </edge>
    <edge source="JPN" target="DEU">
      <data key="d0">27611553</data>
    </edge>
    <edge source="JPN" target="GRC">
      <data key="d0">14604</data>
    </edge>
    <edge source="JPN" target="GTM">
      <data key="d0">165511</data>
    </edge>
    <edge source="JPN" target="HND">
      <data key="d0">24607</data>
    </edge>
    <edge source="JPN" target="HKG">
      <data key="d0">46717041</data>
    </edge>
    <edge source="JPN" target="HUN">
      <data key="d0">1226298</data>
    </edge>
    <edge source="JPN" target="IDN">
      <data key="d0">58066727</data>
    </edge>
    <edge source="JPN" target="IRL">
      <data key="d0">3637976</data>
    </edge>
    <edge source="JPN" target="ISR">
      <data key="d0">1107078</data>
    </edge>
    <edge source="JPN" target="ITA">
      <data key="d0">14234700</data>
    </edge>
    <edge source="JPN" target="CIV">
      <data key="d0">50596</data>
    </edge>
    <edge source="JPN" target="KOR">
      <data key="d0">350110871</data>
    </edge>
    <edge source="JPN" target="MDG">
      <data key="d0">13213</data>
    </edge>
    <edge source="JPN" target="MYS">
      <data key="d0">163609526</data>
    </edge>
    <edge source="JPN" target="MUS">
      <data key="d0">24755</data>
    </edge>
    <edge source="JPN" target="MEX">
      <data key="d0">4665565</data>
    </edge>
    <edge source="JPN" target="MOZ">
      <data key="d0">287857</data>
    </edge>
    <edge source="JPN" target="OMN">
      <data key="d0">267250</data>
    </edge>
    <edge source="JPN" target="NAM">
      <data key="d0">8545786</data>
    </edge>
    <edge source="JPN" target="NLD">
      <data key="d0">26360972</data>
    </edge>
    <edge source="JPN" target="NZL">
      <data key="d0">8697471</data>
    </edge>
    <edge source="JPN" target="NOR">
      <data key="d0">7897838</data>
    </edge>
    <edge source="JPN" target="PAK">
      <data key="d0">1331702</data>
    </edge>
    <edge source="JPN" target="PRY">
      <data key="d0">93453</data>
    </edge>
    <edge source="JPN" target="PER">
      <data key="d0">89983</data>
    </edge>
    <edge source="JPN" target="PHL">
      <data key="d0">26393225</data>
    </edge>
    <edge source="JPN" target="POL">
      <data key="d0">230451</data>
    </edge>
    <edge source="JPN" target="PRT">
      <data key="d0">378360</data>
    </edge>
    <edge source="JPN" target="ROU">
      <data key="d0">220922</data>
    </edge>
    <edge source="JPN" target="RUS">
      <data key="d0">58538</data>
    </edge>
    <edge source="JPN" target="SAU">
      <data key="d0">2077020</data>
    </edge>
    <edge source="JPN" target="IND">
      <data key="d0">22908409</data>
    </edge>
    <edge source="JPN" target="SGP">
      <data key="d0">89854356</data>
    </edge>
    <edge source="JPN" target="VNM">
      <data key="d0">4909981</data>
    </edge>
    <edge source="JPN" target="SVN">
      <data key="d0">165483</data>
    </edge>
    <edge source="JPN" target="ZAF">
      <data key="d0">6655450</data>
    </edge>
    <edge source="JPN" target="ESP">
      <data key="d0">6635836</data>
    </edge>
    <edge source="JPN" target="SWE">
      <data key="d0">6582605</data>
    </edge>
    <edge source="JPN" target="CHE">
      <data key="d0">6077908</data>
    </edge>
    <edge source="JPN" target="THA">
      <data key="d0">131843099</data>
    </edge>
    <edge source="JPN" target="ARE">
      <data key="d0">550626</data>
    </edge>
    <edge source="JPN" target="TUR">
      <data key="d0">2198003</data>
    </edge>
    <edge source="JPN" target="UKR">
      <data key="d0">588371</data>
    </edge>
    <edge source="JPN" target="EGY">
      <data key="d0">369045</data>
    </edge>
    <edge source="JPN" target="GBR">
      <data key="d0">54255186</data>
    </edge>
    <edge source="JPN" target="USA">
      <data key="d0">363934151</data>
    </edge>
    <edge source="JPN" target="URY">
      <data key="d0">18446</data>
    </edge>
    <edge source="MAR" target="AUS">
      <data key="d0">15082</data>
    </edge>
    <edge source="MAR" target="BEL">
      <data key="d0">60937484</data>
    </edge>
    <edge source="MAR" target="BRA">
      <data key="d0">16790600</data>
    </edge>
    <edge source="MAR" target="FRA">
      <data key="d0">5720765</data>
    </edge>
    <edge source="MAR" target="DEU">
      <data key="d0">37411584</data>
    </edge>
    <edge source="MAR" target="IRL">
      <data key="d0">4924314</data>
    </edge>
    <edge source="MAR" target="ITA">
      <data key="d0">6101813</data>
    </edge>
    <edge source="MAR" target="MRT">
      <data key="d0">41544</data>
    </edge>
    <edge source="MAR" target="NLD">
      <data key="d0">2890666</data>
    </edge>
    <edge source="MAR" target="PRT">
      <data key="d0">2112928</data>
    </edge>
    <edge source="MAR" target="SAU">
      <data key="d0">28332292</data>
    </edge>
    <edge source="MAR" target="SEN">
      <data key="d0">54650</data>
    </edge>
    <edge source="MAR" target="IND">
      <data key="d0">266325552</data>
    </edge>
    <edge source="MAR" target="ESP">
      <data key="d0">874319</data>
    </edge>
    <edge source="MAR" target="TUN">
      <data key="d0">41842</data>
    </edge>
    <edge source="MAR" target="TUR">
      <data key="d0">24368246</data>
    </edge>
    <edge source="MAR" target="GBR">
      <data key="d0">36821576</data>
    </edge>
    <edge source="MAR" target="USA">
      <data key="d0">9085376</data>
    </edge>
    <edge source="ESP" target="DZA">
      <data key="d0">13236043</data>
    </edge>
    <edge source="ESP" target="ARG">
      <data key="d0">6498154</data>
    </edge>
    <edge source="ESP" target="AUS">
      <data key="d0">1180637</data>
    </edge>
    <edge source="ESP" target="AUT">
      <data key="d0">803886</data>
    </edge>
    <edge source="ESP" target="BEL">
      <data key="d0">2589838</data>
    </edge>
    <edge source="ESP" target="BOL">
      <data key="d0">124514</data>
    </edge>
    <edge source="ESP" target="BRA">
      <data key="d0">12334031</data>
    </edge>
    <edge source="ESP" target="BGR">
      <data key="d0">32309</data>
    </edge>
    <edge source="ESP" target="BDI">
      <data key="d0">16578</data>
    </edge>
    <edge source="ESP" target="CMR">
      <data key="d0">278547</data>
    </edge>
    <edge source="ESP" target="CAN">
      <data key="d0">1003979</data>
    </edge>
    <edge source="ESP" target="CAF">
      <data key="d0">40476</data>
    </edge>
    <edge source="ESP" target="LKA">
      <data key="d0">146504</data>
    </edge>
    <edge source="ESP" target="CHL">
      <data key="d0">2174533</data>
    </edge>
    <edge source="ESP" target="CHN">
      <data key="d0">1643795</data>
    </edge>
    <edge source="ESP" target="COL">
      <data key="d0">1089892</data>
    </edge>
    <edge source="ESP" target="CRI">
      <data key="d0">51191</data>
    </edge>
    <edge source="ESP" target="HRV">
      <data key="d0">118695</data>
    </edge>
    <edge source="ESP" target="CZE">
      <data key="d0">215580</data>
    </edge>
    <edge source="ESP" target="BEN">
      <data key="d0">47293</data>
    </edge>
    <edge source="ESP" target="DNK">
      <data key="d0">1153400</data>
    </edge>
    <edge source="ESP" target="ECU">
      <data key="d0">395483</data>
    </edge>
    <edge source="ESP" target="SLV">
      <data key="d0">71590</data>
    </edge>
    <edge source="ESP" target="FIN">
      <data key="d0">2109677</data>
    </edge>
    <edge source="ESP" target="FRA">
      <data key="d0">49209158</data>
    </edge>
    <edge source="ESP" target="DEU">
      <data key="d0">22450065</data>
    </edge>
    <edge source="ESP" target="GHA">
      <data key="d0">575829</data>
    </edge>
    <edge source="ESP" target="GRC">
      <data key="d0">2503225</data>
    </edge>
    <edge source="ESP" target="GTM">
      <data key="d0">508836</data>
    </edge>
    <edge source="ESP" target="HND">
      <data key="d0">99601</data>
    </edge>
    <edge source="ESP" target="HKG">
      <data key="d0">1860784</data>
    </edge>
    <edge source="ESP" target="HUN">
      <data key="d0">91815</data>
    </edge>
    <edge source="ESP" target="IDN">
      <data key="d0">323051</data>
    </edge>
    <edge source="ESP" target="IRL">
      <data key="d0">322703</data>
    </edge>
    <edge source="ESP" target="ISR">
      <data key="d0">760854</data>
    </edge>
    <edge source="ESP" target="ITA">
      <data key="d0">40299135</data>
    </edge>
    <edge source="ESP" target="CIV">
      <data key="d0">569043</data>
    </edge>
    <edge source="ESP" target="JAM">
      <data key="d0">12875</data>
    </edge>
    <edge source="ESP" target="JPN">
      <data key="d0">8657235</data>
    </edge>
    <edge source="ESP" target="JOR">
      <data key="d0">30310</data>
    </edge>
    <edge source="ESP" target="KOR">
      <data key="d0">598108</data>
    </edge>
    <edge source="ESP" target="LBN">
      <data key="d0">666390</data>
    </edge>
    <edge source="ESP" target="MDG">
      <data key="d0">138313</data>
    </edge>
    <edge source="ESP" target="MYS">
      <data key="d0">372266</data>
    </edge>
    <edge source="ESP" target="MRT">
      <data key="d0">118671</data>
    </edge>
    <edge source="ESP" target="MUS">
      <data key="d0">234466</data>
    </edge>
    <edge source="ESP" target="MEX">
      <data key="d0">1767448</data>
    </edge>
    <edge source="ESP" target="MAR">
      <data key="d0">8602037</data>
    </edge>
    <edge source="ESP" target="NLD">
      <data key="d0">16031633</data>
    </edge>
    <edge source="ESP" target="NZL">
      <data key="d0">69119</data>
    </edge>
    <edge source="ESP" target="NER">
      <data key="d0">37495</data>
    </edge>
    <edge source="ESP" target="NOR">
      <data key="d0">1846036</data>
    </edge>
    <edge source="ESP" target="PAK">
      <data key="d0">662256</data>
    </edge>
    <edge source="ESP" target="PAN">
      <data key="d0">263684</data>
    </edge>
    <edge source="ESP" target="PRY">
      <data key="d0">34778</data>
    </edge>
    <edge source="ESP" target="PER">
      <data key="d0">1131096</data>
    </edge>
    <edge source="ESP" target="PHL">
      <data key="d0">249710</data>
    </edge>
    <edge source="ESP" target="POL">
      <data key="d0">3729291</data>
    </edge>
    <edge source="ESP" target="PRT">
      <data key="d0">39804940</data>
    </edge>
    <edge source="ESP" target="ROU">
      <data key="d0">344789</data>
    </edge>
    <edge source="ESP" target="RUS">
      <data key="d0">193736</data>
    </edge>
    <edge source="ESP" target="SAU">
      <data key="d0">452991</data>
    </edge>
    <edge source="ESP" target="SEN">
      <data key="d0">381809</data>
    </edge>
    <edge source="ESP" target="IND">
      <data key="d0">498479</data>
    </edge>
    <edge source="ESP" target="SGP">
      <data key="d0">1365093</data>
    </edge>
    <edge source="ESP" target="SVK">
      <data key="d0">205744</data>
    </edge>
    <edge source="ESP" target="VNM">
      <data key="d0">185831</data>
    </edge>
    <edge source="ESP" target="SVN">
      <data key="d0">44201</data>
    </edge>
    <edge source="ESP" target="ZAF">
      <data key="d0">1612017</data>
    </edge>
    <edge source="ESP" target="SWE">
      <data key="d0">5861044</data>
    </edge>
    <edge source="ESP" target="CHE">
      <data key="d0">869839</data>
    </edge>
    <edge source="ESP" target="THA">
      <data key="d0">458147</data>
    </edge>
    <edge source="ESP" target="TGO">
      <data key="d0">55143</data>
    </edge>
    <edge source="ESP" target="ARE">
      <data key="d0">586151</data>
    </edge>
    <edge source="ESP" target="TUN">
      <data key="d0">2758298</data>
    </edge>
    <edge source="ESP" target="TUR">
      <data key="d0">7814688</data>
    </edge>
    <edge source="ESP" target="UKR">
      <data key="d0">221405</data>
    </edge>
    <edge source="ESP" target="EGY">
      <data key="d0">1879622</data>
    </edge>
    <edge source="ESP" target="GBR">
      <data key="d0">29528921</data>
    </edge>
    <edge source="ESP" target="TZA">
      <data key="d0">125766</data>
    </edge>
    <edge source="ESP" target="USA">
      <data key="d0">14208655</data>
    </edge>
    <edge source="ESP" target="BFA">
      <data key="d0">191593</data>
    </edge>
    <edge source="ESP" target="URY">
      <data key="d0">97964</data>
    </edge>
    <edge source="ESP" target="SRB">
      <data key="d0">13347</data>
    </edge>
    <edge source="CHE" target="ALB">
      <data key="d0">10312</data>
    </edge>
    <edge source="CHE" target="DZA">
      <data key="d0">22729</data>
    </edge>
    <edge source="CHE" target="ARG">
      <data key="d0">251171</data>
    </edge>
    <edge source="CHE" target="AUS">
      <data key="d0">102807</data>
    </edge>
    <edge source="CHE" target="AUT">
      <data key="d0">2511750</data>
    </edge>
    <edge source="CHE" target="BEL">
      <data key="d0">1894726</data>
    </edge>
    <edge source="CHE" target="BOL">
      <data key="d0">10661</data>
    </edge>
    <edge source="CHE" target="BRA">
      <data key="d0">1398096</data>
    </edge>
    <edge source="CHE" target="BGR">
      <data key="d0">82575</data>
    </edge>
    <edge source="CHE" target="CAN">
      <data key="d0">995709</data>
    </edge>
    <edge source="CHE" target="LKA">
      <data key="d0">29008</data>
    </edge>
    <edge source="CHE" target="CHL">
      <data key="d0">39257</data>
    </edge>
    <edge source="CHE" target="CHN">
      <data key="d0">395250</data>
    </edge>
    <edge source="CHE" target="COL">
      <data key="d0">121649</data>
    </edge>
    <edge source="CHE" target="HRV">
      <data key="d0">50814</data>
    </edge>
    <edge source="CHE" target="CZE">
      <data key="d0">458022</data>
    </edge>
    <edge source="CHE" target="DNK">
      <data key="d0">740951</data>
    </edge>
    <edge source="CHE" target="FIN">
      <data key="d0">266073</data>
    </edge>
    <edge source="CHE" target="FRA">
      <data key="d0">43483982</data>
    </edge>
    <edge source="CHE" target="DEU">
      <data key="d0">46278967</data>
    </edge>
    <edge source="CHE" target="GRC">
      <data key="d0">288434</data>
    </edge>
    <edge source="CHE" target="HKG">
      <data key="d0">119777403</data>
    </edge>
    <edge source="CHE" target="HUN">
      <data key="d0">256852</data>
    </edge>
    <edge source="CHE" target="IDN">
      <data key="d0">520547</data>
    </edge>
    <edge source="CHE" target="IRL">
      <data key="d0">203987</data>
    </edge>
    <edge source="CHE" target="ISR">
      <data key="d0">893073</data>
    </edge>
    <edge source="CHE" target="ITA">
      <data key="d0">8456776</data>
    </edge>
    <edge source="CHE" target="CIV">
      <data key="d0">14123</data>
    </edge>
    <edge source="CHE" target="JPN">
      <data key="d0">3273627</data>
    </edge>
    <edge source="CHE" target="KOR">
      <data key="d0">1630963</data>
    </edge>
    <edge source="CHE" target="MYS">
      <data key="d0">257670</data>
    </edge>
    <edge source="CHE" target="MUS">
      <data key="d0">212396</data>
    </edge>
    <edge source="CHE" target="MEX">
      <data key="d0">279836</data>
    </edge>
    <edge source="CHE" target="MAR">
      <data key="d0">64980</data>
    </edge>
    <edge source="CHE" target="NLD">
      <data key="d0">2068348</data>
    </edge>
    <edge source="CHE" target="NOR">
      <data key="d0">63538</data>
    </edge>
    <edge source="CHE" target="PAK">
      <data key="d0">87672</data>
    </edge>
    <edge source="CHE" target="PRY">
      <data key="d0">28124</data>
    </edge>
    <edge source="CHE" target="PER">
      <data key="d0">23093</data>
    </edge>
    <edge source="CHE" target="PHL">
      <data key="d0">286701</data>
    </edge>
    <edge source="CHE" target="POL">
      <data key="d0">681443</data>
    </edge>
    <edge source="CHE" target="PRT">
      <data key="d0">111311</data>
    </edge>
    <edge source="CHE" target="ROU">
      <data key="d0">195753</data>
    </edge>
    <edge source="CHE" target="RUS">
      <data key="d0">149559</data>
    </edge>
    <edge source="CHE" target="SAU">
      <data key="d0">98997</data>
    </edge>
    <edge source="CHE" target="IND">
      <data key="d0">2219795</data>
    </edge>
    <edge source="CHE" target="SGP">
      <data key="d0">509389</data>
    </edge>
    <edge source="CHE" target="SVK">
      <data key="d0">21694</data>
    </edge>
    <edge source="CHE" target="VNM">
      <data key="d0">44404</data>
    </edge>
    <edge source="CHE" target="SVN">
      <data key="d0">281479</data>
    </edge>
    <edge source="CHE" target="ZAF">
      <data key="d0">282444</data>
    </edge>
    <edge source="CHE" target="ESP">
      <data key="d0">3700575</data>
    </edge>
    <edge source="CHE" target="SWE">
      <data key="d0">1021353</data>
    </edge>
    <edge source="CHE" target="THA">
      <data key="d0">489110</data>
    </edge>
    <edge source="CHE" target="ARE">
      <data key="d0">71343</data>
    </edge>
    <edge source="CHE" target="TUN">
      <data key="d0">14025</data>
    </edge>
    <edge source="CHE" target="TUR">
      <data key="d0">290814</data>
    </edge>
    <edge source="CHE" target="MKD">
      <data key="d0">12455</data>
    </edge>
    <edge source="CHE" target="EGY">
      <data key="d0">41661</data>
    </edge>
    <edge source="CHE" target="GBR">
      <data key="d0">17401712</data>
    </edge>
    <edge source="CHE" target="USA">
      <data key="d0">7033259</data>
    </edge>
    <edge source="CHE" target="SRB">
      <data key="d0">77007</data>
    </edge>
    <edge source="TUN" target="DZA">
      <data key="d0">12816291</data>
    </edge>
    <edge source="TUN" target="BRA">
      <data key="d0">4179591</data>
    </edge>
    <edge source="TUN" target="CMR">
      <data key="d0">11930</data>
    </edge>
    <edge source="TUN" target="FRA">
      <data key="d0">10483498</data>
    </edge>
    <edge source="TUN" target="GRC">
      <data key="d0">1674219</data>
    </edge>
    <edge source="TUN" target="IDN">
      <data key="d0">10656</data>
    </edge>
    <edge source="TUN" target="IRL">
      <data key="d0">502345</data>
    </edge>
    <edge source="TUN" target="ITA">
      <data key="d0">12889279</data>
    </edge>
    <edge source="TUN" target="JOR">
      <data key="d0">28779</data>
    </edge>
    <edge source="TUN" target="LBN">
      <data key="d0">670347</data>
    </edge>
    <edge source="TUN" target="MRT">
      <data key="d0">31926</data>
    </edge>
    <edge source="TUN" target="MAR">
      <data key="d0">6369268</data>
    </edge>
    <edge source="TUN" target="NLD">
      <data key="d0">5199334</data>
    </edge>
    <edge source="TUN" target="PRT">
      <data key="d0">2026692</data>
    </edge>
    <edge source="TUN" target="ROU">
      <data key="d0">1510450</data>
    </edge>
    <edge source="TUN" target="SAU">
      <data key="d0">17060731</data>
    </edge>
    <edge source="TUN" target="SEN">
      <data key="d0">149673</data>
    </edge>
    <edge source="TUN" target="IND">
      <data key="d0">107119519</data>
    </edge>
    <edge source="TUN" target="ZAF">
      <data key="d0">6578406</data>
    </edge>
    <edge source="TUN" target="ESP">
      <data key="d0">1266425</data>
    </edge>
    <edge source="TUN" target="ARE">
      <data key="d0">181009</data>
    </edge>
    <edge source="TUN" target="TUR">
      <data key="d0">6674460</data>
    </edge>
    <edge source="TUN" target="EGY">
      <data key="d0">28791811</data>
    </edge>
    <edge source="TUN" target="GBR">
      <data key="d0">1283877</data>
    </edge>
    <edge source="AZE" target="GEO">
      <data key="d0">1220038</data>
    </edge>
    <edge source="AZE" target="RUS">
      <data key="d0">21030</data>
    </edge>
    <edge source="AZE" target="ARE">
      <data key="d0">69193</data>
    </edge>
    <edge source="GEO" target="AZE">
      <data key="d0">137284</data>
    </edge>
    <edge source="GEO" target="ARM">
      <data key="d0">836074</data>
    </edge>
    <edge source="GEO" target="KAZ">
      <data key="d0">1883424</data>
    </edge>
    <edge source="GEO" target="NLD">
      <data key="d0">520042</data>
    </edge>
    <edge source="GEO" target="RUS">
      <data key="d0">1147422</data>
    </edge>
    <edge source="GEO" target="TUR">
      <data key="d0">106134</data>
    </edge>
    <edge source="GEO" target="GBR">
      <data key="d0">663195</data>
    </edge>
    <edge source="GEO" target="USA">
      <data key="d0">86113</data>
    </edge>
    <edge source="RUS" target="DZA">
      <data key="d0">3090120</data>
    </edge>
    <edge source="RUS" target="AZE">
      <data key="d0">2266413</data>
    </edge>
    <edge source="RUS" target="ARG">
      <data key="d0">4315424</data>
    </edge>
    <edge source="RUS" target="AUS">
      <data key="d0">329790</data>
    </edge>
    <edge source="RUS" target="AUT">
      <data key="d0">1756500</data>
    </edge>
    <edge source="RUS" target="ARM">
      <data key="d0">70751</data>
    </edge>
    <edge source="RUS" target="BEL">
      <data key="d0">16647798</data>
    </edge>
    <edge source="RUS" target="BRA">
      <data key="d0">452542</data>
    </edge>
    <edge source="RUS" target="BGR">
      <data key="d0">1455556</data>
    </edge>
    <edge source="RUS" target="CAN">
      <data key="d0">9555754</data>
    </edge>
    <edge source="RUS" target="CHN">
      <data key="d0">22981204</data>
    </edge>
    <edge source="RUS" target="CZE">
      <data key="d0">18556477</data>
    </edge>
    <edge source="RUS" target="DNK">
      <data key="d0">93611</data>
    </edge>
    <edge source="RUS" target="EST">
      <data key="d0">6427506</data>
    </edge>
    <edge source="RUS" target="FIN">
      <data key="d0">43076741</data>
    </edge>
    <edge source="RUS" target="FRA">
      <data key="d0">115357333</data>
    </edge>
    <edge source="RUS" target="GEO">
      <data key="d0">254970</data>
    </edge>
    <edge source="RUS" target="DEU">
      <data key="d0">95357784</data>
    </edge>
    <edge source="RUS" target="GHA">
      <data key="d0">110421</data>
    </edge>
    <edge source="RUS" target="HUN">
      <data key="d0">19403219</data>
    </edge>
    <edge source="RUS" target="IDN">
      <data key="d0">268355</data>
    </edge>
    <edge source="RUS" target="ISR">
      <data key="d0">2342090</data>
    </edge>
    <edge source="RUS" target="ITA">
      <data key="d0">20122961</data>
    </edge>
    <edge source="RUS" target="JPN">
      <data key="d0">16875436</data>
    </edge>
    <edge source="RUS" target="KAZ">
      <data key="d0">133582335</data>
    </edge>
    <edge source="RUS" target="JOR">
      <data key="d0">521757</data>
    </edge>
    <edge source="RUS" target="KOR">
      <data key="d0">68512466</data>
    </edge>
    <edge source="RUS" target="KGZ">
      <data key="d0">1298518</data>
    </edge>
    <edge source="RUS" target="LBN">
      <data key="d0">17500</data>
    </edge>
    <edge source="RUS" target="LVA">
      <data key="d0">27315728</data>
    </edge>
    <edge source="RUS" target="LTU">
      <data key="d0">11846037</data>
    </edge>
    <edge source="RUS" target="MYS">
      <data key="d0">71610</data>
    </edge>
    <edge source="RUS" target="MDA">
      <data key="d0">914559</data>
    </edge>
    <edge source="RUS" target="MAR">
      <data key="d0">38344</data>
    </edge>
    <edge source="RUS" target="NLD">
      <data key="d0">90415135</data>
    </edge>
    <edge source="RUS" target="NOR">
      <data key="d0">3111420</data>
    </edge>
    <edge source="RUS" target="PAK">
      <data key="d0">590548</data>
    </edge>
    <edge source="RUS" target="PAN">
      <data key="d0">4338667</data>
    </edge>
    <edge source="RUS" target="PHL">
      <data key="d0">35090</data>
    </edge>
    <edge source="RUS" target="POL">
      <data key="d0">13800801</data>
    </edge>
    <edge source="RUS" target="PRT">
      <data key="d0">23929</data>
    </edge>
    <edge source="RUS" target="ROU">
      <data key="d0">3229976</data>
    </edge>
    <edge source="RUS" target="IND">
      <data key="d0">498619</data>
    </edge>
    <edge source="RUS" target="SGP">
      <data key="d0">208374</data>
    </edge>
    <edge source="RUS" target="SVK">
      <data key="d0">3666900</data>
    </edge>
    <edge source="RUS" target="VNM">
      <data key="d0">378495</data>
    </edge>
    <edge source="RUS" target="SVN">
      <data key="d0">522476</data>
    </edge>
    <edge source="RUS" target="ZAF">
      <data key="d0">352987</data>
    </edge>
    <edge source="RUS" target="ESP">
      <data key="d0">6377826</data>
    </edge>
    <edge source="RUS" target="SWE">
      <data key="d0">4278583</data>
    </edge>
    <edge source="RUS" target="CHE">
      <data key="d0">3461023</data>
    </edge>
    <edge source="RUS" target="THA">
      <data key="d0">63859</data>
    </edge>
    <edge source="RUS" target="ARE">
      <data key="d0">406840</data>
    </edge>
    <edge source="RUS" target="TUN">
      <data key="d0">12011915</data>
    </edge>
    <edge source="RUS" target="TUR">
      <data key="d0">63277939</data>
    </edge>
    <edge source="RUS" target="UKR">
      <data key="d0">29230938</data>
    </edge>
    <edge source="RUS" target="MKD">
      <data key="d0">26606</data>
    </edge>
    <edge source="RUS" target="EGY">
      <data key="d0">2588524</data>
    </edge>
    <edge source="RUS" target="GBR">
      <data key="d0">172944975</data>
    </edge>
    <edge source="RUS" target="USA">
      <data key="d0">1001344228</data>
    </edge>
    <edge source="RUS" target="URY">
      <data key="d0">2289600</data>
    </edge>
    <edge source="RUS" target="SRB">
      <data key="d0">419131</data>
    </edge>
    <edge source="ARE" target="DZA">
      <data key="d0">39000</data>
    </edge>
    <edge source="ARE" target="AZE">
      <data key="d0">10033</data>
    </edge>
    <edge source="ARE" target="AUS">
      <data key="d0">12067</data>
    </edge>
    <edge source="ARE" target="BEL">
      <data key="d0">27300</data>
    </edge>
    <edge source="ARE" target="LKA">
      <data key="d0">727136</data>
    </edge>
    <edge source="ARE" target="HKG">
      <data key="d0">12442</data>
    </edge>
    <edge source="ARE" target="JOR">
      <data key="d0">16101</data>
    </edge>
    <edge source="ARE" target="MDG">
      <data key="d0">42127</data>
    </edge>
    <edge source="ARE" target="OMN">
      <data key="d0">1538657</data>
    </edge>
    <edge source="ARE" target="PAK">
      <data key="d0">179923</data>
    </edge>
    <edge source="ARE" target="SAU">
      <data key="d0">1005574</data>
    </edge>
    <edge source="ARE" target="IND">
      <data key="d0">270083</data>
    </edge>
    <edge source="ARE" target="SGP">
      <data key="d0">7723150</data>
    </edge>
    <edge source="ARE" target="ESP">
      <data key="d0">70000</data>
    </edge>
    <edge source="ARE" target="EGY">
      <data key="d0">111447</data>
    </edge>
    <edge source="ARE" target="GBR">
      <data key="d0">45331</data>
    </edge>
    <edge source="ARE" target="TZA">
      <data key="d0">45430</data>
    </edge>
    <edge source="ARE" target="USA">
      <data key="d0">762530</data>
    </edge>
    <edge source="ARG" target="AUS">
      <data key="d0">1053048</data>
    </edge>
    <edge source="ARG" target="BEL">
      <data key="d0">1161672</data>
    </edge>
    <edge source="ARG" target="BOL">
      <data key="d0">1700794</data>
    </edge>
    <edge source="ARG" target="BRA">
      <data key="d0">79805945</data>
    </edge>
    <edge source="ARG" target="CAN">
      <data key="d0">12403325</data>
    </edge>
    <edge source="ARG" target="CHL">
      <data key="d0">15165687</data>
    </edge>
    <edge source="ARG" target="CHN">
      <data key="d0">240206</data>
    </edge>
    <edge source="ARG" target="COL">
      <data key="d0">1579326</data>
    </edge>
    <edge source="ARG" target="CRI">
      <data key="d0">445626</data>
    </edge>
    <edge source="ARG" target="ECU">
      <data key="d0">821874</data>
    </edge>
    <edge source="ARG" target="SLV">
      <data key="d0">173559</data>
    </edge>
    <edge source="ARG" target="FRA">
      <data key="d0">3002088</data>
    </edge>
    <edge source="ARG" target="DEU">
      <data key="d0">568965</data>
    </edge>
    <edge source="ARG" target="GRC">
      <data key="d0">30600</data>
    </edge>
    <edge source="ARG" target="GTM">
      <data key="d0">128293</data>
    </edge>
    <edge source="ARG" target="HND">
      <data key="d0">34630</data>
    </edge>
    <edge source="ARG" target="IDN">
      <data key="d0">79752</data>
    </edge>
    <edge source="ARG" target="ISR">
      <data key="d0">158113</data>
    </edge>
    <edge source="ARG" target="ITA">
      <data key="d0">341053</data>
    </edge>
    <edge source="ARG" target="JAM">
      <data key="d0">133832</data>
    </edge>
    <edge source="ARG" target="JPN">
      <data key="d0">662243</data>
    </edge>
    <edge source="ARG" target="MYS">
      <data key="d0">27195</data>
    </edge>
    <edge source="ARG" target="MUS">
      <data key="d0">35957</data>
    </edge>
    <edge source="ARG" target="MEX">
      <data key="d0">1521362</data>
    </edge>
    <edge source="ARG" target="MAR">
      <data key="d0">2011310</data>
    </edge>
    <edge source="ARG" target="NLD">
      <data key="d0">2763298</data>
    </edge>
    <edge source="ARG" target="NZL">
      <data key="d0">217708</data>
    </edge>
    <edge source="ARG" target="NIC">
      <data key="d0">58739</data>
    </edge>
    <edge source="ARG" target="PAK">
      <data key="d0">10038</data>
    </edge>
    <edge source="ARG" target="PAN">
      <data key="d0">423880</data>
    </edge>
    <edge source="ARG" target="PRY">
      <data key="d0">2103922</data>
    </edge>
    <edge source="ARG" target="PER">
      <data key="d0">1560778</data>
    </edge>
    <edge source="ARG" target="PRT">
      <data key="d0">110904</data>
    </edge>
    <edge source="ARG" target="IND">
      <data key="d0">166231</data>
    </edge>
    <edge source="ARG" target="ZAF">
      <data key="d0">280499</data>
    </edge>
    <edge source="ARG" target="ZWE">
      <data key="d0">252453</data>
    </edge>
    <edge source="ARG" target="ESP">
      <data key="d0">566309</data>
    </edge>
    <edge source="ARG" target="ARE">
      <data key="d0">60414</data>
    </edge>
    <edge source="ARG" target="TUR">
      <data key="d0">38130</data>
    </edge>
    <edge source="ARG" target="GBR">
      <data key="d0">5210476</data>
    </edge>
    <edge source="ARG" target="USA">
      <data key="d0">28574646</data>
    </edge>
    <edge source="ARG" target="URY">
      <data key="d0">6465476</data>
    </edge>
    <edge source="AUS" target="ARG">
      <data key="d0">117228</data>
    </edge>
    <edge source="AUS" target="ARM">
      <data key="d0">155722</data>
    </edge>
    <edge source="AUS" target="BEL">
      <data key="d0">964706</data>
    </edge>
    <edge source="AUS" target="BRA">
      <data key="d0">994678</data>
    </edge>
    <edge source="AUS" target="CAN">
      <data key="d0">2679609</data>
    </edge>
    <edge source="AUS" target="LKA">
      <data key="d0">247802</data>
    </edge>
    <edge source="AUS" target="CHL">
      <data key="d0">3236459</data>
    </edge>
    <edge source="AUS" target="CHN">
      <data key="d0">10044128</data>
    </edge>
    <edge source="AUS" target="ECU">
      <data key="d0">15663</data>
    </edge>
    <edge source="AUS" target="ETH">
      <data key="d0">276295</data>
    </edge>
    <edge source="AUS" target="FIN">
      <data key="d0">46261</data>
    </edge>
    <edge source="AUS" target="FRA">
      <data key="d0">19734</data>
    </edge>
    <edge source="AUS" target="GEO">
      <data key="d0">21165</data>
    </edge>
    <edge source="AUS" target="DEU">
      <data key="d0">140995</data>
    </edge>
    <edge source="AUS" target="GHA">
      <data key="d0">8240887</data>
    </edge>
    <edge source="AUS" target="HKG">
      <data key="d0">2659481</data>
    </edge>
    <edge source="AUS" target="IDN">
      <data key="d0">12305151</data>
    </edge>
    <edge source="AUS" target="IRL">
      <data key="d0">45434</data>
    </edge>
    <edge source="AUS" target="ITA">
      <data key="d0">2047451</data>
    </edge>
    <edge source="AUS" target="JPN">
      <data key="d0">51930445</data>
    </edge>
    <edge source="AUS" target="JOR">
      <data key="d0">1366362</data>
    </edge>
    <edge source="AUS" target="KOR">
      <data key="d0">4685622</data>
    </edge>
    <edge source="AUS" target="MYS">
      <data key="d0">6179370</data>
    </edge>
    <edge source="AUS" target="MEX">
      <data key="d0">13230</data>
    </edge>
    <edge source="AUS" target="MOZ">
      <data key="d0">3103640</data>
    </edge>
    <edge source="AUS" target="NLD">
      <data key="d0">35793227</data>
    </edge>
    <edge source="AUS" target="NZL">
      <data key="d0">22180540</data>
    </edge>
    <edge source="AUS" target="PAK">
      <data key="d0">17627</data>
    </edge>
    <edge source="AUS" target="PER">
      <data key="d0">1072560</data>
    </edge>
    <edge source="AUS" target="PHL">
      <data key="d0">1330969</data>
    </edge>
    <edge source="AUS" target="RUS">
      <data key="d0">18358</data>
    </edge>
    <edge source="AUS" target="SAU">
      <data key="d0">609116</data>
    </edge>
    <edge source="AUS" target="IND">
      <data key="d0">1605413</data>
    </edge>
    <edge source="AUS" target="SGP">
      <data key="d0">2265867</data>
    </edge>
    <edge source="AUS" target="VNM">
      <data key="d0">1707053</data>
    </edge>
    <edge source="AUS" target="ZAF">
      <data key="d0">1204051</data>
    </edge>
    <edge source="AUS" target="ESP">
      <data key="d0">2680421</data>
    </edge>
    <edge source="AUS" target="CHE">
      <data key="d0">107760</data>
    </edge>
    <edge source="AUS" target="THA">
      <data key="d0">4186317</data>
    </edge>
    <edge source="AUS" target="ARE">
      <data key="d0">2643036</data>
    </edge>
    <edge source="AUS" target="TUN">
      <data key="d0">1970485</data>
    </edge>
    <edge source="AUS" target="GBR">
      <data key="d0">2848677</data>
    </edge>
    <edge source="AUS" target="TZA">
      <data key="d0">1496526</data>
    </edge>
    <edge source="AUS" target="USA">
      <data key="d0">52682780</data>
    </edge>
    <edge source="BOL" target="ARG">
      <data key="d0">25490</data>
    </edge>
    <edge source="BOL" target="AUS">
      <data key="d0">446745</data>
    </edge>
    <edge source="BOL" target="BRA">
      <data key="d0">21900</data>
    </edge>
    <edge source="BOL" target="CAN">
      <data key="d0">115957</data>
    </edge>
    <edge source="BOL" target="CHL">
      <data key="d0">141781</data>
    </edge>
    <edge source="BOL" target="DEU">
      <data key="d0">73440</data>
    </edge>
    <edge source="BOL" target="IDN">
      <data key="d0">46585</data>
    </edge>
    <edge source="BOL" target="KOR">
      <data key="d0">26805</data>
    </edge>
    <edge source="BOL" target="MYS">
      <data key="d0">322965</data>
    </edge>
    <edge source="BOL" target="MEX">
      <data key="d0">146120</data>
    </edge>
    <edge source="BOL" target="PAK">
      <data key="d0">27890</data>
    </edge>
    <edge source="BOL" target="IND">
      <data key="d0">348512</data>
    </edge>
    <edge source="BOL" target="THA">
      <data key="d0">169130</data>
    </edge>
    <edge source="BOL" target="GBR">
      <data key="d0">54985</data>
    </edge>
    <edge source="BOL" target="USA">
      <data key="d0">1864245</data>
    </edge>
    <edge source="BRA" target="ARG">
      <data key="d0">41258375</data>
    </edge>
    <edge source="BRA" target="AUS">
      <data key="d0">3078056</data>
    </edge>
    <edge source="BRA" target="AUT">
      <data key="d0">2628029</data>
    </edge>
    <edge source="BRA" target="BEL">
      <data key="d0">12679628</data>
    </edge>
    <edge source="BRA" target="BOL">
      <data key="d0">1148873</data>
    </edge>
    <edge source="BRA" target="CAN">
      <data key="d0">12724434</data>
    </edge>
    <edge source="BRA" target="CHL">
      <data key="d0">5638193</data>
    </edge>
    <edge source="BRA" target="CHN">
      <data key="d0">1143364</data>
    </edge>
    <edge source="BRA" target="COL">
      <data key="d0">3968975</data>
    </edge>
    <edge source="BRA" target="CRI">
      <data key="d0">875957</data>
    </edge>
    <edge source="BRA" target="ECU">
      <data key="d0">689750</data>
    </edge>
    <edge source="BRA" target="SLV">
      <data key="d0">318781</data>
    </edge>
    <edge source="BRA" target="FIN">
      <data key="d0">133780</data>
    </edge>
    <edge source="BRA" target="FRA">
      <data key="d0">7221304</data>
    </edge>
    <edge source="BRA" target="DEU">
      <data key="d0">26408218</data>
    </edge>
    <edge source="BRA" target="GHA">
      <data key="d0">122860</data>
    </edge>
    <edge source="BRA" target="GRC">
      <data key="d0">26225</data>
    </edge>
    <edge source="BRA" target="GTM">
      <data key="d0">242806</data>
    </edge>
    <edge source="BRA" target="HND">
      <data key="d0">135690</data>
    </edge>
    <edge source="BRA" target="HKG">
      <data key="d0">205193</data>
    </edge>
    <edge source="BRA" target="IDN">
      <data key="d0">188619</data>
    </edge>
    <edge source="BRA" target="ISR">
      <data key="d0">207871</data>
    </edge>
    <edge source="BRA" target="ITA">
      <data key="d0">19693587</data>
    </edge>
    <edge source="BRA" target="JPN">
      <data key="d0">26542007</data>
    </edge>
    <edge source="BRA" target="KOR">
      <data key="d0">291779</data>
    </edge>
    <edge source="BRA" target="MDG">
      <data key="d0">43200</data>
    </edge>
    <edge source="BRA" target="MYS">
      <data key="d0">44524</data>
    </edge>
    <edge source="BRA" target="MEX">
      <data key="d0">11402810</data>
    </edge>
    <edge source="BRA" target="MAR">
      <data key="d0">10480</data>
    </edge>
    <edge source="BRA" target="NLD">
      <data key="d0">33999885</data>
    </edge>
    <edge source="BRA" target="NZL">
      <data key="d0">96105</data>
    </edge>
    <edge source="BRA" target="NOR">
      <data key="d0">9738067</data>
    </edge>
    <edge source="BRA" target="PAN">
      <data key="d0">39231</data>
    </edge>
    <edge source="BRA" target="PRY">
      <data key="d0">2275597</data>
    </edge>
    <edge source="BRA" target="PER">
      <data key="d0">2937285</data>
    </edge>
    <edge source="BRA" target="POL">
      <data key="d0">418346</data>
    </edge>
    <edge source="BRA" target="PRT">
      <data key="d0">124798</data>
    </edge>
    <edge source="BRA" target="IND">
      <data key="d0">668778</data>
    </edge>
    <edge source="BRA" target="SVK">
      <data key="d0">369217</data>
    </edge>
    <edge source="BRA" target="VNM">
      <data key="d0">128583</data>
    </edge>
    <edge source="BRA" target="ZAF">
      <data key="d0">2390589</data>
    </edge>
    <edge source="BRA" target="ESP">
      <data key="d0">1845843</data>
    </edge>
    <edge source="BRA" target="CHE">
      <data key="d0">197350</data>
    </edge>
    <edge source="BRA" target="THA">
      <data key="d0">412200</data>
    </edge>
    <edge source="BRA" target="ARE">
      <data key="d0">15781612</data>
    </edge>
    <edge source="BRA" target="TUR">
      <data key="d0">137962</data>
    </edge>
    <edge source="BRA" target="EGY">
      <data key="d0">227826</data>
    </edge>
    <edge source="BRA" target="GBR">
      <data key="d0">12631916</data>
    </edge>
    <edge source="BRA" target="USA">
      <data key="d0">89822494</data>
    </edge>
    <edge source="BRA" target="URY">
      <data key="d0">3209413</data>
    </edge>
    <edge source="CAN" target="ARG">
      <data key="d0">527161</data>
    </edge>
    <edge source="CAN" target="AUS">
      <data key="d0">10477882</data>
    </edge>
    <edge source="CAN" target="BEL">
      <data key="d0">4768491</data>
    </edge>
    <edge source="CAN" target="BRA">
      <data key="d0">2384688</data>
    </edge>
    <edge source="CAN" target="LKA">
      <data key="d0">358919</data>
    </edge>
    <edge source="CAN" target="CHL">
      <data key="d0">2348912</data>
    </edge>
    <edge source="CAN" target="CHN">
      <data key="d0">2729256</data>
    </edge>
    <edge source="CAN" target="COL">
      <data key="d0">180359</data>
    </edge>
    <edge source="CAN" target="CRI">
      <data key="d0">313946</data>
    </edge>
    <edge source="CAN" target="CZE">
      <data key="d0">11362</data>
    </edge>
    <edge source="CAN" target="DNK">
      <data key="d0">361242</data>
    </edge>
    <edge source="CAN" target="ECU">
      <data key="d0">235895</data>
    </edge>
    <edge source="CAN" target="SLV">
      <data key="d0">390651</data>
    </edge>
    <edge source="CAN" target="FRA">
      <data key="d0">72627912</data>
    </edge>
    <edge source="CAN" target="DEU">
      <data key="d0">40012349</data>
    </edge>
    <edge source="CAN" target="GTM">
      <data key="d0">31220</data>
    </edge>
    <edge source="CAN" target="HND">
      <data key="d0">17657</data>
    </edge>
    <edge source="CAN" target="HKG">
      <data key="d0">9475459</data>
    </edge>
    <edge source="CAN" target="HUN">
      <data key="d0">37327</data>
    </edge>
    <edge source="CAN" target="IDN">
      <data key="d0">129383</data>
    </edge>
    <edge source="CAN" target="IRL">
      <data key="d0">756917</data>
    </edge>
    <edge source="CAN" target="ISR">
      <data key="d0">186544</data>
    </edge>
    <edge source="CAN" target="ITA">
      <data key="d0">1583586</data>
    </edge>
    <edge source="CAN" target="JAM">
      <data key="d0">152691</data>
    </edge>
    <edge source="CAN" target="JPN">
      <data key="d0">46955288</data>
    </edge>
    <edge source="CAN" target="KOR">
      <data key="d0">11372859</data>
    </edge>
    <edge source="CAN" target="LBN">
      <data key="d0">73976</data>
    </edge>
    <edge source="CAN" target="MYS">
      <data key="d0">1748932</data>
    </edge>
    <edge source="CAN" target="MEX">
      <data key="d0">2429746</data>
    </edge>
    <edge source="CAN" target="NLD">
      <data key="d0">2761795</data>
    </edge>
    <edge source="CAN" target="NZL">
      <data key="d0">102786</data>
    </edge>
    <edge source="CAN" target="NOR">
      <data key="d0">1399181</data>
    </edge>
    <edge source="CAN" target="PAK">
      <data key="d0">152458</data>
    </edge>
    <edge source="CAN" target="PAN">
      <data key="d0">139096</data>
    </edge>
    <edge source="CAN" target="PER">
      <data key="d0">154326</data>
    </edge>
    <edge source="CAN" target="PHL">
      <data key="d0">450465</data>
    </edge>
    <edge source="CAN" target="POL">
      <data key="d0">145504</data>
    </edge>
    <edge source="CAN" target="PRT">
      <data key="d0">20209</data>
    </edge>
    <edge source="CAN" target="ROU">
      <data key="d0">12160</data>
    </edge>
    <edge source="CAN" target="RUS">
      <data key="d0">24650</data>
    </edge>
    <edge source="CAN" target="SAU">
      <data key="d0">14018</data>
    </edge>
    <edge source="CAN" target="IND">
      <data key="d0">801985</data>
    </edge>
    <edge source="CAN" target="SGP">
      <data key="d0">1184225</data>
    </edge>
    <edge source="CAN" target="VNM">
      <data key="d0">176339</data>
    </edge>
    <edge source="CAN" target="ZAF">
      <data key="d0">3819855</data>
    </edge>
    <edge source="CAN" target="ESP">
      <data key="d0">2416086</data>
    </edge>
    <edge source="CAN" target="CHE">
      <data key="d0">975964</data>
    </edge>
    <edge source="CAN" target="THA">
      <data key="d0">1563599</data>
    </edge>
    <edge source="CAN" target="ARE">
      <data key="d0">119768</data>
    </edge>
    <edge source="CAN" target="TUN">
      <data key="d0">43806</data>
    </edge>
    <edge source="CAN" target="TUR">
      <data key="d0">202120</data>
    </edge>
    <edge source="CAN" target="UKR">
      <data key="d0">80102</data>
    </edge>
    <edge source="CAN" target="EGY">
      <data key="d0">58941</data>
    </edge>
    <edge source="CAN" target="GBR">
      <data key="d0">30142808</data>
    </edge>
    <edge source="CAN" target="USA">
      <data key="d0">1371465693</data>
    </edge>
    <edge source="CHL" target="ARG">
      <data key="d0">6274120</data>
    </edge>
    <edge source="CHL" target="AUS">
      <data key="d0">570624</data>
    </edge>
    <edge source="CHL" target="AUT">
      <data key="d0">1695617</data>
    </edge>
    <edge source="CHL" target="BEL">
      <data key="d0">63247711</data>
    </edge>
    <edge source="CHL" target="BOL">
      <data key="d0">1033527</data>
    </edge>
    <edge source="CHL" target="BRA">
      <data key="d0">21667169</data>
    </edge>
    <edge source="CHL" target="CAN">
      <data key="d0">914091</data>
    </edge>
    <edge source="CHL" target="CHN">
      <data key="d0">23788742</data>
    </edge>
    <edge source="CHL" target="COL">
      <data key="d0">2069273</data>
    </edge>
    <edge source="CHL" target="CRI">
      <data key="d0">805551</data>
    </edge>
    <edge source="CHL" target="ECU">
      <data key="d0">2058088</data>
    </edge>
    <edge source="CHL" target="SLV">
      <data key="d0">11467</data>
    </edge>
    <edge source="CHL" target="FRA">
      <data key="d0">2774430</data>
    </edge>
    <edge source="CHL" target="DEU">
      <data key="d0">6628532</data>
    </edge>
    <edge source="CHL" target="GTM">
      <data key="d0">1401787</data>
    </edge>
    <edge source="CHL" target="HND">
      <data key="d0">344143</data>
    </edge>
    <edge source="CHL" target="IDN">
      <data key="d0">260407</data>
    </edge>
    <edge source="CHL" target="IRL">
      <data key="d0">10199</data>
    </edge>
    <edge source="CHL" target="ITA">
      <data key="d0">3761824</data>
    </edge>
    <edge source="CHL" target="JAM">
      <data key="d0">14660</data>
    </edge>
    <edge source="CHL" target="JPN">
      <data key="d0">19751277</data>
    </edge>
    <edge source="CHL" target="JOR">
      <data key="d0">35957</data>
    </edge>
    <edge source="CHL" target="KOR">
      <data key="d0">3498285</data>
    </edge>
    <edge source="CHL" target="LBN">
      <data key="d0">14173</data>
    </edge>
    <edge source="CHL" target="MYS">
      <data key="d0">3636171</data>
    </edge>
    <edge source="CHL" target="MEX">
      <data key="d0">6087049</data>
    </edge>
    <edge source="CHL" target="NLD">
      <data key="d0">49232959</data>
    </edge>
    <edge source="CHL" target="NZL">
      <data key="d0">258968</data>
    </edge>
    <edge source="CHL" target="NIC">
      <data key="d0">81587</data>
    </edge>
    <edge source="CHL" target="NOR">
      <data key="d0">832610</data>
    </edge>
    <edge source="CHL" target="PAK">
      <data key="d0">141210</data>
    </edge>
    <edge source="CHL" target="PAN">
      <data key="d0">22953</data>
    </edge>
    <edge source="CHL" target="PRY">
      <data key="d0">53171</data>
    </edge>
    <edge source="CHL" target="PER">
      <data key="d0">3319672</data>
    </edge>
    <edge source="CHL" target="PHL">
      <data key="d0">29575</data>
    </edge>
    <edge source="CHL" target="POL">
      <data key="d0">209986</data>
    </edge>
    <edge source="CHL" target="SAU">
      <data key="d0">17715</data>
    </edge>
    <edge source="CHL" target="IND">
      <data key="d0">291003</data>
    </edge>
    <edge source="CHL" target="SGP">
      <data key="d0">61597</data>
    </edge>
    <edge source="CHL" target="VNM">
      <data key="d0">30813</data>
    </edge>
    <edge source="CHL" target="ZAF">
      <data key="d0">6685246</data>
    </edge>
    <edge source="CHL" target="ESP">
      <data key="d0">13711244</data>
    </edge>
    <edge source="CHL" target="SWE">
      <data key="d0">1635017</data>
    </edge>
    <edge source="CHL" target="THA">
      <data key="d0">131929</data>
    </edge>
    <edge source="CHL" target="ARE">
      <data key="d0">1135669</data>
    </edge>
    <edge source="CHL" target="TUR">
      <data key="d0">279922</data>
    </edge>
    <edge source="CHL" target="GBR">
      <data key="d0">2739197</data>
    </edge>
    <edge source="CHL" target="USA">
      <data key="d0">102453472</data>
    </edge>
    <edge source="CHL" target="URY">
      <data key="d0">183194</data>
    </edge>
    <edge source="CHN" target="ALB">
      <data key="d0">20170</data>
    </edge>
    <edge source="CHN" target="DZA">
      <data key="d0">901357</data>
    </edge>
    <edge source="CHN" target="ARG">
      <data key="d0">10785620</data>
    </edge>
    <edge source="CHN" target="AUS">
      <data key="d0">48281332</data>
    </edge>
    <edge source="CHN" target="AUT">
      <data key="d0">6497125</data>
    </edge>
    <edge source="CHN" target="BEL">
      <data key="d0">24595107</data>
    </edge>
    <edge source="CHN" target="BOL">
      <data key="d0">12740</data>
    </edge>
    <edge source="CHN" target="BRA">
      <data key="d0">25634923</data>
    </edge>
    <edge source="CHN" target="BGR">
      <data key="d0">424103</data>
    </edge>
    <edge source="CHN" target="BLR">
      <data key="d0">33600</data>
    </edge>
    <edge source="CHN" target="KHM">
      <data key="d0">420021</data>
    </edge>
    <edge source="CHN" target="CMR">
      <data key="d0">82452</data>
    </edge>
    <edge source="CHN" target="CAN">
      <data key="d0">39418910</data>
    </edge>
    <edge source="CHN" target="LKA">
      <data key="d0">2926307</data>
    </edge>
    <edge source="CHN" target="CHL">
      <data key="d0">4429253</data>
    </edge>
    <edge source="CHN" target="COL">
      <data key="d0">8162467</data>
    </edge>
    <edge source="CHN" target="CRI">
      <data key="d0">889333</data>
    </edge>
    <edge source="CHN" target="HRV">
      <data key="d0">425740</data>
    </edge>
    <edge source="CHN" target="CZE">
      <data key="d0">1232883</data>
    </edge>
    <edge source="CHN" target="BEN">
      <data key="d0">127658</data>
    </edge>
    <edge source="CHN" target="DNK">
      <data key="d0">968046</data>
    </edge>
    <edge source="CHN" target="ECU">
      <data key="d0">1318087</data>
    </edge>
    <edge source="CHN" target="SLV">
      <data key="d0">2068875</data>
    </edge>
    <edge source="CHN" target="ETH">
      <data key="d0">487008</data>
    </edge>
    <edge source="CHN" target="EST">
      <data key="d0">241340</data>
    </edge>
    <edge source="CHN" target="FIN">
      <data key="d0">1576597</data>
    </edge>
    <edge source="CHN" target="FRA">
      <data key="d0">24164960</data>
    </edge>
    <edge source="CHN" target="GMB">
      <data key="d0">18824</data>
    </edge>
    <edge source="CHN" target="PSE">
      <data key="d0">26999</data>
    </edge>
    <edge source="CHN" target="DEU">
      <data key="d0">59262386</data>
    </edge>
    <edge source="CHN" target="GHA">
      <data key="d0">681398</data>
    </edge>
    <edge source="CHN" target="GRC">
      <data key="d0">1367582</data>
    </edge>
    <edge source="CHN" target="GTM">
      <data key="d0">1249528</data>
    </edge>
    <edge source="CHN" target="HND">
      <data key="d0">400310</data>
    </edge>
    <edge source="CHN" target="HKG">
      <data key="d0">122589834</data>
    </edge>
    <edge source="CHN" target="HUN">
      <data key="d0">1613304</data>
    </edge>
    <edge source="CHN" target="IDN">
      <data key="d0">98660782</data>
    </edge>
    <edge source="CHN" target="IRL">
      <data key="d0">1071898</data>
    </edge>
    <edge source="CHN" target="ISR">
      <data key="d0">4452904</data>
    </edge>
    <edge source="CHN" target="ITA">
      <data key="d0">31229594</data>
    </edge>
    <edge source="CHN" target="CIV">
      <data key="d0">315523</data>
    </edge>
    <edge source="CHN" target="JPN">
      <data key="d0">612821438</data>
    </edge>
    <edge source="CHN" target="KAZ">
      <data key="d0">6796273</data>
    </edge>
    <edge source="CHN" target="JOR">
      <data key="d0">6063135</data>
    </edge>
    <edge source="CHN" target="KOR">
      <data key="d0">224145680</data>
    </edge>
    <edge source="CHN" target="KGZ">
      <data key="d0">6171255</data>
    </edge>
    <edge source="CHN" target="LBN">
      <data key="d0">404728</data>
    </edge>
    <edge source="CHN" target="LVA">
      <data key="d0">2190048</data>
    </edge>
    <edge source="CHN" target="LTU">
      <data key="d0">1649611</data>
    </edge>
    <edge source="CHN" target="MDG">
      <data key="d0">490690</data>
    </edge>
    <edge source="CHN" target="MYS">
      <data key="d0">57928705</data>
    </edge>
    <edge source="CHN" target="MRT">
      <data key="d0">127577</data>
    </edge>
    <edge source="CHN" target="MUS">
      <data key="d0">562141</data>
    </edge>
    <edge source="CHN" target="MEX">
      <data key="d0">18309542</data>
    </edge>
    <edge source="CHN" target="MAR">
      <data key="d0">830260</data>
    </edge>
    <edge source="CHN" target="MOZ">
      <data key="d0">245831</data>
    </edge>
    <edge source="CHN" target="OMN">
      <data key="d0">1811346</data>
    </edge>
    <edge source="CHN" target="NLD">
      <data key="d0">133058677</data>
    </edge>
    <edge source="CHN" target="NZL">
      <data key="d0">10653551</data>
    </edge>
    <edge source="CHN" target="NIC">
      <data key="d0">76133</data>
    </edge>
    <edge source="CHN" target="NOR">
      <data key="d0">3651159</data>
    </edge>
    <edge source="CHN" target="PAK">
      <data key="d0">22892024</data>
    </edge>
    <edge source="CHN" target="PAN">
      <data key="d0">158313</data>
    </edge>
    <edge source="CHN" target="PRY">
      <data key="d0">129689</data>
    </edge>
    <edge source="CHN" target="PER">
      <data key="d0">3911173</data>
    </edge>
    <edge source="CHN" target="PHL">
      <data key="d0">40945261</data>
    </edge>
    <edge source="CHN" target="POL">
      <data key="d0">15542406</data>
    </edge>
    <edge source="CHN" target="PRT">
      <data key="d0">599875</data>
    </edge>
    <edge source="CHN" target="ROU">
      <data key="d0">3533425</data>
    </edge>
    <edge source="CHN" target="RUS">
      <data key="d0">14828391</data>
    </edge>
    <edge source="CHN" target="SAU">
      <data key="d0">7383766</data>
    </edge>
    <edge source="CHN" target="SEN">
      <data key="d0">364102</data>
    </edge>
    <edge source="CHN" target="IND">
      <data key="d0">58621872</data>
    </edge>
    <edge source="CHN" target="SGP">
      <data key="d0">21621567</data>
    </edge>
    <edge source="CHN" target="VNM">
      <data key="d0">43004483</data>
    </edge>
    <edge source="CHN" target="SVN">
      <data key="d0">1318827</data>
    </edge>
    <edge source="CHN" target="ZAF">
      <data key="d0">26844602</data>
    </edge>
    <edge source="CHN" target="ZWE">
      <data key="d0">733013</data>
    </edge>
    <edge source="CHN" target="ESP">
      <data key="d0">46062112</data>
    </edge>
    <edge source="CHN" target="SWE">
      <data key="d0">8826177</data>
    </edge>
    <edge source="CHN" target="CHE">
      <data key="d0">448545</data>
    </edge>
    <edge source="CHN" target="THA">
      <data key="d0">86939395</data>
    </edge>
    <edge source="CHN" target="ARE">
      <data key="d0">10161438</data>
    </edge>
    <edge source="CHN" target="TUN">
      <data key="d0">293971</data>
    </edge>
    <edge source="CHN" target="TUR">
      <data key="d0">14746003</data>
    </edge>
    <edge source="CHN" target="UGA">
      <data key="d0">11416</data>
    </edge>
    <edge source="CHN" target="UKR">
      <data key="d0">3421975</data>
    </edge>
    <edge source="CHN" target="EGY">
      <data key="d0">13640769</data>
    </edge>
    <edge source="CHN" target="GBR">
      <data key="d0">49036097</data>
    </edge>
    <edge source="CHN" target="TZA">
      <data key="d0">244646</data>
    </edge>
    <edge source="CHN" target="USA">
      <data key="d0">298094297</data>
    </edge>
    <edge source="CHN" target="URY">
      <data key="d0">382587</data>
    </edge>
    <edge source="CHN" target="SRB">
      <data key="d0">666956</data>
    </edge>
    <edge source="COL" target="ARG">
      <data key="d0">697218</data>
    </edge>
    <edge source="COL" target="AUS">
      <data key="d0">103789</data>
    </edge>
    <edge source="COL" target="BOL">
      <data key="d0">396088</data>
    </edge>
    <edge source="COL" target="BRA">
      <data key="d0">2724301</data>
    </edge>
    <edge source="COL" target="CAN">
      <data key="d0">420241</data>
    </edge>
    <edge source="COL" target="CHL">
      <data key="d0">3862789</data>
    </edge>
    <edge source="COL" target="CHN">
      <data key="d0">10980</data>
    </edge>
    <edge source="COL" target="CRI">
      <data key="d0">2845294</data>
    </edge>
    <edge source="COL" target="ECU">
      <data key="d0">4955372</data>
    </edge>
    <edge source="COL" target="SLV">
      <data key="d0">36220</data>
    </edge>
    <edge source="COL" target="FRA">
      <data key="d0">52907</data>
    </edge>
    <edge source="COL" target="DEU">
      <data key="d0">46885</data>
    </edge>
    <edge source="COL" target="GTM">
      <data key="d0">79968</data>
    </edge>
    <edge source="COL" target="HND">
      <data key="d0">45831</data>
    </edge>
    <edge source="COL" target="IDN">
      <data key="d0">33300</data>
    </edge>
    <edge source="COL" target="ITA">
      <data key="d0">1822297</data>
    </edge>
    <edge source="COL" target="JAM">
      <data key="d0">84246</data>
    </edge>
    <edge source="COL" target="MEX">
      <data key="d0">242059</data>
    </edge>
    <edge source="COL" target="NZL">
      <data key="d0">72924</data>
    </edge>
    <edge source="COL" target="PAN">
      <data key="d0">241791</data>
    </edge>
    <edge source="COL" target="PRY">
      <data key="d0">32450</data>
    </edge>
    <edge source="COL" target="PER">
      <data key="d0">2645549</data>
    </edge>
    <edge source="COL" target="ROU">
      <data key="d0">404195</data>
    </edge>
    <edge source="COL" target="ESP">
      <data key="d0">978429</data>
    </edge>
    <edge source="COL" target="THA">
      <data key="d0">157592</data>
    </edge>
    <edge source="COL" target="EGY">
      <data key="d0">127735</data>
    </edge>
    <edge source="COL" target="USA">
      <data key="d0">14278735</data>
    </edge>
    <edge source="COL" target="URY">
      <data key="d0">18653</data>
    </edge>
    <edge source="CRI" target="SLV">
      <data key="d0">132070</data>
    </edge>
    <edge source="CRI" target="GTM">
      <data key="d0">242314</data>
    </edge>
    <edge source="CRI" target="HND">
      <data key="d0">298717</data>
    </edge>
    <edge source="CRI" target="NIC">
      <data key="d0">569533</data>
    </edge>
    <edge source="CRI" target="PAN">
      <data key="d0">1054138</data>
    </edge>
    <edge source="CRI" target="USA">
      <data key="d0">43280</data>
    </edge>
    <edge source="ECU" target="COL">
      <data key="d0">298840</data>
    </edge>
    <edge source="ECU" target="PER">
      <data key="d0">59189</data>
    </edge>
    <edge source="SLV" target="CRI">
      <data key="d0">95009</data>
    </edge>
    <edge source="SLV" target="GTM">
      <data key="d0">536611</data>
    </edge>
    <edge source="SLV" target="HND">
      <data key="d0">866877</data>
    </edge>
    <edge source="SLV" target="NIC">
      <data key="d0">251756</data>
    </edge>
    <edge source="SLV" target="PAN">
      <data key="d0">290863</data>
    </edge>
    <edge source="SLV" target="USA">
      <data key="d0">26342</data>
    </edge>
    <edge source="GTM" target="CRI">
      <data key="d0">131167</data>
    </edge>
    <edge source="GTM" target="SLV">
      <data key="d0">3576960</data>
    </edge>
    <edge source="GTM" target="HND">
      <data key="d0">4244371</data>
    </edge>
    <edge source="GTM" target="MEX">
      <data key="d0">312617</data>
    </edge>
    <edge source="GTM" target="NIC">
      <data key="d0">2249632</data>
    </edge>
    <edge source="GTM" target="PAN">
      <data key="d0">378788</data>
    </edge>
    <edge source="HND" target="SLV">
      <data key="d0">5477386</data>
    </edge>
    <edge source="HND" target="GTM">
      <data key="d0">108776</data>
    </edge>
    <edge source="HND" target="NIC">
      <data key="d0">149356</data>
    </edge>
    <edge source="HND" target="PAN">
      <data key="d0">53126</data>
    </edge>
    <edge source="HND" target="USA">
      <data key="d0">27368</data>
    </edge>
    <edge source="IDN" target="AUS">
      <data key="d0">3876345</data>
    </edge>
    <edge source="IDN" target="BEL">
      <data key="d0">80322</data>
    </edge>
    <edge source="IDN" target="BRA">
      <data key="d0">417727</data>
    </edge>
    <edge source="IDN" target="CAN">
      <data key="d0">26879</data>
    </edge>
    <edge source="IDN" target="LKA">
      <data key="d0">656022</data>
    </edge>
    <edge source="IDN" target="CHN">
      <data key="d0">3291039</data>
    </edge>
    <edge source="IDN" target="COL">
      <data key="d0">13776</data>
    </edge>
    <edge source="IDN" target="DNK">
      <data key="d0">134700</data>
    </edge>
    <edge source="IDN" target="FRA">
      <data key="d0">82150</data>
    </edge>
    <edge source="IDN" target="DEU">
      <data key="d0">59713</data>
    </edge>
    <edge source="IDN" target="GHA">
      <data key="d0">212500</data>
    </edge>
    <edge source="IDN" target="HKG">
      <data key="d0">829605</data>
    </edge>
    <edge source="IDN" target="ITA">
      <data key="d0">200171</data>
    </edge>
    <edge source="IDN" target="JPN">
      <data key="d0">7024635</data>
    </edge>
    <edge source="IDN" target="KOR">
      <data key="d0">10915472</data>
    </edge>
    <edge source="IDN" target="MYS">
      <data key="d0">10057427</data>
    </edge>
    <edge source="IDN" target="MUS">
      <data key="d0">274643</data>
    </edge>
    <edge source="IDN" target="MEX">
      <data key="d0">400931</data>
    </edge>
    <edge source="IDN" target="MAR">
      <data key="d0">36956</data>
    </edge>
    <edge source="IDN" target="NLD">
      <data key="d0">1294425</data>
    </edge>
    <edge source="IDN" target="NZL">
      <data key="d0">129496</data>
    </edge>
    <edge source="IDN" target="PAK">
      <data key="d0">767166</data>
    </edge>
    <edge source="IDN" target="PHL">
      <data key="d0">23523176</data>
    </edge>
    <edge source="IDN" target="POL">
      <data key="d0">14095</data>
    </edge>
    <edge source="IDN" target="ROU">
      <data key="d0">612000</data>
    </edge>
    <edge source="IDN" target="SAU">
      <data key="d0">485479</data>
    </edge>
    <edge source="IDN" target="IND">
      <data key="d0">29940387</data>
    </edge>
    <edge source="IDN" target="SGP">
      <data key="d0">4282027</data>
    </edge>
    <edge source="IDN" target="VNM">
      <data key="d0">7840107</data>
    </edge>
    <edge source="IDN" target="ZAF">
      <data key="d0">1467060</data>
    </edge>
    <edge source="IDN" target="ZWE">
      <data key="d0">11520</data>
    </edge>
    <edge source="IDN" target="ESP">
      <data key="d0">201438</data>
    </edge>
    <edge source="IDN" target="CHE">
      <data key="d0">55937</data>
    </edge>
    <edge source="IDN" target="THA">
      <data key="d0">20402273</data>
    </edge>
    <edge source="IDN" target="TUR">
      <data key="d0">117886</data>
    </edge>
    <edge source="IDN" target="UKR">
      <data key="d0">151300</data>
    </edge>
    <edge source="IDN" target="GBR">
      <data key="d0">399217</data>
    </edge>
    <edge source="IDN" target="USA">
      <data key="d0">19259363</data>
    </edge>
    <edge source="ISR" target="ARG">
      <data key="d0">2044000</data>
    </edge>
    <edge source="ISR" target="AUS">
      <data key="d0">4078000</data>
    </edge>
    <edge source="ISR" target="AUT">
      <data key="d0">1778000</data>
    </edge>
    <edge source="ISR" target="BEL">
      <data key="d0">31266000</data>
    </edge>
    <edge source="ISR" target="BOL">
      <data key="d0">11000</data>
    </edge>
    <edge source="ISR" target="BRA">
      <data key="d0">5825000</data>
    </edge>
    <edge source="ISR" target="BGR">
      <data key="d0">145000</data>
    </edge>
    <edge source="ISR" target="CAN">
      <data key="d0">1977000</data>
    </edge>
    <edge source="ISR" target="LKA">
      <data key="d0">652000</data>
    </edge>
    <edge source="ISR" target="CHL">
      <data key="d0">813000</data>
    </edge>
    <edge source="ISR" target="CHN">
      <data key="d0">5183000</data>
    </edge>
    <edge source="ISR" target="COL">
      <data key="d0">820000</data>
    </edge>
    <edge source="ISR" target="CRI">
      <data key="d0">548000</data>
    </edge>
    <edge source="ISR" target="HRV">
      <data key="d0">1069000</data>
    </edge>
    <edge source="ISR" target="CZE">
      <data key="d0">377000</data>
    </edge>
    <edge source="ISR" target="DNK">
      <data key="d0">688000</data>
    </edge>
    <edge source="ISR" target="ECU">
      <data key="d0">304000</data>
    </edge>
    <edge source="ISR" target="SLV">
      <data key="d0">57000</data>
    </edge>
    <edge source="ISR" target="EST">
      <data key="d0">27000</data>
    </edge>
    <edge source="ISR" target="FIN">
      <data key="d0">1120000</data>
    </edge>
    <edge source="ISR" target="FRA">
      <data key="d0">14080000</data>
    </edge>
    <edge source="ISR" target="DEU">
      <data key="d0">11085000</data>
    </edge>
    <edge source="ISR" target="GRC">
      <data key="d0">3945000</data>
    </edge>
    <edge source="ISR" target="GTM">
      <data key="d0">837000</data>
    </edge>
    <edge source="ISR" target="HND">
      <data key="d0">595000</data>
    </edge>
    <edge source="ISR" target="HKG">
      <data key="d0">388000</data>
    </edge>
    <edge source="ISR" target="HUN">
      <data key="d0">613000</data>
    </edge>
    <edge source="ISR" target="IDN">
      <data key="d0">547000</data>
    </edge>
    <edge source="ISR" target="IRL">
      <data key="d0">385000</data>
    </edge>
    <edge source="ISR" target="ITA">
      <data key="d0">23776000</data>
    </edge>
    <edge source="ISR" target="CIV">
      <data key="d0">346000</data>
    </edge>
    <edge source="ISR" target="JPN">
      <data key="d0">23418000</data>
    </edge>
    <edge source="ISR" target="JOR">
      <data key="d0">214000</data>
    </edge>
    <edge source="ISR" target="KOR">
      <data key="d0">8202000</data>
    </edge>
    <edge source="ISR" target="LTU">
      <data key="d0">22000</data>
    </edge>
    <edge source="ISR" target="MYS">
      <data key="d0">138000</data>
    </edge>
    <edge source="ISR" target="MEX">
      <data key="d0">968000</data>
    </edge>
    <edge source="ISR" target="MAR">
      <data key="d0">894000</data>
    </edge>
    <edge source="ISR" target="OMN">
      <data key="d0">86000</data>
    </edge>
    <edge source="ISR" target="NLD">
      <data key="d0">85875000</data>
    </edge>
    <edge source="ISR" target="NZL">
      <data key="d0">395000</data>
    </edge>
    <edge source="ISR" target="NIC">
      <data key="d0">19000</data>
    </edge>
    <edge source="ISR" target="NOR">
      <data key="d0">301000</data>
    </edge>
    <edge source="ISR" target="PAN">
      <data key="d0">204000</data>
    </edge>
    <edge source="ISR" target="PER">
      <data key="d0">864000</data>
    </edge>
    <edge source="ISR" target="PHL">
      <data key="d0">4721000</data>
    </edge>
    <edge source="ISR" target="POL">
      <data key="d0">1191000</data>
    </edge>
    <edge source="ISR" target="PRT">
      <data key="d0">1295000</data>
    </edge>
    <edge source="ISR" target="ROU">
      <data key="d0">446000</data>
    </edge>
    <edge source="ISR" target="RUS">
      <data key="d0">3729000</data>
    </edge>
    <edge source="ISR" target="SEN">
      <data key="d0">127000</data>
    </edge>
    <edge source="ISR" target="IND">
      <data key="d0">47699000</data>
    </edge>
    <edge source="ISR" target="SGP">
      <data key="d0">1092000</data>
    </edge>
    <edge source="ISR" target="SVK">
      <data key="d0">182000</data>
    </edge>
    <edge source="ISR" target="VNM">
      <data key="d0">705000</data>
    </edge>
    <edge source="ISR" target="SVN">
      <data key="d0">3518000</data>
    </edge>
    <edge source="ISR" target="ZAF">
      <data key="d0">3795000</data>
    </edge>
    <edge source="ISR" target="ZWE">
      <data key="d0">114000</data>
    </edge>
    <edge source="ISR" target="ESP">
      <data key="d0">31760000</data>
    </edge>
    <edge source="ISR" target="SWE">
      <data key="d0">6498000</data>
    </edge>
    <edge source="ISR" target="CHE">
      <data key="d0">695000</data>
    </edge>
    <edge source="ISR" target="THA">
      <data key="d0">2763000</data>
    </edge>
    <edge source="ISR" target="TUR">
      <data key="d0">12981000</data>
    </edge>
    <edge source="ISR" target="UGA">
      <data key="d0">19000</data>
    </edge>
    <edge source="ISR" target="UKR">
      <data key="d0">12000</data>
    </edge>
    <edge source="ISR" target="EGY">
      <data key="d0">424000</data>
    </edge>
    <edge source="ISR" target="GBR">
      <data key="d0">15938000</data>
    </edge>
    <edge source="ISR" target="TZA">
      <data key="d0">67000</data>
    </edge>
    <edge source="ISR" target="USA">
      <data key="d0">75323000</data>
    </edge>
    <edge source="ISR" target="URY">
      <data key="d0">175000</data>
    </edge>
    <edge source="JAM" target="CHL">
      <data key="d0">927944</data>
    </edge>
    <edge source="JAM" target="COL">
      <data key="d0">577226</data>
    </edge>
    <edge source="JAM" target="CRI">
      <data key="d0">17792</data>
    </edge>
    <edge source="JAM" target="GTM">
      <data key="d0">565355</data>
    </edge>
    <edge source="JAM" target="HND">
      <data key="d0">289029</data>
    </edge>
    <edge source="JAM" target="PAN">
      <data key="d0">701205</data>
    </edge>
    <edge source="JAM" target="USA">
      <data key="d0">9589640</data>
    </edge>
    <edge source="MYS" target="ARG">
      <data key="d0">77960</data>
    </edge>
    <edge source="MYS" target="AUS">
      <data key="d0">1761567</data>
    </edge>
    <edge source="MYS" target="BEL">
      <data key="d0">253117</data>
    </edge>
    <edge source="MYS" target="BRA">
      <data key="d0">61812</data>
    </edge>
    <edge source="MYS" target="BGR">
      <data key="d0">23684</data>
    </edge>
    <edge source="MYS" target="KHM">
      <data key="d0">187801</data>
    </edge>
    <edge source="MYS" target="CMR">
      <data key="d0">56658</data>
    </edge>
    <edge source="MYS" target="CAN">
      <data key="d0">86226</data>
    </edge>
    <edge source="MYS" target="LKA">
      <data key="d0">1025655</data>
    </edge>
    <edge source="MYS" target="CHL">
      <data key="d0">429290</data>
    </edge>
    <edge source="MYS" target="CHN">
      <data key="d0">1667681</data>
    </edge>
    <edge source="MYS" target="SLV">
      <data key="d0">22654</data>
    </edge>
    <edge source="MYS" target="FIN">
      <data key="d0">13680</data>
    </edge>
    <edge source="MYS" target="FRA">
      <data key="d0">34536</data>
    </edge>
    <edge source="MYS" target="DEU">
      <data key="d0">524526</data>
    </edge>
    <edge source="MYS" target="GTM">
      <data key="d0">11398</data>
    </edge>
    <edge source="MYS" target="HKG">
      <data key="d0">5963940</data>
    </edge>
    <edge source="MYS" target="IDN">
      <data key="d0">12388370</data>
    </edge>
    <edge source="MYS" target="IRL">
      <data key="d0">11947</data>
    </edge>
    <edge source="MYS" target="ITA">
      <data key="d0">135653</data>
    </edge>
    <edge source="MYS" target="JPN">
      <data key="d0">16303743</data>
    </edge>
    <edge source="MYS" target="KOR">
      <data key="d0">2062776</data>
    </edge>
    <edge source="MYS" target="MDG">
      <data key="d0">13026</data>
    </edge>
    <edge source="MYS" target="MUS">
      <data key="d0">82403</data>
    </edge>
    <edge source="MYS" target="MEX">
      <data key="d0">121859</data>
    </edge>
    <edge source="MYS" target="OMN">
      <data key="d0">75881</data>
    </edge>
    <edge source="MYS" target="NLD">
      <data key="d0">1253851</data>
    </edge>
    <edge source="MYS" target="NZL">
      <data key="d0">123473</data>
    </edge>
    <edge source="MYS" target="PAK">
      <data key="d0">148639</data>
    </edge>
    <edge source="MYS" target="PHL">
      <data key="d0">3431989</data>
    </edge>
    <edge source="MYS" target="PRT">
      <data key="d0">17593</data>
    </edge>
    <edge source="MYS" target="SAU">
      <data key="d0">126357</data>
    </edge>
    <edge source="MYS" target="IND">
      <data key="d0">1634625</data>
    </edge>
    <edge source="MYS" target="SGP">
      <data key="d0">20096734</data>
    </edge>
    <edge source="MYS" target="VNM">
      <data key="d0">2864573</data>
    </edge>
    <edge source="MYS" target="ZAF">
      <data key="d0">1054851</data>
    </edge>
    <edge source="MYS" target="ESP">
      <data key="d0">164177</data>
    </edge>
    <edge source="MYS" target="SWE">
      <data key="d0">18729</data>
    </edge>
    <edge source="MYS" target="CHE">
      <data key="d0">54097</data>
    </edge>
    <edge source="MYS" target="THA">
      <data key="d0">11720876</data>
    </edge>
    <edge source="MYS" target="ARE">
      <data key="d0">134794</data>
    </edge>
    <edge source="MYS" target="TUR">
      <data key="d0">80833</data>
    </edge>
    <edge source="MYS" target="MKD">
      <data key="d0">48355</data>
    </edge>
    <edge source="MYS" target="GBR">
      <data key="d0">389721</data>
    </edge>
    <edge source="MYS" target="TZA">
      <data key="d0">302969</data>
    </edge>
    <edge source="MYS" target="USA">
      <data key="d0">3910287</data>
    </edge>
    <edge source="MUS" target="AUS">
      <data key="d0">427945</data>
    </edge>
    <edge source="MUS" target="FRA">
      <data key="d0">79143</data>
    </edge>
    <edge source="MUS" target="GHA">
      <data key="d0">21272</data>
    </edge>
    <edge source="MUS" target="MDG">
      <data key="d0">25078</data>
    </edge>
    <edge source="MUS" target="SGP">
      <data key="d0">11026</data>
    </edge>
    <edge source="MEX" target="ARG">
      <data key="d0">2266754</data>
    </edge>
    <edge source="MEX" target="AUS">
      <data key="d0">4777621</data>
    </edge>
    <edge source="MEX" target="BEL">
      <data key="d0">4248699</data>
    </edge>
    <edge source="MEX" target="BOL">
      <data key="d0">1236233</data>
    </edge>
    <edge source="MEX" target="BRA">
      <data key="d0">18403389</data>
    </edge>
    <edge source="MEX" target="CAN">
      <data key="d0">4056392</data>
    </edge>
    <edge source="MEX" target="CHL">
      <data key="d0">19926079</data>
    </edge>
    <edge source="MEX" target="CHN">
      <data key="d0">59581</data>
    </edge>
    <edge source="MEX" target="COL">
      <data key="d0">5973179</data>
    </edge>
    <edge source="MEX" target="CRI">
      <data key="d0">3641170</data>
    </edge>
    <edge source="MEX" target="DNK">
      <data key="d0">16798</data>
    </edge>
    <edge source="MEX" target="ECU">
      <data key="d0">1004199</data>
    </edge>
    <edge source="MEX" target="SLV">
      <data key="d0">3591892</data>
    </edge>
    <edge source="MEX" target="ETH">
      <data key="d0">10545</data>
    </edge>
    <edge source="MEX" target="FRA">
      <data key="d0">598981</data>
    </edge>
    <edge source="MEX" target="DEU">
      <data key="d0">6502012</data>
    </edge>
    <edge source="MEX" target="GRC">
      <data key="d0">120838</data>
    </edge>
    <edge source="MEX" target="GTM">
      <data key="d0">8010320</data>
    </edge>
    <edge source="MEX" target="HND">
      <data key="d0">2726728</data>
    </edge>
    <edge source="MEX" target="HKG">
      <data key="d0">1150465</data>
    </edge>
    <edge source="MEX" target="IDN">
      <data key="d0">142092</data>
    </edge>
    <edge source="MEX" target="ISR">
      <data key="d0">147095</data>
    </edge>
    <edge source="MEX" target="ITA">
      <data key="d0">2250281</data>
    </edge>
    <edge source="MEX" target="JPN">
      <data key="d0">13689489</data>
    </edge>
    <edge source="MEX" target="KOR">
      <data key="d0">195760</data>
    </edge>
    <edge source="MEX" target="MYS">
      <data key="d0">3682555</data>
    </edge>
    <edge source="MEX" target="MAR">
      <data key="d0">99883</data>
    </edge>
    <edge source="MEX" target="NLD">
      <data key="d0">606515</data>
    </edge>
    <edge source="MEX" target="NZL">
      <data key="d0">4400593</data>
    </edge>
    <edge source="MEX" target="NIC">
      <data key="d0">206353</data>
    </edge>
    <edge source="MEX" target="PAN">
      <data key="d0">1113777</data>
    </edge>
    <edge source="MEX" target="PRY">
      <data key="d0">115507</data>
    </edge>
    <edge source="MEX" target="PER">
      <data key="d0">13766841</data>
    </edge>
    <edge source="MEX" target="PHL">
      <data key="d0">316457</data>
    </edge>
    <edge source="MEX" target="POL">
      <data key="d0">280199</data>
    </edge>
    <edge source="MEX" target="PRT">
      <data key="d0">109153</data>
    </edge>
    <edge source="MEX" target="SAU">
      <data key="d0">22200</data>
    </edge>
    <edge source="MEX" target="IND">
      <data key="d0">37225</data>
    </edge>
    <edge source="MEX" target="SGP">
      <data key="d0">649093</data>
    </edge>
    <edge source="MEX" target="VNM">
      <data key="d0">247412</data>
    </edge>
    <edge source="MEX" target="ZAF">
      <data key="d0">142947</data>
    </edge>
    <edge source="MEX" target="ESP">
      <data key="d0">1631758</data>
    </edge>
    <edge source="MEX" target="CHE">
      <data key="d0">783523</data>
    </edge>
    <edge source="MEX" target="THA">
      <data key="d0">1883766</data>
    </edge>
    <edge source="MEX" target="ARE">
      <data key="d0">21300</data>
    </edge>
    <edge source="MEX" target="EGY">
      <data key="d0">32660</data>
    </edge>
    <edge source="MEX" target="GBR">
      <data key="d0">7975982</data>
    </edge>
    <edge source="MEX" target="USA">
      <data key="d0">264326036</data>
    </edge>
    <edge source="MEX" target="URY">
      <data key="d0">239496</data>
    </edge>
    <edge source="NLD" target="DZA">
      <data key="d0">81926</data>
    </edge>
    <edge source="NLD" target="AZE">
      <data key="d0">104939</data>
    </edge>
    <edge source="NLD" target="ARG">
      <data key="d0">441847</data>
    </edge>
    <edge source="NLD" target="AUS">
      <data key="d0">1174575</data>
    </edge>
    <edge source="NLD" target="AUT">
      <data key="d0">12080821</data>
    </edge>
    <edge source="NLD" target="BEL">
      <data key="d0">106358904</data>
    </edge>
    <edge source="NLD" target="BOL">
      <data key="d0">11046</data>
    </edge>
    <edge source="NLD" target="BRA">
      <data key="d0">7904450</data>
    </edge>
    <edge source="NLD" target="BGR">
      <data key="d0">180421</data>
    </edge>
    <edge source="NLD" target="BDI">
      <data key="d0">10126</data>
    </edge>
    <edge source="NLD" target="BLR">
      <data key="d0">127951</data>
    </edge>
    <edge source="NLD" target="CMR">
      <data key="d0">383854</data>
    </edge>
    <edge source="NLD" target="CAN">
      <data key="d0">4568509</data>
    </edge>
    <edge source="NLD" target="LKA">
      <data key="d0">120587</data>
    </edge>
    <edge source="NLD" target="CHL">
      <data key="d0">219082</data>
    </edge>
    <edge source="NLD" target="CHN">
      <data key="d0">1094491</data>
    </edge>
    <edge source="NLD" target="COL">
      <data key="d0">159249</data>
    </edge>
    <edge source="NLD" target="CRI">
      <data key="d0">57072</data>
    </edge>
    <edge source="NLD" target="HRV">
      <data key="d0">350716</data>
    </edge>
    <edge source="NLD" target="CZE">
      <data key="d0">4553781</data>
    </edge>
    <edge source="NLD" target="DNK">
      <data key="d0">20323099</data>
    </edge>
    <edge source="NLD" target="ECU">
      <data key="d0">171216</data>
    </edge>
    <edge source="NLD" target="ETH">
      <data key="d0">107700</data>
    </edge>
    <edge source="NLD" target="EST">
      <data key="d0">65356</data>
    </edge>
    <edge source="NLD" target="FIN">
      <data key="d0">27618170</data>
    </edge>
    <edge source="NLD" target="FRA">
      <data key="d0">141595245</data>
    </edge>
    <edge source="NLD" target="DEU">
      <data key="d0">216433001</data>
    </edge>
    <edge source="NLD" target="GHA">
      <data key="d0">2211994</data>
    </edge>
    <edge source="NLD" target="GRC">
      <data key="d0">1361440</data>
    </edge>
    <edge source="NLD" target="GTM">
      <data key="d0">46026</data>
    </edge>
    <edge source="NLD" target="HND">
      <data key="d0">18410</data>
    </edge>
    <edge source="NLD" target="HKG">
      <data key="d0">4107332</data>
    </edge>
    <edge source="NLD" target="HUN">
      <data key="d0">1268468</data>
    </edge>
    <edge source="NLD" target="IDN">
      <data key="d0">276154</data>
    </edge>
    <edge source="NLD" target="IRL">
      <data key="d0">4649514</data>
    </edge>
    <edge source="NLD" target="ISR">
      <data key="d0">3250334</data>
    </edge>
    <edge source="NLD" target="ITA">
      <data key="d0">26884520</data>
    </edge>
    <edge source="NLD" target="CIV">
      <data key="d0">240254</data>
    </edge>
    <edge source="NLD" target="JAM">
      <data key="d0">22092</data>
    </edge>
    <edge source="NLD" target="JPN">
      <data key="d0">2519446</data>
    </edge>
    <edge source="NLD" target="KAZ">
      <data key="d0">194228</data>
    </edge>
    <edge source="NLD" target="JOR">
      <data key="d0">315736</data>
    </edge>
    <edge source="NLD" target="KOR">
      <data key="d0">11978644</data>
    </edge>
    <edge source="NLD" target="LBN">
      <data key="d0">301928</data>
    </edge>
    <edge source="NLD" target="LVA">
      <data key="d0">73641</data>
    </edge>
    <edge source="NLD" target="LTU">
      <data key="d0">42344</data>
    </edge>
    <edge source="NLD" target="MYS">
      <data key="d0">636995</data>
    </edge>
    <edge source="NLD" target="MEX">
      <data key="d0">1325540</data>
    </edge>
    <edge source="NLD" target="MAR">
      <data key="d0">432641</data>
    </edge>
    <edge source="NLD" target="OMN">
      <data key="d0">22092</data>
    </edge>
    <edge source="NLD" target="NZL">
      <data key="d0">68118</data>
    </edge>
    <edge source="NLD" target="NIC">
      <data key="d0">46026</data>
    </edge>
    <edge source="NLD" target="NOR">
      <data key="d0">9072582</data>
    </edge>
    <edge source="NLD" target="PAK">
      <data key="d0">417913</data>
    </edge>
    <edge source="NLD" target="PAN">
      <data key="d0">80085</data>
    </edge>
    <edge source="NLD" target="PRY">
      <data key="d0">11046</data>
    </edge>
    <edge source="NLD" target="PER">
      <data key="d0">189626</data>
    </edge>
    <edge source="NLD" target="PHL">
      <data key="d0">38662</data>
    </edge>
    <edge source="NLD" target="POL">
      <data key="d0">4217793</data>
    </edge>
    <edge source="NLD" target="PRT">
      <data key="d0">926957</data>
    </edge>
    <edge source="NLD" target="ROU">
      <data key="d0">1146960</data>
    </edge>
    <edge source="NLD" target="RUS">
      <data key="d0">2405302</data>
    </edge>
    <edge source="NLD" target="SAU">
      <data key="d0">1083445</data>
    </edge>
    <edge source="NLD" target="SEN">
      <data key="d0">288121</data>
    </edge>
    <edge source="NLD" target="IND">
      <data key="d0">3246652</data>
    </edge>
    <edge source="NLD" target="SGP">
      <data key="d0">1423114</data>
    </edge>
    <edge source="NLD" target="SVK">
      <data key="d0">919593</data>
    </edge>
    <edge source="NLD" target="SVN">
      <data key="d0">403185</data>
    </edge>
    <edge source="NLD" target="ZAF">
      <data key="d0">1346711</data>
    </edge>
    <edge source="NLD" target="ESP">
      <data key="d0">26855064</data>
    </edge>
    <edge source="NLD" target="SWE">
      <data key="d0">21246375</data>
    </edge>
    <edge source="NLD" target="CHE">
      <data key="d0">5987941</data>
    </edge>
    <edge source="NLD" target="THA">
      <data key="d0">512726</data>
    </edge>
    <edge source="NLD" target="TGO">
      <data key="d0">10126</data>
    </edge>
    <edge source="NLD" target="ARE">
      <data key="d0">1645878</data>
    </edge>
    <edge source="NLD" target="TUN">
      <data key="d0">138077</data>
    </edge>
    <edge source="NLD" target="TUR">
      <data key="d0">2722879</data>
    </edge>
    <edge source="NLD" target="UGA">
      <data key="d0">15649</data>
    </edge>
    <edge source="NLD" target="UKR">
      <data key="d0">169375</data>
    </edge>
    <edge source="NLD" target="MKD">
      <data key="d0">58913</data>
    </edge>
    <edge source="NLD" target="EGY">
      <data key="d0">389377</data>
    </edge>
    <edge source="NLD" target="GBR">
      <data key="d0">107735072</data>
    </edge>
    <edge source="NLD" target="TZA">
      <data key="d0">204354</data>
    </edge>
    <edge source="NLD" target="USA">
      <data key="d0">85038888</data>
    </edge>
    <edge source="NLD" target="BFA">
      <data key="d0">34059</data>
    </edge>
    <edge source="NLD" target="SRB">
      <data key="d0">125190</data>
    </edge>
    <edge source="NZL" target="AUS">
      <data key="d0">4045758</data>
    </edge>
    <edge source="NZL" target="CAN">
      <data key="d0">98839</data>
    </edge>
    <edge source="NZL" target="CHN">
      <data key="d0">111703</data>
    </edge>
    <edge source="NZL" target="HKG">
      <data key="d0">251263</data>
    </edge>
    <edge source="NZL" target="JPN">
      <data key="d0">1105693</data>
    </edge>
    <edge source="NZL" target="KOR">
      <data key="d0">159957</data>
    </edge>
    <edge source="NZL" target="MYS">
      <data key="d0">85057</data>
    </edge>
    <edge source="NZL" target="NLD">
      <data key="d0">25508</data>
    </edge>
    <edge source="NZL" target="PHL">
      <data key="d0">129851</data>
    </edge>
    <edge source="NZL" target="SGP">
      <data key="d0">750343</data>
    </edge>
    <edge source="NZL" target="VNM">
      <data key="d0">20035</data>
    </edge>
    <edge source="NZL" target="CHE">
      <data key="d0">942143</data>
    </edge>
    <edge source="NZL" target="THA">
      <data key="d0">63095</data>
    </edge>
    <edge source="NZL" target="USA">
      <data key="d0">493323</data>
    </edge>
    <edge source="NIC" target="CRI">
      <data key="d0">139771</data>
    </edge>
    <edge source="NIC" target="GTM">
      <data key="d0">45467</data>
    </edge>
    <edge source="NIC" target="HND">
      <data key="d0">406163</data>
    </edge>
    <edge source="PAK" target="LKA">
      <data key="d0">29929</data>
    </edge>
    <edge source="PAK" target="KOR">
      <data key="d0">16087</data>
    </edge>
    <edge source="PAK" target="MYS">
      <data key="d0">23973</data>
    </edge>
    <edge source="PAK" target="PHL">
      <data key="d0">22452</data>
    </edge>
    <edge source="PAK" target="SAU">
      <data key="d0">28406</data>
    </edge>
    <edge source="PAK" target="SGP">
      <data key="d0">34222</data>
    </edge>
    <edge source="PAK" target="VNM">
      <data key="d0">24514</data>
    </edge>
    <edge source="PAK" target="ARE">
      <data key="d0">183201</data>
    </edge>
    <edge source="PAN" target="CRI">
      <data key="d0">723419</data>
    </edge>
    <edge source="PAN" target="ECU">
      <data key="d0">1152975</data>
    </edge>
    <edge source="PAN" target="SLV">
      <data key="d0">39610</data>
    </edge>
    <edge source="PAN" target="HND">
      <data key="d0">61425</data>
    </edge>
    <edge source="PAN" target="NIC">
      <data key="d0">46120</data>
    </edge>
    <edge source="PRY" target="ARG">
      <data key="d0">108074</data>
    </edge>
    <edge source="PRY" target="BRA">
      <data key="d0">1011150</data>
    </edge>
    <edge source="PRY" target="CHL">
      <data key="d0">18703</data>
    </edge>
    <edge source="PER" target="ARG">
      <data key="d0">1282927</data>
    </edge>
    <edge source="PER" target="AUS">
      <data key="d0">235360</data>
    </edge>
    <edge source="PER" target="BEL">
      <data key="d0">501101</data>
    </edge>
    <edge source="PER" target="BOL">
      <data key="d0">1982858</data>
    </edge>
    <edge source="PER" target="BRA">
      <data key="d0">2254114</data>
    </edge>
    <edge source="PER" target="CAN">
      <data key="d0">898723</data>
    </edge>
    <edge source="PER" target="CHL">
      <data key="d0">9169088</data>
    </edge>
    <edge source="PER" target="CHN">
      <data key="d0">368371</data>
    </edge>
    <edge source="PER" target="COL">
      <data key="d0">3964716</data>
    </edge>
    <edge source="PER" target="CRI">
      <data key="d0">495442</data>
    </edge>
    <edge source="PER" target="DNK">
      <data key="d0">77199</data>
    </edge>
    <edge source="PER" target="ECU">
      <data key="d0">3458983</data>
    </edge>
    <edge source="PER" target="SLV">
      <data key="d0">249198</data>
    </edge>
    <edge source="PER" target="FRA">
      <data key="d0">40330</data>
    </edge>
    <edge source="PER" target="DEU">
      <data key="d0">302181</data>
    </edge>
    <edge source="PER" target="GTM">
      <data key="d0">225289</data>
    </edge>
    <edge source="PER" target="HND">
      <data key="d0">73196</data>
    </edge>
    <edge source="PER" target="HKG">
      <data key="d0">186032</data>
    </edge>
    <edge source="PER" target="HUN">
      <data key="d0">189238</data>
    </edge>
    <edge source="PER" target="IDN">
      <data key="d0">28504</data>
    </edge>
    <edge source="PER" target="ITA">
      <data key="d0">2000775</data>
    </edge>
    <edge source="PER" target="JPN">
      <data key="d0">446697</data>
    </edge>
    <edge source="PER" target="KOR">
      <data key="d0">30679</data>
    </edge>
    <edge source="PER" target="MYS">
      <data key="d0">191301</data>
    </edge>
    <edge source="PER" target="MEX">
      <data key="d0">240305</data>
    </edge>
    <edge source="PER" target="MAR">
      <data key="d0">19781</data>
    </edge>
    <edge source="PER" target="NLD">
      <data key="d0">844186</data>
    </edge>
    <edge source="PER" target="NZL">
      <data key="d0">64038</data>
    </edge>
    <edge source="PER" target="NIC">
      <data key="d0">74149</data>
    </edge>
    <edge source="PER" target="PAK">
      <data key="d0">62802</data>
    </edge>
    <edge source="PER" target="PAN">
      <data key="d0">161950</data>
    </edge>
    <edge source="PER" target="PRY">
      <data key="d0">55457</data>
    </edge>
    <edge source="PER" target="PHL">
      <data key="d0">153204</data>
    </edge>
    <edge source="PER" target="POL">
      <data key="d0">149529</data>
    </edge>
    <edge source="PER" target="PRT">
      <data key="d0">22320</data>
    </edge>
    <edge source="PER" target="IND">
      <data key="d0">179386</data>
    </edge>
    <edge source="PER" target="SGP">
      <data key="d0">189940</data>
    </edge>
    <edge source="PER" target="ESP">
      <data key="d0">388962</data>
    </edge>
    <edge source="PER" target="THA">
      <data key="d0">145002</data>
    </edge>
    <edge source="PER" target="TUR">
      <data key="d0">197610</data>
    </edge>
    <edge source="PER" target="EGY">
      <data key="d0">46467</data>
    </edge>
    <edge source="PER" target="GBR">
      <data key="d0">1515463</data>
    </edge>
    <edge source="PER" target="USA">
      <data key="d0">3204909</data>
    </edge>
    <edge source="PER" target="BFA">
      <data key="d0">30007</data>
    </edge>
    <edge source="PER" target="URY">
      <data key="d0">92027</data>
    </edge>
    <edge source="PRT" target="BEL">
      <data key="d0">1158978</data>
    </edge>
    <edge source="PRT" target="BRA">
      <data key="d0">13185</data>
    </edge>
    <edge source="PRT" target="CAN">
      <data key="d0">62760</data>
    </edge>
    <edge source="PRT" target="CHL">
      <data key="d0">12699</data>
    </edge>
    <edge source="PRT" target="CRI">
      <data key="d0">209145</data>
    </edge>
    <edge source="PRT" target="FIN">
      <data key="d0">193312</data>
    </edge>
    <edge source="PRT" target="FRA">
      <data key="d0">903291</data>
    </edge>
    <edge source="PRT" target="DEU">
      <data key="d0">179783</data>
    </edge>
    <edge source="PRT" target="IRL">
      <data key="d0">568861</data>
    </edge>
    <edge source="PRT" target="ITA">
      <data key="d0">1874871</data>
    </edge>
    <edge source="PRT" target="LBN">
      <data key="d0">52948</data>
    </edge>
    <edge source="PRT" target="MAR">
      <data key="d0">2580576</data>
    </edge>
    <edge source="PRT" target="MOZ">
      <data key="d0">53236</data>
    </edge>
    <edge source="PRT" target="NAM">
      <data key="d0">14375</data>
    </edge>
    <edge source="PRT" target="SEN">
      <data key="d0">10024</data>
    </edge>
    <edge source="PRT" target="ESP">
      <data key="d0">35495467</data>
    </edge>
    <edge source="PRT" target="TUN">
      <data key="d0">146100</data>
    </edge>
    <edge source="PRT" target="GBR">
      <data key="d0">3857187</data>
    </edge>
    <edge source="PRT" target="USA">
      <data key="d0">687708</data>
    </edge>
    <edge source="IND" target="DZA">
      <data key="d0">106476</data>
    </edge>
    <edge source="IND" target="ARG">
      <data key="d0">1392878</data>
    </edge>
    <edge source="IND" target="AUS">
      <data key="d0">3112878</data>
    </edge>
    <edge source="IND" target="AUT">
      <data key="d0">742058</data>
    </edge>
    <edge source="IND" target="BEL">
      <data key="d0">3192172</data>
    </edge>
    <edge source="IND" target="BRA">
      <data key="d0">2448306</data>
    </edge>
    <edge source="IND" target="BGR">
      <data key="d0">62316</data>
    </edge>
    <edge source="IND" target="BLR">
      <data key="d0">34689</data>
    </edge>
    <edge source="IND" target="CMR">
      <data key="d0">27297</data>
    </edge>
    <edge source="IND" target="CAN">
      <data key="d0">579081</data>
    </edge>
    <edge source="IND" target="LKA">
      <data key="d0">8701271</data>
    </edge>
    <edge source="IND" target="CHL">
      <data key="d0">118128</data>
    </edge>
    <edge source="IND" target="CHN">
      <data key="d0">3078450</data>
    </edge>
    <edge source="IND" target="COL">
      <data key="d0">282940</data>
    </edge>
    <edge source="IND" target="CRI">
      <data key="d0">50302</data>
    </edge>
    <edge source="IND" target="CZE">
      <data key="d0">74567</data>
    </edge>
    <edge source="IND" target="BEN">
      <data key="d0">42844</data>
    </edge>
    <edge source="IND" target="DNK">
      <data key="d0">323316</data>
    </edge>
    <edge source="IND" target="SLV">
      <data key="d0">156226</data>
    </edge>
    <edge source="IND" target="ETH">
      <data key="d0">156668</data>
    </edge>
    <edge source="IND" target="EST">
      <data key="d0">135335</data>
    </edge>
    <edge source="IND" target="FIN">
      <data key="d0">107568</data>
    </edge>
    <edge source="IND" target="FRA">
      <data key="d0">2590937</data>
    </edge>
    <edge source="IND" target="DEU">
      <data key="d0">5102766</data>
    </edge>
    <edge source="IND" target="GHA">
      <data key="d0">117272</data>
    </edge>
    <edge source="IND" target="GRC">
      <data key="d0">70915</data>
    </edge>
    <edge source="IND" target="GTM">
      <data key="d0">42903</data>
    </edge>
    <edge source="IND" target="HND">
      <data key="d0">31652</data>
    </edge>
    <edge source="IND" target="HKG">
      <data key="d0">1851637</data>
    </edge>
    <edge source="IND" target="HUN">
      <data key="d0">333633</data>
    </edge>
    <edge source="IND" target="IDN">
      <data key="d0">8224109</data>
    </edge>
    <edge source="IND" target="IRL">
      <data key="d0">13276</data>
    </edge>
    <edge source="IND" target="ISR">
      <data key="d0">1692197</data>
    </edge>
    <edge source="IND" target="ITA">
      <data key="d0">3825416</data>
    </edge>
    <edge source="IND" target="CIV">
      <data key="d0">36403</data>
    </edge>
    <edge source="IND" target="JPN">
      <data key="d0">6229069</data>
    </edge>
    <edge source="IND" target="JOR">
      <data key="d0">140460</data>
    </edge>
    <edge source="IND" target="KOR">
      <data key="d0">5029145</data>
    </edge>
    <edge source="IND" target="LBN">
      <data key="d0">24044</data>
    </edge>
    <edge source="IND" target="LTU">
      <data key="d0">57021</data>
    </edge>
    <edge source="IND" target="MDG">
      <data key="d0">54628</data>
    </edge>
    <edge source="IND" target="MWI">
      <data key="d0">267109</data>
    </edge>
    <edge source="IND" target="MYS">
      <data key="d0">4710956</data>
    </edge>
    <edge source="IND" target="MUS">
      <data key="d0">1004825</data>
    </edge>
    <edge source="IND" target="MEX">
      <data key="d0">110494</data>
    </edge>
    <edge source="IND" target="MAR">
      <data key="d0">67374</data>
    </edge>
    <edge source="IND" target="MOZ">
      <data key="d0">44239</data>
    </edge>
    <edge source="IND" target="OMN">
      <data key="d0">1047055</data>
    </edge>
    <edge source="IND" target="NLD">
      <data key="d0">8138924</data>
    </edge>
    <edge source="IND" target="NZL">
      <data key="d0">2313900</data>
    </edge>
    <edge source="IND" target="NIC">
      <data key="d0">45283</data>
    </edge>
    <edge source="IND" target="NOR">
      <data key="d0">439952</data>
    </edge>
    <edge source="IND" target="PAK">
      <data key="d0">971364</data>
    </edge>
    <edge source="IND" target="PAN">
      <data key="d0">57424</data>
    </edge>
    <edge source="IND" target="PER">
      <data key="d0">185083</data>
    </edge>
    <edge source="IND" target="PHL">
      <data key="d0">6269715</data>
    </edge>
    <edge source="IND" target="POL">
      <data key="d0">330619</data>
    </edge>
    <edge source="IND" target="PRT">
      <data key="d0">90493</data>
    </edge>
    <edge source="IND" target="RUS">
      <data key="d0">904796</data>
    </edge>
    <edge source="IND" target="SAU">
      <data key="d0">3529623</data>
    </edge>
    <edge source="IND" target="SEN">
      <data key="d0">172445</data>
    </edge>
    <edge source="IND" target="SGP">
      <data key="d0">2131800</data>
    </edge>
    <edge source="IND" target="VNM">
      <data key="d0">1423311</data>
    </edge>
    <edge source="IND" target="ZAF">
      <data key="d0">3808405</data>
    </edge>
    <edge source="IND" target="ZWE">
      <data key="d0">564864</data>
    </edge>
    <edge source="IND" target="ESP">
      <data key="d0">3127221</data>
    </edge>
    <edge source="IND" target="SWE">
      <data key="d0">63751</data>
    </edge>
    <edge source="IND" target="CHE">
      <data key="d0">875973</data>
    </edge>
    <edge source="IND" target="THA">
      <data key="d0">3831176</data>
    </edge>
    <edge source="IND" target="ARE">
      <data key="d0">11341486</data>
    </edge>
    <edge source="IND" target="TUR">
      <data key="d0">2596084</data>
    </edge>
    <edge source="IND" target="UGA">
      <data key="d0">106567</data>
    </edge>
    <edge source="IND" target="UKR">
      <data key="d0">106407</data>
    </edge>
    <edge source="IND" target="EGY">
      <data key="d0">3751239</data>
    </edge>
    <edge source="IND" target="GBR">
      <data key="d0">5459190</data>
    </edge>
    <edge source="IND" target="TZA">
      <data key="d0">1469642</data>
    </edge>
    <edge source="IND" target="USA">
      <data key="d0">14987329</data>
    </edge>
    <edge source="IND" target="URY">
      <data key="d0">10275</data>
    </edge>
    <edge source="ZAF" target="DZA">
      <data key="d0">11748</data>
    </edge>
    <edge source="ZAF" target="ARG">
      <data key="d0">1335245</data>
    </edge>
    <edge source="ZAF" target="AUS">
      <data key="d0">9163526</data>
    </edge>
    <edge source="ZAF" target="AUT">
      <data key="d0">60647</data>
    </edge>
    <edge source="ZAF" target="BEL">
      <data key="d0">11059130</data>
    </edge>
    <edge source="ZAF" target="BRA">
      <data key="d0">6770054</data>
    </edge>
    <edge source="ZAF" target="BDI">
      <data key="d0">172550</data>
    </edge>
    <edge source="ZAF" target="CMR">
      <data key="d0">173773</data>
    </edge>
    <edge source="ZAF" target="CAN">
      <data key="d0">24652208</data>
    </edge>
    <edge source="ZAF" target="LKA">
      <data key="d0">2051029</data>
    </edge>
    <edge source="ZAF" target="CHL">
      <data key="d0">2864394</data>
    </edge>
    <edge source="ZAF" target="CHN">
      <data key="d0">2496483</data>
    </edge>
    <edge source="ZAF" target="COL">
      <data key="d0">4150711</data>
    </edge>
    <edge source="ZAF" target="DNK">
      <data key="d0">293361</data>
    </edge>
    <edge source="ZAF" target="ETH">
      <data key="d0">126428</data>
    </edge>
    <edge source="ZAF" target="FIN">
      <data key="d0">16310</data>
    </edge>
    <edge source="ZAF" target="FRA">
      <data key="d0">7623884</data>
    </edge>
    <edge source="ZAF" target="GMB">
      <data key="d0">375169</data>
    </edge>
    <edge source="ZAF" target="DEU">
      <data key="d0">18440685</data>
    </edge>
    <edge source="ZAF" target="GHA">
      <data key="d0">410607</data>
    </edge>
    <edge source="ZAF" target="GRC">
      <data key="d0">37976</data>
    </edge>
    <edge source="ZAF" target="GTM">
      <data key="d0">175023</data>
    </edge>
    <edge source="ZAF" target="HKG">
      <data key="d0">19452464</data>
    </edge>
    <edge source="ZAF" target="IDN">
      <data key="d0">562364</data>
    </edge>
    <edge source="ZAF" target="IRL">
      <data key="d0">64034</data>
    </edge>
    <edge source="ZAF" target="ISR">
      <data key="d0">3119167</data>
    </edge>
    <edge source="ZAF" target="ITA">
      <data key="d0">4440456</data>
    </edge>
    <edge source="ZAF" target="CIV">
      <data key="d0">295033</data>
    </edge>
    <edge source="ZAF" target="JPN">
      <data key="d0">56012898</data>
    </edge>
    <edge source="ZAF" target="JOR">
      <data key="d0">97871</data>
    </edge>
    <edge source="ZAF" target="KOR">
      <data key="d0">5090337</data>
    </edge>
    <edge source="ZAF" target="LBN">
      <data key="d0">60114</data>
    </edge>
    <edge source="ZAF" target="MDG">
      <data key="d0">328404</data>
    </edge>
    <edge source="ZAF" target="MWI">
      <data key="d0">1613643</data>
    </edge>
    <edge source="ZAF" target="MYS">
      <data key="d0">2100598</data>
    </edge>
    <edge source="ZAF" target="MUS">
      <data key="d0">1212489</data>
    </edge>
    <edge source="ZAF" target="MEX">
      <data key="d0">986769</data>
    </edge>
    <edge source="ZAF" target="MDA">
      <data key="d0">46815</data>
    </edge>
    <edge source="ZAF" target="MAR">
      <data key="d0">187255</data>
    </edge>
    <edge source="ZAF" target="MOZ">
      <data key="d0">3917470</data>
    </edge>
    <edge source="ZAF" target="OMN">
      <data key="d0">210714</data>
    </edge>
    <edge source="ZAF" target="NLD">
      <data key="d0">36418814</data>
    </edge>
    <edge source="ZAF" target="NZL">
      <data key="d0">1454951</data>
    </edge>
    <edge source="ZAF" target="PAK">
      <data key="d0">123353</data>
    </edge>
    <edge source="ZAF" target="PRY">
      <data key="d0">124191</data>
    </edge>
    <edge source="ZAF" target="PER">
      <data key="d0">25834</data>
    </edge>
    <edge source="ZAF" target="PHL">
      <data key="d0">1309580</data>
    </edge>
    <edge source="ZAF" target="PRT">
      <data key="d0">89113</data>
    </edge>
    <edge source="ZAF" target="ROU">
      <data key="d0">46774</data>
    </edge>
    <edge source="ZAF" target="SAU">
      <data key="d0">2391042</data>
    </edge>
    <edge source="ZAF" target="SEN">
      <data key="d0">15910</data>
    </edge>
    <edge source="ZAF" target="IND">
      <data key="d0">117224173</data>
    </edge>
    <edge source="ZAF" target="SGP">
      <data key="d0">1608886</data>
    </edge>
    <edge source="ZAF" target="VNM">
      <data key="d0">460077</data>
    </edge>
    <edge source="ZAF" target="ZWE">
      <data key="d0">21121552</data>
    </edge>
    <edge source="ZAF" target="ESP">
      <data key="d0">1910794</data>
    </edge>
    <edge source="ZAF" target="SWE">
      <data key="d0">251640</data>
    </edge>
    <edge source="ZAF" target="CHE">
      <data key="d0">1191305</data>
    </edge>
    <edge source="ZAF" target="THA">
      <data key="d0">5279343</data>
    </edge>
    <edge source="ZAF" target="ARE">
      <data key="d0">1599779</data>
    </edge>
    <edge source="ZAF" target="TUN">
      <data key="d0">10265</data>
    </edge>
    <edge source="ZAF" target="TUR">
      <data key="d0">188102</data>
    </edge>
    <edge source="ZAF" target="UGA">
      <data key="d0">271896</data>
    </edge>
    <edge source="ZAF" target="EGY">
      <data key="d0">247435</data>
    </edge>
    <edge source="ZAF" target="GBR">
      <data key="d0">55029747</data>
    </edge>
    <edge source="ZAF" target="TZA">
      <data key="d0">921251</data>
    </edge>
    <edge source="ZAF" target="USA">
      <data key="d0">158725778</data>
    </edge>
    <edge source="ZAF" target="BFA">
      <data key="d0">67722</data>
    </edge>
    <edge source="ZAF" target="URY">
      <data key="d0">192039</data>
    </edge>
    <edge source="ZWE" target="BWA">
      <data key="d0">11998</data>
    </edge>
    <edge source="ZWE" target="DEU">
      <data key="d0">4203614</data>
    </edge>
    <edge source="ZWE" target="MWI">
      <data key="d0">235477</data>
    </edge>
    <edge source="ZWE" target="MOZ">
      <data key="d0">46538</data>
    </edge>
    <edge source="ZWE" target="ZAF">
      <data key="d0">44091</data>
    </edge>
    <edge source="TUR" target="ALB">
      <data key="d0">204304</data>
    </edge>
    <edge source="TUR" target="DZA">
      <data key="d0">60849</data>
    </edge>
    <edge source="TUR" target="AZE">
      <data key="d0">197402</data>
    </edge>
    <edge source="TUR" target="ARG">
      <data key="d0">75900</data>
    </edge>
    <edge source="TUR" target="AUS">
      <data key="d0">466251</data>
    </edge>
    <edge source="TUR" target="AUT">
      <data key="d0">223411</data>
    </edge>
    <edge source="TUR" target="BEL">
      <data key="d0">576721</data>
    </edge>
    <edge source="TUR" target="BRA">
      <data key="d0">235790</data>
    </edge>
    <edge source="TUR" target="BGR">
      <data key="d0">573064</data>
    </edge>
    <edge source="TUR" target="CAN">
      <data key="d0">1669561</data>
    </edge>
    <edge source="TUR" target="COL">
      <data key="d0">200000</data>
    </edge>
    <edge source="TUR" target="ECU">
      <data key="d0">21061</data>
    </edge>
    <edge source="TUR" target="FIN">
      <data key="d0">29609</data>
    </edge>
    <edge source="TUR" target="FRA">
      <data key="d0">575450</data>
    </edge>
    <edge source="TUR" target="GEO">
      <data key="d0">584661</data>
    </edge>
    <edge source="TUR" target="DEU">
      <data key="d0">4275285</data>
    </edge>
    <edge source="TUR" target="GRC">
      <data key="d0">1334438</data>
    </edge>
    <edge source="TUR" target="GTM">
      <data key="d0">15200</data>
    </edge>
    <edge source="TUR" target="HKG">
      <data key="d0">64333</data>
    </edge>
    <edge source="TUR" target="IDN">
      <data key="d0">21369</data>
    </edge>
    <edge source="TUR" target="IRL">
      <data key="d0">11452</data>
    </edge>
    <edge source="TUR" target="ISR">
      <data key="d0">974962</data>
    </edge>
    <edge source="TUR" target="ITA">
      <data key="d0">1119343</data>
    </edge>
    <edge source="TUR" target="JPN">
      <data key="d0">77943</data>
    </edge>
    <edge source="TUR" target="KAZ">
      <data key="d0">40531</data>
    </edge>
    <edge source="TUR" target="JOR">
      <data key="d0">76158</data>
    </edge>
    <edge source="TUR" target="KGZ">
      <data key="d0">64934</data>
    </edge>
    <edge source="TUR" target="LBN">
      <data key="d0">379986</data>
    </edge>
    <edge source="TUR" target="MYS">
      <data key="d0">50487</data>
    </edge>
    <edge source="TUR" target="MDA">
      <data key="d0">53337</data>
    </edge>
    <edge source="TUR" target="MAR">
      <data key="d0">69518</data>
    </edge>
    <edge source="TUR" target="NLD">
      <data key="d0">1107013</data>
    </edge>
    <edge source="TUR" target="NZL">
      <data key="d0">424382</data>
    </edge>
    <edge source="TUR" target="NOR">
      <data key="d0">13383</data>
    </edge>
    <edge source="TUR" target="PAK">
      <data key="d0">46981</data>
    </edge>
    <edge source="TUR" target="POL">
      <data key="d0">18688</data>
    </edge>
    <edge source="TUR" target="PRT">
      <data key="d0">63060</data>
    </edge>
    <edge source="TUR" target="ROU">
      <data key="d0">1587366</data>
    </edge>
    <edge source="TUR" target="RUS">
      <data key="d0">92910</data>
    </edge>
    <edge source="TUR" target="SAU">
      <data key="d0">245798</data>
    </edge>
    <edge source="TUR" target="IND">
      <data key="d0">11400</data>
    </edge>
    <edge source="TUR" target="ZAF">
      <data key="d0">72462</data>
    </edge>
    <edge source="TUR" target="ESP">
      <data key="d0">1068220</data>
    </edge>
    <edge source="TUR" target="SWE">
      <data key="d0">48003</data>
    </edge>
    <edge source="TUR" target="CHE">
      <data key="d0">50192</data>
    </edge>
    <edge source="TUR" target="THA">
      <data key="d0">63187</data>
    </edge>
    <edge source="TUR" target="ARE">
      <data key="d0">107001</data>
    </edge>
    <edge source="TUR" target="TUN">
      <data key="d0">112871</data>
    </edge>
    <edge source="TUR" target="UKR">
      <data key="d0">512969</data>
    </edge>
    <edge source="TUR" target="MKD">
      <data key="d0">174586</data>
    </edge>
    <edge source="TUR" target="EGY">
      <data key="d0">1486486</data>
    </edge>
    <edge source="TUR" target="GBR">
      <data key="d0">950862</data>
    </edge>
    <edge source="TUR" target="USA">
      <data key="d0">1378774</data>
    </edge>
    <edge source="TUR" target="SRB">
      <data key="d0">474139</data>
    </edge>
    <edge source="GBR" target="DZA">
      <data key="d0">104842</data>
    </edge>
    <edge source="GBR" target="AZE">
      <data key="d0">24142</data>
    </edge>
    <edge source="GBR" target="ARG">
      <data key="d0">5779534</data>
    </edge>
    <edge source="GBR" target="AUS">
      <data key="d0">9496675</data>
    </edge>
    <edge source="GBR" target="AUT">
      <data key="d0">7159048</data>
    </edge>
    <edge source="GBR" target="ARM">
      <data key="d0">36936</data>
    </edge>
    <edge source="GBR" target="BEL">
      <data key="d0">446674128</data>
    </edge>
    <edge source="GBR" target="BWA">
      <data key="d0">23682</data>
    </edge>
    <edge source="GBR" target="BRA">
      <data key="d0">9720539</data>
    </edge>
    <edge source="GBR" target="BGR">
      <data key="d0">432994</data>
    </edge>
    <edge source="GBR" target="BLR">
      <data key="d0">228307</data>
    </edge>
    <edge source="GBR" target="CMR">
      <data key="d0">463922</data>
    </edge>
    <edge source="GBR" target="CAN">
      <data key="d0">5146805</data>
    </edge>
    <edge source="GBR" target="LKA">
      <data key="d0">1060965</data>
    </edge>
    <edge source="GBR" target="CHL">
      <data key="d0">833776</data>
    </edge>
    <edge source="GBR" target="CHN">
      <data key="d0">14909998</data>
    </edge>
    <edge source="GBR" target="COL">
      <data key="d0">1378217</data>
    </edge>
    <edge source="GBR" target="CRI">
      <data key="d0">89538</data>
    </edge>
    <edge source="GBR" target="HRV">
      <data key="d0">502485</data>
    </edge>
    <edge source="GBR" target="CZE">
      <data key="d0">4494733</data>
    </edge>
    <edge source="GBR" target="BEN">
      <data key="d0">84806</data>
    </edge>
    <edge source="GBR" target="DNK">
      <data key="d0">44891034</data>
    </edge>
    <edge source="GBR" target="ECU">
      <data key="d0">168211</data>
    </edge>
    <edge source="GBR" target="SLV">
      <data key="d0">506786</data>
    </edge>
    <edge source="GBR" target="ETH">
      <data key="d0">113810</data>
    </edge>
    <edge source="GBR" target="EST">
      <data key="d0">589931</data>
    </edge>
    <edge source="GBR" target="FIN">
      <data key="d0">23894441</data>
    </edge>
    <edge source="GBR" target="FRA">
      <data key="d0">130915133</data>
    </edge>
    <edge source="GBR" target="GEO">
      <data key="d0">12387</data>
    </edge>
    <edge source="GBR" target="GMB">
      <data key="d0">62829</data>
    </edge>
    <edge source="GBR" target="DEU">
      <data key="d0">148749209</data>
    </edge>
    <edge source="GBR" target="GHA">
      <data key="d0">2278657</data>
    </edge>
    <edge source="GBR" target="GRC">
      <data key="d0">1620251</data>
    </edge>
    <edge source="GBR" target="GTM">
      <data key="d0">75115</data>
    </edge>
    <edge source="GBR" target="HND">
      <data key="d0">206790</data>
    </edge>
    <edge source="GBR" target="HKG">
      <data key="d0">16030939</data>
    </edge>
    <edge source="GBR" target="HUN">
      <data key="d0">2638795</data>
    </edge>
    <edge source="GBR" target="IDN">
      <data key="d0">3514563</data>
    </edge>
    <edge source="GBR" target="IRL">
      <data key="d0">56666421</data>
    </edge>
    <edge source="GBR" target="ISR">
      <data key="d0">4610609</data>
    </edge>
    <edge source="GBR" target="ITA">
      <data key="d0">39796861</data>
    </edge>
    <edge source="GBR" target="CIV">
      <data key="d0">626656</data>
    </edge>
    <edge source="GBR" target="JAM">
      <data key="d0">239644</data>
    </edge>
    <edge source="GBR" target="JPN">
      <data key="d0">34985034</data>
    </edge>
    <edge source="GBR" target="KAZ">
      <data key="d0">66207</data>
    </edge>
    <edge source="GBR" target="JOR">
      <data key="d0">814186</data>
    </edge>
    <edge source="GBR" target="KOR">
      <data key="d0">10142000</data>
    </edge>
    <edge source="GBR" target="LBN">
      <data key="d0">738895</data>
    </edge>
    <edge source="GBR" target="LVA">
      <data key="d0">155400</data>
    </edge>
    <edge source="GBR" target="LTU">
      <data key="d0">306271</data>
    </edge>
    <edge source="GBR" target="MDG">
      <data key="d0">293206</data>
    </edge>
    <edge source="GBR" target="MYS">
      <data key="d0">19981642</data>
    </edge>
    <edge source="GBR" target="MRT">
      <data key="d0">17133</data>
    </edge>
    <edge source="GBR" target="MUS">
      <data key="d0">243572</data>
    </edge>
    <edge source="GBR" target="MEX">
      <data key="d0">1056614</data>
    </edge>
    <edge source="GBR" target="MAR">
      <data key="d0">608559</data>
    </edge>
    <edge source="GBR" target="MOZ">
      <data key="d0">195873</data>
    </edge>
    <edge source="GBR" target="OMN">
      <data key="d0">157586</data>
    </edge>
    <edge source="GBR" target="NLD">
      <data key="d0">65481138</data>
    </edge>
    <edge source="GBR" target="NZL">
      <data key="d0">1796502</data>
    </edge>
    <edge source="GBR" target="NOR">
      <data key="d0">5952361</data>
    </edge>
    <edge source="GBR" target="PAK">
      <data key="d0">1742542</data>
    </edge>
    <edge source="GBR" target="PAN">
      <data key="d0">41746</data>
    </edge>
    <edge source="GBR" target="PRY">
      <data key="d0">60502</data>
    </edge>
    <edge source="GBR" target="PER">
      <data key="d0">383671</data>
    </edge>
    <edge source="GBR" target="PHL">
      <data key="d0">1467097</data>
    </edge>
    <edge source="GBR" target="POL">
      <data key="d0">4273717</data>
    </edge>
    <edge source="GBR" target="PRT">
      <data key="d0">15190594</data>
    </edge>
    <edge source="GBR" target="ROU">
      <data key="d0">1067409</data>
    </edge>
    <edge source="GBR" target="RUS">
      <data key="d0">10045165</data>
    </edge>
    <edge source="GBR" target="SAU">
      <data key="d0">8120851</data>
    </edge>
    <edge source="GBR" target="SEN">
      <data key="d0">191047</data>
    </edge>
    <edge source="GBR" target="IND">
      <data key="d0">24052413</data>
    </edge>
    <edge source="GBR" target="SGP">
      <data key="d0">7915564</data>
    </edge>
    <edge source="GBR" target="SVK">
      <data key="d0">621955</data>
    </edge>
    <edge source="GBR" target="VNM">
      <data key="d0">656970</data>
    </edge>
    <edge source="GBR" target="SVN">
      <data key="d0">165000</data>
    </edge>
    <edge source="GBR" target="ZAF">
      <data key="d0">28689838</data>
    </edge>
    <edge source="GBR" target="ZWE">
      <data key="d0">348934</data>
    </edge>
    <edge source="GBR" target="ESP">
      <data key="d0">29093964</data>
    </edge>
    <edge source="GBR" target="SWE">
      <data key="d0">15782266</data>
    </edge>
    <edge source="GBR" target="CHE">
      <data key="d0">19307606</data>
    </edge>
    <edge source="GBR" target="THA">
      <data key="d0">4424684</data>
    </edge>
    <edge source="GBR" target="TGO">
      <data key="d0">55842</data>
    </edge>
    <edge source="GBR" target="ARE">
      <data key="d0">3556258</data>
    </edge>
    <edge source="GBR" target="TUN">
      <data key="d0">190138</data>
    </edge>
    <edge source="GBR" target="TUR">
      <data key="d0">6820155</data>
    </edge>
    <edge source="GBR" target="UGA">
      <data key="d0">128225</data>
    </edge>
    <edge source="GBR" target="UKR">
      <data key="d0">578507</data>
    </edge>
    <edge source="GBR" target="MKD">
      <data key="d0">45069</data>
    </edge>
    <edge source="GBR" target="EGY">
      <data key="d0">3593870</data>
    </edge>
    <edge source="GBR" target="TZA">
      <data key="d0">1620124</data>
    </edge>
    <edge source="GBR" target="USA">
      <data key="d0">158818471</data>
    </edge>
    <edge source="GBR" target="URY">
      <data key="d0">54227</data>
    </edge>
    <edge source="GBR" target="SRB">
      <data key="d0">175497</data>
    </edge>
    <edge source="USA" target="DZA">
      <data key="d0">933443</data>
    </edge>
    <edge source="USA" target="AZE">
      <data key="d0">121872</data>
    </edge>
    <edge source="USA" target="ARG">
      <data key="d0">36744245</data>
    </edge>
    <edge source="USA" target="AUS">
      <data key="d0">101982702</data>
    </edge>
    <edge source="USA" target="AUT">
      <data key="d0">11782741</data>
    </edge>
    <edge source="USA" target="BEL">
      <data key="d0">135404151</data>
    </edge>
    <edge source="USA" target="BOL">
      <data key="d0">1225068</data>
    </edge>
    <edge source="USA" target="BRA">
      <data key="d0">137337367</data>
    </edge>
    <edge source="USA" target="BLR">
      <data key="d0">24249</data>
    </edge>
    <edge source="USA" target="KHM">
      <data key="d0">33125</data>
    </edge>
    <edge source="USA" target="CMR">
      <data key="d0">74628</data>
    </edge>
    <edge source="USA" target="CAN">
      <data key="d0">881854822</data>
    </edge>
    <edge source="USA" target="CAF">
      <data key="d0">16163</data>
    </edge>
    <edge source="USA" target="LKA">
      <data key="d0">293260</data>
    </edge>
    <edge source="USA" target="CHL">
      <data key="d0">54225203</data>
    </edge>
    <edge source="USA" target="CHN">
      <data key="d0">86724518</data>
    </edge>
    <edge source="USA" target="COL">
      <data key="d0">43790543</data>
    </edge>
    <edge source="USA" target="CRI">
      <data key="d0">10150547</data>
    </edge>
    <edge source="USA" target="HRV">
      <data key="d0">11960</data>
    </edge>
    <edge source="USA" target="CZE">
      <data key="d0">3176743</data>
    </edge>
    <edge source="USA" target="BEN">
      <data key="d0">180000</data>
    </edge>
    <edge source="USA" target="DNK">
      <data key="d0">8509226</data>
    </edge>
    <edge source="USA" target="ECU">
      <data key="d0">8518559</data>
    </edge>
    <edge source="USA" target="SLV">
      <data key="d0">2367504</data>
    </edge>
    <edge source="USA" target="ETH">
      <data key="d0">121700</data>
    </edge>
    <edge source="USA" target="EST">
      <data key="d0">10076</data>
    </edge>
    <edge source="USA" target="FIN">
      <data key="d0">6739376</data>
    </edge>
    <edge source="USA" target="FRA">
      <data key="d0">88711314</data>
    </edge>
    <edge source="USA" target="GEO">
      <data key="d0">446517</data>
    </edge>
    <edge source="USA" target="GMB">
      <data key="d0">21600</data>
    </edge>
    <edge source="USA" target="DEU">
      <data key="d0">212343208</data>
    </edge>
    <edge source="USA" target="GHA">
      <data key="d0">4613907</data>
    </edge>
    <edge source="USA" target="GRC">
      <data key="d0">1400538</data>
    </edge>
    <edge source="USA" target="GTM">
      <data key="d0">16833602</data>
    </edge>
    <edge source="USA" target="HND">
      <data key="d0">6352838</data>
    </edge>
    <edge source="USA" target="HKG">
      <data key="d0">32756377</data>
    </edge>
    <edge source="USA" target="HUN">
      <data key="d0">1852441</data>
    </edge>
    <edge source="USA" target="IDN">
      <data key="d0">44153282</data>
    </edge>
    <edge source="USA" target="IRL">
      <data key="d0">27096529</data>
    </edge>
    <edge source="USA" target="ISR">
      <data key="d0">40858317</data>
    </edge>
    <edge source="USA" target="ITA">
      <data key="d0">49142478</data>
    </edge>
    <edge source="USA" target="CIV">
      <data key="d0">726875</data>
    </edge>
    <edge source="USA" target="JAM">
      <data key="d0">47630084</data>
    </edge>
    <edge source="USA" target="JPN">
      <data key="d0">1222138854</data>
    </edge>
    <edge source="USA" target="KAZ">
      <data key="d0">882372</data>
    </edge>
    <edge source="USA" target="JOR">
      <data key="d0">504827</data>
    </edge>
    <edge source="USA" target="KOR">
      <data key="d0">349198233</data>
    </edge>
    <edge source="USA" target="LBN">
      <data key="d0">467059</data>
    </edge>
    <edge source="USA" target="LVA">
      <data key="d0">28822</data>
    </edge>
    <edge source="USA" target="LTU">
      <data key="d0">88956</data>
    </edge>
    <edge source="USA" target="MYS">
      <data key="d0">73311541</data>
    </edge>
    <edge source="USA" target="MUS">
      <data key="d0">31073</data>
    </edge>
    <edge source="USA" target="MEX">
      <data key="d0">473764809</data>
    </edge>
    <edge source="USA" target="MDA">
      <data key="d0">10513</data>
    </edge>
    <edge source="USA" target="MAR">
      <data key="d0">716541</data>
    </edge>
    <edge source="USA" target="MOZ">
      <data key="d0">16560</data>
    </edge>
    <edge source="USA" target="OMN">
      <data key="d0">1097950</data>
    </edge>
    <edge source="USA" target="NLD">
      <data key="d0">158601404</data>
    </edge>
    <edge source="USA" target="NZL">
      <data key="d0">12313614</data>
    </edge>
    <edge source="USA" target="NIC">
      <data key="d0">1769568</data>
    </edge>
    <edge source="USA" target="NER">
      <data key="d0">781322</data>
    </edge>
    <edge source="USA" target="NOR">
      <data key="d0">4598803</data>
    </edge>
    <edge source="USA" target="PAK">
      <data key="d0">3175292</data>
    </edge>
    <edge source="USA" target="PAN">
      <data key="d0">2951822</data>
    </edge>
    <edge source="USA" target="PRY">
      <data key="d0">211987</data>
    </edge>
    <edge source="USA" target="PER">
      <data key="d0">13536553</data>
    </edge>
    <edge source="USA" target="PHL">
      <data key="d0">24871256</data>
    </edge>
    <edge source="USA" target="POL">
      <data key="d0">1712672</data>
    </edge>
    <edge source="USA" target="PRT">
      <data key="d0">2667886</data>
    </edge>
    <edge source="USA" target="ROU">
      <data key="d0">371985</data>
    </edge>
    <edge source="USA" target="RUS">
      <data key="d0">136316792</data>
    </edge>
    <edge source="USA" target="SAU">
      <data key="d0">20521569</data>
    </edge>
    <edge source="USA" target="SEN">
      <data key="d0">235022</data>
    </edge>
    <edge source="USA" target="IND">
      <data key="d0">36382346</data>
    </edge>
    <edge source="USA" target="SGP">
      <data key="d0">65252264</data>
    </edge>
    <edge source="USA" target="SVK">
      <data key="d0">20560</data>
    </edge>
    <edge source="USA" target="VNM">
      <data key="d0">3031819</data>
    </edge>
    <edge source="USA" target="SVN">
      <data key="d0">544991</data>
    </edge>
    <edge source="USA" target="ZAF">
      <data key="d0">36206743</data>
    </edge>
    <edge source="USA" target="ZWE">
      <data key="d0">236711</data>
    </edge>
    <edge source="USA" target="ESP">
      <data key="d0">60717581</data>
    </edge>
    <edge source="USA" target="SWE">
      <data key="d0">28220150</data>
    </edge>
    <edge source="USA" target="CHE">
      <data key="d0">14397920</data>
    </edge>
    <edge source="USA" target="THA">
      <data key="d0">48414602</data>
    </edge>
    <edge source="USA" target="ARE">
      <data key="d0">8446875</data>
    </edge>
    <edge source="USA" target="TUN">
      <data key="d0">228081</data>
    </edge>
    <edge source="USA" target="TUR">
      <data key="d0">5111458</data>
    </edge>
    <edge source="USA" target="UGA">
      <data key="d0">12910</data>
    </edge>
    <edge source="USA" target="UKR">
      <data key="d0">590103</data>
    </edge>
    <edge source="USA" target="EGY">
      <data key="d0">2480861</data>
    </edge>
    <edge source="USA" target="GBR">
      <data key="d0">201007712</data>
    </edge>
    <edge source="USA" target="TZA">
      <data key="d0">328918</data>
    </edge>
    <edge source="USA" target="URY">
      <data key="d0">1477525</data>
    </edge>
    <edge source="URY" target="ARG">
      <data key="d0">2107482</data>
    </edge>
    <edge source="URY" target="AUS">
      <data key="d0">138108</data>
    </edge>
    <edge source="URY" target="BOL">
      <data key="d0">135826</data>
    </edge>
    <edge source="URY" target="BRA">
      <data key="d0">5470452</data>
    </edge>
    <edge source="URY" target="BGR">
      <data key="d0">12687</data>
    </edge>
    <edge source="URY" target="CHL">
      <data key="d0">75000</data>
    </edge>
    <edge source="URY" target="CHN">
      <data key="d0">104842</data>
    </edge>
    <edge source="URY" target="COL">
      <data key="d0">154554</data>
    </edge>
    <edge source="URY" target="CRI">
      <data key="d0">89956</data>
    </edge>
    <edge source="URY" target="ECU">
      <data key="d0">160983</data>
    </edge>
    <edge source="URY" target="HKG">
      <data key="d0">14901</data>
    </edge>
    <edge source="URY" target="ITA">
      <data key="d0">115204</data>
    </edge>
    <edge source="URY" target="MEX">
      <data key="d0">1038912</data>
    </edge>
    <edge source="URY" target="PRY">
      <data key="d0">771334</data>
    </edge>
    <edge source="URY" target="PER">
      <data key="d0">150184</data>
    </edge>
    <edge source="URY" target="USA">
      <data key="d0">63662</data>
    </edge>
    <edge source="ARM" target="GEO">
      <data key="d0">41043</data>
    </edge>
    <edge source="ARM" target="RUS">
      <data key="d0">10581</data>
    </edge>
    <edge source="LKA" target="MYS">
      <data key="d0">38588</data>
    </edge>
    <edge source="FIN" target="AUS">
      <data key="d0">807885</data>
    </edge>
    <edge source="FIN" target="AUT">
      <data key="d0">1121053</data>
    </edge>
    <edge source="FIN" target="BEL">
      <data key="d0">4477847</data>
    </edge>
    <edge source="FIN" target="BRA">
      <data key="d0">2375576</data>
    </edge>
    <edge source="FIN" target="BGR">
      <data key="d0">143898</data>
    </edge>
    <edge source="FIN" target="BLR">
      <data key="d0">81946</data>
    </edge>
    <edge source="FIN" target="CAN">
      <data key="d0">829002</data>
    </edge>
    <edge source="FIN" target="CHL">
      <data key="d0">1997968</data>
    </edge>
    <edge source="FIN" target="CHN">
      <data key="d0">703368</data>
    </edge>
    <edge source="FIN" target="COL">
      <data key="d0">72606</data>
    </edge>
    <edge source="FIN" target="CZE">
      <data key="d0">1299552</data>
    </edge>
    <edge source="FIN" target="DNK">
      <data key="d0">15353416</data>
    </edge>
    <edge source="FIN" target="EST">
      <data key="d0">1855136</data>
    </edge>
    <edge source="FIN" target="FRA">
      <data key="d0">10704405</data>
    </edge>
    <edge source="FIN" target="DEU">
      <data key="d0">17335792</data>
    </edge>
    <edge source="FIN" target="GRC">
      <data key="d0">242817</data>
    </edge>
    <edge source="FIN" target="HKG">
      <data key="d0">3620601</data>
    </edge>
    <edge source="FIN" target="HUN">
      <data key="d0">371604</data>
    </edge>
    <edge source="FIN" target="IDN">
      <data key="d0">532994</data>
    </edge>
    <edge source="FIN" target="ISR">
      <data key="d0">124813</data>
    </edge>
    <edge source="FIN" target="ITA">
      <data key="d0">17011320</data>
    </edge>
    <edge source="FIN" target="JPN">
      <data key="d0">13668746</data>
    </edge>
    <edge source="FIN" target="KAZ">
      <data key="d0">38127</data>
    </edge>
    <edge source="FIN" target="JOR">
      <data key="d0">189930</data>
    </edge>
    <edge source="FIN" target="KOR">
      <data key="d0">1958249</data>
    </edge>
    <edge source="FIN" target="KGZ">
      <data key="d0">28354</data>
    </edge>
    <edge source="FIN" target="LBN">
      <data key="d0">16125</data>
    </edge>
    <edge source="FIN" target="LVA">
      <data key="d0">1186380</data>
    </edge>
    <edge source="FIN" target="LTU">
      <data key="d0">530894</data>
    </edge>
    <edge source="FIN" target="MYS">
      <data key="d0">186481</data>
    </edge>
    <edge source="FIN" target="MUS">
      <data key="d0">146198</data>
    </edge>
    <edge source="FIN" target="MEX">
      <data key="d0">1566359</data>
    </edge>
    <edge source="FIN" target="NLD">
      <data key="d0">54562999</data>
    </edge>
    <edge source="FIN" target="NZL">
      <data key="d0">159907</data>
    </edge>
    <edge source="FIN" target="NOR">
      <data key="d0">1035872</data>
    </edge>
    <edge source="FIN" target="PAK">
      <data key="d0">25129</data>
    </edge>
    <edge source="FIN" target="POL">
      <data key="d0">527631</data>
    </edge>
    <edge source="FIN" target="RUS">
      <data key="d0">7146877</data>
    </edge>
    <edge source="FIN" target="IND">
      <data key="d0">241782</data>
    </edge>
    <edge source="FIN" target="SGP">
      <data key="d0">5371784</data>
    </edge>
    <edge source="FIN" target="SVN">
      <data key="d0">55008</data>
    </edge>
    <edge source="FIN" target="ZAF">
      <data key="d0">704702</data>
    </edge>
    <edge source="FIN" target="ESP">
      <data key="d0">9988056</data>
    </edge>
    <edge source="FIN" target="SWE">
      <data key="d0">27630829</data>
    </edge>
    <edge source="FIN" target="CHE">
      <data key="d0">697919</data>
    </edge>
    <edge source="FIN" target="THA">
      <data key="d0">753134</data>
    </edge>
    <edge source="FIN" target="TUR">
      <data key="d0">125629</data>
    </edge>
    <edge source="FIN" target="UKR">
      <data key="d0">279861</data>
    </edge>
    <edge source="FIN" target="EGY">
      <data key="d0">102512</data>
    </edge>
    <edge source="FIN" target="GBR">
      <data key="d0">16134782</data>
    </edge>
    <edge source="FIN" target="TZA">
      <data key="d0">24316</data>
    </edge>
    <edge source="FIN" target="USA">
      <data key="d0">41142786</data>
    </edge>
    <edge source="GHA" target="FRA">
      <data key="d0">47421</data>
    </edge>
    <edge source="GHA" target="ITA">
      <data key="d0">180005</data>
    </edge>
    <edge source="GHA" target="CIV">
      <data key="d0">109176</data>
    </edge>
    <edge source="GHA" target="NER">
      <data key="d0">10826</data>
    </edge>
    <edge source="GHA" target="ESP">
      <data key="d0">239858</data>
    </edge>
    <edge source="GHA" target="TGO">
      <data key="d0">45313</data>
    </edge>
    <edge source="HKG" target="AUS">
      <data key="d0">1876674</data>
    </edge>
    <edge source="HKG" target="BEL">
      <data key="d0">15202</data>
    </edge>
    <edge source="HKG" target="BRA">
      <data key="d0">33916</data>
    </edge>
    <edge source="HKG" target="KHM">
      <data key="d0">122401</data>
    </edge>
    <edge source="HKG" target="CAN">
      <data key="d0">86009</data>
    </edge>
    <edge source="HKG" target="LKA">
      <data key="d0">52795</data>
    </edge>
    <edge source="HKG" target="CHN">
      <data key="d0">226262644</data>
    </edge>
    <edge source="HKG" target="COL">
      <data key="d0">20091</data>
    </edge>
    <edge source="HKG" target="FRA">
      <data key="d0">38278</data>
    </edge>
    <edge source="HKG" target="DEU">
      <data key="d0">89833</data>
    </edge>
    <edge source="HKG" target="IDN">
      <data key="d0">954563</data>
    </edge>
    <edge source="HKG" target="ISR">
      <data key="d0">106848</data>
    </edge>
    <edge source="HKG" target="ITA">
      <data key="d0">318637</data>
    </edge>
    <edge source="HKG" target="JPN">
      <data key="d0">739669</data>
    </edge>
    <edge source="HKG" target="KOR">
      <data key="d0">3753593</data>
    </edge>
    <edge source="HKG" target="LVA">
      <data key="d0">23966</data>
    </edge>
    <edge source="HKG" target="LTU">
      <data key="d0">26941</data>
    </edge>
    <edge source="HKG" target="MYS">
      <data key="d0">3969969</data>
    </edge>
    <edge source="HKG" target="MUS">
      <data key="d0">11218</data>
    </edge>
    <edge source="HKG" target="MEX">
      <data key="d0">18981</data>
    </edge>
    <edge source="HKG" target="NLD">
      <data key="d0">334570</data>
    </edge>
    <edge source="HKG" target="NZL">
      <data key="d0">37867</data>
    </edge>
    <edge source="HKG" target="PAK">
      <data key="d0">45499</data>
    </edge>
    <edge source="HKG" target="PHL">
      <data key="d0">678806</data>
    </edge>
    <edge source="HKG" target="PRT">
      <data key="d0">68477</data>
    </edge>
    <edge source="HKG" target="RUS">
      <data key="d0">17500</data>
    </edge>
    <edge source="HKG" target="SAU">
      <data key="d0">23799</data>
    </edge>
    <edge source="HKG" target="IND">
      <data key="d0">338103</data>
    </edge>
    <edge source="HKG" target="SGP">
      <data key="d0">34514141</data>
    </edge>
    <edge source="HKG" target="VNM">
      <data key="d0">410838</data>
    </edge>
    <edge source="HKG" target="ZAF">
      <data key="d0">371656</data>
    </edge>
    <edge source="HKG" target="ESP">
      <data key="d0">103629</data>
    </edge>
    <edge source="HKG" target="SWE">
      <data key="d0">43334</data>
    </edge>
    <edge source="HKG" target="THA">
      <data key="d0">1835655</data>
    </edge>
    <edge source="HKG" target="ARE">
      <data key="d0">142027</data>
    </edge>
    <edge source="HKG" target="EGY">
      <data key="d0">51015</data>
    </edge>
    <edge source="HKG" target="GBR">
      <data key="d0">675688</data>
    </edge>
    <edge source="HKG" target="USA">
      <data key="d0">2063866</data>
    </edge>
    <edge source="IRL" target="DZA">
      <data key="d0">48508</data>
    </edge>
    <edge source="IRL" target="ARG">
      <data key="d0">1051053</data>
    </edge>
    <edge source="IRL" target="AUS">
      <data key="d0">478492</data>
    </edge>
    <edge source="IRL" target="AUT">
      <data key="d0">744218</data>
    </edge>
    <edge source="IRL" target="BEL">
      <data key="d0">2049038</data>
    </edge>
    <edge source="IRL" target="BRA">
      <data key="d0">374765</data>
    </edge>
    <edge source="IRL" target="BGR">
      <data key="d0">404039</data>
    </edge>
    <edge source="IRL" target="CAN">
      <data key="d0">85900</data>
    </edge>
    <edge source="IRL" target="LKA">
      <data key="d0">52457</data>
    </edge>
    <edge source="IRL" target="CHL">
      <data key="d0">908365</data>
    </edge>
    <edge source="IRL" target="CHN">
      <data key="d0">213722</data>
    </edge>
    <edge source="IRL" target="COL">
      <data key="d0">76741</data>
    </edge>
    <edge source="IRL" target="CZE">
      <data key="d0">75836</data>
    </edge>
    <edge source="IRL" target="DNK">
      <data key="d0">16184</data>
    </edge>
    <edge source="IRL" target="FIN">
      <data key="d0">219681</data>
    </edge>
    <edge source="IRL" target="FRA">
      <data key="d0">258869360</data>
    </edge>
    <edge source="IRL" target="DEU">
      <data key="d0">6151206</data>
    </edge>
    <edge source="IRL" target="GRC">
      <data key="d0">37135</data>
    </edge>
    <edge source="IRL" target="HKG">
      <data key="d0">435858</data>
    </edge>
    <edge source="IRL" target="HUN">
      <data key="d0">87912</data>
    </edge>
    <edge source="IRL" target="IDN">
      <data key="d0">191862</data>
    </edge>
    <edge source="IRL" target="ISR">
      <data key="d0">169479</data>
    </edge>
    <edge source="IRL" target="ITA">
      <data key="d0">2115043</data>
    </edge>
    <edge source="IRL" target="JPN">
      <data key="d0">93682</data>
    </edge>
    <edge source="IRL" target="MYS">
      <data key="d0">24964</data>
    </edge>
    <edge source="IRL" target="MEX">
      <data key="d0">2874884</data>
    </edge>
    <edge source="IRL" target="NLD">
      <data key="d0">454556</data>
    </edge>
    <edge source="IRL" target="NZL">
      <data key="d0">36602</data>
    </edge>
    <edge source="IRL" target="NOR">
      <data key="d0">4595521</data>
    </edge>
    <edge source="IRL" target="PAK">
      <data key="d0">154556</data>
    </edge>
    <edge source="IRL" target="PAN">
      <data key="d0">58656</data>
    </edge>
    <edge source="IRL" target="PHL">
      <data key="d0">115448</data>
    </edge>
    <edge source="IRL" target="POL">
      <data key="d0">766059</data>
    </edge>
    <edge source="IRL" target="PRT">
      <data key="d0">23633</data>
    </edge>
    <edge source="IRL" target="ROU">
      <data key="d0">176770</data>
    </edge>
    <edge source="IRL" target="RUS">
      <data key="d0">41230</data>
    </edge>
    <edge source="IRL" target="SAU">
      <data key="d0">48703</data>
    </edge>
    <edge source="IRL" target="IND">
      <data key="d0">236134</data>
    </edge>
    <edge source="IRL" target="SGP">
      <data key="d0">249639</data>
    </edge>
    <edge source="IRL" target="SVK">
      <data key="d0">98459</data>
    </edge>
    <edge source="IRL" target="ZAF">
      <data key="d0">244116</data>
    </edge>
    <edge source="IRL" target="ESP">
      <data key="d0">1126206</data>
    </edge>
    <edge source="IRL" target="SWE">
      <data key="d0">249540</data>
    </edge>
    <edge source="IRL" target="CHE">
      <data key="d0">924666</data>
    </edge>
    <edge source="IRL" target="TUR">
      <data key="d0">444860</data>
    </edge>
    <edge source="IRL" target="EGY">
      <data key="d0">212411</data>
    </edge>
    <edge source="IRL" target="GBR">
      <data key="d0">33029914</data>
    </edge>
    <edge source="IRL" target="USA">
      <data key="d0">3916935</data>
    </edge>
    <edge source="JOR" target="DZA">
      <data key="d0">727787</data>
    </edge>
    <edge source="JOR" target="LKA">
      <data key="d0">190974</data>
    </edge>
    <edge source="JOR" target="ETH">
      <data key="d0">217208</data>
    </edge>
    <edge source="JOR" target="FRA">
      <data key="d0">28329</data>
    </edge>
    <edge source="JOR" target="PSE">
      <data key="d0">837431</data>
    </edge>
    <edge source="JOR" target="GHA">
      <data key="d0">26798</data>
    </edge>
    <edge source="JOR" target="GRC">
      <data key="d0">14104</data>
    </edge>
    <edge source="JOR" target="IRL">
      <data key="d0">24683</data>
    </edge>
    <edge source="JOR" target="ISR">
      <data key="d0">242838</data>
    </edge>
    <edge source="JOR" target="JAM">
      <data key="d0">47955</data>
    </edge>
    <edge source="JOR" target="LBN">
      <data key="d0">904045</data>
    </edge>
    <edge source="JOR" target="MAR">
      <data key="d0">62059</data>
    </edge>
    <edge source="JOR" target="OMN">
      <data key="d0">357905</data>
    </edge>
    <edge source="JOR" target="PAK">
      <data key="d0">30322724</data>
    </edge>
    <edge source="JOR" target="RUS">
      <data key="d0">142031</data>
    </edge>
    <edge source="JOR" target="SAU">
      <data key="d0">6630032</data>
    </edge>
    <edge source="JOR" target="IND">
      <data key="d0">56785829</data>
    </edge>
    <edge source="JOR" target="ZAF">
      <data key="d0">52186</data>
    </edge>
    <edge source="JOR" target="ARE">
      <data key="d0">8546221</data>
    </edge>
    <edge source="JOR" target="TUN">
      <data key="d0">14104</data>
    </edge>
    <edge source="JOR" target="TUR">
      <data key="d0">18336</data>
    </edge>
    <edge source="JOR" target="UGA">
      <data key="d0">42313</data>
    </edge>
    <edge source="JOR" target="UKR">
      <data key="d0">31536</data>
    </edge>
    <edge source="JOR" target="EGY">
      <data key="d0">2942680</data>
    </edge>
    <edge source="JOR" target="TZA">
      <data key="d0">326799</data>
    </edge>
    <edge source="JOR" target="USA">
      <data key="d0">21157</data>
    </edge>
    <edge source="KOR" target="ARG">
      <data key="d0">258589</data>
    </edge>
    <edge source="KOR" target="AUS">
      <data key="d0">11218498</data>
    </edge>
    <edge source="KOR" target="AUT">
      <data key="d0">343977</data>
    </edge>
    <edge source="KOR" target="BEL">
      <data key="d0">4732946</data>
    </edge>
    <edge source="KOR" target="BOL">
      <data key="d0">172204</data>
    </edge>
    <edge source="KOR" target="BRA">
      <data key="d0">1836249</data>
    </edge>
    <edge source="KOR" target="BGR">
      <data key="d0">15020</data>
    </edge>
    <edge source="KOR" target="CAN">
      <data key="d0">3162420</data>
    </edge>
    <edge source="KOR" target="LKA">
      <data key="d0">945038</data>
    </edge>
    <edge source="KOR" target="CHL">
      <data key="d0">611646</data>
    </edge>
    <edge source="KOR" target="CHN">
      <data key="d0">58588963</data>
    </edge>
    <edge source="KOR" target="COL">
      <data key="d0">360154</data>
    </edge>
    <edge source="KOR" target="CRI">
      <data key="d0">16826</data>
    </edge>
    <edge source="KOR" target="ECU">
      <data key="d0">615896</data>
    </edge>
    <edge source="KOR" target="ETH">
      <data key="d0">66000</data>
    </edge>
    <edge source="KOR" target="FRA">
      <data key="d0">3059523</data>
    </edge>
    <edge source="KOR" target="DEU">
      <data key="d0">2604333</data>
    </edge>
    <edge source="KOR" target="GRC">
      <data key="d0">24340</data>
    </edge>
    <edge source="KOR" target="GTM">
      <data key="d0">228330</data>
    </edge>
    <edge source="KOR" target="HKG">
      <data key="d0">7766167</data>
    </edge>
    <edge source="KOR" target="IDN">
      <data key="d0">32378979</data>
    </edge>
    <edge source="KOR" target="IRL">
      <data key="d0">2265595</data>
    </edge>
    <edge source="KOR" target="ISR">
      <data key="d0">1411200</data>
    </edge>
    <edge source="KOR" target="ITA">
      <data key="d0">1772917</data>
    </edge>
    <edge source="KOR" target="CIV">
      <data key="d0">217396</data>
    </edge>
    <edge source="KOR" target="JPN">
      <data key="d0">102267346</data>
    </edge>
    <edge source="KOR" target="MYS">
      <data key="d0">23215345</data>
    </edge>
    <edge source="KOR" target="MUS">
      <data key="d0">121805</data>
    </edge>
    <edge source="KOR" target="MEX">
      <data key="d0">1558544</data>
    </edge>
    <edge source="KOR" target="MAR">
      <data key="d0">1112325</data>
    </edge>
    <edge source="KOR" target="OMN">
      <data key="d0">294761</data>
    </edge>
    <edge source="KOR" target="NAM">
      <data key="d0">2239269</data>
    </edge>
    <edge source="KOR" target="NLD">
      <data key="d0">2156816</data>
    </edge>
    <edge source="KOR" target="NZL">
      <data key="d0">2281325</data>
    </edge>
    <edge source="KOR" target="NIC">
      <data key="d0">34378</data>
    </edge>
    <edge source="KOR" target="NER">
      <data key="d0">61941</data>
    </edge>
    <edge source="KOR" target="NOR">
      <data key="d0">159451</data>
    </edge>
    <edge source="KOR" target="PAK">
      <data key="d0">4755110</data>
    </edge>
    <edge source="KOR" target="PAN">
      <data key="d0">13178</data>
    </edge>
    <edge source="KOR" target="PER">
      <data key="d0">462893</data>
    </edge>
    <edge source="KOR" target="PHL">
      <data key="d0">21295187</data>
    </edge>
    <edge source="KOR" target="POL">
      <data key="d0">25640</data>
    </edge>
    <edge source="KOR" target="PRT">
      <data key="d0">125543</data>
    </edge>
    <edge source="KOR" target="ROU">
      <data key="d0">14945</data>
    </edge>
    <edge source="KOR" target="RUS">
      <data key="d0">477523</data>
    </edge>
    <edge source="KOR" target="SAU">
      <data key="d0">2368503</data>
    </edge>
    <edge source="KOR" target="SEN">
      <data key="d0">26025</data>
    </edge>
    <edge source="KOR" target="IND">
      <data key="d0">10190224</data>
    </edge>
    <edge source="KOR" target="SGP">
      <data key="d0">16290153</data>
    </edge>
    <edge source="KOR" target="VNM">
      <data key="d0">8356026</data>
    </edge>
    <edge source="KOR" target="ZAF">
      <data key="d0">1277179</data>
    </edge>
    <edge source="KOR" target="ZWE">
      <data key="d0">3122448</data>
    </edge>
    <edge source="KOR" target="ESP">
      <data key="d0">1325218</data>
    </edge>
    <edge source="KOR" target="SWE">
      <data key="d0">2657097</data>
    </edge>
    <edge source="KOR" target="CHE">
      <data key="d0">152779</data>
    </edge>
    <edge source="KOR" target="THA">
      <data key="d0">13134504</data>
    </edge>
    <edge source="KOR" target="ARE">
      <data key="d0">393432</data>
    </edge>
    <edge source="KOR" target="TUN">
      <data key="d0">94100</data>
    </edge>
    <edge source="KOR" target="TUR">
      <data key="d0">1992208</data>
    </edge>
    <edge source="KOR" target="UKR">
      <data key="d0">573209</data>
    </edge>
    <edge source="KOR" target="EGY">
      <data key="d0">283412</data>
    </edge>
    <edge source="KOR" target="GBR">
      <data key="d0">4587106</data>
    </edge>
    <edge source="KOR" target="USA">
      <data key="d0">45230415</data>
    </edge>
    <edge source="PHL" target="AUS">
      <data key="d0">1906881</data>
    </edge>
    <edge source="PHL" target="BEL">
      <data key="d0">142639</data>
    </edge>
    <edge source="PHL" target="CAN">
      <data key="d0">899602</data>
    </edge>
    <edge source="PHL" target="LKA">
      <data key="d0">64250</data>
    </edge>
    <edge source="PHL" target="CHL">
      <data key="d0">23062</data>
    </edge>
    <edge source="PHL" target="CHN">
      <data key="d0">4667471</data>
    </edge>
    <edge source="PHL" target="FRA">
      <data key="d0">1583481</data>
    </edge>
    <edge source="PHL" target="DEU">
      <data key="d0">561921</data>
    </edge>
    <edge source="PHL" target="HKG">
      <data key="d0">149595</data>
    </edge>
    <edge source="PHL" target="IDN">
      <data key="d0">1669138</data>
    </edge>
    <edge source="PHL" target="ISR">
      <data key="d0">16065</data>
    </edge>
    <edge source="PHL" target="ITA">
      <data key="d0">161474</data>
    </edge>
    <edge source="PHL" target="JPN">
      <data key="d0">1387131</data>
    </edge>
    <edge source="PHL" target="KOR">
      <data key="d0">209258</data>
    </edge>
    <edge source="PHL" target="MYS">
      <data key="d0">157004</data>
    </edge>
    <edge source="PHL" target="MEX">
      <data key="d0">706921</data>
    </edge>
    <edge source="PHL" target="NLD">
      <data key="d0">233516</data>
    </edge>
    <edge source="PHL" target="NZL">
      <data key="d0">867002</data>
    </edge>
    <edge source="PHL" target="IND">
      <data key="d0">17875201</data>
    </edge>
    <edge source="PHL" target="SGP">
      <data key="d0">371461</data>
    </edge>
    <edge source="PHL" target="VNM">
      <data key="d0">109027</data>
    </edge>
    <edge source="PHL" target="THA">
      <data key="d0">751371</data>
    </edge>
    <edge source="PHL" target="GBR">
      <data key="d0">337004</data>
    </edge>
    <edge source="PHL" target="USA">
      <data key="d0">2450575</data>
    </edge>
    <edge source="SAU" target="AZE">
      <data key="d0">48800</data>
    </edge>
    <edge source="SAU" target="AUS">
      <data key="d0">68063818</data>
    </edge>
    <edge source="SAU" target="BEL">
      <data key="d0">1394935</data>
    </edge>
    <edge source="SAU" target="CAN">
      <data key="d0">34933</data>
    </edge>
    <edge source="SAU" target="CAF">
      <data key="d0">772534</data>
    </edge>
    <edge source="SAU" target="LKA">
      <data key="d0">238667</data>
    </edge>
    <edge source="SAU" target="CHN">
      <data key="d0">701601</data>
    </edge>
    <edge source="SAU" target="ETH">
      <data key="d0">40000</data>
    </edge>
    <edge source="SAU" target="FRA">
      <data key="d0">76533</data>
    </edge>
    <edge source="SAU" target="GRC">
      <data key="d0">669068</data>
    </edge>
    <edge source="SAU" target="HKG">
      <data key="d0">62133</data>
    </edge>
    <edge source="SAU" target="IRL">
      <data key="d0">189067</data>
    </edge>
    <edge source="SAU" target="ITA">
      <data key="d0">689601</data>
    </edge>
    <edge source="SAU" target="JPN">
      <data key="d0">1136001</data>
    </edge>
    <edge source="SAU" target="JOR">
      <data key="d0">2988004</data>
    </edge>
    <edge source="SAU" target="KOR">
      <data key="d0">916268</data>
    </edge>
    <edge source="SAU" target="LBN">
      <data key="d0">445867</data>
    </edge>
    <edge source="SAU" target="MYS">
      <data key="d0">835734</data>
    </edge>
    <edge source="SAU" target="MUS">
      <data key="d0">390934</data>
    </edge>
    <edge source="SAU" target="MAR">
      <data key="d0">29067</data>
    </edge>
    <edge source="SAU" target="OMN">
      <data key="d0">584801</data>
    </edge>
    <edge source="SAU" target="NLD">
      <data key="d0">1212535</data>
    </edge>
    <edge source="SAU" target="PAK">
      <data key="d0">765601</data>
    </edge>
    <edge source="SAU" target="IND">
      <data key="d0">2839470</data>
    </edge>
    <edge source="SAU" target="SGP">
      <data key="d0">147467</data>
    </edge>
    <edge source="SAU" target="ZAF">
      <data key="d0">7788010</data>
    </edge>
    <edge source="SAU" target="ESP">
      <data key="d0">766668</data>
    </edge>
    <edge source="SAU" target="ARE">
      <data key="d0">3148804</data>
    </edge>
    <edge source="SAU" target="TUN">
      <data key="d0">200267</data>
    </edge>
    <edge source="SAU" target="TUR">
      <data key="d0">9230678</data>
    </edge>
    <edge source="SAU" target="UGA">
      <data key="d0">407467</data>
    </edge>
    <edge source="SAU" target="EGY">
      <data key="d0">2940804</data>
    </edge>
    <edge source="SAU" target="GBR">
      <data key="d0">707468</data>
    </edge>
    <edge source="SAU" target="TZA">
      <data key="d0">944801</data>
    </edge>
    <edge source="SAU" target="USA">
      <data key="d0">2533870</data>
    </edge>
    <edge source="SGP" target="ARG">
      <data key="d0">17045</data>
    </edge>
    <edge source="SGP" target="AUS">
      <data key="d0">2480774</data>
    </edge>
    <edge source="SGP" target="BEL">
      <data key="d0">399045</data>
    </edge>
    <edge source="SGP" target="BRA">
      <data key="d0">79279</data>
    </edge>
    <edge source="SGP" target="KHM">
      <data key="d0">98450</data>
    </edge>
    <edge source="SGP" target="CMR">
      <data key="d0">151367</data>
    </edge>
    <edge source="SGP" target="LKA">
      <data key="d0">1779214</data>
    </edge>
    <edge source="SGP" target="CHL">
      <data key="d0">21667</data>
    </edge>
    <edge source="SGP" target="CHN">
      <data key="d0">5304005</data>
    </edge>
    <edge source="SGP" target="CZE">
      <data key="d0">321884</data>
    </edge>
    <edge source="SGP" target="FRA">
      <data key="d0">245800</data>
    </edge>
    <edge source="SGP" target="DEU">
      <data key="d0">175553</data>
    </edge>
    <edge source="SGP" target="HKG">
      <data key="d0">6363858</data>
    </edge>
    <edge source="SGP" target="ITA">
      <data key="d0">24495</data>
    </edge>
    <edge source="SGP" target="JPN">
      <data key="d0">2766490</data>
    </edge>
    <edge source="SGP" target="KOR">
      <data key="d0">5304703</data>
    </edge>
    <edge source="SGP" target="MDG">
      <data key="d0">42384</data>
    </edge>
    <edge source="SGP" target="MYS">
      <data key="d0">54271754</data>
    </edge>
    <edge source="SGP" target="MUS">
      <data key="d0">365868</data>
    </edge>
    <edge source="SGP" target="MAR">
      <data key="d0">1366203</data>
    </edge>
    <edge source="SGP" target="NLD">
      <data key="d0">1015731</data>
    </edge>
    <edge source="SGP" target="NZL">
      <data key="d0">592639</data>
    </edge>
    <edge source="SGP" target="NOR">
      <data key="d0">51784</data>
    </edge>
    <edge source="SGP" target="PAK">
      <data key="d0">479958</data>
    </edge>
    <edge source="SGP" target="PHL">
      <data key="d0">4209254</data>
    </edge>
    <edge source="SGP" target="POL">
      <data key="d0">147705</data>
    </edge>
    <edge source="SGP" target="RUS">
      <data key="d0">41852</data>
    </edge>
    <edge source="SGP" target="SAU">
      <data key="d0">132515</data>
    </edge>
    <edge source="SGP" target="IND">
      <data key="d0">6559809</data>
    </edge>
    <edge source="SGP" target="VNM">
      <data key="d0">5856252</data>
    </edge>
    <edge source="SGP" target="ZAF">
      <data key="d0">904513</data>
    </edge>
    <edge source="SGP" target="ZWE">
      <data key="d0">13029</data>
    </edge>
    <edge source="SGP" target="SWE">
      <data key="d0">220824</data>
    </edge>
    <edge source="SGP" target="CHE">
      <data key="d0">49068</data>
    </edge>
    <edge source="SGP" target="THA">
      <data key="d0">31584428</data>
    </edge>
    <edge source="SGP" target="ARE">
      <data key="d0">391781</data>
    </edge>
    <edge source="SGP" target="EGY">
      <data key="d0">310364</data>
    </edge>
    <edge source="SGP" target="GBR">
      <data key="d0">679442</data>
    </edge>
    <edge source="SGP" target="TZA">
      <data key="d0">187725</data>
    </edge>
    <edge source="SGP" target="USA">
      <data key="d0">2396785</data>
    </edge>
    <edge source="VNM" target="JPN">
      <data key="d0">1559000</data>
    </edge>
    <edge source="VNM" target="MYS">
      <data key="d0">183000</data>
    </edge>
    <edge source="THA" target="ARG">
      <data key="d0">17560</data>
    </edge>
    <edge source="THA" target="AUS">
      <data key="d0">2916623</data>
    </edge>
    <edge source="THA" target="BEL">
      <data key="d0">368674</data>
    </edge>
    <edge source="THA" target="KHM">
      <data key="d0">147738</data>
    </edge>
    <edge source="THA" target="CAN">
      <data key="d0">55592</data>
    </edge>
    <edge source="THA" target="LKA">
      <data key="d0">432277</data>
    </edge>
    <edge source="THA" target="CHL">
      <data key="d0">45779</data>
    </edge>
    <edge source="THA" target="CHN">
      <data key="d0">3641867</data>
    </edge>
    <edge source="THA" target="FRA">
      <data key="d0">897677</data>
    </edge>
    <edge source="THA" target="DEU">
      <data key="d0">533572</data>
    </edge>
    <edge source="THA" target="HKG">
      <data key="d0">1239877</data>
    </edge>
    <edge source="THA" target="IDN">
      <data key="d0">8331641</data>
    </edge>
    <edge source="THA" target="IRL">
      <data key="d0">1065006</data>
    </edge>
    <edge source="THA" target="ITA">
      <data key="d0">169750</data>
    </edge>
    <edge source="THA" target="JPN">
      <data key="d0">28758616</data>
    </edge>
    <edge source="THA" target="KOR">
      <data key="d0">779333</data>
    </edge>
    <edge source="THA" target="MYS">
      <data key="d0">7071008</data>
    </edge>
    <edge source="THA" target="MUS">
      <data key="d0">106096</data>
    </edge>
    <edge source="THA" target="NLD">
      <data key="d0">738743</data>
    </edge>
    <edge source="THA" target="NZL">
      <data key="d0">3253381</data>
    </edge>
    <edge source="THA" target="PAK">
      <data key="d0">690903</data>
    </edge>
    <edge source="THA" target="PHL">
      <data key="d0">8225201</data>
    </edge>
    <edge source="THA" target="SAU">
      <data key="d0">247968</data>
    </edge>
    <edge source="THA" target="IND">
      <data key="d0">1457912</data>
    </edge>
    <edge source="THA" target="SGP">
      <data key="d0">7481610</data>
    </edge>
    <edge source="THA" target="VNM">
      <data key="d0">4152007</data>
    </edge>
    <edge source="THA" target="ZAF">
      <data key="d0">225312</data>
    </edge>
    <edge source="THA" target="ESP">
      <data key="d0">709058</data>
    </edge>
    <edge source="THA" target="SWE">
      <data key="d0">727219</data>
    </edge>
    <edge source="THA" target="ARE">
      <data key="d0">74899</data>
    </edge>
    <edge source="THA" target="TUR">
      <data key="d0">477455</data>
    </edge>
    <edge source="THA" target="EGY">
      <data key="d0">19190</data>
    </edge>
    <edge source="THA" target="GBR">
      <data key="d0">398139</data>
    </edge>
    <edge source="THA" target="USA">
      <data key="d0">478759</data>
    </edge>
    <edge source="TZA" target="BEL">
      <data key="d0">12552</data>
    </edge>
    <edge source="TZA" target="UGA">
      <data key="d0">24404</data>
    </edge>
    <edge source="AUT" target="ARG">
      <data key="d0">41084</data>
    </edge>
    <edge source="AUT" target="AUS">
      <data key="d0">428836</data>
    </edge>
    <edge source="AUT" target="BEL">
      <data key="d0">1288516</data>
    </edge>
    <edge source="AUT" target="BRA">
      <data key="d0">166275</data>
    </edge>
    <edge source="AUT" target="BGR">
      <data key="d0">268583</data>
    </edge>
    <edge source="AUT" target="BLR">
      <data key="d0">51388</data>
    </edge>
    <edge source="AUT" target="CAN">
      <data key="d0">384875</data>
    </edge>
    <edge source="AUT" target="CHL">
      <data key="d0">16059</data>
    </edge>
    <edge source="AUT" target="CHN">
      <data key="d0">245967</data>
    </edge>
    <edge source="AUT" target="COL">
      <data key="d0">12044</data>
    </edge>
    <edge source="AUT" target="HRV">
      <data key="d0">1880885</data>
    </edge>
    <edge source="AUT" target="CZE">
      <data key="d0">1943380</data>
    </edge>
    <edge source="AUT" target="DNK">
      <data key="d0">430442</data>
    </edge>
    <edge source="AUT" target="FIN">
      <data key="d0">472998</data>
    </edge>
    <edge source="AUT" target="FRA">
      <data key="d0">5970253</data>
    </edge>
    <edge source="AUT" target="DEU">
      <data key="d0">17628458</data>
    </edge>
    <edge source="AUT" target="GRC">
      <data key="d0">660819</data>
    </edge>
    <edge source="AUT" target="GTM">
      <data key="d0">30445</data>
    </edge>
    <edge source="AUT" target="HND">
      <data key="d0">15189</data>
    </edge>
    <edge source="AUT" target="HKG">
      <data key="d0">923179</data>
    </edge>
    <edge source="AUT" target="HUN">
      <data key="d0">4746440</data>
    </edge>
    <edge source="AUT" target="IDN">
      <data key="d0">35463</data>
    </edge>
    <edge source="AUT" target="IRL">
      <data key="d0">57009</data>
    </edge>
    <edge source="AUT" target="ISR">
      <data key="d0">114486</data>
    </edge>
    <edge source="AUT" target="ITA">
      <data key="d0">7020363</data>
    </edge>
    <edge source="AUT" target="JPN">
      <data key="d0">177450</data>
    </edge>
    <edge source="AUT" target="KAZ">
      <data key="d0">12446</data>
    </edge>
    <edge source="AUT" target="KOR">
      <data key="d0">255268</data>
    </edge>
    <edge source="AUT" target="LTU">
      <data key="d0">11241</data>
    </edge>
    <edge source="AUT" target="MEX">
      <data key="d0">34727</data>
    </edge>
    <edge source="AUT" target="NLD">
      <data key="d0">752889</data>
    </edge>
    <edge source="AUT" target="NZL">
      <data key="d0">44764</data>
    </edge>
    <edge source="AUT" target="NOR">
      <data key="d0">91067</data>
    </edge>
    <edge source="AUT" target="PHL">
      <data key="d0">53596</data>
    </edge>
    <edge source="AUT" target="POL">
      <data key="d0">4490369</data>
    </edge>
    <edge source="AUT" target="PRT">
      <data key="d0">159049</data>
    </edge>
    <edge source="AUT" target="ROU">
      <data key="d0">278085</data>
    </edge>
    <edge source="AUT" target="RUS">
      <data key="d0">205017</data>
    </edge>
    <edge source="AUT" target="SAU">
      <data key="d0">28638</data>
    </edge>
    <edge source="AUT" target="IND">
      <data key="d0">225559</data>
    </edge>
    <edge source="AUT" target="SGP">
      <data key="d0">54065</data>
    </edge>
    <edge source="AUT" target="SVK">
      <data key="d0">796582</data>
    </edge>
    <edge source="AUT" target="SVN">
      <data key="d0">3107508</data>
    </edge>
    <edge source="AUT" target="ZAF">
      <data key="d0">134559</data>
    </edge>
    <edge source="AUT" target="ESP">
      <data key="d0">1097751</data>
    </edge>
    <edge source="AUT" target="SWE">
      <data key="d0">286917</data>
    </edge>
    <edge source="AUT" target="CHE">
      <data key="d0">2238527</data>
    </edge>
    <edge source="AUT" target="THA">
      <data key="d0">1528997</data>
    </edge>
    <edge source="AUT" target="ARE">
      <data key="d0">18267</data>
    </edge>
    <edge source="AUT" target="TUN">
      <data key="d0">52258</data>
    </edge>
    <edge source="AUT" target="TUR">
      <data key="d0">308797</data>
    </edge>
    <edge source="AUT" target="UKR">
      <data key="d0">250316</data>
    </edge>
    <edge source="AUT" target="MKD">
      <data key="d0">294344</data>
    </edge>
    <edge source="AUT" target="EGY">
      <data key="d0">58012</data>
    </edge>
    <edge source="AUT" target="GBR">
      <data key="d0">2383524</data>
    </edge>
    <edge source="AUT" target="USA">
      <data key="d0">10223554</data>
    </edge>
    <edge source="AUT" target="SRB">
      <data key="d0">659079</data>
    </edge>
    <edge source="BGR" target="ALB">
      <data key="d0">167234</data>
    </edge>
    <edge source="BGR" target="AZE">
      <data key="d0">21009</data>
    </edge>
    <edge source="BGR" target="AUT">
      <data key="d0">1104866</data>
    </edge>
    <edge source="BGR" target="BLR">
      <data key="d0">316643</data>
    </edge>
    <edge source="BGR" target="CZE">
      <data key="d0">32650</data>
    </edge>
    <edge source="BGR" target="GEO">
      <data key="d0">16559</data>
    </edge>
    <edge source="BGR" target="DEU">
      <data key="d0">12860</data>
    </edge>
    <edge source="BGR" target="GRC">
      <data key="d0">8851675</data>
    </edge>
    <edge source="BGR" target="HUN">
      <data key="d0">60728</data>
    </edge>
    <edge source="BGR" target="IDN">
      <data key="d0">13512</data>
    </edge>
    <edge source="BGR" target="ISR">
      <data key="d0">369492</data>
    </edge>
    <edge source="BGR" target="ITA">
      <data key="d0">294474</data>
    </edge>
    <edge source="BGR" target="JPN">
      <data key="d0">19671</data>
    </edge>
    <edge source="BGR" target="JOR">
      <data key="d0">1110346</data>
    </edge>
    <edge source="BGR" target="MDA">
      <data key="d0">36493</data>
    </edge>
    <edge source="BGR" target="MAR">
      <data key="d0">39486</data>
    </edge>
    <edge source="BGR" target="NLD">
      <data key="d0">16985</data>
    </edge>
    <edge source="BGR" target="POL">
      <data key="d0">141041</data>
    </edge>
    <edge source="BGR" target="ROU">
      <data key="d0">2873351</data>
    </edge>
    <edge source="BGR" target="RUS">
      <data key="d0">125646</data>
    </edge>
    <edge source="BGR" target="SVK">
      <data key="d0">23923</data>
    </edge>
    <edge source="BGR" target="ESP">
      <data key="d0">108432</data>
    </edge>
    <edge source="BGR" target="CHE">
      <data key="d0">47909</data>
    </edge>
    <edge source="BGR" target="TUN">
      <data key="d0">20989</data>
    </edge>
    <edge source="BGR" target="TUR">
      <data key="d0">4295384</data>
    </edge>
    <edge source="BGR" target="UKR">
      <data key="d0">1072738</data>
    </edge>
    <edge source="BGR" target="MKD">
      <data key="d0">1792341</data>
    </edge>
    <edge source="BGR" target="GBR">
      <data key="d0">10195</data>
    </edge>
    <edge source="BGR" target="USA">
      <data key="d0">42196</data>
    </edge>
    <edge source="BGR" target="SRB">
      <data key="d0">1410491</data>
    </edge>
    <edge source="BLR" target="AUT">
      <data key="d0">45700</data>
    </edge>
    <edge source="BLR" target="CZE">
      <data key="d0">98700</data>
    </edge>
    <edge source="BLR" target="EST">
      <data key="d0">303200</data>
    </edge>
    <edge source="BLR" target="DEU">
      <data key="d0">1531200</data>
    </edge>
    <edge source="BLR" target="ITA">
      <data key="d0">179900</data>
    </edge>
    <edge source="BLR" target="LVA">
      <data key="d0">2754300</data>
    </edge>
    <edge source="BLR" target="LTU">
      <data key="d0">5824100</data>
    </edge>
    <edge source="BLR" target="MDA">
      <data key="d0">39700</data>
    </edge>
    <edge source="BLR" target="NLD">
      <data key="d0">90200</data>
    </edge>
    <edge source="BLR" target="POL">
      <data key="d0">105400</data>
    </edge>
    <edge source="BLR" target="RUS">
      <data key="d0">6047000</data>
    </edge>
    <edge source="BLR" target="SVK">
      <data key="d0">29500</data>
    </edge>
    <edge source="BLR" target="UKR">
      <data key="d0">1053900</data>
    </edge>
    <edge source="BLR" target="USA">
      <data key="d0">84700</data>
    </edge>
    <edge source="HRV" target="AUT">
      <data key="d0">2440339</data>
    </edge>
    <edge source="HRV" target="CZE">
      <data key="d0">874674</data>
    </edge>
    <edge source="HRV" target="DEU">
      <data key="d0">143794</data>
    </edge>
    <edge source="HRV" target="HUN">
      <data key="d0">177745</data>
    </edge>
    <edge source="HRV" target="ITA">
      <data key="d0">2087531</data>
    </edge>
    <edge source="HRV" target="POL">
      <data key="d0">70429</data>
    </edge>
    <edge source="HRV" target="RUS">
      <data key="d0">580061</data>
    </edge>
    <edge source="HRV" target="SVN">
      <data key="d0">3063140</data>
    </edge>
    <edge source="HRV" target="MKD">
      <data key="d0">38751</data>
    </edge>
    <edge source="HRV" target="USA">
      <data key="d0">39471</data>
    </edge>
    <edge source="HRV" target="SRB">
      <data key="d0">714782</data>
    </edge>
    <edge source="CZE" target="ARG">
      <data key="d0">81632</data>
    </edge>
    <edge source="CZE" target="AUS">
      <data key="d0">1519502</data>
    </edge>
    <edge source="CZE" target="AUT">
      <data key="d0">8090281</data>
    </edge>
    <edge source="CZE" target="BEL">
      <data key="d0">766991</data>
    </edge>
    <edge source="CZE" target="BGR">
      <data key="d0">250290</data>
    </edge>
    <edge source="CZE" target="BLR">
      <data key="d0">234378</data>
    </edge>
    <edge source="CZE" target="CAN">
      <data key="d0">4011295</data>
    </edge>
    <edge source="CZE" target="CHL">
      <data key="d0">432770</data>
    </edge>
    <edge source="CZE" target="COL">
      <data key="d0">345199</data>
    </edge>
    <edge source="CZE" target="HRV">
      <data key="d0">141951</data>
    </edge>
    <edge source="CZE" target="DNK">
      <data key="d0">237427</data>
    </edge>
    <edge source="CZE" target="ECU">
      <data key="d0">442063</data>
    </edge>
    <edge source="CZE" target="ETH">
      <data key="d0">15759</data>
    </edge>
    <edge source="CZE" target="EST">
      <data key="d0">57092</data>
    </edge>
    <edge source="CZE" target="FIN">
      <data key="d0">337244</data>
    </edge>
    <edge source="CZE" target="FRA">
      <data key="d0">9048132</data>
    </edge>
    <edge source="CZE" target="DEU">
      <data key="d0">26877922</data>
    </edge>
    <edge source="CZE" target="GHA">
      <data key="d0">410739</data>
    </edge>
    <edge source="CZE" target="GRC">
      <data key="d0">30540</data>
    </edge>
    <edge source="CZE" target="HUN">
      <data key="d0">2226489</data>
    </edge>
    <edge source="CZE" target="IDN">
      <data key="d0">514837</data>
    </edge>
    <edge source="CZE" target="IRL">
      <data key="d0">11357</data>
    </edge>
    <edge source="CZE" target="ISR">
      <data key="d0">11774</data>
    </edge>
    <edge source="CZE" target="ITA">
      <data key="d0">6615890</data>
    </edge>
    <edge source="CZE" target="JPN">
      <data key="d0">225259</data>
    </edge>
    <edge source="CZE" target="JOR">
      <data key="d0">16250</data>
    </edge>
    <edge source="CZE" target="KOR">
      <data key="d0">378523</data>
    </edge>
    <edge source="CZE" target="LBN">
      <data key="d0">13348</data>
    </edge>
    <edge source="CZE" target="LVA">
      <data key="d0">41549</data>
    </edge>
    <edge source="CZE" target="LTU">
      <data key="d0">224561</data>
    </edge>
    <edge source="CZE" target="MDA">
      <data key="d0">41249</data>
    </edge>
    <edge source="CZE" target="NLD">
      <data key="d0">1941980</data>
    </edge>
    <edge source="CZE" target="NOR">
      <data key="d0">57093</data>
    </edge>
    <edge source="CZE" target="PAK">
      <data key="d0">362024</data>
    </edge>
    <edge source="CZE" target="PER">
      <data key="d0">370146</data>
    </edge>
    <edge source="CZE" target="POL">
      <data key="d0">13947946</data>
    </edge>
    <edge source="CZE" target="ROU">
      <data key="d0">1019691</data>
    </edge>
    <edge source="CZE" target="RUS">
      <data key="d0">20342917</data>
    </edge>
    <edge source="CZE" target="SAU">
      <data key="d0">23618</data>
    </edge>
    <edge source="CZE" target="IND">
      <data key="d0">754999</data>
    </edge>
    <edge source="CZE" target="SGP">
      <data key="d0">130996</data>
    </edge>
    <edge source="CZE" target="SVK">
      <data key="d0">22897545</data>
    </edge>
    <edge source="CZE" target="SVN">
      <data key="d0">3692924</data>
    </edge>
    <edge source="CZE" target="ZAF">
      <data key="d0">115498</data>
    </edge>
    <edge source="CZE" target="ZWE">
      <data key="d0">22698</data>
    </edge>
    <edge source="CZE" target="ESP">
      <data key="d0">903323</data>
    </edge>
    <edge source="CZE" target="SWE">
      <data key="d0">1290577</data>
    </edge>
    <edge source="CZE" target="CHE">
      <data key="d0">2128982</data>
    </edge>
    <edge source="CZE" target="THA">
      <data key="d0">48933</data>
    </edge>
    <edge source="CZE" target="TUN">
      <data key="d0">42498</data>
    </edge>
    <edge source="CZE" target="TUR">
      <data key="d0">686049</data>
    </edge>
    <edge source="CZE" target="UKR">
      <data key="d0">1684650</data>
    </edge>
    <edge source="CZE" target="MKD">
      <data key="d0">68062</data>
    </edge>
    <edge source="CZE" target="EGY">
      <data key="d0">163757</data>
    </edge>
    <edge source="CZE" target="GBR">
      <data key="d0">1854875</data>
    </edge>
    <edge source="CZE" target="USA">
      <data key="d0">6295722</data>
    </edge>
    <edge source="CZE" target="SRB">
      <data key="d0">1948926</data>
    </edge>
    <edge source="DNK" target="DZA">
      <data key="d0">20477</data>
    </edge>
    <edge source="DNK" target="ARG">
      <data key="d0">43522</data>
    </edge>
    <edge source="DNK" target="AUS">
      <data key="d0">66702</data>
    </edge>
    <edge source="DNK" target="AUT">
      <data key="d0">297252</data>
    </edge>
    <edge source="DNK" target="BEL">
      <data key="d0">1012310</data>
    </edge>
    <edge source="DNK" target="BRA">
      <data key="d0">75516</data>
    </edge>
    <edge source="DNK" target="CAN">
      <data key="d0">66844</data>
    </edge>
    <edge source="DNK" target="LKA">
      <data key="d0">18083</data>
    </edge>
    <edge source="DNK" target="CZE">
      <data key="d0">412167</data>
    </edge>
    <edge source="DNK" target="ECU">
      <data key="d0">51043</data>
    </edge>
    <edge source="DNK" target="EST">
      <data key="d0">39206</data>
    </edge>
    <edge source="DNK" target="FIN">
      <data key="d0">5641925</data>
    </edge>
    <edge source="DNK" target="FRA">
      <data key="d0">1292410</data>
    </edge>
    <edge source="DNK" target="DEU">
      <data key="d0">6238659</data>
    </edge>
    <edge source="DNK" target="GRC">
      <data key="d0">634451</data>
    </edge>
    <edge source="DNK" target="GTM">
      <data key="d0">16773</data>
    </edge>
    <edge source="DNK" target="HND">
      <data key="d0">215155</data>
    </edge>
    <edge source="DNK" target="HUN">
      <data key="d0">552940</data>
    </edge>
    <edge source="DNK" target="IDN">
      <data key="d0">46511</data>
    </edge>
    <edge source="DNK" target="IRL">
      <data key="d0">23042</data>
    </edge>
    <edge source="DNK" target="ITA">
      <data key="d0">207318</data>
    </edge>
    <edge source="DNK" target="JPN">
      <data key="d0">83055</data>
    </edge>
    <edge source="DNK" target="KOR">
      <data key="d0">53010</data>
    </edge>
    <edge source="DNK" target="LBN">
      <data key="d0">40866</data>
    </edge>
    <edge source="DNK" target="LVA">
      <data key="d0">99992</data>
    </edge>
    <edge source="DNK" target="LTU">
      <data key="d0">63562</data>
    </edge>
    <edge source="DNK" target="MWI">
      <data key="d0">58001</data>
    </edge>
    <edge source="DNK" target="MYS">
      <data key="d0">40763</data>
    </edge>
    <edge source="DNK" target="MEX">
      <data key="d0">95871</data>
    </edge>
    <edge source="DNK" target="NLD">
      <data key="d0">2992465</data>
    </edge>
    <edge source="DNK" target="NOR">
      <data key="d0">2319647</data>
    </edge>
    <edge source="DNK" target="PHL">
      <data key="d0">25892</data>
    </edge>
    <edge source="DNK" target="POL">
      <data key="d0">870599</data>
    </edge>
    <edge source="DNK" target="PRT">
      <data key="d0">151411</data>
    </edge>
    <edge source="DNK" target="RUS">
      <data key="d0">85697</data>
    </edge>
    <edge source="DNK" target="SAU">
      <data key="d0">431503</data>
    </edge>
    <edge source="DNK" target="SGP">
      <data key="d0">44348</data>
    </edge>
    <edge source="DNK" target="SVK">
      <data key="d0">103908</data>
    </edge>
    <edge source="DNK" target="VNM">
      <data key="d0">19110</data>
    </edge>
    <edge source="DNK" target="ZAF">
      <data key="d0">721816</data>
    </edge>
    <edge source="DNK" target="ZWE">
      <data key="d0">15499</data>
    </edge>
    <edge source="DNK" target="ESP">
      <data key="d0">2685601</data>
    </edge>
    <edge source="DNK" target="SWE">
      <data key="d0">9546096</data>
    </edge>
    <edge source="DNK" target="CHE">
      <data key="d0">392079</data>
    </edge>
    <edge source="DNK" target="THA">
      <data key="d0">67095</data>
    </edge>
    <edge source="DNK" target="TUN">
      <data key="d0">132136</data>
    </edge>
    <edge source="DNK" target="TUR">
      <data key="d0">39854</data>
    </edge>
    <edge source="DNK" target="UKR">
      <data key="d0">74481</data>
    </edge>
    <edge source="DNK" target="EGY">
      <data key="d0">13923</data>
    </edge>
    <edge source="DNK" target="GBR">
      <data key="d0">2042489</data>
    </edge>
    <edge source="DNK" target="USA">
      <data key="d0">4453417</data>
    </edge>
    <edge source="DNK" target="SRB">
      <data key="d0">25380</data>
    </edge>
    <edge source="HUN" target="AUS">
      <data key="d0">72000</data>
    </edge>
    <edge source="HUN" target="AUT">
      <data key="d0">13050000</data>
    </edge>
    <edge source="HUN" target="BEL">
      <data key="d0">217000</data>
    </edge>
    <edge source="HUN" target="BGR">
      <data key="d0">41000</data>
    </edge>
    <edge source="HUN" target="CAN">
      <data key="d0">11000</data>
    </edge>
    <edge source="HUN" target="CHN">
      <data key="d0">42000</data>
    </edge>
    <edge source="HUN" target="HRV">
      <data key="d0">2223000</data>
    </edge>
    <edge source="HUN" target="CZE">
      <data key="d0">10081000</data>
    </edge>
    <edge source="HUN" target="DNK">
      <data key="d0">398000</data>
    </edge>
    <edge source="HUN" target="FIN">
      <data key="d0">314000</data>
    </edge>
    <edge source="HUN" target="FRA">
      <data key="d0">835000</data>
    </edge>
    <edge source="HUN" target="DEU">
      <data key="d0">18200000</data>
    </edge>
    <edge source="HUN" target="GRC">
      <data key="d0">862000</data>
    </edge>
    <edge source="HUN" target="ISR">
      <data key="d0">318000</data>
    </edge>
    <edge source="HUN" target="ITA">
      <data key="d0">6177000</data>
    </edge>
    <edge source="HUN" target="JPN">
      <data key="d0">4720000</data>
    </edge>
    <edge source="HUN" target="JOR">
      <data key="d0">20000</data>
    </edge>
    <edge source="HUN" target="KOR">
      <data key="d0">437000</data>
    </edge>
    <edge source="HUN" target="MDA">
      <data key="d0">18000</data>
    </edge>
    <edge source="HUN" target="MAR">
      <data key="d0">28000</data>
    </edge>
    <edge source="HUN" target="NLD">
      <data key="d0">325000</data>
    </edge>
    <edge source="HUN" target="POL">
      <data key="d0">5178000</data>
    </edge>
    <edge source="HUN" target="ROU">
      <data key="d0">10935000</data>
    </edge>
    <edge source="HUN" target="RUS">
      <data key="d0">142000</data>
    </edge>
    <edge source="HUN" target="SAU">
      <data key="d0">49000</data>
    </edge>
    <edge source="HUN" target="SVK">
      <data key="d0">5618000</data>
    </edge>
    <edge source="HUN" target="SVN">
      <data key="d0">6069000</data>
    </edge>
    <edge source="HUN" target="ESP">
      <data key="d0">985000</data>
    </edge>
    <edge source="HUN" target="SWE">
      <data key="d0">1845000</data>
    </edge>
    <edge source="HUN" target="CHE">
      <data key="d0">338000</data>
    </edge>
    <edge source="HUN" target="TUR">
      <data key="d0">2396000</data>
    </edge>
    <edge source="HUN" target="UKR">
      <data key="d0">592000</data>
    </edge>
    <edge source="HUN" target="MKD">
      <data key="d0">149000</data>
    </edge>
    <edge source="HUN" target="EGY">
      <data key="d0">936000</data>
    </edge>
    <edge source="HUN" target="GBR">
      <data key="d0">775000</data>
    </edge>
    <edge source="HUN" target="USA">
      <data key="d0">1984000</data>
    </edge>
    <edge source="HUN" target="SRB">
      <data key="d0">5836000</data>
    </edge>
    <edge source="KAZ" target="KGZ">
      <data key="d0">30000</data>
    </edge>
    <edge source="KAZ" target="RUS">
      <data key="d0">4142100</data>
    </edge>
    <edge source="LTU" target="AUT">
      <data key="d0">206279</data>
    </edge>
    <edge source="LTU" target="BEL">
      <data key="d0">25302</data>
    </edge>
    <edge source="LTU" target="BLR">
      <data key="d0">300139</data>
    </edge>
    <edge source="LTU" target="CZE">
      <data key="d0">3193629</data>
    </edge>
    <edge source="LTU" target="DNK">
      <data key="d0">11100</data>
    </edge>
    <edge source="LTU" target="EST">
      <data key="d0">595960</data>
    </edge>
    <edge source="LTU" target="DEU">
      <data key="d0">34913</data>
    </edge>
    <edge source="LTU" target="HUN">
      <data key="d0">10900</data>
    </edge>
    <edge source="LTU" target="LVA">
      <data key="d0">897445</data>
    </edge>
    <edge source="LTU" target="MDA">
      <data key="d0">18066</data>
    </edge>
    <edge source="LTU" target="NLD">
      <data key="d0">11062</data>
    </edge>
    <edge source="LTU" target="POL">
      <data key="d0">897599</data>
    </edge>
    <edge source="LTU" target="ROU">
      <data key="d0">674527</data>
    </edge>
    <edge source="LTU" target="RUS">
      <data key="d0">239238</data>
    </edge>
    <edge source="LTU" target="UKR">
      <data key="d0">1074992</data>
    </edge>
    <edge source="LTU" target="GBR">
      <data key="d0">14820</data>
    </edge>
    <edge source="LTU" target="USA">
      <data key="d0">304567</data>
    </edge>
    <edge source="NOR" target="AUS">
      <data key="d0">218326</data>
    </edge>
    <edge source="NOR" target="AUT">
      <data key="d0">1462144</data>
    </edge>
    <edge source="NOR" target="BEL">
      <data key="d0">2681411</data>
    </edge>
    <edge source="NOR" target="BOL">
      <data key="d0">17517</data>
    </edge>
    <edge source="NOR" target="BRA">
      <data key="d0">175734</data>
    </edge>
    <edge source="NOR" target="CAN">
      <data key="d0">141637</data>
    </edge>
    <edge source="NOR" target="CHN">
      <data key="d0">22492</data>
    </edge>
    <edge source="NOR" target="COL">
      <data key="d0">723132</data>
    </edge>
    <edge source="NOR" target="CZE">
      <data key="d0">65034</data>
    </edge>
    <edge source="NOR" target="DNK">
      <data key="d0">11240089</data>
    </edge>
    <edge source="NOR" target="EST">
      <data key="d0">38150</data>
    </edge>
    <edge source="NOR" target="FIN">
      <data key="d0">3887995</data>
    </edge>
    <edge source="NOR" target="FRA">
      <data key="d0">8161010</data>
    </edge>
    <edge source="NOR" target="DEU">
      <data key="d0">94316329</data>
    </edge>
    <edge source="NOR" target="GHA">
      <data key="d0">16329</data>
    </edge>
    <edge source="NOR" target="GRC">
      <data key="d0">708195</data>
    </edge>
    <edge source="NOR" target="HUN">
      <data key="d0">59527</data>
    </edge>
    <edge source="NOR" target="IRL">
      <data key="d0">372612</data>
    </edge>
    <edge source="NOR" target="ITA">
      <data key="d0">13812708</data>
    </edge>
    <edge source="NOR" target="JPN">
      <data key="d0">22819383</data>
    </edge>
    <edge source="NOR" target="JOR">
      <data key="d0">10823</data>
    </edge>
    <edge source="NOR" target="KOR">
      <data key="d0">208162</data>
    </edge>
    <edge source="NOR" target="LBN">
      <data key="d0">39324</data>
    </edge>
    <edge source="NOR" target="LVA">
      <data key="d0">18926</data>
    </edge>
    <edge source="NOR" target="LTU">
      <data key="d0">74623</data>
    </edge>
    <edge source="NOR" target="MAR">
      <data key="d0">93229</data>
    </edge>
    <edge source="NOR" target="MOZ">
      <data key="d0">46254</data>
    </edge>
    <edge source="NOR" target="NLD">
      <data key="d0">15161228</data>
    </edge>
    <edge source="NOR" target="NZL">
      <data key="d0">27188</data>
    </edge>
    <edge source="NOR" target="POL">
      <data key="d0">5773996</data>
    </edge>
    <edge source="NOR" target="PRT">
      <data key="d0">194797</data>
    </edge>
    <edge source="NOR" target="RUS">
      <data key="d0">187750</data>
    </edge>
    <edge source="NOR" target="IND">
      <data key="d0">1269994</data>
    </edge>
    <edge source="NOR" target="SGP">
      <data key="d0">255746</data>
    </edge>
    <edge source="NOR" target="SVN">
      <data key="d0">207118</data>
    </edge>
    <edge source="NOR" target="ZAF">
      <data key="d0">18914</data>
    </edge>
    <edge source="NOR" target="ESP">
      <data key="d0">1381350</data>
    </edge>
    <edge source="NOR" target="SWE">
      <data key="d0">18415326</data>
    </edge>
    <edge source="NOR" target="CHE">
      <data key="d0">107485</data>
    </edge>
    <edge source="NOR" target="ARE">
      <data key="d0">9244974</data>
    </edge>
    <edge source="NOR" target="TUR">
      <data key="d0">104527</data>
    </edge>
    <edge source="NOR" target="UKR">
      <data key="d0">147170</data>
    </edge>
    <edge source="NOR" target="EGY">
      <data key="d0">45411</data>
    </edge>
    <edge source="NOR" target="GBR">
      <data key="d0">57229724</data>
    </edge>
    <edge source="NOR" target="USA">
      <data key="d0">11233828</data>
    </edge>
    <edge source="POL" target="DZA">
      <data key="d0">102000</data>
    </edge>
    <edge source="POL" target="ARG">
      <data key="d0">930000</data>
    </edge>
    <edge source="POL" target="AUT">
      <data key="d0">5597000</data>
    </edge>
    <edge source="POL" target="BEL">
      <data key="d0">5468000</data>
    </edge>
    <edge source="POL" target="BOL">
      <data key="d0">60000</data>
    </edge>
    <edge source="POL" target="BRA">
      <data key="d0">465000</data>
    </edge>
    <edge source="POL" target="BGR">
      <data key="d0">112000</data>
    </edge>
    <edge source="POL" target="BLR">
      <data key="d0">623000</data>
    </edge>
    <edge source="POL" target="CMR">
      <data key="d0">50000</data>
    </edge>
    <edge source="POL" target="CAN">
      <data key="d0">649000</data>
    </edge>
    <edge source="POL" target="CHL">
      <data key="d0">437000</data>
    </edge>
    <edge source="POL" target="CHN">
      <data key="d0">1162000</data>
    </edge>
    <edge source="POL" target="COL">
      <data key="d0">638000</data>
    </edge>
    <edge source="POL" target="HRV">
      <data key="d0">103000</data>
    </edge>
    <edge source="POL" target="CZE">
      <data key="d0">44056000</data>
    </edge>
    <edge source="POL" target="DNK">
      <data key="d0">3900000</data>
    </edge>
    <edge source="POL" target="ECU">
      <data key="d0">602000</data>
    </edge>
    <edge source="POL" target="EST">
      <data key="d0">52000</data>
    </edge>
    <edge source="POL" target="FIN">
      <data key="d0">8584000</data>
    </edge>
    <edge source="POL" target="FRA">
      <data key="d0">8571000</data>
    </edge>
    <edge source="POL" target="DEU">
      <data key="d0">34389000</data>
    </edge>
    <edge source="POL" target="GHA">
      <data key="d0">746000</data>
    </edge>
    <edge source="POL" target="GRC">
      <data key="d0">221000</data>
    </edge>
    <edge source="POL" target="GTM">
      <data key="d0">94000</data>
    </edge>
    <edge source="POL" target="HKG">
      <data key="d0">199000</data>
    </edge>
    <edge source="POL" target="HUN">
      <data key="d0">4421000</data>
    </edge>
    <edge source="POL" target="ISR">
      <data key="d0">497000</data>
    </edge>
    <edge source="POL" target="ITA">
      <data key="d0">4012000</data>
    </edge>
    <edge source="POL" target="CIV">
      <data key="d0">490000</data>
    </edge>
    <edge source="POL" target="JPN">
      <data key="d0">87000</data>
    </edge>
    <edge source="POL" target="LVA">
      <data key="d0">154000</data>
    </edge>
    <edge source="POL" target="LTU">
      <data key="d0">1169000</data>
    </edge>
    <edge source="POL" target="MYS">
      <data key="d0">205000</data>
    </edge>
    <edge source="POL" target="MRT">
      <data key="d0">68000</data>
    </edge>
    <edge source="POL" target="MEX">
      <data key="d0">253000</data>
    </edge>
    <edge source="POL" target="MDA">
      <data key="d0">54000</data>
    </edge>
    <edge source="POL" target="MAR">
      <data key="d0">198000</data>
    </edge>
    <edge source="POL" target="NLD">
      <data key="d0">7065000</data>
    </edge>
    <edge source="POL" target="NER">
      <data key="d0">445000</data>
    </edge>
    <edge source="POL" target="NOR">
      <data key="d0">5049000</data>
    </edge>
    <edge source="POL" target="PER">
      <data key="d0">133000</data>
    </edge>
    <edge source="POL" target="ROU">
      <data key="d0">4279000</data>
    </edge>
    <edge source="POL" target="RUS">
      <data key="d0">650000</data>
    </edge>
    <edge source="POL" target="SEN">
      <data key="d0">371000</data>
    </edge>
    <edge source="POL" target="SGP">
      <data key="d0">516000</data>
    </edge>
    <edge source="POL" target="SVK">
      <data key="d0">5205000</data>
    </edge>
    <edge source="POL" target="SVN">
      <data key="d0">549000</data>
    </edge>
    <edge source="POL" target="ESP">
      <data key="d0">1231000</data>
    </edge>
    <edge source="POL" target="SWE">
      <data key="d0">36089000</data>
    </edge>
    <edge source="POL" target="THA">
      <data key="d0">245000</data>
    </edge>
    <edge source="POL" target="ARE">
      <data key="d0">253000</data>
    </edge>
    <edge source="POL" target="TUR">
      <data key="d0">471000</data>
    </edge>
    <edge source="POL" target="UKR">
      <data key="d0">2430000</data>
    </edge>
    <edge source="POL" target="GBR">
      <data key="d0">7925000</data>
    </edge>
    <edge source="POL" target="USA">
      <data key="d0">931000</data>
    </edge>
    <edge source="POL" target="URY">
      <data key="d0">123000</data>
    </edge>
    <edge source="POL" target="SRB">
      <data key="d0">53000</data>
    </edge>
    <edge source="ROU" target="ALB">
      <data key="d0">11000</data>
    </edge>
    <edge source="ROU" target="DZA">
      <data key="d0">1312000</data>
    </edge>
    <edge source="ROU" target="ARG">
      <data key="d0">794000</data>
    </edge>
    <edge source="ROU" target="AUT">
      <data key="d0">759000</data>
    </edge>
    <edge source="ROU" target="BEL">
      <data key="d0">781000</data>
    </edge>
    <edge source="ROU" target="BRA">
      <data key="d0">2001000</data>
    </edge>
    <edge source="ROU" target="BGR">
      <data key="d0">5164000</data>
    </edge>
    <edge source="ROU" target="CMR">
      <data key="d0">152000</data>
    </edge>
    <edge source="ROU" target="COL">
      <data key="d0">2203000</data>
    </edge>
    <edge source="ROU" target="HRV">
      <data key="d0">20000</data>
    </edge>
    <edge source="ROU" target="CZE">
      <data key="d0">528000</data>
    </edge>
    <edge source="ROU" target="BEN">
      <data key="d0">13000</data>
    </edge>
    <edge source="ROU" target="ETH">
      <data key="d0">333000</data>
    </edge>
    <edge source="ROU" target="FRA">
      <data key="d0">458000</data>
    </edge>
    <edge source="ROU" target="DEU">
      <data key="d0">1647000</data>
    </edge>
    <edge source="ROU" target="GHA">
      <data key="d0">34000</data>
    </edge>
    <edge source="ROU" target="GRC">
      <data key="d0">1601000</data>
    </edge>
    <edge source="ROU" target="HUN">
      <data key="d0">9372000</data>
    </edge>
    <edge source="ROU" target="IRL">
      <data key="d0">160000</data>
    </edge>
    <edge source="ROU" target="ISR">
      <data key="d0">2277000</data>
    </edge>
    <edge source="ROU" target="ITA">
      <data key="d0">9154000</data>
    </edge>
    <edge source="ROU" target="CIV">
      <data key="d0">111000</data>
    </edge>
    <edge source="ROU" target="JAM">
      <data key="d0">81000</data>
    </edge>
    <edge source="ROU" target="JOR">
      <data key="d0">93000</data>
    </edge>
    <edge source="ROU" target="KOR">
      <data key="d0">13000</data>
    </edge>
    <edge source="ROU" target="LBN">
      <data key="d0">729000</data>
    </edge>
    <edge source="ROU" target="MEX">
      <data key="d0">27000</data>
    </edge>
    <edge source="ROU" target="MDA">
      <data key="d0">492000</data>
    </edge>
    <edge source="ROU" target="MAR">
      <data key="d0">228000</data>
    </edge>
    <edge source="ROU" target="NLD">
      <data key="d0">642000</data>
    </edge>
    <edge source="ROU" target="NZL">
      <data key="d0">20000</data>
    </edge>
    <edge source="ROU" target="PAK">
      <data key="d0">109000</data>
    </edge>
    <edge source="ROU" target="POL">
      <data key="d0">184000</data>
    </edge>
    <edge source="ROU" target="RUS">
      <data key="d0">16000</data>
    </edge>
    <edge source="ROU" target="SAU">
      <data key="d0">690000</data>
    </edge>
    <edge source="ROU" target="SEN">
      <data key="d0">13000</data>
    </edge>
    <edge source="ROU" target="IND">
      <data key="d0">460000</data>
    </edge>
    <edge source="ROU" target="SVK">
      <data key="d0">152000</data>
    </edge>
    <edge source="ROU" target="SVN">
      <data key="d0">16000</data>
    </edge>
    <edge source="ROU" target="ZWE">
      <data key="d0">608000</data>
    </edge>
    <edge source="ROU" target="ESP">
      <data key="d0">2180000</data>
    </edge>
    <edge source="ROU" target="SWE">
      <data key="d0">20000</data>
    </edge>
    <edge source="ROU" target="THA">
      <data key="d0">192000</data>
    </edge>
    <edge source="ROU" target="ARE">
      <data key="d0">30000</data>
    </edge>
    <edge source="ROU" target="TUN">
      <data key="d0">18000</data>
    </edge>
    <edge source="ROU" target="TUR">
      <data key="d0">10853000</data>
    </edge>
    <edge source="ROU" target="UGA">
      <data key="d0">70000</data>
    </edge>
    <edge source="ROU" target="UKR">
      <data key="d0">2177000</data>
    </edge>
    <edge source="ROU" target="MKD">
      <data key="d0">344000</data>
    </edge>
    <edge source="ROU" target="EGY">
      <data key="d0">4150000</data>
    </edge>
    <edge source="ROU" target="GBR">
      <data key="d0">224000</data>
    </edge>
    <edge source="ROU" target="USA">
      <data key="d0">17000</data>
    </edge>
    <edge source="ROU" target="BFA">
      <data key="d0">51000</data>
    </edge>
    <edge source="ROU" target="URY">
      <data key="d0">15000</data>
    </edge>
    <edge source="ROU" target="SRB">
      <data key="d0">5197000</data>
    </edge>
    <edge source="SVK" target="AUT">
      <data key="d0">1690443</data>
    </edge>
    <edge source="SVK" target="BEL">
      <data key="d0">26981</data>
    </edge>
    <edge source="SVK" target="BGR">
      <data key="d0">41674</data>
    </edge>
    <edge source="SVK" target="BLR">
      <data key="d0">29461</data>
    </edge>
    <edge source="SVK" target="HRV">
      <data key="d0">209942</data>
    </edge>
    <edge source="SVK" target="CZE">
      <data key="d0">15074145</data>
    </edge>
    <edge source="SVK" target="FRA">
      <data key="d0">10035</data>
    </edge>
    <edge source="SVK" target="DEU">
      <data key="d0">3551724</data>
    </edge>
    <edge source="SVK" target="GRC">
      <data key="d0">164574</data>
    </edge>
    <edge source="SVK" target="HUN">
      <data key="d0">11511790</data>
    </edge>
    <edge source="SVK" target="ITA">
      <data key="d0">810909</data>
    </edge>
    <edge source="SVK" target="KOR">
      <data key="d0">175921</data>
    </edge>
    <edge source="SVK" target="LTU">
      <data key="d0">52830</data>
    </edge>
    <edge source="SVK" target="NLD">
      <data key="d0">545951</data>
    </edge>
    <edge source="SVK" target="NOR">
      <data key="d0">18061</data>
    </edge>
    <edge source="SVK" target="POL">
      <data key="d0">2471429</data>
    </edge>
    <edge source="SVK" target="ROU">
      <data key="d0">560023</data>
    </edge>
    <edge source="SVK" target="RUS">
      <data key="d0">65471</data>
    </edge>
    <edge source="SVK" target="SVN">
      <data key="d0">311314</data>
    </edge>
    <edge source="SVK" target="CHE">
      <data key="d0">38091</data>
    </edge>
    <edge source="SVK" target="TUR">
      <data key="d0">130413</data>
    </edge>
    <edge source="SVK" target="UKR">
      <data key="d0">691042</data>
    </edge>
    <edge source="SVK" target="GBR">
      <data key="d0">360000</data>
    </edge>
    <edge source="SVK" target="USA">
      <data key="d0">402542</data>
    </edge>
    <edge source="SVK" target="SRB">
      <data key="d0">1047600</data>
    </edge>
    <edge source="SVN" target="AUS">
      <data key="d0">90030</data>
    </edge>
    <edge source="SVN" target="AUT">
      <data key="d0">19429372</data>
    </edge>
    <edge source="SVN" target="BEL">
      <data key="d0">105653</data>
    </edge>
    <edge source="SVN" target="BGR">
      <data key="d0">34258</data>
    </edge>
    <edge source="SVN" target="CAN">
      <data key="d0">126886</data>
    </edge>
    <edge source="SVN" target="HRV">
      <data key="d0">7596522</data>
    </edge>
    <edge source="SVN" target="CZE">
      <data key="d0">1194832</data>
    </edge>
    <edge source="SVN" target="DNK">
      <data key="d0">531738</data>
    </edge>
    <edge source="SVN" target="FIN">
      <data key="d0">270132</data>
    </edge>
    <edge source="SVN" target="FRA">
      <data key="d0">721096</data>
    </edge>
    <edge source="SVN" target="DEU">
      <data key="d0">2410536</data>
    </edge>
    <edge source="SVN" target="HUN">
      <data key="d0">1325335</data>
    </edge>
    <edge source="SVN" target="IDN">
      <data key="d0">11518</data>
    </edge>
    <edge source="SVN" target="ITA">
      <data key="d0">6426669</data>
    </edge>
    <edge source="SVN" target="JPN">
      <data key="d0">130060</data>
    </edge>
    <edge source="SVN" target="KOR">
      <data key="d0">508772</data>
    </edge>
    <edge source="SVN" target="MEX">
      <data key="d0">30495</data>
    </edge>
    <edge source="SVN" target="NLD">
      <data key="d0">103740</data>
    </edge>
    <edge source="SVN" target="POL">
      <data key="d0">924800</data>
    </edge>
    <edge source="SVN" target="ROU">
      <data key="d0">118758</data>
    </edge>
    <edge source="SVN" target="SGP">
      <data key="d0">14002</data>
    </edge>
    <edge source="SVN" target="SVK">
      <data key="d0">88666</data>
    </edge>
    <edge source="SVN" target="ZAF">
      <data key="d0">139632</data>
    </edge>
    <edge source="SVN" target="ESP">
      <data key="d0">136236</data>
    </edge>
    <edge source="SVN" target="SWE">
      <data key="d0">111010</data>
    </edge>
    <edge source="SVN" target="CHE">
      <data key="d0">506042</data>
    </edge>
    <edge source="SVN" target="THA">
      <data key="d0">23198</data>
    </edge>
    <edge source="SVN" target="ARE">
      <data key="d0">28946</data>
    </edge>
    <edge source="SVN" target="TUR">
      <data key="d0">459681</data>
    </edge>
    <edge source="SVN" target="MKD">
      <data key="d0">150525</data>
    </edge>
    <edge source="SVN" target="EGY">
      <data key="d0">191513</data>
    </edge>
    <edge source="SVN" target="GBR">
      <data key="d0">151364</data>
    </edge>
    <edge source="SVN" target="USA">
      <data key="d0">809693</data>
    </edge>
    <edge source="SVN" target="SRB">
      <data key="d0">263280</data>
    </edge>
    <edge source="SWE" target="ARG">
      <data key="d0">6117813</data>
    </edge>
    <edge source="SWE" target="AUS">
      <data key="d0">3151336</data>
    </edge>
    <edge source="SWE" target="AUT">
      <data key="d0">2729237</data>
    </edge>
    <edge source="SWE" target="BEL">
      <data key="d0">8510506</data>
    </edge>
    <edge source="SWE" target="BRA">
      <data key="d0">2277893</data>
    </edge>
    <edge source="SWE" target="BGR">
      <data key="d0">82499</data>
    </edge>
    <edge source="SWE" target="CMR">
      <data key="d0">145683</data>
    </edge>
    <edge source="SWE" target="CAN">
      <data key="d0">3359439</data>
    </edge>
    <edge source="SWE" target="LKA">
      <data key="d0">86428</data>
    </edge>
    <edge source="SWE" target="CHL">
      <data key="d0">216178</data>
    </edge>
    <edge source="SWE" target="CHN">
      <data key="d0">379976</data>
    </edge>
    <edge source="SWE" target="COL">
      <data key="d0">427119</data>
    </edge>
    <edge source="SWE" target="CRI">
      <data key="d0">21934</data>
    </edge>
    <edge source="SWE" target="HRV">
      <data key="d0">277507</data>
    </edge>
    <edge source="SWE" target="CZE">
      <data key="d0">5130333</data>
    </edge>
    <edge source="SWE" target="DNK">
      <data key="d0">19752650</data>
    </edge>
    <edge source="SWE" target="ECU">
      <data key="d0">107271</data>
    </edge>
    <edge source="SWE" target="SLV">
      <data key="d0">90465</data>
    </edge>
    <edge source="SWE" target="EST">
      <data key="d0">499905</data>
    </edge>
    <edge source="SWE" target="FIN">
      <data key="d0">22453842</data>
    </edge>
    <edge source="SWE" target="FRA">
      <data key="d0">14089019</data>
    </edge>
    <edge source="SWE" target="DEU">
      <data key="d0">36945535</data>
    </edge>
    <edge source="SWE" target="GHA">
      <data key="d0">5618344</data>
    </edge>
    <edge source="SWE" target="GRC">
      <data key="d0">860894</data>
    </edge>
    <edge source="SWE" target="GTM">
      <data key="d0">42232</data>
    </edge>
    <edge source="SWE" target="HND">
      <data key="d0">49543</data>
    </edge>
    <edge source="SWE" target="HKG">
      <data key="d0">817353</data>
    </edge>
    <edge source="SWE" target="HUN">
      <data key="d0">658902</data>
    </edge>
    <edge source="SWE" target="IDN">
      <data key="d0">1303945</data>
    </edge>
    <edge source="SWE" target="IRL">
      <data key="d0">10295805</data>
    </edge>
    <edge source="SWE" target="ISR">
      <data key="d0">1106645</data>
    </edge>
    <edge source="SWE" target="ITA">
      <data key="d0">17569915</data>
    </edge>
    <edge source="SWE" target="CIV">
      <data key="d0">417515</data>
    </edge>
    <edge source="SWE" target="JPN">
      <data key="d0">1881220</data>
    </edge>
    <edge source="SWE" target="JOR">
      <data key="d0">70386</data>
    </edge>
    <edge source="SWE" target="KOR">
      <data key="d0">1496879</data>
    </edge>
    <edge source="SWE" target="LBN">
      <data key="d0">73442</data>
    </edge>
    <edge source="SWE" target="LVA">
      <data key="d0">158342</data>
    </edge>
    <edge source="SWE" target="LTU">
      <data key="d0">219561</data>
    </edge>
    <edge source="SWE" target="MYS">
      <data key="d0">250444</data>
    </edge>
    <edge source="SWE" target="MEX">
      <data key="d0">662721</data>
    </edge>
    <edge source="SWE" target="MAR">
      <data key="d0">23571</data>
    </edge>
    <edge source="SWE" target="MOZ">
      <data key="d0">25754</data>
    </edge>
    <edge source="SWE" target="OMN">
      <data key="d0">88392</data>
    </edge>
    <edge source="SWE" target="NLD">
      <data key="d0">6855831</data>
    </edge>
    <edge source="SWE" target="NZL">
      <data key="d0">270523</data>
    </edge>
    <edge source="SWE" target="NIC">
      <data key="d0">20625</data>
    </edge>
    <edge source="SWE" target="NOR">
      <data key="d0">19647562</data>
    </edge>
    <edge source="SWE" target="PAK">
      <data key="d0">89811</data>
    </edge>
    <edge source="SWE" target="PAN">
      <data key="d0">16696</data>
    </edge>
    <edge source="SWE" target="PER">
      <data key="d0">42886</data>
    </edge>
    <edge source="SWE" target="PHL">
      <data key="d0">479826</data>
    </edge>
    <edge source="SWE" target="POL">
      <data key="d0">5086137</data>
    </edge>
    <edge source="SWE" target="PRT">
      <data key="d0">3993569</data>
    </edge>
    <edge source="SWE" target="ROU">
      <data key="d0">274997</data>
    </edge>
    <edge source="SWE" target="RUS">
      <data key="d0">1337337</data>
    </edge>
    <edge source="SWE" target="SAU">
      <data key="d0">448835</data>
    </edge>
    <edge source="SWE" target="IND">
      <data key="d0">358042</data>
    </edge>
    <edge source="SWE" target="SGP">
      <data key="d0">269759</data>
    </edge>
    <edge source="SWE" target="SVK">
      <data key="d0">592553</data>
    </edge>
    <edge source="SWE" target="VNM">
      <data key="d0">55654</data>
    </edge>
    <edge source="SWE" target="SVN">
      <data key="d0">621690</data>
    </edge>
    <edge source="SWE" target="ZAF">
      <data key="d0">2089323</data>
    </edge>
    <edge source="SWE" target="ZWE">
      <data key="d0">29246</data>
    </edge>
    <edge source="SWE" target="ESP">
      <data key="d0">2622512</data>
    </edge>
    <edge source="SWE" target="CHE">
      <data key="d0">2416373</data>
    </edge>
    <edge source="SWE" target="THA">
      <data key="d0">532752</data>
    </edge>
    <edge source="SWE" target="ARE">
      <data key="d0">498814</data>
    </edge>
    <edge source="SWE" target="TUN">
      <data key="d0">104870</data>
    </edge>
    <edge source="SWE" target="TUR">
      <data key="d0">924623</data>
    </edge>
    <edge source="SWE" target="UKR">
      <data key="d0">87410</data>
    </edge>
    <edge source="SWE" target="MKD">
      <data key="d0">101378</data>
    </edge>
    <edge source="SWE" target="EGY">
      <data key="d0">665013</data>
    </edge>
    <edge source="SWE" target="GBR">
      <data key="d0">13400762</data>
    </edge>
    <edge source="SWE" target="TZA">
      <data key="d0">52817</data>
    </edge>
    <edge source="SWE" target="USA">
      <data key="d0">43550704</data>
    </edge>
    <edge source="SWE" target="URY">
      <data key="d0">78243</data>
    </edge>
    <edge source="SWE" target="SRB">
      <data key="d0">33829</data>
    </edge>
    <edge source="UKR" target="ALB">
      <data key="d0">19880</data>
    </edge>
    <edge source="UKR" target="DZA">
      <data key="d0">901020</data>
    </edge>
    <edge source="UKR" target="AZE">
      <data key="d0">83040</data>
    </edge>
    <edge source="UKR" target="ARG">
      <data key="d0">32160</data>
    </edge>
    <edge source="UKR" target="AUT">
      <data key="d0">3845820</data>
    </edge>
    <edge source="UKR" target="ARM">
      <data key="d0">41130</data>
    </edge>
    <edge source="UKR" target="BEL">
      <data key="d0">3571740</data>
    </edge>
    <edge source="UKR" target="BRA">
      <data key="d0">3326510</data>
    </edge>
    <edge source="UKR" target="BGR">
      <data key="d0">1077490</data>
    </edge>
    <edge source="UKR" target="BLR">
      <data key="d0">7072990</data>
    </edge>
    <edge source="UKR" target="CAN">
      <data key="d0">695710</data>
    </edge>
    <edge source="UKR" target="CHN">
      <data key="d0">433040</data>
    </edge>
    <edge source="UKR" target="CZE">
      <data key="d0">2798450</data>
    </edge>
    <edge source="UKR" target="EST">
      <data key="d0">717160</data>
    </edge>
    <edge source="UKR" target="FRA">
      <data key="d0">1102480</data>
    </edge>
    <edge source="UKR" target="GEO">
      <data key="d0">393760</data>
    </edge>
    <edge source="UKR" target="DEU">
      <data key="d0">7280820</data>
    </edge>
    <edge source="UKR" target="GRC">
      <data key="d0">967030</data>
    </edge>
    <edge source="UKR" target="HUN">
      <data key="d0">4504660</data>
    </edge>
    <edge source="UKR" target="ISR">
      <data key="d0">6201350</data>
    </edge>
    <edge source="UKR" target="ITA">
      <data key="d0">22018630</data>
    </edge>
    <edge source="UKR" target="JPN">
      <data key="d0">1578630</data>
    </edge>
    <edge source="UKR" target="KAZ">
      <data key="d0">273730</data>
    </edge>
    <edge source="UKR" target="JOR">
      <data key="d0">6270480</data>
    </edge>
    <edge source="UKR" target="KOR">
      <data key="d0">3123890</data>
    </edge>
    <edge source="UKR" target="LVA">
      <data key="d0">1230270</data>
    </edge>
    <edge source="UKR" target="LTU">
      <data key="d0">2381860</data>
    </edge>
    <edge source="UKR" target="MYS">
      <data key="d0">13750</data>
    </edge>
    <edge source="UKR" target="MUS">
      <data key="d0">1106540</data>
    </edge>
    <edge source="UKR" target="MDA">
      <data key="d0">5294030</data>
    </edge>
    <edge source="UKR" target="MAR">
      <data key="d0">9418660</data>
    </edge>
    <edge source="UKR" target="NLD">
      <data key="d0">217850</data>
    </edge>
    <edge source="UKR" target="NOR">
      <data key="d0">8420820</data>
    </edge>
    <edge source="UKR" target="PAK">
      <data key="d0">44800</data>
    </edge>
    <edge source="UKR" target="PHL">
      <data key="d0">10310</data>
    </edge>
    <edge source="UKR" target="POL">
      <data key="d0">3885010</data>
    </edge>
    <edge source="UKR" target="ROU">
      <data key="d0">2826590</data>
    </edge>
    <edge source="UKR" target="RUS">
      <data key="d0">36633110</data>
    </edge>
    <edge source="UKR" target="SEN">
      <data key="d0">393000</data>
    </edge>
    <edge source="UKR" target="IND">
      <data key="d0">2205100</data>
    </edge>
    <edge source="UKR" target="SGP">
      <data key="d0">11580</data>
    </edge>
    <edge source="UKR" target="SVK">
      <data key="d0">3907510</data>
    </edge>
    <edge source="UKR" target="VNM">
      <data key="d0">15330</data>
    </edge>
    <edge source="UKR" target="SVN">
      <data key="d0">1463100</data>
    </edge>
    <edge source="UKR" target="ZAF">
      <data key="d0">2520000</data>
    </edge>
    <edge source="UKR" target="ESP">
      <data key="d0">43363130</data>
    </edge>
    <edge source="UKR" target="SWE">
      <data key="d0">106220</data>
    </edge>
    <edge source="UKR" target="CHE">
      <data key="d0">812240</data>
    </edge>
    <edge source="UKR" target="THA">
      <data key="d0">301330</data>
    </edge>
    <edge source="UKR" target="ARE">
      <data key="d0">18780</data>
    </edge>
    <edge source="UKR" target="TUN">
      <data key="d0">2788320</data>
    </edge>
    <edge source="UKR" target="TUR">
      <data key="d0">77808200</data>
    </edge>
    <edge source="UKR" target="EGY">
      <data key="d0">683580</data>
    </edge>
    <edge source="UKR" target="GBR">
      <data key="d0">990760</data>
    </edge>
    <edge source="UKR" target="USA">
      <data key="d0">14846160</data>
    </edge>
    <edge source="UKR" target="SRB">
      <data key="d0">942620</data>
    </edge>
    <edge source="EGY" target="DZA">
      <data key="d0">476041</data>
    </edge>
    <edge source="EGY" target="ARG">
      <data key="d0">11928</data>
    </edge>
    <edge source="EGY" target="BEL">
      <data key="d0">1000359</data>
    </edge>
    <edge source="EGY" target="BRA">
      <data key="d0">601365</data>
    </edge>
    <edge source="EGY" target="CMR">
      <data key="d0">21718</data>
    </edge>
    <edge source="EGY" target="CAN">
      <data key="d0">845208</data>
    </edge>
    <edge source="EGY" target="LKA">
      <data key="d0">23301</data>
    </edge>
    <edge source="EGY" target="CHN">
      <data key="d0">117501</data>
    </edge>
    <edge source="EGY" target="DNK">
      <data key="d0">11899</data>
    </edge>
    <edge source="EGY" target="ETH">
      <data key="d0">969790</data>
    </edge>
    <edge source="EGY" target="FIN">
      <data key="d0">124686</data>
    </edge>
    <edge source="EGY" target="FRA">
      <data key="d0">11307428</data>
    </edge>
    <edge source="EGY" target="PSE">
      <data key="d0">28894</data>
    </edge>
    <edge source="EGY" target="DEU">
      <data key="d0">636242</data>
    </edge>
    <edge source="EGY" target="GHA">
      <data key="d0">33407</data>
    </edge>
    <edge source="EGY" target="GRC">
      <data key="d0">10235699</data>
    </edge>
    <edge source="EGY" target="ISR">
      <data key="d0">2892226</data>
    </edge>
    <edge source="EGY" target="ITA">
      <data key="d0">15736019</data>
    </edge>
    <edge source="EGY" target="CIV">
      <data key="d0">12844</data>
    </edge>
    <edge source="EGY" target="JPN">
      <data key="d0">22820</data>
    </edge>
    <edge source="EGY" target="JOR">
      <data key="d0">315433</data>
    </edge>
    <edge source="EGY" target="LBN">
      <data key="d0">125494</data>
    </edge>
    <edge source="EGY" target="MAR">
      <data key="d0">1979397</data>
    </edge>
    <edge source="EGY" target="PAK">
      <data key="d0">311755</data>
    </edge>
    <edge source="EGY" target="POL">
      <data key="d0">180355</data>
    </edge>
    <edge source="EGY" target="PRT">
      <data key="d0">32757</data>
    </edge>
    <edge source="EGY" target="SAU">
      <data key="d0">282095</data>
    </edge>
    <edge source="EGY" target="IND">
      <data key="d0">1630022</data>
    </edge>
    <edge source="EGY" target="ZAF">
      <data key="d0">525049</data>
    </edge>
    <edge source="EGY" target="ESP">
      <data key="d0">8273620</data>
    </edge>
    <edge source="EGY" target="SWE">
      <data key="d0">321140</data>
    </edge>
    <edge source="EGY" target="ARE">
      <data key="d0">67326</data>
    </edge>
    <edge source="EGY" target="TUN">
      <data key="d0">1559585</data>
    </edge>
    <edge source="EGY" target="TUR">
      <data key="d0">8200743</data>
    </edge>
    <edge source="EGY" target="GBR">
      <data key="d0">6411420</data>
    </edge>
    <edge source="EGY" target="USA">
      <data key="d0">70631</data>
    </edge>
    <edge source="CMR" target="CAF">
      <data key="d0">44028</data>
    </edge>
    <edge source="CMR" target="TUR">
      <data key="d0">24942</data>
    </edge>
    <edge source="BEN" target="NER">
      <data key="d0">78706</data>
    </edge>
    <edge source="EST" target="AUS">
      <data key="d0">308144</data>
    </edge>
    <edge source="EST" target="AUT">
      <data key="d0">20251</data>
    </edge>
    <edge source="EST" target="BEL">
      <data key="d0">249239</data>
    </edge>
    <edge source="EST" target="BLR">
      <data key="d0">1155252</data>
    </edge>
    <edge source="EST" target="CAN">
      <data key="d0">39782</data>
    </edge>
    <edge source="EST" target="DNK">
      <data key="d0">84625</data>
    </edge>
    <edge source="EST" target="FIN">
      <data key="d0">122699</data>
    </edge>
    <edge source="EST" target="DEU">
      <data key="d0">941989</data>
    </edge>
    <edge source="EST" target="GRC">
      <data key="d0">42765</data>
    </edge>
    <edge source="EST" target="JPN">
      <data key="d0">173495</data>
    </edge>
    <edge source="EST" target="KAZ">
      <data key="d0">503827</data>
    </edge>
    <edge source="EST" target="LVA">
      <data key="d0">13463493</data>
    </edge>
    <edge source="EST" target="LTU">
      <data key="d0">1456976</data>
    </edge>
    <edge source="EST" target="MYS">
      <data key="d0">77975</data>
    </edge>
    <edge source="EST" target="NLD">
      <data key="d0">21628363</data>
    </edge>
    <edge source="EST" target="NZL">
      <data key="d0">319412</data>
    </edge>
    <edge source="EST" target="NOR">
      <data key="d0">534524</data>
    </edge>
    <edge source="EST" target="PAK">
      <data key="d0">837125</data>
    </edge>
    <edge source="EST" target="POL">
      <data key="d0">168062</data>
    </edge>
    <edge source="EST" target="ROU">
      <data key="d0">47651</data>
    </edge>
    <edge source="EST" target="RUS">
      <data key="d0">10410181</data>
    </edge>
    <edge source="EST" target="ESP">
      <data key="d0">89580</data>
    </edge>
    <edge source="EST" target="SWE">
      <data key="d0">170863</data>
    </edge>
    <edge source="EST" target="CHE">
      <data key="d0">344242</data>
    </edge>
    <edge source="EST" target="UKR">
      <data key="d0">2410183</data>
    </edge>
    <edge source="EST" target="GBR">
      <data key="d0">315840</data>
    </edge>
    <edge source="EST" target="USA">
      <data key="d0">7777924</data>
    </edge>
    <edge source="GMB" target="SEN">
      <data key="d0">14489</data>
    </edge>
    <edge source="CIV" target="BEL">
      <data key="d0">16990</data>
    </edge>
    <edge source="CIV" target="CMR">
      <data key="d0">119430</data>
    </edge>
    <edge source="CIV" target="BEN">
      <data key="d0">33402</data>
    </edge>
    <edge source="CIV" target="FRA">
      <data key="d0">191488</data>
    </edge>
    <edge source="CIV" target="DEU">
      <data key="d0">25192</data>
    </edge>
    <edge source="CIV" target="GHA">
      <data key="d0">205711</data>
    </edge>
    <edge source="CIV" target="NER">
      <data key="d0">126275</data>
    </edge>
    <edge source="CIV" target="POL">
      <data key="d0">193672</data>
    </edge>
    <edge source="CIV" target="ESP">
      <data key="d0">27228</data>
    </edge>
    <edge source="CIV" target="TGO">
      <data key="d0">194467</data>
    </edge>
    <edge source="CIV" target="USA">
      <data key="d0">46775</data>
    </edge>
    <edge source="CIV" target="BFA">
      <data key="d0">866455</data>
    </edge>
    <edge source="LBN" target="AUT">
      <data key="d0">165252</data>
    </edge>
    <edge source="LBN" target="BEL">
      <data key="d0">7311439</data>
    </edge>
    <edge source="LBN" target="FRA">
      <data key="d0">8381877</data>
    </edge>
    <edge source="LBN" target="GRC">
      <data key="d0">399768</data>
    </edge>
    <edge source="LBN" target="JOR">
      <data key="d0">71816</data>
    </edge>
    <edge source="LBN" target="NLD">
      <data key="d0">3888746</data>
    </edge>
    <edge source="LBN" target="SAU">
      <data key="d0">24456</data>
    </edge>
    <edge source="LBN" target="IND">
      <data key="d0">10585908</data>
    </edge>
    <edge source="LBN" target="ESP">
      <data key="d0">4898462</data>
    </edge>
    <edge source="LBN" target="TUR">
      <data key="d0">6606114</data>
    </edge>
    <edge source="LBN" target="EGY">
      <data key="d0">693064</data>
    </edge>
    <edge source="LVA" target="BLR">
      <data key="d0">11815</data>
    </edge>
    <edge source="LVA" target="EST">
      <data key="d0">211532</data>
    </edge>
    <edge source="LVA" target="FIN">
      <data key="d0">24394</data>
    </edge>
    <edge source="LVA" target="DEU">
      <data key="d0">47916</data>
    </edge>
    <edge source="LVA" target="LTU">
      <data key="d0">256156</data>
    </edge>
    <edge source="LVA" target="UKR">
      <data key="d0">11849</data>
    </edge>
    <edge source="MDG" target="FRA">
      <data key="d0">18916</data>
    </edge>
    <edge source="MDG" target="DEU">
      <data key="d0">69512</data>
    </edge>
    <edge source="MDG" target="MUS">
      <data key="d0">19189</data>
    </edge>
    <edge source="MDG" target="USA">
      <data key="d0">17748</data>
    </edge>
    <edge source="OMN" target="BEL">
      <data key="d0">41254</data>
    </edge>
    <edge source="OMN" target="LKA">
      <data key="d0">110112</data>
    </edge>
    <edge source="OMN" target="DEU">
      <data key="d0">46934</data>
    </edge>
    <edge source="OMN" target="IDN">
      <data key="d0">829389</data>
    </edge>
    <edge source="OMN" target="JPN">
      <data key="d0">32042</data>
    </edge>
    <edge source="OMN" target="JOR">
      <data key="d0">45100</data>
    </edge>
    <edge source="OMN" target="LBN">
      <data key="d0">25904</data>
    </edge>
    <edge source="OMN" target="MUS">
      <data key="d0">203199</data>
    </edge>
    <edge source="OMN" target="PAK">
      <data key="d0">54065</data>
    </edge>
    <edge source="OMN" target="PHL">
      <data key="d0">10247</data>
    </edge>
    <edge source="OMN" target="SAU">
      <data key="d0">720655</data>
    </edge>
    <edge source="OMN" target="IND">
      <data key="d0">55386</data>
    </edge>
    <edge source="OMN" target="ARE">
      <data key="d0">3225745</data>
    </edge>
    <edge source="OMN" target="TZA">
      <data key="d0">425084</data>
    </edge>
    <edge source="NAM" target="BWA">
      <data key="d0">20897</data>
    </edge>
    <edge source="NAM" target="RUS">
      <data key="d0">12376</data>
    </edge>
    <edge source="NAM" target="ZAF">
      <data key="d0">246390</data>
    </edge>
    <edge source="SEN" target="GMB">
      <data key="d0">169030</data>
    </edge>
    <edge source="SEN" target="MRT">
      <data key="d0">110671</data>
    </edge>
    <edge source="SEN" target="IND">
      <data key="d0">66738474</data>
    </edge>
    <edge source="UGA" target="ZAF">
      <data key="d0">29897</data>
    </edge>
    <edge source="BFA" target="BRA">
      <data key="d0">73497</data>
    </edge>
    <edge source="BFA" target="DEU">
      <data key="d0">70824</data>
    </edge>
    <edge source="BFA" target="ITA">
      <data key="d0">203006</data>
    </edge>
    <edge source="BFA" target="CIV">
      <data key="d0">151130</data>
    </edge>
    <edge source="BFA" target="ESP">
      <data key="d0">80780</data>
    </edge>
    <edge source="BWA" target="ZAF">
      <data key="d0">17799509</data>
    </edge>
    <edge source="BWA" target="ZWE">
      <data key="d0">1192719</data>
    </edge>
    <edge source="PSE" target="ISR">
      <data key="d0">331733</data>
    </edge>
    <edge source="PSE" target="JOR">
      <data key="d0">19061</data>
    </edge>
    <edge source="KGZ" target="AUT">
      <data key="d0">65000</data>
    </edge>
    <edge source="KGZ" target="CHN">
      <data key="d0">1850065</data>
    </edge>
    <edge source="KGZ" target="FRA">
      <data key="d0">3272108</data>
    </edge>
    <edge source="KGZ" target="DEU">
      <data key="d0">80063</data>
    </edge>
    <edge source="KGZ" target="JPN">
      <data key="d0">696895</data>
    </edge>
    <edge source="KGZ" target="KAZ">
      <data key="d0">243004</data>
    </edge>
    <edge source="KGZ" target="NLD">
      <data key="d0">88862</data>
    </edge>
    <edge source="KGZ" target="RUS">
      <data key="d0">1058779</data>
    </edge>
    <edge source="KGZ" target="GBR">
      <data key="d0">5260426</data>
    </edge>
    <edge source="KGZ" target="USA">
      <data key="d0">29436</data>
    </edge>
  </graph>
</graphml>
