# Supplementary material for: Core-periphery structure in sectoral international trade networks: A new approach to an old theory
Source: PLoS One. 2020 Apr 2;15(4):e0229547. doi: 10.1371/journal.pone.0229547 (PMC7117750; doi:10.1371/journal.pone.0229547)
Supplement: S8 File — (ZIP) [file pone.0229547.s008.zip › S8_File/Networks 2000/53-DYES,COLOURING MATERIALS.graphml]

<?xml version='1.0' encoding='utf-8'?>
<graphml xmlns="http://graphml.graphdrawing.org/xmlns" xmlns:xsi="http://www.w3.org/2001/XMLSchema-instance" xsi:schemaLocation="http://graphml.graphdrawing.org/xmlns http://graphml.graphdrawing.org/xmlns/1.0/graphml.xsd">
  <key attr.name="weight" attr.type="long" for="edge" id="d0" />
  <graph edgedefault="directed">
    <node id="ALB" />
    <node id="ITA" />
    <node id="SRB" />
    <node id="DZA" />
    <node id="TUN" />
    <node id="AZE" />
    <node id="GEO" />
    <node id="KAZ" />
    <node id="RUS" />
    <node id="ARG" />
    <node id="AUS" />
    <node id="BEL" />
    <node id="BOL" />
    <node id="BRA" />
    <node id="CAN" />
    <node id="CHL" />
    <node id="CHN" />
    <node id="COL" />
    <node id="CRI" />
    <node id="CZE" />
    <node id="ECU" />
    <node id="SLV" />
    <node id="EST" />
    <node id="FIN" />
    <node id="FRA" />
    <node id="DEU" />
    <node id="GRC" />
    <node id="GTM" />
    <node id="HND" />
    <node id="HKG" />
    <node id="IDN" />
    <node id="ISR" />
    <node id="JPN" />
    <node id="KOR" />
    <node id="LBN" />
    <node id="MYS" />
    <node id="MEX" />
    <node id="MAR" />
    <node id="NLD" />
    <node id="NZL" />
    <node id="NIC" />
    <node id="NOR" />
    <node id="PAK" />
    <node id="PAN" />
    <node id="PRY" />
    <node id="PER" />
    <node id="PHL" />
    <node id="POL" />
    <node id="PRT" />
    <node id="ROU" />
    <node id="SAU" />
    <node id="IND" />
    <node id="SGP" />
    <node id="SVN" />
    <node id="ZAF" />
    <node id="ESP" />
    <node id="SWE" />
    <node id="CHE" />
    <node id="THA" />
    <node id="TUR" />
    <node id="UKR" />
    <node id="EGY" />
    <node id="GBR" />
    <node id="USA" />
    <node id="URY" />
    <node id="AUT" />
    <node id="KHM" />
    <node id="LKA" />
    <node id="HRV" />
    <node id="DNK" />
    <node id="IRL" />
    <node id="JOR" />
    <node id="MRT" />
    <node id="MUS" />
    <node id="NER" />
    <node id="VNM" />
    <node id="ARE" />
    <node id="TZA" />
    <node id="BGR" />
    <node id="BLR" />
    <node id="ETH" />
    <node id="HUN" />
    <node id="LVA" />
    <node id="LTU" />
    <node id="MDA" />
    <node id="OMN" />
    <node id="SVK" />
    <node id="ZWE" />
    <node id="MKD" />
    <node id="ARM" />
    <node id="BDI" />
    <node id="CMR" />
    <node id="BEN" />
    <node id="GMB" />
    <node id="GHA" />
    <node id="CIV" />
    <node id="MDG" />
    <node id="SEN" />
    <node id="TGO" />
    <node id="UGA" />
    <node id="BFA" />
    <node id="BWA" />
    <node id="MWI" />
    <node id="JAM" />
    <node id="KGZ" />
    <node id="CAF" />
    <node id="PSE" />
    <node id="MOZ" />
    <node id="NAM" />
    <edge source="ALB" target="ITA">
      <data key="d0">36574</data>
    </edge>
    <edge source="ALB" target="SRB">
      <data key="d0">208302</data>
    </edge>
    <edge source="ITA" target="ALB">
      <data key="d0">793547</data>
    </edge>
    <edge source="ITA" target="DZA">
      <data key="d0">8568119</data>
    </edge>
    <edge source="ITA" target="AZE">
      <data key="d0">38752</data>
    </edge>
    <edge source="ITA" target="ARG">
      <data key="d0">11916374</data>
    </edge>
    <edge source="ITA" target="AUS">
      <data key="d0">5700538</data>
    </edge>
    <edge source="ITA" target="AUT">
      <data key="d0">24700086</data>
    </edge>
    <edge source="ITA" target="ARM">
      <data key="d0">52114</data>
    </edge>
    <edge source="ITA" target="BEL">
      <data key="d0">29864503</data>
    </edge>
    <edge source="ITA" target="BOL">
      <data key="d0">87418</data>
    </edge>
    <edge source="ITA" target="BRA">
      <data key="d0">23088208</data>
    </edge>
    <edge source="ITA" target="BGR">
      <data key="d0">4267504</data>
    </edge>
    <edge source="ITA" target="BLR">
      <data key="d0">1599313</data>
    </edge>
    <edge source="ITA" target="CMR">
      <data key="d0">557890</data>
    </edge>
    <edge source="ITA" target="CAN">
      <data key="d0">4239976</data>
    </edge>
    <edge source="ITA" target="LKA">
      <data key="d0">887826</data>
    </edge>
    <edge source="ITA" target="CHL">
      <data key="d0">3769650</data>
    </edge>
    <edge source="ITA" target="CHN">
      <data key="d0">20953420</data>
    </edge>
    <edge source="ITA" target="COL">
      <data key="d0">4587356</data>
    </edge>
    <edge source="ITA" target="CRI">
      <data key="d0">1355100</data>
    </edge>
    <edge source="ITA" target="HRV">
      <data key="d0">15393835</data>
    </edge>
    <edge source="ITA" target="CZE">
      <data key="d0">23963482</data>
    </edge>
    <edge source="ITA" target="BEN">
      <data key="d0">94707</data>
    </edge>
    <edge source="ITA" target="DNK">
      <data key="d0">4150029</data>
    </edge>
    <edge source="ITA" target="ECU">
      <data key="d0">1254074</data>
    </edge>
    <edge source="ITA" target="SLV">
      <data key="d0">1710060</data>
    </edge>
    <edge source="ITA" target="ETH">
      <data key="d0">1202116</data>
    </edge>
    <edge source="ITA" target="EST">
      <data key="d0">273391</data>
    </edge>
    <edge source="ITA" target="FIN">
      <data key="d0">11465904</data>
    </edge>
    <edge source="ITA" target="FRA">
      <data key="d0">146091799</data>
    </edge>
    <edge source="ITA" target="GEO">
      <data key="d0">67016</data>
    </edge>
    <edge source="ITA" target="GMB">
      <data key="d0">31523</data>
    </edge>
    <edge source="ITA" target="PSE">
      <data key="d0">11871</data>
    </edge>
    <edge source="ITA" target="DEU">
      <data key="d0">126156868</data>
    </edge>
    <edge source="ITA" target="GHA">
      <data key="d0">414991</data>
    </edge>
    <edge source="ITA" target="GRC">
      <data key="d0">49177254</data>
    </edge>
    <edge source="ITA" target="GTM">
      <data key="d0">853006</data>
    </edge>
    <edge source="ITA" target="HND">
      <data key="d0">241678</data>
    </edge>
    <edge source="ITA" target="HKG">
      <data key="d0">17336527</data>
    </edge>
    <edge source="ITA" target="HUN">
      <data key="d0">14210832</data>
    </edge>
    <edge source="ITA" target="IDN">
      <data key="d0">11391050</data>
    </edge>
    <edge source="ITA" target="IRL">
      <data key="d0">1969635</data>
    </edge>
    <edge source="ITA" target="ISR">
      <data key="d0">17031228</data>
    </edge>
    <edge source="ITA" target="CIV">
      <data key="d0">924335</data>
    </edge>
    <edge source="ITA" target="JAM">
      <data key="d0">17866</data>
    </edge>
    <edge source="ITA" target="JPN">
      <data key="d0">4693154</data>
    </edge>
    <edge source="ITA" target="KAZ">
      <data key="d0">188328</data>
    </edge>
    <edge source="ITA" target="JOR">
      <data key="d0">2547278</data>
    </edge>
    <edge source="ITA" target="KOR">
      <data key="d0">19019403</data>
    </edge>
    <edge source="ITA" target="LBN">
      <data key="d0">7068362</data>
    </edge>
    <edge source="ITA" target="LVA">
      <data key="d0">313084</data>
    </edge>
    <edge source="ITA" target="LTU">
      <data key="d0">1534410</data>
    </edge>
    <edge source="ITA" target="MDG">
      <data key="d0">461970</data>
    </edge>
    <edge source="ITA" target="MYS">
      <data key="d0">4693466</data>
    </edge>
    <edge source="ITA" target="MRT">
      <data key="d0">76654</data>
    </edge>
    <edge source="ITA" target="MUS">
      <data key="d0">233406</data>
    </edge>
    <edge source="ITA" target="MEX">
      <data key="d0">12021664</data>
    </edge>
    <edge source="ITA" target="MDA">
      <data key="d0">923038</data>
    </edge>
    <edge source="ITA" target="MAR">
      <data key="d0">5796761</data>
    </edge>
    <edge source="ITA" target="MOZ">
      <data key="d0">42356</data>
    </edge>
    <edge source="ITA" target="OMN">
      <data key="d0">788113</data>
    </edge>
    <edge source="ITA" target="NLD">
      <data key="d0">21456158</data>
    </edge>
    <edge source="ITA" target="NZL">
      <data key="d0">1053273</data>
    </edge>
    <edge source="ITA" target="NIC">
      <data key="d0">53064</data>
    </edge>
    <edge source="ITA" target="NER">
      <data key="d0">86402</data>
    </edge>
    <edge source="ITA" target="NOR">
      <data key="d0">1305337</data>
    </edge>
    <edge source="ITA" target="PAK">
      <data key="d0">4241808</data>
    </edge>
    <edge source="ITA" target="PAN">
      <data key="d0">484867</data>
    </edge>
    <edge source="ITA" target="PRY">
      <data key="d0">147732</data>
    </edge>
    <edge source="ITA" target="PER">
      <data key="d0">1578112</data>
    </edge>
    <edge source="ITA" target="PHL">
      <data key="d0">2122242</data>
    </edge>
    <edge source="ITA" target="POL">
      <data key="d0">51542537</data>
    </edge>
    <edge source="ITA" target="PRT">
      <data key="d0">26775343</data>
    </edge>
    <edge source="ITA" target="ROU">
      <data key="d0">19427711</data>
    </edge>
    <edge source="ITA" target="RUS">
      <data key="d0">23596309</data>
    </edge>
    <edge source="ITA" target="SAU">
      <data key="d0">19855966</data>
    </edge>
    <edge source="ITA" target="SEN">
      <data key="d0">873589</data>
    </edge>
    <edge source="ITA" target="IND">
      <data key="d0">10719665</data>
    </edge>
    <edge source="ITA" target="SGP">
      <data key="d0">7550433</data>
    </edge>
    <edge source="ITA" target="SVK">
      <data key="d0">12643926</data>
    </edge>
    <edge source="ITA" target="VNM">
      <data key="d0">5447346</data>
    </edge>
    <edge source="ITA" target="SVN">
      <data key="d0">19770850</data>
    </edge>
    <edge source="ITA" target="ZAF">
      <data key="d0">7637426</data>
    </edge>
    <edge source="ITA" target="ZWE">
      <data key="d0">164240</data>
    </edge>
    <edge source="ITA" target="ESP">
      <data key="d0">118060830</data>
    </edge>
    <edge source="ITA" target="SWE">
      <data key="d0">9396759</data>
    </edge>
    <edge source="ITA" target="CHE">
      <data key="d0">24599641</data>
    </edge>
    <edge source="ITA" target="THA">
      <data key="d0">14391299</data>
    </edge>
    <edge source="ITA" target="TGO">
      <data key="d0">142505</data>
    </edge>
    <edge source="ITA" target="ARE">
      <data key="d0">15303189</data>
    </edge>
    <edge source="ITA" target="TUN">
      <data key="d0">6774999</data>
    </edge>
    <edge source="ITA" target="TUR">
      <data key="d0">58929989</data>
    </edge>
    <edge source="ITA" target="UGA">
      <data key="d0">52643</data>
    </edge>
    <edge source="ITA" target="UKR">
      <data key="d0">4380364</data>
    </edge>
    <edge source="ITA" target="MKD">
      <data key="d0">1177655</data>
    </edge>
    <edge source="ITA" target="EGY">
      <data key="d0">26280097</data>
    </edge>
    <edge source="ITA" target="GBR">
      <data key="d0">52311557</data>
    </edge>
    <edge source="ITA" target="TZA">
      <data key="d0">177922</data>
    </edge>
    <edge source="ITA" target="USA">
      <data key="d0">22740700</data>
    </edge>
    <edge source="ITA" target="BFA">
      <data key="d0">228903</data>
    </edge>
    <edge source="ITA" target="URY">
      <data key="d0">1936904</data>
    </edge>
    <edge source="ITA" target="SRB">
      <data key="d0">8622172</data>
    </edge>
    <edge source="SRB" target="BLR">
      <data key="d0">385000</data>
    </edge>
    <edge source="SRB" target="DEU">
      <data key="d0">20000</data>
    </edge>
    <edge source="SRB" target="HUN">
      <data key="d0">34000</data>
    </edge>
    <edge source="SRB" target="ITA">
      <data key="d0">10000</data>
    </edge>
    <edge source="SRB" target="ROU">
      <data key="d0">12000</data>
    </edge>
    <edge source="SRB" target="RUS">
      <data key="d0">370000</data>
    </edge>
    <edge source="SRB" target="UKR">
      <data key="d0">314000</data>
    </edge>
    <edge source="SRB" target="MKD">
      <data key="d0">264000</data>
    </edge>
    <edge source="DZA" target="TUN">
      <data key="d0">30796</data>
    </edge>
    <edge source="TUN" target="DZA">
      <data key="d0">546880</data>
    </edge>
    <edge source="TUN" target="BEL">
      <data key="d0">35092</data>
    </edge>
    <edge source="TUN" target="CMR">
      <data key="d0">20376</data>
    </edge>
    <edge source="TUN" target="BEN">
      <data key="d0">14926</data>
    </edge>
    <edge source="TUN" target="FRA">
      <data key="d0">369668</data>
    </edge>
    <edge source="TUN" target="IDN">
      <data key="d0">168614</data>
    </edge>
    <edge source="TUN" target="ITA">
      <data key="d0">1483612</data>
    </edge>
    <edge source="TUN" target="CIV">
      <data key="d0">10593</data>
    </edge>
    <edge source="TUN" target="MRT">
      <data key="d0">88773</data>
    </edge>
    <edge source="TUN" target="SEN">
      <data key="d0">33782</data>
    </edge>
    <edge source="TUN" target="ESP">
      <data key="d0">48012</data>
    </edge>
    <edge source="AZE" target="GEO">
      <data key="d0">68358</data>
    </edge>
    <edge source="AZE" target="KAZ">
      <data key="d0">22177</data>
    </edge>
    <edge source="AZE" target="RUS">
      <data key="d0">54300</data>
    </edge>
    <edge source="GEO" target="AZE">
      <data key="d0">10769</data>
    </edge>
    <edge source="GEO" target="ARM">
      <data key="d0">25591</data>
    </edge>
    <edge source="GEO" target="RUS">
      <data key="d0">432579</data>
    </edge>
    <edge source="GEO" target="ESP">
      <data key="d0">68800</data>
    </edge>
    <edge source="GEO" target="UKR">
      <data key="d0">56449</data>
    </edge>
    <edge source="GEO" target="USA">
      <data key="d0">89990</data>
    </edge>
    <edge source="KAZ" target="RUS">
      <data key="d0">25900</data>
    </edge>
    <edge source="RUS" target="AZE">
      <data key="d0">418170</data>
    </edge>
    <edge source="RUS" target="ARM">
      <data key="d0">451418</data>
    </edge>
    <edge source="RUS" target="BGR">
      <data key="d0">39656</data>
    </edge>
    <edge source="RUS" target="KHM">
      <data key="d0">68551</data>
    </edge>
    <edge source="RUS" target="CHN">
      <data key="d0">341366</data>
    </edge>
    <edge source="RUS" target="CZE">
      <data key="d0">39132</data>
    </edge>
    <edge source="RUS" target="DNK">
      <data key="d0">46515</data>
    </edge>
    <edge source="RUS" target="EST">
      <data key="d0">684324</data>
    </edge>
    <edge source="RUS" target="FIN">
      <data key="d0">7504735</data>
    </edge>
    <edge source="RUS" target="GEO">
      <data key="d0">68380</data>
    </edge>
    <edge source="RUS" target="DEU">
      <data key="d0">218946</data>
    </edge>
    <edge source="RUS" target="HUN">
      <data key="d0">19490</data>
    </edge>
    <edge source="RUS" target="IRL">
      <data key="d0">562733</data>
    </edge>
    <edge source="RUS" target="ISR">
      <data key="d0">14307</data>
    </edge>
    <edge source="RUS" target="ITA">
      <data key="d0">1316708</data>
    </edge>
    <edge source="RUS" target="KAZ">
      <data key="d0">19157167</data>
    </edge>
    <edge source="RUS" target="KOR">
      <data key="d0">32350</data>
    </edge>
    <edge source="RUS" target="KGZ">
      <data key="d0">3349470</data>
    </edge>
    <edge source="RUS" target="LVA">
      <data key="d0">27530558</data>
    </edge>
    <edge source="RUS" target="LTU">
      <data key="d0">2069036</data>
    </edge>
    <edge source="RUS" target="MDA">
      <data key="d0">674666</data>
    </edge>
    <edge source="RUS" target="NLD">
      <data key="d0">5332073</data>
    </edge>
    <edge source="RUS" target="POL">
      <data key="d0">142832</data>
    </edge>
    <edge source="RUS" target="IND">
      <data key="d0">244126</data>
    </edge>
    <edge source="RUS" target="VNM">
      <data key="d0">11372</data>
    </edge>
    <edge source="RUS" target="SVN">
      <data key="d0">21000</data>
    </edge>
    <edge source="RUS" target="SWE">
      <data key="d0">68894</data>
    </edge>
    <edge source="RUS" target="TUR">
      <data key="d0">87902</data>
    </edge>
    <edge source="RUS" target="UKR">
      <data key="d0">12708643</data>
    </edge>
    <edge source="RUS" target="EGY">
      <data key="d0">18944</data>
    </edge>
    <edge source="RUS" target="USA">
      <data key="d0">25103974</data>
    </edge>
    <edge source="RUS" target="SRB">
      <data key="d0">68457</data>
    </edge>
    <edge source="ARG" target="DZA">
      <data key="d0">128266</data>
    </edge>
    <edge source="ARG" target="AUS">
      <data key="d0">71852</data>
    </edge>
    <edge source="ARG" target="BEL">
      <data key="d0">374638</data>
    </edge>
    <edge source="ARG" target="BOL">
      <data key="d0">1556666</data>
    </edge>
    <edge source="ARG" target="BRA">
      <data key="d0">31204189</data>
    </edge>
    <edge source="ARG" target="CAN">
      <data key="d0">36760</data>
    </edge>
    <edge source="ARG" target="CHL">
      <data key="d0">10683577</data>
    </edge>
    <edge source="ARG" target="CHN">
      <data key="d0">1361540</data>
    </edge>
    <edge source="ARG" target="COL">
      <data key="d0">2769629</data>
    </edge>
    <edge source="ARG" target="CRI">
      <data key="d0">405285</data>
    </edge>
    <edge source="ARG" target="CZE">
      <data key="d0">77064</data>
    </edge>
    <edge source="ARG" target="ECU">
      <data key="d0">825567</data>
    </edge>
    <edge source="ARG" target="SLV">
      <data key="d0">163188</data>
    </edge>
    <edge source="ARG" target="EST">
      <data key="d0">268125</data>
    </edge>
    <edge source="ARG" target="FIN">
      <data key="d0">265851</data>
    </edge>
    <edge source="ARG" target="FRA">
      <data key="d0">4892659</data>
    </edge>
    <edge source="ARG" target="DEU">
      <data key="d0">2225318</data>
    </edge>
    <edge source="ARG" target="GRC">
      <data key="d0">175939</data>
    </edge>
    <edge source="ARG" target="GTM">
      <data key="d0">532419</data>
    </edge>
    <edge source="ARG" target="HND">
      <data key="d0">75642</data>
    </edge>
    <edge source="ARG" target="HKG">
      <data key="d0">673121</data>
    </edge>
    <edge source="ARG" target="IDN">
      <data key="d0">240656</data>
    </edge>
    <edge source="ARG" target="ISR">
      <data key="d0">60086</data>
    </edge>
    <edge source="ARG" target="ITA">
      <data key="d0">15669866</data>
    </edge>
    <edge source="ARG" target="JPN">
      <data key="d0">480261</data>
    </edge>
    <edge source="ARG" target="KOR">
      <data key="d0">562227</data>
    </edge>
    <edge source="ARG" target="LBN">
      <data key="d0">19412</data>
    </edge>
    <edge source="ARG" target="MYS">
      <data key="d0">189429</data>
    </edge>
    <edge source="ARG" target="MEX">
      <data key="d0">7696932</data>
    </edge>
    <edge source="ARG" target="MAR">
      <data key="d0">117176</data>
    </edge>
    <edge source="ARG" target="NLD">
      <data key="d0">458415</data>
    </edge>
    <edge source="ARG" target="NZL">
      <data key="d0">106279</data>
    </edge>
    <edge source="ARG" target="NIC">
      <data key="d0">35444</data>
    </edge>
    <edge source="ARG" target="NOR">
      <data key="d0">145062</data>
    </edge>
    <edge source="ARG" target="PAK">
      <data key="d0">293189</data>
    </edge>
    <edge source="ARG" target="PAN">
      <data key="d0">49310</data>
    </edge>
    <edge source="ARG" target="PRY">
      <data key="d0">4482664</data>
    </edge>
    <edge source="ARG" target="PER">
      <data key="d0">2432015</data>
    </edge>
    <edge source="ARG" target="PHL">
      <data key="d0">74881</data>
    </edge>
    <edge source="ARG" target="POL">
      <data key="d0">1093217</data>
    </edge>
    <edge source="ARG" target="PRT">
      <data key="d0">551212</data>
    </edge>
    <edge source="ARG" target="ROU">
      <data key="d0">47415</data>
    </edge>
    <edge source="ARG" target="RUS">
      <data key="d0">414199</data>
    </edge>
    <edge source="ARG" target="SAU">
      <data key="d0">49564</data>
    </edge>
    <edge source="ARG" target="IND">
      <data key="d0">1239700</data>
    </edge>
    <edge source="ARG" target="SGP">
      <data key="d0">338937</data>
    </edge>
    <edge source="ARG" target="SVN">
      <data key="d0">130739</data>
    </edge>
    <edge source="ARG" target="ZAF">
      <data key="d0">181807</data>
    </edge>
    <edge source="ARG" target="ESP">
      <data key="d0">2085150</data>
    </edge>
    <edge source="ARG" target="SWE">
      <data key="d0">77255</data>
    </edge>
    <edge source="ARG" target="CHE">
      <data key="d0">228405</data>
    </edge>
    <edge source="ARG" target="THA">
      <data key="d0">823587</data>
    </edge>
    <edge source="ARG" target="TUN">
      <data key="d0">153754</data>
    </edge>
    <edge source="ARG" target="TUR">
      <data key="d0">1268364</data>
    </edge>
    <edge source="ARG" target="UKR">
      <data key="d0">64830</data>
    </edge>
    <edge source="ARG" target="EGY">
      <data key="d0">89196</data>
    </edge>
    <edge source="ARG" target="GBR">
      <data key="d0">358183</data>
    </edge>
    <edge source="ARG" target="USA">
      <data key="d0">3871014</data>
    </edge>
    <edge source="ARG" target="URY">
      <data key="d0">10577503</data>
    </edge>
    <edge source="AUS" target="ARG">
      <data key="d0">15744</data>
    </edge>
    <edge source="AUS" target="AUT">
      <data key="d0">26392</data>
    </edge>
    <edge source="AUS" target="BEL">
      <data key="d0">10911424</data>
    </edge>
    <edge source="AUS" target="BRA">
      <data key="d0">166914</data>
    </edge>
    <edge source="AUS" target="KHM">
      <data key="d0">35956</data>
    </edge>
    <edge source="AUS" target="CAN">
      <data key="d0">287387</data>
    </edge>
    <edge source="AUS" target="LKA">
      <data key="d0">2043122</data>
    </edge>
    <edge source="AUS" target="CHL">
      <data key="d0">218759</data>
    </edge>
    <edge source="AUS" target="CHN">
      <data key="d0">55493456</data>
    </edge>
    <edge source="AUS" target="COL">
      <data key="d0">55924</data>
    </edge>
    <edge source="AUS" target="HRV">
      <data key="d0">10930</data>
    </edge>
    <edge source="AUS" target="DNK">
      <data key="d0">96203</data>
    </edge>
    <edge source="AUS" target="FIN">
      <data key="d0">22075</data>
    </edge>
    <edge source="AUS" target="FRA">
      <data key="d0">297899</data>
    </edge>
    <edge source="AUS" target="DEU">
      <data key="d0">492752</data>
    </edge>
    <edge source="AUS" target="GRC">
      <data key="d0">264624</data>
    </edge>
    <edge source="AUS" target="HND">
      <data key="d0">22654</data>
    </edge>
    <edge source="AUS" target="HKG">
      <data key="d0">24387556</data>
    </edge>
    <edge source="AUS" target="IDN">
      <data key="d0">13934322</data>
    </edge>
    <edge source="AUS" target="IRL">
      <data key="d0">118908</data>
    </edge>
    <edge source="AUS" target="ISR">
      <data key="d0">219410</data>
    </edge>
    <edge source="AUS" target="ITA">
      <data key="d0">4869697</data>
    </edge>
    <edge source="AUS" target="JPN">
      <data key="d0">24423413</data>
    </edge>
    <edge source="AUS" target="JOR">
      <data key="d0">87053</data>
    </edge>
    <edge source="AUS" target="KOR">
      <data key="d0">61066029</data>
    </edge>
    <edge source="AUS" target="MYS">
      <data key="d0">11666964</data>
    </edge>
    <edge source="AUS" target="MRT">
      <data key="d0">305082</data>
    </edge>
    <edge source="AUS" target="MUS">
      <data key="d0">204044</data>
    </edge>
    <edge source="AUS" target="MEX">
      <data key="d0">168974</data>
    </edge>
    <edge source="AUS" target="NLD">
      <data key="d0">1341607</data>
    </edge>
    <edge source="AUS" target="NZL">
      <data key="d0">39280495</data>
    </edge>
    <edge source="AUS" target="NER">
      <data key="d0">29145</data>
    </edge>
    <edge source="AUS" target="PAK">
      <data key="d0">2851061</data>
    </edge>
    <edge source="AUS" target="PHL">
      <data key="d0">17970475</data>
    </edge>
    <edge source="AUS" target="PRT">
      <data key="d0">1693893</data>
    </edge>
    <edge source="AUS" target="SAU">
      <data key="d0">470820</data>
    </edge>
    <edge source="AUS" target="IND">
      <data key="d0">4298327</data>
    </edge>
    <edge source="AUS" target="SGP">
      <data key="d0">12153857</data>
    </edge>
    <edge source="AUS" target="VNM">
      <data key="d0">4975911</data>
    </edge>
    <edge source="AUS" target="ZAF">
      <data key="d0">2627039</data>
    </edge>
    <edge source="AUS" target="ESP">
      <data key="d0">3103115</data>
    </edge>
    <edge source="AUS" target="CHE">
      <data key="d0">148834</data>
    </edge>
    <edge source="AUS" target="THA">
      <data key="d0">21634074</data>
    </edge>
    <edge source="AUS" target="ARE">
      <data key="d0">832043</data>
    </edge>
    <edge source="AUS" target="TUR">
      <data key="d0">2427629</data>
    </edge>
    <edge source="AUS" target="EGY">
      <data key="d0">16398</data>
    </edge>
    <edge source="AUS" target="GBR">
      <data key="d0">4398533</data>
    </edge>
    <edge source="AUS" target="TZA">
      <data key="d0">36670</data>
    </edge>
    <edge source="AUS" target="USA">
      <data key="d0">5585394</data>
    </edge>
    <edge source="BEL" target="DZA">
      <data key="d0">3649372</data>
    </edge>
    <edge source="BEL" target="ARG">
      <data key="d0">6219766</data>
    </edge>
    <edge source="BEL" target="AUS">
      <data key="d0">4292283</data>
    </edge>
    <edge source="BEL" target="AUT">
      <data key="d0">25033301</data>
    </edge>
    <edge source="BEL" target="BOL">
      <data key="d0">82623</data>
    </edge>
    <edge source="BEL" target="BRA">
      <data key="d0">6119231</data>
    </edge>
    <edge source="BEL" target="BGR">
      <data key="d0">1752269</data>
    </edge>
    <edge source="BEL" target="BDI">
      <data key="d0">339979</data>
    </edge>
    <edge source="BEL" target="BLR">
      <data key="d0">314589</data>
    </edge>
    <edge source="BEL" target="CMR">
      <data key="d0">299575</data>
    </edge>
    <edge source="BEL" target="CAN">
      <data key="d0">1071690</data>
    </edge>
    <edge source="BEL" target="LKA">
      <data key="d0">293121</data>
    </edge>
    <edge source="BEL" target="CHL">
      <data key="d0">3631107</data>
    </edge>
    <edge source="BEL" target="CHN">
      <data key="d0">13614682</data>
    </edge>
    <edge source="BEL" target="COL">
      <data key="d0">2458499</data>
    </edge>
    <edge source="BEL" target="CRI">
      <data key="d0">165812</data>
    </edge>
    <edge source="BEL" target="HRV">
      <data key="d0">3442929</data>
    </edge>
    <edge source="BEL" target="CZE">
      <data key="d0">9458622</data>
    </edge>
    <edge source="BEL" target="BEN">
      <data key="d0">32698</data>
    </edge>
    <edge source="BEL" target="DNK">
      <data key="d0">28819444</data>
    </edge>
    <edge source="BEL" target="ECU">
      <data key="d0">234053</data>
    </edge>
    <edge source="BEL" target="SLV">
      <data key="d0">228178</data>
    </edge>
    <edge source="BEL" target="ETH">
      <data key="d0">160650</data>
    </edge>
    <edge source="BEL" target="EST">
      <data key="d0">243390</data>
    </edge>
    <edge source="BEL" target="FIN">
      <data key="d0">18245950</data>
    </edge>
    <edge source="BEL" target="FRA">
      <data key="d0">334995232</data>
    </edge>
    <edge source="BEL" target="GMB">
      <data key="d0">26306</data>
    </edge>
    <edge source="BEL" target="DEU">
      <data key="d0">402791557</data>
    </edge>
    <edge source="BEL" target="GHA">
      <data key="d0">148496</data>
    </edge>
    <edge source="BEL" target="GRC">
      <data key="d0">29589282</data>
    </edge>
    <edge source="BEL" target="GTM">
      <data key="d0">175214</data>
    </edge>
    <edge source="BEL" target="HND">
      <data key="d0">28859</data>
    </edge>
    <edge source="BEL" target="HKG">
      <data key="d0">9625619</data>
    </edge>
    <edge source="BEL" target="HUN">
      <data key="d0">10096065</data>
    </edge>
    <edge source="BEL" target="IDN">
      <data key="d0">6409807</data>
    </edge>
    <edge source="BEL" target="IRL">
      <data key="d0">4581836</data>
    </edge>
    <edge source="BEL" target="ISR">
      <data key="d0">10816706</data>
    </edge>
    <edge source="BEL" target="ITA">
      <data key="d0">167756007</data>
    </edge>
    <edge source="BEL" target="CIV">
      <data key="d0">447494</data>
    </edge>
    <edge source="BEL" target="JPN">
      <data key="d0">7707398</data>
    </edge>
    <edge source="BEL" target="KAZ">
      <data key="d0">222117</data>
    </edge>
    <edge source="BEL" target="JOR">
      <data key="d0">817132</data>
    </edge>
    <edge source="BEL" target="KOR">
      <data key="d0">7554971</data>
    </edge>
    <edge source="BEL" target="LBN">
      <data key="d0">1056782</data>
    </edge>
    <edge source="BEL" target="LVA">
      <data key="d0">957898</data>
    </edge>
    <edge source="BEL" target="LTU">
      <data key="d0">1152674</data>
    </edge>
    <edge source="BEL" target="MDG">
      <data key="d0">715249</data>
    </edge>
    <edge source="BEL" target="MYS">
      <data key="d0">5361116</data>
    </edge>
    <edge source="BEL" target="MRT">
      <data key="d0">145146</data>
    </edge>
    <edge source="BEL" target="MUS">
      <data key="d0">17769</data>
    </edge>
    <edge source="BEL" target="MEX">
      <data key="d0">2103385</data>
    </edge>
    <edge source="BEL" target="MAR">
      <data key="d0">4128252</data>
    </edge>
    <edge source="BEL" target="OMN">
      <data key="d0">250495</data>
    </edge>
    <edge source="BEL" target="NLD">
      <data key="d0">220982726</data>
    </edge>
    <edge source="BEL" target="NZL">
      <data key="d0">1677704</data>
    </edge>
    <edge source="BEL" target="NOR">
      <data key="d0">7943268</data>
    </edge>
    <edge source="BEL" target="PAK">
      <data key="d0">1284789</data>
    </edge>
    <edge source="BEL" target="PAN">
      <data key="d0">723805</data>
    </edge>
    <edge source="BEL" target="PRY">
      <data key="d0">91365</data>
    </edge>
    <edge source="BEL" target="PER">
      <data key="d0">592871</data>
    </edge>
    <edge source="BEL" target="PHL">
      <data key="d0">1274424</data>
    </edge>
    <edge source="BEL" target="POL">
      <data key="d0">24968541</data>
    </edge>
    <edge source="BEL" target="PRT">
      <data key="d0">20692306</data>
    </edge>
    <edge source="BEL" target="ROU">
      <data key="d0">3288904</data>
    </edge>
    <edge source="BEL" target="RUS">
      <data key="d0">7354703</data>
    </edge>
    <edge source="BEL" target="SAU">
      <data key="d0">7130054</data>
    </edge>
    <edge source="BEL" target="SEN">
      <data key="d0">449648</data>
    </edge>
    <edge source="BEL" target="IND">
      <data key="d0">4416886</data>
    </edge>
    <edge source="BEL" target="SGP">
      <data key="d0">6970183</data>
    </edge>
    <edge source="BEL" target="SVK">
      <data key="d0">1494149</data>
    </edge>
    <edge source="BEL" target="VNM">
      <data key="d0">190050</data>
    </edge>
    <edge source="BEL" target="SVN">
      <data key="d0">3210603</data>
    </edge>
    <edge source="BEL" target="ZAF">
      <data key="d0">7107252</data>
    </edge>
    <edge source="BEL" target="ZWE">
      <data key="d0">36610</data>
    </edge>
    <edge source="BEL" target="ESP">
      <data key="d0">95953720</data>
    </edge>
    <edge source="BEL" target="SWE">
      <data key="d0">28878146</data>
    </edge>
    <edge source="BEL" target="CHE">
      <data key="d0">19470293</data>
    </edge>
    <edge source="BEL" target="THA">
      <data key="d0">8106532</data>
    </edge>
    <edge source="BEL" target="TGO">
      <data key="d0">54897</data>
    </edge>
    <edge source="BEL" target="ARE">
      <data key="d0">7626388</data>
    </edge>
    <edge source="BEL" target="TUN">
      <data key="d0">1899325</data>
    </edge>
    <edge source="BEL" target="TUR">
      <data key="d0">36162283</data>
    </edge>
    <edge source="BEL" target="UGA">
      <data key="d0">168566</data>
    </edge>
    <edge source="BEL" target="UKR">
      <data key="d0">1631374</data>
    </edge>
    <edge source="BEL" target="MKD">
      <data key="d0">46227</data>
    </edge>
    <edge source="BEL" target="EGY">
      <data key="d0">4902586</data>
    </edge>
    <edge source="BEL" target="GBR">
      <data key="d0">145046797</data>
    </edge>
    <edge source="BEL" target="TZA">
      <data key="d0">147045</data>
    </edge>
    <edge source="BEL" target="USA">
      <data key="d0">32479133</data>
    </edge>
    <edge source="BEL" target="BFA">
      <data key="d0">10864</data>
    </edge>
    <edge source="BEL" target="URY">
      <data key="d0">377547</data>
    </edge>
    <edge source="BEL" target="SRB">
      <data key="d0">1108632</data>
    </edge>
    <edge source="BOL" target="PER">
      <data key="d0">727957</data>
    </edge>
    <edge source="BRA" target="DZA">
      <data key="d0">31026</data>
    </edge>
    <edge source="BRA" target="ARG">
      <data key="d0">56113020</data>
    </edge>
    <edge source="BRA" target="AUS">
      <data key="d0">136572</data>
    </edge>
    <edge source="BRA" target="AUT">
      <data key="d0">13040</data>
    </edge>
    <edge source="BRA" target="BEL">
      <data key="d0">133357</data>
    </edge>
    <edge source="BRA" target="BOL">
      <data key="d0">10764351</data>
    </edge>
    <edge source="BRA" target="CAN">
      <data key="d0">1023552</data>
    </edge>
    <edge source="BRA" target="LKA">
      <data key="d0">151162</data>
    </edge>
    <edge source="BRA" target="CHL">
      <data key="d0">8136937</data>
    </edge>
    <edge source="BRA" target="CHN">
      <data key="d0">1658164</data>
    </edge>
    <edge source="BRA" target="COL">
      <data key="d0">6701543</data>
    </edge>
    <edge source="BRA" target="CRI">
      <data key="d0">259057</data>
    </edge>
    <edge source="BRA" target="CZE">
      <data key="d0">69471</data>
    </edge>
    <edge source="BRA" target="ECU">
      <data key="d0">2973013</data>
    </edge>
    <edge source="BRA" target="SLV">
      <data key="d0">163863</data>
    </edge>
    <edge source="BRA" target="ETH">
      <data key="d0">43576</data>
    </edge>
    <edge source="BRA" target="FRA">
      <data key="d0">315586</data>
    </edge>
    <edge source="BRA" target="GMB">
      <data key="d0">725213</data>
    </edge>
    <edge source="BRA" target="DEU">
      <data key="d0">34464592</data>
    </edge>
    <edge source="BRA" target="GHA">
      <data key="d0">2174224</data>
    </edge>
    <edge source="BRA" target="GRC">
      <data key="d0">492333</data>
    </edge>
    <edge source="BRA" target="GTM">
      <data key="d0">157172</data>
    </edge>
    <edge source="BRA" target="HND">
      <data key="d0">156659</data>
    </edge>
    <edge source="BRA" target="HKG">
      <data key="d0">458406</data>
    </edge>
    <edge source="BRA" target="IDN">
      <data key="d0">561524</data>
    </edge>
    <edge source="BRA" target="IRL">
      <data key="d0">136515</data>
    </edge>
    <edge source="BRA" target="ISR">
      <data key="d0">37771</data>
    </edge>
    <edge source="BRA" target="ITA">
      <data key="d0">4725061</data>
    </edge>
    <edge source="BRA" target="JAM">
      <data key="d0">29692</data>
    </edge>
    <edge source="BRA" target="JPN">
      <data key="d0">2220347</data>
    </edge>
    <edge source="BRA" target="JOR">
      <data key="d0">62795</data>
    </edge>
    <edge source="BRA" target="KOR">
      <data key="d0">265814</data>
    </edge>
    <edge source="BRA" target="LBN">
      <data key="d0">317295</data>
    </edge>
    <edge source="BRA" target="LTU">
      <data key="d0">12000</data>
    </edge>
    <edge source="BRA" target="MDG">
      <data key="d0">253788</data>
    </edge>
    <edge source="BRA" target="MYS">
      <data key="d0">116287</data>
    </edge>
    <edge source="BRA" target="MEX">
      <data key="d0">5945010</data>
    </edge>
    <edge source="BRA" target="MAR">
      <data key="d0">396850</data>
    </edge>
    <edge source="BRA" target="NLD">
      <data key="d0">383742</data>
    </edge>
    <edge source="BRA" target="NZL">
      <data key="d0">231320</data>
    </edge>
    <edge source="BRA" target="NOR">
      <data key="d0">79999</data>
    </edge>
    <edge source="BRA" target="PAK">
      <data key="d0">606821</data>
    </edge>
    <edge source="BRA" target="PAN">
      <data key="d0">1408638</data>
    </edge>
    <edge source="BRA" target="PRY">
      <data key="d0">10433365</data>
    </edge>
    <edge source="BRA" target="PER">
      <data key="d0">4438661</data>
    </edge>
    <edge source="BRA" target="PHL">
      <data key="d0">317835</data>
    </edge>
    <edge source="BRA" target="POL">
      <data key="d0">205707</data>
    </edge>
    <edge source="BRA" target="PRT">
      <data key="d0">319727</data>
    </edge>
    <edge source="BRA" target="ROU">
      <data key="d0">88386</data>
    </edge>
    <edge source="BRA" target="RUS">
      <data key="d0">90662</data>
    </edge>
    <edge source="BRA" target="IND">
      <data key="d0">2584604</data>
    </edge>
    <edge source="BRA" target="SGP">
      <data key="d0">13963819</data>
    </edge>
    <edge source="BRA" target="VNM">
      <data key="d0">75594</data>
    </edge>
    <edge source="BRA" target="SVN">
      <data key="d0">109045</data>
    </edge>
    <edge source="BRA" target="ZAF">
      <data key="d0">394457</data>
    </edge>
    <edge source="BRA" target="ESP">
      <data key="d0">2952160</data>
    </edge>
    <edge source="BRA" target="SWE">
      <data key="d0">3078550</data>
    </edge>
    <edge source="BRA" target="CHE">
      <data key="d0">688232</data>
    </edge>
    <edge source="BRA" target="THA">
      <data key="d0">1018644</data>
    </edge>
    <edge source="BRA" target="ARE">
      <data key="d0">14838</data>
    </edge>
    <edge source="BRA" target="TUN">
      <data key="d0">67968</data>
    </edge>
    <edge source="BRA" target="TUR">
      <data key="d0">564317</data>
    </edge>
    <edge source="BRA" target="EGY">
      <data key="d0">194396</data>
    </edge>
    <edge source="BRA" target="GBR">
      <data key="d0">992762</data>
    </edge>
    <edge source="BRA" target="USA">
      <data key="d0">8603977</data>
    </edge>
    <edge source="BRA" target="URY">
      <data key="d0">7321721</data>
    </edge>
    <edge source="CAN" target="ALB">
      <data key="d0">52456</data>
    </edge>
    <edge source="CAN" target="ARG">
      <data key="d0">650962</data>
    </edge>
    <edge source="CAN" target="AUS">
      <data key="d0">1118733</data>
    </edge>
    <edge source="CAN" target="BEL">
      <data key="d0">4077111</data>
    </edge>
    <edge source="CAN" target="BRA">
      <data key="d0">721750</data>
    </edge>
    <edge source="CAN" target="CHL">
      <data key="d0">2730479</data>
    </edge>
    <edge source="CAN" target="CHN">
      <data key="d0">1982907</data>
    </edge>
    <edge source="CAN" target="COL">
      <data key="d0">1053159</data>
    </edge>
    <edge source="CAN" target="CRI">
      <data key="d0">24345</data>
    </edge>
    <edge source="CAN" target="CZE">
      <data key="d0">94820</data>
    </edge>
    <edge source="CAN" target="ECU">
      <data key="d0">143790</data>
    </edge>
    <edge source="CAN" target="SLV">
      <data key="d0">45225</data>
    </edge>
    <edge source="CAN" target="FIN">
      <data key="d0">828084</data>
    </edge>
    <edge source="CAN" target="FRA">
      <data key="d0">833245</data>
    </edge>
    <edge source="CAN" target="DEU">
      <data key="d0">315041</data>
    </edge>
    <edge source="CAN" target="GHA">
      <data key="d0">14658</data>
    </edge>
    <edge source="CAN" target="GRC">
      <data key="d0">59148</data>
    </edge>
    <edge source="CAN" target="HND">
      <data key="d0">29609</data>
    </edge>
    <edge source="CAN" target="HKG">
      <data key="d0">1267160</data>
    </edge>
    <edge source="CAN" target="HUN">
      <data key="d0">145206</data>
    </edge>
    <edge source="CAN" target="IDN">
      <data key="d0">59304</data>
    </edge>
    <edge source="CAN" target="IRL">
      <data key="d0">27420</data>
    </edge>
    <edge source="CAN" target="ISR">
      <data key="d0">67950</data>
    </edge>
    <edge source="CAN" target="ITA">
      <data key="d0">329937</data>
    </edge>
    <edge source="CAN" target="JAM">
      <data key="d0">38605</data>
    </edge>
    <edge source="CAN" target="JPN">
      <data key="d0">616035</data>
    </edge>
    <edge source="CAN" target="KAZ">
      <data key="d0">121760</data>
    </edge>
    <edge source="CAN" target="KOR">
      <data key="d0">204913</data>
    </edge>
    <edge source="CAN" target="LBN">
      <data key="d0">40481</data>
    </edge>
    <edge source="CAN" target="MYS">
      <data key="d0">257514</data>
    </edge>
    <edge source="CAN" target="MEX">
      <data key="d0">460085</data>
    </edge>
    <edge source="CAN" target="MDA">
      <data key="d0">49675</data>
    </edge>
    <edge source="CAN" target="MAR">
      <data key="d0">15652</data>
    </edge>
    <edge source="CAN" target="NLD">
      <data key="d0">315438</data>
    </edge>
    <edge source="CAN" target="NZL">
      <data key="d0">129850</data>
    </edge>
    <edge source="CAN" target="NOR">
      <data key="d0">17030</data>
    </edge>
    <edge source="CAN" target="PAK">
      <data key="d0">10304</data>
    </edge>
    <edge source="CAN" target="PAN">
      <data key="d0">184686</data>
    </edge>
    <edge source="CAN" target="PER">
      <data key="d0">131977</data>
    </edge>
    <edge source="CAN" target="PHL">
      <data key="d0">37547</data>
    </edge>
    <edge source="CAN" target="POL">
      <data key="d0">600704</data>
    </edge>
    <edge source="CAN" target="ROU">
      <data key="d0">177672</data>
    </edge>
    <edge source="CAN" target="RUS">
      <data key="d0">334776</data>
    </edge>
    <edge source="CAN" target="SAU">
      <data key="d0">580497</data>
    </edge>
    <edge source="CAN" target="SEN">
      <data key="d0">11830</data>
    </edge>
    <edge source="CAN" target="IND">
      <data key="d0">368201</data>
    </edge>
    <edge source="CAN" target="SGP">
      <data key="d0">259420</data>
    </edge>
    <edge source="CAN" target="VNM">
      <data key="d0">67146</data>
    </edge>
    <edge source="CAN" target="ZAF">
      <data key="d0">215793</data>
    </edge>
    <edge source="CAN" target="SWE">
      <data key="d0">174145</data>
    </edge>
    <edge source="CAN" target="CHE">
      <data key="d0">92308</data>
    </edge>
    <edge source="CAN" target="THA">
      <data key="d0">82818</data>
    </edge>
    <edge source="CAN" target="ARE">
      <data key="d0">1672380</data>
    </edge>
    <edge source="CAN" target="UKR">
      <data key="d0">70017</data>
    </edge>
    <edge source="CAN" target="EGY">
      <data key="d0">383697</data>
    </edge>
    <edge source="CAN" target="GBR">
      <data key="d0">1731423</data>
    </edge>
    <edge source="CAN" target="USA">
      <data key="d0">594234084</data>
    </edge>
    <edge source="CHL" target="ARG">
      <data key="d0">3019725</data>
    </edge>
    <edge source="CHL" target="BOL">
      <data key="d0">1157134</data>
    </edge>
    <edge source="CHL" target="BRA">
      <data key="d0">1840876</data>
    </edge>
    <edge source="CHL" target="CAN">
      <data key="d0">14916</data>
    </edge>
    <edge source="CHL" target="COL">
      <data key="d0">1119559</data>
    </edge>
    <edge source="CHL" target="ECU">
      <data key="d0">391914</data>
    </edge>
    <edge source="CHL" target="FIN">
      <data key="d0">30795</data>
    </edge>
    <edge source="CHL" target="DEU">
      <data key="d0">93110</data>
    </edge>
    <edge source="CHL" target="GTM">
      <data key="d0">125305</data>
    </edge>
    <edge source="CHL" target="HND">
      <data key="d0">25558</data>
    </edge>
    <edge source="CHL" target="JPN">
      <data key="d0">48200</data>
    </edge>
    <edge source="CHL" target="MEX">
      <data key="d0">396971</data>
    </edge>
    <edge source="CHL" target="PRY">
      <data key="d0">75720</data>
    </edge>
    <edge source="CHL" target="PER">
      <data key="d0">1178293</data>
    </edge>
    <edge source="CHL" target="ESP">
      <data key="d0">22597</data>
    </edge>
    <edge source="CHL" target="EGY">
      <data key="d0">56452</data>
    </edge>
    <edge source="CHL" target="USA">
      <data key="d0">239649</data>
    </edge>
    <edge source="CHL" target="URY">
      <data key="d0">138669</data>
    </edge>
    <edge source="CHN" target="DZA">
      <data key="d0">1238564</data>
    </edge>
    <edge source="CHN" target="ARG">
      <data key="d0">3337642</data>
    </edge>
    <edge source="CHN" target="AUS">
      <data key="d0">16106436</data>
    </edge>
    <edge source="CHN" target="AUT">
      <data key="d0">63472</data>
    </edge>
    <edge source="CHN" target="BEL">
      <data key="d0">16578156</data>
    </edge>
    <edge source="CHN" target="BOL">
      <data key="d0">14994</data>
    </edge>
    <edge source="CHN" target="BWA">
      <data key="d0">10634</data>
    </edge>
    <edge source="CHN" target="BRA">
      <data key="d0">19390468</data>
    </edge>
    <edge source="CHN" target="BGR">
      <data key="d0">100733</data>
    </edge>
    <edge source="CHN" target="KHM">
      <data key="d0">183220</data>
    </edge>
    <edge source="CHN" target="CAN">
      <data key="d0">5704685</data>
    </edge>
    <edge source="CHN" target="LKA">
      <data key="d0">1349387</data>
    </edge>
    <edge source="CHN" target="CHL">
      <data key="d0">1145885</data>
    </edge>
    <edge source="CHN" target="COL">
      <data key="d0">3183430</data>
    </edge>
    <edge source="CHN" target="CRI">
      <data key="d0">21560</data>
    </edge>
    <edge source="CHN" target="HRV">
      <data key="d0">232773</data>
    </edge>
    <edge source="CHN" target="CZE">
      <data key="d0">136665</data>
    </edge>
    <edge source="CHN" target="BEN">
      <data key="d0">213939</data>
    </edge>
    <edge source="CHN" target="DNK">
      <data key="d0">931013</data>
    </edge>
    <edge source="CHN" target="ECU">
      <data key="d0">838089</data>
    </edge>
    <edge source="CHN" target="ETH">
      <data key="d0">304859</data>
    </edge>
    <edge source="CHN" target="EST">
      <data key="d0">10928</data>
    </edge>
    <edge source="CHN" target="FIN">
      <data key="d0">110094</data>
    </edge>
    <edge source="CHN" target="FRA">
      <data key="d0">6507927</data>
    </edge>
    <edge source="CHN" target="PSE">
      <data key="d0">12391</data>
    </edge>
    <edge source="CHN" target="DEU">
      <data key="d0">56290893</data>
    </edge>
    <edge source="CHN" target="GHA">
      <data key="d0">429306</data>
    </edge>
    <edge source="CHN" target="GRC">
      <data key="d0">4197087</data>
    </edge>
    <edge source="CHN" target="GTM">
      <data key="d0">368257</data>
    </edge>
    <edge source="CHN" target="HND">
      <data key="d0">86511</data>
    </edge>
    <edge source="CHN" target="HKG">
      <data key="d0">193103062</data>
    </edge>
    <edge source="CHN" target="HUN">
      <data key="d0">218090</data>
    </edge>
    <edge source="CHN" target="IDN">
      <data key="d0">46795497</data>
    </edge>
    <edge source="CHN" target="IRL">
      <data key="d0">152554</data>
    </edge>
    <edge source="CHN" target="ISR">
      <data key="d0">1491216</data>
    </edge>
    <edge source="CHN" target="ITA">
      <data key="d0">23114224</data>
    </edge>
    <edge source="CHN" target="CIV">
      <data key="d0">1047129</data>
    </edge>
    <edge source="CHN" target="JAM">
      <data key="d0">17126</data>
    </edge>
    <edge source="CHN" target="JPN">
      <data key="d0">77836535</data>
    </edge>
    <edge source="CHN" target="KAZ">
      <data key="d0">3867628</data>
    </edge>
    <edge source="CHN" target="JOR">
      <data key="d0">951360</data>
    </edge>
    <edge source="CHN" target="KOR">
      <data key="d0">106622757</data>
    </edge>
    <edge source="CHN" target="KGZ">
      <data key="d0">16276</data>
    </edge>
    <edge source="CHN" target="LBN">
      <data key="d0">536697</data>
    </edge>
    <edge source="CHN" target="LVA">
      <data key="d0">437903</data>
    </edge>
    <edge source="CHN" target="MDG">
      <data key="d0">73587</data>
    </edge>
    <edge source="CHN" target="MYS">
      <data key="d0">11218808</data>
    </edge>
    <edge source="CHN" target="MRT">
      <data key="d0">12849</data>
    </edge>
    <edge source="CHN" target="MUS">
      <data key="d0">1016532</data>
    </edge>
    <edge source="CHN" target="MEX">
      <data key="d0">15612093</data>
    </edge>
    <edge source="CHN" target="MAR">
      <data key="d0">1176142</data>
    </edge>
    <edge source="CHN" target="OMN">
      <data key="d0">187595</data>
    </edge>
    <edge source="CHN" target="NLD">
      <data key="d0">45412149</data>
    </edge>
    <edge source="CHN" target="NZL">
      <data key="d0">2468325</data>
    </edge>
    <edge source="CHN" target="NER">
      <data key="d0">17400</data>
    </edge>
    <edge source="CHN" target="NOR">
      <data key="d0">457583</data>
    </edge>
    <edge source="CHN" target="PAK">
      <data key="d0">21392169</data>
    </edge>
    <edge source="CHN" target="PAN">
      <data key="d0">7981192</data>
    </edge>
    <edge source="CHN" target="PRY">
      <data key="d0">25573</data>
    </edge>
    <edge source="CHN" target="PER">
      <data key="d0">1462121</data>
    </edge>
    <edge source="CHN" target="PHL">
      <data key="d0">6915712</data>
    </edge>
    <edge source="CHN" target="POL">
      <data key="d0">925348</data>
    </edge>
    <edge source="CHN" target="PRT">
      <data key="d0">627764</data>
    </edge>
    <edge source="CHN" target="ROU">
      <data key="d0">507031</data>
    </edge>
    <edge source="CHN" target="RUS">
      <data key="d0">2408787</data>
    </edge>
    <edge source="CHN" target="SAU">
      <data key="d0">1468021</data>
    </edge>
    <edge source="CHN" target="IND">
      <data key="d0">25514431</data>
    </edge>
    <edge source="CHN" target="SGP">
      <data key="d0">20613625</data>
    </edge>
    <edge source="CHN" target="SVK">
      <data key="d0">51506</data>
    </edge>
    <edge source="CHN" target="VNM">
      <data key="d0">12498988</data>
    </edge>
    <edge source="CHN" target="SVN">
      <data key="d0">227595</data>
    </edge>
    <edge source="CHN" target="ZAF">
      <data key="d0">3812263</data>
    </edge>
    <edge source="CHN" target="ZWE">
      <data key="d0">170380</data>
    </edge>
    <edge source="CHN" target="ESP">
      <data key="d0">13551771</data>
    </edge>
    <edge source="CHN" target="SWE">
      <data key="d0">334802</data>
    </edge>
    <edge source="CHN" target="CHE">
      <data key="d0">15284774</data>
    </edge>
    <edge source="CHN" target="THA">
      <data key="d0">26260138</data>
    </edge>
    <edge source="CHN" target="TGO">
      <data key="d0">106436</data>
    </edge>
    <edge source="CHN" target="ARE">
      <data key="d0">3483726</data>
    </edge>
    <edge source="CHN" target="TUN">
      <data key="d0">281063</data>
    </edge>
    <edge source="CHN" target="TUR">
      <data key="d0">13604387</data>
    </edge>
    <edge source="CHN" target="UGA">
      <data key="d0">56044</data>
    </edge>
    <edge source="CHN" target="UKR">
      <data key="d0">326028</data>
    </edge>
    <edge source="CHN" target="EGY">
      <data key="d0">19750181</data>
    </edge>
    <edge source="CHN" target="GBR">
      <data key="d0">48231057</data>
    </edge>
    <edge source="CHN" target="TZA">
      <data key="d0">216461</data>
    </edge>
    <edge source="CHN" target="USA">
      <data key="d0">106217876</data>
    </edge>
    <edge source="CHN" target="URY">
      <data key="d0">389768</data>
    </edge>
    <edge source="COL" target="ARG">
      <data key="d0">275599</data>
    </edge>
    <edge source="COL" target="BOL">
      <data key="d0">647131</data>
    </edge>
    <edge source="COL" target="BRA">
      <data key="d0">716403</data>
    </edge>
    <edge source="COL" target="CHL">
      <data key="d0">336280</data>
    </edge>
    <edge source="COL" target="CRI">
      <data key="d0">2474669</data>
    </edge>
    <edge source="COL" target="HRV">
      <data key="d0">83184</data>
    </edge>
    <edge source="COL" target="ECU">
      <data key="d0">6686286</data>
    </edge>
    <edge source="COL" target="SLV">
      <data key="d0">52760</data>
    </edge>
    <edge source="COL" target="GTM">
      <data key="d0">935722</data>
    </edge>
    <edge source="COL" target="MEX">
      <data key="d0">1113146</data>
    </edge>
    <edge source="COL" target="NLD">
      <data key="d0">40930</data>
    </edge>
    <edge source="COL" target="NIC">
      <data key="d0">19628</data>
    </edge>
    <edge source="COL" target="PAN">
      <data key="d0">537907</data>
    </edge>
    <edge source="COL" target="PER">
      <data key="d0">2937675</data>
    </edge>
    <edge source="COL" target="PHL">
      <data key="d0">20900</data>
    </edge>
    <edge source="COL" target="ROU">
      <data key="d0">180200</data>
    </edge>
    <edge source="COL" target="RUS">
      <data key="d0">13224</data>
    </edge>
    <edge source="COL" target="ESP">
      <data key="d0">963192</data>
    </edge>
    <edge source="COL" target="CHE">
      <data key="d0">235000</data>
    </edge>
    <edge source="COL" target="ARE">
      <data key="d0">1069308</data>
    </edge>
    <edge source="COL" target="USA">
      <data key="d0">321159910</data>
    </edge>
    <edge source="COL" target="URY">
      <data key="d0">43741</data>
    </edge>
    <edge source="CRI" target="BEL">
      <data key="d0">383258</data>
    </edge>
    <edge source="CRI" target="ECU">
      <data key="d0">126201</data>
    </edge>
    <edge source="CRI" target="SLV">
      <data key="d0">966539</data>
    </edge>
    <edge source="CRI" target="GTM">
      <data key="d0">1873241</data>
    </edge>
    <edge source="CRI" target="HND">
      <data key="d0">3473505</data>
    </edge>
    <edge source="CRI" target="JAM">
      <data key="d0">47243</data>
    </edge>
    <edge source="CRI" target="MEX">
      <data key="d0">237073</data>
    </edge>
    <edge source="CRI" target="NIC">
      <data key="d0">3693895</data>
    </edge>
    <edge source="CRI" target="PAN">
      <data key="d0">4025842</data>
    </edge>
    <edge source="CRI" target="ZAF">
      <data key="d0">58263</data>
    </edge>
    <edge source="CRI" target="CHE">
      <data key="d0">57071</data>
    </edge>
    <edge source="CRI" target="USA">
      <data key="d0">4377021</data>
    </edge>
    <edge source="CZE" target="ARG">
      <data key="d0">172287</data>
    </edge>
    <edge source="CZE" target="AUS">
      <data key="d0">164437</data>
    </edge>
    <edge source="CZE" target="AUT">
      <data key="d0">5407102</data>
    </edge>
    <edge source="CZE" target="BEL">
      <data key="d0">1045718</data>
    </edge>
    <edge source="CZE" target="BRA">
      <data key="d0">137852</data>
    </edge>
    <edge source="CZE" target="BGR">
      <data key="d0">1361024</data>
    </edge>
    <edge source="CZE" target="BLR">
      <data key="d0">157012</data>
    </edge>
    <edge source="CZE" target="CAN">
      <data key="d0">340809</data>
    </edge>
    <edge source="CZE" target="LKA">
      <data key="d0">24268</data>
    </edge>
    <edge source="CZE" target="CHN">
      <data key="d0">2074448</data>
    </edge>
    <edge source="CZE" target="HRV">
      <data key="d0">1184158</data>
    </edge>
    <edge source="CZE" target="DNK">
      <data key="d0">4158026</data>
    </edge>
    <edge source="CZE" target="EST">
      <data key="d0">268272</data>
    </edge>
    <edge source="CZE" target="FIN">
      <data key="d0">2204223</data>
    </edge>
    <edge source="CZE" target="FRA">
      <data key="d0">9550703</data>
    </edge>
    <edge source="CZE" target="DEU">
      <data key="d0">26924154</data>
    </edge>
    <edge source="CZE" target="GRC">
      <data key="d0">538004</data>
    </edge>
    <edge source="CZE" target="HKG">
      <data key="d0">617049</data>
    </edge>
    <edge source="CZE" target="HUN">
      <data key="d0">2414303</data>
    </edge>
    <edge source="CZE" target="IDN">
      <data key="d0">12452</data>
    </edge>
    <edge source="CZE" target="ISR">
      <data key="d0">66753</data>
    </edge>
    <edge source="CZE" target="ITA">
      <data key="d0">18624106</data>
    </edge>
    <edge source="CZE" target="CIV">
      <data key="d0">43378</data>
    </edge>
    <edge source="CZE" target="JPN">
      <data key="d0">578527</data>
    </edge>
    <edge source="CZE" target="KAZ">
      <data key="d0">52191</data>
    </edge>
    <edge source="CZE" target="KOR">
      <data key="d0">689902</data>
    </edge>
    <edge source="CZE" target="LVA">
      <data key="d0">533266</data>
    </edge>
    <edge source="CZE" target="LTU">
      <data key="d0">1469774</data>
    </edge>
    <edge source="CZE" target="MYS">
      <data key="d0">13928</data>
    </edge>
    <edge source="CZE" target="MEX">
      <data key="d0">47089</data>
    </edge>
    <edge source="CZE" target="MDA">
      <data key="d0">69979</data>
    </edge>
    <edge source="CZE" target="NLD">
      <data key="d0">5343520</data>
    </edge>
    <edge source="CZE" target="NZL">
      <data key="d0">19649</data>
    </edge>
    <edge source="CZE" target="NOR">
      <data key="d0">1525539</data>
    </edge>
    <edge source="CZE" target="PAK">
      <data key="d0">219884</data>
    </edge>
    <edge source="CZE" target="PER">
      <data key="d0">36332</data>
    </edge>
    <edge source="CZE" target="POL">
      <data key="d0">12370413</data>
    </edge>
    <edge source="CZE" target="PRT">
      <data key="d0">307435</data>
    </edge>
    <edge source="CZE" target="ROU">
      <data key="d0">581149</data>
    </edge>
    <edge source="CZE" target="RUS">
      <data key="d0">2013476</data>
    </edge>
    <edge source="CZE" target="SAU">
      <data key="d0">75955</data>
    </edge>
    <edge source="CZE" target="SGP">
      <data key="d0">37330</data>
    </edge>
    <edge source="CZE" target="SVK">
      <data key="d0">26160777</data>
    </edge>
    <edge source="CZE" target="SVN">
      <data key="d0">385823</data>
    </edge>
    <edge source="CZE" target="ZAF">
      <data key="d0">34110</data>
    </edge>
    <edge source="CZE" target="ESP">
      <data key="d0">3739008</data>
    </edge>
    <edge source="CZE" target="SWE">
      <data key="d0">1791648</data>
    </edge>
    <edge source="CZE" target="CHE">
      <data key="d0">4391390</data>
    </edge>
    <edge source="CZE" target="THA">
      <data key="d0">1627298</data>
    </edge>
    <edge source="CZE" target="ARE">
      <data key="d0">256565</data>
    </edge>
    <edge source="CZE" target="TUR">
      <data key="d0">3530149</data>
    </edge>
    <edge source="CZE" target="UKR">
      <data key="d0">1571588</data>
    </edge>
    <edge source="CZE" target="MKD">
      <data key="d0">77257</data>
    </edge>
    <edge source="CZE" target="EGY">
      <data key="d0">63204</data>
    </edge>
    <edge source="CZE" target="GBR">
      <data key="d0">4047796</data>
    </edge>
    <edge source="CZE" target="USA">
      <data key="d0">8387633</data>
    </edge>
    <edge source="CZE" target="SRB">
      <data key="d0">714225</data>
    </edge>
    <edge source="ECU" target="ARG">
      <data key="d0">31842</data>
    </edge>
    <edge source="ECU" target="BEL">
      <data key="d0">62950</data>
    </edge>
    <edge source="ECU" target="BRA">
      <data key="d0">51888</data>
    </edge>
    <edge source="ECU" target="COL">
      <data key="d0">693045</data>
    </edge>
    <edge source="ECU" target="DNK">
      <data key="d0">68182</data>
    </edge>
    <edge source="ECU" target="SLV">
      <data key="d0">10157</data>
    </edge>
    <edge source="ECU" target="FRA">
      <data key="d0">44134</data>
    </edge>
    <edge source="ECU" target="DEU">
      <data key="d0">70091</data>
    </edge>
    <edge source="ECU" target="GTM">
      <data key="d0">12412</data>
    </edge>
    <edge source="ECU" target="IRL">
      <data key="d0">112854</data>
    </edge>
    <edge source="ECU" target="ISR">
      <data key="d0">10324</data>
    </edge>
    <edge source="ECU" target="JPN">
      <data key="d0">149102</data>
    </edge>
    <edge source="ECU" target="MEX">
      <data key="d0">19790</data>
    </edge>
    <edge source="ECU" target="PER">
      <data key="d0">390428</data>
    </edge>
    <edge source="ECU" target="GBR">
      <data key="d0">554325</data>
    </edge>
    <edge source="ECU" target="USA">
      <data key="d0">1152012</data>
    </edge>
    <edge source="SLV" target="CRI">
      <data key="d0">873436</data>
    </edge>
    <edge source="SLV" target="GTM">
      <data key="d0">5080324</data>
    </edge>
    <edge source="SLV" target="HND">
      <data key="d0">2218992</data>
    </edge>
    <edge source="SLV" target="NIC">
      <data key="d0">1103525</data>
    </edge>
    <edge source="SLV" target="PAN">
      <data key="d0">95115</data>
    </edge>
    <edge source="SLV" target="PER">
      <data key="d0">15965</data>
    </edge>
    <edge source="SLV" target="USA">
      <data key="d0">21935</data>
    </edge>
    <edge source="EST" target="ARM">
      <data key="d0">14309</data>
    </edge>
    <edge source="EST" target="BLR">
      <data key="d0">169838</data>
    </edge>
    <edge source="EST" target="CZE">
      <data key="d0">74787</data>
    </edge>
    <edge source="EST" target="DNK">
      <data key="d0">130721</data>
    </edge>
    <edge source="EST" target="FIN">
      <data key="d0">1624283</data>
    </edge>
    <edge source="EST" target="DEU">
      <data key="d0">120804</data>
    </edge>
    <edge source="EST" target="GRC">
      <data key="d0">105081</data>
    </edge>
    <edge source="EST" target="HUN">
      <data key="d0">37848</data>
    </edge>
    <edge source="EST" target="ITA">
      <data key="d0">71627</data>
    </edge>
    <edge source="EST" target="KAZ">
      <data key="d0">113102</data>
    </edge>
    <edge source="EST" target="KOR">
      <data key="d0">23656</data>
    </edge>
    <edge source="EST" target="KGZ">
      <data key="d0">27312</data>
    </edge>
    <edge source="EST" target="LVA">
      <data key="d0">11900990</data>
    </edge>
    <edge source="EST" target="LTU">
      <data key="d0">4863821</data>
    </edge>
    <edge source="EST" target="MDA">
      <data key="d0">98032</data>
    </edge>
    <edge source="EST" target="OMN">
      <data key="d0">100294</data>
    </edge>
    <edge source="EST" target="NLD">
      <data key="d0">51148</data>
    </edge>
    <edge source="EST" target="NOR">
      <data key="d0">88883</data>
    </edge>
    <edge source="EST" target="PAN">
      <data key="d0">103532</data>
    </edge>
    <edge source="EST" target="POL">
      <data key="d0">1303361</data>
    </edge>
    <edge source="EST" target="RUS">
      <data key="d0">6879898</data>
    </edge>
    <edge source="EST" target="ESP">
      <data key="d0">33891</data>
    </edge>
    <edge source="EST" target="SWE">
      <data key="d0">331753</data>
    </edge>
    <edge source="EST" target="TUR">
      <data key="d0">596088</data>
    </edge>
    <edge source="EST" target="UKR">
      <data key="d0">1566728</data>
    </edge>
    <edge source="EST" target="GBR">
      <data key="d0">233617</data>
    </edge>
    <edge source="EST" target="USA">
      <data key="d0">196655</data>
    </edge>
    <edge source="FIN" target="ARG">
      <data key="d0">432355</data>
    </edge>
    <edge source="FIN" target="AUS">
      <data key="d0">260392</data>
    </edge>
    <edge source="FIN" target="AUT">
      <data key="d0">276621</data>
    </edge>
    <edge source="FIN" target="ARM">
      <data key="d0">15965</data>
    </edge>
    <edge source="FIN" target="BEL">
      <data key="d0">67507</data>
    </edge>
    <edge source="FIN" target="BRA">
      <data key="d0">148464</data>
    </edge>
    <edge source="FIN" target="BGR">
      <data key="d0">56672</data>
    </edge>
    <edge source="FIN" target="BLR">
      <data key="d0">1209327</data>
    </edge>
    <edge source="FIN" target="CAN">
      <data key="d0">44820</data>
    </edge>
    <edge source="FIN" target="CHL">
      <data key="d0">29973</data>
    </edge>
    <edge source="FIN" target="CHN">
      <data key="d0">229709</data>
    </edge>
    <edge source="FIN" target="CZE">
      <data key="d0">1116611</data>
    </edge>
    <edge source="FIN" target="DNK">
      <data key="d0">1674860</data>
    </edge>
    <edge source="FIN" target="EST">
      <data key="d0">21086178</data>
    </edge>
    <edge source="FIN" target="FRA">
      <data key="d0">1101124</data>
    </edge>
    <edge source="FIN" target="GEO">
      <data key="d0">76795</data>
    </edge>
    <edge source="FIN" target="DEU">
      <data key="d0">7561324</data>
    </edge>
    <edge source="FIN" target="GRC">
      <data key="d0">34444</data>
    </edge>
    <edge source="FIN" target="HUN">
      <data key="d0">3196854</data>
    </edge>
    <edge source="FIN" target="IRL">
      <data key="d0">230137</data>
    </edge>
    <edge source="FIN" target="ISR">
      <data key="d0">112393</data>
    </edge>
    <edge source="FIN" target="ITA">
      <data key="d0">85884</data>
    </edge>
    <edge source="FIN" target="JPN">
      <data key="d0">73327</data>
    </edge>
    <edge source="FIN" target="KAZ">
      <data key="d0">2773716</data>
    </edge>
    <edge source="FIN" target="KGZ">
      <data key="d0">61032</data>
    </edge>
    <edge source="FIN" target="LVA">
      <data key="d0">6701641</data>
    </edge>
    <edge source="FIN" target="LTU">
      <data key="d0">3280921</data>
    </edge>
    <edge source="FIN" target="MDG">
      <data key="d0">44492</data>
    </edge>
    <edge source="FIN" target="NLD">
      <data key="d0">6625148</data>
    </edge>
    <edge source="FIN" target="NOR">
      <data key="d0">1664984</data>
    </edge>
    <edge source="FIN" target="PHL">
      <data key="d0">123889</data>
    </edge>
    <edge source="FIN" target="POL">
      <data key="d0">8722352</data>
    </edge>
    <edge source="FIN" target="PRT">
      <data key="d0">56533</data>
    </edge>
    <edge source="FIN" target="ROU">
      <data key="d0">17649</data>
    </edge>
    <edge source="FIN" target="RUS">
      <data key="d0">86503878</data>
    </edge>
    <edge source="FIN" target="SAU">
      <data key="d0">31276</data>
    </edge>
    <edge source="FIN" target="IND">
      <data key="d0">26346</data>
    </edge>
    <edge source="FIN" target="SGP">
      <data key="d0">299453</data>
    </edge>
    <edge source="FIN" target="SVK">
      <data key="d0">339052</data>
    </edge>
    <edge source="FIN" target="SVN">
      <data key="d0">337160</data>
    </edge>
    <edge source="FIN" target="ZAF">
      <data key="d0">49846</data>
    </edge>
    <edge source="FIN" target="ESP">
      <data key="d0">52220</data>
    </edge>
    <edge source="FIN" target="SWE">
      <data key="d0">21065710</data>
    </edge>
    <edge source="FIN" target="CHE">
      <data key="d0">685628</data>
    </edge>
    <edge source="FIN" target="THA">
      <data key="d0">80440</data>
    </edge>
    <edge source="FIN" target="ARE">
      <data key="d0">14154</data>
    </edge>
    <edge source="FIN" target="TUR">
      <data key="d0">202785</data>
    </edge>
    <edge source="FIN" target="UGA">
      <data key="d0">14363</data>
    </edge>
    <edge source="FIN" target="UKR">
      <data key="d0">5184309</data>
    </edge>
    <edge source="FIN" target="EGY">
      <data key="d0">163425</data>
    </edge>
    <edge source="FIN" target="GBR">
      <data key="d0">4324272</data>
    </edge>
    <edge source="FIN" target="USA">
      <data key="d0">451860</data>
    </edge>
    <edge source="FIN" target="URY">
      <data key="d0">13553</data>
    </edge>
    <edge source="FRA" target="ALB">
      <data key="d0">10113</data>
    </edge>
    <edge source="FRA" target="DZA">
      <data key="d0">12124635</data>
    </edge>
    <edge source="FRA" target="AZE">
      <data key="d0">28653</data>
    </edge>
    <edge source="FRA" target="ARG">
      <data key="d0">7982478</data>
    </edge>
    <edge source="FRA" target="AUS">
      <data key="d0">12658505</data>
    </edge>
    <edge source="FRA" target="AUT">
      <data key="d0">20484235</data>
    </edge>
    <edge source="FRA" target="ARM">
      <data key="d0">61238</data>
    </edge>
    <edge source="FRA" target="BEL">
      <data key="d0">181340296</data>
    </edge>
    <edge source="FRA" target="BOL">
      <data key="d0">47614</data>
    </edge>
    <edge source="FRA" target="BWA">
      <data key="d0">21490</data>
    </edge>
    <edge source="FRA" target="BRA">
      <data key="d0">38871336</data>
    </edge>
    <edge source="FRA" target="BGR">
      <data key="d0">1222520</data>
    </edge>
    <edge source="FRA" target="BDI">
      <data key="d0">102953</data>
    </edge>
    <edge source="FRA" target="BLR">
      <data key="d0">303383</data>
    </edge>
    <edge source="FRA" target="KHM">
      <data key="d0">101830</data>
    </edge>
    <edge source="FRA" target="CMR">
      <data key="d0">3753238</data>
    </edge>
    <edge source="FRA" target="CAN">
      <data key="d0">6909542</data>
    </edge>
    <edge source="FRA" target="CAF">
      <data key="d0">220374</data>
    </edge>
    <edge source="FRA" target="LKA">
      <data key="d0">630081</data>
    </edge>
    <edge source="FRA" target="CHL">
      <data key="d0">1056221</data>
    </edge>
    <edge source="FRA" target="CHN">
      <data key="d0">18593149</data>
    </edge>
    <edge source="FRA" target="COL">
      <data key="d0">4124460</data>
    </edge>
    <edge source="FRA" target="CRI">
      <data key="d0">178518</data>
    </edge>
    <edge source="FRA" target="HRV">
      <data key="d0">998073</data>
    </edge>
    <edge source="FRA" target="CZE">
      <data key="d0">8000456</data>
    </edge>
    <edge source="FRA" target="BEN">
      <data key="d0">464625</data>
    </edge>
    <edge source="FRA" target="DNK">
      <data key="d0">13007535</data>
    </edge>
    <edge source="FRA" target="ECU">
      <data key="d0">683594</data>
    </edge>
    <edge source="FRA" target="SLV">
      <data key="d0">26827</data>
    </edge>
    <edge source="FRA" target="ETH">
      <data key="d0">299731</data>
    </edge>
    <edge source="FRA" target="EST">
      <data key="d0">2101909</data>
    </edge>
    <edge source="FRA" target="FIN">
      <data key="d0">5856270</data>
    </edge>
    <edge source="FRA" target="GEO">
      <data key="d0">14748</data>
    </edge>
    <edge source="FRA" target="PSE">
      <data key="d0">61660</data>
    </edge>
    <edge source="FRA" target="DEU">
      <data key="d0">250763820</data>
    </edge>
    <edge source="FRA" target="GHA">
      <data key="d0">709579</data>
    </edge>
    <edge source="FRA" target="GRC">
      <data key="d0">18047341</data>
    </edge>
    <edge source="FRA" target="GTM">
      <data key="d0">658453</data>
    </edge>
    <edge source="FRA" target="HKG">
      <data key="d0">13924145</data>
    </edge>
    <edge source="FRA" target="HUN">
      <data key="d0">6261202</data>
    </edge>
    <edge source="FRA" target="IDN">
      <data key="d0">4799066</data>
    </edge>
    <edge source="FRA" target="IRL">
      <data key="d0">6499694</data>
    </edge>
    <edge source="FRA" target="ISR">
      <data key="d0">7115168</data>
    </edge>
    <edge source="FRA" target="ITA">
      <data key="d0">174574440</data>
    </edge>
    <edge source="FRA" target="CIV">
      <data key="d0">5043598</data>
    </edge>
    <edge source="FRA" target="JAM">
      <data key="d0">575584</data>
    </edge>
    <edge source="FRA" target="JPN">
      <data key="d0">16374663</data>
    </edge>
    <edge source="FRA" target="KAZ">
      <data key="d0">221217</data>
    </edge>
    <edge source="FRA" target="JOR">
      <data key="d0">1122657</data>
    </edge>
    <edge source="FRA" target="KOR">
      <data key="d0">12586592</data>
    </edge>
    <edge source="FRA" target="KGZ">
      <data key="d0">44665</data>
    </edge>
    <edge source="FRA" target="LBN">
      <data key="d0">4317165</data>
    </edge>
    <edge source="FRA" target="LVA">
      <data key="d0">892310</data>
    </edge>
    <edge source="FRA" target="LTU">
      <data key="d0">1352862</data>
    </edge>
    <edge source="FRA" target="MDG">
      <data key="d0">3318530</data>
    </edge>
    <edge source="FRA" target="MYS">
      <data key="d0">1784761</data>
    </edge>
    <edge source="FRA" target="MRT">
      <data key="d0">355211</data>
    </edge>
    <edge source="FRA" target="MUS">
      <data key="d0">1476041</data>
    </edge>
    <edge source="FRA" target="MEX">
      <data key="d0">4300310</data>
    </edge>
    <edge source="FRA" target="MDA">
      <data key="d0">51407</data>
    </edge>
    <edge source="FRA" target="MAR">
      <data key="d0">16789847</data>
    </edge>
    <edge source="FRA" target="MOZ">
      <data key="d0">10534</data>
    </edge>
    <edge source="FRA" target="OMN">
      <data key="d0">456198</data>
    </edge>
    <edge source="FRA" target="NLD">
      <data key="d0">175661421</data>
    </edge>
    <edge source="FRA" target="NZL">
      <data key="d0">1107628</data>
    </edge>
    <edge source="FRA" target="NER">
      <data key="d0">477968</data>
    </edge>
    <edge source="FRA" target="NOR">
      <data key="d0">8465924</data>
    </edge>
    <edge source="FRA" target="PAK">
      <data key="d0">2457400</data>
    </edge>
    <edge source="FRA" target="PAN">
      <data key="d0">85678</data>
    </edge>
    <edge source="FRA" target="PRY">
      <data key="d0">45648</data>
    </edge>
    <edge source="FRA" target="PER">
      <data key="d0">344115</data>
    </edge>
    <edge source="FRA" target="PHL">
      <data key="d0">3500981</data>
    </edge>
    <edge source="FRA" target="POL">
      <data key="d0">38412048</data>
    </edge>
    <edge source="FRA" target="PRT">
      <data key="d0">29596392</data>
    </edge>
    <edge source="FRA" target="ROU">
      <data key="d0">5897985</data>
    </edge>
    <edge source="FRA" target="RUS">
      <data key="d0">12372819</data>
    </edge>
    <edge source="FRA" target="SAU">
      <data key="d0">6421040</data>
    </edge>
    <edge source="FRA" target="SEN">
      <data key="d0">4030496</data>
    </edge>
    <edge source="FRA" target="IND">
      <data key="d0">6732428</data>
    </edge>
    <edge source="FRA" target="SGP">
      <data key="d0">5152029</data>
    </edge>
    <edge source="FRA" target="SVK">
      <data key="d0">889782</data>
    </edge>
    <edge source="FRA" target="VNM">
      <data key="d0">1198081</data>
    </edge>
    <edge source="FRA" target="SVN">
      <data key="d0">6294630</data>
    </edge>
    <edge source="FRA" target="ZAF">
      <data key="d0">8322098</data>
    </edge>
    <edge source="FRA" target="ZWE">
      <data key="d0">11377</data>
    </edge>
    <edge source="FRA" target="ESP">
      <data key="d0">134553480</data>
    </edge>
    <edge source="FRA" target="SWE">
      <data key="d0">14942443</data>
    </edge>
    <edge source="FRA" target="CHE">
      <data key="d0">118751312</data>
    </edge>
    <edge source="FRA" target="THA">
      <data key="d0">4759176</data>
    </edge>
    <edge source="FRA" target="TGO">
      <data key="d0">442433</data>
    </edge>
    <edge source="FRA" target="ARE">
      <data key="d0">7310541</data>
    </edge>
    <edge source="FRA" target="TUN">
      <data key="d0">16246006</data>
    </edge>
    <edge source="FRA" target="TUR">
      <data key="d0">38232828</data>
    </edge>
    <edge source="FRA" target="UGA">
      <data key="d0">10815</data>
    </edge>
    <edge source="FRA" target="UKR">
      <data key="d0">985713</data>
    </edge>
    <edge source="FRA" target="MKD">
      <data key="d0">295236</data>
    </edge>
    <edge source="FRA" target="EGY">
      <data key="d0">4889238</data>
    </edge>
    <edge source="FRA" target="GBR">
      <data key="d0">124660674</data>
    </edge>
    <edge source="FRA" target="TZA">
      <data key="d0">88768</data>
    </edge>
    <edge source="FRA" target="USA">
      <data key="d0">57761547</data>
    </edge>
    <edge source="FRA" target="BFA">
      <data key="d0">405213</data>
    </edge>
    <edge source="FRA" target="URY">
      <data key="d0">999337</data>
    </edge>
    <edge source="FRA" target="SRB">
      <data key="d0">530779</data>
    </edge>
    <edge source="DEU" target="ALB">
      <data key="d0">70000</data>
    </edge>
    <edge source="DEU" target="DZA">
      <data key="d0">3791000</data>
    </edge>
    <edge source="DEU" target="AZE">
      <data key="d0">69000</data>
    </edge>
    <edge source="DEU" target="ARG">
      <data key="d0">19976000</data>
    </edge>
    <edge source="DEU" target="AUS">
      <data key="d0">33477000</data>
    </edge>
    <edge source="DEU" target="AUT">
      <data key="d0">298981000</data>
    </edge>
    <edge source="DEU" target="ARM">
      <data key="d0">178000</data>
    </edge>
    <edge source="DEU" target="BEL">
      <data key="d0">243638000</data>
    </edge>
    <edge source="DEU" target="BOL">
      <data key="d0">1027000</data>
    </edge>
    <edge source="DEU" target="BWA">
      <data key="d0">18000</data>
    </edge>
    <edge source="DEU" target="BRA">
      <data key="d0">80427000</data>
    </edge>
    <edge source="DEU" target="BGR">
      <data key="d0">10355000</data>
    </edge>
    <edge source="DEU" target="BDI">
      <data key="d0">100000</data>
    </edge>
    <edge source="DEU" target="BLR">
      <data key="d0">9787000</data>
    </edge>
    <edge source="DEU" target="KHM">
      <data key="d0">42000</data>
    </edge>
    <edge source="DEU" target="CMR">
      <data key="d0">415000</data>
    </edge>
    <edge source="DEU" target="CAN">
      <data key="d0">44802000</data>
    </edge>
    <edge source="DEU" target="LKA">
      <data key="d0">2448000</data>
    </edge>
    <edge source="DEU" target="CHL">
      <data key="d0">22765000</data>
    </edge>
    <edge source="DEU" target="CHN">
      <data key="d0">102010000</data>
    </edge>
    <edge source="DEU" target="COL">
      <data key="d0">11426000</data>
    </edge>
    <edge source="DEU" target="CRI">
      <data key="d0">1026000</data>
    </edge>
    <edge source="DEU" target="HRV">
      <data key="d0">11744000</data>
    </edge>
    <edge source="DEU" target="CZE">
      <data key="d0">144108000</data>
    </edge>
    <edge source="DEU" target="DNK">
      <data key="d0">89525000</data>
    </edge>
    <edge source="DEU" target="ECU">
      <data key="d0">2487000</data>
    </edge>
    <edge source="DEU" target="SLV">
      <data key="d0">1008000</data>
    </edge>
    <edge source="DEU" target="ETH">
      <data key="d0">664000</data>
    </edge>
    <edge source="DEU" target="EST">
      <data key="d0">4570000</data>
    </edge>
    <edge source="DEU" target="FIN">
      <data key="d0">57773000</data>
    </edge>
    <edge source="DEU" target="FRA">
      <data key="d0">540943000</data>
    </edge>
    <edge source="DEU" target="GEO">
      <data key="d0">1047000</data>
    </edge>
    <edge source="DEU" target="GMB">
      <data key="d0">475000</data>
    </edge>
    <edge source="DEU" target="PSE">
      <data key="d0">23000</data>
    </edge>
    <edge source="DEU" target="GHA">
      <data key="d0">1184000</data>
    </edge>
    <edge source="DEU" target="GRC">
      <data key="d0">55138000</data>
    </edge>
    <edge source="DEU" target="GTM">
      <data key="d0">3268000</data>
    </edge>
    <edge source="DEU" target="HND">
      <data key="d0">1613000</data>
    </edge>
    <edge source="DEU" target="HKG">
      <data key="d0">100548000</data>
    </edge>
    <edge source="DEU" target="HUN">
      <data key="d0">59387000</data>
    </edge>
    <edge source="DEU" target="IDN">
      <data key="d0">38423000</data>
    </edge>
    <edge source="DEU" target="IRL">
      <data key="d0">17934000</data>
    </edge>
    <edge source="DEU" target="ISR">
      <data key="d0">34335000</data>
    </edge>
    <edge source="DEU" target="ITA">
      <data key="d0">535434000</data>
    </edge>
    <edge source="DEU" target="CIV">
      <data key="d0">3613000</data>
    </edge>
    <edge source="DEU" target="JAM">
      <data key="d0">237000</data>
    </edge>
    <edge source="DEU" target="JPN">
      <data key="d0">139098000</data>
    </edge>
    <edge source="DEU" target="KAZ">
      <data key="d0">3383000</data>
    </edge>
    <edge source="DEU" target="JOR">
      <data key="d0">2649000</data>
    </edge>
    <edge source="DEU" target="KOR">
      <data key="d0">67779000</data>
    </edge>
    <edge source="DEU" target="KGZ">
      <data key="d0">127000</data>
    </edge>
    <edge source="DEU" target="LBN">
      <data key="d0">2614000</data>
    </edge>
    <edge source="DEU" target="LVA">
      <data key="d0">13065000</data>
    </edge>
    <edge source="DEU" target="LTU">
      <data key="d0">17423000</data>
    </edge>
    <edge source="DEU" target="MDG">
      <data key="d0">222000</data>
    </edge>
    <edge source="DEU" target="MWI">
      <data key="d0">38000</data>
    </edge>
    <edge source="DEU" target="MYS">
      <data key="d0">21254000</data>
    </edge>
    <edge source="DEU" target="MRT">
      <data key="d0">997000</data>
    </edge>
    <edge source="DEU" target="MUS">
      <data key="d0">1974000</data>
    </edge>
    <edge source="DEU" target="MEX">
      <data key="d0">41295000</data>
    </edge>
    <edge source="DEU" target="MDA">
      <data key="d0">815000</data>
    </edge>
    <edge source="DEU" target="MAR">
      <data key="d0">4251000</data>
    </edge>
    <edge source="DEU" target="MOZ">
      <data key="d0">53000</data>
    </edge>
    <edge source="DEU" target="OMN">
      <data key="d0">804000</data>
    </edge>
    <edge source="DEU" target="NAM">
      <data key="d0">140000</data>
    </edge>
    <edge source="DEU" target="NLD">
      <data key="d0">255480000</data>
    </edge>
    <edge source="DEU" target="NZL">
      <data key="d0">7884000</data>
    </edge>
    <edge source="DEU" target="NIC">
      <data key="d0">119000</data>
    </edge>
    <edge source="DEU" target="NOR">
      <data key="d0">33858000</data>
    </edge>
    <edge source="DEU" target="PAK">
      <data key="d0">15651000</data>
    </edge>
    <edge source="DEU" target="PAN">
      <data key="d0">4682000</data>
    </edge>
    <edge source="DEU" target="PRY">
      <data key="d0">321000</data>
    </edge>
    <edge source="DEU" target="PER">
      <data key="d0">6331000</data>
    </edge>
    <edge source="DEU" target="PHL">
      <data key="d0">7470000</data>
    </edge>
    <edge source="DEU" target="POL">
      <data key="d0">222167000</data>
    </edge>
    <edge source="DEU" target="PRT">
      <data key="d0">80457000</data>
    </edge>
    <edge source="DEU" target="ROU">
      <data key="d0">24405000</data>
    </edge>
    <edge source="DEU" target="RUS">
      <data key="d0">94397000</data>
    </edge>
    <edge source="DEU" target="SAU">
      <data key="d0">15605000</data>
    </edge>
    <edge source="DEU" target="SEN">
      <data key="d0">434000</data>
    </edge>
    <edge source="DEU" target="IND">
      <data key="d0">19109000</data>
    </edge>
    <edge source="DEU" target="SGP">
      <data key="d0">73466000</data>
    </edge>
    <edge source="DEU" target="SVK">
      <data key="d0">32780000</data>
    </edge>
    <edge source="DEU" target="VNM">
      <data key="d0">3273000</data>
    </edge>
    <edge source="DEU" target="SVN">
      <data key="d0">28857000</data>
    </edge>
    <edge source="DEU" target="ZAF">
      <data key="d0">39651000</data>
    </edge>
    <edge source="DEU" target="ZWE">
      <data key="d0">577000</data>
    </edge>
    <edge source="DEU" target="ESP">
      <data key="d0">263424000</data>
    </edge>
    <edge source="DEU" target="SWE">
      <data key="d0">108864000</data>
    </edge>
    <edge source="DEU" target="CHE">
      <data key="d0">256634000</data>
    </edge>
    <edge source="DEU" target="THA">
      <data key="d0">42367000</data>
    </edge>
    <edge source="DEU" target="TGO">
      <data key="d0">46000</data>
    </edge>
    <edge source="DEU" target="ARE">
      <data key="d0">15950000</data>
    </edge>
    <edge source="DEU" target="TUN">
      <data key="d0">7672000</data>
    </edge>
    <edge source="DEU" target="TUR">
      <data key="d0">171311000</data>
    </edge>
    <edge source="DEU" target="UGA">
      <data key="d0">108000</data>
    </edge>
    <edge source="DEU" target="UKR">
      <data key="d0">22438000</data>
    </edge>
    <edge source="DEU" target="MKD">
      <data key="d0">1411000</data>
    </edge>
    <edge source="DEU" target="EGY">
      <data key="d0">22163000</data>
    </edge>
    <edge source="DEU" target="GBR">
      <data key="d0">392519000</data>
    </edge>
    <edge source="DEU" target="TZA">
      <data key="d0">217000</data>
    </edge>
    <edge source="DEU" target="USA">
      <data key="d0">438196000</data>
    </edge>
    <edge source="DEU" target="URY">
      <data key="d0">5300000</data>
    </edge>
    <edge source="DEU" target="SRB">
      <data key="d0">4201000</data>
    </edge>
    <edge source="GRC" target="ALB">
      <data key="d0">1525293</data>
    </edge>
    <edge source="GRC" target="DZA">
      <data key="d0">77941</data>
    </edge>
    <edge source="GRC" target="ARG">
      <data key="d0">150717</data>
    </edge>
    <edge source="GRC" target="AUS">
      <data key="d0">896308</data>
    </edge>
    <edge source="GRC" target="AUT">
      <data key="d0">92214</data>
    </edge>
    <edge source="GRC" target="ARM">
      <data key="d0">10659</data>
    </edge>
    <edge source="GRC" target="BEL">
      <data key="d0">431522</data>
    </edge>
    <edge source="GRC" target="BRA">
      <data key="d0">19601</data>
    </edge>
    <edge source="GRC" target="BGR">
      <data key="d0">3336919</data>
    </edge>
    <edge source="GRC" target="CMR">
      <data key="d0">131025</data>
    </edge>
    <edge source="GRC" target="CAN">
      <data key="d0">12597</data>
    </edge>
    <edge source="GRC" target="CHN">
      <data key="d0">76937</data>
    </edge>
    <edge source="GRC" target="CZE">
      <data key="d0">964335</data>
    </edge>
    <edge source="GRC" target="SLV">
      <data key="d0">65862</data>
    </edge>
    <edge source="GRC" target="EST">
      <data key="d0">31534</data>
    </edge>
    <edge source="GRC" target="FIN">
      <data key="d0">39429</data>
    </edge>
    <edge source="GRC" target="FRA">
      <data key="d0">352831</data>
    </edge>
    <edge source="GRC" target="GEO">
      <data key="d0">10275</data>
    </edge>
    <edge source="GRC" target="DEU">
      <data key="d0">991185</data>
    </edge>
    <edge source="GRC" target="HUN">
      <data key="d0">192370</data>
    </edge>
    <edge source="GRC" target="IDN">
      <data key="d0">1033656</data>
    </edge>
    <edge source="GRC" target="IRL">
      <data key="d0">36936</data>
    </edge>
    <edge source="GRC" target="ISR">
      <data key="d0">1343872</data>
    </edge>
    <edge source="GRC" target="ITA">
      <data key="d0">656946</data>
    </edge>
    <edge source="GRC" target="JPN">
      <data key="d0">165761</data>
    </edge>
    <edge source="GRC" target="JOR">
      <data key="d0">338260</data>
    </edge>
    <edge source="GRC" target="KOR">
      <data key="d0">39856</data>
    </edge>
    <edge source="GRC" target="LBN">
      <data key="d0">487773</data>
    </edge>
    <edge source="GRC" target="MDG">
      <data key="d0">10281</data>
    </edge>
    <edge source="GRC" target="MRT">
      <data key="d0">16296</data>
    </edge>
    <edge source="GRC" target="MDA">
      <data key="d0">18347</data>
    </edge>
    <edge source="GRC" target="MAR">
      <data key="d0">245390</data>
    </edge>
    <edge source="GRC" target="OMN">
      <data key="d0">67368</data>
    </edge>
    <edge source="GRC" target="NLD">
      <data key="d0">174377</data>
    </edge>
    <edge source="GRC" target="NOR">
      <data key="d0">31850</data>
    </edge>
    <edge source="GRC" target="PAN">
      <data key="d0">354518</data>
    </edge>
    <edge source="GRC" target="PHL">
      <data key="d0">13570</data>
    </edge>
    <edge source="GRC" target="POL">
      <data key="d0">885735</data>
    </edge>
    <edge source="GRC" target="PRT">
      <data key="d0">278374</data>
    </edge>
    <edge source="GRC" target="ROU">
      <data key="d0">2921794</data>
    </edge>
    <edge source="GRC" target="RUS">
      <data key="d0">480162</data>
    </edge>
    <edge source="GRC" target="SAU">
      <data key="d0">247470</data>
    </edge>
    <edge source="GRC" target="SGP">
      <data key="d0">246870</data>
    </edge>
    <edge source="GRC" target="SVK">
      <data key="d0">94588</data>
    </edge>
    <edge source="GRC" target="VNM">
      <data key="d0">53417</data>
    </edge>
    <edge source="GRC" target="ESP">
      <data key="d0">208354</data>
    </edge>
    <edge source="GRC" target="SWE">
      <data key="d0">34462</data>
    </edge>
    <edge source="GRC" target="CHE">
      <data key="d0">6315982</data>
    </edge>
    <edge source="GRC" target="THA">
      <data key="d0">52401</data>
    </edge>
    <edge source="GRC" target="ARE">
      <data key="d0">428706</data>
    </edge>
    <edge source="GRC" target="TUN">
      <data key="d0">163608</data>
    </edge>
    <edge source="GRC" target="TUR">
      <data key="d0">3909165</data>
    </edge>
    <edge source="GRC" target="UKR">
      <data key="d0">82127</data>
    </edge>
    <edge source="GRC" target="MKD">
      <data key="d0">2156868</data>
    </edge>
    <edge source="GRC" target="EGY">
      <data key="d0">1569374</data>
    </edge>
    <edge source="GRC" target="GBR">
      <data key="d0">4393983</data>
    </edge>
    <edge source="GRC" target="USA">
      <data key="d0">1185362</data>
    </edge>
    <edge source="GRC" target="SRB">
      <data key="d0">2884926</data>
    </edge>
    <edge source="GTM" target="CRI">
      <data key="d0">666088</data>
    </edge>
    <edge source="GTM" target="SLV">
      <data key="d0">4547318</data>
    </edge>
    <edge source="GTM" target="HND">
      <data key="d0">4355966</data>
    </edge>
    <edge source="GTM" target="MEX">
      <data key="d0">53653</data>
    </edge>
    <edge source="GTM" target="NIC">
      <data key="d0">1403374</data>
    </edge>
    <edge source="GTM" target="PAN">
      <data key="d0">224607</data>
    </edge>
    <edge source="GTM" target="ESP">
      <data key="d0">13705</data>
    </edge>
    <edge source="GTM" target="USA">
      <data key="d0">20952</data>
    </edge>
    <edge source="HND" target="SLV">
      <data key="d0">4075071</data>
    </edge>
    <edge source="HND" target="GTM">
      <data key="d0">3172737</data>
    </edge>
    <edge source="HND" target="NIC">
      <data key="d0">71394</data>
    </edge>
    <edge source="HND" target="USA">
      <data key="d0">138676</data>
    </edge>
    <edge source="HKG" target="DZA">
      <data key="d0">99783</data>
    </edge>
    <edge source="HKG" target="ARG">
      <data key="d0">199222</data>
    </edge>
    <edge source="HKG" target="AUS">
      <data key="d0">2776598</data>
    </edge>
    <edge source="HKG" target="BEL">
      <data key="d0">2144172</data>
    </edge>
    <edge source="HKG" target="BRA">
      <data key="d0">148692</data>
    </edge>
    <edge source="HKG" target="KHM">
      <data key="d0">235890</data>
    </edge>
    <edge source="HKG" target="CAN">
      <data key="d0">703656</data>
    </edge>
    <edge source="HKG" target="LKA">
      <data key="d0">1639549</data>
    </edge>
    <edge source="HKG" target="CHL">
      <data key="d0">82643</data>
    </edge>
    <edge source="HKG" target="CHN">
      <data key="d0">768305762</data>
    </edge>
    <edge source="HKG" target="CZE">
      <data key="d0">16479</data>
    </edge>
    <edge source="HKG" target="BEN">
      <data key="d0">32321</data>
    </edge>
    <edge source="HKG" target="DNK">
      <data key="d0">111767</data>
    </edge>
    <edge source="HKG" target="ECU">
      <data key="d0">62549</data>
    </edge>
    <edge source="HKG" target="FIN">
      <data key="d0">13163</data>
    </edge>
    <edge source="HKG" target="FRA">
      <data key="d0">1068602</data>
    </edge>
    <edge source="HKG" target="DEU">
      <data key="d0">2195620</data>
    </edge>
    <edge source="HKG" target="GHA">
      <data key="d0">1209290</data>
    </edge>
    <edge source="HKG" target="GRC">
      <data key="d0">19985</data>
    </edge>
    <edge source="HKG" target="GTM">
      <data key="d0">26210</data>
    </edge>
    <edge source="HKG" target="HND">
      <data key="d0">18941</data>
    </edge>
    <edge source="HKG" target="IDN">
      <data key="d0">5352977</data>
    </edge>
    <edge source="HKG" target="IRL">
      <data key="d0">22813</data>
    </edge>
    <edge source="HKG" target="ISR">
      <data key="d0">79810</data>
    </edge>
    <edge source="HKG" target="ITA">
      <data key="d0">735671</data>
    </edge>
    <edge source="HKG" target="JAM">
      <data key="d0">60646</data>
    </edge>
    <edge source="HKG" target="JPN">
      <data key="d0">5265586</data>
    </edge>
    <edge source="HKG" target="KOR">
      <data key="d0">31674652</data>
    </edge>
    <edge source="HKG" target="LBN">
      <data key="d0">13349</data>
    </edge>
    <edge source="HKG" target="LVA">
      <data key="d0">14940</data>
    </edge>
    <edge source="HKG" target="MDG">
      <data key="d0">63130</data>
    </edge>
    <edge source="HKG" target="MYS">
      <data key="d0">7643575</data>
    </edge>
    <edge source="HKG" target="MUS">
      <data key="d0">167920</data>
    </edge>
    <edge source="HKG" target="MEX">
      <data key="d0">99544</data>
    </edge>
    <edge source="HKG" target="NLD">
      <data key="d0">1450657</data>
    </edge>
    <edge source="HKG" target="NZL">
      <data key="d0">1610902</data>
    </edge>
    <edge source="HKG" target="NOR">
      <data key="d0">32620</data>
    </edge>
    <edge source="HKG" target="PAK">
      <data key="d0">593029</data>
    </edge>
    <edge source="HKG" target="PAN">
      <data key="d0">43715</data>
    </edge>
    <edge source="HKG" target="PER">
      <data key="d0">47143</data>
    </edge>
    <edge source="HKG" target="PHL">
      <data key="d0">4146136</data>
    </edge>
    <edge source="HKG" target="POL">
      <data key="d0">23749</data>
    </edge>
    <edge source="HKG" target="PRT">
      <data key="d0">95898</data>
    </edge>
    <edge source="HKG" target="SAU">
      <data key="d0">135140</data>
    </edge>
    <edge source="HKG" target="IND">
      <data key="d0">2007137</data>
    </edge>
    <edge source="HKG" target="SGP">
      <data key="d0">7526801</data>
    </edge>
    <edge source="HKG" target="VNM">
      <data key="d0">3053195</data>
    </edge>
    <edge source="HKG" target="ZAF">
      <data key="d0">616595</data>
    </edge>
    <edge source="HKG" target="ESP">
      <data key="d0">365561</data>
    </edge>
    <edge source="HKG" target="SWE">
      <data key="d0">258831</data>
    </edge>
    <edge source="HKG" target="CHE">
      <data key="d0">51203</data>
    </edge>
    <edge source="HKG" target="THA">
      <data key="d0">7485297</data>
    </edge>
    <edge source="HKG" target="ARE">
      <data key="d0">96871</data>
    </edge>
    <edge source="HKG" target="TUR">
      <data key="d0">41527</data>
    </edge>
    <edge source="HKG" target="GBR">
      <data key="d0">3125069</data>
    </edge>
    <edge source="HKG" target="USA">
      <data key="d0">7087002</data>
    </edge>
    <edge source="HKG" target="URY">
      <data key="d0">18495</data>
    </edge>
    <edge source="IDN" target="DZA">
      <data key="d0">88594</data>
    </edge>
    <edge source="IDN" target="AUS">
      <data key="d0">2356300</data>
    </edge>
    <edge source="IDN" target="BEL">
      <data key="d0">678324</data>
    </edge>
    <edge source="IDN" target="BRA">
      <data key="d0">385366</data>
    </edge>
    <edge source="IDN" target="BGR">
      <data key="d0">18445</data>
    </edge>
    <edge source="IDN" target="KHM">
      <data key="d0">87458</data>
    </edge>
    <edge source="IDN" target="CAN">
      <data key="d0">30749</data>
    </edge>
    <edge source="IDN" target="LKA">
      <data key="d0">716675</data>
    </edge>
    <edge source="IDN" target="CHN">
      <data key="d0">3541934</data>
    </edge>
    <edge source="IDN" target="COL">
      <data key="d0">54861</data>
    </edge>
    <edge source="IDN" target="CZE">
      <data key="d0">37080</data>
    </edge>
    <edge source="IDN" target="DNK">
      <data key="d0">1750391</data>
    </edge>
    <edge source="IDN" target="FRA">
      <data key="d0">412409</data>
    </edge>
    <edge source="IDN" target="GEO">
      <data key="d0">30625</data>
    </edge>
    <edge source="IDN" target="DEU">
      <data key="d0">3110422</data>
    </edge>
    <edge source="IDN" target="GRC">
      <data key="d0">117833</data>
    </edge>
    <edge source="IDN" target="HKG">
      <data key="d0">5489168</data>
    </edge>
    <edge source="IDN" target="ITA">
      <data key="d0">831700</data>
    </edge>
    <edge source="IDN" target="JPN">
      <data key="d0">3276665</data>
    </edge>
    <edge source="IDN" target="JOR">
      <data key="d0">10715</data>
    </edge>
    <edge source="IDN" target="KOR">
      <data key="d0">3916734</data>
    </edge>
    <edge source="IDN" target="LVA">
      <data key="d0">40000</data>
    </edge>
    <edge source="IDN" target="MYS">
      <data key="d0">3764050</data>
    </edge>
    <edge source="IDN" target="MUS">
      <data key="d0">10428</data>
    </edge>
    <edge source="IDN" target="MEX">
      <data key="d0">306746</data>
    </edge>
    <edge source="IDN" target="MAR">
      <data key="d0">43750</data>
    </edge>
    <edge source="IDN" target="NLD">
      <data key="d0">7780141</data>
    </edge>
    <edge source="IDN" target="NZL">
      <data key="d0">215794</data>
    </edge>
    <edge source="IDN" target="PAK">
      <data key="d0">901996</data>
    </edge>
    <edge source="IDN" target="PHL">
      <data key="d0">957044</data>
    </edge>
    <edge source="IDN" target="POL">
      <data key="d0">302218</data>
    </edge>
    <edge source="IDN" target="RUS">
      <data key="d0">117511</data>
    </edge>
    <edge source="IDN" target="SAU">
      <data key="d0">92928</data>
    </edge>
    <edge source="IDN" target="IND">
      <data key="d0">5837943</data>
    </edge>
    <edge source="IDN" target="SGP">
      <data key="d0">29100938</data>
    </edge>
    <edge source="IDN" target="VNM">
      <data key="d0">1282776</data>
    </edge>
    <edge source="IDN" target="ZAF">
      <data key="d0">228788</data>
    </edge>
    <edge source="IDN" target="ESP">
      <data key="d0">65356</data>
    </edge>
    <edge source="IDN" target="SWE">
      <data key="d0">11000</data>
    </edge>
    <edge source="IDN" target="CHE">
      <data key="d0">1154987</data>
    </edge>
    <edge source="IDN" target="THA">
      <data key="d0">4078338</data>
    </edge>
    <edge source="IDN" target="ARE">
      <data key="d0">534700</data>
    </edge>
    <edge source="IDN" target="TUR">
      <data key="d0">1345338</data>
    </edge>
    <edge source="IDN" target="EGY">
      <data key="d0">159007</data>
    </edge>
    <edge source="IDN" target="GBR">
      <data key="d0">263616</data>
    </edge>
    <edge source="IDN" target="USA">
      <data key="d0">5709247</data>
    </edge>
    <edge source="ISR" target="AUS">
      <data key="d0">352000</data>
    </edge>
    <edge source="ISR" target="BEL">
      <data key="d0">1865000</data>
    </edge>
    <edge source="ISR" target="BRA">
      <data key="d0">12000</data>
    </edge>
    <edge source="ISR" target="BGR">
      <data key="d0">30000</data>
    </edge>
    <edge source="ISR" target="CAN">
      <data key="d0">438000</data>
    </edge>
    <edge source="ISR" target="LKA">
      <data key="d0">34000</data>
    </edge>
    <edge source="ISR" target="CHL">
      <data key="d0">25000</data>
    </edge>
    <edge source="ISR" target="CHN">
      <data key="d0">833000</data>
    </edge>
    <edge source="ISR" target="DNK">
      <data key="d0">13000</data>
    </edge>
    <edge source="ISR" target="FRA">
      <data key="d0">191000</data>
    </edge>
    <edge source="ISR" target="DEU">
      <data key="d0">643000</data>
    </edge>
    <edge source="ISR" target="GRC">
      <data key="d0">3198000</data>
    </edge>
    <edge source="ISR" target="HKG">
      <data key="d0">194000</data>
    </edge>
    <edge source="ISR" target="IDN">
      <data key="d0">1996000</data>
    </edge>
    <edge source="ISR" target="IRL">
      <data key="d0">29000</data>
    </edge>
    <edge source="ISR" target="ITA">
      <data key="d0">760000</data>
    </edge>
    <edge source="ISR" target="JAM">
      <data key="d0">224000</data>
    </edge>
    <edge source="ISR" target="JPN">
      <data key="d0">1054000</data>
    </edge>
    <edge source="ISR" target="KAZ">
      <data key="d0">181000</data>
    </edge>
    <edge source="ISR" target="JOR">
      <data key="d0">199000</data>
    </edge>
    <edge source="ISR" target="KOR">
      <data key="d0">110000</data>
    </edge>
    <edge source="ISR" target="MUS">
      <data key="d0">10000</data>
    </edge>
    <edge source="ISR" target="MEX">
      <data key="d0">42000</data>
    </edge>
    <edge source="ISR" target="MDA">
      <data key="d0">148000</data>
    </edge>
    <edge source="ISR" target="NLD">
      <data key="d0">4986000</data>
    </edge>
    <edge source="ISR" target="PAN">
      <data key="d0">17000</data>
    </edge>
    <edge source="ISR" target="PHL">
      <data key="d0">139000</data>
    </edge>
    <edge source="ISR" target="POL">
      <data key="d0">1385000</data>
    </edge>
    <edge source="ISR" target="PRT">
      <data key="d0">63000</data>
    </edge>
    <edge source="ISR" target="ROU">
      <data key="d0">100000</data>
    </edge>
    <edge source="ISR" target="RUS">
      <data key="d0">371000</data>
    </edge>
    <edge source="ISR" target="SGP">
      <data key="d0">129000</data>
    </edge>
    <edge source="ISR" target="ZAF">
      <data key="d0">462000</data>
    </edge>
    <edge source="ISR" target="ESP">
      <data key="d0">838000</data>
    </edge>
    <edge source="ISR" target="SWE">
      <data key="d0">73000</data>
    </edge>
    <edge source="ISR" target="CHE">
      <data key="d0">53000</data>
    </edge>
    <edge source="ISR" target="THA">
      <data key="d0">24000</data>
    </edge>
    <edge source="ISR" target="TUR">
      <data key="d0">1336000</data>
    </edge>
    <edge source="ISR" target="UKR">
      <data key="d0">375000</data>
    </edge>
    <edge source="ISR" target="EGY">
      <data key="d0">633000</data>
    </edge>
    <edge source="ISR" target="GBR">
      <data key="d0">1164000</data>
    </edge>
    <edge source="ISR" target="USA">
      <data key="d0">5909000</data>
    </edge>
    <edge source="JPN" target="DZA">
      <data key="d0">97620</data>
    </edge>
    <edge source="JPN" target="AZE">
      <data key="d0">107872</data>
    </edge>
    <edge source="JPN" target="ARG">
      <data key="d0">755264</data>
    </edge>
    <edge source="JPN" target="AUS">
      <data key="d0">21223101</data>
    </edge>
    <edge source="JPN" target="AUT">
      <data key="d0">4373310</data>
    </edge>
    <edge source="JPN" target="BEL">
      <data key="d0">25502373</data>
    </edge>
    <edge source="JPN" target="BRA">
      <data key="d0">2952515</data>
    </edge>
    <edge source="JPN" target="KHM">
      <data key="d0">68967</data>
    </edge>
    <edge source="JPN" target="CAN">
      <data key="d0">11803852</data>
    </edge>
    <edge source="JPN" target="LKA">
      <data key="d0">1953958</data>
    </edge>
    <edge source="JPN" target="CHL">
      <data key="d0">479459</data>
    </edge>
    <edge source="JPN" target="CHN">
      <data key="d0">215855027</data>
    </edge>
    <edge source="JPN" target="COL">
      <data key="d0">646993</data>
    </edge>
    <edge source="JPN" target="CRI">
      <data key="d0">68531</data>
    </edge>
    <edge source="JPN" target="CZE">
      <data key="d0">45790</data>
    </edge>
    <edge source="JPN" target="DNK">
      <data key="d0">3044159</data>
    </edge>
    <edge source="JPN" target="ECU">
      <data key="d0">247626</data>
    </edge>
    <edge source="JPN" target="SLV">
      <data key="d0">73876</data>
    </edge>
    <edge source="JPN" target="ETH">
      <data key="d0">25330</data>
    </edge>
    <edge source="JPN" target="FIN">
      <data key="d0">2273753</data>
    </edge>
    <edge source="JPN" target="FRA">
      <data key="d0">34598748</data>
    </edge>
    <edge source="JPN" target="DEU">
      <data key="d0">66303612</data>
    </edge>
    <edge source="JPN" target="GRC">
      <data key="d0">575186</data>
    </edge>
    <edge source="JPN" target="GTM">
      <data key="d0">14855</data>
    </edge>
    <edge source="JPN" target="HND">
      <data key="d0">42273</data>
    </edge>
    <edge source="JPN" target="HKG">
      <data key="d0">191829305</data>
    </edge>
    <edge source="JPN" target="HUN">
      <data key="d0">6493614</data>
    </edge>
    <edge source="JPN" target="IDN">
      <data key="d0">69590646</data>
    </edge>
    <edge source="JPN" target="IRL">
      <data key="d0">8419431</data>
    </edge>
    <edge source="JPN" target="ISR">
      <data key="d0">5151325</data>
    </edge>
    <edge source="JPN" target="ITA">
      <data key="d0">22598033</data>
    </edge>
    <edge source="JPN" target="CIV">
      <data key="d0">15365</data>
    </edge>
    <edge source="JPN" target="JOR">
      <data key="d0">98529</data>
    </edge>
    <edge source="JPN" target="KOR">
      <data key="d0">276710391</data>
    </edge>
    <edge source="JPN" target="LBN">
      <data key="d0">92795</data>
    </edge>
    <edge source="JPN" target="MYS">
      <data key="d0">127152778</data>
    </edge>
    <edge source="JPN" target="MUS">
      <data key="d0">74831</data>
    </edge>
    <edge source="JPN" target="MEX">
      <data key="d0">16188983</data>
    </edge>
    <edge source="JPN" target="MAR">
      <data key="d0">24013</data>
    </edge>
    <edge source="JPN" target="MOZ">
      <data key="d0">10995</data>
    </edge>
    <edge source="JPN" target="OMN">
      <data key="d0">242430</data>
    </edge>
    <edge source="JPN" target="NLD">
      <data key="d0">82860554</data>
    </edge>
    <edge source="JPN" target="NZL">
      <data key="d0">1933277</data>
    </edge>
    <edge source="JPN" target="NIC">
      <data key="d0">37959</data>
    </edge>
    <edge source="JPN" target="NER">
      <data key="d0">42561</data>
    </edge>
    <edge source="JPN" target="NOR">
      <data key="d0">78580</data>
    </edge>
    <edge source="JPN" target="PAK">
      <data key="d0">4579405</data>
    </edge>
    <edge source="JPN" target="PAN">
      <data key="d0">1012502</data>
    </edge>
    <edge source="JPN" target="PRY">
      <data key="d0">62797</data>
    </edge>
    <edge source="JPN" target="PER">
      <data key="d0">592732</data>
    </edge>
    <edge source="JPN" target="PHL">
      <data key="d0">59346859</data>
    </edge>
    <edge source="JPN" target="POL">
      <data key="d0">1541221</data>
    </edge>
    <edge source="JPN" target="PRT">
      <data key="d0">164963</data>
    </edge>
    <edge source="JPN" target="ROU">
      <data key="d0">39276</data>
    </edge>
    <edge source="JPN" target="RUS">
      <data key="d0">470960</data>
    </edge>
    <edge source="JPN" target="SAU">
      <data key="d0">1791491</data>
    </edge>
    <edge source="JPN" target="IND">
      <data key="d0">14817559</data>
    </edge>
    <edge source="JPN" target="SGP">
      <data key="d0">182639264</data>
    </edge>
    <edge source="JPN" target="SVK">
      <data key="d0">144430</data>
    </edge>
    <edge source="JPN" target="VNM">
      <data key="d0">9409006</data>
    </edge>
    <edge source="JPN" target="SVN">
      <data key="d0">33950</data>
    </edge>
    <edge source="JPN" target="ZAF">
      <data key="d0">3493240</data>
    </edge>
    <edge source="JPN" target="ESP">
      <data key="d0">7308632</data>
    </edge>
    <edge source="JPN" target="SWE">
      <data key="d0">2081260</data>
    </edge>
    <edge source="JPN" target="CHE">
      <data key="d0">3269897</data>
    </edge>
    <edge source="JPN" target="THA">
      <data key="d0">102691856</data>
    </edge>
    <edge source="JPN" target="ARE">
      <data key="d0">4237908</data>
    </edge>
    <edge source="JPN" target="TUN">
      <data key="d0">17555</data>
    </edge>
    <edge source="JPN" target="TUR">
      <data key="d0">3335459</data>
    </edge>
    <edge source="JPN" target="UKR">
      <data key="d0">243877</data>
    </edge>
    <edge source="JPN" target="EGY">
      <data key="d0">324563</data>
    </edge>
    <edge source="JPN" target="GBR">
      <data key="d0">66498443</data>
    </edge>
    <edge source="JPN" target="TZA">
      <data key="d0">33876</data>
    </edge>
    <edge source="JPN" target="USA">
      <data key="d0">369058642</data>
    </edge>
    <edge source="JPN" target="URY">
      <data key="d0">982198</data>
    </edge>
    <edge source="KOR" target="ARG">
      <data key="d0">1899718</data>
    </edge>
    <edge source="KOR" target="AUS">
      <data key="d0">7862575</data>
    </edge>
    <edge source="KOR" target="AUT">
      <data key="d0">24872</data>
    </edge>
    <edge source="KOR" target="BEL">
      <data key="d0">2488960</data>
    </edge>
    <edge source="KOR" target="BOL">
      <data key="d0">11242</data>
    </edge>
    <edge source="KOR" target="BRA">
      <data key="d0">8351289</data>
    </edge>
    <edge source="KOR" target="BGR">
      <data key="d0">80242</data>
    </edge>
    <edge source="KOR" target="CAN">
      <data key="d0">5576288</data>
    </edge>
    <edge source="KOR" target="LKA">
      <data key="d0">1771903</data>
    </edge>
    <edge source="KOR" target="CHL">
      <data key="d0">1391612</data>
    </edge>
    <edge source="KOR" target="CHN">
      <data key="d0">152905860</data>
    </edge>
    <edge source="KOR" target="COL">
      <data key="d0">1313053</data>
    </edge>
    <edge source="KOR" target="CRI">
      <data key="d0">42227</data>
    </edge>
    <edge source="KOR" target="CZE">
      <data key="d0">60131</data>
    </edge>
    <edge source="KOR" target="DNK">
      <data key="d0">1323825</data>
    </edge>
    <edge source="KOR" target="ECU">
      <data key="d0">530966</data>
    </edge>
    <edge source="KOR" target="SLV">
      <data key="d0">44215</data>
    </edge>
    <edge source="KOR" target="ETH">
      <data key="d0">13305</data>
    </edge>
    <edge source="KOR" target="FIN">
      <data key="d0">482192</data>
    </edge>
    <edge source="KOR" target="FRA">
      <data key="d0">2472988</data>
    </edge>
    <edge source="KOR" target="DEU">
      <data key="d0">5406389</data>
    </edge>
    <edge source="KOR" target="GHA">
      <data key="d0">226131</data>
    </edge>
    <edge source="KOR" target="GRC">
      <data key="d0">239460</data>
    </edge>
    <edge source="KOR" target="GTM">
      <data key="d0">792705</data>
    </edge>
    <edge source="KOR" target="HND">
      <data key="d0">968381</data>
    </edge>
    <edge source="KOR" target="HKG">
      <data key="d0">69322684</data>
    </edge>
    <edge source="KOR" target="HUN">
      <data key="d0">115775</data>
    </edge>
    <edge source="KOR" target="IDN">
      <data key="d0">30698702</data>
    </edge>
    <edge source="KOR" target="IRL">
      <data key="d0">76748</data>
    </edge>
    <edge source="KOR" target="ISR">
      <data key="d0">524221</data>
    </edge>
    <edge source="KOR" target="ITA">
      <data key="d0">7519899</data>
    </edge>
    <edge source="KOR" target="JPN">
      <data key="d0">31688977</data>
    </edge>
    <edge source="KOR" target="KAZ">
      <data key="d0">82759</data>
    </edge>
    <edge source="KOR" target="JOR">
      <data key="d0">41378</data>
    </edge>
    <edge source="KOR" target="LBN">
      <data key="d0">113430</data>
    </edge>
    <edge source="KOR" target="LTU">
      <data key="d0">55226</data>
    </edge>
    <edge source="KOR" target="MYS">
      <data key="d0">13046555</data>
    </edge>
    <edge source="KOR" target="MUS">
      <data key="d0">200461</data>
    </edge>
    <edge source="KOR" target="MEX">
      <data key="d0">13553735</data>
    </edge>
    <edge source="KOR" target="MAR">
      <data key="d0">689053</data>
    </edge>
    <edge source="KOR" target="OMN">
      <data key="d0">60994</data>
    </edge>
    <edge source="KOR" target="NLD">
      <data key="d0">8391499</data>
    </edge>
    <edge source="KOR" target="NZL">
      <data key="d0">938443</data>
    </edge>
    <edge source="KOR" target="NER">
      <data key="d0">156764</data>
    </edge>
    <edge source="KOR" target="PAK">
      <data key="d0">10028167</data>
    </edge>
    <edge source="KOR" target="PAN">
      <data key="d0">964619</data>
    </edge>
    <edge source="KOR" target="PRY">
      <data key="d0">114717</data>
    </edge>
    <edge source="KOR" target="PER">
      <data key="d0">2356233</data>
    </edge>
    <edge source="KOR" target="PHL">
      <data key="d0">7473805</data>
    </edge>
    <edge source="KOR" target="POL">
      <data key="d0">2311320</data>
    </edge>
    <edge source="KOR" target="PRT">
      <data key="d0">933746</data>
    </edge>
    <edge source="KOR" target="ROU">
      <data key="d0">1324799</data>
    </edge>
    <edge source="KOR" target="RUS">
      <data key="d0">7809838</data>
    </edge>
    <edge source="KOR" target="SAU">
      <data key="d0">309300</data>
    </edge>
    <edge source="KOR" target="IND">
      <data key="d0">4710279</data>
    </edge>
    <edge source="KOR" target="SGP">
      <data key="d0">8295999</data>
    </edge>
    <edge source="KOR" target="VNM">
      <data key="d0">8942240</data>
    </edge>
    <edge source="KOR" target="SVN">
      <data key="d0">13555</data>
    </edge>
    <edge source="KOR" target="ZAF">
      <data key="d0">1840635</data>
    </edge>
    <edge source="KOR" target="ESP">
      <data key="d0">4577102</data>
    </edge>
    <edge source="KOR" target="SWE">
      <data key="d0">87767</data>
    </edge>
    <edge source="KOR" target="CHE">
      <data key="d0">3183682</data>
    </edge>
    <edge source="KOR" target="THA">
      <data key="d0">20002152</data>
    </edge>
    <edge source="KOR" target="TGO">
      <data key="d0">109438</data>
    </edge>
    <edge source="KOR" target="ARE">
      <data key="d0">1221710</data>
    </edge>
    <edge source="KOR" target="TUN">
      <data key="d0">41850</data>
    </edge>
    <edge source="KOR" target="TUR">
      <data key="d0">11247885</data>
    </edge>
    <edge source="KOR" target="UGA">
      <data key="d0">16771</data>
    </edge>
    <edge source="KOR" target="UKR">
      <data key="d0">712573</data>
    </edge>
    <edge source="KOR" target="EGY">
      <data key="d0">6166438</data>
    </edge>
    <edge source="KOR" target="GBR">
      <data key="d0">29816852</data>
    </edge>
    <edge source="KOR" target="TZA">
      <data key="d0">52675</data>
    </edge>
    <edge source="KOR" target="USA">
      <data key="d0">55932895</data>
    </edge>
    <edge source="KOR" target="URY">
      <data key="d0">365242</data>
    </edge>
    <edge source="LBN" target="AUS">
      <data key="d0">49735</data>
    </edge>
    <edge source="LBN" target="CAN">
      <data key="d0">83032</data>
    </edge>
    <edge source="LBN" target="GMB">
      <data key="d0">10736</data>
    </edge>
    <edge source="LBN" target="DEU">
      <data key="d0">43625</data>
    </edge>
    <edge source="LBN" target="GHA">
      <data key="d0">23526</data>
    </edge>
    <edge source="LBN" target="ITA">
      <data key="d0">10069</data>
    </edge>
    <edge source="LBN" target="CIV">
      <data key="d0">42147</data>
    </edge>
    <edge source="LBN" target="JOR">
      <data key="d0">73393</data>
    </edge>
    <edge source="LBN" target="SAU">
      <data key="d0">537629</data>
    </edge>
    <edge source="LBN" target="ARE">
      <data key="d0">130406</data>
    </edge>
    <edge source="LBN" target="EGY">
      <data key="d0">219205</data>
    </edge>
    <edge source="MYS" target="ARG">
      <data key="d0">204942</data>
    </edge>
    <edge source="MYS" target="AUS">
      <data key="d0">7972046</data>
    </edge>
    <edge source="MYS" target="AUT">
      <data key="d0">291488</data>
    </edge>
    <edge source="MYS" target="BEL">
      <data key="d0">29576</data>
    </edge>
    <edge source="MYS" target="BRA">
      <data key="d0">926613</data>
    </edge>
    <edge source="MYS" target="KHM">
      <data key="d0">372643</data>
    </edge>
    <edge source="MYS" target="CAN">
      <data key="d0">1276472</data>
    </edge>
    <edge source="MYS" target="LKA">
      <data key="d0">883310</data>
    </edge>
    <edge source="MYS" target="CHN">
      <data key="d0">9094106</data>
    </edge>
    <edge source="MYS" target="DNK">
      <data key="d0">13793</data>
    </edge>
    <edge source="MYS" target="FRA">
      <data key="d0">41933</data>
    </edge>
    <edge source="MYS" target="DEU">
      <data key="d0">7386794</data>
    </edge>
    <edge source="MYS" target="GHA">
      <data key="d0">34330</data>
    </edge>
    <edge source="MYS" target="GRC">
      <data key="d0">10177</data>
    </edge>
    <edge source="MYS" target="HKG">
      <data key="d0">18832646</data>
    </edge>
    <edge source="MYS" target="IDN">
      <data key="d0">18971070</data>
    </edge>
    <edge source="MYS" target="IRL">
      <data key="d0">60574</data>
    </edge>
    <edge source="MYS" target="ITA">
      <data key="d0">327593</data>
    </edge>
    <edge source="MYS" target="JPN">
      <data key="d0">19224042</data>
    </edge>
    <edge source="MYS" target="JOR">
      <data key="d0">24934</data>
    </edge>
    <edge source="MYS" target="KOR">
      <data key="d0">2861122</data>
    </edge>
    <edge source="MYS" target="LBN">
      <data key="d0">16187</data>
    </edge>
    <edge source="MYS" target="MUS">
      <data key="d0">34590</data>
    </edge>
    <edge source="MYS" target="MOZ">
      <data key="d0">11857</data>
    </edge>
    <edge source="MYS" target="OMN">
      <data key="d0">10862</data>
    </edge>
    <edge source="MYS" target="NLD">
      <data key="d0">138192</data>
    </edge>
    <edge source="MYS" target="NZL">
      <data key="d0">541827</data>
    </edge>
    <edge source="MYS" target="NOR">
      <data key="d0">17196</data>
    </edge>
    <edge source="MYS" target="PAK">
      <data key="d0">3275695</data>
    </edge>
    <edge source="MYS" target="PER">
      <data key="d0">57469</data>
    </edge>
    <edge source="MYS" target="PHL">
      <data key="d0">5744843</data>
    </edge>
    <edge source="MYS" target="POL">
      <data key="d0">67460</data>
    </edge>
    <edge source="MYS" target="RUS">
      <data key="d0">108377</data>
    </edge>
    <edge source="MYS" target="IND">
      <data key="d0">6562279</data>
    </edge>
    <edge source="MYS" target="SGP">
      <data key="d0">42214157</data>
    </edge>
    <edge source="MYS" target="VNM">
      <data key="d0">11979966</data>
    </edge>
    <edge source="MYS" target="ZAF">
      <data key="d0">140705</data>
    </edge>
    <edge source="MYS" target="ESP">
      <data key="d0">21321</data>
    </edge>
    <edge source="MYS" target="SWE">
      <data key="d0">102908</data>
    </edge>
    <edge source="MYS" target="CHE">
      <data key="d0">122286</data>
    </edge>
    <edge source="MYS" target="THA">
      <data key="d0">24110538</data>
    </edge>
    <edge source="MYS" target="ARE">
      <data key="d0">428533</data>
    </edge>
    <edge source="MYS" target="TUR">
      <data key="d0">697841</data>
    </edge>
    <edge source="MYS" target="UKR">
      <data key="d0">393247</data>
    </edge>
    <edge source="MYS" target="GBR">
      <data key="d0">270558</data>
    </edge>
    <edge source="MYS" target="TZA">
      <data key="d0">34084</data>
    </edge>
    <edge source="MYS" target="USA">
      <data key="d0">932250</data>
    </edge>
    <edge source="MYS" target="URY">
      <data key="d0">11837</data>
    </edge>
    <edge source="MEX" target="ARG">
      <data key="d0">14767547</data>
    </edge>
    <edge source="MEX" target="AUS">
      <data key="d0">1032065</data>
    </edge>
    <edge source="MEX" target="AUT">
      <data key="d0">14896</data>
    </edge>
    <edge source="MEX" target="BEL">
      <data key="d0">20923468</data>
    </edge>
    <edge source="MEX" target="BOL">
      <data key="d0">228724</data>
    </edge>
    <edge source="MEX" target="BRA">
      <data key="d0">16073993</data>
    </edge>
    <edge source="MEX" target="CAN">
      <data key="d0">2076047</data>
    </edge>
    <edge source="MEX" target="CHL">
      <data key="d0">8061321</data>
    </edge>
    <edge source="MEX" target="CHN">
      <data key="d0">750266</data>
    </edge>
    <edge source="MEX" target="COL">
      <data key="d0">11003223</data>
    </edge>
    <edge source="MEX" target="CRI">
      <data key="d0">3593652</data>
    </edge>
    <edge source="MEX" target="ECU">
      <data key="d0">3138133</data>
    </edge>
    <edge source="MEX" target="SLV">
      <data key="d0">4893400</data>
    </edge>
    <edge source="MEX" target="FRA">
      <data key="d0">1982814</data>
    </edge>
    <edge source="MEX" target="DEU">
      <data key="d0">12581797</data>
    </edge>
    <edge source="MEX" target="GRC">
      <data key="d0">45891</data>
    </edge>
    <edge source="MEX" target="GTM">
      <data key="d0">11662059</data>
    </edge>
    <edge source="MEX" target="HND">
      <data key="d0">1654994</data>
    </edge>
    <edge source="MEX" target="HKG">
      <data key="d0">163680</data>
    </edge>
    <edge source="MEX" target="ITA">
      <data key="d0">264308</data>
    </edge>
    <edge source="MEX" target="JAM">
      <data key="d0">559162</data>
    </edge>
    <edge source="MEX" target="JPN">
      <data key="d0">10289003</data>
    </edge>
    <edge source="MEX" target="KOR">
      <data key="d0">717237</data>
    </edge>
    <edge source="MEX" target="MYS">
      <data key="d0">146415</data>
    </edge>
    <edge source="MEX" target="NLD">
      <data key="d0">136763</data>
    </edge>
    <edge source="MEX" target="NIC">
      <data key="d0">560935</data>
    </edge>
    <edge source="MEX" target="PAK">
      <data key="d0">415457</data>
    </edge>
    <edge source="MEX" target="PAN">
      <data key="d0">2130636</data>
    </edge>
    <edge source="MEX" target="PRY">
      <data key="d0">249596</data>
    </edge>
    <edge source="MEX" target="PER">
      <data key="d0">5990438</data>
    </edge>
    <edge source="MEX" target="PHL">
      <data key="d0">54497</data>
    </edge>
    <edge source="MEX" target="PRT">
      <data key="d0">246160</data>
    </edge>
    <edge source="MEX" target="RUS">
      <data key="d0">84495</data>
    </edge>
    <edge source="MEX" target="IND">
      <data key="d0">115045</data>
    </edge>
    <edge source="MEX" target="SGP">
      <data key="d0">364798</data>
    </edge>
    <edge source="MEX" target="VNM">
      <data key="d0">204400</data>
    </edge>
    <edge source="MEX" target="ESP">
      <data key="d0">8379129</data>
    </edge>
    <edge source="MEX" target="CHE">
      <data key="d0">4914933</data>
    </edge>
    <edge source="MEX" target="GBR">
      <data key="d0">738458</data>
    </edge>
    <edge source="MEX" target="USA">
      <data key="d0">308436200</data>
    </edge>
    <edge source="MEX" target="URY">
      <data key="d0">967193</data>
    </edge>
    <edge source="MAR" target="FRA">
      <data key="d0">241954</data>
    </edge>
    <edge source="MAR" target="GMB">
      <data key="d0">30169</data>
    </edge>
    <edge source="MAR" target="DEU">
      <data key="d0">15613</data>
    </edge>
    <edge source="MAR" target="ITA">
      <data key="d0">136356</data>
    </edge>
    <edge source="MAR" target="MRT">
      <data key="d0">604199</data>
    </edge>
    <edge source="MAR" target="SEN">
      <data key="d0">33196</data>
    </edge>
    <edge source="MAR" target="ESP">
      <data key="d0">97205</data>
    </edge>
    <edge source="MAR" target="TUN">
      <data key="d0">26542</data>
    </edge>
    <edge source="MAR" target="BFA">
      <data key="d0">59323</data>
    </edge>
    <edge source="NLD" target="DZA">
      <data key="d0">436323</data>
    </edge>
    <edge source="NLD" target="AZE">
      <data key="d0">64436</data>
    </edge>
    <edge source="NLD" target="ARG">
      <data key="d0">5464169</data>
    </edge>
    <edge source="NLD" target="AUS">
      <data key="d0">6132462</data>
    </edge>
    <edge source="NLD" target="AUT">
      <data key="d0">13132047</data>
    </edge>
    <edge source="NLD" target="ARM">
      <data key="d0">56151</data>
    </edge>
    <edge source="NLD" target="BEL">
      <data key="d0">137669254</data>
    </edge>
    <edge source="NLD" target="BOL">
      <data key="d0">69959</data>
    </edge>
    <edge source="NLD" target="BWA">
      <data key="d0">23933</data>
    </edge>
    <edge source="NLD" target="BRA">
      <data key="d0">7157914</data>
    </edge>
    <edge source="NLD" target="BGR">
      <data key="d0">2528651</data>
    </edge>
    <edge source="NLD" target="BDI">
      <data key="d0">118746</data>
    </edge>
    <edge source="NLD" target="BLR">
      <data key="d0">455654</data>
    </edge>
    <edge source="NLD" target="KHM">
      <data key="d0">19331</data>
    </edge>
    <edge source="NLD" target="CMR">
      <data key="d0">1541860</data>
    </edge>
    <edge source="NLD" target="CAN">
      <data key="d0">10893358</data>
    </edge>
    <edge source="NLD" target="LKA">
      <data key="d0">131633</data>
    </edge>
    <edge source="NLD" target="CHL">
      <data key="d0">51894875</data>
    </edge>
    <edge source="NLD" target="CHN">
      <data key="d0">11867261</data>
    </edge>
    <edge source="NLD" target="COL">
      <data key="d0">1692825</data>
    </edge>
    <edge source="NLD" target="CRI">
      <data key="d0">140839</data>
    </edge>
    <edge source="NLD" target="HRV">
      <data key="d0">3552262</data>
    </edge>
    <edge source="NLD" target="CZE">
      <data key="d0">11817554</data>
    </edge>
    <edge source="NLD" target="BEN">
      <data key="d0">511806</data>
    </edge>
    <edge source="NLD" target="DNK">
      <data key="d0">62196343</data>
    </edge>
    <edge source="NLD" target="ECU">
      <data key="d0">349795</data>
    </edge>
    <edge source="NLD" target="SLV">
      <data key="d0">523772</data>
    </edge>
    <edge source="NLD" target="ETH">
      <data key="d0">141759</data>
    </edge>
    <edge source="NLD" target="EST">
      <data key="d0">660929</data>
    </edge>
    <edge source="NLD" target="FIN">
      <data key="d0">10070419</data>
    </edge>
    <edge source="NLD" target="FRA">
      <data key="d0">124649509</data>
    </edge>
    <edge source="NLD" target="GMB">
      <data key="d0">34059</data>
    </edge>
    <edge source="NLD" target="DEU">
      <data key="d0">247604353</data>
    </edge>
    <edge source="NLD" target="GHA">
      <data key="d0">2928154</data>
    </edge>
    <edge source="NLD" target="GRC">
      <data key="d0">13279329</data>
    </edge>
    <edge source="NLD" target="GTM">
      <data key="d0">249459</data>
    </edge>
    <edge source="NLD" target="HND">
      <data key="d0">1372486</data>
    </edge>
    <edge source="NLD" target="HKG">
      <data key="d0">5795554</data>
    </edge>
    <edge source="NLD" target="HUN">
      <data key="d0">8160353</data>
    </edge>
    <edge source="NLD" target="IDN">
      <data key="d0">3710590</data>
    </edge>
    <edge source="NLD" target="IRL">
      <data key="d0">9963639</data>
    </edge>
    <edge source="NLD" target="ISR">
      <data key="d0">11253279</data>
    </edge>
    <edge source="NLD" target="ITA">
      <data key="d0">59120907</data>
    </edge>
    <edge source="NLD" target="CIV">
      <data key="d0">382013</data>
    </edge>
    <edge source="NLD" target="JAM">
      <data key="d0">695908</data>
    </edge>
    <edge source="NLD" target="JPN">
      <data key="d0">16360288</data>
    </edge>
    <edge source="NLD" target="KAZ">
      <data key="d0">473144</data>
    </edge>
    <edge source="NLD" target="JOR">
      <data key="d0">954573</data>
    </edge>
    <edge source="NLD" target="KOR">
      <data key="d0">7483776</data>
    </edge>
    <edge source="NLD" target="LBN">
      <data key="d0">1418511</data>
    </edge>
    <edge source="NLD" target="LVA">
      <data key="d0">755742</data>
    </edge>
    <edge source="NLD" target="LTU">
      <data key="d0">1129470</data>
    </edge>
    <edge source="NLD" target="MDG">
      <data key="d0">53390</data>
    </edge>
    <edge source="NLD" target="MYS">
      <data key="d0">1925714</data>
    </edge>
    <edge source="NLD" target="MRT">
      <data key="d0">156487</data>
    </edge>
    <edge source="NLD" target="MUS">
      <data key="d0">163851</data>
    </edge>
    <edge source="NLD" target="MEX">
      <data key="d0">8611405</data>
    </edge>
    <edge source="NLD" target="MDA">
      <data key="d0">127031</data>
    </edge>
    <edge source="NLD" target="MAR">
      <data key="d0">1750817</data>
    </edge>
    <edge source="NLD" target="OMN">
      <data key="d0">915911</data>
    </edge>
    <edge source="NLD" target="NAM">
      <data key="d0">15649</data>
    </edge>
    <edge source="NLD" target="NZL">
      <data key="d0">3399457</data>
    </edge>
    <edge source="NLD" target="NIC">
      <data key="d0">59833</data>
    </edge>
    <edge source="NLD" target="NOR">
      <data key="d0">11167671</data>
    </edge>
    <edge source="NLD" target="PAK">
      <data key="d0">4475537</data>
    </edge>
    <edge source="NLD" target="PAN">
      <data key="d0">2460533</data>
    </edge>
    <edge source="NLD" target="PRY">
      <data key="d0">112303</data>
    </edge>
    <edge source="NLD" target="PER">
      <data key="d0">1135914</data>
    </edge>
    <edge source="NLD" target="PHL">
      <data key="d0">707875</data>
    </edge>
    <edge source="NLD" target="POL">
      <data key="d0">44910018</data>
    </edge>
    <edge source="NLD" target="PRT">
      <data key="d0">13409122</data>
    </edge>
    <edge source="NLD" target="ROU">
      <data key="d0">8653748</data>
    </edge>
    <edge source="NLD" target="RUS">
      <data key="d0">6997744</data>
    </edge>
    <edge source="NLD" target="SAU">
      <data key="d0">15771160</data>
    </edge>
    <edge source="NLD" target="SEN">
      <data key="d0">148203</data>
    </edge>
    <edge source="NLD" target="IND">
      <data key="d0">3014682</data>
    </edge>
    <edge source="NLD" target="SGP">
      <data key="d0">34476917</data>
    </edge>
    <edge source="NLD" target="SVK">
      <data key="d0">1401942</data>
    </edge>
    <edge source="NLD" target="VNM">
      <data key="d0">149123</data>
    </edge>
    <edge source="NLD" target="SVN">
      <data key="d0">3132508</data>
    </edge>
    <edge source="NLD" target="ZAF">
      <data key="d0">11450269</data>
    </edge>
    <edge source="NLD" target="ZWE">
      <data key="d0">263267</data>
    </edge>
    <edge source="NLD" target="ESP">
      <data key="d0">44944077</data>
    </edge>
    <edge source="NLD" target="SWE">
      <data key="d0">13676071</data>
    </edge>
    <edge source="NLD" target="CHE">
      <data key="d0">20070879</data>
    </edge>
    <edge source="NLD" target="THA">
      <data key="d0">3483224</data>
    </edge>
    <edge source="NLD" target="TGO">
      <data key="d0">245777</data>
    </edge>
    <edge source="NLD" target="ARE">
      <data key="d0">12746352</data>
    </edge>
    <edge source="NLD" target="TUN">
      <data key="d0">1597091</data>
    </edge>
    <edge source="NLD" target="TUR">
      <data key="d0">16951258</data>
    </edge>
    <edge source="NLD" target="UGA">
      <data key="d0">131633</data>
    </edge>
    <edge source="NLD" target="UKR">
      <data key="d0">2774428</data>
    </edge>
    <edge source="NLD" target="MKD">
      <data key="d0">150964</data>
    </edge>
    <edge source="NLD" target="EGY">
      <data key="d0">6000828</data>
    </edge>
    <edge source="NLD" target="GBR">
      <data key="d0">147821599</data>
    </edge>
    <edge source="NLD" target="TZA">
      <data key="d0">231969</data>
    </edge>
    <edge source="NLD" target="USA">
      <data key="d0">45417221</data>
    </edge>
    <edge source="NLD" target="BFA">
      <data key="d0">82846</data>
    </edge>
    <edge source="NLD" target="URY">
      <data key="d0">1089888</data>
    </edge>
    <edge source="NLD" target="SRB">
      <data key="d0">1276752</data>
    </edge>
    <edge source="NZL" target="AUS">
      <data key="d0">7338266</data>
    </edge>
    <edge source="NZL" target="LKA">
      <data key="d0">18988</data>
    </edge>
    <edge source="NZL" target="CHL">
      <data key="d0">11208</data>
    </edge>
    <edge source="NZL" target="CHN">
      <data key="d0">353964</data>
    </edge>
    <edge source="NZL" target="DEU">
      <data key="d0">43902</data>
    </edge>
    <edge source="NZL" target="GRC">
      <data key="d0">22508</data>
    </edge>
    <edge source="NZL" target="HKG">
      <data key="d0">1005848</data>
    </edge>
    <edge source="NZL" target="HUN">
      <data key="d0">39622</data>
    </edge>
    <edge source="NZL" target="IDN">
      <data key="d0">86109</data>
    </edge>
    <edge source="NZL" target="IRL">
      <data key="d0">72351</data>
    </edge>
    <edge source="NZL" target="JPN">
      <data key="d0">298037</data>
    </edge>
    <edge source="NZL" target="KOR">
      <data key="d0">138799</data>
    </edge>
    <edge source="NZL" target="MYS">
      <data key="d0">728371</data>
    </edge>
    <edge source="NZL" target="SGP">
      <data key="d0">601542</data>
    </edge>
    <edge source="NZL" target="ZAF">
      <data key="d0">109140</data>
    </edge>
    <edge source="NZL" target="ESP">
      <data key="d0">16263</data>
    </edge>
    <edge source="NZL" target="SWE">
      <data key="d0">12687</data>
    </edge>
    <edge source="NZL" target="EGY">
      <data key="d0">134338</data>
    </edge>
    <edge source="NZL" target="GBR">
      <data key="d0">479289</data>
    </edge>
    <edge source="NZL" target="USA">
      <data key="d0">399518</data>
    </edge>
    <edge source="NIC" target="HND">
      <data key="d0">11512</data>
    </edge>
    <edge source="NOR" target="AZE">
      <data key="d0">35649</data>
    </edge>
    <edge source="NOR" target="AUS">
      <data key="d0">99758</data>
    </edge>
    <edge source="NOR" target="BEL">
      <data key="d0">280009</data>
    </edge>
    <edge source="NOR" target="BRA">
      <data key="d0">56068</data>
    </edge>
    <edge source="NOR" target="BGR">
      <data key="d0">18876</data>
    </edge>
    <edge source="NOR" target="CAN">
      <data key="d0">162065</data>
    </edge>
    <edge source="NOR" target="CHL">
      <data key="d0">934133</data>
    </edge>
    <edge source="NOR" target="CHN">
      <data key="d0">130997</data>
    </edge>
    <edge source="NOR" target="CZE">
      <data key="d0">61871</data>
    </edge>
    <edge source="NOR" target="DNK">
      <data key="d0">11993734</data>
    </edge>
    <edge source="NOR" target="EST">
      <data key="d0">249576</data>
    </edge>
    <edge source="NOR" target="FIN">
      <data key="d0">1580292</data>
    </edge>
    <edge source="NOR" target="FRA">
      <data key="d0">1452907</data>
    </edge>
    <edge source="NOR" target="DEU">
      <data key="d0">1584521</data>
    </edge>
    <edge source="NOR" target="GRC">
      <data key="d0">332451</data>
    </edge>
    <edge source="NOR" target="HKG">
      <data key="d0">31598</data>
    </edge>
    <edge source="NOR" target="HUN">
      <data key="d0">44778</data>
    </edge>
    <edge source="NOR" target="IDN">
      <data key="d0">20326</data>
    </edge>
    <edge source="NOR" target="IRL">
      <data key="d0">63075</data>
    </edge>
    <edge source="NOR" target="ITA">
      <data key="d0">723368</data>
    </edge>
    <edge source="NOR" target="JPN">
      <data key="d0">350691</data>
    </edge>
    <edge source="NOR" target="JOR">
      <data key="d0">32590</data>
    </edge>
    <edge source="NOR" target="KOR">
      <data key="d0">135978</data>
    </edge>
    <edge source="NOR" target="LVA">
      <data key="d0">122470</data>
    </edge>
    <edge source="NOR" target="LTU">
      <data key="d0">143574</data>
    </edge>
    <edge source="NOR" target="MYS">
      <data key="d0">332503</data>
    </edge>
    <edge source="NOR" target="MUS">
      <data key="d0">10623</data>
    </edge>
    <edge source="NOR" target="OMN">
      <data key="d0">84092</data>
    </edge>
    <edge source="NOR" target="NLD">
      <data key="d0">4065006</data>
    </edge>
    <edge source="NOR" target="NZL">
      <data key="d0">19361</data>
    </edge>
    <edge source="NOR" target="PHL">
      <data key="d0">74924</data>
    </edge>
    <edge source="NOR" target="POL">
      <data key="d0">821348</data>
    </edge>
    <edge source="NOR" target="PRT">
      <data key="d0">88985</data>
    </edge>
    <edge source="NOR" target="ROU">
      <data key="d0">120763</data>
    </edge>
    <edge source="NOR" target="RUS">
      <data key="d0">999503</data>
    </edge>
    <edge source="NOR" target="SAU">
      <data key="d0">498131</data>
    </edge>
    <edge source="NOR" target="IND">
      <data key="d0">21905</data>
    </edge>
    <edge source="NOR" target="SGP">
      <data key="d0">904144</data>
    </edge>
    <edge source="NOR" target="SVK">
      <data key="d0">15823</data>
    </edge>
    <edge source="NOR" target="SVN">
      <data key="d0">30633</data>
    </edge>
    <edge source="NOR" target="ZAF">
      <data key="d0">197919</data>
    </edge>
    <edge source="NOR" target="ESP">
      <data key="d0">1451863</data>
    </edge>
    <edge source="NOR" target="SWE">
      <data key="d0">18864932</data>
    </edge>
    <edge source="NOR" target="CHE">
      <data key="d0">86427</data>
    </edge>
    <edge source="NOR" target="THA">
      <data key="d0">419910</data>
    </edge>
    <edge source="NOR" target="ARE">
      <data key="d0">2104019</data>
    </edge>
    <edge source="NOR" target="TUR">
      <data key="d0">251289</data>
    </edge>
    <edge source="NOR" target="UKR">
      <data key="d0">250518</data>
    </edge>
    <edge source="NOR" target="EGY">
      <data key="d0">381488</data>
    </edge>
    <edge source="NOR" target="GBR">
      <data key="d0">13352566</data>
    </edge>
    <edge source="NOR" target="USA">
      <data key="d0">230254</data>
    </edge>
    <edge source="NOR" target="SRB">
      <data key="d0">18289</data>
    </edge>
    <edge source="PAK" target="DNK">
      <data key="d0">32362</data>
    </edge>
    <edge source="PAK" target="IDN">
      <data key="d0">40154</data>
    </edge>
    <edge source="PAK" target="KOR">
      <data key="d0">16760</data>
    </edge>
    <edge source="PAK" target="SGP">
      <data key="d0">89615</data>
    </edge>
    <edge source="PAK" target="CHE">
      <data key="d0">89346</data>
    </edge>
    <edge source="PAK" target="ARE">
      <data key="d0">23577</data>
    </edge>
    <edge source="PAN" target="COL">
      <data key="d0">20450</data>
    </edge>
    <edge source="PAN" target="CRI">
      <data key="d0">1428942</data>
    </edge>
    <edge source="PAN" target="ECU">
      <data key="d0">40022</data>
    </edge>
    <edge source="PAN" target="SLV">
      <data key="d0">313434</data>
    </edge>
    <edge source="PAN" target="GTM">
      <data key="d0">276606</data>
    </edge>
    <edge source="PAN" target="HND">
      <data key="d0">198622</data>
    </edge>
    <edge source="PAN" target="NIC">
      <data key="d0">397479</data>
    </edge>
    <edge source="PAN" target="USA">
      <data key="d0">21970</data>
    </edge>
    <edge source="PRY" target="FRA">
      <data key="d0">15270</data>
    </edge>
    <edge source="PER" target="ARG">
      <data key="d0">1213389</data>
    </edge>
    <edge source="PER" target="AUS">
      <data key="d0">136350</data>
    </edge>
    <edge source="PER" target="AUT">
      <data key="d0">22378</data>
    </edge>
    <edge source="PER" target="BOL">
      <data key="d0">462275</data>
    </edge>
    <edge source="PER" target="BRA">
      <data key="d0">1716546</data>
    </edge>
    <edge source="PER" target="CAN">
      <data key="d0">40903</data>
    </edge>
    <edge source="PER" target="CHL">
      <data key="d0">498388</data>
    </edge>
    <edge source="PER" target="CHN">
      <data key="d0">18899</data>
    </edge>
    <edge source="PER" target="COL">
      <data key="d0">104452</data>
    </edge>
    <edge source="PER" target="CZE">
      <data key="d0">78083</data>
    </edge>
    <edge source="PER" target="DNK">
      <data key="d0">746269</data>
    </edge>
    <edge source="PER" target="ECU">
      <data key="d0">343916</data>
    </edge>
    <edge source="PER" target="SLV">
      <data key="d0">799989</data>
    </edge>
    <edge source="PER" target="FRA">
      <data key="d0">1154872</data>
    </edge>
    <edge source="PER" target="DEU">
      <data key="d0">4316418</data>
    </edge>
    <edge source="PER" target="GRC">
      <data key="d0">86641</data>
    </edge>
    <edge source="PER" target="GTM">
      <data key="d0">110559</data>
    </edge>
    <edge source="PER" target="HKG">
      <data key="d0">112220</data>
    </edge>
    <edge source="PER" target="IRL">
      <data key="d0">682841</data>
    </edge>
    <edge source="PER" target="ISR">
      <data key="d0">85416</data>
    </edge>
    <edge source="PER" target="ITA">
      <data key="d0">1992083</data>
    </edge>
    <edge source="PER" target="JPN">
      <data key="d0">1994757</data>
    </edge>
    <edge source="PER" target="KOR">
      <data key="d0">205577</data>
    </edge>
    <edge source="PER" target="MEX">
      <data key="d0">1110822</data>
    </edge>
    <edge source="PER" target="OMN">
      <data key="d0">23580</data>
    </edge>
    <edge source="PER" target="NLD">
      <data key="d0">176151</data>
    </edge>
    <edge source="PER" target="PRT">
      <data key="d0">954417</data>
    </edge>
    <edge source="PER" target="IND">
      <data key="d0">10439</data>
    </edge>
    <edge source="PER" target="ZAF">
      <data key="d0">430679</data>
    </edge>
    <edge source="PER" target="ESP">
      <data key="d0">2412416</data>
    </edge>
    <edge source="PER" target="SWE">
      <data key="d0">19835</data>
    </edge>
    <edge source="PER" target="CHE">
      <data key="d0">137990</data>
    </edge>
    <edge source="PER" target="TUR">
      <data key="d0">46384</data>
    </edge>
    <edge source="PER" target="GBR">
      <data key="d0">1055340</data>
    </edge>
    <edge source="PER" target="USA">
      <data key="d0">4898117</data>
    </edge>
    <edge source="PER" target="URY">
      <data key="d0">110269</data>
    </edge>
    <edge source="PHL" target="AUS">
      <data key="d0">255125</data>
    </edge>
    <edge source="PHL" target="BEL">
      <data key="d0">26657</data>
    </edge>
    <edge source="PHL" target="CAN">
      <data key="d0">31795</data>
    </edge>
    <edge source="PHL" target="LKA">
      <data key="d0">32123</data>
    </edge>
    <edge source="PHL" target="CHN">
      <data key="d0">1570804</data>
    </edge>
    <edge source="PHL" target="FRA">
      <data key="d0">130959</data>
    </edge>
    <edge source="PHL" target="DEU">
      <data key="d0">44721</data>
    </edge>
    <edge source="PHL" target="HKG">
      <data key="d0">1372628</data>
    </edge>
    <edge source="PHL" target="IDN">
      <data key="d0">267977</data>
    </edge>
    <edge source="PHL" target="JPN">
      <data key="d0">386107</data>
    </edge>
    <edge source="PHL" target="KOR">
      <data key="d0">454313</data>
    </edge>
    <edge source="PHL" target="MYS">
      <data key="d0">452360</data>
    </edge>
    <edge source="PHL" target="MEX">
      <data key="d0">32476</data>
    </edge>
    <edge source="PHL" target="NLD">
      <data key="d0">16134</data>
    </edge>
    <edge source="PHL" target="NZL">
      <data key="d0">79735</data>
    </edge>
    <edge source="PHL" target="PAK">
      <data key="d0">27889</data>
    </edge>
    <edge source="PHL" target="SAU">
      <data key="d0">22607</data>
    </edge>
    <edge source="PHL" target="IND">
      <data key="d0">199456</data>
    </edge>
    <edge source="PHL" target="SGP">
      <data key="d0">1179329</data>
    </edge>
    <edge source="PHL" target="VNM">
      <data key="d0">1003968</data>
    </edge>
    <edge source="PHL" target="ZAF">
      <data key="d0">15477</data>
    </edge>
    <edge source="PHL" target="ESP">
      <data key="d0">79042</data>
    </edge>
    <edge source="PHL" target="CHE">
      <data key="d0">38764</data>
    </edge>
    <edge source="PHL" target="THA">
      <data key="d0">1415932</data>
    </edge>
    <edge source="PHL" target="ARE">
      <data key="d0">32704</data>
    </edge>
    <edge source="PHL" target="TUR">
      <data key="d0">53722</data>
    </edge>
    <edge source="PHL" target="USA">
      <data key="d0">786276</data>
    </edge>
    <edge source="POL" target="AUT">
      <data key="d0">627000</data>
    </edge>
    <edge source="POL" target="BEL">
      <data key="d0">2050000</data>
    </edge>
    <edge source="POL" target="BGR">
      <data key="d0">493000</data>
    </edge>
    <edge source="POL" target="BLR">
      <data key="d0">1398000</data>
    </edge>
    <edge source="POL" target="CMR">
      <data key="d0">82000</data>
    </edge>
    <edge source="POL" target="CHN">
      <data key="d0">133000</data>
    </edge>
    <edge source="POL" target="CZE">
      <data key="d0">1348000</data>
    </edge>
    <edge source="POL" target="DNK">
      <data key="d0">877000</data>
    </edge>
    <edge source="POL" target="EST">
      <data key="d0">1253000</data>
    </edge>
    <edge source="POL" target="FIN">
      <data key="d0">2064000</data>
    </edge>
    <edge source="POL" target="FRA">
      <data key="d0">3411000</data>
    </edge>
    <edge source="POL" target="DEU">
      <data key="d0">6062000</data>
    </edge>
    <edge source="POL" target="GRC">
      <data key="d0">822000</data>
    </edge>
    <edge source="POL" target="HUN">
      <data key="d0">427000</data>
    </edge>
    <edge source="POL" target="ITA">
      <data key="d0">5624000</data>
    </edge>
    <edge source="POL" target="JPN">
      <data key="d0">655000</data>
    </edge>
    <edge source="POL" target="KAZ">
      <data key="d0">107000</data>
    </edge>
    <edge source="POL" target="KOR">
      <data key="d0">106000</data>
    </edge>
    <edge source="POL" target="LBN">
      <data key="d0">460000</data>
    </edge>
    <edge source="POL" target="LVA">
      <data key="d0">2677000</data>
    </edge>
    <edge source="POL" target="LTU">
      <data key="d0">12684000</data>
    </edge>
    <edge source="POL" target="MDA">
      <data key="d0">367000</data>
    </edge>
    <edge source="POL" target="MAR">
      <data key="d0">135000</data>
    </edge>
    <edge source="POL" target="NLD">
      <data key="d0">1647000</data>
    </edge>
    <edge source="POL" target="NOR">
      <data key="d0">320000</data>
    </edge>
    <edge source="POL" target="PRT">
      <data key="d0">154000</data>
    </edge>
    <edge source="POL" target="ROU">
      <data key="d0">495000</data>
    </edge>
    <edge source="POL" target="RUS">
      <data key="d0">10161000</data>
    </edge>
    <edge source="POL" target="IND">
      <data key="d0">440000</data>
    </edge>
    <edge source="POL" target="SVK">
      <data key="d0">1388000</data>
    </edge>
    <edge source="POL" target="ESP">
      <data key="d0">1585000</data>
    </edge>
    <edge source="POL" target="SWE">
      <data key="d0">3021000</data>
    </edge>
    <edge source="POL" target="CHE">
      <data key="d0">511000</data>
    </edge>
    <edge source="POL" target="THA">
      <data key="d0">261000</data>
    </edge>
    <edge source="POL" target="ARE">
      <data key="d0">888000</data>
    </edge>
    <edge source="POL" target="TUN">
      <data key="d0">71000</data>
    </edge>
    <edge source="POL" target="TUR">
      <data key="d0">557000</data>
    </edge>
    <edge source="POL" target="UKR">
      <data key="d0">17170000</data>
    </edge>
    <edge source="POL" target="MKD">
      <data key="d0">60000</data>
    </edge>
    <edge source="POL" target="EGY">
      <data key="d0">59000</data>
    </edge>
    <edge source="POL" target="GBR">
      <data key="d0">2416000</data>
    </edge>
    <edge source="POL" target="USA">
      <data key="d0">5604000</data>
    </edge>
    <edge source="POL" target="SRB">
      <data key="d0">224000</data>
    </edge>
    <edge source="PRT" target="ARG">
      <data key="d0">36050</data>
    </edge>
    <edge source="PRT" target="AUS">
      <data key="d0">11510</data>
    </edge>
    <edge source="PRT" target="AUT">
      <data key="d0">98947</data>
    </edge>
    <edge source="PRT" target="BEL">
      <data key="d0">632327</data>
    </edge>
    <edge source="PRT" target="BRA">
      <data key="d0">1252009</data>
    </edge>
    <edge source="PRT" target="CAF">
      <data key="d0">17809</data>
    </edge>
    <edge source="PRT" target="CHL">
      <data key="d0">160363</data>
    </edge>
    <edge source="PRT" target="CHN">
      <data key="d0">111283</data>
    </edge>
    <edge source="PRT" target="CZE">
      <data key="d0">72047</data>
    </edge>
    <edge source="PRT" target="DNK">
      <data key="d0">130065</data>
    </edge>
    <edge source="PRT" target="FRA">
      <data key="d0">1137122</data>
    </edge>
    <edge source="PRT" target="DEU">
      <data key="d0">9903205</data>
    </edge>
    <edge source="PRT" target="GRC">
      <data key="d0">5959488</data>
    </edge>
    <edge source="PRT" target="HKG">
      <data key="d0">2070915</data>
    </edge>
    <edge source="PRT" target="IDN">
      <data key="d0">52627</data>
    </edge>
    <edge source="PRT" target="ISR">
      <data key="d0">24914</data>
    </edge>
    <edge source="PRT" target="ITA">
      <data key="d0">2640217</data>
    </edge>
    <edge source="PRT" target="JPN">
      <data key="d0">337425</data>
    </edge>
    <edge source="PRT" target="MYS">
      <data key="d0">75267</data>
    </edge>
    <edge source="PRT" target="MEX">
      <data key="d0">175234</data>
    </edge>
    <edge source="PRT" target="MAR">
      <data key="d0">519304</data>
    </edge>
    <edge source="PRT" target="MOZ">
      <data key="d0">524033</data>
    </edge>
    <edge source="PRT" target="NLD">
      <data key="d0">876491</data>
    </edge>
    <edge source="PRT" target="NZL">
      <data key="d0">190834</data>
    </edge>
    <edge source="PRT" target="NOR">
      <data key="d0">51110</data>
    </edge>
    <edge source="PRT" target="POL">
      <data key="d0">33728</data>
    </edge>
    <edge source="PRT" target="ROU">
      <data key="d0">19202</data>
    </edge>
    <edge source="PRT" target="RUS">
      <data key="d0">144429</data>
    </edge>
    <edge source="PRT" target="SAU">
      <data key="d0">35102</data>
    </edge>
    <edge source="PRT" target="SEN">
      <data key="d0">19675</data>
    </edge>
    <edge source="PRT" target="IND">
      <data key="d0">47520</data>
    </edge>
    <edge source="PRT" target="SGP">
      <data key="d0">178735</data>
    </edge>
    <edge source="PRT" target="VNM">
      <data key="d0">799643</data>
    </edge>
    <edge source="PRT" target="ZAF">
      <data key="d0">102043</data>
    </edge>
    <edge source="PRT" target="ZWE">
      <data key="d0">177307</data>
    </edge>
    <edge source="PRT" target="ESP">
      <data key="d0">12634779</data>
    </edge>
    <edge source="PRT" target="SWE">
      <data key="d0">16913</data>
    </edge>
    <edge source="PRT" target="CHE">
      <data key="d0">231385</data>
    </edge>
    <edge source="PRT" target="THA">
      <data key="d0">324976</data>
    </edge>
    <edge source="PRT" target="TUR">
      <data key="d0">250999</data>
    </edge>
    <edge source="PRT" target="EGY">
      <data key="d0">14157</data>
    </edge>
    <edge source="PRT" target="GBR">
      <data key="d0">3979088</data>
    </edge>
    <edge source="PRT" target="USA">
      <data key="d0">1901437</data>
    </edge>
    <edge source="ROU" target="AUT">
      <data key="d0">15000</data>
    </edge>
    <edge source="ROU" target="BGR">
      <data key="d0">306000</data>
    </edge>
    <edge source="ROU" target="BLR">
      <data key="d0">26000</data>
    </edge>
    <edge source="ROU" target="KHM">
      <data key="d0">13000</data>
    </edge>
    <edge source="ROU" target="FRA">
      <data key="d0">172000</data>
    </edge>
    <edge source="ROU" target="DEU">
      <data key="d0">120000</data>
    </edge>
    <edge source="ROU" target="HUN">
      <data key="d0">85000</data>
    </edge>
    <edge source="ROU" target="ISR">
      <data key="d0">23000</data>
    </edge>
    <edge source="ROU" target="ITA">
      <data key="d0">140000</data>
    </edge>
    <edge source="ROU" target="LBN">
      <data key="d0">18000</data>
    </edge>
    <edge source="ROU" target="LTU">
      <data key="d0">118000</data>
    </edge>
    <edge source="ROU" target="MDA">
      <data key="d0">1154000</data>
    </edge>
    <edge source="ROU" target="MAR">
      <data key="d0">64000</data>
    </edge>
    <edge source="ROU" target="NLD">
      <data key="d0">11000</data>
    </edge>
    <edge source="ROU" target="NOR">
      <data key="d0">37000</data>
    </edge>
    <edge source="ROU" target="POL">
      <data key="d0">10000</data>
    </edge>
    <edge source="ROU" target="RUS">
      <data key="d0">17000</data>
    </edge>
    <edge source="ROU" target="SVN">
      <data key="d0">17000</data>
    </edge>
    <edge source="ROU" target="ZAF">
      <data key="d0">19000</data>
    </edge>
    <edge source="ROU" target="ESP">
      <data key="d0">1868000</data>
    </edge>
    <edge source="ROU" target="CHE">
      <data key="d0">19000</data>
    </edge>
    <edge source="ROU" target="TUN">
      <data key="d0">23000</data>
    </edge>
    <edge source="ROU" target="TUR">
      <data key="d0">26000</data>
    </edge>
    <edge source="ROU" target="UKR">
      <data key="d0">210000</data>
    </edge>
    <edge source="ROU" target="MKD">
      <data key="d0">28000</data>
    </edge>
    <edge source="ROU" target="SRB">
      <data key="d0">16000</data>
    </edge>
    <edge source="SAU" target="LKA">
      <data key="d0">29333</data>
    </edge>
    <edge source="SAU" target="CHN">
      <data key="d0">850668</data>
    </edge>
    <edge source="SAU" target="ETH">
      <data key="d0">37600</data>
    </edge>
    <edge source="SAU" target="FRA">
      <data key="d0">65333</data>
    </edge>
    <edge source="SAU" target="HKG">
      <data key="d0">286667</data>
    </edge>
    <edge source="SAU" target="IDN">
      <data key="d0">155467</data>
    </edge>
    <edge source="SAU" target="ITA">
      <data key="d0">547734</data>
    </edge>
    <edge source="SAU" target="JOR">
      <data key="d0">1606402</data>
    </edge>
    <edge source="SAU" target="KOR">
      <data key="d0">54133</data>
    </edge>
    <edge source="SAU" target="LBN">
      <data key="d0">450667</data>
    </edge>
    <edge source="SAU" target="MYS">
      <data key="d0">1312268</data>
    </edge>
    <edge source="SAU" target="OMN">
      <data key="d0">1930136</data>
    </edge>
    <edge source="SAU" target="NLD">
      <data key="d0">2504536</data>
    </edge>
    <edge source="SAU" target="PAK">
      <data key="d0">2041603</data>
    </edge>
    <edge source="SAU" target="IND">
      <data key="d0">272267</data>
    </edge>
    <edge source="SAU" target="SGP">
      <data key="d0">82667</data>
    </edge>
    <edge source="SAU" target="ESP">
      <data key="d0">72800</data>
    </edge>
    <edge source="SAU" target="CHE">
      <data key="d0">1796002</data>
    </edge>
    <edge source="SAU" target="THA">
      <data key="d0">120533</data>
    </edge>
    <edge source="SAU" target="ARE">
      <data key="d0">28441636</data>
    </edge>
    <edge source="SAU" target="TUR">
      <data key="d0">2691203</data>
    </edge>
    <edge source="SAU" target="GBR">
      <data key="d0">118133</data>
    </edge>
    <edge source="IND" target="DZA">
      <data key="d0">84455</data>
    </edge>
    <edge source="IND" target="AZE">
      <data key="d0">26946</data>
    </edge>
    <edge source="IND" target="ARG">
      <data key="d0">2992450</data>
    </edge>
    <edge source="IND" target="AUS">
      <data key="d0">4612321</data>
    </edge>
    <edge source="IND" target="AUT">
      <data key="d0">757865</data>
    </edge>
    <edge source="IND" target="BEL">
      <data key="d0">5365634</data>
    </edge>
    <edge source="IND" target="BRA">
      <data key="d0">7882751</data>
    </edge>
    <edge source="IND" target="BGR">
      <data key="d0">93035</data>
    </edge>
    <edge source="IND" target="BDI">
      <data key="d0">10203</data>
    </edge>
    <edge source="IND" target="CMR">
      <data key="d0">18919</data>
    </edge>
    <edge source="IND" target="CAN">
      <data key="d0">6323041</data>
    </edge>
    <edge source="IND" target="LKA">
      <data key="d0">2457746</data>
    </edge>
    <edge source="IND" target="CHL">
      <data key="d0">386082</data>
    </edge>
    <edge source="IND" target="CHN">
      <data key="d0">4498841</data>
    </edge>
    <edge source="IND" target="COL">
      <data key="d0">299366</data>
    </edge>
    <edge source="IND" target="CZE">
      <data key="d0">290915</data>
    </edge>
    <edge source="IND" target="DNK">
      <data key="d0">1166046</data>
    </edge>
    <edge source="IND" target="ECU">
      <data key="d0">100083</data>
    </edge>
    <edge source="IND" target="SLV">
      <data key="d0">117406</data>
    </edge>
    <edge source="IND" target="ETH">
      <data key="d0">121010</data>
    </edge>
    <edge source="IND" target="FRA">
      <data key="d0">6895011</data>
    </edge>
    <edge source="IND" target="GMB">
      <data key="d0">34031</data>
    </edge>
    <edge source="IND" target="DEU">
      <data key="d0">43014844</data>
    </edge>
    <edge source="IND" target="GHA">
      <data key="d0">417329</data>
    </edge>
    <edge source="IND" target="GRC">
      <data key="d0">3055034</data>
    </edge>
    <edge source="IND" target="GTM">
      <data key="d0">202387</data>
    </edge>
    <edge source="IND" target="HKG">
      <data key="d0">23043797</data>
    </edge>
    <edge source="IND" target="HUN">
      <data key="d0">46857</data>
    </edge>
    <edge source="IND" target="IDN">
      <data key="d0">12918418</data>
    </edge>
    <edge source="IND" target="IRL">
      <data key="d0">93456</data>
    </edge>
    <edge source="IND" target="ISR">
      <data key="d0">891645</data>
    </edge>
    <edge source="IND" target="ITA">
      <data key="d0">33271592</data>
    </edge>
    <edge source="IND" target="CIV">
      <data key="d0">227605</data>
    </edge>
    <edge source="IND" target="JAM">
      <data key="d0">104340</data>
    </edge>
    <edge source="IND" target="JPN">
      <data key="d0">10122033</data>
    </edge>
    <edge source="IND" target="KAZ">
      <data key="d0">16587</data>
    </edge>
    <edge source="IND" target="JOR">
      <data key="d0">718188</data>
    </edge>
    <edge source="IND" target="KOR">
      <data key="d0">10975734</data>
    </edge>
    <edge source="IND" target="LBN">
      <data key="d0">251788</data>
    </edge>
    <edge source="IND" target="LTU">
      <data key="d0">77939</data>
    </edge>
    <edge source="IND" target="MDG">
      <data key="d0">177133</data>
    </edge>
    <edge source="IND" target="MYS">
      <data key="d0">3208352</data>
    </edge>
    <edge source="IND" target="MUS">
      <data key="d0">288589</data>
    </edge>
    <edge source="IND" target="MEX">
      <data key="d0">5582304</data>
    </edge>
    <edge source="IND" target="MDA">
      <data key="d0">57254</data>
    </edge>
    <edge source="IND" target="MAR">
      <data key="d0">537822</data>
    </edge>
    <edge source="IND" target="MOZ">
      <data key="d0">61295</data>
    </edge>
    <edge source="IND" target="OMN">
      <data key="d0">588470</data>
    </edge>
    <edge source="IND" target="NLD">
      <data key="d0">17119087</data>
    </edge>
    <edge source="IND" target="NZL">
      <data key="d0">813521</data>
    </edge>
    <edge source="IND" target="NER">
      <data key="d0">165977</data>
    </edge>
    <edge source="IND" target="NOR">
      <data key="d0">88606</data>
    </edge>
    <edge source="IND" target="PAK">
      <data key="d0">9426838</data>
    </edge>
    <edge source="IND" target="PAN">
      <data key="d0">867801</data>
    </edge>
    <edge source="IND" target="PER">
      <data key="d0">511469</data>
    </edge>
    <edge source="IND" target="PHL">
      <data key="d0">4031119</data>
    </edge>
    <edge source="IND" target="POL">
      <data key="d0">269533</data>
    </edge>
    <edge source="IND" target="PRT">
      <data key="d0">3147606</data>
    </edge>
    <edge source="IND" target="ROU">
      <data key="d0">171063</data>
    </edge>
    <edge source="IND" target="RUS">
      <data key="d0">1936870</data>
    </edge>
    <edge source="IND" target="SAU">
      <data key="d0">1707347</data>
    </edge>
    <edge source="IND" target="SEN">
      <data key="d0">237971</data>
    </edge>
    <edge source="IND" target="SGP">
      <data key="d0">15472851</data>
    </edge>
    <edge source="IND" target="VNM">
      <data key="d0">744475</data>
    </edge>
    <edge source="IND" target="ZAF">
      <data key="d0">5494170</data>
    </edge>
    <edge source="IND" target="ZWE">
      <data key="d0">566009</data>
    </edge>
    <edge source="IND" target="ESP">
      <data key="d0">14832217</data>
    </edge>
    <edge source="IND" target="SWE">
      <data key="d0">172209</data>
    </edge>
    <edge source="IND" target="CHE">
      <data key="d0">38837324</data>
    </edge>
    <edge source="IND" target="THA">
      <data key="d0">8611497</data>
    </edge>
    <edge source="IND" target="TGO">
      <data key="d0">45685</data>
    </edge>
    <edge source="IND" target="ARE">
      <data key="d0">4934269</data>
    </edge>
    <edge source="IND" target="TUN">
      <data key="d0">115799</data>
    </edge>
    <edge source="IND" target="TUR">
      <data key="d0">17198211</data>
    </edge>
    <edge source="IND" target="UGA">
      <data key="d0">352568</data>
    </edge>
    <edge source="IND" target="UKR">
      <data key="d0">238437</data>
    </edge>
    <edge source="IND" target="EGY">
      <data key="d0">3004448</data>
    </edge>
    <edge source="IND" target="GBR">
      <data key="d0">31823583</data>
    </edge>
    <edge source="IND" target="TZA">
      <data key="d0">3286023</data>
    </edge>
    <edge source="IND" target="USA">
      <data key="d0">67675415</data>
    </edge>
    <edge source="IND" target="URY">
      <data key="d0">293830</data>
    </edge>
    <edge source="SGP" target="AUS">
      <data key="d0">44828251</data>
    </edge>
    <edge source="SGP" target="BEL">
      <data key="d0">4943659</data>
    </edge>
    <edge source="SGP" target="BRA">
      <data key="d0">363475</data>
    </edge>
    <edge source="SGP" target="KHM">
      <data key="d0">880861</data>
    </edge>
    <edge source="SGP" target="CAN">
      <data key="d0">596128</data>
    </edge>
    <edge source="SGP" target="LKA">
      <data key="d0">11036000</data>
    </edge>
    <edge source="SGP" target="CHN">
      <data key="d0">82190880</data>
    </edge>
    <edge source="SGP" target="COL">
      <data key="d0">21169</data>
    </edge>
    <edge source="SGP" target="ETH">
      <data key="d0">15288</data>
    </edge>
    <edge source="SGP" target="FIN">
      <data key="d0">412351</data>
    </edge>
    <edge source="SGP" target="FRA">
      <data key="d0">321192</data>
    </edge>
    <edge source="SGP" target="DEU">
      <data key="d0">19250277</data>
    </edge>
    <edge source="SGP" target="GHA">
      <data key="d0">82596</data>
    </edge>
    <edge source="SGP" target="GRC">
      <data key="d0">440674</data>
    </edge>
    <edge source="SGP" target="HKG">
      <data key="d0">85751068</data>
    </edge>
    <edge source="SGP" target="HUN">
      <data key="d0">44593</data>
    </edge>
    <edge source="SGP" target="IRL">
      <data key="d0">21491</data>
    </edge>
    <edge source="SGP" target="ISR">
      <data key="d0">764846</data>
    </edge>
    <edge source="SGP" target="ITA">
      <data key="d0">2086665</data>
    </edge>
    <edge source="SGP" target="JPN">
      <data key="d0">23544426</data>
    </edge>
    <edge source="SGP" target="JOR">
      <data key="d0">17279</data>
    </edge>
    <edge source="SGP" target="KOR">
      <data key="d0">57773541</data>
    </edge>
    <edge source="SGP" target="LBN">
      <data key="d0">61244</data>
    </edge>
    <edge source="SGP" target="MYS">
      <data key="d0">91629278</data>
    </edge>
    <edge source="SGP" target="MUS">
      <data key="d0">909927</data>
    </edge>
    <edge source="SGP" target="MEX">
      <data key="d0">867469</data>
    </edge>
    <edge source="SGP" target="MAR">
      <data key="d0">90337</data>
    </edge>
    <edge source="SGP" target="OMN">
      <data key="d0">72492</data>
    </edge>
    <edge source="SGP" target="NAM">
      <data key="d0">10096</data>
    </edge>
    <edge source="SGP" target="NLD">
      <data key="d0">66283614</data>
    </edge>
    <edge source="SGP" target="NZL">
      <data key="d0">6761852</data>
    </edge>
    <edge source="SGP" target="PAK">
      <data key="d0">7424652</data>
    </edge>
    <edge source="SGP" target="PAN">
      <data key="d0">18530</data>
    </edge>
    <edge source="SGP" target="PER">
      <data key="d0">144854</data>
    </edge>
    <edge source="SGP" target="PHL">
      <data key="d0">29873111</data>
    </edge>
    <edge source="SGP" target="POL">
      <data key="d0">77168</data>
    </edge>
    <edge source="SGP" target="PRT">
      <data key="d0">23112</data>
    </edge>
    <edge source="SGP" target="RUS">
      <data key="d0">440603</data>
    </edge>
    <edge source="SGP" target="SAU">
      <data key="d0">120311</data>
    </edge>
    <edge source="SGP" target="IND">
      <data key="d0">12701469</data>
    </edge>
    <edge source="SGP" target="VNM">
      <data key="d0">26481298</data>
    </edge>
    <edge source="SGP" target="ZAF">
      <data key="d0">2420057</data>
    </edge>
    <edge source="SGP" target="ESP">
      <data key="d0">165454</data>
    </edge>
    <edge source="SGP" target="SWE">
      <data key="d0">311922</data>
    </edge>
    <edge source="SGP" target="CHE">
      <data key="d0">26968</data>
    </edge>
    <edge source="SGP" target="THA">
      <data key="d0">57601989</data>
    </edge>
    <edge source="SGP" target="ARE">
      <data key="d0">3084403</data>
    </edge>
    <edge source="SGP" target="TUN">
      <data key="d0">104879</data>
    </edge>
    <edge source="SGP" target="TUR">
      <data key="d0">176238</data>
    </edge>
    <edge source="SGP" target="UGA">
      <data key="d0">21990</data>
    </edge>
    <edge source="SGP" target="EGY">
      <data key="d0">2466740</data>
    </edge>
    <edge source="SGP" target="GBR">
      <data key="d0">2089780</data>
    </edge>
    <edge source="SGP" target="TZA">
      <data key="d0">15758</data>
    </edge>
    <edge source="SGP" target="USA">
      <data key="d0">44193955</data>
    </edge>
    <edge source="SVN" target="ALB">
      <data key="d0">18778</data>
    </edge>
    <edge source="SVN" target="DZA">
      <data key="d0">203469</data>
    </edge>
    <edge source="SVN" target="AUT">
      <data key="d0">2713770</data>
    </edge>
    <edge source="SVN" target="BEL">
      <data key="d0">471847</data>
    </edge>
    <edge source="SVN" target="BRA">
      <data key="d0">238342</data>
    </edge>
    <edge source="SVN" target="BGR">
      <data key="d0">698459</data>
    </edge>
    <edge source="SVN" target="BLR">
      <data key="d0">2793352</data>
    </edge>
    <edge source="SVN" target="CHL">
      <data key="d0">53590</data>
    </edge>
    <edge source="SVN" target="CHN">
      <data key="d0">212675</data>
    </edge>
    <edge source="SVN" target="HRV">
      <data key="d0">18170388</data>
    </edge>
    <edge source="SVN" target="CZE">
      <data key="d0">4089167</data>
    </edge>
    <edge source="SVN" target="ETH">
      <data key="d0">28988</data>
    </edge>
    <edge source="SVN" target="FRA">
      <data key="d0">5280525</data>
    </edge>
    <edge source="SVN" target="DEU">
      <data key="d0">38829569</data>
    </edge>
    <edge source="SVN" target="GRC">
      <data key="d0">483778</data>
    </edge>
    <edge source="SVN" target="HUN">
      <data key="d0">7481972</data>
    </edge>
    <edge source="SVN" target="IDN">
      <data key="d0">16260</data>
    </edge>
    <edge source="SVN" target="ISR">
      <data key="d0">88088</data>
    </edge>
    <edge source="SVN" target="ITA">
      <data key="d0">9111040</data>
    </edge>
    <edge source="SVN" target="JPN">
      <data key="d0">35228</data>
    </edge>
    <edge source="SVN" target="KAZ">
      <data key="d0">341344</data>
    </edge>
    <edge source="SVN" target="LBN">
      <data key="d0">151985</data>
    </edge>
    <edge source="SVN" target="LTU">
      <data key="d0">928793</data>
    </edge>
    <edge source="SVN" target="MYS">
      <data key="d0">178857</data>
    </edge>
    <edge source="SVN" target="MEX">
      <data key="d0">415748</data>
    </edge>
    <edge source="SVN" target="MDA">
      <data key="d0">83950</data>
    </edge>
    <edge source="SVN" target="MAR">
      <data key="d0">482549</data>
    </edge>
    <edge source="SVN" target="OMN">
      <data key="d0">78704</data>
    </edge>
    <edge source="SVN" target="NLD">
      <data key="d0">3514454</data>
    </edge>
    <edge source="SVN" target="NOR">
      <data key="d0">30619</data>
    </edge>
    <edge source="SVN" target="PAK">
      <data key="d0">107558</data>
    </edge>
    <edge source="SVN" target="PHL">
      <data key="d0">36500</data>
    </edge>
    <edge source="SVN" target="POL">
      <data key="d0">2229193</data>
    </edge>
    <edge source="SVN" target="PRT">
      <data key="d0">138897</data>
    </edge>
    <edge source="SVN" target="ROU">
      <data key="d0">1194838</data>
    </edge>
    <edge source="SVN" target="RUS">
      <data key="d0">25516450</data>
    </edge>
    <edge source="SVN" target="SAU">
      <data key="d0">166628</data>
    </edge>
    <edge source="SVN" target="IND">
      <data key="d0">94609</data>
    </edge>
    <edge source="SVN" target="SGP">
      <data key="d0">11390</data>
    </edge>
    <edge source="SVN" target="SVK">
      <data key="d0">2107866</data>
    </edge>
    <edge source="SVN" target="ESP">
      <data key="d0">1758722</data>
    </edge>
    <edge source="SVN" target="SWE">
      <data key="d0">15728</data>
    </edge>
    <edge source="SVN" target="CHE">
      <data key="d0">757096</data>
    </edge>
    <edge source="SVN" target="THA">
      <data key="d0">22235</data>
    </edge>
    <edge source="SVN" target="ARE">
      <data key="d0">1052236</data>
    </edge>
    <edge source="SVN" target="TUR">
      <data key="d0">2260719</data>
    </edge>
    <edge source="SVN" target="UKR">
      <data key="d0">1663669</data>
    </edge>
    <edge source="SVN" target="MKD">
      <data key="d0">2974748</data>
    </edge>
    <edge source="SVN" target="EGY">
      <data key="d0">120022</data>
    </edge>
    <edge source="SVN" target="GBR">
      <data key="d0">1014611</data>
    </edge>
    <edge source="SVN" target="USA">
      <data key="d0">6181067</data>
    </edge>
    <edge source="SVN" target="SRB">
      <data key="d0">5588044</data>
    </edge>
    <edge source="ZAF" target="ALB">
      <data key="d0">39107</data>
    </edge>
    <edge source="ZAF" target="DZA">
      <data key="d0">215439</data>
    </edge>
    <edge source="ZAF" target="ARG">
      <data key="d0">19161</data>
    </edge>
    <edge source="ZAF" target="AUS">
      <data key="d0">2948853</data>
    </edge>
    <edge source="ZAF" target="AUT">
      <data key="d0">101992</data>
    </edge>
    <edge source="ZAF" target="BEL">
      <data key="d0">2002727</data>
    </edge>
    <edge source="ZAF" target="BRA">
      <data key="d0">1105254</data>
    </edge>
    <edge source="ZAF" target="CMR">
      <data key="d0">17865</data>
    </edge>
    <edge source="ZAF" target="CAN">
      <data key="d0">951125</data>
    </edge>
    <edge source="ZAF" target="LKA">
      <data key="d0">87710</data>
    </edge>
    <edge source="ZAF" target="CHN">
      <data key="d0">5501992</data>
    </edge>
    <edge source="ZAF" target="COL">
      <data key="d0">49069</data>
    </edge>
    <edge source="ZAF" target="HRV">
      <data key="d0">189011</data>
    </edge>
    <edge source="ZAF" target="DNK">
      <data key="d0">11516</data>
    </edge>
    <edge source="ZAF" target="SLV">
      <data key="d0">10537</data>
    </edge>
    <edge source="ZAF" target="ETH">
      <data key="d0">695187</data>
    </edge>
    <edge source="ZAF" target="FRA">
      <data key="d0">251064</data>
    </edge>
    <edge source="ZAF" target="GEO">
      <data key="d0">129026</data>
    </edge>
    <edge source="ZAF" target="DEU">
      <data key="d0">1350588</data>
    </edge>
    <edge source="ZAF" target="GHA">
      <data key="d0">543554</data>
    </edge>
    <edge source="ZAF" target="GRC">
      <data key="d0">302149</data>
    </edge>
    <edge source="ZAF" target="GTM">
      <data key="d0">40067</data>
    </edge>
    <edge source="ZAF" target="HKG">
      <data key="d0">2585939</data>
    </edge>
    <edge source="ZAF" target="HUN">
      <data key="d0">19691</data>
    </edge>
    <edge source="ZAF" target="IDN">
      <data key="d0">1196432</data>
    </edge>
    <edge source="ZAF" target="IRL">
      <data key="d0">34982</data>
    </edge>
    <edge source="ZAF" target="ISR">
      <data key="d0">277354</data>
    </edge>
    <edge source="ZAF" target="ITA">
      <data key="d0">5667487</data>
    </edge>
    <edge source="ZAF" target="CIV">
      <data key="d0">94714</data>
    </edge>
    <edge source="ZAF" target="JPN">
      <data key="d0">2148356</data>
    </edge>
    <edge source="ZAF" target="JOR">
      <data key="d0">40951</data>
    </edge>
    <edge source="ZAF" target="KOR">
      <data key="d0">1623214</data>
    </edge>
    <edge source="ZAF" target="LBN">
      <data key="d0">121442</data>
    </edge>
    <edge source="ZAF" target="MDG">
      <data key="d0">1111574</data>
    </edge>
    <edge source="ZAF" target="MWI">
      <data key="d0">2056509</data>
    </edge>
    <edge source="ZAF" target="MYS">
      <data key="d0">591890</data>
    </edge>
    <edge source="ZAF" target="MUS">
      <data key="d0">3801595</data>
    </edge>
    <edge source="ZAF" target="MEX">
      <data key="d0">1733180</data>
    </edge>
    <edge source="ZAF" target="MAR">
      <data key="d0">317393</data>
    </edge>
    <edge source="ZAF" target="MOZ">
      <data key="d0">2911535</data>
    </edge>
    <edge source="ZAF" target="OMN">
      <data key="d0">84743</data>
    </edge>
    <edge source="ZAF" target="NLD">
      <data key="d0">10907989</data>
    </edge>
    <edge source="ZAF" target="NZL">
      <data key="d0">366003</data>
    </edge>
    <edge source="ZAF" target="PAK">
      <data key="d0">840208</data>
    </edge>
    <edge source="ZAF" target="PER">
      <data key="d0">18939</data>
    </edge>
    <edge source="ZAF" target="PHL">
      <data key="d0">635895</data>
    </edge>
    <edge source="ZAF" target="POL">
      <data key="d0">21003</data>
    </edge>
    <edge source="ZAF" target="PRT">
      <data key="d0">592604</data>
    </edge>
    <edge source="ZAF" target="SAU">
      <data key="d0">485391</data>
    </edge>
    <edge source="ZAF" target="IND">
      <data key="d0">463906</data>
    </edge>
    <edge source="ZAF" target="SGP">
      <data key="d0">1696018</data>
    </edge>
    <edge source="ZAF" target="VNM">
      <data key="d0">48572</data>
    </edge>
    <edge source="ZAF" target="ZWE">
      <data key="d0">10504346</data>
    </edge>
    <edge source="ZAF" target="ESP">
      <data key="d0">1163679</data>
    </edge>
    <edge source="ZAF" target="SWE">
      <data key="d0">38241</data>
    </edge>
    <edge source="ZAF" target="CHE">
      <data key="d0">10481376</data>
    </edge>
    <edge source="ZAF" target="THA">
      <data key="d0">1300481</data>
    </edge>
    <edge source="ZAF" target="ARE">
      <data key="d0">324552</data>
    </edge>
    <edge source="ZAF" target="TUN">
      <data key="d0">157020</data>
    </edge>
    <edge source="ZAF" target="TUR">
      <data key="d0">894717</data>
    </edge>
    <edge source="ZAF" target="UGA">
      <data key="d0">810774</data>
    </edge>
    <edge source="ZAF" target="EGY">
      <data key="d0">224057</data>
    </edge>
    <edge source="ZAF" target="GBR">
      <data key="d0">1039391</data>
    </edge>
    <edge source="ZAF" target="TZA">
      <data key="d0">1199968</data>
    </edge>
    <edge source="ZAF" target="USA">
      <data key="d0">20033700</data>
    </edge>
    <edge source="ZAF" target="SRB">
      <data key="d0">41572</data>
    </edge>
    <edge source="ESP" target="DZA">
      <data key="d0">12866593</data>
    </edge>
    <edge source="ESP" target="ARG">
      <data key="d0">9034000</data>
    </edge>
    <edge source="ESP" target="AUS">
      <data key="d0">2527210</data>
    </edge>
    <edge source="ESP" target="AUT">
      <data key="d0">2670474</data>
    </edge>
    <edge source="ESP" target="BEL">
      <data key="d0">13990727</data>
    </edge>
    <edge source="ESP" target="BOL">
      <data key="d0">711548</data>
    </edge>
    <edge source="ESP" target="BRA">
      <data key="d0">14639283</data>
    </edge>
    <edge source="ESP" target="BGR">
      <data key="d0">3095995</data>
    </edge>
    <edge source="ESP" target="BLR">
      <data key="d0">1265094</data>
    </edge>
    <edge source="ESP" target="CMR">
      <data key="d0">78521</data>
    </edge>
    <edge source="ESP" target="CAN">
      <data key="d0">6087838</data>
    </edge>
    <edge source="ESP" target="LKA">
      <data key="d0">517141</data>
    </edge>
    <edge source="ESP" target="CHL">
      <data key="d0">5370777</data>
    </edge>
    <edge source="ESP" target="CHN">
      <data key="d0">13164251</data>
    </edge>
    <edge source="ESP" target="COL">
      <data key="d0">10982017</data>
    </edge>
    <edge source="ESP" target="CRI">
      <data key="d0">729817</data>
    </edge>
    <edge source="ESP" target="HRV">
      <data key="d0">1171532</data>
    </edge>
    <edge source="ESP" target="CZE">
      <data key="d0">4247241</data>
    </edge>
    <edge source="ESP" target="BEN">
      <data key="d0">88902</data>
    </edge>
    <edge source="ESP" target="DNK">
      <data key="d0">5158014</data>
    </edge>
    <edge source="ESP" target="ECU">
      <data key="d0">3928642</data>
    </edge>
    <edge source="ESP" target="SLV">
      <data key="d0">254156</data>
    </edge>
    <edge source="ESP" target="ETH">
      <data key="d0">251827</data>
    </edge>
    <edge source="ESP" target="EST">
      <data key="d0">17781</data>
    </edge>
    <edge source="ESP" target="FIN">
      <data key="d0">1594185</data>
    </edge>
    <edge source="ESP" target="FRA">
      <data key="d0">79248146</data>
    </edge>
    <edge source="ESP" target="GMB">
      <data key="d0">26881</data>
    </edge>
    <edge source="ESP" target="PSE">
      <data key="d0">10951</data>
    </edge>
    <edge source="ESP" target="DEU">
      <data key="d0">74462384</data>
    </edge>
    <edge source="ESP" target="GHA">
      <data key="d0">300924</data>
    </edge>
    <edge source="ESP" target="GRC">
      <data key="d0">3569407</data>
    </edge>
    <edge source="ESP" target="GTM">
      <data key="d0">2179549</data>
    </edge>
    <edge source="ESP" target="HND">
      <data key="d0">67381</data>
    </edge>
    <edge source="ESP" target="HKG">
      <data key="d0">11311371</data>
    </edge>
    <edge source="ESP" target="HUN">
      <data key="d0">4038017</data>
    </edge>
    <edge source="ESP" target="IDN">
      <data key="d0">25301144</data>
    </edge>
    <edge source="ESP" target="IRL">
      <data key="d0">2682271</data>
    </edge>
    <edge source="ESP" target="ISR">
      <data key="d0">2584247</data>
    </edge>
    <edge source="ESP" target="ITA">
      <data key="d0">109168068</data>
    </edge>
    <edge source="ESP" target="CIV">
      <data key="d0">288526</data>
    </edge>
    <edge source="ESP" target="JPN">
      <data key="d0">10345690</data>
    </edge>
    <edge source="ESP" target="KAZ">
      <data key="d0">119641</data>
    </edge>
    <edge source="ESP" target="JOR">
      <data key="d0">1640058</data>
    </edge>
    <edge source="ESP" target="KOR">
      <data key="d0">5556818</data>
    </edge>
    <edge source="ESP" target="LBN">
      <data key="d0">2252227</data>
    </edge>
    <edge source="ESP" target="LVA">
      <data key="d0">237710</data>
    </edge>
    <edge source="ESP" target="LTU">
      <data key="d0">794512</data>
    </edge>
    <edge source="ESP" target="MDG">
      <data key="d0">181839</data>
    </edge>
    <edge source="ESP" target="MYS">
      <data key="d0">17907446</data>
    </edge>
    <edge source="ESP" target="MRT">
      <data key="d0">184398</data>
    </edge>
    <edge source="ESP" target="MUS">
      <data key="d0">122350</data>
    </edge>
    <edge source="ESP" target="MEX">
      <data key="d0">15670381</data>
    </edge>
    <edge source="ESP" target="MAR">
      <data key="d0">22042763</data>
    </edge>
    <edge source="ESP" target="MOZ">
      <data key="d0">17795</data>
    </edge>
    <edge source="ESP" target="OMN">
      <data key="d0">1355623</data>
    </edge>
    <edge source="ESP" target="NLD">
      <data key="d0">28996176</data>
    </edge>
    <edge source="ESP" target="NZL">
      <data key="d0">1426318</data>
    </edge>
    <edge source="ESP" target="NOR">
      <data key="d0">2239123</data>
    </edge>
    <edge source="ESP" target="PAK">
      <data key="d0">4486339</data>
    </edge>
    <edge source="ESP" target="PAN">
      <data key="d0">1204558</data>
    </edge>
    <edge source="ESP" target="PRY">
      <data key="d0">188125</data>
    </edge>
    <edge source="ESP" target="PER">
      <data key="d0">4362652</data>
    </edge>
    <edge source="ESP" target="PHL">
      <data key="d0">3566469</data>
    </edge>
    <edge source="ESP" target="POL">
      <data key="d0">21859899</data>
    </edge>
    <edge source="ESP" target="PRT">
      <data key="d0">107844787</data>
    </edge>
    <edge source="ESP" target="ROU">
      <data key="d0">3959811</data>
    </edge>
    <edge source="ESP" target="RUS">
      <data key="d0">7453352</data>
    </edge>
    <edge source="ESP" target="SAU">
      <data key="d0">6492222</data>
    </edge>
    <edge source="ESP" target="SEN">
      <data key="d0">179466</data>
    </edge>
    <edge source="ESP" target="IND">
      <data key="d0">9464609</data>
    </edge>
    <edge source="ESP" target="SGP">
      <data key="d0">3518971</data>
    </edge>
    <edge source="ESP" target="SVK">
      <data key="d0">950015</data>
    </edge>
    <edge source="ESP" target="VNM">
      <data key="d0">9577166</data>
    </edge>
    <edge source="ESP" target="SVN">
      <data key="d0">325583</data>
    </edge>
    <edge source="ESP" target="ZAF">
      <data key="d0">5113527</data>
    </edge>
    <edge source="ESP" target="ZWE">
      <data key="d0">28064</data>
    </edge>
    <edge source="ESP" target="SWE">
      <data key="d0">2140915</data>
    </edge>
    <edge source="ESP" target="CHE">
      <data key="d0">10738971</data>
    </edge>
    <edge source="ESP" target="THA">
      <data key="d0">9842205</data>
    </edge>
    <edge source="ESP" target="ARE">
      <data key="d0">11119914</data>
    </edge>
    <edge source="ESP" target="TUN">
      <data key="d0">10779703</data>
    </edge>
    <edge source="ESP" target="TUR">
      <data key="d0">22216803</data>
    </edge>
    <edge source="ESP" target="UKR">
      <data key="d0">663106</data>
    </edge>
    <edge source="ESP" target="EGY">
      <data key="d0">34145722</data>
    </edge>
    <edge source="ESP" target="GBR">
      <data key="d0">42598061</data>
    </edge>
    <edge source="ESP" target="USA">
      <data key="d0">52381828</data>
    </edge>
    <edge source="ESP" target="BFA">
      <data key="d0">111224</data>
    </edge>
    <edge source="ESP" target="URY">
      <data key="d0">2369419</data>
    </edge>
    <edge source="ESP" target="SRB">
      <data key="d0">1619288</data>
    </edge>
    <edge source="SWE" target="AZE">
      <data key="d0">171218</data>
    </edge>
    <edge source="SWE" target="ARG">
      <data key="d0">266049</data>
    </edge>
    <edge source="SWE" target="AUS">
      <data key="d0">2701847</data>
    </edge>
    <edge source="SWE" target="AUT">
      <data key="d0">4986396</data>
    </edge>
    <edge source="SWE" target="BEL">
      <data key="d0">4476233</data>
    </edge>
    <edge source="SWE" target="BOL">
      <data key="d0">61220</data>
    </edge>
    <edge source="SWE" target="BRA">
      <data key="d0">1557553</data>
    </edge>
    <edge source="SWE" target="BGR">
      <data key="d0">1051537</data>
    </edge>
    <edge source="SWE" target="CAN">
      <data key="d0">294858</data>
    </edge>
    <edge source="SWE" target="LKA">
      <data key="d0">19315</data>
    </edge>
    <edge source="SWE" target="CHL">
      <data key="d0">128332</data>
    </edge>
    <edge source="SWE" target="CHN">
      <data key="d0">1234977</data>
    </edge>
    <edge source="SWE" target="COL">
      <data key="d0">12331</data>
    </edge>
    <edge source="SWE" target="CRI">
      <data key="d0">14732</data>
    </edge>
    <edge source="SWE" target="HRV">
      <data key="d0">133024</data>
    </edge>
    <edge source="SWE" target="CZE">
      <data key="d0">8188148</data>
    </edge>
    <edge source="SWE" target="DNK">
      <data key="d0">62793518</data>
    </edge>
    <edge source="SWE" target="ETH">
      <data key="d0">259392</data>
    </edge>
    <edge source="SWE" target="EST">
      <data key="d0">10216907</data>
    </edge>
    <edge source="SWE" target="FIN">
      <data key="d0">65995052</data>
    </edge>
    <edge source="SWE" target="FRA">
      <data key="d0">7064807</data>
    </edge>
    <edge source="SWE" target="DEU">
      <data key="d0">21974889</data>
    </edge>
    <edge source="SWE" target="GRC">
      <data key="d0">1461850</data>
    </edge>
    <edge source="SWE" target="HKG">
      <data key="d0">1094096</data>
    </edge>
    <edge source="SWE" target="HUN">
      <data key="d0">3641748</data>
    </edge>
    <edge source="SWE" target="IDN">
      <data key="d0">783087</data>
    </edge>
    <edge source="SWE" target="IRL">
      <data key="d0">46815</data>
    </edge>
    <edge source="SWE" target="ISR">
      <data key="d0">550867</data>
    </edge>
    <edge source="SWE" target="ITA">
      <data key="d0">6891842</data>
    </edge>
    <edge source="SWE" target="JPN">
      <data key="d0">467386</data>
    </edge>
    <edge source="SWE" target="KAZ">
      <data key="d0">89265</data>
    </edge>
    <edge source="SWE" target="JOR">
      <data key="d0">15823</data>
    </edge>
    <edge source="SWE" target="KOR">
      <data key="d0">957252</data>
    </edge>
    <edge source="SWE" target="LBN">
      <data key="d0">38521</data>
    </edge>
    <edge source="SWE" target="LVA">
      <data key="d0">3286106</data>
    </edge>
    <edge source="SWE" target="LTU">
      <data key="d0">3307168</data>
    </edge>
    <edge source="SWE" target="MYS">
      <data key="d0">1078927</data>
    </edge>
    <edge source="SWE" target="MEX">
      <data key="d0">63184</data>
    </edge>
    <edge source="SWE" target="OMN">
      <data key="d0">36557</data>
    </edge>
    <edge source="SWE" target="NLD">
      <data key="d0">14608785</data>
    </edge>
    <edge source="SWE" target="NZL">
      <data key="d0">364371</data>
    </edge>
    <edge source="SWE" target="NOR">
      <data key="d0">76099232</data>
    </edge>
    <edge source="SWE" target="PAK">
      <data key="d0">23462</data>
    </edge>
    <edge source="SWE" target="PAN">
      <data key="d0">32956</data>
    </edge>
    <edge source="SWE" target="PER">
      <data key="d0">17351</data>
    </edge>
    <edge source="SWE" target="PHL">
      <data key="d0">397655</data>
    </edge>
    <edge source="SWE" target="POL">
      <data key="d0">28199536</data>
    </edge>
    <edge source="SWE" target="PRT">
      <data key="d0">1390045</data>
    </edge>
    <edge source="SWE" target="ROU">
      <data key="d0">3575726</data>
    </edge>
    <edge source="SWE" target="RUS">
      <data key="d0">7172623</data>
    </edge>
    <edge source="SWE" target="SAU">
      <data key="d0">479172</data>
    </edge>
    <edge source="SWE" target="IND">
      <data key="d0">107816</data>
    </edge>
    <edge source="SWE" target="SGP">
      <data key="d0">799347</data>
    </edge>
    <edge source="SWE" target="SVK">
      <data key="d0">3138896</data>
    </edge>
    <edge source="SWE" target="VNM">
      <data key="d0">88828</data>
    </edge>
    <edge source="SWE" target="SVN">
      <data key="d0">1650419</data>
    </edge>
    <edge source="SWE" target="ZAF">
      <data key="d0">412277</data>
    </edge>
    <edge source="SWE" target="ESP">
      <data key="d0">9012048</data>
    </edge>
    <edge source="SWE" target="CHE">
      <data key="d0">2283895</data>
    </edge>
    <edge source="SWE" target="THA">
      <data key="d0">1412525</data>
    </edge>
    <edge source="SWE" target="ARE">
      <data key="d0">1304599</data>
    </edge>
    <edge source="SWE" target="TUN">
      <data key="d0">12004</data>
    </edge>
    <edge source="SWE" target="TUR">
      <data key="d0">2921080</data>
    </edge>
    <edge source="SWE" target="UKR">
      <data key="d0">1173212</data>
    </edge>
    <edge source="SWE" target="EGY">
      <data key="d0">257319</data>
    </edge>
    <edge source="SWE" target="GBR">
      <data key="d0">25841108</data>
    </edge>
    <edge source="SWE" target="TZA">
      <data key="d0">10040</data>
    </edge>
    <edge source="SWE" target="USA">
      <data key="d0">17263381</data>
    </edge>
    <edge source="SWE" target="SRB">
      <data key="d0">516056</data>
    </edge>
    <edge source="CHE" target="DZA">
      <data key="d0">1322475</data>
    </edge>
    <edge source="CHE" target="ARG">
      <data key="d0">4407281</data>
    </edge>
    <edge source="CHE" target="AUS">
      <data key="d0">10541229</data>
    </edge>
    <edge source="CHE" target="AUT">
      <data key="d0">41148025</data>
    </edge>
    <edge source="CHE" target="BEL">
      <data key="d0">32219490</data>
    </edge>
    <edge source="CHE" target="BOL">
      <data key="d0">776961</data>
    </edge>
    <edge source="CHE" target="BRA">
      <data key="d0">26319946</data>
    </edge>
    <edge source="CHE" target="BGR">
      <data key="d0">1725176</data>
    </edge>
    <edge source="CHE" target="BDI">
      <data key="d0">79633</data>
    </edge>
    <edge source="CHE" target="BLR">
      <data key="d0">1013997</data>
    </edge>
    <edge source="CHE" target="CMR">
      <data key="d0">434315</data>
    </edge>
    <edge source="CHE" target="CAN">
      <data key="d0">15321163</data>
    </edge>
    <edge source="CHE" target="LKA">
      <data key="d0">231562</data>
    </edge>
    <edge source="CHE" target="CHL">
      <data key="d0">2990388</data>
    </edge>
    <edge source="CHE" target="CHN">
      <data key="d0">19494602</data>
    </edge>
    <edge source="CHE" target="COL">
      <data key="d0">3128634</data>
    </edge>
    <edge source="CHE" target="CRI">
      <data key="d0">248392</data>
    </edge>
    <edge source="CHE" target="HRV">
      <data key="d0">1054246</data>
    </edge>
    <edge source="CHE" target="CZE">
      <data key="d0">6720086</data>
    </edge>
    <edge source="CHE" target="BEN">
      <data key="d0">912551</data>
    </edge>
    <edge source="CHE" target="DNK">
      <data key="d0">12995715</data>
    </edge>
    <edge source="CHE" target="ECU">
      <data key="d0">1154002</data>
    </edge>
    <edge source="CHE" target="SLV">
      <data key="d0">219487</data>
    </edge>
    <edge source="CHE" target="ETH">
      <data key="d0">328182</data>
    </edge>
    <edge source="CHE" target="EST">
      <data key="d0">338631</data>
    </edge>
    <edge source="CHE" target="FIN">
      <data key="d0">3759055</data>
    </edge>
    <edge source="CHE" target="FRA">
      <data key="d0">207963766</data>
    </edge>
    <edge source="CHE" target="PSE">
      <data key="d0">10649</data>
    </edge>
    <edge source="CHE" target="DEU">
      <data key="d0">251518317</data>
    </edge>
    <edge source="CHE" target="GHA">
      <data key="d0">347046</data>
    </edge>
    <edge source="CHE" target="GRC">
      <data key="d0">11147262</data>
    </edge>
    <edge source="CHE" target="GTM">
      <data key="d0">1338719</data>
    </edge>
    <edge source="CHE" target="HND">
      <data key="d0">805798</data>
    </edge>
    <edge source="CHE" target="HKG">
      <data key="d0">40712415</data>
    </edge>
    <edge source="CHE" target="HUN">
      <data key="d0">8235764</data>
    </edge>
    <edge source="CHE" target="IDN">
      <data key="d0">19951050</data>
    </edge>
    <edge source="CHE" target="IRL">
      <data key="d0">2434383</data>
    </edge>
    <edge source="CHE" target="ISR">
      <data key="d0">4720284</data>
    </edge>
    <edge source="CHE" target="ITA">
      <data key="d0">119719112</data>
    </edge>
    <edge source="CHE" target="CIV">
      <data key="d0">1033700</data>
    </edge>
    <edge source="CHE" target="JPN">
      <data key="d0">73522736</data>
    </edge>
    <edge source="CHE" target="KAZ">
      <data key="d0">325927</data>
    </edge>
    <edge source="CHE" target="JOR">
      <data key="d0">714198</data>
    </edge>
    <edge source="CHE" target="KOR">
      <data key="d0">25223288</data>
    </edge>
    <edge source="CHE" target="LBN">
      <data key="d0">784734</data>
    </edge>
    <edge source="CHE" target="LVA">
      <data key="d0">1321093</data>
    </edge>
    <edge source="CHE" target="LTU">
      <data key="d0">1438371</data>
    </edge>
    <edge source="CHE" target="MDG">
      <data key="d0">93115</data>
    </edge>
    <edge source="CHE" target="MYS">
      <data key="d0">2213236</data>
    </edge>
    <edge source="CHE" target="MRT">
      <data key="d0">16389</data>
    </edge>
    <edge source="CHE" target="MUS">
      <data key="d0">5514125</data>
    </edge>
    <edge source="CHE" target="MEX">
      <data key="d0">24572362</data>
    </edge>
    <edge source="CHE" target="MDA">
      <data key="d0">78420</data>
    </edge>
    <edge source="CHE" target="MAR">
      <data key="d0">6867003</data>
    </edge>
    <edge source="CHE" target="OMN">
      <data key="d0">423552</data>
    </edge>
    <edge source="CHE" target="NLD">
      <data key="d0">35813315</data>
    </edge>
    <edge source="CHE" target="NZL">
      <data key="d0">2964972</data>
    </edge>
    <edge source="CHE" target="NOR">
      <data key="d0">2779379</data>
    </edge>
    <edge source="CHE" target="PAK">
      <data key="d0">9502743</data>
    </edge>
    <edge source="CHE" target="PAN">
      <data key="d0">4480551</data>
    </edge>
    <edge source="CHE" target="PER">
      <data key="d0">1687302</data>
    </edge>
    <edge source="CHE" target="PHL">
      <data key="d0">1464839</data>
    </edge>
    <edge source="CHE" target="POL">
      <data key="d0">11920535</data>
    </edge>
    <edge source="CHE" target="PRT">
      <data key="d0">12476932</data>
    </edge>
    <edge source="CHE" target="ROU">
      <data key="d0">3552639</data>
    </edge>
    <edge source="CHE" target="RUS">
      <data key="d0">7170573</data>
    </edge>
    <edge source="CHE" target="SAU">
      <data key="d0">2375676</data>
    </edge>
    <edge source="CHE" target="SEN">
      <data key="d0">815426</data>
    </edge>
    <edge source="CHE" target="IND">
      <data key="d0">13028656</data>
    </edge>
    <edge source="CHE" target="SGP">
      <data key="d0">25163588</data>
    </edge>
    <edge source="CHE" target="SVK">
      <data key="d0">1896216</data>
    </edge>
    <edge source="CHE" target="VNM">
      <data key="d0">222312</data>
    </edge>
    <edge source="CHE" target="SVN">
      <data key="d0">3196127</data>
    </edge>
    <edge source="CHE" target="ZAF">
      <data key="d0">14798698</data>
    </edge>
    <edge source="CHE" target="ZWE">
      <data key="d0">92506</data>
    </edge>
    <edge source="CHE" target="ESP">
      <data key="d0">49516394</data>
    </edge>
    <edge source="CHE" target="SWE">
      <data key="d0">21848964</data>
    </edge>
    <edge source="CHE" target="THA">
      <data key="d0">19368052</data>
    </edge>
    <edge source="CHE" target="ARE">
      <data key="d0">2095778</data>
    </edge>
    <edge source="CHE" target="TUN">
      <data key="d0">3886772</data>
    </edge>
    <edge source="CHE" target="TUR">
      <data key="d0">41468678</data>
    </edge>
    <edge source="CHE" target="UGA">
      <data key="d0">71487</data>
    </edge>
    <edge source="CHE" target="UKR">
      <data key="d0">822873</data>
    </edge>
    <edge source="CHE" target="MKD">
      <data key="d0">695188</data>
    </edge>
    <edge source="CHE" target="EGY">
      <data key="d0">6672504</data>
    </edge>
    <edge source="CHE" target="GBR">
      <data key="d0">74526958</data>
    </edge>
    <edge source="CHE" target="TZA">
      <data key="d0">95502</data>
    </edge>
    <edge source="CHE" target="USA">
      <data key="d0">131662137</data>
    </edge>
    <edge source="CHE" target="URY">
      <data key="d0">510752</data>
    </edge>
    <edge source="CHE" target="SRB">
      <data key="d0">3118919</data>
    </edge>
    <edge source="THA" target="DZA">
      <data key="d0">37956</data>
    </edge>
    <edge source="THA" target="ARG">
      <data key="d0">141187</data>
    </edge>
    <edge source="THA" target="AUS">
      <data key="d0">1966914</data>
    </edge>
    <edge source="THA" target="BEL">
      <data key="d0">282877</data>
    </edge>
    <edge source="THA" target="BRA">
      <data key="d0">640307</data>
    </edge>
    <edge source="THA" target="KHM">
      <data key="d0">3560212</data>
    </edge>
    <edge source="THA" target="CAN">
      <data key="d0">265241</data>
    </edge>
    <edge source="THA" target="LKA">
      <data key="d0">882569</data>
    </edge>
    <edge source="THA" target="CHL">
      <data key="d0">183235</data>
    </edge>
    <edge source="THA" target="CHN">
      <data key="d0">6679705</data>
    </edge>
    <edge source="THA" target="COL">
      <data key="d0">298601</data>
    </edge>
    <edge source="THA" target="ECU">
      <data key="d0">12192</data>
    </edge>
    <edge source="THA" target="ETH">
      <data key="d0">98550</data>
    </edge>
    <edge source="THA" target="FRA">
      <data key="d0">17070</data>
    </edge>
    <edge source="THA" target="DEU">
      <data key="d0">575952</data>
    </edge>
    <edge source="THA" target="GRC">
      <data key="d0">105341</data>
    </edge>
    <edge source="THA" target="HKG">
      <data key="d0">7397061</data>
    </edge>
    <edge source="THA" target="IDN">
      <data key="d0">6711020</data>
    </edge>
    <edge source="THA" target="ISR">
      <data key="d0">181358</data>
    </edge>
    <edge source="THA" target="ITA">
      <data key="d0">1434601</data>
    </edge>
    <edge source="THA" target="JPN">
      <data key="d0">17797457</data>
    </edge>
    <edge source="THA" target="KOR">
      <data key="d0">3583443</data>
    </edge>
    <edge source="THA" target="MDG">
      <data key="d0">26823</data>
    </edge>
    <edge source="THA" target="MYS">
      <data key="d0">6611176</data>
    </edge>
    <edge source="THA" target="MRT">
      <data key="d0">14175</data>
    </edge>
    <edge source="THA" target="MUS">
      <data key="d0">65137</data>
    </edge>
    <edge source="THA" target="MEX">
      <data key="d0">742840</data>
    </edge>
    <edge source="THA" target="MAR">
      <data key="d0">115878</data>
    </edge>
    <edge source="THA" target="NLD">
      <data key="d0">5606776</data>
    </edge>
    <edge source="THA" target="NZL">
      <data key="d0">152956</data>
    </edge>
    <edge source="THA" target="PAK">
      <data key="d0">1266328</data>
    </edge>
    <edge source="THA" target="PAN">
      <data key="d0">197378</data>
    </edge>
    <edge source="THA" target="PER">
      <data key="d0">47161</data>
    </edge>
    <edge source="THA" target="PHL">
      <data key="d0">3531956</data>
    </edge>
    <edge source="THA" target="POL">
      <data key="d0">10088</data>
    </edge>
    <edge source="THA" target="PRT">
      <data key="d0">306293</data>
    </edge>
    <edge source="THA" target="SAU">
      <data key="d0">78076</data>
    </edge>
    <edge source="THA" target="IND">
      <data key="d0">2555920</data>
    </edge>
    <edge source="THA" target="SGP">
      <data key="d0">7144553</data>
    </edge>
    <edge source="THA" target="VNM">
      <data key="d0">6315225</data>
    </edge>
    <edge source="THA" target="ZAF">
      <data key="d0">304668</data>
    </edge>
    <edge source="THA" target="ESP">
      <data key="d0">509889</data>
    </edge>
    <edge source="THA" target="SWE">
      <data key="d0">71980</data>
    </edge>
    <edge source="THA" target="CHE">
      <data key="d0">170010</data>
    </edge>
    <edge source="THA" target="ARE">
      <data key="d0">182844</data>
    </edge>
    <edge source="THA" target="TUR">
      <data key="d0">999394</data>
    </edge>
    <edge source="THA" target="EGY">
      <data key="d0">628868</data>
    </edge>
    <edge source="THA" target="GBR">
      <data key="d0">441674</data>
    </edge>
    <edge source="THA" target="USA">
      <data key="d0">7207696</data>
    </edge>
    <edge source="TUR" target="ALB">
      <data key="d0">357507</data>
    </edge>
    <edge source="TUR" target="DZA">
      <data key="d0">1590685</data>
    </edge>
    <edge source="TUR" target="AZE">
      <data key="d0">7882256</data>
    </edge>
    <edge source="TUR" target="ARG">
      <data key="d0">13029</data>
    </edge>
    <edge source="TUR" target="AUS">
      <data key="d0">1420009</data>
    </edge>
    <edge source="TUR" target="BEL">
      <data key="d0">151606</data>
    </edge>
    <edge source="TUR" target="BRA">
      <data key="d0">370392</data>
    </edge>
    <edge source="TUR" target="BGR">
      <data key="d0">2614534</data>
    </edge>
    <edge source="TUR" target="BLR">
      <data key="d0">65939</data>
    </edge>
    <edge source="TUR" target="KHM">
      <data key="d0">36659</data>
    </edge>
    <edge source="TUR" target="CHN">
      <data key="d0">1129743</data>
    </edge>
    <edge source="TUR" target="HRV">
      <data key="d0">109625</data>
    </edge>
    <edge source="TUR" target="DNK">
      <data key="d0">32221</data>
    </edge>
    <edge source="TUR" target="ETH">
      <data key="d0">141118</data>
    </edge>
    <edge source="TUR" target="FIN">
      <data key="d0">14663</data>
    </edge>
    <edge source="TUR" target="FRA">
      <data key="d0">278724</data>
    </edge>
    <edge source="TUR" target="GEO">
      <data key="d0">5383129</data>
    </edge>
    <edge source="TUR" target="DEU">
      <data key="d0">604735</data>
    </edge>
    <edge source="TUR" target="GRC">
      <data key="d0">1025503</data>
    </edge>
    <edge source="TUR" target="HKG">
      <data key="d0">1461081</data>
    </edge>
    <edge source="TUR" target="HUN">
      <data key="d0">30623</data>
    </edge>
    <edge source="TUR" target="IDN">
      <data key="d0">184187</data>
    </edge>
    <edge source="TUR" target="IRL">
      <data key="d0">212615</data>
    </edge>
    <edge source="TUR" target="ISR">
      <data key="d0">3277177</data>
    </edge>
    <edge source="TUR" target="ITA">
      <data key="d0">2188186</data>
    </edge>
    <edge source="TUR" target="JPN">
      <data key="d0">254932</data>
    </edge>
    <edge source="TUR" target="KAZ">
      <data key="d0">1908891</data>
    </edge>
    <edge source="TUR" target="JOR">
      <data key="d0">887935</data>
    </edge>
    <edge source="TUR" target="KOR">
      <data key="d0">1645034</data>
    </edge>
    <edge source="TUR" target="KGZ">
      <data key="d0">267789</data>
    </edge>
    <edge source="TUR" target="LBN">
      <data key="d0">222794</data>
    </edge>
    <edge source="TUR" target="LTU">
      <data key="d0">21393</data>
    </edge>
    <edge source="TUR" target="MDG">
      <data key="d0">43630</data>
    </edge>
    <edge source="TUR" target="MDA">
      <data key="d0">81504</data>
    </edge>
    <edge source="TUR" target="MAR">
      <data key="d0">156443</data>
    </edge>
    <edge source="TUR" target="OMN">
      <data key="d0">69886</data>
    </edge>
    <edge source="TUR" target="NLD">
      <data key="d0">262035</data>
    </edge>
    <edge source="TUR" target="NOR">
      <data key="d0">195495</data>
    </edge>
    <edge source="TUR" target="PAK">
      <data key="d0">833877</data>
    </edge>
    <edge source="TUR" target="PAN">
      <data key="d0">235251</data>
    </edge>
    <edge source="TUR" target="PHL">
      <data key="d0">55585</data>
    </edge>
    <edge source="TUR" target="POL">
      <data key="d0">112893</data>
    </edge>
    <edge source="TUR" target="PRT">
      <data key="d0">514417</data>
    </edge>
    <edge source="TUR" target="ROU">
      <data key="d0">5701233</data>
    </edge>
    <edge source="TUR" target="RUS">
      <data key="d0">6308432</data>
    </edge>
    <edge source="TUR" target="SAU">
      <data key="d0">4105375</data>
    </edge>
    <edge source="TUR" target="IND">
      <data key="d0">12348</data>
    </edge>
    <edge source="TUR" target="SGP">
      <data key="d0">143304</data>
    </edge>
    <edge source="TUR" target="SVK">
      <data key="d0">62789</data>
    </edge>
    <edge source="TUR" target="VNM">
      <data key="d0">80205</data>
    </edge>
    <edge source="TUR" target="SVN">
      <data key="d0">49757</data>
    </edge>
    <edge source="TUR" target="ZAF">
      <data key="d0">33861</data>
    </edge>
    <edge source="TUR" target="ZWE">
      <data key="d0">71332</data>
    </edge>
    <edge source="TUR" target="ESP">
      <data key="d0">388525</data>
    </edge>
    <edge source="TUR" target="SWE">
      <data key="d0">12301</data>
    </edge>
    <edge source="TUR" target="CHE">
      <data key="d0">38854</data>
    </edge>
    <edge source="TUR" target="THA">
      <data key="d0">447075</data>
    </edge>
    <edge source="TUR" target="ARE">
      <data key="d0">537487</data>
    </edge>
    <edge source="TUR" target="TUN">
      <data key="d0">26889</data>
    </edge>
    <edge source="TUR" target="UKR">
      <data key="d0">4199946</data>
    </edge>
    <edge source="TUR" target="MKD">
      <data key="d0">291441</data>
    </edge>
    <edge source="TUR" target="EGY">
      <data key="d0">1328596</data>
    </edge>
    <edge source="TUR" target="GBR">
      <data key="d0">1839388</data>
    </edge>
    <edge source="TUR" target="USA">
      <data key="d0">572277</data>
    </edge>
    <edge source="TUR" target="SRB">
      <data key="d0">130793</data>
    </edge>
    <edge source="UKR" target="AZE">
      <data key="d0">178500</data>
    </edge>
    <edge source="UKR" target="AUS">
      <data key="d0">74700</data>
    </edge>
    <edge source="UKR" target="AUT">
      <data key="d0">7818250</data>
    </edge>
    <edge source="UKR" target="BEL">
      <data key="d0">25000</data>
    </edge>
    <edge source="UKR" target="BRA">
      <data key="d0">76900</data>
    </edge>
    <edge source="UKR" target="BGR">
      <data key="d0">56530</data>
    </edge>
    <edge source="UKR" target="BLR">
      <data key="d0">3216930</data>
    </edge>
    <edge source="UKR" target="CAN">
      <data key="d0">70910</data>
    </edge>
    <edge source="UKR" target="CHN">
      <data key="d0">99600</data>
    </edge>
    <edge source="UKR" target="CZE">
      <data key="d0">2416290</data>
    </edge>
    <edge source="UKR" target="EST">
      <data key="d0">202520</data>
    </edge>
    <edge source="UKR" target="GEO">
      <data key="d0">113990</data>
    </edge>
    <edge source="UKR" target="DEU">
      <data key="d0">494970</data>
    </edge>
    <edge source="UKR" target="GRC">
      <data key="d0">130730</data>
    </edge>
    <edge source="UKR" target="HUN">
      <data key="d0">83680</data>
    </edge>
    <edge source="UKR" target="ITA">
      <data key="d0">477560</data>
    </edge>
    <edge source="UKR" target="KAZ">
      <data key="d0">64800</data>
    </edge>
    <edge source="UKR" target="KOR">
      <data key="d0">1382710</data>
    </edge>
    <edge source="UKR" target="LBN">
      <data key="d0">10150</data>
    </edge>
    <edge source="UKR" target="LVA">
      <data key="d0">484100</data>
    </edge>
    <edge source="UKR" target="LTU">
      <data key="d0">651770</data>
    </edge>
    <edge source="UKR" target="MDA">
      <data key="d0">3173230</data>
    </edge>
    <edge source="UKR" target="MAR">
      <data key="d0">49310</data>
    </edge>
    <edge source="UKR" target="NLD">
      <data key="d0">154860</data>
    </edge>
    <edge source="UKR" target="NOR">
      <data key="d0">17980</data>
    </edge>
    <edge source="UKR" target="PAK">
      <data key="d0">12130</data>
    </edge>
    <edge source="UKR" target="PAN">
      <data key="d0">34290</data>
    </edge>
    <edge source="UKR" target="POL">
      <data key="d0">544180</data>
    </edge>
    <edge source="UKR" target="ROU">
      <data key="d0">293240</data>
    </edge>
    <edge source="UKR" target="RUS">
      <data key="d0">61619860</data>
    </edge>
    <edge source="UKR" target="IND">
      <data key="d0">184860</data>
    </edge>
    <edge source="UKR" target="SVN">
      <data key="d0">10800</data>
    </edge>
    <edge source="UKR" target="ZWE">
      <data key="d0">51920</data>
    </edge>
    <edge source="UKR" target="ESP">
      <data key="d0">911190</data>
    </edge>
    <edge source="UKR" target="SWE">
      <data key="d0">50800</data>
    </edge>
    <edge source="UKR" target="CHE">
      <data key="d0">38930</data>
    </edge>
    <edge source="UKR" target="TUR">
      <data key="d0">1854050</data>
    </edge>
    <edge source="UKR" target="EGY">
      <data key="d0">322320</data>
    </edge>
    <edge source="UKR" target="GBR">
      <data key="d0">142770</data>
    </edge>
    <edge source="UKR" target="USA">
      <data key="d0">15623790</data>
    </edge>
    <edge source="EGY" target="ETH">
      <data key="d0">54582</data>
    </edge>
    <edge source="EGY" target="FRA">
      <data key="d0">664772</data>
    </edge>
    <edge source="EGY" target="PSE">
      <data key="d0">97072</data>
    </edge>
    <edge source="EGY" target="DEU">
      <data key="d0">38527</data>
    </edge>
    <edge source="EGY" target="GRC">
      <data key="d0">404679</data>
    </edge>
    <edge source="EGY" target="ITA">
      <data key="d0">14041</data>
    </edge>
    <edge source="EGY" target="CIV">
      <data key="d0">599647</data>
    </edge>
    <edge source="EGY" target="JOR">
      <data key="d0">196582</data>
    </edge>
    <edge source="EGY" target="KOR">
      <data key="d0">220640</data>
    </edge>
    <edge source="EGY" target="LBN">
      <data key="d0">226829</data>
    </edge>
    <edge source="EGY" target="MUS">
      <data key="d0">106177</data>
    </edge>
    <edge source="EGY" target="OMN">
      <data key="d0">10024</data>
    </edge>
    <edge source="EGY" target="SAU">
      <data key="d0">336602</data>
    </edge>
    <edge source="EGY" target="ARE">
      <data key="d0">139000</data>
    </edge>
    <edge source="EGY" target="TUN">
      <data key="d0">10923</data>
    </edge>
    <edge source="EGY" target="TUR">
      <data key="d0">250639</data>
    </edge>
    <edge source="GBR" target="DZA">
      <data key="d0">189451</data>
    </edge>
    <edge source="GBR" target="AZE">
      <data key="d0">94274</data>
    </edge>
    <edge source="GBR" target="ARG">
      <data key="d0">5925227</data>
    </edge>
    <edge source="GBR" target="AUS">
      <data key="d0">22119426</data>
    </edge>
    <edge source="GBR" target="AUT">
      <data key="d0">20000252</data>
    </edge>
    <edge source="GBR" target="ARM">
      <data key="d0">62987</data>
    </edge>
    <edge source="GBR" target="BEL">
      <data key="d0">59231046</data>
    </edge>
    <edge source="GBR" target="BOL">
      <data key="d0">211475</data>
    </edge>
    <edge source="GBR" target="BRA">
      <data key="d0">21213804</data>
    </edge>
    <edge source="GBR" target="BGR">
      <data key="d0">2470885</data>
    </edge>
    <edge source="GBR" target="BDI">
      <data key="d0">122998</data>
    </edge>
    <edge source="GBR" target="BLR">
      <data key="d0">233795</data>
    </edge>
    <edge source="GBR" target="KHM">
      <data key="d0">22520</data>
    </edge>
    <edge source="GBR" target="CMR">
      <data key="d0">183190</data>
    </edge>
    <edge source="GBR" target="CAN">
      <data key="d0">22203836</data>
    </edge>
    <edge source="GBR" target="LKA">
      <data key="d0">1885375</data>
    </edge>
    <edge source="GBR" target="CHL">
      <data key="d0">1334883</data>
    </edge>
    <edge source="GBR" target="CHN">
      <data key="d0">19939506</data>
    </edge>
    <edge source="GBR" target="COL">
      <data key="d0">2498096</data>
    </edge>
    <edge source="GBR" target="CRI">
      <data key="d0">949293</data>
    </edge>
    <edge source="GBR" target="HRV">
      <data key="d0">1172415</data>
    </edge>
    <edge source="GBR" target="CZE">
      <data key="d0">14114919</data>
    </edge>
    <edge source="GBR" target="BEN">
      <data key="d0">115988</data>
    </edge>
    <edge source="GBR" target="DNK">
      <data key="d0">24582860</data>
    </edge>
    <edge source="GBR" target="ECU">
      <data key="d0">1874604</data>
    </edge>
    <edge source="GBR" target="SLV">
      <data key="d0">549455</data>
    </edge>
    <edge source="GBR" target="ETH">
      <data key="d0">830493</data>
    </edge>
    <edge source="GBR" target="EST">
      <data key="d0">1741012</data>
    </edge>
    <edge source="GBR" target="FIN">
      <data key="d0">21653550</data>
    </edge>
    <edge source="GBR" target="FRA">
      <data key="d0">199038995</data>
    </edge>
    <edge source="GBR" target="GEO">
      <data key="d0">55535</data>
    </edge>
    <edge source="GBR" target="GMB">
      <data key="d0">563120</data>
    </edge>
    <edge source="GBR" target="DEU">
      <data key="d0">235140929</data>
    </edge>
    <edge source="GBR" target="GHA">
      <data key="d0">4986487</data>
    </edge>
    <edge source="GBR" target="GRC">
      <data key="d0">29643878</data>
    </edge>
    <edge source="GBR" target="GTM">
      <data key="d0">646026</data>
    </edge>
    <edge source="GBR" target="HND">
      <data key="d0">197876</data>
    </edge>
    <edge source="GBR" target="HKG">
      <data key="d0">47759883</data>
    </edge>
    <edge source="GBR" target="HUN">
      <data key="d0">13233402</data>
    </edge>
    <edge source="GBR" target="IDN">
      <data key="d0">8243162</data>
    </edge>
    <edge source="GBR" target="IRL">
      <data key="d0">131238752</data>
    </edge>
    <edge source="GBR" target="ISR">
      <data key="d0">17847286</data>
    </edge>
    <edge source="GBR" target="ITA">
      <data key="d0">146410605</data>
    </edge>
    <edge source="GBR" target="CIV">
      <data key="d0">504912</data>
    </edge>
    <edge source="GBR" target="JAM">
      <data key="d0">348780</data>
    </edge>
    <edge source="GBR" target="JPN">
      <data key="d0">25270942</data>
    </edge>
    <edge source="GBR" target="KAZ">
      <data key="d0">931898</data>
    </edge>
    <edge source="GBR" target="JOR">
      <data key="d0">3331959</data>
    </edge>
    <edge source="GBR" target="KOR">
      <data key="d0">36816736</data>
    </edge>
    <edge source="GBR" target="LBN">
      <data key="d0">2272658</data>
    </edge>
    <edge source="GBR" target="LVA">
      <data key="d0">2883883</data>
    </edge>
    <edge source="GBR" target="LTU">
      <data key="d0">2811312</data>
    </edge>
    <edge source="GBR" target="MDG">
      <data key="d0">33752</data>
    </edge>
    <edge source="GBR" target="MWI">
      <data key="d0">39371</data>
    </edge>
    <edge source="GBR" target="MYS">
      <data key="d0">9615747</data>
    </edge>
    <edge source="GBR" target="MRT">
      <data key="d0">16181</data>
    </edge>
    <edge source="GBR" target="MUS">
      <data key="d0">555668</data>
    </edge>
    <edge source="GBR" target="MEX">
      <data key="d0">3680911</data>
    </edge>
    <edge source="GBR" target="MDA">
      <data key="d0">30960</data>
    </edge>
    <edge source="GBR" target="MAR">
      <data key="d0">1625760</data>
    </edge>
    <edge source="GBR" target="MOZ">
      <data key="d0">18671</data>
    </edge>
    <edge source="GBR" target="OMN">
      <data key="d0">1338620</data>
    </edge>
    <edge source="GBR" target="NAM">
      <data key="d0">78884</data>
    </edge>
    <edge source="GBR" target="NLD">
      <data key="d0">100749392</data>
    </edge>
    <edge source="GBR" target="NZL">
      <data key="d0">5901547</data>
    </edge>
    <edge source="GBR" target="NIC">
      <data key="d0">258167</data>
    </edge>
    <edge source="GBR" target="NOR">
      <data key="d0">26007579</data>
    </edge>
    <edge source="GBR" target="PAK">
      <data key="d0">5777913</data>
    </edge>
    <edge source="GBR" target="PAN">
      <data key="d0">1704872</data>
    </edge>
    <edge source="GBR" target="PRY">
      <data key="d0">17224</data>
    </edge>
    <edge source="GBR" target="PER">
      <data key="d0">830908</data>
    </edge>
    <edge source="GBR" target="PHL">
      <data key="d0">5756327</data>
    </edge>
    <edge source="GBR" target="POL">
      <data key="d0">49546124</data>
    </edge>
    <edge source="GBR" target="PRT">
      <data key="d0">21366064</data>
    </edge>
    <edge source="GBR" target="ROU">
      <data key="d0">8565828</data>
    </edge>
    <edge source="GBR" target="RUS">
      <data key="d0">10483248</data>
    </edge>
    <edge source="GBR" target="SAU">
      <data key="d0">18726042</data>
    </edge>
    <edge source="GBR" target="SEN">
      <data key="d0">615072</data>
    </edge>
    <edge source="GBR" target="IND">
      <data key="d0">17602967</data>
    </edge>
    <edge source="GBR" target="SGP">
      <data key="d0">15932361</data>
    </edge>
    <edge source="GBR" target="SVK">
      <data key="d0">4511312</data>
    </edge>
    <edge source="GBR" target="VNM">
      <data key="d0">1187917</data>
    </edge>
    <edge source="GBR" target="SVN">
      <data key="d0">1371107</data>
    </edge>
    <edge source="GBR" target="ZAF">
      <data key="d0">18148884</data>
    </edge>
    <edge source="GBR" target="ZWE">
      <data key="d0">264457</data>
    </edge>
    <edge source="GBR" target="ESP">
      <data key="d0">107936320</data>
    </edge>
    <edge source="GBR" target="SWE">
      <data key="d0">47845828</data>
    </edge>
    <edge source="GBR" target="CHE">
      <data key="d0">41526761</data>
    </edge>
    <edge source="GBR" target="THA">
      <data key="d0">14782826</data>
    </edge>
    <edge source="GBR" target="TGO">
      <data key="d0">266473</data>
    </edge>
    <edge source="GBR" target="ARE">
      <data key="d0">14716104</data>
    </edge>
    <edge source="GBR" target="TUN">
      <data key="d0">912328</data>
    </edge>
    <edge source="GBR" target="TUR">
      <data key="d0">31929642</data>
    </edge>
    <edge source="GBR" target="UGA">
      <data key="d0">576119</data>
    </edge>
    <edge source="GBR" target="UKR">
      <data key="d0">4969271</data>
    </edge>
    <edge source="GBR" target="MKD">
      <data key="d0">58568</data>
    </edge>
    <edge source="GBR" target="EGY">
      <data key="d0">8944114</data>
    </edge>
    <edge source="GBR" target="TZA">
      <data key="d0">785666</data>
    </edge>
    <edge source="GBR" target="USA">
      <data key="d0">147080303</data>
    </edge>
    <edge source="GBR" target="BFA">
      <data key="d0">57007</data>
    </edge>
    <edge source="GBR" target="URY">
      <data key="d0">911293</data>
    </edge>
    <edge source="GBR" target="SRB">
      <data key="d0">607445</data>
    </edge>
    <edge source="USA" target="DZA">
      <data key="d0">782930</data>
    </edge>
    <edge source="USA" target="ARG">
      <data key="d0">45460659</data>
    </edge>
    <edge source="USA" target="AUS">
      <data key="d0">53232910</data>
    </edge>
    <edge source="USA" target="AUT">
      <data key="d0">1596084</data>
    </edge>
    <edge source="USA" target="ARM">
      <data key="d0">235355</data>
    </edge>
    <edge source="USA" target="BEL">
      <data key="d0">308013152</data>
    </edge>
    <edge source="USA" target="BOL">
      <data key="d0">953062</data>
    </edge>
    <edge source="USA" target="BRA">
      <data key="d0">158760352</data>
    </edge>
    <edge source="USA" target="BGR">
      <data key="d0">149398</data>
    </edge>
    <edge source="USA" target="BLR">
      <data key="d0">212381</data>
    </edge>
    <edge source="USA" target="CMR">
      <data key="d0">55267</data>
    </edge>
    <edge source="USA" target="CAN">
      <data key="d0">1233352884</data>
    </edge>
    <edge source="USA" target="CAF">
      <data key="d0">12091</data>
    </edge>
    <edge source="USA" target="LKA">
      <data key="d0">783535</data>
    </edge>
    <edge source="USA" target="CHL">
      <data key="d0">30575493</data>
    </edge>
    <edge source="USA" target="CHN">
      <data key="d0">75252941</data>
    </edge>
    <edge source="USA" target="COL">
      <data key="d0">25668014</data>
    </edge>
    <edge source="USA" target="CRI">
      <data key="d0">20538572</data>
    </edge>
    <edge source="USA" target="HRV">
      <data key="d0">65862</data>
    </edge>
    <edge source="USA" target="CZE">
      <data key="d0">1954013</data>
    </edge>
    <edge source="USA" target="BEN">
      <data key="d0">12981</data>
    </edge>
    <edge source="USA" target="DNK">
      <data key="d0">20236452</data>
    </edge>
    <edge source="USA" target="ECU">
      <data key="d0">13144587</data>
    </edge>
    <edge source="USA" target="SLV">
      <data key="d0">9559916</data>
    </edge>
    <edge source="USA" target="ETH">
      <data key="d0">69128</data>
    </edge>
    <edge source="USA" target="EST">
      <data key="d0">22442</data>
    </edge>
    <edge source="USA" target="FIN">
      <data key="d0">7661775</data>
    </edge>
    <edge source="USA" target="FRA">
      <data key="d0">32745111</data>
    </edge>
    <edge source="USA" target="GEO">
      <data key="d0">751434</data>
    </edge>
    <edge source="USA" target="GMB">
      <data key="d0">32672</data>
    </edge>
    <edge source="USA" target="DEU">
      <data key="d0">130762019</data>
    </edge>
    <edge source="USA" target="GHA">
      <data key="d0">330495</data>
    </edge>
    <edge source="USA" target="GRC">
      <data key="d0">7637985</data>
    </edge>
    <edge source="USA" target="GTM">
      <data key="d0">9434833</data>
    </edge>
    <edge source="USA" target="HND">
      <data key="d0">8157282</data>
    </edge>
    <edge source="USA" target="HKG">
      <data key="d0">106304879</data>
    </edge>
    <edge source="USA" target="HUN">
      <data key="d0">1501546</data>
    </edge>
    <edge source="USA" target="IDN">
      <data key="d0">13670927</data>
    </edge>
    <edge source="USA" target="IRL">
      <data key="d0">55590956</data>
    </edge>
    <edge source="USA" target="ISR">
      <data key="d0">15250286</data>
    </edge>
    <edge source="USA" target="ITA">
      <data key="d0">30735734</data>
    </edge>
    <edge source="USA" target="CIV">
      <data key="d0">980839</data>
    </edge>
    <edge source="USA" target="JAM">
      <data key="d0">6562758</data>
    </edge>
    <edge source="USA" target="JPN">
      <data key="d0">166845367</data>
    </edge>
    <edge source="USA" target="KAZ">
      <data key="d0">270217</data>
    </edge>
    <edge source="USA" target="JOR">
      <data key="d0">2047976</data>
    </edge>
    <edge source="USA" target="KOR">
      <data key="d0">114122793</data>
    </edge>
    <edge source="USA" target="KGZ">
      <data key="d0">57672</data>
    </edge>
    <edge source="USA" target="LBN">
      <data key="d0">1389758</data>
    </edge>
    <edge source="USA" target="LVA">
      <data key="d0">86143</data>
    </edge>
    <edge source="USA" target="LTU">
      <data key="d0">656925</data>
    </edge>
    <edge source="USA" target="MYS">
      <data key="d0">14638508</data>
    </edge>
    <edge source="USA" target="MUS">
      <data key="d0">587678</data>
    </edge>
    <edge source="USA" target="MEX">
      <data key="d0">526192944</data>
    </edge>
    <edge source="USA" target="MDA">
      <data key="d0">15333</data>
    </edge>
    <edge source="USA" target="MAR">
      <data key="d0">1335131</data>
    </edge>
    <edge source="USA" target="OMN">
      <data key="d0">841387</data>
    </edge>
    <edge source="USA" target="NAM">
      <data key="d0">67370</data>
    </edge>
    <edge source="USA" target="NLD">
      <data key="d0">152799770</data>
    </edge>
    <edge source="USA" target="NZL">
      <data key="d0">8799714</data>
    </edge>
    <edge source="USA" target="NIC">
      <data key="d0">1321032</data>
    </edge>
    <edge source="USA" target="NER">
      <data key="d0">35854</data>
    </edge>
    <edge source="USA" target="NOR">
      <data key="d0">2611121</data>
    </edge>
    <edge source="USA" target="PAK">
      <data key="d0">3150626</data>
    </edge>
    <edge source="USA" target="PAN">
      <data key="d0">12438147</data>
    </edge>
    <edge source="USA" target="PRY">
      <data key="d0">396732</data>
    </edge>
    <edge source="USA" target="PER">
      <data key="d0">11402261</data>
    </edge>
    <edge source="USA" target="PHL">
      <data key="d0">23090826</data>
    </edge>
    <edge source="USA" target="POL">
      <data key="d0">3439442</data>
    </edge>
    <edge source="USA" target="PRT">
      <data key="d0">787314</data>
    </edge>
    <edge source="USA" target="ROU">
      <data key="d0">313065</data>
    </edge>
    <edge source="USA" target="RUS">
      <data key="d0">9342996</data>
    </edge>
    <edge source="USA" target="SAU">
      <data key="d0">12898042</data>
    </edge>
    <edge source="USA" target="SEN">
      <data key="d0">153240</data>
    </edge>
    <edge source="USA" target="IND">
      <data key="d0">21476853</data>
    </edge>
    <edge source="USA" target="SGP">
      <data key="d0">91827912</data>
    </edge>
    <edge source="USA" target="SVK">
      <data key="d0">354435</data>
    </edge>
    <edge source="USA" target="VNM">
      <data key="d0">1201421</data>
    </edge>
    <edge source="USA" target="SVN">
      <data key="d0">146172</data>
    </edge>
    <edge source="USA" target="ZAF">
      <data key="d0">13632477</data>
    </edge>
    <edge source="USA" target="ZWE">
      <data key="d0">127873</data>
    </edge>
    <edge source="USA" target="ESP">
      <data key="d0">9496571</data>
    </edge>
    <edge source="USA" target="SWE">
      <data key="d0">8078121</data>
    </edge>
    <edge source="USA" target="CHE">
      <data key="d0">107082130</data>
    </edge>
    <edge source="USA" target="THA">
      <data key="d0">20181041</data>
    </edge>
    <edge source="USA" target="ARE">
      <data key="d0">9127405</data>
    </edge>
    <edge source="USA" target="TUN">
      <data key="d0">1638345</data>
    </edge>
    <edge source="USA" target="TUR">
      <data key="d0">8171564</data>
    </edge>
    <edge source="USA" target="UGA">
      <data key="d0">27109</data>
    </edge>
    <edge source="USA" target="UKR">
      <data key="d0">574657</data>
    </edge>
    <edge source="USA" target="EGY">
      <data key="d0">11328039</data>
    </edge>
    <edge source="USA" target="GBR">
      <data key="d0">162739964</data>
    </edge>
    <edge source="USA" target="TZA">
      <data key="d0">34716</data>
    </edge>
    <edge source="USA" target="URY">
      <data key="d0">2904605</data>
    </edge>
    <edge source="URY" target="ARG">
      <data key="d0">6567809</data>
    </edge>
    <edge source="URY" target="BOL">
      <data key="d0">193559</data>
    </edge>
    <edge source="URY" target="BRA">
      <data key="d0">6672900</data>
    </edge>
    <edge source="URY" target="CHL">
      <data key="d0">241831</data>
    </edge>
    <edge source="URY" target="COL">
      <data key="d0">27424</data>
    </edge>
    <edge source="URY" target="ECU">
      <data key="d0">42351</data>
    </edge>
    <edge source="URY" target="GTM">
      <data key="d0">24012</data>
    </edge>
    <edge source="URY" target="HND">
      <data key="d0">29298</data>
    </edge>
    <edge source="URY" target="ITA">
      <data key="d0">22407</data>
    </edge>
    <edge source="URY" target="MEX">
      <data key="d0">125397</data>
    </edge>
    <edge source="URY" target="PAN">
      <data key="d0">17123</data>
    </edge>
    <edge source="URY" target="PRY">
      <data key="d0">149091</data>
    </edge>
    <edge source="URY" target="PER">
      <data key="d0">45577</data>
    </edge>
    <edge source="URY" target="ESP">
      <data key="d0">11383</data>
    </edge>
    <edge source="URY" target="CHE">
      <data key="d0">46561</data>
    </edge>
    <edge source="AUT" target="ALB">
      <data key="d0">28906</data>
    </edge>
    <edge source="AUT" target="ARG">
      <data key="d0">162327</data>
    </edge>
    <edge source="AUT" target="AUS">
      <data key="d0">306522</data>
    </edge>
    <edge source="AUT" target="BEL">
      <data key="d0">4293114</data>
    </edge>
    <edge source="AUT" target="BRA">
      <data key="d0">378318</data>
    </edge>
    <edge source="AUT" target="BGR">
      <data key="d0">3619515</data>
    </edge>
    <edge source="AUT" target="BLR">
      <data key="d0">728801</data>
    </edge>
    <edge source="AUT" target="CAN">
      <data key="d0">57611</data>
    </edge>
    <edge source="AUT" target="CHL">
      <data key="d0">170625</data>
    </edge>
    <edge source="AUT" target="CHN">
      <data key="d0">2154419</data>
    </edge>
    <edge source="AUT" target="COL">
      <data key="d0">34727</data>
    </edge>
    <edge source="AUT" target="CRI">
      <data key="d0">32787</data>
    </edge>
    <edge source="AUT" target="HRV">
      <data key="d0">9106398</data>
    </edge>
    <edge source="AUT" target="CZE">
      <data key="d0">33050640</data>
    </edge>
    <edge source="AUT" target="DNK">
      <data key="d0">368817</data>
    </edge>
    <edge source="AUT" target="ECU">
      <data key="d0">28973</data>
    </edge>
    <edge source="AUT" target="ETH">
      <data key="d0">19003</data>
    </edge>
    <edge source="AUT" target="EST">
      <data key="d0">81565</data>
    </edge>
    <edge source="AUT" target="FIN">
      <data key="d0">674536</data>
    </edge>
    <edge source="AUT" target="FRA">
      <data key="d0">4535936</data>
    </edge>
    <edge source="AUT" target="GEO">
      <data key="d0">58615</data>
    </edge>
    <edge source="AUT" target="DEU">
      <data key="d0">63028634</data>
    </edge>
    <edge source="AUT" target="GRC">
      <data key="d0">841346</data>
    </edge>
    <edge source="AUT" target="HKG">
      <data key="d0">608360</data>
    </edge>
    <edge source="AUT" target="HUN">
      <data key="d0">35198234</data>
    </edge>
    <edge source="AUT" target="IDN">
      <data key="d0">483570</data>
    </edge>
    <edge source="AUT" target="IRL">
      <data key="d0">98226</data>
    </edge>
    <edge source="AUT" target="ISR">
      <data key="d0">831176</data>
    </edge>
    <edge source="AUT" target="ITA">
      <data key="d0">24634234</data>
    </edge>
    <edge source="AUT" target="JPN">
      <data key="d0">1081157</data>
    </edge>
    <edge source="AUT" target="KAZ">
      <data key="d0">152291</data>
    </edge>
    <edge source="AUT" target="JOR">
      <data key="d0">71462</data>
    </edge>
    <edge source="AUT" target="KOR">
      <data key="d0">248577</data>
    </edge>
    <edge source="AUT" target="LBN">
      <data key="d0">49180</data>
    </edge>
    <edge source="AUT" target="LVA">
      <data key="d0">791698</data>
    </edge>
    <edge source="AUT" target="LTU">
      <data key="d0">606018</data>
    </edge>
    <edge source="AUT" target="MYS">
      <data key="d0">170758</data>
    </edge>
    <edge source="AUT" target="MEX">
      <data key="d0">135764</data>
    </edge>
    <edge source="AUT" target="MDA">
      <data key="d0">256004</data>
    </edge>
    <edge source="AUT" target="MAR">
      <data key="d0">249045</data>
    </edge>
    <edge source="AUT" target="OMN">
      <data key="d0">17531</data>
    </edge>
    <edge source="AUT" target="NLD">
      <data key="d0">2612763</data>
    </edge>
    <edge source="AUT" target="NZL">
      <data key="d0">18535</data>
    </edge>
    <edge source="AUT" target="NOR">
      <data key="d0">180996</data>
    </edge>
    <edge source="AUT" target="PAK">
      <data key="d0">73201</data>
    </edge>
    <edge source="AUT" target="PER">
      <data key="d0">13516</data>
    </edge>
    <edge source="AUT" target="PHL">
      <data key="d0">21679</data>
    </edge>
    <edge source="AUT" target="POL">
      <data key="d0">14355746</data>
    </edge>
    <edge source="AUT" target="PRT">
      <data key="d0">472262</data>
    </edge>
    <edge source="AUT" target="ROU">
      <data key="d0">7780144</data>
    </edge>
    <edge source="AUT" target="RUS">
      <data key="d0">11906180</data>
    </edge>
    <edge source="AUT" target="SAU">
      <data key="d0">189092</data>
    </edge>
    <edge source="AUT" target="IND">
      <data key="d0">280293</data>
    </edge>
    <edge source="AUT" target="SGP">
      <data key="d0">88189</data>
    </edge>
    <edge source="AUT" target="SVK">
      <data key="d0">20759251</data>
    </edge>
    <edge source="AUT" target="VNM">
      <data key="d0">19538</data>
    </edge>
    <edge source="AUT" target="SVN">
      <data key="d0">23845414</data>
    </edge>
    <edge source="AUT" target="ZAF">
      <data key="d0">69454</data>
    </edge>
    <edge source="AUT" target="ZWE">
      <data key="d0">15189</data>
    </edge>
    <edge source="AUT" target="ESP">
      <data key="d0">2516879</data>
    </edge>
    <edge source="AUT" target="SWE">
      <data key="d0">3743569</data>
    </edge>
    <edge source="AUT" target="CHE">
      <data key="d0">13000920</data>
    </edge>
    <edge source="AUT" target="THA">
      <data key="d0">460619</data>
    </edge>
    <edge source="AUT" target="ARE">
      <data key="d0">1083031</data>
    </edge>
    <edge source="AUT" target="TUN">
      <data key="d0">487183</data>
    </edge>
    <edge source="AUT" target="TUR">
      <data key="d0">1250109</data>
    </edge>
    <edge source="AUT" target="UKR">
      <data key="d0">2301223</data>
    </edge>
    <edge source="AUT" target="MKD">
      <data key="d0">923112</data>
    </edge>
    <edge source="AUT" target="EGY">
      <data key="d0">641548</data>
    </edge>
    <edge source="AUT" target="GBR">
      <data key="d0">5401437</data>
    </edge>
    <edge source="AUT" target="USA">
      <data key="d0">1396578</data>
    </edge>
    <edge source="AUT" target="SRB">
      <data key="d0">3348389</data>
    </edge>
    <edge source="LKA" target="BEL">
      <data key="d0">34494</data>
    </edge>
    <edge source="LKA" target="CHN">
      <data key="d0">35818</data>
    </edge>
    <edge source="LKA" target="DEU">
      <data key="d0">11754</data>
    </edge>
    <edge source="LKA" target="KOR">
      <data key="d0">21370</data>
    </edge>
    <edge source="LKA" target="IND">
      <data key="d0">130493</data>
    </edge>
    <edge source="LKA" target="SGP">
      <data key="d0">193480</data>
    </edge>
    <edge source="LKA" target="USA">
      <data key="d0">40415</data>
    </edge>
    <edge source="HRV" target="AUT">
      <data key="d0">562888</data>
    </edge>
    <edge source="HRV" target="BEL">
      <data key="d0">36592</data>
    </edge>
    <edge source="HRV" target="CZE">
      <data key="d0">77396</data>
    </edge>
    <edge source="HRV" target="DNK">
      <data key="d0">193841</data>
    </edge>
    <edge source="HRV" target="FRA">
      <data key="d0">14303</data>
    </edge>
    <edge source="HRV" target="DEU">
      <data key="d0">94335</data>
    </edge>
    <edge source="HRV" target="HUN">
      <data key="d0">211872</data>
    </edge>
    <edge source="HRV" target="ITA">
      <data key="d0">1216718</data>
    </edge>
    <edge source="HRV" target="MAR">
      <data key="d0">14283</data>
    </edge>
    <edge source="HRV" target="NLD">
      <data key="d0">94632</data>
    </edge>
    <edge source="HRV" target="PAN">
      <data key="d0">20815</data>
    </edge>
    <edge source="HRV" target="RUS">
      <data key="d0">1974136</data>
    </edge>
    <edge source="HRV" target="SGP">
      <data key="d0">17265</data>
    </edge>
    <edge source="HRV" target="SVK">
      <data key="d0">812207</data>
    </edge>
    <edge source="HRV" target="SVN">
      <data key="d0">1425786</data>
    </edge>
    <edge source="HRV" target="ESP">
      <data key="d0">84157</data>
    </edge>
    <edge source="HRV" target="CHE">
      <data key="d0">70119</data>
    </edge>
    <edge source="HRV" target="UKR">
      <data key="d0">1429358</data>
    </edge>
    <edge source="HRV" target="MKD">
      <data key="d0">609959</data>
    </edge>
    <edge source="HRV" target="EGY">
      <data key="d0">80496</data>
    </edge>
    <edge source="HRV" target="SRB">
      <data key="d0">467735</data>
    </edge>
    <edge source="DNK" target="DZA">
      <data key="d0">22143</data>
    </edge>
    <edge source="DNK" target="AZE">
      <data key="d0">571189</data>
    </edge>
    <edge source="DNK" target="ARG">
      <data key="d0">1230847</data>
    </edge>
    <edge source="DNK" target="AUS">
      <data key="d0">1225675</data>
    </edge>
    <edge source="DNK" target="AUT">
      <data key="d0">1072799</data>
    </edge>
    <edge source="DNK" target="BEL">
      <data key="d0">2344759</data>
    </edge>
    <edge source="DNK" target="BRA">
      <data key="d0">92409</data>
    </edge>
    <edge source="DNK" target="BGR">
      <data key="d0">234662</data>
    </edge>
    <edge source="DNK" target="BLR">
      <data key="d0">117119</data>
    </edge>
    <edge source="DNK" target="CAN">
      <data key="d0">229545</data>
    </edge>
    <edge source="DNK" target="CHL">
      <data key="d0">1275415</data>
    </edge>
    <edge source="DNK" target="CHN">
      <data key="d0">893075</data>
    </edge>
    <edge source="DNK" target="HRV">
      <data key="d0">81306</data>
    </edge>
    <edge source="DNK" target="CZE">
      <data key="d0">4472740</data>
    </edge>
    <edge source="DNK" target="ECU">
      <data key="d0">55693</data>
    </edge>
    <edge source="DNK" target="ETH">
      <data key="d0">29579</data>
    </edge>
    <edge source="DNK" target="EST">
      <data key="d0">2470814</data>
    </edge>
    <edge source="DNK" target="FIN">
      <data key="d0">12740946</data>
    </edge>
    <edge source="DNK" target="FRA">
      <data key="d0">11968078</data>
    </edge>
    <edge source="DNK" target="DEU">
      <data key="d0">41361700</data>
    </edge>
    <edge source="DNK" target="GHA">
      <data key="d0">51168</data>
    </edge>
    <edge source="DNK" target="GRC">
      <data key="d0">3845154</data>
    </edge>
    <edge source="DNK" target="HKG">
      <data key="d0">22618</data>
    </edge>
    <edge source="DNK" target="HUN">
      <data key="d0">4025776</data>
    </edge>
    <edge source="DNK" target="IDN">
      <data key="d0">200142</data>
    </edge>
    <edge source="DNK" target="IRL">
      <data key="d0">3127846</data>
    </edge>
    <edge source="DNK" target="ISR">
      <data key="d0">1386562</data>
    </edge>
    <edge source="DNK" target="ITA">
      <data key="d0">6206764</data>
    </edge>
    <edge source="DNK" target="JPN">
      <data key="d0">646293</data>
    </edge>
    <edge source="DNK" target="KAZ">
      <data key="d0">149977</data>
    </edge>
    <edge source="DNK" target="JOR">
      <data key="d0">188046</data>
    </edge>
    <edge source="DNK" target="KOR">
      <data key="d0">358396</data>
    </edge>
    <edge source="DNK" target="LBN">
      <data key="d0">69341</data>
    </edge>
    <edge source="DNK" target="LVA">
      <data key="d0">1671148</data>
    </edge>
    <edge source="DNK" target="LTU">
      <data key="d0">1864767</data>
    </edge>
    <edge source="DNK" target="MDG">
      <data key="d0">51098</data>
    </edge>
    <edge source="DNK" target="MYS">
      <data key="d0">245304</data>
    </edge>
    <edge source="DNK" target="MUS">
      <data key="d0">47058</data>
    </edge>
    <edge source="DNK" target="MEX">
      <data key="d0">62461</data>
    </edge>
    <edge source="DNK" target="MAR">
      <data key="d0">67335</data>
    </edge>
    <edge source="DNK" target="OMN">
      <data key="d0">126003</data>
    </edge>
    <edge source="DNK" target="NLD">
      <data key="d0">11724179</data>
    </edge>
    <edge source="DNK" target="NZL">
      <data key="d0">52490</data>
    </edge>
    <edge source="DNK" target="NOR">
      <data key="d0">70668891</data>
    </edge>
    <edge source="DNK" target="PAK">
      <data key="d0">140591</data>
    </edge>
    <edge source="DNK" target="PAN">
      <data key="d0">425301</data>
    </edge>
    <edge source="DNK" target="PHL">
      <data key="d0">108973</data>
    </edge>
    <edge source="DNK" target="POL">
      <data key="d0">17977580</data>
    </edge>
    <edge source="DNK" target="PRT">
      <data key="d0">2145001</data>
    </edge>
    <edge source="DNK" target="ROU">
      <data key="d0">3347011</data>
    </edge>
    <edge source="DNK" target="RUS">
      <data key="d0">1403270</data>
    </edge>
    <edge source="DNK" target="SAU">
      <data key="d0">1119178</data>
    </edge>
    <edge source="DNK" target="IND">
      <data key="d0">50353</data>
    </edge>
    <edge source="DNK" target="SGP">
      <data key="d0">425087</data>
    </edge>
    <edge source="DNK" target="SVK">
      <data key="d0">1343813</data>
    </edge>
    <edge source="DNK" target="SVN">
      <data key="d0">1164497</data>
    </edge>
    <edge source="DNK" target="ZAF">
      <data key="d0">659416</data>
    </edge>
    <edge source="DNK" target="ESP">
      <data key="d0">2967664</data>
    </edge>
    <edge source="DNK" target="SWE">
      <data key="d0">43088686</data>
    </edge>
    <edge source="DNK" target="CHE">
      <data key="d0">835985</data>
    </edge>
    <edge source="DNK" target="THA">
      <data key="d0">381780</data>
    </edge>
    <edge source="DNK" target="ARE">
      <data key="d0">446517</data>
    </edge>
    <edge source="DNK" target="TUR">
      <data key="d0">3186079</data>
    </edge>
    <edge source="DNK" target="UGA">
      <data key="d0">11391</data>
    </edge>
    <edge source="DNK" target="UKR">
      <data key="d0">94531</data>
    </edge>
    <edge source="DNK" target="EGY">
      <data key="d0">1359906</data>
    </edge>
    <edge source="DNK" target="GBR">
      <data key="d0">15215193</data>
    </edge>
    <edge source="DNK" target="TZA">
      <data key="d0">22625</data>
    </edge>
    <edge source="DNK" target="USA">
      <data key="d0">1726302</data>
    </edge>
    <edge source="DNK" target="URY">
      <data key="d0">321637</data>
    </edge>
    <edge source="DNK" target="SRB">
      <data key="d0">255889</data>
    </edge>
    <edge source="IRL" target="DZA">
      <data key="d0">105145</data>
    </edge>
    <edge source="IRL" target="AUS">
      <data key="d0">277006</data>
    </edge>
    <edge source="IRL" target="AUT">
      <data key="d0">130341</data>
    </edge>
    <edge source="IRL" target="BEL">
      <data key="d0">130696</data>
    </edge>
    <edge source="IRL" target="BRA">
      <data key="d0">134063</data>
    </edge>
    <edge source="IRL" target="CAN">
      <data key="d0">123220</data>
    </edge>
    <edge source="IRL" target="CHN">
      <data key="d0">104590</data>
    </edge>
    <edge source="IRL" target="HRV">
      <data key="d0">28814</data>
    </edge>
    <edge source="IRL" target="CZE">
      <data key="d0">153781</data>
    </edge>
    <edge source="IRL" target="DNK">
      <data key="d0">2060099</data>
    </edge>
    <edge source="IRL" target="FIN">
      <data key="d0">107770</data>
    </edge>
    <edge source="IRL" target="FRA">
      <data key="d0">1863814</data>
    </edge>
    <edge source="IRL" target="DEU">
      <data key="d0">6593152</data>
    </edge>
    <edge source="IRL" target="GHA">
      <data key="d0">70637</data>
    </edge>
    <edge source="IRL" target="GRC">
      <data key="d0">10855</data>
    </edge>
    <edge source="IRL" target="HKG">
      <data key="d0">313357</data>
    </edge>
    <edge source="IRL" target="HUN">
      <data key="d0">183386</data>
    </edge>
    <edge source="IRL" target="ISR">
      <data key="d0">3488144</data>
    </edge>
    <edge source="IRL" target="ITA">
      <data key="d0">258630</data>
    </edge>
    <edge source="IRL" target="JPN">
      <data key="d0">2429198</data>
    </edge>
    <edge source="IRL" target="KAZ">
      <data key="d0">10606</data>
    </edge>
    <edge source="IRL" target="JOR">
      <data key="d0">117195</data>
    </edge>
    <edge source="IRL" target="KOR">
      <data key="d0">496980</data>
    </edge>
    <edge source="IRL" target="LVA">
      <data key="d0">66389</data>
    </edge>
    <edge source="IRL" target="LTU">
      <data key="d0">96695</data>
    </edge>
    <edge source="IRL" target="MYS">
      <data key="d0">19463</data>
    </edge>
    <edge source="IRL" target="MEX">
      <data key="d0">232799</data>
    </edge>
    <edge source="IRL" target="OMN">
      <data key="d0">14244</data>
    </edge>
    <edge source="IRL" target="NLD">
      <data key="d0">1616982</data>
    </edge>
    <edge source="IRL" target="NZL">
      <data key="d0">52129</data>
    </edge>
    <edge source="IRL" target="NOR">
      <data key="d0">72862</data>
    </edge>
    <edge source="IRL" target="PAK">
      <data key="d0">55050</data>
    </edge>
    <edge source="IRL" target="POL">
      <data key="d0">647390</data>
    </edge>
    <edge source="IRL" target="PRT">
      <data key="d0">157492</data>
    </edge>
    <edge source="IRL" target="RUS">
      <data key="d0">89738</data>
    </edge>
    <edge source="IRL" target="SAU">
      <data key="d0">669798</data>
    </edge>
    <edge source="IRL" target="IND">
      <data key="d0">27456</data>
    </edge>
    <edge source="IRL" target="SGP">
      <data key="d0">116091</data>
    </edge>
    <edge source="IRL" target="SVK">
      <data key="d0">116248</data>
    </edge>
    <edge source="IRL" target="ZAF">
      <data key="d0">13098</data>
    </edge>
    <edge source="IRL" target="ESP">
      <data key="d0">352429</data>
    </edge>
    <edge source="IRL" target="SWE">
      <data key="d0">474840</data>
    </edge>
    <edge source="IRL" target="CHE">
      <data key="d0">75742</data>
    </edge>
    <edge source="IRL" target="THA">
      <data key="d0">36229</data>
    </edge>
    <edge source="IRL" target="ARE">
      <data key="d0">178008</data>
    </edge>
    <edge source="IRL" target="TUR">
      <data key="d0">49433</data>
    </edge>
    <edge source="IRL" target="EGY">
      <data key="d0">115204</data>
    </edge>
    <edge source="IRL" target="GBR">
      <data key="d0">23022617</data>
    </edge>
    <edge source="IRL" target="USA">
      <data key="d0">4761758</data>
    </edge>
    <edge source="JOR" target="DZA">
      <data key="d0">17505</data>
    </edge>
    <edge source="JOR" target="PSE">
      <data key="d0">3509716</data>
    </edge>
    <edge source="JOR" target="ISR">
      <data key="d0">504972</data>
    </edge>
    <edge source="JOR" target="ITA">
      <data key="d0">39500</data>
    </edge>
    <edge source="JOR" target="LBN">
      <data key="d0">244306</data>
    </edge>
    <edge source="JOR" target="OMN">
      <data key="d0">14660</data>
    </edge>
    <edge source="JOR" target="SAU">
      <data key="d0">1947456</data>
    </edge>
    <edge source="JOR" target="ARE">
      <data key="d0">1769840</data>
    </edge>
    <edge source="JOR" target="TUR">
      <data key="d0">16231</data>
    </edge>
    <edge source="JOR" target="EGY">
      <data key="d0">658739</data>
    </edge>
    <edge source="JOR" target="GBR">
      <data key="d0">21157</data>
    </edge>
    <edge source="MUS" target="BWA">
      <data key="d0">30178</data>
    </edge>
    <edge source="MUS" target="FRA">
      <data key="d0">24570</data>
    </edge>
    <edge source="MUS" target="DEU">
      <data key="d0">18340</data>
    </edge>
    <edge source="MUS" target="MDG">
      <data key="d0">186667</data>
    </edge>
    <edge source="MUS" target="MOZ">
      <data key="d0">32448</data>
    </edge>
    <edge source="MUS" target="IND">
      <data key="d0">43774</data>
    </edge>
    <edge source="MUS" target="ZAF">
      <data key="d0">110225</data>
    </edge>
    <edge source="MUS" target="CHE">
      <data key="d0">63394</data>
    </edge>
    <edge source="NER" target="CIV">
      <data key="d0">14813</data>
    </edge>
    <edge source="VNM" target="GRC">
      <data key="d0">189000</data>
    </edge>
    <edge source="VNM" target="NOR">
      <data key="d0">55000</data>
    </edge>
    <edge source="VNM" target="PAK">
      <data key="d0">65000</data>
    </edge>
    <edge source="VNM" target="PAN">
      <data key="d0">288000</data>
    </edge>
    <edge source="VNM" target="SGP">
      <data key="d0">469000</data>
    </edge>
    <edge source="VNM" target="TUR">
      <data key="d0">64000</data>
    </edge>
    <edge source="VNM" target="GBR">
      <data key="d0">397000</data>
    </edge>
    <edge source="ARE" target="DZA">
      <data key="d0">140220</data>
    </edge>
    <edge source="ARE" target="AZE">
      <data key="d0">486559</data>
    </edge>
    <edge source="ARE" target="ARM">
      <data key="d0">368940</data>
    </edge>
    <edge source="ARE" target="BEL">
      <data key="d0">292699</data>
    </edge>
    <edge source="ARE" target="CMR">
      <data key="d0">65865</data>
    </edge>
    <edge source="ARE" target="LKA">
      <data key="d0">144050</data>
    </edge>
    <edge source="ARE" target="ETH">
      <data key="d0">68915</data>
    </edge>
    <edge source="ARE" target="FRA">
      <data key="d0">11574</data>
    </edge>
    <edge source="ARE" target="GEO">
      <data key="d0">17155</data>
    </edge>
    <edge source="ARE" target="HUN">
      <data key="d0">17866</data>
    </edge>
    <edge source="ARE" target="IDN">
      <data key="d0">41912</data>
    </edge>
    <edge source="ARE" target="ITA">
      <data key="d0">12770</data>
    </edge>
    <edge source="ARE" target="CIV">
      <data key="d0">11227</data>
    </edge>
    <edge source="ARE" target="KAZ">
      <data key="d0">638240</data>
    </edge>
    <edge source="ARE" target="JOR">
      <data key="d0">30938</data>
    </edge>
    <edge source="ARE" target="LBN">
      <data key="d0">10462</data>
    </edge>
    <edge source="ARE" target="LTU">
      <data key="d0">12138</data>
    </edge>
    <edge source="ARE" target="MDA">
      <data key="d0">46764</data>
    </edge>
    <edge source="ARE" target="MOZ">
      <data key="d0">89444</data>
    </edge>
    <edge source="ARE" target="OMN">
      <data key="d0">18033</data>
    </edge>
    <edge source="ARE" target="NLD">
      <data key="d0">16970</data>
    </edge>
    <edge source="ARE" target="NOR">
      <data key="d0">15195</data>
    </edge>
    <edge source="ARE" target="PAK">
      <data key="d0">1096494</data>
    </edge>
    <edge source="ARE" target="PHL">
      <data key="d0">19815</data>
    </edge>
    <edge source="ARE" target="ROU">
      <data key="d0">10800</data>
    </edge>
    <edge source="ARE" target="RUS">
      <data key="d0">365984</data>
    </edge>
    <edge source="ARE" target="SAU">
      <data key="d0">509023</data>
    </edge>
    <edge source="ARE" target="IND">
      <data key="d0">732049</data>
    </edge>
    <edge source="ARE" target="SGP">
      <data key="d0">217005</data>
    </edge>
    <edge source="ARE" target="ZAF">
      <data key="d0">46598</data>
    </edge>
    <edge source="ARE" target="ESP">
      <data key="d0">184918</data>
    </edge>
    <edge source="ARE" target="TUN">
      <data key="d0">420327</data>
    </edge>
    <edge source="ARE" target="TUR">
      <data key="d0">113504</data>
    </edge>
    <edge source="ARE" target="EGY">
      <data key="d0">313876</data>
    </edge>
    <edge source="ARE" target="GBR">
      <data key="d0">357984</data>
    </edge>
    <edge source="ARE" target="TZA">
      <data key="d0">273676</data>
    </edge>
    <edge source="ARE" target="USA">
      <data key="d0">25139</data>
    </edge>
    <edge source="TZA" target="BGR">
      <data key="d0">11930</data>
    </edge>
    <edge source="TZA" target="KOR">
      <data key="d0">19635</data>
    </edge>
    <edge source="TZA" target="MEX">
      <data key="d0">36378</data>
    </edge>
    <edge source="TZA" target="NLD">
      <data key="d0">18340</data>
    </edge>
    <edge source="TZA" target="PAK">
      <data key="d0">223143</data>
    </edge>
    <edge source="TZA" target="IND">
      <data key="d0">947478</data>
    </edge>
    <edge source="TZA" target="SGP">
      <data key="d0">89478</data>
    </edge>
    <edge source="TZA" target="ZAF">
      <data key="d0">20033</data>
    </edge>
    <edge source="TZA" target="ESP">
      <data key="d0">28891</data>
    </edge>
    <edge source="TZA" target="CHE">
      <data key="d0">12076</data>
    </edge>
    <edge source="TZA" target="ARE">
      <data key="d0">10777</data>
    </edge>
    <edge source="TZA" target="TUR">
      <data key="d0">18418</data>
    </edge>
    <edge source="TZA" target="EGY">
      <data key="d0">216194</data>
    </edge>
    <edge source="BGR" target="ALB">
      <data key="d0">25828</data>
    </edge>
    <edge source="BGR" target="GEO">
      <data key="d0">157692</data>
    </edge>
    <edge source="BGR" target="DEU">
      <data key="d0">58049</data>
    </edge>
    <edge source="BGR" target="GRC">
      <data key="d0">29827</data>
    </edge>
    <edge source="BGR" target="ITA">
      <data key="d0">74975</data>
    </edge>
    <edge source="BGR" target="MDA">
      <data key="d0">3166667</data>
    </edge>
    <edge source="BGR" target="ROU">
      <data key="d0">97070</data>
    </edge>
    <edge source="BGR" target="RUS">
      <data key="d0">90746</data>
    </edge>
    <edge source="BGR" target="CHE">
      <data key="d0">71737</data>
    </edge>
    <edge source="BGR" target="TUR">
      <data key="d0">205461</data>
    </edge>
    <edge source="BGR" target="UKR">
      <data key="d0">131225</data>
    </edge>
    <edge source="BGR" target="MKD">
      <data key="d0">194491</data>
    </edge>
    <edge source="BGR" target="GBR">
      <data key="d0">33732</data>
    </edge>
    <edge source="BGR" target="SRB">
      <data key="d0">142688</data>
    </edge>
    <edge source="BLR" target="DEU">
      <data key="d0">25300</data>
    </edge>
    <edge source="BLR" target="KAZ">
      <data key="d0">13400</data>
    </edge>
    <edge source="BLR" target="KGZ">
      <data key="d0">61500</data>
    </edge>
    <edge source="BLR" target="LVA">
      <data key="d0">135700</data>
    </edge>
    <edge source="BLR" target="LTU">
      <data key="d0">414400</data>
    </edge>
    <edge source="BLR" target="MDA">
      <data key="d0">320300</data>
    </edge>
    <edge source="BLR" target="RUS">
      <data key="d0">43220300</data>
    </edge>
    <edge source="BLR" target="UKR">
      <data key="d0">2011700</data>
    </edge>
    <edge source="BLR" target="GBR">
      <data key="d0">23100</data>
    </edge>
    <edge source="HUN" target="AUS">
      <data key="d0">29000</data>
    </edge>
    <edge source="HUN" target="AUT">
      <data key="d0">574000</data>
    </edge>
    <edge source="HUN" target="BEL">
      <data key="d0">943000</data>
    </edge>
    <edge source="HUN" target="BRA">
      <data key="d0">24000</data>
    </edge>
    <edge source="HUN" target="BGR">
      <data key="d0">935000</data>
    </edge>
    <edge source="HUN" target="BLR">
      <data key="d0">1845000</data>
    </edge>
    <edge source="HUN" target="CHN">
      <data key="d0">101000</data>
    </edge>
    <edge source="HUN" target="HRV">
      <data key="d0">1754000</data>
    </edge>
    <edge source="HUN" target="CZE">
      <data key="d0">1021000</data>
    </edge>
    <edge source="HUN" target="DNK">
      <data key="d0">14000</data>
    </edge>
    <edge source="HUN" target="EST">
      <data key="d0">115000</data>
    </edge>
    <edge source="HUN" target="FIN">
      <data key="d0">962000</data>
    </edge>
    <edge source="HUN" target="FRA">
      <data key="d0">86000</data>
    </edge>
    <edge source="HUN" target="DEU">
      <data key="d0">3177000</data>
    </edge>
    <edge source="HUN" target="GRC">
      <data key="d0">146000</data>
    </edge>
    <edge source="HUN" target="HKG">
      <data key="d0">11000</data>
    </edge>
    <edge source="HUN" target="IDN">
      <data key="d0">398000</data>
    </edge>
    <edge source="HUN" target="ISR">
      <data key="d0">93000</data>
    </edge>
    <edge source="HUN" target="ITA">
      <data key="d0">2793000</data>
    </edge>
    <edge source="HUN" target="JPN">
      <data key="d0">1313000</data>
    </edge>
    <edge source="HUN" target="KAZ">
      <data key="d0">40000</data>
    </edge>
    <edge source="HUN" target="KOR">
      <data key="d0">44000</data>
    </edge>
    <edge source="HUN" target="LVA">
      <data key="d0">119000</data>
    </edge>
    <edge source="HUN" target="LTU">
      <data key="d0">248000</data>
    </edge>
    <edge source="HUN" target="MYS">
      <data key="d0">285000</data>
    </edge>
    <edge source="HUN" target="MEX">
      <data key="d0">25000</data>
    </edge>
    <edge source="HUN" target="MDA">
      <data key="d0">110000</data>
    </edge>
    <edge source="HUN" target="MAR">
      <data key="d0">95000</data>
    </edge>
    <edge source="HUN" target="NLD">
      <data key="d0">2110000</data>
    </edge>
    <edge source="HUN" target="NOR">
      <data key="d0">33000</data>
    </edge>
    <edge source="HUN" target="PHL">
      <data key="d0">10000</data>
    </edge>
    <edge source="HUN" target="POL">
      <data key="d0">2479000</data>
    </edge>
    <edge source="HUN" target="ROU">
      <data key="d0">5885000</data>
    </edge>
    <edge source="HUN" target="RUS">
      <data key="d0">1127000</data>
    </edge>
    <edge source="HUN" target="SAU">
      <data key="d0">222000</data>
    </edge>
    <edge source="HUN" target="SGP">
      <data key="d0">599000</data>
    </edge>
    <edge source="HUN" target="SVK">
      <data key="d0">1251000</data>
    </edge>
    <edge source="HUN" target="VNM">
      <data key="d0">27000</data>
    </edge>
    <edge source="HUN" target="SVN">
      <data key="d0">895000</data>
    </edge>
    <edge source="HUN" target="ZAF">
      <data key="d0">125000</data>
    </edge>
    <edge source="HUN" target="ESP">
      <data key="d0">4604000</data>
    </edge>
    <edge source="HUN" target="SWE">
      <data key="d0">18000</data>
    </edge>
    <edge source="HUN" target="CHE">
      <data key="d0">452000</data>
    </edge>
    <edge source="HUN" target="THA">
      <data key="d0">124000</data>
    </edge>
    <edge source="HUN" target="ARE">
      <data key="d0">103000</data>
    </edge>
    <edge source="HUN" target="TUN">
      <data key="d0">50000</data>
    </edge>
    <edge source="HUN" target="TUR">
      <data key="d0">41000</data>
    </edge>
    <edge source="HUN" target="UKR">
      <data key="d0">285000</data>
    </edge>
    <edge source="HUN" target="MKD">
      <data key="d0">722000</data>
    </edge>
    <edge source="HUN" target="EGY">
      <data key="d0">172000</data>
    </edge>
    <edge source="HUN" target="GBR">
      <data key="d0">681000</data>
    </edge>
    <edge source="HUN" target="USA">
      <data key="d0">3928000</data>
    </edge>
    <edge source="HUN" target="SRB">
      <data key="d0">1526000</data>
    </edge>
    <edge source="LVA" target="BLR">
      <data key="d0">1372835</data>
    </edge>
    <edge source="LVA" target="CZE">
      <data key="d0">11333</data>
    </edge>
    <edge source="LVA" target="DNK">
      <data key="d0">48864</data>
    </edge>
    <edge source="LVA" target="EST">
      <data key="d0">3324792</data>
    </edge>
    <edge source="LVA" target="FIN">
      <data key="d0">131280</data>
    </edge>
    <edge source="LVA" target="KAZ">
      <data key="d0">61611</data>
    </edge>
    <edge source="LVA" target="LTU">
      <data key="d0">5754478</data>
    </edge>
    <edge source="LVA" target="NOR">
      <data key="d0">141854</data>
    </edge>
    <edge source="LVA" target="POL">
      <data key="d0">23638</data>
    </edge>
    <edge source="LVA" target="RUS">
      <data key="d0">971614</data>
    </edge>
    <edge source="LVA" target="SGP">
      <data key="d0">29876</data>
    </edge>
    <edge source="LVA" target="SWE">
      <data key="d0">543064</data>
    </edge>
    <edge source="LVA" target="UKR">
      <data key="d0">919890</data>
    </edge>
    <edge source="LTU" target="BLR">
      <data key="d0">2830621</data>
    </edge>
    <edge source="LTU" target="DNK">
      <data key="d0">59150</data>
    </edge>
    <edge source="LTU" target="EST">
      <data key="d0">667604</data>
    </edge>
    <edge source="LTU" target="FIN">
      <data key="d0">44242</data>
    </edge>
    <edge source="LTU" target="FRA">
      <data key="d0">23949</data>
    </edge>
    <edge source="LTU" target="GEO">
      <data key="d0">17578</data>
    </edge>
    <edge source="LTU" target="DEU">
      <data key="d0">91188</data>
    </edge>
    <edge source="LTU" target="KAZ">
      <data key="d0">293065</data>
    </edge>
    <edge source="LTU" target="LVA">
      <data key="d0">2126313</data>
    </edge>
    <edge source="LTU" target="NLD">
      <data key="d0">19807</data>
    </edge>
    <edge source="LTU" target="NOR">
      <data key="d0">90133</data>
    </edge>
    <edge source="LTU" target="PAN">
      <data key="d0">67475</data>
    </edge>
    <edge source="LTU" target="POL">
      <data key="d0">100556</data>
    </edge>
    <edge source="LTU" target="RUS">
      <data key="d0">2292757</data>
    </edge>
    <edge source="LTU" target="SWE">
      <data key="d0">18205</data>
    </edge>
    <edge source="LTU" target="CHE">
      <data key="d0">24307</data>
    </edge>
    <edge source="LTU" target="UKR">
      <data key="d0">617321</data>
    </edge>
    <edge source="LTU" target="GBR">
      <data key="d0">112650</data>
    </edge>
    <edge source="LTU" target="USA">
      <data key="d0">2348816</data>
    </edge>
    <edge source="MDA" target="RUS">
      <data key="d0">718521</data>
    </edge>
    <edge source="MDA" target="UKR">
      <data key="d0">424838</data>
    </edge>
    <edge source="OMN" target="PAK">
      <data key="d0">30889</data>
    </edge>
    <edge source="OMN" target="SAU">
      <data key="d0">166765</data>
    </edge>
    <edge source="OMN" target="IND">
      <data key="d0">199045</data>
    </edge>
    <edge source="OMN" target="SGP">
      <data key="d0">241940</data>
    </edge>
    <edge source="OMN" target="ARE">
      <data key="d0">2270538</data>
    </edge>
    <edge source="OMN" target="TZA">
      <data key="d0">111925</data>
    </edge>
    <edge source="OMN" target="USA">
      <data key="d0">12757</data>
    </edge>
    <edge source="SVK" target="AUT">
      <data key="d0">174224</data>
    </edge>
    <edge source="SVK" target="BGR">
      <data key="d0">30659</data>
    </edge>
    <edge source="SVK" target="HRV">
      <data key="d0">87702</data>
    </edge>
    <edge source="SVK" target="CZE">
      <data key="d0">5839880</data>
    </edge>
    <edge source="SVK" target="DNK">
      <data key="d0">13031</data>
    </edge>
    <edge source="SVK" target="FRA">
      <data key="d0">15114</data>
    </edge>
    <edge source="SVK" target="DEU">
      <data key="d0">694377</data>
    </edge>
    <edge source="SVK" target="HUN">
      <data key="d0">410229</data>
    </edge>
    <edge source="SVK" target="ITA">
      <data key="d0">53214</data>
    </edge>
    <edge source="SVK" target="KAZ">
      <data key="d0">15649</data>
    </edge>
    <edge source="SVK" target="LVA">
      <data key="d0">33028</data>
    </edge>
    <edge source="SVK" target="LTU">
      <data key="d0">37288</data>
    </edge>
    <edge source="SVK" target="MDA">
      <data key="d0">12391</data>
    </edge>
    <edge source="SVK" target="NLD">
      <data key="d0">16770</data>
    </edge>
    <edge source="SVK" target="POL">
      <data key="d0">380440</data>
    </edge>
    <edge source="SVK" target="ROU">
      <data key="d0">79053</data>
    </edge>
    <edge source="SVK" target="RUS">
      <data key="d0">437765</data>
    </edge>
    <edge source="SVK" target="SVN">
      <data key="d0">41496</data>
    </edge>
    <edge source="SVK" target="SWE">
      <data key="d0">58532</data>
    </edge>
    <edge source="SVK" target="CHE">
      <data key="d0">35992</data>
    </edge>
    <edge source="SVK" target="UKR">
      <data key="d0">1106142</data>
    </edge>
    <edge source="SVK" target="SRB">
      <data key="d0">372774</data>
    </edge>
    <edge source="ZWE" target="BWA">
      <data key="d0">239413</data>
    </edge>
    <edge source="ZWE" target="DEU">
      <data key="d0">26262</data>
    </edge>
    <edge source="ZWE" target="MWI">
      <data key="d0">193293</data>
    </edge>
    <edge source="ZWE" target="MEX">
      <data key="d0">405944</data>
    </edge>
    <edge source="ZWE" target="MOZ">
      <data key="d0">389347</data>
    </edge>
    <edge source="ZWE" target="PAK">
      <data key="d0">374858</data>
    </edge>
    <edge source="ZWE" target="IND">
      <data key="d0">1569744</data>
    </edge>
    <edge source="ZWE" target="ZAF">
      <data key="d0">236297</data>
    </edge>
    <edge source="ZWE" target="ESP">
      <data key="d0">307879</data>
    </edge>
    <edge source="MKD" target="ALB">
      <data key="d0">24556</data>
    </edge>
    <edge source="MKD" target="BGR">
      <data key="d0">173468</data>
    </edge>
    <edge source="MKD" target="HRV">
      <data key="d0">143086</data>
    </edge>
    <edge source="MKD" target="SAU">
      <data key="d0">16601</data>
    </edge>
    <edge source="MKD" target="SRB">
      <data key="d0">3140696</data>
    </edge>
    <edge source="ARM" target="AUS">
      <data key="d0">17840</data>
    </edge>
    <edge source="ARM" target="GEO">
      <data key="d0">24476</data>
    </edge>
    <edge source="ARM" target="RUS">
      <data key="d0">31073</data>
    </edge>
    <edge source="ARM" target="UKR">
      <data key="d0">911400</data>
    </edge>
    <edge source="CMR" target="CAF">
      <data key="d0">112480</data>
    </edge>
    <edge source="BEN" target="GHA">
      <data key="d0">15606</data>
    </edge>
    <edge source="BEN" target="NER">
      <data key="d0">47068</data>
    </edge>
    <edge source="BEN" target="BFA">
      <data key="d0">159046</data>
    </edge>
    <edge source="GHA" target="BRA">
      <data key="d0">39082</data>
    </edge>
    <edge source="GHA" target="BEN">
      <data key="d0">30842</data>
    </edge>
    <edge source="GHA" target="NER">
      <data key="d0">34339</data>
    </edge>
    <edge source="GHA" target="TGO">
      <data key="d0">376012</data>
    </edge>
    <edge source="GHA" target="BFA">
      <data key="d0">15517</data>
    </edge>
    <edge source="GHA" target="URY">
      <data key="d0">17107</data>
    </edge>
    <edge source="CIV" target="CMR">
      <data key="d0">319745</data>
    </edge>
    <edge source="CIV" target="CAF">
      <data key="d0">14044</data>
    </edge>
    <edge source="CIV" target="BEN">
      <data key="d0">64723</data>
    </edge>
    <edge source="CIV" target="FRA">
      <data key="d0">48353</data>
    </edge>
    <edge source="CIV" target="GMB">
      <data key="d0">91117</data>
    </edge>
    <edge source="CIV" target="GHA">
      <data key="d0">5254227</data>
    </edge>
    <edge source="CIV" target="ITA">
      <data key="d0">12848</data>
    </edge>
    <edge source="CIV" target="MRT">
      <data key="d0">16041</data>
    </edge>
    <edge source="CIV" target="NER">
      <data key="d0">770500</data>
    </edge>
    <edge source="CIV" target="SEN">
      <data key="d0">748177</data>
    </edge>
    <edge source="CIV" target="ESP">
      <data key="d0">153161</data>
    </edge>
    <edge source="CIV" target="TGO">
      <data key="d0">790405</data>
    </edge>
    <edge source="CIV" target="TZA">
      <data key="d0">17614</data>
    </edge>
    <edge source="CIV" target="USA">
      <data key="d0">119846</data>
    </edge>
    <edge source="CIV" target="BFA">
      <data key="d0">3403843</data>
    </edge>
    <edge source="MDG" target="FRA">
      <data key="d0">39053</data>
    </edge>
    <edge source="SEN" target="FRA">
      <data key="d0">231031</data>
    </edge>
    <edge source="SEN" target="GMB">
      <data key="d0">458566</data>
    </edge>
    <edge source="SEN" target="MRT">
      <data key="d0">150533</data>
    </edge>
    <edge source="TGO" target="BEN">
      <data key="d0">17599</data>
    </edge>
    <edge source="TGO" target="FRA">
      <data key="d0">19705</data>
    </edge>
    <edge source="TGO" target="IDN">
      <data key="d0">171411</data>
    </edge>
    <edge source="BWA" target="MWI">
      <data key="d0">226264</data>
    </edge>
    <edge source="BWA" target="ZAF">
      <data key="d0">1144987</data>
    </edge>
    <edge source="MWI" target="MOZ">
      <data key="d0">10733</data>
    </edge>
    <edge source="KGZ" target="CHN">
      <data key="d0">553250</data>
    </edge>
    <edge source="KGZ" target="KAZ">
      <data key="d0">34992</data>
    </edge>
    <edge source="KGZ" target="RUS">
      <data key="d0">18242</data>
    </edge>
    <edge source="PSE" target="ISR">
      <data key="d0">2188659</data>
    </edge>
    <edge source="MOZ" target="ZWE">
      <data key="d0">21739</data>
    </edge>
    <edge source="NAM" target="RUS">
      <data key="d0">19919</data>
    </edge>
    <edge source="NAM" target="ZAF">
      <data key="d0">62361</data>
    </edge>
  </graph>
</graphml>
