# Supplementary material for: Core-periphery structure in sectoral international trade networks: A new approach to an old theory
Source: PLoS One. 2020 Apr 2;15(4):e0229547. doi: 10.1371/journal.pone.0229547 (PMC7117750; doi:10.1371/journal.pone.0229547)
Supplement: S8 File — (ZIP) [file pone.0229547.s008.zip › S8_File/Networks 2000/54-MEDICINAL,PHARM.PRODUCTS.graphml]

<?xml version='1.0' encoding='utf-8'?>
<graphml xmlns="http://graphml.graphdrawing.org/xmlns" xmlns:xsi="http://www.w3.org/2001/XMLSchema-instance" xsi:schemaLocation="http://graphml.graphdrawing.org/xmlns http://graphml.graphdrawing.org/xmlns/1.0/graphml.xsd">
  <key attr.name="weight" attr.type="long" for="edge" id="d0" />
  <graph edgedefault="directed">
    <node id="ALB" />
    <node id="DEU" />
    <node id="NLD" />
    <node id="SRB" />
    <node id="DZA" />
    <node id="FRA" />
    <node id="MAR" />
    <node id="AZE" />
    <node id="BLR" />
    <node id="GEO" />
    <node id="KAZ" />
    <node id="LVA" />
    <node id="ROU" />
    <node id="UKR" />
    <node id="ARG" />
    <node id="AUS" />
    <node id="AUT" />
    <node id="BEL" />
    <node id="BOL" />
    <node id="BRA" />
    <node id="CAN" />
    <node id="CHL" />
    <node id="CHN" />
    <node id="COL" />
    <node id="CRI" />
    <node id="DNK" />
    <node id="ECU" />
    <node id="SLV" />
    <node id="GTM" />
    <node id="HND" />
    <node id="HUN" />
    <node id="ISR" />
    <node id="ITA" />
    <node id="JPN" />
    <node id="JOR" />
    <node id="KOR" />
    <node id="LBN" />
    <node id="MYS" />
    <node id="MUS" />
    <node id="MEX" />
    <node id="NZL" />
    <node id="NIC" />
    <node id="PAK" />
    <node id="PAN" />
    <node id="PRY" />
    <node id="PER" />
    <node id="PHL" />
    <node id="PRT" />
    <node id="IND" />
    <node id="SGP" />
    <node id="SVN" />
    <node id="ZAF" />
    <node id="ESP" />
    <node id="CHE" />
    <node id="THA" />
    <node id="ARE" />
    <node id="TUN" />
    <node id="TUR" />
    <node id="EGY" />
    <node id="GBR" />
    <node id="USA" />
    <node id="URY" />
    <node id="KHM" />
    <node id="LKA" />
    <node id="HRV" />
    <node id="CZE" />
    <node id="FIN" />
    <node id="GRC" />
    <node id="HKG" />
    <node id="IDN" />
    <node id="IRL" />
    <node id="JAM" />
    <node id="OMN" />
    <node id="NOR" />
    <node id="POL" />
    <node id="SAU" />
    <node id="VNM" />
    <node id="SWE" />
    <node id="MKD" />
    <node id="TZA" />
    <node id="BFA" />
    <node id="ARM" />
    <node id="BWA" />
    <node id="BGR" />
    <node id="CMR" />
    <node id="BEN" />
    <node id="EST" />
    <node id="GHA" />
    <node id="CIV" />
    <node id="KGZ" />
    <node id="LTU" />
    <node id="MDG" />
    <node id="MWI" />
    <node id="MDA" />
    <node id="RUS" />
    <node id="SEN" />
    <node id="SVK" />
    <node id="ZWE" />
    <node id="TGO" />
    <node id="BDI" />
    <node id="CAF" />
    <node id="ETH" />
    <node id="GMB" />
    <node id="MRT" />
    <node id="MOZ" />
    <node id="NAM" />
    <node id="NER" />
    <node id="UGA" />
    <node id="PSE" />
    <edge source="ALB" target="DEU">
      <data key="d0">185237</data>
    </edge>
    <edge source="ALB" target="NLD">
      <data key="d0">67649</data>
    </edge>
    <edge source="ALB" target="SRB">
      <data key="d0">63880</data>
    </edge>
    <edge source="DEU" target="ALB">
      <data key="d0">502000</data>
    </edge>
    <edge source="DEU" target="DZA">
      <data key="d0">4756000</data>
    </edge>
    <edge source="DEU" target="AZE">
      <data key="d0">1578000</data>
    </edge>
    <edge source="DEU" target="ARG">
      <data key="d0">68916000</data>
    </edge>
    <edge source="DEU" target="AUS">
      <data key="d0">213410000</data>
    </edge>
    <edge source="DEU" target="AUT">
      <data key="d0">498083000</data>
    </edge>
    <edge source="DEU" target="ARM">
      <data key="d0">487000</data>
    </edge>
    <edge source="DEU" target="BEL">
      <data key="d0">483029000</data>
    </edge>
    <edge source="DEU" target="BOL">
      <data key="d0">642000</data>
    </edge>
    <edge source="DEU" target="BWA">
      <data key="d0">113000</data>
    </edge>
    <edge source="DEU" target="BRA">
      <data key="d0">176925000</data>
    </edge>
    <edge source="DEU" target="BGR">
      <data key="d0">28780000</data>
    </edge>
    <edge source="DEU" target="BDI">
      <data key="d0">150000</data>
    </edge>
    <edge source="DEU" target="BLR">
      <data key="d0">7780000</data>
    </edge>
    <edge source="DEU" target="KHM">
      <data key="d0">582000</data>
    </edge>
    <edge source="DEU" target="CMR">
      <data key="d0">82000</data>
    </edge>
    <edge source="DEU" target="CAN">
      <data key="d0">256792000</data>
    </edge>
    <edge source="DEU" target="CAF">
      <data key="d0">32000</data>
    </edge>
    <edge source="DEU" target="LKA">
      <data key="d0">2774000</data>
    </edge>
    <edge source="DEU" target="CHL">
      <data key="d0">14309000</data>
    </edge>
    <edge source="DEU" target="CHN">
      <data key="d0">78607000</data>
    </edge>
    <edge source="DEU" target="COL">
      <data key="d0">39439000</data>
    </edge>
    <edge source="DEU" target="CRI">
      <data key="d0">2750000</data>
    </edge>
    <edge source="DEU" target="HRV">
      <data key="d0">31369000</data>
    </edge>
    <edge source="DEU" target="CZE">
      <data key="d0">161701000</data>
    </edge>
    <edge source="DEU" target="BEN">
      <data key="d0">232000</data>
    </edge>
    <edge source="DEU" target="DNK">
      <data key="d0">128931000</data>
    </edge>
    <edge source="DEU" target="ECU">
      <data key="d0">7257000</data>
    </edge>
    <edge source="DEU" target="SLV">
      <data key="d0">7411000</data>
    </edge>
    <edge source="DEU" target="ETH">
      <data key="d0">1026000</data>
    </edge>
    <edge source="DEU" target="EST">
      <data key="d0">13121000</data>
    </edge>
    <edge source="DEU" target="FIN">
      <data key="d0">75737000</data>
    </edge>
    <edge source="DEU" target="FRA">
      <data key="d0">951399000</data>
    </edge>
    <edge source="DEU" target="GEO">
      <data key="d0">5439000</data>
    </edge>
    <edge source="DEU" target="GMB">
      <data key="d0">356000</data>
    </edge>
    <edge source="DEU" target="PSE">
      <data key="d0">512000</data>
    </edge>
    <edge source="DEU" target="GHA">
      <data key="d0">913000</data>
    </edge>
    <edge source="DEU" target="GRC">
      <data key="d0">164035000</data>
    </edge>
    <edge source="DEU" target="GTM">
      <data key="d0">5788000</data>
    </edge>
    <edge source="DEU" target="HND">
      <data key="d0">1527000</data>
    </edge>
    <edge source="DEU" target="HKG">
      <data key="d0">59709000</data>
    </edge>
    <edge source="DEU" target="HUN">
      <data key="d0">93145000</data>
    </edge>
    <edge source="DEU" target="IDN">
      <data key="d0">24922000</data>
    </edge>
    <edge source="DEU" target="IRL">
      <data key="d0">117196000</data>
    </edge>
    <edge source="DEU" target="ISR">
      <data key="d0">75147000</data>
    </edge>
    <edge source="DEU" target="ITA">
      <data key="d0">807720000</data>
    </edge>
    <edge source="DEU" target="CIV">
      <data key="d0">456000</data>
    </edge>
    <edge source="DEU" target="JAM">
      <data key="d0">846000</data>
    </edge>
    <edge source="DEU" target="JPN">
      <data key="d0">730807000</data>
    </edge>
    <edge source="DEU" target="KAZ">
      <data key="d0">7706000</data>
    </edge>
    <edge source="DEU" target="JOR">
      <data key="d0">16298000</data>
    </edge>
    <edge source="DEU" target="KOR">
      <data key="d0">54990000</data>
    </edge>
    <edge source="DEU" target="KGZ">
      <data key="d0">314000</data>
    </edge>
    <edge source="DEU" target="LBN">
      <data key="d0">31593000</data>
    </edge>
    <edge source="DEU" target="LVA">
      <data key="d0">17823000</data>
    </edge>
    <edge source="DEU" target="LTU">
      <data key="d0">36796000</data>
    </edge>
    <edge source="DEU" target="MDG">
      <data key="d0">77000</data>
    </edge>
    <edge source="DEU" target="MWI">
      <data key="d0">280000</data>
    </edge>
    <edge source="DEU" target="MYS">
      <data key="d0">15300000</data>
    </edge>
    <edge source="DEU" target="MRT">
      <data key="d0">27000</data>
    </edge>
    <edge source="DEU" target="MUS">
      <data key="d0">845000</data>
    </edge>
    <edge source="DEU" target="MEX">
      <data key="d0">95892000</data>
    </edge>
    <edge source="DEU" target="MDA">
      <data key="d0">1274000</data>
    </edge>
    <edge source="DEU" target="MAR">
      <data key="d0">4483000</data>
    </edge>
    <edge source="DEU" target="MOZ">
      <data key="d0">659000</data>
    </edge>
    <edge source="DEU" target="OMN">
      <data key="d0">5508000</data>
    </edge>
    <edge source="DEU" target="NAM">
      <data key="d0">39000</data>
    </edge>
    <edge source="DEU" target="NLD">
      <data key="d0">400160000</data>
    </edge>
    <edge source="DEU" target="NZL">
      <data key="d0">19392000</data>
    </edge>
    <edge source="DEU" target="NIC">
      <data key="d0">551000</data>
    </edge>
    <edge source="DEU" target="NER">
      <data key="d0">34000</data>
    </edge>
    <edge source="DEU" target="NOR">
      <data key="d0">50002000</data>
    </edge>
    <edge source="DEU" target="PAK">
      <data key="d0">27492000</data>
    </edge>
    <edge source="DEU" target="PAN">
      <data key="d0">16955000</data>
    </edge>
    <edge source="DEU" target="PRY">
      <data key="d0">1453000</data>
    </edge>
    <edge source="DEU" target="PER">
      <data key="d0">5857000</data>
    </edge>
    <edge source="DEU" target="PHL">
      <data key="d0">28672000</data>
    </edge>
    <edge source="DEU" target="POL">
      <data key="d0">250378000</data>
    </edge>
    <edge source="DEU" target="PRT">
      <data key="d0">132524000</data>
    </edge>
    <edge source="DEU" target="ROU">
      <data key="d0">52386000</data>
    </edge>
    <edge source="DEU" target="RUS">
      <data key="d0">165934000</data>
    </edge>
    <edge source="DEU" target="SAU">
      <data key="d0">128025000</data>
    </edge>
    <edge source="DEU" target="SEN">
      <data key="d0">206000</data>
    </edge>
    <edge source="DEU" target="IND">
      <data key="d0">33727000</data>
    </edge>
    <edge source="DEU" target="SGP">
      <data key="d0">58415000</data>
    </edge>
    <edge source="DEU" target="SVK">
      <data key="d0">54941000</data>
    </edge>
    <edge source="DEU" target="VNM">
      <data key="d0">10291000</data>
    </edge>
    <edge source="DEU" target="SVN">
      <data key="d0">45427000</data>
    </edge>
    <edge source="DEU" target="ZAF">
      <data key="d0">117679000</data>
    </edge>
    <edge source="DEU" target="ZWE">
      <data key="d0">717000</data>
    </edge>
    <edge source="DEU" target="ESP">
      <data key="d0">500005000</data>
    </edge>
    <edge source="DEU" target="SWE">
      <data key="d0">254301000</data>
    </edge>
    <edge source="DEU" target="CHE">
      <data key="d0">1645754000</data>
    </edge>
    <edge source="DEU" target="THA">
      <data key="d0">33924000</data>
    </edge>
    <edge source="DEU" target="TGO">
      <data key="d0">243000</data>
    </edge>
    <edge source="DEU" target="ARE">
      <data key="d0">29421000</data>
    </edge>
    <edge source="DEU" target="TUN">
      <data key="d0">4263000</data>
    </edge>
    <edge source="DEU" target="TUR">
      <data key="d0">174492000</data>
    </edge>
    <edge source="DEU" target="UGA">
      <data key="d0">1198000</data>
    </edge>
    <edge source="DEU" target="UKR">
      <data key="d0">34882000</data>
    </edge>
    <edge source="DEU" target="MKD">
      <data key="d0">2723000</data>
    </edge>
    <edge source="DEU" target="EGY">
      <data key="d0">46987000</data>
    </edge>
    <edge source="DEU" target="GBR">
      <data key="d0">711334000</data>
    </edge>
    <edge source="DEU" target="TZA">
      <data key="d0">1318000</data>
    </edge>
    <edge source="DEU" target="USA">
      <data key="d0">1853905000</data>
    </edge>
    <edge source="DEU" target="BFA">
      <data key="d0">59000</data>
    </edge>
    <edge source="DEU" target="URY">
      <data key="d0">19044000</data>
    </edge>
    <edge source="DEU" target="SRB">
      <data key="d0">10205000</data>
    </edge>
    <edge source="NLD" target="ALB">
      <data key="d0">210798</data>
    </edge>
    <edge source="NLD" target="DZA">
      <data key="d0">12352372</data>
    </edge>
    <edge source="NLD" target="AZE">
      <data key="d0">103098</data>
    </edge>
    <edge source="NLD" target="ARG">
      <data key="d0">31427255</data>
    </edge>
    <edge source="NLD" target="AUS">
      <data key="d0">44179130</data>
    </edge>
    <edge source="NLD" target="AUT">
      <data key="d0">117033180</data>
    </edge>
    <edge source="NLD" target="ARM">
      <data key="d0">121508</data>
    </edge>
    <edge source="NLD" target="BEL">
      <data key="d0">203025720</data>
    </edge>
    <edge source="NLD" target="BOL">
      <data key="d0">878170</data>
    </edge>
    <edge source="NLD" target="BRA">
      <data key="d0">46469368</data>
    </edge>
    <edge source="NLD" target="BGR">
      <data key="d0">7481935</data>
    </edge>
    <edge source="NLD" target="BDI">
      <data key="d0">226446</data>
    </edge>
    <edge source="NLD" target="BLR">
      <data key="d0">1558430</data>
    </edge>
    <edge source="NLD" target="KHM">
      <data key="d0">648962</data>
    </edge>
    <edge source="NLD" target="CMR">
      <data key="d0">1149721</data>
    </edge>
    <edge source="NLD" target="CAN">
      <data key="d0">36704560</data>
    </edge>
    <edge source="NLD" target="CAF">
      <data key="d0">209877</data>
    </edge>
    <edge source="NLD" target="LKA">
      <data key="d0">4236204</data>
    </edge>
    <edge source="NLD" target="CHL">
      <data key="d0">9805311</data>
    </edge>
    <edge source="NLD" target="CHN">
      <data key="d0">7139504</data>
    </edge>
    <edge source="NLD" target="COL">
      <data key="d0">10898881</data>
    </edge>
    <edge source="NLD" target="CRI">
      <data key="d0">9600957</data>
    </edge>
    <edge source="NLD" target="HRV">
      <data key="d0">16718368</data>
    </edge>
    <edge source="NLD" target="CZE">
      <data key="d0">34484281</data>
    </edge>
    <edge source="NLD" target="BEN">
      <data key="d0">427118</data>
    </edge>
    <edge source="NLD" target="DNK">
      <data key="d0">49910248</data>
    </edge>
    <edge source="NLD" target="ECU">
      <data key="d0">4340222</data>
    </edge>
    <edge source="NLD" target="SLV">
      <data key="d0">2643715</data>
    </edge>
    <edge source="NLD" target="ETH">
      <data key="d0">1406545</data>
    </edge>
    <edge source="NLD" target="EST">
      <data key="d0">3376444</data>
    </edge>
    <edge source="NLD" target="FIN">
      <data key="d0">96435767</data>
    </edge>
    <edge source="NLD" target="FRA">
      <data key="d0">403813672</data>
    </edge>
    <edge source="NLD" target="GEO">
      <data key="d0">1401942</data>
    </edge>
    <edge source="NLD" target="GMB">
      <data key="d0">1168132</data>
    </edge>
    <edge source="NLD" target="PSE">
      <data key="d0">386616</data>
    </edge>
    <edge source="NLD" target="DEU">
      <data key="d0">532741729</data>
    </edge>
    <edge source="NLD" target="GHA">
      <data key="d0">910388</data>
    </edge>
    <edge source="NLD" target="GRC">
      <data key="d0">47412895</data>
    </edge>
    <edge source="NLD" target="GTM">
      <data key="d0">341511</data>
    </edge>
    <edge source="NLD" target="HND">
      <data key="d0">3135269</data>
    </edge>
    <edge source="NLD" target="HKG">
      <data key="d0">12206931</data>
    </edge>
    <edge source="NLD" target="HUN">
      <data key="d0">32308187</data>
    </edge>
    <edge source="NLD" target="IDN">
      <data key="d0">5280066</data>
    </edge>
    <edge source="NLD" target="IRL">
      <data key="d0">21274911</data>
    </edge>
    <edge source="NLD" target="ISR">
      <data key="d0">39114464</data>
    </edge>
    <edge source="NLD" target="ITA">
      <data key="d0">249153578</data>
    </edge>
    <edge source="NLD" target="CIV">
      <data key="d0">1777512</data>
    </edge>
    <edge source="NLD" target="JPN">
      <data key="d0">64856627</data>
    </edge>
    <edge source="NLD" target="KAZ">
      <data key="d0">842270</data>
    </edge>
    <edge source="NLD" target="JOR">
      <data key="d0">8920697</data>
    </edge>
    <edge source="NLD" target="KOR">
      <data key="d0">14362774</data>
    </edge>
    <edge source="NLD" target="KGZ">
      <data key="d0">64436</data>
    </edge>
    <edge source="NLD" target="LBN">
      <data key="d0">14421687</data>
    </edge>
    <edge source="NLD" target="LVA">
      <data key="d0">3184977</data>
    </edge>
    <edge source="NLD" target="LTU">
      <data key="d0">4902655</data>
    </edge>
    <edge source="NLD" target="MDG">
      <data key="d0">317577</data>
    </edge>
    <edge source="NLD" target="MWI">
      <data key="d0">468541</data>
    </edge>
    <edge source="NLD" target="MYS">
      <data key="d0">8152989</data>
    </edge>
    <edge source="NLD" target="MRT">
      <data key="d0">350716</data>
    </edge>
    <edge source="NLD" target="MUS">
      <data key="d0">260505</data>
    </edge>
    <edge source="NLD" target="MEX">
      <data key="d0">53970633</data>
    </edge>
    <edge source="NLD" target="MDA">
      <data key="d0">210798</data>
    </edge>
    <edge source="NLD" target="MAR">
      <data key="d0">6177567</data>
    </edge>
    <edge source="NLD" target="MOZ">
      <data key="d0">625949</data>
    </edge>
    <edge source="NLD" target="OMN">
      <data key="d0">2627146</data>
    </edge>
    <edge source="NLD" target="NAM">
      <data key="d0">141759</data>
    </edge>
    <edge source="NLD" target="NZL">
      <data key="d0">8694251</data>
    </edge>
    <edge source="NLD" target="NIC">
      <data key="d0">41423</data>
    </edge>
    <edge source="NLD" target="NER">
      <data key="d0">192387</data>
    </edge>
    <edge source="NLD" target="NOR">
      <data key="d0">89445387</data>
    </edge>
    <edge source="NLD" target="PAK">
      <data key="d0">10781976</data>
    </edge>
    <edge source="NLD" target="PAN">
      <data key="d0">651724</data>
    </edge>
    <edge source="NLD" target="PRY">
      <data key="d0">749298</data>
    </edge>
    <edge source="NLD" target="PER">
      <data key="d0">3925991</data>
    </edge>
    <edge source="NLD" target="PHL">
      <data key="d0">8649146</data>
    </edge>
    <edge source="NLD" target="POL">
      <data key="d0">122230400</data>
    </edge>
    <edge source="NLD" target="PRT">
      <data key="d0">93436734</data>
    </edge>
    <edge source="NLD" target="ROU">
      <data key="d0">16730335</data>
    </edge>
    <edge source="NLD" target="RUS">
      <data key="d0">32121322</data>
    </edge>
    <edge source="NLD" target="SAU">
      <data key="d0">61496753</data>
    </edge>
    <edge source="NLD" target="SEN">
      <data key="d0">393059</data>
    </edge>
    <edge source="NLD" target="IND">
      <data key="d0">7699176</data>
    </edge>
    <edge source="NLD" target="SGP">
      <data key="d0">54039672</data>
    </edge>
    <edge source="NLD" target="SVK">
      <data key="d0">12005339</data>
    </edge>
    <edge source="NLD" target="VNM">
      <data key="d0">4145993</data>
    </edge>
    <edge source="NLD" target="SVN">
      <data key="d0">25544253</data>
    </edge>
    <edge source="NLD" target="ZAF">
      <data key="d0">50663228</data>
    </edge>
    <edge source="NLD" target="ZWE">
      <data key="d0">318498</data>
    </edge>
    <edge source="NLD" target="ESP">
      <data key="d0">173962344</data>
    </edge>
    <edge source="NLD" target="SWE">
      <data key="d0">163605645</data>
    </edge>
    <edge source="NLD" target="CHE">
      <data key="d0">167573980</data>
    </edge>
    <edge source="NLD" target="THA">
      <data key="d0">15670824</data>
    </edge>
    <edge source="NLD" target="TGO">
      <data key="d0">156487</data>
    </edge>
    <edge source="NLD" target="ARE">
      <data key="d0">19879412</data>
    </edge>
    <edge source="NLD" target="TUN">
      <data key="d0">3336862</data>
    </edge>
    <edge source="NLD" target="TUR">
      <data key="d0">35875177</data>
    </edge>
    <edge source="NLD" target="UGA">
      <data key="d0">1489391</data>
    </edge>
    <edge source="NLD" target="UKR">
      <data key="d0">7539006</data>
    </edge>
    <edge source="NLD" target="MKD">
      <data key="d0">260505</data>
    </edge>
    <edge source="NLD" target="EGY">
      <data key="d0">27279421</data>
    </edge>
    <edge source="NLD" target="GBR">
      <data key="d0">368004772</data>
    </edge>
    <edge source="NLD" target="TZA">
      <data key="d0">1503199</data>
    </edge>
    <edge source="NLD" target="USA">
      <data key="d0">150792096</data>
    </edge>
    <edge source="NLD" target="BFA">
      <data key="d0">246698</data>
    </edge>
    <edge source="NLD" target="URY">
      <data key="d0">5747687</data>
    </edge>
    <edge source="NLD" target="SRB">
      <data key="d0">1717678</data>
    </edge>
    <edge source="SRB" target="DZA">
      <data key="d0">737000</data>
    </edge>
    <edge source="SRB" target="AZE">
      <data key="d0">47000</data>
    </edge>
    <edge source="SRB" target="ARM">
      <data key="d0">68000</data>
    </edge>
    <edge source="SRB" target="BGR">
      <data key="d0">388000</data>
    </edge>
    <edge source="SRB" target="BLR">
      <data key="d0">115000</data>
    </edge>
    <edge source="SRB" target="CZE">
      <data key="d0">138000</data>
    </edge>
    <edge source="SRB" target="EST">
      <data key="d0">38000</data>
    </edge>
    <edge source="SRB" target="FRA">
      <data key="d0">3449000</data>
    </edge>
    <edge source="SRB" target="GEO">
      <data key="d0">150000</data>
    </edge>
    <edge source="SRB" target="DEU">
      <data key="d0">552000</data>
    </edge>
    <edge source="SRB" target="ITA">
      <data key="d0">435000</data>
    </edge>
    <edge source="SRB" target="MDA">
      <data key="d0">314000</data>
    </edge>
    <edge source="SRB" target="ROU">
      <data key="d0">1090000</data>
    </edge>
    <edge source="SRB" target="RUS">
      <data key="d0">22933000</data>
    </edge>
    <edge source="SRB" target="IND">
      <data key="d0">2851000</data>
    </edge>
    <edge source="SRB" target="CHE">
      <data key="d0">1362000</data>
    </edge>
    <edge source="SRB" target="UKR">
      <data key="d0">511000</data>
    </edge>
    <edge source="SRB" target="MKD">
      <data key="d0">3378000</data>
    </edge>
    <edge source="DZA" target="FRA">
      <data key="d0">25121</data>
    </edge>
    <edge source="DZA" target="MAR">
      <data key="d0">256483</data>
    </edge>
    <edge source="FRA" target="ALB">
      <data key="d0">1739816</data>
    </edge>
    <edge source="FRA" target="DZA">
      <data key="d0">303687396</data>
    </edge>
    <edge source="FRA" target="AZE">
      <data key="d0">1049620</data>
    </edge>
    <edge source="FRA" target="ARG">
      <data key="d0">46510261</data>
    </edge>
    <edge source="FRA" target="AUS">
      <data key="d0">114735283</data>
    </edge>
    <edge source="FRA" target="AUT">
      <data key="d0">121198599</data>
    </edge>
    <edge source="FRA" target="ARM">
      <data key="d0">1879709</data>
    </edge>
    <edge source="FRA" target="BEL">
      <data key="d0">898593017</data>
    </edge>
    <edge source="FRA" target="BOL">
      <data key="d0">1648380</data>
    </edge>
    <edge source="FRA" target="BWA">
      <data key="d0">629519</data>
    </edge>
    <edge source="FRA" target="BRA">
      <data key="d0">114795678</data>
    </edge>
    <edge source="FRA" target="BGR">
      <data key="d0">16536607</data>
    </edge>
    <edge source="FRA" target="BDI">
      <data key="d0">1748524</data>
    </edge>
    <edge source="FRA" target="BLR">
      <data key="d0">3164732</data>
    </edge>
    <edge source="FRA" target="KHM">
      <data key="d0">16012289</data>
    </edge>
    <edge source="FRA" target="CMR">
      <data key="d0">45272291</data>
    </edge>
    <edge source="FRA" target="CAN">
      <data key="d0">70853917</data>
    </edge>
    <edge source="FRA" target="CAF">
      <data key="d0">9743502</data>
    </edge>
    <edge source="FRA" target="LKA">
      <data key="d0">2376077</data>
    </edge>
    <edge source="FRA" target="CHL">
      <data key="d0">16937606</data>
    </edge>
    <edge source="FRA" target="CHN">
      <data key="d0">43106335</data>
    </edge>
    <edge source="FRA" target="COL">
      <data key="d0">19816652</data>
    </edge>
    <edge source="FRA" target="CRI">
      <data key="d0">2341384</data>
    </edge>
    <edge source="FRA" target="HRV">
      <data key="d0">4210138</data>
    </edge>
    <edge source="FRA" target="CZE">
      <data key="d0">91799828</data>
    </edge>
    <edge source="FRA" target="BEN">
      <data key="d0">27284784</data>
    </edge>
    <edge source="FRA" target="DNK">
      <data key="d0">57993438</data>
    </edge>
    <edge source="FRA" target="ECU">
      <data key="d0">4080077</data>
    </edge>
    <edge source="FRA" target="SLV">
      <data key="d0">1867349</data>
    </edge>
    <edge source="FRA" target="ETH">
      <data key="d0">4066452</data>
    </edge>
    <edge source="FRA" target="EST">
      <data key="d0">1509470</data>
    </edge>
    <edge source="FRA" target="FIN">
      <data key="d0">22306217</data>
    </edge>
    <edge source="FRA" target="GEO">
      <data key="d0">2801936</data>
    </edge>
    <edge source="FRA" target="GMB">
      <data key="d0">11798</data>
    </edge>
    <edge source="FRA" target="PSE">
      <data key="d0">682471</data>
    </edge>
    <edge source="FRA" target="DEU">
      <data key="d0">1027422956</data>
    </edge>
    <edge source="FRA" target="GHA">
      <data key="d0">12561029</data>
    </edge>
    <edge source="FRA" target="GRC">
      <data key="d0">176620869</data>
    </edge>
    <edge source="FRA" target="GTM">
      <data key="d0">5360745</data>
    </edge>
    <edge source="FRA" target="HND">
      <data key="d0">2800532</data>
    </edge>
    <edge source="FRA" target="HKG">
      <data key="d0">36126424</data>
    </edge>
    <edge source="FRA" target="HUN">
      <data key="d0">73899684</data>
    </edge>
    <edge source="FRA" target="IDN">
      <data key="d0">10591569</data>
    </edge>
    <edge source="FRA" target="IRL">
      <data key="d0">134674973</data>
    </edge>
    <edge source="FRA" target="ISR">
      <data key="d0">35191556</data>
    </edge>
    <edge source="FRA" target="ITA">
      <data key="d0">701664325</data>
    </edge>
    <edge source="FRA" target="CIV">
      <data key="d0">77405299</data>
    </edge>
    <edge source="FRA" target="JAM">
      <data key="d0">1286989</data>
    </edge>
    <edge source="FRA" target="JPN">
      <data key="d0">154966363</data>
    </edge>
    <edge source="FRA" target="KAZ">
      <data key="d0">3932599</data>
    </edge>
    <edge source="FRA" target="JOR">
      <data key="d0">8678151</data>
    </edge>
    <edge source="FRA" target="KOR">
      <data key="d0">37102446</data>
    </edge>
    <edge source="FRA" target="KGZ">
      <data key="d0">154220</data>
    </edge>
    <edge source="FRA" target="LBN">
      <data key="d0">42039017</data>
    </edge>
    <edge source="FRA" target="LVA">
      <data key="d0">8038519</data>
    </edge>
    <edge source="FRA" target="LTU">
      <data key="d0">8485166</data>
    </edge>
    <edge source="FRA" target="MDG">
      <data key="d0">14730918</data>
    </edge>
    <edge source="FRA" target="MWI">
      <data key="d0">1972550</data>
    </edge>
    <edge source="FRA" target="MYS">
      <data key="d0">21531607</data>
    </edge>
    <edge source="FRA" target="MRT">
      <data key="d0">5492773</data>
    </edge>
    <edge source="FRA" target="MUS">
      <data key="d0">9461890</data>
    </edge>
    <edge source="FRA" target="MEX">
      <data key="d0">91205984</data>
    </edge>
    <edge source="FRA" target="MDA">
      <data key="d0">521931</data>
    </edge>
    <edge source="FRA" target="MAR">
      <data key="d0">75264485</data>
    </edge>
    <edge source="FRA" target="MOZ">
      <data key="d0">113628</data>
    </edge>
    <edge source="FRA" target="OMN">
      <data key="d0">2951100</data>
    </edge>
    <edge source="FRA" target="NAM">
      <data key="d0">176973</data>
    </edge>
    <edge source="FRA" target="NLD">
      <data key="d0">452872071</data>
    </edge>
    <edge source="FRA" target="NZL">
      <data key="d0">6039424</data>
    </edge>
    <edge source="FRA" target="NIC">
      <data key="d0">568562</data>
    </edge>
    <edge source="FRA" target="NER">
      <data key="d0">5039946</data>
    </edge>
    <edge source="FRA" target="NOR">
      <data key="d0">20067083</data>
    </edge>
    <edge source="FRA" target="PAK">
      <data key="d0">20251501</data>
    </edge>
    <edge source="FRA" target="PAN">
      <data key="d0">14842018</data>
    </edge>
    <edge source="FRA" target="PRY">
      <data key="d0">1387274</data>
    </edge>
    <edge source="FRA" target="PER">
      <data key="d0">4283175</data>
    </edge>
    <edge source="FRA" target="PHL">
      <data key="d0">24945366</data>
    </edge>
    <edge source="FRA" target="POL">
      <data key="d0">191095456</data>
    </edge>
    <edge source="FRA" target="PRT">
      <data key="d0">112629441</data>
    </edge>
    <edge source="FRA" target="ROU">
      <data key="d0">37204136</data>
    </edge>
    <edge source="FRA" target="RUS">
      <data key="d0">116098258</data>
    </edge>
    <edge source="FRA" target="SAU">
      <data key="d0">48146702</data>
    </edge>
    <edge source="FRA" target="SEN">
      <data key="d0">41752349</data>
    </edge>
    <edge source="FRA" target="IND">
      <data key="d0">33336005</data>
    </edge>
    <edge source="FRA" target="SGP">
      <data key="d0">45629046</data>
    </edge>
    <edge source="FRA" target="SVK">
      <data key="d0">22598784</data>
    </edge>
    <edge source="FRA" target="VNM">
      <data key="d0">71164744</data>
    </edge>
    <edge source="FRA" target="SVN">
      <data key="d0">7464620</data>
    </edge>
    <edge source="FRA" target="ZAF">
      <data key="d0">61242583</data>
    </edge>
    <edge source="FRA" target="ZWE">
      <data key="d0">383161</data>
    </edge>
    <edge source="FRA" target="ESP">
      <data key="d0">582715112</data>
    </edge>
    <edge source="FRA" target="SWE">
      <data key="d0">98778754</data>
    </edge>
    <edge source="FRA" target="CHE">
      <data key="d0">456853688</data>
    </edge>
    <edge source="FRA" target="THA">
      <data key="d0">31067517</data>
    </edge>
    <edge source="FRA" target="TGO">
      <data key="d0">19735610</data>
    </edge>
    <edge source="FRA" target="ARE">
      <data key="d0">12292058</data>
    </edge>
    <edge source="FRA" target="TUN">
      <data key="d0">114590193</data>
    </edge>
    <edge source="FRA" target="TUR">
      <data key="d0">92127930</data>
    </edge>
    <edge source="FRA" target="UGA">
      <data key="d0">9626222</data>
    </edge>
    <edge source="FRA" target="UKR">
      <data key="d0">13070178</data>
    </edge>
    <edge source="FRA" target="MKD">
      <data key="d0">657189</data>
    </edge>
    <edge source="FRA" target="EGY">
      <data key="d0">40918889</data>
    </edge>
    <edge source="FRA" target="GBR">
      <data key="d0">1065171916</data>
    </edge>
    <edge source="FRA" target="TZA">
      <data key="d0">3825713</data>
    </edge>
    <edge source="FRA" target="USA">
      <data key="d0">864491391</data>
    </edge>
    <edge source="FRA" target="BFA">
      <data key="d0">18728828</data>
    </edge>
    <edge source="FRA" target="URY">
      <data key="d0">5597412</data>
    </edge>
    <edge source="FRA" target="SRB">
      <data key="d0">6771054</data>
    </edge>
    <edge source="MAR" target="DZA">
      <data key="d0">1996871</data>
    </edge>
    <edge source="MAR" target="BEL">
      <data key="d0">118188</data>
    </edge>
    <edge source="MAR" target="CMR">
      <data key="d0">25849</data>
    </edge>
    <edge source="MAR" target="BEN">
      <data key="d0">142873</data>
    </edge>
    <edge source="MAR" target="FRA">
      <data key="d0">4910919</data>
    </edge>
    <edge source="MAR" target="GRC">
      <data key="d0">38684</data>
    </edge>
    <edge source="MAR" target="CIV">
      <data key="d0">474041</data>
    </edge>
    <edge source="MAR" target="LBN">
      <data key="d0">57337</data>
    </edge>
    <edge source="MAR" target="MRT">
      <data key="d0">864759</data>
    </edge>
    <edge source="MAR" target="MUS">
      <data key="d0">56420</data>
    </edge>
    <edge source="MAR" target="NLD">
      <data key="d0">35801</data>
    </edge>
    <edge source="MAR" target="PRT">
      <data key="d0">15831</data>
    </edge>
    <edge source="MAR" target="SEN">
      <data key="d0">484373</data>
    </edge>
    <edge source="MAR" target="CHE">
      <data key="d0">119720</data>
    </edge>
    <edge source="MAR" target="TUN">
      <data key="d0">1281628</data>
    </edge>
    <edge source="MAR" target="GBR">
      <data key="d0">53239</data>
    </edge>
    <edge source="MAR" target="BFA">
      <data key="d0">21579</data>
    </edge>
    <edge source="AZE" target="BLR">
      <data key="d0">26400</data>
    </edge>
    <edge source="AZE" target="GEO">
      <data key="d0">27400</data>
    </edge>
    <edge source="AZE" target="KAZ">
      <data key="d0">17437</data>
    </edge>
    <edge source="AZE" target="LVA">
      <data key="d0">73270</data>
    </edge>
    <edge source="AZE" target="ROU">
      <data key="d0">70367</data>
    </edge>
    <edge source="AZE" target="UKR">
      <data key="d0">20000</data>
    </edge>
    <edge source="BLR" target="AZE">
      <data key="d0">1230700</data>
    </edge>
    <edge source="BLR" target="ARM">
      <data key="d0">287800</data>
    </edge>
    <edge source="BLR" target="EST">
      <data key="d0">10600</data>
    </edge>
    <edge source="BLR" target="GEO">
      <data key="d0">135900</data>
    </edge>
    <edge source="BLR" target="DEU">
      <data key="d0">11200</data>
    </edge>
    <edge source="BLR" target="KAZ">
      <data key="d0">2688800</data>
    </edge>
    <edge source="BLR" target="KGZ">
      <data key="d0">183000</data>
    </edge>
    <edge source="BLR" target="LVA">
      <data key="d0">927700</data>
    </edge>
    <edge source="BLR" target="LTU">
      <data key="d0">780900</data>
    </edge>
    <edge source="BLR" target="MDA">
      <data key="d0">990900</data>
    </edge>
    <edge source="BLR" target="POL">
      <data key="d0">10900</data>
    </edge>
    <edge source="BLR" target="RUS">
      <data key="d0">48745300</data>
    </edge>
    <edge source="BLR" target="IND">
      <data key="d0">78000</data>
    </edge>
    <edge source="BLR" target="UKR">
      <data key="d0">1563000</data>
    </edge>
    <edge source="GEO" target="AZE">
      <data key="d0">705575</data>
    </edge>
    <edge source="GEO" target="ARM">
      <data key="d0">356234</data>
    </edge>
    <edge source="GEO" target="BGR">
      <data key="d0">11100</data>
    </edge>
    <edge source="GEO" target="LTU">
      <data key="d0">2604499</data>
    </edge>
    <edge source="GEO" target="RUS">
      <data key="d0">798434</data>
    </edge>
    <edge source="GEO" target="ESP">
      <data key="d0">16300</data>
    </edge>
    <edge source="GEO" target="UKR">
      <data key="d0">668722</data>
    </edge>
    <edge source="GEO" target="USA">
      <data key="d0">30931</data>
    </edge>
    <edge source="LVA" target="AZE">
      <data key="d0">235022</data>
    </edge>
    <edge source="LVA" target="AUS">
      <data key="d0">19640</data>
    </edge>
    <edge source="LVA" target="AUT">
      <data key="d0">155098</data>
    </edge>
    <edge source="LVA" target="BGR">
      <data key="d0">101096</data>
    </edge>
    <edge source="LVA" target="BLR">
      <data key="d0">3088119</data>
    </edge>
    <edge source="LVA" target="CZE">
      <data key="d0">235968</data>
    </edge>
    <edge source="LVA" target="DNK">
      <data key="d0">13746</data>
    </edge>
    <edge source="LVA" target="EST">
      <data key="d0">13202611</data>
    </edge>
    <edge source="LVA" target="FIN">
      <data key="d0">16716</data>
    </edge>
    <edge source="LVA" target="GEO">
      <data key="d0">396443</data>
    </edge>
    <edge source="LVA" target="DEU">
      <data key="d0">133812</data>
    </edge>
    <edge source="LVA" target="HUN">
      <data key="d0">248470</data>
    </edge>
    <edge source="LVA" target="KAZ">
      <data key="d0">451464</data>
    </edge>
    <edge source="LVA" target="LTU">
      <data key="d0">21226526</data>
    </edge>
    <edge source="LVA" target="MDA">
      <data key="d0">168244</data>
    </edge>
    <edge source="LVA" target="POL">
      <data key="d0">142553</data>
    </edge>
    <edge source="LVA" target="ROU">
      <data key="d0">33082</data>
    </edge>
    <edge source="LVA" target="RUS">
      <data key="d0">9497207</data>
    </edge>
    <edge source="LVA" target="SVK">
      <data key="d0">21649</data>
    </edge>
    <edge source="LVA" target="SVN">
      <data key="d0">12036</data>
    </edge>
    <edge source="LVA" target="ESP">
      <data key="d0">24553</data>
    </edge>
    <edge source="LVA" target="CHE">
      <data key="d0">33698</data>
    </edge>
    <edge source="LVA" target="UKR">
      <data key="d0">3425319</data>
    </edge>
    <edge source="LVA" target="MKD">
      <data key="d0">46329</data>
    </edge>
    <edge source="LVA" target="GBR">
      <data key="d0">146725</data>
    </edge>
    <edge source="LVA" target="USA">
      <data key="d0">64203</data>
    </edge>
    <edge source="LVA" target="SRB">
      <data key="d0">26293</data>
    </edge>
    <edge source="ROU" target="ALB">
      <data key="d0">54000</data>
    </edge>
    <edge source="ROU" target="AZE">
      <data key="d0">20000</data>
    </edge>
    <edge source="ROU" target="AUS">
      <data key="d0">24000</data>
    </edge>
    <edge source="ROU" target="AUT">
      <data key="d0">153000</data>
    </edge>
    <edge source="ROU" target="ARM">
      <data key="d0">37000</data>
    </edge>
    <edge source="ROU" target="BEL">
      <data key="d0">2755000</data>
    </edge>
    <edge source="ROU" target="BRA">
      <data key="d0">63000</data>
    </edge>
    <edge source="ROU" target="BGR">
      <data key="d0">1988000</data>
    </edge>
    <edge source="ROU" target="BLR">
      <data key="d0">53000</data>
    </edge>
    <edge source="ROU" target="GEO">
      <data key="d0">62000</data>
    </edge>
    <edge source="ROU" target="DEU">
      <data key="d0">6237000</data>
    </edge>
    <edge source="ROU" target="GRC">
      <data key="d0">105000</data>
    </edge>
    <edge source="ROU" target="HKG">
      <data key="d0">87000</data>
    </edge>
    <edge source="ROU" target="HUN">
      <data key="d0">273000</data>
    </edge>
    <edge source="ROU" target="IDN">
      <data key="d0">45000</data>
    </edge>
    <edge source="ROU" target="ITA">
      <data key="d0">1217000</data>
    </edge>
    <edge source="ROU" target="JOR">
      <data key="d0">137000</data>
    </edge>
    <edge source="ROU" target="LVA">
      <data key="d0">25000</data>
    </edge>
    <edge source="ROU" target="LTU">
      <data key="d0">92000</data>
    </edge>
    <edge source="ROU" target="MEX">
      <data key="d0">16000</data>
    </edge>
    <edge source="ROU" target="MDA">
      <data key="d0">1505000</data>
    </edge>
    <edge source="ROU" target="NLD">
      <data key="d0">1769000</data>
    </edge>
    <edge source="ROU" target="POL">
      <data key="d0">341000</data>
    </edge>
    <edge source="ROU" target="RUS">
      <data key="d0">4313000</data>
    </edge>
    <edge source="ROU" target="IND">
      <data key="d0">41000</data>
    </edge>
    <edge source="ROU" target="ESP">
      <data key="d0">176000</data>
    </edge>
    <edge source="ROU" target="CHE">
      <data key="d0">62000</data>
    </edge>
    <edge source="ROU" target="TUR">
      <data key="d0">24000</data>
    </edge>
    <edge source="ROU" target="UKR">
      <data key="d0">946000</data>
    </edge>
    <edge source="ROU" target="EGY">
      <data key="d0">93000</data>
    </edge>
    <edge source="ROU" target="GBR">
      <data key="d0">1242000</data>
    </edge>
    <edge source="ROU" target="USA">
      <data key="d0">26000</data>
    </edge>
    <edge source="ROU" target="URY">
      <data key="d0">11000</data>
    </edge>
    <edge source="ROU" target="SRB">
      <data key="d0">93000</data>
    </edge>
    <edge source="UKR" target="AZE">
      <data key="d0">1661490</data>
    </edge>
    <edge source="UKR" target="AUT">
      <data key="d0">24000</data>
    </edge>
    <edge source="UKR" target="ARM">
      <data key="d0">922860</data>
    </edge>
    <edge source="UKR" target="BEL">
      <data key="d0">118160</data>
    </edge>
    <edge source="UKR" target="BGR">
      <data key="d0">314010</data>
    </edge>
    <edge source="UKR" target="BLR">
      <data key="d0">7562250</data>
    </edge>
    <edge source="UKR" target="DNK">
      <data key="d0">62240</data>
    </edge>
    <edge source="UKR" target="EST">
      <data key="d0">37290</data>
    </edge>
    <edge source="UKR" target="GEO">
      <data key="d0">789090</data>
    </edge>
    <edge source="UKR" target="DEU">
      <data key="d0">215870</data>
    </edge>
    <edge source="UKR" target="HUN">
      <data key="d0">81320</data>
    </edge>
    <edge source="UKR" target="ISR">
      <data key="d0">30480</data>
    </edge>
    <edge source="UKR" target="KAZ">
      <data key="d0">3667710</data>
    </edge>
    <edge source="UKR" target="KOR">
      <data key="d0">48000</data>
    </edge>
    <edge source="UKR" target="KGZ">
      <data key="d0">360390</data>
    </edge>
    <edge source="UKR" target="LBN">
      <data key="d0">29230</data>
    </edge>
    <edge source="UKR" target="LVA">
      <data key="d0">1055640</data>
    </edge>
    <edge source="UKR" target="LTU">
      <data key="d0">738260</data>
    </edge>
    <edge source="UKR" target="MDA">
      <data key="d0">2435180</data>
    </edge>
    <edge source="UKR" target="NLD">
      <data key="d0">70730</data>
    </edge>
    <edge source="UKR" target="POL">
      <data key="d0">600170</data>
    </edge>
    <edge source="UKR" target="ROU">
      <data key="d0">48670</data>
    </edge>
    <edge source="UKR" target="RUS">
      <data key="d0">15171670</data>
    </edge>
    <edge source="UKR" target="ZAF">
      <data key="d0">17030</data>
    </edge>
    <edge source="UKR" target="TUR">
      <data key="d0">166600</data>
    </edge>
    <edge source="UKR" target="MKD">
      <data key="d0">11760</data>
    </edge>
    <edge source="UKR" target="GBR">
      <data key="d0">51700</data>
    </edge>
    <edge source="UKR" target="USA">
      <data key="d0">59270</data>
    </edge>
    <edge source="UKR" target="SRB">
      <data key="d0">22800</data>
    </edge>
    <edge source="ARG" target="AUS">
      <data key="d0">524468</data>
    </edge>
    <edge source="ARG" target="AUT">
      <data key="d0">26400</data>
    </edge>
    <edge source="ARG" target="BEL">
      <data key="d0">34503</data>
    </edge>
    <edge source="ARG" target="BOL">
      <data key="d0">5922153</data>
    </edge>
    <edge source="ARG" target="BRA">
      <data key="d0">85437510</data>
    </edge>
    <edge source="ARG" target="CAN">
      <data key="d0">186167</data>
    </edge>
    <edge source="ARG" target="CHL">
      <data key="d0">38480777</data>
    </edge>
    <edge source="ARG" target="CHN">
      <data key="d0">294140</data>
    </edge>
    <edge source="ARG" target="COL">
      <data key="d0">13220942</data>
    </edge>
    <edge source="ARG" target="CRI">
      <data key="d0">1139619</data>
    </edge>
    <edge source="ARG" target="DNK">
      <data key="d0">12440</data>
    </edge>
    <edge source="ARG" target="ECU">
      <data key="d0">8994662</data>
    </edge>
    <edge source="ARG" target="SLV">
      <data key="d0">254611</data>
    </edge>
    <edge source="ARG" target="FRA">
      <data key="d0">1475299</data>
    </edge>
    <edge source="ARG" target="DEU">
      <data key="d0">7413529</data>
    </edge>
    <edge source="ARG" target="GTM">
      <data key="d0">2470287</data>
    </edge>
    <edge source="ARG" target="HND">
      <data key="d0">558748</data>
    </edge>
    <edge source="ARG" target="HUN">
      <data key="d0">31300</data>
    </edge>
    <edge source="ARG" target="ISR">
      <data key="d0">17286</data>
    </edge>
    <edge source="ARG" target="ITA">
      <data key="d0">277581</data>
    </edge>
    <edge source="ARG" target="JPN">
      <data key="d0">936322</data>
    </edge>
    <edge source="ARG" target="JOR">
      <data key="d0">502043</data>
    </edge>
    <edge source="ARG" target="KOR">
      <data key="d0">53750</data>
    </edge>
    <edge source="ARG" target="LBN">
      <data key="d0">117189</data>
    </edge>
    <edge source="ARG" target="MYS">
      <data key="d0">373572</data>
    </edge>
    <edge source="ARG" target="MUS">
      <data key="d0">16869</data>
    </edge>
    <edge source="ARG" target="MEX">
      <data key="d0">10747574</data>
    </edge>
    <edge source="ARG" target="NLD">
      <data key="d0">342577</data>
    </edge>
    <edge source="ARG" target="NZL">
      <data key="d0">154021</data>
    </edge>
    <edge source="ARG" target="NIC">
      <data key="d0">372528</data>
    </edge>
    <edge source="ARG" target="PAK">
      <data key="d0">49986</data>
    </edge>
    <edge source="ARG" target="PAN">
      <data key="d0">6130388</data>
    </edge>
    <edge source="ARG" target="PRY">
      <data key="d0">26555317</data>
    </edge>
    <edge source="ARG" target="PER">
      <data key="d0">11687679</data>
    </edge>
    <edge source="ARG" target="PHL">
      <data key="d0">111289</data>
    </edge>
    <edge source="ARG" target="PRT">
      <data key="d0">16084</data>
    </edge>
    <edge source="ARG" target="IND">
      <data key="d0">976645</data>
    </edge>
    <edge source="ARG" target="SGP">
      <data key="d0">12174</data>
    </edge>
    <edge source="ARG" target="SVN">
      <data key="d0">54073</data>
    </edge>
    <edge source="ARG" target="ZAF">
      <data key="d0">439441</data>
    </edge>
    <edge source="ARG" target="ESP">
      <data key="d0">1685610</data>
    </edge>
    <edge source="ARG" target="CHE">
      <data key="d0">4422585</data>
    </edge>
    <edge source="ARG" target="THA">
      <data key="d0">886914</data>
    </edge>
    <edge source="ARG" target="ARE">
      <data key="d0">21206</data>
    </edge>
    <edge source="ARG" target="TUN">
      <data key="d0">75209</data>
    </edge>
    <edge source="ARG" target="TUR">
      <data key="d0">4076615</data>
    </edge>
    <edge source="ARG" target="EGY">
      <data key="d0">153655</data>
    </edge>
    <edge source="ARG" target="GBR">
      <data key="d0">509185</data>
    </edge>
    <edge source="ARG" target="USA">
      <data key="d0">5547283</data>
    </edge>
    <edge source="ARG" target="URY">
      <data key="d0">48058224</data>
    </edge>
    <edge source="AUS" target="ARG">
      <data key="d0">2170039</data>
    </edge>
    <edge source="AUS" target="AUT">
      <data key="d0">2523169</data>
    </edge>
    <edge source="AUS" target="BEL">
      <data key="d0">9860410</data>
    </edge>
    <edge source="AUS" target="BOL">
      <data key="d0">15267</data>
    </edge>
    <edge source="AUS" target="BRA">
      <data key="d0">8623979</data>
    </edge>
    <edge source="AUS" target="KHM">
      <data key="d0">22066</data>
    </edge>
    <edge source="AUS" target="CAN">
      <data key="d0">14808446</data>
    </edge>
    <edge source="AUS" target="LKA">
      <data key="d0">1129564</data>
    </edge>
    <edge source="AUS" target="CHL">
      <data key="d0">1874874</data>
    </edge>
    <edge source="AUS" target="CHN">
      <data key="d0">11399111</data>
    </edge>
    <edge source="AUS" target="COL">
      <data key="d0">530755</data>
    </edge>
    <edge source="AUS" target="CRI">
      <data key="d0">2343347</data>
    </edge>
    <edge source="AUS" target="HRV">
      <data key="d0">100351</data>
    </edge>
    <edge source="AUS" target="CZE">
      <data key="d0">1571117</data>
    </edge>
    <edge source="AUS" target="DNK">
      <data key="d0">2862756</data>
    </edge>
    <edge source="AUS" target="ECU">
      <data key="d0">599288</data>
    </edge>
    <edge source="AUS" target="FIN">
      <data key="d0">3059818</data>
    </edge>
    <edge source="AUS" target="FRA">
      <data key="d0">16219674</data>
    </edge>
    <edge source="AUS" target="DEU">
      <data key="d0">11102847</data>
    </edge>
    <edge source="AUS" target="GRC">
      <data key="d0">1166970</data>
    </edge>
    <edge source="AUS" target="GTM">
      <data key="d0">70938</data>
    </edge>
    <edge source="AUS" target="HND">
      <data key="d0">22504</data>
    </edge>
    <edge source="AUS" target="HKG">
      <data key="d0">89375454</data>
    </edge>
    <edge source="AUS" target="HUN">
      <data key="d0">104276</data>
    </edge>
    <edge source="AUS" target="IDN">
      <data key="d0">6049112</data>
    </edge>
    <edge source="AUS" target="IRL">
      <data key="d0">4456812</data>
    </edge>
    <edge source="AUS" target="ISR">
      <data key="d0">2737940</data>
    </edge>
    <edge source="AUS" target="ITA">
      <data key="d0">5088880</data>
    </edge>
    <edge source="AUS" target="JAM">
      <data key="d0">106240</data>
    </edge>
    <edge source="AUS" target="JPN">
      <data key="d0">21752157</data>
    </edge>
    <edge source="AUS" target="JOR">
      <data key="d0">166862</data>
    </edge>
    <edge source="AUS" target="KOR">
      <data key="d0">28788635</data>
    </edge>
    <edge source="AUS" target="LBN">
      <data key="d0">402701</data>
    </edge>
    <edge source="AUS" target="LVA">
      <data key="d0">51495</data>
    </edge>
    <edge source="AUS" target="MYS">
      <data key="d0">42010735</data>
    </edge>
    <edge source="AUS" target="MUS">
      <data key="d0">553850</data>
    </edge>
    <edge source="AUS" target="MEX">
      <data key="d0">2624399</data>
    </edge>
    <edge source="AUS" target="OMN">
      <data key="d0">324264</data>
    </edge>
    <edge source="AUS" target="NLD">
      <data key="d0">185094147</data>
    </edge>
    <edge source="AUS" target="NZL">
      <data key="d0">152428325</data>
    </edge>
    <edge source="AUS" target="NOR">
      <data key="d0">675308</data>
    </edge>
    <edge source="AUS" target="PAK">
      <data key="d0">655205</data>
    </edge>
    <edge source="AUS" target="PAN">
      <data key="d0">629776</data>
    </edge>
    <edge source="AUS" target="PER">
      <data key="d0">435418</data>
    </edge>
    <edge source="AUS" target="PHL">
      <data key="d0">26549646</data>
    </edge>
    <edge source="AUS" target="POL">
      <data key="d0">178608</data>
    </edge>
    <edge source="AUS" target="PRT">
      <data key="d0">6673790</data>
    </edge>
    <edge source="AUS" target="ROU">
      <data key="d0">13873</data>
    </edge>
    <edge source="AUS" target="SAU">
      <data key="d0">2878994</data>
    </edge>
    <edge source="AUS" target="IND">
      <data key="d0">2768291</data>
    </edge>
    <edge source="AUS" target="SGP">
      <data key="d0">39795109</data>
    </edge>
    <edge source="AUS" target="VNM">
      <data key="d0">5380282</data>
    </edge>
    <edge source="AUS" target="SVN">
      <data key="d0">61639</data>
    </edge>
    <edge source="AUS" target="ZAF">
      <data key="d0">13484196</data>
    </edge>
    <edge source="AUS" target="ESP">
      <data key="d0">4556926</data>
    </edge>
    <edge source="AUS" target="SWE">
      <data key="d0">5003589</data>
    </edge>
    <edge source="AUS" target="CHE">
      <data key="d0">3459982</data>
    </edge>
    <edge source="AUS" target="THA">
      <data key="d0">41236574</data>
    </edge>
    <edge source="AUS" target="ARE">
      <data key="d0">1180972</data>
    </edge>
    <edge source="AUS" target="TUR">
      <data key="d0">3388647</data>
    </edge>
    <edge source="AUS" target="UKR">
      <data key="d0">20302</data>
    </edge>
    <edge source="AUS" target="MKD">
      <data key="d0">10678</data>
    </edge>
    <edge source="AUS" target="EGY">
      <data key="d0">2652785</data>
    </edge>
    <edge source="AUS" target="GBR">
      <data key="d0">84813472</data>
    </edge>
    <edge source="AUS" target="TZA">
      <data key="d0">17653</data>
    </edge>
    <edge source="AUS" target="USA">
      <data key="d0">116934406</data>
    </edge>
    <edge source="AUS" target="BFA">
      <data key="d0">19484</data>
    </edge>
    <edge source="AUS" target="URY">
      <data key="d0">38818</data>
    </edge>
    <edge source="AUT" target="ALB">
      <data key="d0">486514</data>
    </edge>
    <edge source="AUT" target="DZA">
      <data key="d0">11371891</data>
    </edge>
    <edge source="AUT" target="AZE">
      <data key="d0">665770</data>
    </edge>
    <edge source="AUT" target="ARG">
      <data key="d0">13403728</data>
    </edge>
    <edge source="AUT" target="AUS">
      <data key="d0">2185600</data>
    </edge>
    <edge source="AUT" target="ARM">
      <data key="d0">315287</data>
    </edge>
    <edge source="AUT" target="BEL">
      <data key="d0">33746320</data>
    </edge>
    <edge source="AUT" target="BOL">
      <data key="d0">155101</data>
    </edge>
    <edge source="AUT" target="BWA">
      <data key="d0">168751</data>
    </edge>
    <edge source="AUT" target="BRA">
      <data key="d0">40153171</data>
    </edge>
    <edge source="AUT" target="BGR">
      <data key="d0">10697154</data>
    </edge>
    <edge source="AUT" target="BLR">
      <data key="d0">2362046</data>
    </edge>
    <edge source="AUT" target="KHM">
      <data key="d0">144194</data>
    </edge>
    <edge source="AUT" target="CMR">
      <data key="d0">73803</data>
    </edge>
    <edge source="AUT" target="CAN">
      <data key="d0">16229671</data>
    </edge>
    <edge source="AUT" target="LKA">
      <data key="d0">373300</data>
    </edge>
    <edge source="AUT" target="CHL">
      <data key="d0">1782391</data>
    </edge>
    <edge source="AUT" target="CHN">
      <data key="d0">8259365</data>
    </edge>
    <edge source="AUT" target="COL">
      <data key="d0">3159431</data>
    </edge>
    <edge source="AUT" target="CRI">
      <data key="d0">451252</data>
    </edge>
    <edge source="AUT" target="HRV">
      <data key="d0">8311823</data>
    </edge>
    <edge source="AUT" target="CZE">
      <data key="d0">26211340</data>
    </edge>
    <edge source="AUT" target="BEN">
      <data key="d0">33054</data>
    </edge>
    <edge source="AUT" target="DNK">
      <data key="d0">11559778</data>
    </edge>
    <edge source="AUT" target="ECU">
      <data key="d0">939639</data>
    </edge>
    <edge source="AUT" target="SLV">
      <data key="d0">724652</data>
    </edge>
    <edge source="AUT" target="EST">
      <data key="d0">2717948</data>
    </edge>
    <edge source="AUT" target="FIN">
      <data key="d0">1553620</data>
    </edge>
    <edge source="AUT" target="FRA">
      <data key="d0">51336572</data>
    </edge>
    <edge source="AUT" target="GEO">
      <data key="d0">1453320</data>
    </edge>
    <edge source="AUT" target="DEU">
      <data key="d0">379254568</data>
    </edge>
    <edge source="AUT" target="GHA">
      <data key="d0">10572</data>
    </edge>
    <edge source="AUT" target="GRC">
      <data key="d0">4008940</data>
    </edge>
    <edge source="AUT" target="GTM">
      <data key="d0">277683</data>
    </edge>
    <edge source="AUT" target="HND">
      <data key="d0">38742</data>
    </edge>
    <edge source="AUT" target="HKG">
      <data key="d0">7309889</data>
    </edge>
    <edge source="AUT" target="HUN">
      <data key="d0">25002984</data>
    </edge>
    <edge source="AUT" target="IDN">
      <data key="d0">1126323</data>
    </edge>
    <edge source="AUT" target="IRL">
      <data key="d0">2508783</data>
    </edge>
    <edge source="AUT" target="ISR">
      <data key="d0">1817385</data>
    </edge>
    <edge source="AUT" target="ITA">
      <data key="d0">86936610</data>
    </edge>
    <edge source="AUT" target="CIV">
      <data key="d0">116895</data>
    </edge>
    <edge source="AUT" target="JAM">
      <data key="d0">84576</data>
    </edge>
    <edge source="AUT" target="JPN">
      <data key="d0">24053174</data>
    </edge>
    <edge source="AUT" target="KAZ">
      <data key="d0">4774810</data>
    </edge>
    <edge source="AUT" target="JOR">
      <data key="d0">3255382</data>
    </edge>
    <edge source="AUT" target="KOR">
      <data key="d0">5003514</data>
    </edge>
    <edge source="AUT" target="KGZ">
      <data key="d0">68250</data>
    </edge>
    <edge source="AUT" target="LBN">
      <data key="d0">5417964</data>
    </edge>
    <edge source="AUT" target="LVA">
      <data key="d0">2394699</data>
    </edge>
    <edge source="AUT" target="LTU">
      <data key="d0">7116247</data>
    </edge>
    <edge source="AUT" target="MDG">
      <data key="d0">141585</data>
    </edge>
    <edge source="AUT" target="MWI">
      <data key="d0">169353</data>
    </edge>
    <edge source="AUT" target="MYS">
      <data key="d0">2710454</data>
    </edge>
    <edge source="AUT" target="MUS">
      <data key="d0">12579</data>
    </edge>
    <edge source="AUT" target="MEX">
      <data key="d0">12953547</data>
    </edge>
    <edge source="AUT" target="MDA">
      <data key="d0">358579</data>
    </edge>
    <edge source="AUT" target="MAR">
      <data key="d0">1403203</data>
    </edge>
    <edge source="AUT" target="OMN">
      <data key="d0">304448</data>
    </edge>
    <edge source="AUT" target="NLD">
      <data key="d0">15334461</data>
    </edge>
    <edge source="AUT" target="NZL">
      <data key="d0">1175503</data>
    </edge>
    <edge source="AUT" target="NIC">
      <data key="d0">63834</data>
    </edge>
    <edge source="AUT" target="NOR">
      <data key="d0">14556480</data>
    </edge>
    <edge source="AUT" target="PAK">
      <data key="d0">1760310</data>
    </edge>
    <edge source="AUT" target="PAN">
      <data key="d0">126396</data>
    </edge>
    <edge source="AUT" target="PRY">
      <data key="d0">35530</data>
    </edge>
    <edge source="AUT" target="PER">
      <data key="d0">186750</data>
    </edge>
    <edge source="AUT" target="PHL">
      <data key="d0">1648032</data>
    </edge>
    <edge source="AUT" target="POL">
      <data key="d0">21552354</data>
    </edge>
    <edge source="AUT" target="PRT">
      <data key="d0">21279756</data>
    </edge>
    <edge source="AUT" target="ROU">
      <data key="d0">12575362</data>
    </edge>
    <edge source="AUT" target="RUS">
      <data key="d0">90053753</data>
    </edge>
    <edge source="AUT" target="SAU">
      <data key="d0">13016845</data>
    </edge>
    <edge source="AUT" target="SEN">
      <data key="d0">103981</data>
    </edge>
    <edge source="AUT" target="IND">
      <data key="d0">2208818</data>
    </edge>
    <edge source="AUT" target="SGP">
      <data key="d0">1546795</data>
    </edge>
    <edge source="AUT" target="SVK">
      <data key="d0">13777563</data>
    </edge>
    <edge source="AUT" target="VNM">
      <data key="d0">9778057</data>
    </edge>
    <edge source="AUT" target="SVN">
      <data key="d0">17394401</data>
    </edge>
    <edge source="AUT" target="ZAF">
      <data key="d0">4096126</data>
    </edge>
    <edge source="AUT" target="ZWE">
      <data key="d0">228771</data>
    </edge>
    <edge source="AUT" target="ESP">
      <data key="d0">22002736</data>
    </edge>
    <edge source="AUT" target="SWE">
      <data key="d0">22633645</data>
    </edge>
    <edge source="AUT" target="CHE">
      <data key="d0">102588834</data>
    </edge>
    <edge source="AUT" target="THA">
      <data key="d0">4195289</data>
    </edge>
    <edge source="AUT" target="TGO">
      <data key="d0">148678</data>
    </edge>
    <edge source="AUT" target="ARE">
      <data key="d0">1693131</data>
    </edge>
    <edge source="AUT" target="TUN">
      <data key="d0">977712</data>
    </edge>
    <edge source="AUT" target="TUR">
      <data key="d0">9201881</data>
    </edge>
    <edge source="AUT" target="UKR">
      <data key="d0">14003523</data>
    </edge>
    <edge source="AUT" target="MKD">
      <data key="d0">1217724</data>
    </edge>
    <edge source="AUT" target="EGY">
      <data key="d0">8120791</data>
    </edge>
    <edge source="AUT" target="GBR">
      <data key="d0">36938805</data>
    </edge>
    <edge source="AUT" target="USA">
      <data key="d0">301685378</data>
    </edge>
    <edge source="AUT" target="BFA">
      <data key="d0">77484</data>
    </edge>
    <edge source="AUT" target="URY">
      <data key="d0">543389</data>
    </edge>
    <edge source="AUT" target="SRB">
      <data key="d0">1670648</data>
    </edge>
    <edge source="BEL" target="ALB">
      <data key="d0">304802</data>
    </edge>
    <edge source="BEL" target="DZA">
      <data key="d0">22864597</data>
    </edge>
    <edge source="BEL" target="AZE">
      <data key="d0">1054169</data>
    </edge>
    <edge source="BEL" target="ARG">
      <data key="d0">29793462</data>
    </edge>
    <edge source="BEL" target="AUS">
      <data key="d0">87352765</data>
    </edge>
    <edge source="BEL" target="AUT">
      <data key="d0">129238504</data>
    </edge>
    <edge source="BEL" target="ARM">
      <data key="d0">440964</data>
    </edge>
    <edge source="BEL" target="BOL">
      <data key="d0">2327893</data>
    </edge>
    <edge source="BEL" target="BWA">
      <data key="d0">58596</data>
    </edge>
    <edge source="BEL" target="BRA">
      <data key="d0">74265263</data>
    </edge>
    <edge source="BEL" target="BGR">
      <data key="d0">14714123</data>
    </edge>
    <edge source="BEL" target="BDI">
      <data key="d0">2903744</data>
    </edge>
    <edge source="BEL" target="BLR">
      <data key="d0">6509652</data>
    </edge>
    <edge source="BEL" target="KHM">
      <data key="d0">110415</data>
    </edge>
    <edge source="BEL" target="CMR">
      <data key="d0">1345821</data>
    </edge>
    <edge source="BEL" target="CAN">
      <data key="d0">114154504</data>
    </edge>
    <edge source="BEL" target="CAF">
      <data key="d0">152591</data>
    </edge>
    <edge source="BEL" target="LKA">
      <data key="d0">3575246</data>
    </edge>
    <edge source="BEL" target="CHL">
      <data key="d0">7550201</data>
    </edge>
    <edge source="BEL" target="CHN">
      <data key="d0">56390747</data>
    </edge>
    <edge source="BEL" target="COL">
      <data key="d0">11821763</data>
    </edge>
    <edge source="BEL" target="CRI">
      <data key="d0">6211988</data>
    </edge>
    <edge source="BEL" target="HRV">
      <data key="d0">21979876</data>
    </edge>
    <edge source="BEL" target="CZE">
      <data key="d0">57867846</data>
    </edge>
    <edge source="BEL" target="BEN">
      <data key="d0">700890</data>
    </edge>
    <edge source="BEL" target="DNK">
      <data key="d0">67327885</data>
    </edge>
    <edge source="BEL" target="ECU">
      <data key="d0">4174358</data>
    </edge>
    <edge source="BEL" target="SLV">
      <data key="d0">1130354</data>
    </edge>
    <edge source="BEL" target="ETH">
      <data key="d0">2778269</data>
    </edge>
    <edge source="BEL" target="EST">
      <data key="d0">6748718</data>
    </edge>
    <edge source="BEL" target="FIN">
      <data key="d0">47994545</data>
    </edge>
    <edge source="BEL" target="FRA">
      <data key="d0">763787024</data>
    </edge>
    <edge source="BEL" target="GEO">
      <data key="d0">1308235</data>
    </edge>
    <edge source="BEL" target="GMB">
      <data key="d0">129226</data>
    </edge>
    <edge source="BEL" target="DEU">
      <data key="d0">810809892</data>
    </edge>
    <edge source="BEL" target="GHA">
      <data key="d0">3715068</data>
    </edge>
    <edge source="BEL" target="GRC">
      <data key="d0">109696856</data>
    </edge>
    <edge source="BEL" target="GTM">
      <data key="d0">602974</data>
    </edge>
    <edge source="BEL" target="HND">
      <data key="d0">1758701</data>
    </edge>
    <edge source="BEL" target="HKG">
      <data key="d0">32670377</data>
    </edge>
    <edge source="BEL" target="HUN">
      <data key="d0">88723556</data>
    </edge>
    <edge source="BEL" target="IDN">
      <data key="d0">5532930</data>
    </edge>
    <edge source="BEL" target="IRL">
      <data key="d0">32435717</data>
    </edge>
    <edge source="BEL" target="ISR">
      <data key="d0">54274515</data>
    </edge>
    <edge source="BEL" target="ITA">
      <data key="d0">571663842</data>
    </edge>
    <edge source="BEL" target="CIV">
      <data key="d0">3368775</data>
    </edge>
    <edge source="BEL" target="JAM">
      <data key="d0">1271475</data>
    </edge>
    <edge source="BEL" target="JPN">
      <data key="d0">278403620</data>
    </edge>
    <edge source="BEL" target="KAZ">
      <data key="d0">2704573</data>
    </edge>
    <edge source="BEL" target="JOR">
      <data key="d0">10345799</data>
    </edge>
    <edge source="BEL" target="KOR">
      <data key="d0">41709738</data>
    </edge>
    <edge source="BEL" target="KGZ">
      <data key="d0">40270</data>
    </edge>
    <edge source="BEL" target="LBN">
      <data key="d0">30351181</data>
    </edge>
    <edge source="BEL" target="LVA">
      <data key="d0">6317051</data>
    </edge>
    <edge source="BEL" target="LTU">
      <data key="d0">13512855</data>
    </edge>
    <edge source="BEL" target="MDG">
      <data key="d0">635392</data>
    </edge>
    <edge source="BEL" target="MWI">
      <data key="d0">863072</data>
    </edge>
    <edge source="BEL" target="MYS">
      <data key="d0">8766561</data>
    </edge>
    <edge source="BEL" target="MRT">
      <data key="d0">49627</data>
    </edge>
    <edge source="BEL" target="MUS">
      <data key="d0">603162</data>
    </edge>
    <edge source="BEL" target="MEX">
      <data key="d0">57677060</data>
    </edge>
    <edge source="BEL" target="MDA">
      <data key="d0">420598</data>
    </edge>
    <edge source="BEL" target="MAR">
      <data key="d0">7071971</data>
    </edge>
    <edge source="BEL" target="MOZ">
      <data key="d0">297638</data>
    </edge>
    <edge source="BEL" target="OMN">
      <data key="d0">3887939</data>
    </edge>
    <edge source="BEL" target="NAM">
      <data key="d0">100975</data>
    </edge>
    <edge source="BEL" target="NLD">
      <data key="d0">373100921</data>
    </edge>
    <edge source="BEL" target="NZL">
      <data key="d0">8413764</data>
    </edge>
    <edge source="BEL" target="NIC">
      <data key="d0">4932034</data>
    </edge>
    <edge source="BEL" target="NER">
      <data key="d0">720900</data>
    </edge>
    <edge source="BEL" target="NOR">
      <data key="d0">57078094</data>
    </edge>
    <edge source="BEL" target="PAK">
      <data key="d0">23143428</data>
    </edge>
    <edge source="BEL" target="PAN">
      <data key="d0">10928844</data>
    </edge>
    <edge source="BEL" target="PRY">
      <data key="d0">153675</data>
    </edge>
    <edge source="BEL" target="PER">
      <data key="d0">8107358</data>
    </edge>
    <edge source="BEL" target="PHL">
      <data key="d0">12423255</data>
    </edge>
    <edge source="BEL" target="POL">
      <data key="d0">121236583</data>
    </edge>
    <edge source="BEL" target="PRT">
      <data key="d0">85197656</data>
    </edge>
    <edge source="BEL" target="ROU">
      <data key="d0">33142217</data>
    </edge>
    <edge source="BEL" target="RUS">
      <data key="d0">77726314</data>
    </edge>
    <edge source="BEL" target="SAU">
      <data key="d0">92475443</data>
    </edge>
    <edge source="BEL" target="SEN">
      <data key="d0">748189</data>
    </edge>
    <edge source="BEL" target="IND">
      <data key="d0">44373491</data>
    </edge>
    <edge source="BEL" target="SGP">
      <data key="d0">10230674</data>
    </edge>
    <edge source="BEL" target="SVK">
      <data key="d0">29714824</data>
    </edge>
    <edge source="BEL" target="VNM">
      <data key="d0">7997649</data>
    </edge>
    <edge source="BEL" target="SVN">
      <data key="d0">29290040</data>
    </edge>
    <edge source="BEL" target="ZAF">
      <data key="d0">50359923</data>
    </edge>
    <edge source="BEL" target="ZWE">
      <data key="d0">1693654</data>
    </edge>
    <edge source="BEL" target="ESP">
      <data key="d0">268859429</data>
    </edge>
    <edge source="BEL" target="SWE">
      <data key="d0">152428205</data>
    </edge>
    <edge source="BEL" target="CHE">
      <data key="d0">108373578</data>
    </edge>
    <edge source="BEL" target="THA">
      <data key="d0">16888967</data>
    </edge>
    <edge source="BEL" target="TGO">
      <data key="d0">466643</data>
    </edge>
    <edge source="BEL" target="ARE">
      <data key="d0">21868531</data>
    </edge>
    <edge source="BEL" target="TUN">
      <data key="d0">9305408</data>
    </edge>
    <edge source="BEL" target="TUR">
      <data key="d0">135245599</data>
    </edge>
    <edge source="BEL" target="UGA">
      <data key="d0">1843525</data>
    </edge>
    <edge source="BEL" target="UKR">
      <data key="d0">10646724</data>
    </edge>
    <edge source="BEL" target="MKD">
      <data key="d0">965526</data>
    </edge>
    <edge source="BEL" target="EGY">
      <data key="d0">60045623</data>
    </edge>
    <edge source="BEL" target="GBR">
      <data key="d0">466746961</data>
    </edge>
    <edge source="BEL" target="TZA">
      <data key="d0">2668574</data>
    </edge>
    <edge source="BEL" target="USA">
      <data key="d0">466601251</data>
    </edge>
    <edge source="BEL" target="BFA">
      <data key="d0">1593390</data>
    </edge>
    <edge source="BEL" target="URY">
      <data key="d0">3397383</data>
    </edge>
    <edge source="BEL" target="SRB">
      <data key="d0">2402428</data>
    </edge>
    <edge source="BOL" target="ARG">
      <data key="d0">22000</data>
    </edge>
    <edge source="BOL" target="CHL">
      <data key="d0">14920</data>
    </edge>
    <edge source="BOL" target="ECU">
      <data key="d0">30522</data>
    </edge>
    <edge source="BOL" target="PRY">
      <data key="d0">172418</data>
    </edge>
    <edge source="BOL" target="PER">
      <data key="d0">987366</data>
    </edge>
    <edge source="BOL" target="USA">
      <data key="d0">12171</data>
    </edge>
    <edge source="BRA" target="DZA">
      <data key="d0">189180</data>
    </edge>
    <edge source="BRA" target="ARG">
      <data key="d0">77135575</data>
    </edge>
    <edge source="BRA" target="AUS">
      <data key="d0">51199</data>
    </edge>
    <edge source="BRA" target="AUT">
      <data key="d0">257597</data>
    </edge>
    <edge source="BRA" target="BEL">
      <data key="d0">12469699</data>
    </edge>
    <edge source="BRA" target="BOL">
      <data key="d0">2947115</data>
    </edge>
    <edge source="BRA" target="CAN">
      <data key="d0">45372</data>
    </edge>
    <edge source="BRA" target="CHL">
      <data key="d0">12695094</data>
    </edge>
    <edge source="BRA" target="CHN">
      <data key="d0">3058513</data>
    </edge>
    <edge source="BRA" target="COL">
      <data key="d0">18449214</data>
    </edge>
    <edge source="BRA" target="CRI">
      <data key="d0">3361607</data>
    </edge>
    <edge source="BRA" target="CZE">
      <data key="d0">16614</data>
    </edge>
    <edge source="BRA" target="ECU">
      <data key="d0">2724819</data>
    </edge>
    <edge source="BRA" target="SLV">
      <data key="d0">94050</data>
    </edge>
    <edge source="BRA" target="FRA">
      <data key="d0">1255698</data>
    </edge>
    <edge source="BRA" target="DEU">
      <data key="d0">13547857</data>
    </edge>
    <edge source="BRA" target="GRC">
      <data key="d0">450252</data>
    </edge>
    <edge source="BRA" target="GTM">
      <data key="d0">642843</data>
    </edge>
    <edge source="BRA" target="HND">
      <data key="d0">299122</data>
    </edge>
    <edge source="BRA" target="HKG">
      <data key="d0">1383529</data>
    </edge>
    <edge source="BRA" target="HUN">
      <data key="d0">95226</data>
    </edge>
    <edge source="BRA" target="IDN">
      <data key="d0">64339</data>
    </edge>
    <edge source="BRA" target="IRL">
      <data key="d0">55595</data>
    </edge>
    <edge source="BRA" target="ITA">
      <data key="d0">2834888</data>
    </edge>
    <edge source="BRA" target="JPN">
      <data key="d0">3125903</data>
    </edge>
    <edge source="BRA" target="JOR">
      <data key="d0">29007</data>
    </edge>
    <edge source="BRA" target="KOR">
      <data key="d0">720895</data>
    </edge>
    <edge source="BRA" target="MYS">
      <data key="d0">416615</data>
    </edge>
    <edge source="BRA" target="MRT">
      <data key="d0">306972</data>
    </edge>
    <edge source="BRA" target="MEX">
      <data key="d0">27293694</data>
    </edge>
    <edge source="BRA" target="MAR">
      <data key="d0">131601</data>
    </edge>
    <edge source="BRA" target="NLD">
      <data key="d0">5130560</data>
    </edge>
    <edge source="BRA" target="NZL">
      <data key="d0">339388</data>
    </edge>
    <edge source="BRA" target="NIC">
      <data key="d0">44851</data>
    </edge>
    <edge source="BRA" target="PAK">
      <data key="d0">81014</data>
    </edge>
    <edge source="BRA" target="PAN">
      <data key="d0">4865116</data>
    </edge>
    <edge source="BRA" target="PRY">
      <data key="d0">5874196</data>
    </edge>
    <edge source="BRA" target="PER">
      <data key="d0">6341174</data>
    </edge>
    <edge source="BRA" target="PHL">
      <data key="d0">810282</data>
    </edge>
    <edge source="BRA" target="POL">
      <data key="d0">160475</data>
    </edge>
    <edge source="BRA" target="PRT">
      <data key="d0">195410</data>
    </edge>
    <edge source="BRA" target="ROU">
      <data key="d0">28575</data>
    </edge>
    <edge source="BRA" target="RUS">
      <data key="d0">215205</data>
    </edge>
    <edge source="BRA" target="SAU">
      <data key="d0">71299</data>
    </edge>
    <edge source="BRA" target="SEN">
      <data key="d0">17555</data>
    </edge>
    <edge source="BRA" target="IND">
      <data key="d0">1094712</data>
    </edge>
    <edge source="BRA" target="SGP">
      <data key="d0">13521</data>
    </edge>
    <edge source="BRA" target="VNM">
      <data key="d0">27566</data>
    </edge>
    <edge source="BRA" target="ZAF">
      <data key="d0">2078664</data>
    </edge>
    <edge source="BRA" target="ESP">
      <data key="d0">687726</data>
    </edge>
    <edge source="BRA" target="SWE">
      <data key="d0">11914</data>
    </edge>
    <edge source="BRA" target="CHE">
      <data key="d0">3513320</data>
    </edge>
    <edge source="BRA" target="THA">
      <data key="d0">1108818</data>
    </edge>
    <edge source="BRA" target="ARE">
      <data key="d0">60389</data>
    </edge>
    <edge source="BRA" target="TUR">
      <data key="d0">291922</data>
    </edge>
    <edge source="BRA" target="UKR">
      <data key="d0">16035</data>
    </edge>
    <edge source="BRA" target="EGY">
      <data key="d0">443643</data>
    </edge>
    <edge source="BRA" target="GBR">
      <data key="d0">234758</data>
    </edge>
    <edge source="BRA" target="USA">
      <data key="d0">12904400</data>
    </edge>
    <edge source="BRA" target="URY">
      <data key="d0">8766229</data>
    </edge>
    <edge source="CAN" target="ALB">
      <data key="d0">35897</data>
    </edge>
    <edge source="CAN" target="DZA">
      <data key="d0">529632</data>
    </edge>
    <edge source="CAN" target="AZE">
      <data key="d0">28579</data>
    </edge>
    <edge source="CAN" target="ARG">
      <data key="d0">1211189</data>
    </edge>
    <edge source="CAN" target="AUS">
      <data key="d0">5269297</data>
    </edge>
    <edge source="CAN" target="AUT">
      <data key="d0">921592</data>
    </edge>
    <edge source="CAN" target="ARM">
      <data key="d0">118223</data>
    </edge>
    <edge source="CAN" target="BEL">
      <data key="d0">11928471</data>
    </edge>
    <edge source="CAN" target="BOL">
      <data key="d0">21255</data>
    </edge>
    <edge source="CAN" target="BWA">
      <data key="d0">475473</data>
    </edge>
    <edge source="CAN" target="BRA">
      <data key="d0">4020291</data>
    </edge>
    <edge source="CAN" target="BGR">
      <data key="d0">48084</data>
    </edge>
    <edge source="CAN" target="BDI">
      <data key="d0">17265</data>
    </edge>
    <edge source="CAN" target="BLR">
      <data key="d0">889874</data>
    </edge>
    <edge source="CAN" target="KHM">
      <data key="d0">90281</data>
    </edge>
    <edge source="CAN" target="CMR">
      <data key="d0">135433</data>
    </edge>
    <edge source="CAN" target="LKA">
      <data key="d0">407867</data>
    </edge>
    <edge source="CAN" target="CHL">
      <data key="d0">2616122</data>
    </edge>
    <edge source="CAN" target="CHN">
      <data key="d0">2895541</data>
    </edge>
    <edge source="CAN" target="COL">
      <data key="d0">1767073</data>
    </edge>
    <edge source="CAN" target="CRI">
      <data key="d0">219491</data>
    </edge>
    <edge source="CAN" target="HRV">
      <data key="d0">47125</data>
    </edge>
    <edge source="CAN" target="CZE">
      <data key="d0">4458068</data>
    </edge>
    <edge source="CAN" target="BEN">
      <data key="d0">55892</data>
    </edge>
    <edge source="CAN" target="DNK">
      <data key="d0">8605575</data>
    </edge>
    <edge source="CAN" target="ECU">
      <data key="d0">111791</data>
    </edge>
    <edge source="CAN" target="SLV">
      <data key="d0">235011</data>
    </edge>
    <edge source="CAN" target="FIN">
      <data key="d0">872751</data>
    </edge>
    <edge source="CAN" target="FRA">
      <data key="d0">5770544</data>
    </edge>
    <edge source="CAN" target="DEU">
      <data key="d0">43299866</data>
    </edge>
    <edge source="CAN" target="GHA">
      <data key="d0">180952</data>
    </edge>
    <edge source="CAN" target="GRC">
      <data key="d0">511396</data>
    </edge>
    <edge source="CAN" target="GTM">
      <data key="d0">34979</data>
    </edge>
    <edge source="CAN" target="HND">
      <data key="d0">46473</data>
    </edge>
    <edge source="CAN" target="HKG">
      <data key="d0">3273949</data>
    </edge>
    <edge source="CAN" target="HUN">
      <data key="d0">1731762</data>
    </edge>
    <edge source="CAN" target="IDN">
      <data key="d0">86716</data>
    </edge>
    <edge source="CAN" target="IRL">
      <data key="d0">15276740</data>
    </edge>
    <edge source="CAN" target="ISR">
      <data key="d0">3026228</data>
    </edge>
    <edge source="CAN" target="ITA">
      <data key="d0">7800177</data>
    </edge>
    <edge source="CAN" target="CIV">
      <data key="d0">360195</data>
    </edge>
    <edge source="CAN" target="JAM">
      <data key="d0">2362993</data>
    </edge>
    <edge source="CAN" target="JPN">
      <data key="d0">25457639</data>
    </edge>
    <edge source="CAN" target="KAZ">
      <data key="d0">145400</data>
    </edge>
    <edge source="CAN" target="JOR">
      <data key="d0">718570</data>
    </edge>
    <edge source="CAN" target="KOR">
      <data key="d0">2025856</data>
    </edge>
    <edge source="CAN" target="KGZ">
      <data key="d0">65591</data>
    </edge>
    <edge source="CAN" target="LBN">
      <data key="d0">2084383</data>
    </edge>
    <edge source="CAN" target="LVA">
      <data key="d0">189315</data>
    </edge>
    <edge source="CAN" target="LTU">
      <data key="d0">243291</data>
    </edge>
    <edge source="CAN" target="MWI">
      <data key="d0">117839</data>
    </edge>
    <edge source="CAN" target="MYS">
      <data key="d0">2173714</data>
    </edge>
    <edge source="CAN" target="MRT">
      <data key="d0">33748</data>
    </edge>
    <edge source="CAN" target="MEX">
      <data key="d0">5635196</data>
    </edge>
    <edge source="CAN" target="MAR">
      <data key="d0">1431382</data>
    </edge>
    <edge source="CAN" target="OMN">
      <data key="d0">284828</data>
    </edge>
    <edge source="CAN" target="NLD">
      <data key="d0">23582725</data>
    </edge>
    <edge source="CAN" target="NZL">
      <data key="d0">1286269</data>
    </edge>
    <edge source="CAN" target="NIC">
      <data key="d0">42222</data>
    </edge>
    <edge source="CAN" target="NER">
      <data key="d0">139592</data>
    </edge>
    <edge source="CAN" target="NOR">
      <data key="d0">8743699</data>
    </edge>
    <edge source="CAN" target="PAK">
      <data key="d0">2550855</data>
    </edge>
    <edge source="CAN" target="PAN">
      <data key="d0">3391139</data>
    </edge>
    <edge source="CAN" target="PER">
      <data key="d0">90770</data>
    </edge>
    <edge source="CAN" target="PHL">
      <data key="d0">382448</data>
    </edge>
    <edge source="CAN" target="POL">
      <data key="d0">8213983</data>
    </edge>
    <edge source="CAN" target="PRT">
      <data key="d0">1023767</data>
    </edge>
    <edge source="CAN" target="ROU">
      <data key="d0">125363</data>
    </edge>
    <edge source="CAN" target="RUS">
      <data key="d0">769605</data>
    </edge>
    <edge source="CAN" target="SAU">
      <data key="d0">3639353</data>
    </edge>
    <edge source="CAN" target="SEN">
      <data key="d0">12760</data>
    </edge>
    <edge source="CAN" target="IND">
      <data key="d0">893890</data>
    </edge>
    <edge source="CAN" target="SGP">
      <data key="d0">1033971</data>
    </edge>
    <edge source="CAN" target="SVK">
      <data key="d0">263795</data>
    </edge>
    <edge source="CAN" target="VNM">
      <data key="d0">1533275</data>
    </edge>
    <edge source="CAN" target="ZAF">
      <data key="d0">664004</data>
    </edge>
    <edge source="CAN" target="ZWE">
      <data key="d0">174871</data>
    </edge>
    <edge source="CAN" target="ESP">
      <data key="d0">6541045</data>
    </edge>
    <edge source="CAN" target="SWE">
      <data key="d0">4954492</data>
    </edge>
    <edge source="CAN" target="CHE">
      <data key="d0">3646941</data>
    </edge>
    <edge source="CAN" target="THA">
      <data key="d0">7808966</data>
    </edge>
    <edge source="CAN" target="ARE">
      <data key="d0">1148878</data>
    </edge>
    <edge source="CAN" target="TUN">
      <data key="d0">445092</data>
    </edge>
    <edge source="CAN" target="TUR">
      <data key="d0">1750721</data>
    </edge>
    <edge source="CAN" target="UKR">
      <data key="d0">510057</data>
    </edge>
    <edge source="CAN" target="MKD">
      <data key="d0">1356161</data>
    </edge>
    <edge source="CAN" target="EGY">
      <data key="d0">2072943</data>
    </edge>
    <edge source="CAN" target="GBR">
      <data key="d0">5916308</data>
    </edge>
    <edge source="CAN" target="USA">
      <data key="d0">906277156</data>
    </edge>
    <edge source="CAN" target="BFA">
      <data key="d0">29919</data>
    </edge>
    <edge source="CAN" target="URY">
      <data key="d0">309863</data>
    </edge>
    <edge source="CHL" target="ARG">
      <data key="d0">681102</data>
    </edge>
    <edge source="CHL" target="BOL">
      <data key="d0">5242530</data>
    </edge>
    <edge source="CHL" target="BRA">
      <data key="d0">56427</data>
    </edge>
    <edge source="CHL" target="COL">
      <data key="d0">835343</data>
    </edge>
    <edge source="CHL" target="CRI">
      <data key="d0">704856</data>
    </edge>
    <edge source="CHL" target="ECU">
      <data key="d0">7275945</data>
    </edge>
    <edge source="CHL" target="SLV">
      <data key="d0">326326</data>
    </edge>
    <edge source="CHL" target="FRA">
      <data key="d0">73109</data>
    </edge>
    <edge source="CHL" target="DEU">
      <data key="d0">13570</data>
    </edge>
    <edge source="CHL" target="GTM">
      <data key="d0">483722</data>
    </edge>
    <edge source="CHL" target="HND">
      <data key="d0">730271</data>
    </edge>
    <edge source="CHL" target="ITA">
      <data key="d0">32500</data>
    </edge>
    <edge source="CHL" target="JOR">
      <data key="d0">72827</data>
    </edge>
    <edge source="CHL" target="LBN">
      <data key="d0">72802</data>
    </edge>
    <edge source="CHL" target="MEX">
      <data key="d0">984264</data>
    </edge>
    <edge source="CHL" target="NLD">
      <data key="d0">14343</data>
    </edge>
    <edge source="CHL" target="NIC">
      <data key="d0">717495</data>
    </edge>
    <edge source="CHL" target="PAN">
      <data key="d0">1156906</data>
    </edge>
    <edge source="CHL" target="PRY">
      <data key="d0">3006473</data>
    </edge>
    <edge source="CHL" target="PER">
      <data key="d0">10448396</data>
    </edge>
    <edge source="CHL" target="ROU">
      <data key="d0">25000</data>
    </edge>
    <edge source="CHL" target="SEN">
      <data key="d0">63282</data>
    </edge>
    <edge source="CHL" target="THA">
      <data key="d0">23926</data>
    </edge>
    <edge source="CHL" target="EGY">
      <data key="d0">15145</data>
    </edge>
    <edge source="CHL" target="USA">
      <data key="d0">137918</data>
    </edge>
    <edge source="CHL" target="URY">
      <data key="d0">696906</data>
    </edge>
    <edge source="CHN" target="ALB">
      <data key="d0">89078</data>
    </edge>
    <edge source="CHN" target="DZA">
      <data key="d0">2944842</data>
    </edge>
    <edge source="CHN" target="ARG">
      <data key="d0">3428029</data>
    </edge>
    <edge source="CHN" target="AUS">
      <data key="d0">41182223</data>
    </edge>
    <edge source="CHN" target="AUT">
      <data key="d0">2734669</data>
    </edge>
    <edge source="CHN" target="BEL">
      <data key="d0">39931474</data>
    </edge>
    <edge source="CHN" target="BOL">
      <data key="d0">45391</data>
    </edge>
    <edge source="CHN" target="BRA">
      <data key="d0">17563403</data>
    </edge>
    <edge source="CHN" target="BGR">
      <data key="d0">759148</data>
    </edge>
    <edge source="CHN" target="BDI">
      <data key="d0">83512</data>
    </edge>
    <edge source="CHN" target="BLR">
      <data key="d0">138493</data>
    </edge>
    <edge source="CHN" target="KHM">
      <data key="d0">1247063</data>
    </edge>
    <edge source="CHN" target="CMR">
      <data key="d0">308825</data>
    </edge>
    <edge source="CHN" target="CAN">
      <data key="d0">20301304</data>
    </edge>
    <edge source="CHN" target="CAF">
      <data key="d0">21606</data>
    </edge>
    <edge source="CHN" target="LKA">
      <data key="d0">1051014</data>
    </edge>
    <edge source="CHN" target="CHL">
      <data key="d0">5111688</data>
    </edge>
    <edge source="CHN" target="COL">
      <data key="d0">2501626</data>
    </edge>
    <edge source="CHN" target="CRI">
      <data key="d0">441437</data>
    </edge>
    <edge source="CHN" target="HRV">
      <data key="d0">133584</data>
    </edge>
    <edge source="CHN" target="CZE">
      <data key="d0">2604797</data>
    </edge>
    <edge source="CHN" target="BEN">
      <data key="d0">6649944</data>
    </edge>
    <edge source="CHN" target="DNK">
      <data key="d0">15268813</data>
    </edge>
    <edge source="CHN" target="ECU">
      <data key="d0">424274</data>
    </edge>
    <edge source="CHN" target="SLV">
      <data key="d0">336355</data>
    </edge>
    <edge source="CHN" target="ETH">
      <data key="d0">1267740</data>
    </edge>
    <edge source="CHN" target="EST">
      <data key="d0">53728</data>
    </edge>
    <edge source="CHN" target="FIN">
      <data key="d0">2792925</data>
    </edge>
    <edge source="CHN" target="FRA">
      <data key="d0">27246080</data>
    </edge>
    <edge source="CHN" target="GEO">
      <data key="d0">79330</data>
    </edge>
    <edge source="CHN" target="GMB">
      <data key="d0">16497</data>
    </edge>
    <edge source="CHN" target="DEU">
      <data key="d0">187857412</data>
    </edge>
    <edge source="CHN" target="GHA">
      <data key="d0">1708546</data>
    </edge>
    <edge source="CHN" target="GRC">
      <data key="d0">2448639</data>
    </edge>
    <edge source="CHN" target="GTM">
      <data key="d0">649954</data>
    </edge>
    <edge source="CHN" target="HND">
      <data key="d0">541635</data>
    </edge>
    <edge source="CHN" target="HKG">
      <data key="d0">137771328</data>
    </edge>
    <edge source="CHN" target="HUN">
      <data key="d0">4969585</data>
    </edge>
    <edge source="CHN" target="IDN">
      <data key="d0">24324662</data>
    </edge>
    <edge source="CHN" target="IRL">
      <data key="d0">4017353</data>
    </edge>
    <edge source="CHN" target="ISR">
      <data key="d0">7532299</data>
    </edge>
    <edge source="CHN" target="ITA">
      <data key="d0">55494771</data>
    </edge>
    <edge source="CHN" target="CIV">
      <data key="d0">904599</data>
    </edge>
    <edge source="CHN" target="JAM">
      <data key="d0">331929</data>
    </edge>
    <edge source="CHN" target="JPN">
      <data key="d0">122005768</data>
    </edge>
    <edge source="CHN" target="KAZ">
      <data key="d0">197179</data>
    </edge>
    <edge source="CHN" target="JOR">
      <data key="d0">3697830</data>
    </edge>
    <edge source="CHN" target="KOR">
      <data key="d0">55136843</data>
    </edge>
    <edge source="CHN" target="LBN">
      <data key="d0">963726</data>
    </edge>
    <edge source="CHN" target="LVA">
      <data key="d0">161048</data>
    </edge>
    <edge source="CHN" target="LTU">
      <data key="d0">86196</data>
    </edge>
    <edge source="CHN" target="MDG">
      <data key="d0">34923</data>
    </edge>
    <edge source="CHN" target="MYS">
      <data key="d0">16683646</data>
    </edge>
    <edge source="CHN" target="MRT">
      <data key="d0">787468</data>
    </edge>
    <edge source="CHN" target="MUS">
      <data key="d0">554744</data>
    </edge>
    <edge source="CHN" target="MEX">
      <data key="d0">12511002</data>
    </edge>
    <edge source="CHN" target="MAR">
      <data key="d0">1795059</data>
    </edge>
    <edge source="CHN" target="MOZ">
      <data key="d0">1472373</data>
    </edge>
    <edge source="CHN" target="OMN">
      <data key="d0">263477</data>
    </edge>
    <edge source="CHN" target="NAM">
      <data key="d0">37401</data>
    </edge>
    <edge source="CHN" target="NLD">
      <data key="d0">82125456</data>
    </edge>
    <edge source="CHN" target="NZL">
      <data key="d0">2626672</data>
    </edge>
    <edge source="CHN" target="NIC">
      <data key="d0">168313</data>
    </edge>
    <edge source="CHN" target="NER">
      <data key="d0">146871</data>
    </edge>
    <edge source="CHN" target="NOR">
      <data key="d0">163424</data>
    </edge>
    <edge source="CHN" target="PAK">
      <data key="d0">18478967</data>
    </edge>
    <edge source="CHN" target="PAN">
      <data key="d0">1137846</data>
    </edge>
    <edge source="CHN" target="PRY">
      <data key="d0">494220</data>
    </edge>
    <edge source="CHN" target="PER">
      <data key="d0">1750145</data>
    </edge>
    <edge source="CHN" target="PHL">
      <data key="d0">9177119</data>
    </edge>
    <edge source="CHN" target="POL">
      <data key="d0">7997652</data>
    </edge>
    <edge source="CHN" target="PRT">
      <data key="d0">2787517</data>
    </edge>
    <edge source="CHN" target="ROU">
      <data key="d0">2610224</data>
    </edge>
    <edge source="CHN" target="RUS">
      <data key="d0">10972722</data>
    </edge>
    <edge source="CHN" target="SAU">
      <data key="d0">3264629</data>
    </edge>
    <edge source="CHN" target="SEN">
      <data key="d0">201274</data>
    </edge>
    <edge source="CHN" target="IND">
      <data key="d0">93001524</data>
    </edge>
    <edge source="CHN" target="SGP">
      <data key="d0">31870501</data>
    </edge>
    <edge source="CHN" target="SVK">
      <data key="d0">1006014</data>
    </edge>
    <edge source="CHN" target="VNM">
      <data key="d0">17105289</data>
    </edge>
    <edge source="CHN" target="SVN">
      <data key="d0">103150</data>
    </edge>
    <edge source="CHN" target="ZAF">
      <data key="d0">8324243</data>
    </edge>
    <edge source="CHN" target="ZWE">
      <data key="d0">132016</data>
    </edge>
    <edge source="CHN" target="ESP">
      <data key="d0">41613754</data>
    </edge>
    <edge source="CHN" target="SWE">
      <data key="d0">1426654</data>
    </edge>
    <edge source="CHN" target="CHE">
      <data key="d0">15883013</data>
    </edge>
    <edge source="CHN" target="THA">
      <data key="d0">20111157</data>
    </edge>
    <edge source="CHN" target="TGO">
      <data key="d0">647050</data>
    </edge>
    <edge source="CHN" target="ARE">
      <data key="d0">7715203</data>
    </edge>
    <edge source="CHN" target="TUN">
      <data key="d0">625742</data>
    </edge>
    <edge source="CHN" target="TUR">
      <data key="d0">2705793</data>
    </edge>
    <edge source="CHN" target="UGA">
      <data key="d0">944926</data>
    </edge>
    <edge source="CHN" target="UKR">
      <data key="d0">1196590</data>
    </edge>
    <edge source="CHN" target="EGY">
      <data key="d0">9728312</data>
    </edge>
    <edge source="CHN" target="GBR">
      <data key="d0">16982987</data>
    </edge>
    <edge source="CHN" target="TZA">
      <data key="d0">1068792</data>
    </edge>
    <edge source="CHN" target="USA">
      <data key="d0">432234814</data>
    </edge>
    <edge source="CHN" target="URY">
      <data key="d0">4956184</data>
    </edge>
    <edge source="CHN" target="SRB">
      <data key="d0">3873690</data>
    </edge>
    <edge source="COL" target="AZE">
      <data key="d0">42500</data>
    </edge>
    <edge source="COL" target="ARG">
      <data key="d0">84993</data>
    </edge>
    <edge source="COL" target="AUT">
      <data key="d0">55874</data>
    </edge>
    <edge source="COL" target="BOL">
      <data key="d0">934012</data>
    </edge>
    <edge source="COL" target="BRA">
      <data key="d0">7845709</data>
    </edge>
    <edge source="COL" target="CHL">
      <data key="d0">11080828</data>
    </edge>
    <edge source="COL" target="CRI">
      <data key="d0">1418266</data>
    </edge>
    <edge source="COL" target="ECU">
      <data key="d0">33438192</data>
    </edge>
    <edge source="COL" target="SLV">
      <data key="d0">1159101</data>
    </edge>
    <edge source="COL" target="FRA">
      <data key="d0">469870</data>
    </edge>
    <edge source="COL" target="DEU">
      <data key="d0">265531</data>
    </edge>
    <edge source="COL" target="GTM">
      <data key="d0">5284459</data>
    </edge>
    <edge source="COL" target="HND">
      <data key="d0">1150815</data>
    </edge>
    <edge source="COL" target="ISR">
      <data key="d0">21244</data>
    </edge>
    <edge source="COL" target="JAM">
      <data key="d0">86549</data>
    </edge>
    <edge source="COL" target="JPN">
      <data key="d0">27379</data>
    </edge>
    <edge source="COL" target="JOR">
      <data key="d0">17499</data>
    </edge>
    <edge source="COL" target="LBN">
      <data key="d0">26250</data>
    </edge>
    <edge source="COL" target="MEX">
      <data key="d0">21232903</data>
    </edge>
    <edge source="COL" target="NLD">
      <data key="d0">49562</data>
    </edge>
    <edge source="COL" target="NIC">
      <data key="d0">151609</data>
    </edge>
    <edge source="COL" target="PAN">
      <data key="d0">19406911</data>
    </edge>
    <edge source="COL" target="PRY">
      <data key="d0">66358</data>
    </edge>
    <edge source="COL" target="PER">
      <data key="d0">24591664</data>
    </edge>
    <edge source="COL" target="IND">
      <data key="d0">207787</data>
    </edge>
    <edge source="COL" target="ESP">
      <data key="d0">236906</data>
    </edge>
    <edge source="COL" target="CHE">
      <data key="d0">386093</data>
    </edge>
    <edge source="COL" target="ARE">
      <data key="d0">83000</data>
    </edge>
    <edge source="COL" target="GBR">
      <data key="d0">287389</data>
    </edge>
    <edge source="COL" target="USA">
      <data key="d0">4638153</data>
    </edge>
    <edge source="COL" target="BFA">
      <data key="d0">18250</data>
    </edge>
    <edge source="COL" target="URY">
      <data key="d0">1992268</data>
    </edge>
    <edge source="CRI" target="BOL">
      <data key="d0">59863</data>
    </edge>
    <edge source="CRI" target="BRA">
      <data key="d0">61669</data>
    </edge>
    <edge source="CRI" target="CAN">
      <data key="d0">34395</data>
    </edge>
    <edge source="CRI" target="CHL">
      <data key="d0">822731</data>
    </edge>
    <edge source="CRI" target="COL">
      <data key="d0">5721189</data>
    </edge>
    <edge source="CRI" target="ECU">
      <data key="d0">1812010</data>
    </edge>
    <edge source="CRI" target="SLV">
      <data key="d0">14225649</data>
    </edge>
    <edge source="CRI" target="GTM">
      <data key="d0">23309638</data>
    </edge>
    <edge source="CRI" target="HND">
      <data key="d0">15969087</data>
    </edge>
    <edge source="CRI" target="JAM">
      <data key="d0">3360044</data>
    </edge>
    <edge source="CRI" target="MEX">
      <data key="d0">1499457</data>
    </edge>
    <edge source="CRI" target="NIC">
      <data key="d0">9785595</data>
    </edge>
    <edge source="CRI" target="PAN">
      <data key="d0">21374432</data>
    </edge>
    <edge source="CRI" target="PER">
      <data key="d0">4865668</data>
    </edge>
    <edge source="CRI" target="SGP">
      <data key="d0">11221</data>
    </edge>
    <edge source="CRI" target="THA">
      <data key="d0">10552</data>
    </edge>
    <edge source="CRI" target="GBR">
      <data key="d0">78451</data>
    </edge>
    <edge source="CRI" target="USA">
      <data key="d0">1610621</data>
    </edge>
    <edge source="CRI" target="URY">
      <data key="d0">669315</data>
    </edge>
    <edge source="DNK" target="ALB">
      <data key="d0">373462</data>
    </edge>
    <edge source="DNK" target="DZA">
      <data key="d0">10603466</data>
    </edge>
    <edge source="DNK" target="AZE">
      <data key="d0">463674</data>
    </edge>
    <edge source="DNK" target="ARG">
      <data key="d0">8817994</data>
    </edge>
    <edge source="DNK" target="AUS">
      <data key="d0">34567205</data>
    </edge>
    <edge source="DNK" target="AUT">
      <data key="d0">28352269</data>
    </edge>
    <edge source="DNK" target="ARM">
      <data key="d0">186627</data>
    </edge>
    <edge source="DNK" target="BEL">
      <data key="d0">41868089</data>
    </edge>
    <edge source="DNK" target="BOL">
      <data key="d0">335665</data>
    </edge>
    <edge source="DNK" target="BWA">
      <data key="d0">233663</data>
    </edge>
    <edge source="DNK" target="BRA">
      <data key="d0">32479402</data>
    </edge>
    <edge source="DNK" target="BGR">
      <data key="d0">6879779</data>
    </edge>
    <edge source="DNK" target="BDI">
      <data key="d0">95264</data>
    </edge>
    <edge source="DNK" target="BLR">
      <data key="d0">75713</data>
    </edge>
    <edge source="DNK" target="KHM">
      <data key="d0">15003</data>
    </edge>
    <edge source="DNK" target="CMR">
      <data key="d0">505273</data>
    </edge>
    <edge source="DNK" target="CAN">
      <data key="d0">50469974</data>
    </edge>
    <edge source="DNK" target="LKA">
      <data key="d0">2262765</data>
    </edge>
    <edge source="DNK" target="CHL">
      <data key="d0">3512091</data>
    </edge>
    <edge source="DNK" target="CHN">
      <data key="d0">6752574</data>
    </edge>
    <edge source="DNK" target="COL">
      <data key="d0">1736632</data>
    </edge>
    <edge source="DNK" target="CRI">
      <data key="d0">1316272</data>
    </edge>
    <edge source="DNK" target="HRV">
      <data key="d0">7615341</data>
    </edge>
    <edge source="DNK" target="CZE">
      <data key="d0">14450719</data>
    </edge>
    <edge source="DNK" target="BEN">
      <data key="d0">36280</data>
    </edge>
    <edge source="DNK" target="ECU">
      <data key="d0">696245</data>
    </edge>
    <edge source="DNK" target="SLV">
      <data key="d0">1188669</data>
    </edge>
    <edge source="DNK" target="ETH">
      <data key="d0">2347049</data>
    </edge>
    <edge source="DNK" target="EST">
      <data key="d0">4275937</data>
    </edge>
    <edge source="DNK" target="FIN">
      <data key="d0">74566354</data>
    </edge>
    <edge source="DNK" target="FRA">
      <data key="d0">136561363</data>
    </edge>
    <edge source="DNK" target="GEO">
      <data key="d0">422351</data>
    </edge>
    <edge source="DNK" target="PSE">
      <data key="d0">196596</data>
    </edge>
    <edge source="DNK" target="DEU">
      <data key="d0">220313693</data>
    </edge>
    <edge source="DNK" target="GHA">
      <data key="d0">281119</data>
    </edge>
    <edge source="DNK" target="GRC">
      <data key="d0">30237080</data>
    </edge>
    <edge source="DNK" target="GTM">
      <data key="d0">924688</data>
    </edge>
    <edge source="DNK" target="HND">
      <data key="d0">585272</data>
    </edge>
    <edge source="DNK" target="HKG">
      <data key="d0">5661083</data>
    </edge>
    <edge source="DNK" target="HUN">
      <data key="d0">10849945</data>
    </edge>
    <edge source="DNK" target="IDN">
      <data key="d0">1913430</data>
    </edge>
    <edge source="DNK" target="IRL">
      <data key="d0">52320489</data>
    </edge>
    <edge source="DNK" target="ISR">
      <data key="d0">13933825</data>
    </edge>
    <edge source="DNK" target="ITA">
      <data key="d0">61435452</data>
    </edge>
    <edge source="DNK" target="JAM">
      <data key="d0">748266</data>
    </edge>
    <edge source="DNK" target="JPN">
      <data key="d0">174664401</data>
    </edge>
    <edge source="DNK" target="KAZ">
      <data key="d0">1245532</data>
    </edge>
    <edge source="DNK" target="JOR">
      <data key="d0">4665972</data>
    </edge>
    <edge source="DNK" target="KOR">
      <data key="d0">10956085</data>
    </edge>
    <edge source="DNK" target="KGZ">
      <data key="d0">123796</data>
    </edge>
    <edge source="DNK" target="LBN">
      <data key="d0">4146755</data>
    </edge>
    <edge source="DNK" target="LVA">
      <data key="d0">4401003</data>
    </edge>
    <edge source="DNK" target="LTU">
      <data key="d0">5771400</data>
    </edge>
    <edge source="DNK" target="MDG">
      <data key="d0">314626</data>
    </edge>
    <edge source="DNK" target="MWI">
      <data key="d0">488432</data>
    </edge>
    <edge source="DNK" target="MYS">
      <data key="d0">5443475</data>
    </edge>
    <edge source="DNK" target="MRT">
      <data key="d0">1212560</data>
    </edge>
    <edge source="DNK" target="MUS">
      <data key="d0">273796</data>
    </edge>
    <edge source="DNK" target="MEX">
      <data key="d0">7178083</data>
    </edge>
    <edge source="DNK" target="MDA">
      <data key="d0">75297</data>
    </edge>
    <edge source="DNK" target="MAR">
      <data key="d0">1405077</data>
    </edge>
    <edge source="DNK" target="MOZ">
      <data key="d0">1133653</data>
    </edge>
    <edge source="DNK" target="OMN">
      <data key="d0">1644431</data>
    </edge>
    <edge source="DNK" target="NAM">
      <data key="d0">18243</data>
    </edge>
    <edge source="DNK" target="NLD">
      <data key="d0">46682278</data>
    </edge>
    <edge source="DNK" target="NZL">
      <data key="d0">5360030</data>
    </edge>
    <edge source="DNK" target="NIC">
      <data key="d0">181151</data>
    </edge>
    <edge source="DNK" target="NER">
      <data key="d0">1190245</data>
    </edge>
    <edge source="DNK" target="NOR">
      <data key="d0">74108661</data>
    </edge>
    <edge source="DNK" target="PAK">
      <data key="d0">2606450</data>
    </edge>
    <edge source="DNK" target="PAN">
      <data key="d0">1821971</data>
    </edge>
    <edge source="DNK" target="PRY">
      <data key="d0">534237</data>
    </edge>
    <edge source="DNK" target="PER">
      <data key="d0">623516</data>
    </edge>
    <edge source="DNK" target="PHL">
      <data key="d0">2403578</data>
    </edge>
    <edge source="DNK" target="POL">
      <data key="d0">61546555</data>
    </edge>
    <edge source="DNK" target="PRT">
      <data key="d0">6797067</data>
    </edge>
    <edge source="DNK" target="ROU">
      <data key="d0">8185534</data>
    </edge>
    <edge source="DNK" target="RUS">
      <data key="d0">53661237</data>
    </edge>
    <edge source="DNK" target="SAU">
      <data key="d0">23022058</data>
    </edge>
    <edge source="DNK" target="SEN">
      <data key="d0">82713</data>
    </edge>
    <edge source="DNK" target="IND">
      <data key="d0">13229450</data>
    </edge>
    <edge source="DNK" target="SGP">
      <data key="d0">4533337</data>
    </edge>
    <edge source="DNK" target="SVK">
      <data key="d0">7852745</data>
    </edge>
    <edge source="DNK" target="VNM">
      <data key="d0">627146</data>
    </edge>
    <edge source="DNK" target="SVN">
      <data key="d0">7372835</data>
    </edge>
    <edge source="DNK" target="ZAF">
      <data key="d0">12805645</data>
    </edge>
    <edge source="DNK" target="ZWE">
      <data key="d0">442187</data>
    </edge>
    <edge source="DNK" target="ESP">
      <data key="d0">70710159</data>
    </edge>
    <edge source="DNK" target="SWE">
      <data key="d0">228378384</data>
    </edge>
    <edge source="DNK" target="CHE">
      <data key="d0">34850828</data>
    </edge>
    <edge source="DNK" target="THA">
      <data key="d0">7856055</data>
    </edge>
    <edge source="DNK" target="TGO">
      <data key="d0">48332</data>
    </edge>
    <edge source="DNK" target="ARE">
      <data key="d0">3563178</data>
    </edge>
    <edge source="DNK" target="TUN">
      <data key="d0">3912876</data>
    </edge>
    <edge source="DNK" target="TUR">
      <data key="d0">27433143</data>
    </edge>
    <edge source="DNK" target="UGA">
      <data key="d0">225271</data>
    </edge>
    <edge source="DNK" target="UKR">
      <data key="d0">8054422</data>
    </edge>
    <edge source="DNK" target="MKD">
      <data key="d0">2484451</data>
    </edge>
    <edge source="DNK" target="EGY">
      <data key="d0">23452689</data>
    </edge>
    <edge source="DNK" target="GBR">
      <data key="d0">176955179</data>
    </edge>
    <edge source="DNK" target="TZA">
      <data key="d0">2304065</data>
    </edge>
    <edge source="DNK" target="USA">
      <data key="d0">185392724</data>
    </edge>
    <edge source="DNK" target="BFA">
      <data key="d0">1181185</data>
    </edge>
    <edge source="DNK" target="URY">
      <data key="d0">1356785</data>
    </edge>
    <edge source="DNK" target="SRB">
      <data key="d0">1790681</data>
    </edge>
    <edge source="ECU" target="ARG">
      <data key="d0">21945</data>
    </edge>
    <edge source="ECU" target="BOL">
      <data key="d0">40449</data>
    </edge>
    <edge source="ECU" target="BRA">
      <data key="d0">15150</data>
    </edge>
    <edge source="ECU" target="CHL">
      <data key="d0">128798</data>
    </edge>
    <edge source="ECU" target="COL">
      <data key="d0">11560570</data>
    </edge>
    <edge source="ECU" target="CRI">
      <data key="d0">839066</data>
    </edge>
    <edge source="ECU" target="SLV">
      <data key="d0">829986</data>
    </edge>
    <edge source="ECU" target="GTM">
      <data key="d0">804301</data>
    </edge>
    <edge source="ECU" target="HND">
      <data key="d0">503101</data>
    </edge>
    <edge source="ECU" target="MEX">
      <data key="d0">1018488</data>
    </edge>
    <edge source="ECU" target="NLD">
      <data key="d0">12250</data>
    </edge>
    <edge source="ECU" target="NIC">
      <data key="d0">616362</data>
    </edge>
    <edge source="ECU" target="PAN">
      <data key="d0">910185</data>
    </edge>
    <edge source="ECU" target="PRY">
      <data key="d0">165501</data>
    </edge>
    <edge source="ECU" target="PER">
      <data key="d0">3399326</data>
    </edge>
    <edge source="ECU" target="ZAF">
      <data key="d0">204315</data>
    </edge>
    <edge source="ECU" target="USA">
      <data key="d0">57254</data>
    </edge>
    <edge source="ECU" target="URY">
      <data key="d0">16170</data>
    </edge>
    <edge source="SLV" target="CAN">
      <data key="d0">19772</data>
    </edge>
    <edge source="SLV" target="COL">
      <data key="d0">64126</data>
    </edge>
    <edge source="SLV" target="CRI">
      <data key="d0">5564524</data>
    </edge>
    <edge source="SLV" target="CZE">
      <data key="d0">56435</data>
    </edge>
    <edge source="SLV" target="ECU">
      <data key="d0">456821</data>
    </edge>
    <edge source="SLV" target="DEU">
      <data key="d0">66372</data>
    </edge>
    <edge source="SLV" target="GTM">
      <data key="d0">13604459</data>
    </edge>
    <edge source="SLV" target="HND">
      <data key="d0">10624628</data>
    </edge>
    <edge source="SLV" target="JAM">
      <data key="d0">1035151</data>
    </edge>
    <edge source="SLV" target="MEX">
      <data key="d0">763308</data>
    </edge>
    <edge source="SLV" target="NIC">
      <data key="d0">7075776</data>
    </edge>
    <edge source="SLV" target="PAN">
      <data key="d0">8302120</data>
    </edge>
    <edge source="SLV" target="ESP">
      <data key="d0">74325</data>
    </edge>
    <edge source="SLV" target="USA">
      <data key="d0">817255</data>
    </edge>
    <edge source="GTM" target="BOL">
      <data key="d0">16994</data>
    </edge>
    <edge source="GTM" target="CAN">
      <data key="d0">310214</data>
    </edge>
    <edge source="GTM" target="CHL">
      <data key="d0">10605</data>
    </edge>
    <edge source="GTM" target="COL">
      <data key="d0">96206</data>
    </edge>
    <edge source="GTM" target="CRI">
      <data key="d0">13898243</data>
    </edge>
    <edge source="GTM" target="SLV">
      <data key="d0">14340760</data>
    </edge>
    <edge source="GTM" target="FRA">
      <data key="d0">58197</data>
    </edge>
    <edge source="GTM" target="DEU">
      <data key="d0">356535</data>
    </edge>
    <edge source="GTM" target="HND">
      <data key="d0">14445085</data>
    </edge>
    <edge source="GTM" target="IDN">
      <data key="d0">35612</data>
    </edge>
    <edge source="GTM" target="IRL">
      <data key="d0">29040</data>
    </edge>
    <edge source="GTM" target="JAM">
      <data key="d0">45627</data>
    </edge>
    <edge source="GTM" target="MEX">
      <data key="d0">1517891</data>
    </edge>
    <edge source="GTM" target="NIC">
      <data key="d0">8020074</data>
    </edge>
    <edge source="GTM" target="PAN">
      <data key="d0">18372872</data>
    </edge>
    <edge source="GTM" target="PER">
      <data key="d0">178643</data>
    </edge>
    <edge source="GTM" target="CHE">
      <data key="d0">48414</data>
    </edge>
    <edge source="GTM" target="USA">
      <data key="d0">575936</data>
    </edge>
    <edge source="HND" target="SLV">
      <data key="d0">2233477</data>
    </edge>
    <edge source="HND" target="GTM">
      <data key="d0">704057</data>
    </edge>
    <edge source="HND" target="NIC">
      <data key="d0">960811</data>
    </edge>
    <edge source="HND" target="PAN">
      <data key="d0">42933</data>
    </edge>
    <edge source="HND" target="USA">
      <data key="d0">498328</data>
    </edge>
    <edge source="HUN" target="ALB">
      <data key="d0">87000</data>
    </edge>
    <edge source="HUN" target="DZA">
      <data key="d0">175000</data>
    </edge>
    <edge source="HUN" target="AZE">
      <data key="d0">2006000</data>
    </edge>
    <edge source="HUN" target="ARG">
      <data key="d0">32000</data>
    </edge>
    <edge source="HUN" target="AUS">
      <data key="d0">233000</data>
    </edge>
    <edge source="HUN" target="AUT">
      <data key="d0">1696000</data>
    </edge>
    <edge source="HUN" target="ARM">
      <data key="d0">915000</data>
    </edge>
    <edge source="HUN" target="BEL">
      <data key="d0">1397000</data>
    </edge>
    <edge source="HUN" target="BOL">
      <data key="d0">29000</data>
    </edge>
    <edge source="HUN" target="BRA">
      <data key="d0">3137000</data>
    </edge>
    <edge source="HUN" target="BGR">
      <data key="d0">3938000</data>
    </edge>
    <edge source="HUN" target="BLR">
      <data key="d0">694000</data>
    </edge>
    <edge source="HUN" target="CMR">
      <data key="d0">21000</data>
    </edge>
    <edge source="HUN" target="CAN">
      <data key="d0">4354000</data>
    </edge>
    <edge source="HUN" target="LKA">
      <data key="d0">398000</data>
    </edge>
    <edge source="HUN" target="CHL">
      <data key="d0">116000</data>
    </edge>
    <edge source="HUN" target="CHN">
      <data key="d0">2670000</data>
    </edge>
    <edge source="HUN" target="COL">
      <data key="d0">77000</data>
    </edge>
    <edge source="HUN" target="CRI">
      <data key="d0">32000</data>
    </edge>
    <edge source="HUN" target="HRV">
      <data key="d0">282000</data>
    </edge>
    <edge source="HUN" target="CZE">
      <data key="d0">18692000</data>
    </edge>
    <edge source="HUN" target="BEN">
      <data key="d0">26000</data>
    </edge>
    <edge source="HUN" target="DNK">
      <data key="d0">1763000</data>
    </edge>
    <edge source="HUN" target="ECU">
      <data key="d0">100000</data>
    </edge>
    <edge source="HUN" target="SLV">
      <data key="d0">16000</data>
    </edge>
    <edge source="HUN" target="ETH">
      <data key="d0">118000</data>
    </edge>
    <edge source="HUN" target="EST">
      <data key="d0">365000</data>
    </edge>
    <edge source="HUN" target="FIN">
      <data key="d0">142000</data>
    </edge>
    <edge source="HUN" target="FRA">
      <data key="d0">13911000</data>
    </edge>
    <edge source="HUN" target="GEO">
      <data key="d0">1952000</data>
    </edge>
    <edge source="HUN" target="DEU">
      <data key="d0">9217000</data>
    </edge>
    <edge source="HUN" target="GHA">
      <data key="d0">142000</data>
    </edge>
    <edge source="HUN" target="GRC">
      <data key="d0">684000</data>
    </edge>
    <edge source="HUN" target="HND">
      <data key="d0">64000</data>
    </edge>
    <edge source="HUN" target="HKG">
      <data key="d0">1690000</data>
    </edge>
    <edge source="HUN" target="IDN">
      <data key="d0">490000</data>
    </edge>
    <edge source="HUN" target="ISR">
      <data key="d0">3048000</data>
    </edge>
    <edge source="HUN" target="ITA">
      <data key="d0">1654000</data>
    </edge>
    <edge source="HUN" target="CIV">
      <data key="d0">35000</data>
    </edge>
    <edge source="HUN" target="JAM">
      <data key="d0">2137000</data>
    </edge>
    <edge source="HUN" target="JPN">
      <data key="d0">72000</data>
    </edge>
    <edge source="HUN" target="KAZ">
      <data key="d0">4725000</data>
    </edge>
    <edge source="HUN" target="JOR">
      <data key="d0">517000</data>
    </edge>
    <edge source="HUN" target="KOR">
      <data key="d0">418000</data>
    </edge>
    <edge source="HUN" target="KGZ">
      <data key="d0">202000</data>
    </edge>
    <edge source="HUN" target="LBN">
      <data key="d0">100000</data>
    </edge>
    <edge source="HUN" target="LVA">
      <data key="d0">5383000</data>
    </edge>
    <edge source="HUN" target="LTU">
      <data key="d0">3980000</data>
    </edge>
    <edge source="HUN" target="MDG">
      <data key="d0">16000</data>
    </edge>
    <edge source="HUN" target="MYS">
      <data key="d0">765000</data>
    </edge>
    <edge source="HUN" target="MRT">
      <data key="d0">21000</data>
    </edge>
    <edge source="HUN" target="MUS">
      <data key="d0">26000</data>
    </edge>
    <edge source="HUN" target="MEX">
      <data key="d0">905000</data>
    </edge>
    <edge source="HUN" target="MDA">
      <data key="d0">2258000</data>
    </edge>
    <edge source="HUN" target="MAR">
      <data key="d0">203000</data>
    </edge>
    <edge source="HUN" target="MOZ">
      <data key="d0">14000</data>
    </edge>
    <edge source="HUN" target="OMN">
      <data key="d0">19000</data>
    </edge>
    <edge source="HUN" target="NLD">
      <data key="d0">2133000</data>
    </edge>
    <edge source="HUN" target="NZL">
      <data key="d0">36000</data>
    </edge>
    <edge source="HUN" target="NIC">
      <data key="d0">15000</data>
    </edge>
    <edge source="HUN" target="NER">
      <data key="d0">12000</data>
    </edge>
    <edge source="HUN" target="NOR">
      <data key="d0">64000</data>
    </edge>
    <edge source="HUN" target="PAK">
      <data key="d0">2064000</data>
    </edge>
    <edge source="HUN" target="PAN">
      <data key="d0">247000</data>
    </edge>
    <edge source="HUN" target="PER">
      <data key="d0">176000</data>
    </edge>
    <edge source="HUN" target="PHL">
      <data key="d0">533000</data>
    </edge>
    <edge source="HUN" target="POL">
      <data key="d0">34686000</data>
    </edge>
    <edge source="HUN" target="PRT">
      <data key="d0">209000</data>
    </edge>
    <edge source="HUN" target="ROU">
      <data key="d0">10481000</data>
    </edge>
    <edge source="HUN" target="RUS">
      <data key="d0">104250000</data>
    </edge>
    <edge source="HUN" target="SAU">
      <data key="d0">571000</data>
    </edge>
    <edge source="HUN" target="SEN">
      <data key="d0">45000</data>
    </edge>
    <edge source="HUN" target="IND">
      <data key="d0">2197000</data>
    </edge>
    <edge source="HUN" target="SGP">
      <data key="d0">437000</data>
    </edge>
    <edge source="HUN" target="SVK">
      <data key="d0">13457000</data>
    </edge>
    <edge source="HUN" target="VNM">
      <data key="d0">5322000</data>
    </edge>
    <edge source="HUN" target="SVN">
      <data key="d0">356000</data>
    </edge>
    <edge source="HUN" target="ESP">
      <data key="d0">3591000</data>
    </edge>
    <edge source="HUN" target="SWE">
      <data key="d0">191000</data>
    </edge>
    <edge source="HUN" target="CHE">
      <data key="d0">1073000</data>
    </edge>
    <edge source="HUN" target="THA">
      <data key="d0">1816000</data>
    </edge>
    <edge source="HUN" target="ARE">
      <data key="d0">117000</data>
    </edge>
    <edge source="HUN" target="TUN">
      <data key="d0">574000</data>
    </edge>
    <edge source="HUN" target="TUR">
      <data key="d0">538000</data>
    </edge>
    <edge source="HUN" target="UGA">
      <data key="d0">45000</data>
    </edge>
    <edge source="HUN" target="UKR">
      <data key="d0">14866000</data>
    </edge>
    <edge source="HUN" target="MKD">
      <data key="d0">77000</data>
    </edge>
    <edge source="HUN" target="EGY">
      <data key="d0">1272000</data>
    </edge>
    <edge source="HUN" target="GBR">
      <data key="d0">26495000</data>
    </edge>
    <edge source="HUN" target="TZA">
      <data key="d0">115000</data>
    </edge>
    <edge source="HUN" target="USA">
      <data key="d0">1548000</data>
    </edge>
    <edge source="HUN" target="URY">
      <data key="d0">50000</data>
    </edge>
    <edge source="HUN" target="SRB">
      <data key="d0">485000</data>
    </edge>
    <edge source="ISR" target="ARG">
      <data key="d0">1058000</data>
    </edge>
    <edge source="ISR" target="AUS">
      <data key="d0">1035000</data>
    </edge>
    <edge source="ISR" target="AUT">
      <data key="d0">145000</data>
    </edge>
    <edge source="ISR" target="BEL">
      <data key="d0">1198000</data>
    </edge>
    <edge source="ISR" target="BOL">
      <data key="d0">11000</data>
    </edge>
    <edge source="ISR" target="BRA">
      <data key="d0">2090000</data>
    </edge>
    <edge source="ISR" target="BGR">
      <data key="d0">77000</data>
    </edge>
    <edge source="ISR" target="BLR">
      <data key="d0">458000</data>
    </edge>
    <edge source="ISR" target="CAN">
      <data key="d0">9062000</data>
    </edge>
    <edge source="ISR" target="CHL">
      <data key="d0">466000</data>
    </edge>
    <edge source="ISR" target="CHN">
      <data key="d0">1480000</data>
    </edge>
    <edge source="ISR" target="COL">
      <data key="d0">250000</data>
    </edge>
    <edge source="ISR" target="HRV">
      <data key="d0">40000</data>
    </edge>
    <edge source="ISR" target="CZE">
      <data key="d0">187000</data>
    </edge>
    <edge source="ISR" target="DNK">
      <data key="d0">195000</data>
    </edge>
    <edge source="ISR" target="ECU">
      <data key="d0">70000</data>
    </edge>
    <edge source="ISR" target="SLV">
      <data key="d0">11000</data>
    </edge>
    <edge source="ISR" target="ETH">
      <data key="d0">11000</data>
    </edge>
    <edge source="ISR" target="FIN">
      <data key="d0">246000</data>
    </edge>
    <edge source="ISR" target="FRA">
      <data key="d0">3198000</data>
    </edge>
    <edge source="ISR" target="DEU">
      <data key="d0">59639000</data>
    </edge>
    <edge source="ISR" target="GHA">
      <data key="d0">40000</data>
    </edge>
    <edge source="ISR" target="GRC">
      <data key="d0">463000</data>
    </edge>
    <edge source="ISR" target="HKG">
      <data key="d0">2248000</data>
    </edge>
    <edge source="ISR" target="HUN">
      <data key="d0">2076000</data>
    </edge>
    <edge source="ISR" target="IDN">
      <data key="d0">1443000</data>
    </edge>
    <edge source="ISR" target="IRL">
      <data key="d0">933000</data>
    </edge>
    <edge source="ISR" target="ITA">
      <data key="d0">5766000</data>
    </edge>
    <edge source="ISR" target="CIV">
      <data key="d0">28000</data>
    </edge>
    <edge source="ISR" target="JAM">
      <data key="d0">10000</data>
    </edge>
    <edge source="ISR" target="JPN">
      <data key="d0">654000</data>
    </edge>
    <edge source="ISR" target="KAZ">
      <data key="d0">131000</data>
    </edge>
    <edge source="ISR" target="JOR">
      <data key="d0">14000</data>
    </edge>
    <edge source="ISR" target="KOR">
      <data key="d0">656000</data>
    </edge>
    <edge source="ISR" target="LVA">
      <data key="d0">298000</data>
    </edge>
    <edge source="ISR" target="LTU">
      <data key="d0">245000</data>
    </edge>
    <edge source="ISR" target="MEX">
      <data key="d0">8711000</data>
    </edge>
    <edge source="ISR" target="NLD">
      <data key="d0">11740000</data>
    </edge>
    <edge source="ISR" target="NZL">
      <data key="d0">57000</data>
    </edge>
    <edge source="ISR" target="NOR">
      <data key="d0">344000</data>
    </edge>
    <edge source="ISR" target="PAN">
      <data key="d0">240000</data>
    </edge>
    <edge source="ISR" target="PRY">
      <data key="d0">429000</data>
    </edge>
    <edge source="ISR" target="PER">
      <data key="d0">30000</data>
    </edge>
    <edge source="ISR" target="PHL">
      <data key="d0">133000</data>
    </edge>
    <edge source="ISR" target="POL">
      <data key="d0">307000</data>
    </edge>
    <edge source="ISR" target="PRT">
      <data key="d0">47000</data>
    </edge>
    <edge source="ISR" target="ROU">
      <data key="d0">1192000</data>
    </edge>
    <edge source="ISR" target="RUS">
      <data key="d0">7745000</data>
    </edge>
    <edge source="ISR" target="IND">
      <data key="d0">2978000</data>
    </edge>
    <edge source="ISR" target="SGP">
      <data key="d0">224000</data>
    </edge>
    <edge source="ISR" target="SVK">
      <data key="d0">12000</data>
    </edge>
    <edge source="ISR" target="SVN">
      <data key="d0">1147000</data>
    </edge>
    <edge source="ISR" target="ZAF">
      <data key="d0">926000</data>
    </edge>
    <edge source="ISR" target="ESP">
      <data key="d0">818000</data>
    </edge>
    <edge source="ISR" target="SWE">
      <data key="d0">606000</data>
    </edge>
    <edge source="ISR" target="CHE">
      <data key="d0">1381000</data>
    </edge>
    <edge source="ISR" target="THA">
      <data key="d0">1498000</data>
    </edge>
    <edge source="ISR" target="TUR">
      <data key="d0">4114000</data>
    </edge>
    <edge source="ISR" target="UKR">
      <data key="d0">67000</data>
    </edge>
    <edge source="ISR" target="MKD">
      <data key="d0">50000</data>
    </edge>
    <edge source="ISR" target="EGY">
      <data key="d0">255000</data>
    </edge>
    <edge source="ISR" target="GBR">
      <data key="d0">19572000</data>
    </edge>
    <edge source="ISR" target="TZA">
      <data key="d0">26000</data>
    </edge>
    <edge source="ISR" target="USA">
      <data key="d0">263550000</data>
    </edge>
    <edge source="ISR" target="URY">
      <data key="d0">126000</data>
    </edge>
    <edge source="ISR" target="SRB">
      <data key="d0">31000</data>
    </edge>
    <edge source="ITA" target="ALB">
      <data key="d0">2214550</data>
    </edge>
    <edge source="ITA" target="DZA">
      <data key="d0">12845395</data>
    </edge>
    <edge source="ITA" target="AZE">
      <data key="d0">191300</data>
    </edge>
    <edge source="ITA" target="ARG">
      <data key="d0">27139250</data>
    </edge>
    <edge source="ITA" target="AUS">
      <data key="d0">115291652</data>
    </edge>
    <edge source="ITA" target="AUT">
      <data key="d0">130741063</data>
    </edge>
    <edge source="ITA" target="ARM">
      <data key="d0">109822</data>
    </edge>
    <edge source="ITA" target="BEL">
      <data key="d0">969845658</data>
    </edge>
    <edge source="ITA" target="BOL">
      <data key="d0">174978</data>
    </edge>
    <edge source="ITA" target="BWA">
      <data key="d0">249273</data>
    </edge>
    <edge source="ITA" target="BRA">
      <data key="d0">70170991</data>
    </edge>
    <edge source="ITA" target="BGR">
      <data key="d0">3141375</data>
    </edge>
    <edge source="ITA" target="BDI">
      <data key="d0">236536</data>
    </edge>
    <edge source="ITA" target="BLR">
      <data key="d0">282354</data>
    </edge>
    <edge source="ITA" target="KHM">
      <data key="d0">1392281</data>
    </edge>
    <edge source="ITA" target="CMR">
      <data key="d0">1045970</data>
    </edge>
    <edge source="ITA" target="CAN">
      <data key="d0">45174310</data>
    </edge>
    <edge source="ITA" target="CAF">
      <data key="d0">170619</data>
    </edge>
    <edge source="ITA" target="LKA">
      <data key="d0">1371487</data>
    </edge>
    <edge source="ITA" target="CHL">
      <data key="d0">4578952</data>
    </edge>
    <edge source="ITA" target="CHN">
      <data key="d0">48608191</data>
    </edge>
    <edge source="ITA" target="COL">
      <data key="d0">9670073</data>
    </edge>
    <edge source="ITA" target="CRI">
      <data key="d0">2286864</data>
    </edge>
    <edge source="ITA" target="HRV">
      <data key="d0">6684375</data>
    </edge>
    <edge source="ITA" target="CZE">
      <data key="d0">18156514</data>
    </edge>
    <edge source="ITA" target="BEN">
      <data key="d0">1208650</data>
    </edge>
    <edge source="ITA" target="DNK">
      <data key="d0">27654132</data>
    </edge>
    <edge source="ITA" target="ECU">
      <data key="d0">3583538</data>
    </edge>
    <edge source="ITA" target="SLV">
      <data key="d0">599716</data>
    </edge>
    <edge source="ITA" target="ETH">
      <data key="d0">518941</data>
    </edge>
    <edge source="ITA" target="EST">
      <data key="d0">802939</data>
    </edge>
    <edge source="ITA" target="FIN">
      <data key="d0">13455124</data>
    </edge>
    <edge source="ITA" target="FRA">
      <data key="d0">434932092</data>
    </edge>
    <edge source="ITA" target="GEO">
      <data key="d0">553437</data>
    </edge>
    <edge source="ITA" target="DEU">
      <data key="d0">643711629</data>
    </edge>
    <edge source="ITA" target="GHA">
      <data key="d0">2747535</data>
    </edge>
    <edge source="ITA" target="GRC">
      <data key="d0">111167924</data>
    </edge>
    <edge source="ITA" target="GTM">
      <data key="d0">4334193</data>
    </edge>
    <edge source="ITA" target="HND">
      <data key="d0">186822</data>
    </edge>
    <edge source="ITA" target="HKG">
      <data key="d0">41408119</data>
    </edge>
    <edge source="ITA" target="HUN">
      <data key="d0">19383779</data>
    </edge>
    <edge source="ITA" target="IDN">
      <data key="d0">10521482</data>
    </edge>
    <edge source="ITA" target="IRL">
      <data key="d0">137763596</data>
    </edge>
    <edge source="ITA" target="ISR">
      <data key="d0">10684134</data>
    </edge>
    <edge source="ITA" target="CIV">
      <data key="d0">1240863</data>
    </edge>
    <edge source="ITA" target="JAM">
      <data key="d0">339277</data>
    </edge>
    <edge source="ITA" target="JPN">
      <data key="d0">137705618</data>
    </edge>
    <edge source="ITA" target="KAZ">
      <data key="d0">679996</data>
    </edge>
    <edge source="ITA" target="JOR">
      <data key="d0">9093698</data>
    </edge>
    <edge source="ITA" target="KOR">
      <data key="d0">48005319</data>
    </edge>
    <edge source="ITA" target="KGZ">
      <data key="d0">94022</data>
    </edge>
    <edge source="ITA" target="LBN">
      <data key="d0">5356104</data>
    </edge>
    <edge source="ITA" target="LVA">
      <data key="d0">375651</data>
    </edge>
    <edge source="ITA" target="LTU">
      <data key="d0">837403</data>
    </edge>
    <edge source="ITA" target="MDG">
      <data key="d0">212259</data>
    </edge>
    <edge source="ITA" target="MWI">
      <data key="d0">16014</data>
    </edge>
    <edge source="ITA" target="MYS">
      <data key="d0">3683663</data>
    </edge>
    <edge source="ITA" target="MRT">
      <data key="d0">628931</data>
    </edge>
    <edge source="ITA" target="MUS">
      <data key="d0">162912</data>
    </edge>
    <edge source="ITA" target="MEX">
      <data key="d0">41344342</data>
    </edge>
    <edge source="ITA" target="MDA">
      <data key="d0">23280</data>
    </edge>
    <edge source="ITA" target="MAR">
      <data key="d0">4613558</data>
    </edge>
    <edge source="ITA" target="MOZ">
      <data key="d0">261188</data>
    </edge>
    <edge source="ITA" target="OMN">
      <data key="d0">489628</data>
    </edge>
    <edge source="ITA" target="NAM">
      <data key="d0">3261614</data>
    </edge>
    <edge source="ITA" target="NLD">
      <data key="d0">216053908</data>
    </edge>
    <edge source="ITA" target="NZL">
      <data key="d0">4530514</data>
    </edge>
    <edge source="ITA" target="NIC">
      <data key="d0">803943</data>
    </edge>
    <edge source="ITA" target="NER">
      <data key="d0">223865</data>
    </edge>
    <edge source="ITA" target="NOR">
      <data key="d0">6508566</data>
    </edge>
    <edge source="ITA" target="PAK">
      <data key="d0">18516777</data>
    </edge>
    <edge source="ITA" target="PAN">
      <data key="d0">3427219</data>
    </edge>
    <edge source="ITA" target="PRY">
      <data key="d0">707931</data>
    </edge>
    <edge source="ITA" target="PER">
      <data key="d0">2627541</data>
    </edge>
    <edge source="ITA" target="PHL">
      <data key="d0">11667608</data>
    </edge>
    <edge source="ITA" target="POL">
      <data key="d0">57153715</data>
    </edge>
    <edge source="ITA" target="PRT">
      <data key="d0">81166614</data>
    </edge>
    <edge source="ITA" target="ROU">
      <data key="d0">7503812</data>
    </edge>
    <edge source="ITA" target="RUS">
      <data key="d0">18903595</data>
    </edge>
    <edge source="ITA" target="SAU">
      <data key="d0">15240721</data>
    </edge>
    <edge source="ITA" target="SEN">
      <data key="d0">1982516</data>
    </edge>
    <edge source="ITA" target="IND">
      <data key="d0">23571043</data>
    </edge>
    <edge source="ITA" target="SGP">
      <data key="d0">7275356</data>
    </edge>
    <edge source="ITA" target="SVK">
      <data key="d0">4444104</data>
    </edge>
    <edge source="ITA" target="VNM">
      <data key="d0">5998867</data>
    </edge>
    <edge source="ITA" target="SVN">
      <data key="d0">7184421</data>
    </edge>
    <edge source="ITA" target="ZAF">
      <data key="d0">26409887</data>
    </edge>
    <edge source="ITA" target="ZWE">
      <data key="d0">366045</data>
    </edge>
    <edge source="ITA" target="ESP">
      <data key="d0">310575943</data>
    </edge>
    <edge source="ITA" target="SWE">
      <data key="d0">77803358</data>
    </edge>
    <edge source="ITA" target="CHE">
      <data key="d0">514090206</data>
    </edge>
    <edge source="ITA" target="THA">
      <data key="d0">10441847</data>
    </edge>
    <edge source="ITA" target="TGO">
      <data key="d0">1284423</data>
    </edge>
    <edge source="ITA" target="ARE">
      <data key="d0">2376785</data>
    </edge>
    <edge source="ITA" target="TUN">
      <data key="d0">5563714</data>
    </edge>
    <edge source="ITA" target="TUR">
      <data key="d0">51143651</data>
    </edge>
    <edge source="ITA" target="UGA">
      <data key="d0">617467</data>
    </edge>
    <edge source="ITA" target="UKR">
      <data key="d0">1140927</data>
    </edge>
    <edge source="ITA" target="MKD">
      <data key="d0">147958</data>
    </edge>
    <edge source="ITA" target="EGY">
      <data key="d0">34011741</data>
    </edge>
    <edge source="ITA" target="GBR">
      <data key="d0">370229602</data>
    </edge>
    <edge source="ITA" target="TZA">
      <data key="d0">715672</data>
    </edge>
    <edge source="ITA" target="USA">
      <data key="d0">1090255754</data>
    </edge>
    <edge source="ITA" target="BFA">
      <data key="d0">109049</data>
    </edge>
    <edge source="ITA" target="URY">
      <data key="d0">15673983</data>
    </edge>
    <edge source="ITA" target="SRB">
      <data key="d0">3602013</data>
    </edge>
    <edge source="JPN" target="ARG">
      <data key="d0">3369650</data>
    </edge>
    <edge source="JPN" target="AUS">
      <data key="d0">23728020</data>
    </edge>
    <edge source="JPN" target="AUT">
      <data key="d0">2360553</data>
    </edge>
    <edge source="JPN" target="BEL">
      <data key="d0">163257776</data>
    </edge>
    <edge source="JPN" target="BOL">
      <data key="d0">11524</data>
    </edge>
    <edge source="JPN" target="BRA">
      <data key="d0">6024602</data>
    </edge>
    <edge source="JPN" target="BGR">
      <data key="d0">254714</data>
    </edge>
    <edge source="JPN" target="BDI">
      <data key="d0">11134</data>
    </edge>
    <edge source="JPN" target="KHM">
      <data key="d0">370279</data>
    </edge>
    <edge source="JPN" target="CAN">
      <data key="d0">11625974</data>
    </edge>
    <edge source="JPN" target="LKA">
      <data key="d0">885859</data>
    </edge>
    <edge source="JPN" target="CHL">
      <data key="d0">1156190</data>
    </edge>
    <edge source="JPN" target="CHN">
      <data key="d0">58927850</data>
    </edge>
    <edge source="JPN" target="COL">
      <data key="d0">723114</data>
    </edge>
    <edge source="JPN" target="CRI">
      <data key="d0">518559</data>
    </edge>
    <edge source="JPN" target="CZE">
      <data key="d0">92637</data>
    </edge>
    <edge source="JPN" target="DNK">
      <data key="d0">1165737</data>
    </edge>
    <edge source="JPN" target="ECU">
      <data key="d0">127172</data>
    </edge>
    <edge source="JPN" target="SLV">
      <data key="d0">85316</data>
    </edge>
    <edge source="JPN" target="FIN">
      <data key="d0">198208</data>
    </edge>
    <edge source="JPN" target="FRA">
      <data key="d0">169034456</data>
    </edge>
    <edge source="JPN" target="DEU">
      <data key="d0">107102911</data>
    </edge>
    <edge source="JPN" target="GRC">
      <data key="d0">1039076</data>
    </edge>
    <edge source="JPN" target="GTM">
      <data key="d0">298481</data>
    </edge>
    <edge source="JPN" target="HND">
      <data key="d0">159285</data>
    </edge>
    <edge source="JPN" target="HKG">
      <data key="d0">54483921</data>
    </edge>
    <edge source="JPN" target="HUN">
      <data key="d0">547499</data>
    </edge>
    <edge source="JPN" target="IDN">
      <data key="d0">7877165</data>
    </edge>
    <edge source="JPN" target="IRL">
      <data key="d0">92735259</data>
    </edge>
    <edge source="JPN" target="ISR">
      <data key="d0">1824755</data>
    </edge>
    <edge source="JPN" target="ITA">
      <data key="d0">134800067</data>
    </edge>
    <edge source="JPN" target="CIV">
      <data key="d0">13361</data>
    </edge>
    <edge source="JPN" target="JAM">
      <data key="d0">10346</data>
    </edge>
    <edge source="JPN" target="KAZ">
      <data key="d0">49566</data>
    </edge>
    <edge source="JPN" target="JOR">
      <data key="d0">6963192</data>
    </edge>
    <edge source="JPN" target="KOR">
      <data key="d0">99151397</data>
    </edge>
    <edge source="JPN" target="LBN">
      <data key="d0">209973</data>
    </edge>
    <edge source="JPN" target="LVA">
      <data key="d0">56228</data>
    </edge>
    <edge source="JPN" target="MYS">
      <data key="d0">6264165</data>
    </edge>
    <edge source="JPN" target="MUS">
      <data key="d0">62741</data>
    </edge>
    <edge source="JPN" target="MEX">
      <data key="d0">7232473</data>
    </edge>
    <edge source="JPN" target="MAR">
      <data key="d0">124648</data>
    </edge>
    <edge source="JPN" target="OMN">
      <data key="d0">109264</data>
    </edge>
    <edge source="JPN" target="NLD">
      <data key="d0">86806856</data>
    </edge>
    <edge source="JPN" target="NZL">
      <data key="d0">990234</data>
    </edge>
    <edge source="JPN" target="NIC">
      <data key="d0">32614</data>
    </edge>
    <edge source="JPN" target="NOR">
      <data key="d0">264810</data>
    </edge>
    <edge source="JPN" target="PAK">
      <data key="d0">5172721</data>
    </edge>
    <edge source="JPN" target="PAN">
      <data key="d0">9040332</data>
    </edge>
    <edge source="JPN" target="PRY">
      <data key="d0">71770</data>
    </edge>
    <edge source="JPN" target="PER">
      <data key="d0">343788</data>
    </edge>
    <edge source="JPN" target="PHL">
      <data key="d0">16386032</data>
    </edge>
    <edge source="JPN" target="POL">
      <data key="d0">2636878</data>
    </edge>
    <edge source="JPN" target="PRT">
      <data key="d0">3407377</data>
    </edge>
    <edge source="JPN" target="ROU">
      <data key="d0">130391</data>
    </edge>
    <edge source="JPN" target="RUS">
      <data key="d0">732030</data>
    </edge>
    <edge source="JPN" target="SAU">
      <data key="d0">3211136</data>
    </edge>
    <edge source="JPN" target="IND">
      <data key="d0">11791493</data>
    </edge>
    <edge source="JPN" target="SGP">
      <data key="d0">22412054</data>
    </edge>
    <edge source="JPN" target="VNM">
      <data key="d0">6220500</data>
    </edge>
    <edge source="JPN" target="SVN">
      <data key="d0">3472030</data>
    </edge>
    <edge source="JPN" target="ZAF">
      <data key="d0">2652902</data>
    </edge>
    <edge source="JPN" target="ESP">
      <data key="d0">45132183</data>
    </edge>
    <edge source="JPN" target="SWE">
      <data key="d0">2462098</data>
    </edge>
    <edge source="JPN" target="CHE">
      <data key="d0">47016394</data>
    </edge>
    <edge source="JPN" target="THA">
      <data key="d0">22908595</data>
    </edge>
    <edge source="JPN" target="ARE">
      <data key="d0">488404</data>
    </edge>
    <edge source="JPN" target="TUR">
      <data key="d0">12644729</data>
    </edge>
    <edge source="JPN" target="UKR">
      <data key="d0">289184</data>
    </edge>
    <edge source="JPN" target="EGY">
      <data key="d0">1360744</data>
    </edge>
    <edge source="JPN" target="GBR">
      <data key="d0">70470428</data>
    </edge>
    <edge source="JPN" target="USA">
      <data key="d0">1264243487</data>
    </edge>
    <edge source="JPN" target="BFA">
      <data key="d0">83878</data>
    </edge>
    <edge source="JPN" target="URY">
      <data key="d0">849654</data>
    </edge>
    <edge source="JOR" target="DZA">
      <data key="d0">13495040</data>
    </edge>
    <edge source="JOR" target="BEL">
      <data key="d0">11145</data>
    </edge>
    <edge source="JOR" target="CAN">
      <data key="d0">44940</data>
    </edge>
    <edge source="JOR" target="HRV">
      <data key="d0">19516</data>
    </edge>
    <edge source="JOR" target="DNK">
      <data key="d0">39593</data>
    </edge>
    <edge source="JOR" target="PSE">
      <data key="d0">315385</data>
    </edge>
    <edge source="JOR" target="DEU">
      <data key="d0">78481</data>
    </edge>
    <edge source="JOR" target="GRC">
      <data key="d0">25344</data>
    </edge>
    <edge source="JOR" target="HUN">
      <data key="d0">32005</data>
    </edge>
    <edge source="JOR" target="ISR">
      <data key="d0">10576</data>
    </edge>
    <edge source="JOR" target="ITA">
      <data key="d0">70270</data>
    </edge>
    <edge source="JOR" target="CIV">
      <data key="d0">103165</data>
    </edge>
    <edge source="JOR" target="KAZ">
      <data key="d0">18940</data>
    </edge>
    <edge source="JOR" target="KOR">
      <data key="d0">49812</data>
    </edge>
    <edge source="JOR" target="LBN">
      <data key="d0">1839139</data>
    </edge>
    <edge source="JOR" target="MYS">
      <data key="d0">60474</data>
    </edge>
    <edge source="JOR" target="MEX">
      <data key="d0">18867</data>
    </edge>
    <edge source="JOR" target="MAR">
      <data key="d0">147282</data>
    </edge>
    <edge source="JOR" target="OMN">
      <data key="d0">2444789</data>
    </edge>
    <edge source="JOR" target="NLD">
      <data key="d0">30528</data>
    </edge>
    <edge source="JOR" target="PAK">
      <data key="d0">365010</data>
    </edge>
    <edge source="JOR" target="ROU">
      <data key="d0">644825</data>
    </edge>
    <edge source="JOR" target="RUS">
      <data key="d0">54843</data>
    </edge>
    <edge source="JOR" target="SAU">
      <data key="d0">33949057</data>
    </edge>
    <edge source="JOR" target="IND">
      <data key="d0">141044</data>
    </edge>
    <edge source="JOR" target="SVK">
      <data key="d0">555901</data>
    </edge>
    <edge source="JOR" target="VNM">
      <data key="d0">93234</data>
    </edge>
    <edge source="JOR" target="ZAF">
      <data key="d0">84626</data>
    </edge>
    <edge source="JOR" target="ESP">
      <data key="d0">33145</data>
    </edge>
    <edge source="JOR" target="THA">
      <data key="d0">12000</data>
    </edge>
    <edge source="JOR" target="ARE">
      <data key="d0">6169587</data>
    </edge>
    <edge source="JOR" target="TUN">
      <data key="d0">2287413</data>
    </edge>
    <edge source="JOR" target="UKR">
      <data key="d0">280215</data>
    </edge>
    <edge source="JOR" target="EGY">
      <data key="d0">3747275</data>
    </edge>
    <edge source="JOR" target="GBR">
      <data key="d0">105726</data>
    </edge>
    <edge source="JOR" target="TZA">
      <data key="d0">13853</data>
    </edge>
    <edge source="JOR" target="USA">
      <data key="d0">344782</data>
    </edge>
    <edge source="KOR" target="ALB">
      <data key="d0">240587</data>
    </edge>
    <edge source="KOR" target="DZA">
      <data key="d0">11469</data>
    </edge>
    <edge source="KOR" target="ARG">
      <data key="d0">1472628</data>
    </edge>
    <edge source="KOR" target="AUS">
      <data key="d0">367228</data>
    </edge>
    <edge source="KOR" target="AUT">
      <data key="d0">67582</data>
    </edge>
    <edge source="KOR" target="ARM">
      <data key="d0">95941</data>
    </edge>
    <edge source="KOR" target="BEL">
      <data key="d0">462991</data>
    </edge>
    <edge source="KOR" target="BOL">
      <data key="d0">181378</data>
    </edge>
    <edge source="KOR" target="BRA">
      <data key="d0">23478726</data>
    </edge>
    <edge source="KOR" target="BGR">
      <data key="d0">13267</data>
    </edge>
    <edge source="KOR" target="BDI">
      <data key="d0">87300</data>
    </edge>
    <edge source="KOR" target="BLR">
      <data key="d0">47367</data>
    </edge>
    <edge source="KOR" target="KHM">
      <data key="d0">2455417</data>
    </edge>
    <edge source="KOR" target="CAN">
      <data key="d0">1627449</data>
    </edge>
    <edge source="KOR" target="LKA">
      <data key="d0">309401</data>
    </edge>
    <edge source="KOR" target="CHL">
      <data key="d0">731859</data>
    </edge>
    <edge source="KOR" target="CHN">
      <data key="d0">13786977</data>
    </edge>
    <edge source="KOR" target="COL">
      <data key="d0">1033248</data>
    </edge>
    <edge source="KOR" target="CRI">
      <data key="d0">410440</data>
    </edge>
    <edge source="KOR" target="HRV">
      <data key="d0">25090</data>
    </edge>
    <edge source="KOR" target="CZE">
      <data key="d0">66963</data>
    </edge>
    <edge source="KOR" target="BEN">
      <data key="d0">305453</data>
    </edge>
    <edge source="KOR" target="DNK">
      <data key="d0">528412</data>
    </edge>
    <edge source="KOR" target="ECU">
      <data key="d0">244743</data>
    </edge>
    <edge source="KOR" target="SLV">
      <data key="d0">221333</data>
    </edge>
    <edge source="KOR" target="ETH">
      <data key="d0">73930</data>
    </edge>
    <edge source="KOR" target="EST">
      <data key="d0">49022</data>
    </edge>
    <edge source="KOR" target="FIN">
      <data key="d0">287837</data>
    </edge>
    <edge source="KOR" target="FRA">
      <data key="d0">605503</data>
    </edge>
    <edge source="KOR" target="GEO">
      <data key="d0">237220</data>
    </edge>
    <edge source="KOR" target="DEU">
      <data key="d0">8742814</data>
    </edge>
    <edge source="KOR" target="GRC">
      <data key="d0">148355</data>
    </edge>
    <edge source="KOR" target="GTM">
      <data key="d0">106959</data>
    </edge>
    <edge source="KOR" target="HND">
      <data key="d0">585711</data>
    </edge>
    <edge source="KOR" target="HKG">
      <data key="d0">25066780</data>
    </edge>
    <edge source="KOR" target="HUN">
      <data key="d0">72657</data>
    </edge>
    <edge source="KOR" target="IDN">
      <data key="d0">8410878</data>
    </edge>
    <edge source="KOR" target="ISR">
      <data key="d0">534165</data>
    </edge>
    <edge source="KOR" target="ITA">
      <data key="d0">9601476</data>
    </edge>
    <edge source="KOR" target="JAM">
      <data key="d0">20153</data>
    </edge>
    <edge source="KOR" target="JPN">
      <data key="d0">23853247</data>
    </edge>
    <edge source="KOR" target="KAZ">
      <data key="d0">1169722</data>
    </edge>
    <edge source="KOR" target="JOR">
      <data key="d0">919843</data>
    </edge>
    <edge source="KOR" target="KGZ">
      <data key="d0">18000</data>
    </edge>
    <edge source="KOR" target="LBN">
      <data key="d0">292405</data>
    </edge>
    <edge source="KOR" target="LVA">
      <data key="d0">196679</data>
    </edge>
    <edge source="KOR" target="LTU">
      <data key="d0">142174</data>
    </edge>
    <edge source="KOR" target="MYS">
      <data key="d0">4594119</data>
    </edge>
    <edge source="KOR" target="MUS">
      <data key="d0">140308</data>
    </edge>
    <edge source="KOR" target="MEX">
      <data key="d0">15856510</data>
    </edge>
    <edge source="KOR" target="MDA">
      <data key="d0">388641</data>
    </edge>
    <edge source="KOR" target="MAR">
      <data key="d0">1257013</data>
    </edge>
    <edge source="KOR" target="OMN">
      <data key="d0">40111</data>
    </edge>
    <edge source="KOR" target="NLD">
      <data key="d0">6247133</data>
    </edge>
    <edge source="KOR" target="NZL">
      <data key="d0">175453</data>
    </edge>
    <edge source="KOR" target="NIC">
      <data key="d0">181848</data>
    </edge>
    <edge source="KOR" target="NOR">
      <data key="d0">29693</data>
    </edge>
    <edge source="KOR" target="PAK">
      <data key="d0">6591809</data>
    </edge>
    <edge source="KOR" target="PAN">
      <data key="d0">130217</data>
    </edge>
    <edge source="KOR" target="PRY">
      <data key="d0">22108</data>
    </edge>
    <edge source="KOR" target="PER">
      <data key="d0">1023142</data>
    </edge>
    <edge source="KOR" target="PHL">
      <data key="d0">4364637</data>
    </edge>
    <edge source="KOR" target="POL">
      <data key="d0">99317</data>
    </edge>
    <edge source="KOR" target="PRT">
      <data key="d0">4080480</data>
    </edge>
    <edge source="KOR" target="ROU">
      <data key="d0">708054</data>
    </edge>
    <edge source="KOR" target="RUS">
      <data key="d0">2789774</data>
    </edge>
    <edge source="KOR" target="SAU">
      <data key="d0">229897</data>
    </edge>
    <edge source="KOR" target="SEN">
      <data key="d0">376854</data>
    </edge>
    <edge source="KOR" target="IND">
      <data key="d0">9635489</data>
    </edge>
    <edge source="KOR" target="SGP">
      <data key="d0">3123122</data>
    </edge>
    <edge source="KOR" target="SVK">
      <data key="d0">186951</data>
    </edge>
    <edge source="KOR" target="VNM">
      <data key="d0">32159359</data>
    </edge>
    <edge source="KOR" target="SVN">
      <data key="d0">1045735</data>
    </edge>
    <edge source="KOR" target="ZAF">
      <data key="d0">3572742</data>
    </edge>
    <edge source="KOR" target="ZWE">
      <data key="d0">23272</data>
    </edge>
    <edge source="KOR" target="ESP">
      <data key="d0">8722364</data>
    </edge>
    <edge source="KOR" target="SWE">
      <data key="d0">174591</data>
    </edge>
    <edge source="KOR" target="CHE">
      <data key="d0">2086983</data>
    </edge>
    <edge source="KOR" target="THA">
      <data key="d0">9071005</data>
    </edge>
    <edge source="KOR" target="ARE">
      <data key="d0">951085</data>
    </edge>
    <edge source="KOR" target="TUN">
      <data key="d0">89233</data>
    </edge>
    <edge source="KOR" target="TUR">
      <data key="d0">8362430</data>
    </edge>
    <edge source="KOR" target="UKR">
      <data key="d0">1134876</data>
    </edge>
    <edge source="KOR" target="MKD">
      <data key="d0">13650</data>
    </edge>
    <edge source="KOR" target="EGY">
      <data key="d0">1754997</data>
    </edge>
    <edge source="KOR" target="GBR">
      <data key="d0">1227680</data>
    </edge>
    <edge source="KOR" target="TZA">
      <data key="d0">322170</data>
    </edge>
    <edge source="KOR" target="USA">
      <data key="d0">42311760</data>
    </edge>
    <edge source="KOR" target="URY">
      <data key="d0">2770355</data>
    </edge>
    <edge source="KOR" target="SRB">
      <data key="d0">462912</data>
    </edge>
    <edge source="LBN" target="BEL">
      <data key="d0">117592</data>
    </edge>
    <edge source="LBN" target="DEU">
      <data key="d0">125464</data>
    </edge>
    <edge source="LBN" target="GRC">
      <data key="d0">16578</data>
    </edge>
    <edge source="LBN" target="JOR">
      <data key="d0">2830368</data>
    </edge>
    <edge source="LBN" target="OMN">
      <data key="d0">64007</data>
    </edge>
    <edge source="LBN" target="SAU">
      <data key="d0">49095</data>
    </edge>
    <edge source="LBN" target="ARE">
      <data key="d0">198342</data>
    </edge>
    <edge source="LBN" target="SRB">
      <data key="d0">135610</data>
    </edge>
    <edge source="MYS" target="ARG">
      <data key="d0">24700</data>
    </edge>
    <edge source="MYS" target="AUS">
      <data key="d0">1899752</data>
    </edge>
    <edge source="MYS" target="AUT">
      <data key="d0">314863</data>
    </edge>
    <edge source="MYS" target="BEL">
      <data key="d0">22210</data>
    </edge>
    <edge source="MYS" target="BWA">
      <data key="d0">59508</data>
    </edge>
    <edge source="MYS" target="BRA">
      <data key="d0">71613</data>
    </edge>
    <edge source="MYS" target="KHM">
      <data key="d0">997240</data>
    </edge>
    <edge source="MYS" target="CAN">
      <data key="d0">36137</data>
    </edge>
    <edge source="MYS" target="LKA">
      <data key="d0">2704934</data>
    </edge>
    <edge source="MYS" target="CHL">
      <data key="d0">376523</data>
    </edge>
    <edge source="MYS" target="CHN">
      <data key="d0">360723</data>
    </edge>
    <edge source="MYS" target="CZE">
      <data key="d0">27444</data>
    </edge>
    <edge source="MYS" target="DNK">
      <data key="d0">564528</data>
    </edge>
    <edge source="MYS" target="ETH">
      <data key="d0">10810</data>
    </edge>
    <edge source="MYS" target="FIN">
      <data key="d0">37682</data>
    </edge>
    <edge source="MYS" target="FRA">
      <data key="d0">386070</data>
    </edge>
    <edge source="MYS" target="DEU">
      <data key="d0">3320308</data>
    </edge>
    <edge source="MYS" target="GHA">
      <data key="d0">82292</data>
    </edge>
    <edge source="MYS" target="HND">
      <data key="d0">20701</data>
    </edge>
    <edge source="MYS" target="HKG">
      <data key="d0">6955577</data>
    </edge>
    <edge source="MYS" target="IDN">
      <data key="d0">2071337</data>
    </edge>
    <edge source="MYS" target="ITA">
      <data key="d0">260862</data>
    </edge>
    <edge source="MYS" target="JPN">
      <data key="d0">8189740</data>
    </edge>
    <edge source="MYS" target="JOR">
      <data key="d0">340162</data>
    </edge>
    <edge source="MYS" target="KOR">
      <data key="d0">784519</data>
    </edge>
    <edge source="MYS" target="LBN">
      <data key="d0">76397</data>
    </edge>
    <edge source="MYS" target="MUS">
      <data key="d0">202285</data>
    </edge>
    <edge source="MYS" target="MEX">
      <data key="d0">935809</data>
    </edge>
    <edge source="MYS" target="MOZ">
      <data key="d0">61317</data>
    </edge>
    <edge source="MYS" target="OMN">
      <data key="d0">26241</data>
    </edge>
    <edge source="MYS" target="NLD">
      <data key="d0">329424</data>
    </edge>
    <edge source="MYS" target="NZL">
      <data key="d0">137563</data>
    </edge>
    <edge source="MYS" target="PAK">
      <data key="d0">749729</data>
    </edge>
    <edge source="MYS" target="PER">
      <data key="d0">28000</data>
    </edge>
    <edge source="MYS" target="PHL">
      <data key="d0">3356638</data>
    </edge>
    <edge source="MYS" target="SAU">
      <data key="d0">188008</data>
    </edge>
    <edge source="MYS" target="IND">
      <data key="d0">1396259</data>
    </edge>
    <edge source="MYS" target="SGP">
      <data key="d0">17586236</data>
    </edge>
    <edge source="MYS" target="VNM">
      <data key="d0">3732495</data>
    </edge>
    <edge source="MYS" target="ZAF">
      <data key="d0">527024</data>
    </edge>
    <edge source="MYS" target="ZWE">
      <data key="d0">75364</data>
    </edge>
    <edge source="MYS" target="ESP">
      <data key="d0">1218034</data>
    </edge>
    <edge source="MYS" target="SWE">
      <data key="d0">88902</data>
    </edge>
    <edge source="MYS" target="CHE">
      <data key="d0">237216</data>
    </edge>
    <edge source="MYS" target="THA">
      <data key="d0">2261799</data>
    </edge>
    <edge source="MYS" target="ARE">
      <data key="d0">799259</data>
    </edge>
    <edge source="MYS" target="TUR">
      <data key="d0">75772</data>
    </edge>
    <edge source="MYS" target="EGY">
      <data key="d0">260093</data>
    </edge>
    <edge source="MYS" target="GBR">
      <data key="d0">865326</data>
    </edge>
    <edge source="MYS" target="TZA">
      <data key="d0">112025</data>
    </edge>
    <edge source="MYS" target="USA">
      <data key="d0">1336183</data>
    </edge>
    <edge source="MUS" target="AUS">
      <data key="d0">14766</data>
    </edge>
    <edge source="MUS" target="CMR">
      <data key="d0">273409</data>
    </edge>
    <edge source="MUS" target="BEN">
      <data key="d0">19158</data>
    </edge>
    <edge source="MUS" target="FRA">
      <data key="d0">168454</data>
    </edge>
    <edge source="MUS" target="GHA">
      <data key="d0">29317</data>
    </edge>
    <edge source="MUS" target="CIV">
      <data key="d0">16570</data>
    </edge>
    <edge source="MUS" target="MDG">
      <data key="d0">1080043</data>
    </edge>
    <edge source="MUS" target="MWI">
      <data key="d0">127195</data>
    </edge>
    <edge source="MUS" target="MOZ">
      <data key="d0">43260</data>
    </edge>
    <edge source="MUS" target="IND">
      <data key="d0">15388</data>
    </edge>
    <edge source="MUS" target="ZAF">
      <data key="d0">11077</data>
    </edge>
    <edge source="MUS" target="GBR">
      <data key="d0">65779</data>
    </edge>
    <edge source="MUS" target="BFA">
      <data key="d0">150780</data>
    </edge>
    <edge source="MEX" target="ARG">
      <data key="d0">44465120</data>
    </edge>
    <edge source="MEX" target="AUS">
      <data key="d0">7255293</data>
    </edge>
    <edge source="MEX" target="AUT">
      <data key="d0">203366</data>
    </edge>
    <edge source="MEX" target="BEL">
      <data key="d0">2684911</data>
    </edge>
    <edge source="MEX" target="BOL">
      <data key="d0">630400</data>
    </edge>
    <edge source="MEX" target="BRA">
      <data key="d0">105133511</data>
    </edge>
    <edge source="MEX" target="CAN">
      <data key="d0">12425166</data>
    </edge>
    <edge source="MEX" target="LKA">
      <data key="d0">93347</data>
    </edge>
    <edge source="MEX" target="CHL">
      <data key="d0">27133932</data>
    </edge>
    <edge source="MEX" target="CHN">
      <data key="d0">1261336</data>
    </edge>
    <edge source="MEX" target="COL">
      <data key="d0">63779963</data>
    </edge>
    <edge source="MEX" target="CRI">
      <data key="d0">41876393</data>
    </edge>
    <edge source="MEX" target="CZE">
      <data key="d0">386318</data>
    </edge>
    <edge source="MEX" target="DNK">
      <data key="d0">19950</data>
    </edge>
    <edge source="MEX" target="ECU">
      <data key="d0">22460623</data>
    </edge>
    <edge source="MEX" target="SLV">
      <data key="d0">11757132</data>
    </edge>
    <edge source="MEX" target="ETH">
      <data key="d0">74400</data>
    </edge>
    <edge source="MEX" target="FIN">
      <data key="d0">24000</data>
    </edge>
    <edge source="MEX" target="FRA">
      <data key="d0">5158928</data>
    </edge>
    <edge source="MEX" target="DEU">
      <data key="d0">14011475</data>
    </edge>
    <edge source="MEX" target="GRC">
      <data key="d0">158738</data>
    </edge>
    <edge source="MEX" target="GTM">
      <data key="d0">23357394</data>
    </edge>
    <edge source="MEX" target="HND">
      <data key="d0">8722557</data>
    </edge>
    <edge source="MEX" target="HKG">
      <data key="d0">1901642</data>
    </edge>
    <edge source="MEX" target="HUN">
      <data key="d0">20870</data>
    </edge>
    <edge source="MEX" target="IDN">
      <data key="d0">4821772</data>
    </edge>
    <edge source="MEX" target="IRL">
      <data key="d0">96521</data>
    </edge>
    <edge source="MEX" target="ISR">
      <data key="d0">9017701</data>
    </edge>
    <edge source="MEX" target="ITA">
      <data key="d0">6143988</data>
    </edge>
    <edge source="MEX" target="CIV">
      <data key="d0">36000</data>
    </edge>
    <edge source="MEX" target="JAM">
      <data key="d0">998808</data>
    </edge>
    <edge source="MEX" target="JPN">
      <data key="d0">2300569</data>
    </edge>
    <edge source="MEX" target="JOR">
      <data key="d0">151804</data>
    </edge>
    <edge source="MEX" target="KOR">
      <data key="d0">940631</data>
    </edge>
    <edge source="MEX" target="LTU">
      <data key="d0">23422</data>
    </edge>
    <edge source="MEX" target="MYS">
      <data key="d0">205471</data>
    </edge>
    <edge source="MEX" target="OMN">
      <data key="d0">159548</data>
    </edge>
    <edge source="MEX" target="NLD">
      <data key="d0">59782124</data>
    </edge>
    <edge source="MEX" target="NZL">
      <data key="d0">93957</data>
    </edge>
    <edge source="MEX" target="NIC">
      <data key="d0">6773082</data>
    </edge>
    <edge source="MEX" target="PAK">
      <data key="d0">1499746</data>
    </edge>
    <edge source="MEX" target="PAN">
      <data key="d0">46360720</data>
    </edge>
    <edge source="MEX" target="PRY">
      <data key="d0">639205</data>
    </edge>
    <edge source="MEX" target="PER">
      <data key="d0">23250163</data>
    </edge>
    <edge source="MEX" target="PHL">
      <data key="d0">940570</data>
    </edge>
    <edge source="MEX" target="POL">
      <data key="d0">826224</data>
    </edge>
    <edge source="MEX" target="PRT">
      <data key="d0">1877286</data>
    </edge>
    <edge source="MEX" target="ROU">
      <data key="d0">42810</data>
    </edge>
    <edge source="MEX" target="RUS">
      <data key="d0">1195543</data>
    </edge>
    <edge source="MEX" target="IND">
      <data key="d0">11057831</data>
    </edge>
    <edge source="MEX" target="SGP">
      <data key="d0">62992</data>
    </edge>
    <edge source="MEX" target="VNM">
      <data key="d0">61780</data>
    </edge>
    <edge source="MEX" target="SVN">
      <data key="d0">4472250</data>
    </edge>
    <edge source="MEX" target="ZAF">
      <data key="d0">1160704</data>
    </edge>
    <edge source="MEX" target="ESP">
      <data key="d0">844941</data>
    </edge>
    <edge source="MEX" target="SWE">
      <data key="d0">804864</data>
    </edge>
    <edge source="MEX" target="CHE">
      <data key="d0">2274921</data>
    </edge>
    <edge source="MEX" target="THA">
      <data key="d0">458496</data>
    </edge>
    <edge source="MEX" target="ARE">
      <data key="d0">37055</data>
    </edge>
    <edge source="MEX" target="TUR">
      <data key="d0">1420860</data>
    </edge>
    <edge source="MEX" target="UKR">
      <data key="d0">64970</data>
    </edge>
    <edge source="MEX" target="EGY">
      <data key="d0">299288</data>
    </edge>
    <edge source="MEX" target="GBR">
      <data key="d0">1911101</data>
    </edge>
    <edge source="MEX" target="USA">
      <data key="d0">179483010</data>
    </edge>
    <edge source="MEX" target="URY">
      <data key="d0">9102970</data>
    </edge>
    <edge source="NZL" target="ARG">
      <data key="d0">216585</data>
    </edge>
    <edge source="NZL" target="AUS">
      <data key="d0">16658740</data>
    </edge>
    <edge source="NZL" target="BEL">
      <data key="d0">818364</data>
    </edge>
    <edge source="NZL" target="BOL">
      <data key="d0">61964</data>
    </edge>
    <edge source="NZL" target="BRA">
      <data key="d0">10677</data>
    </edge>
    <edge source="NZL" target="CAN">
      <data key="d0">3947296</data>
    </edge>
    <edge source="NZL" target="LKA">
      <data key="d0">41063</data>
    </edge>
    <edge source="NZL" target="CHL">
      <data key="d0">83303</data>
    </edge>
    <edge source="NZL" target="CHN">
      <data key="d0">100901</data>
    </edge>
    <edge source="NZL" target="COL">
      <data key="d0">23743</data>
    </edge>
    <edge source="NZL" target="HRV">
      <data key="d0">19824</data>
    </edge>
    <edge source="NZL" target="CZE">
      <data key="d0">17651</data>
    </edge>
    <edge source="NZL" target="DNK">
      <data key="d0">159107</data>
    </edge>
    <edge source="NZL" target="FRA">
      <data key="d0">1399013</data>
    </edge>
    <edge source="NZL" target="DEU">
      <data key="d0">994518</data>
    </edge>
    <edge source="NZL" target="GRC">
      <data key="d0">912736</data>
    </edge>
    <edge source="NZL" target="HKG">
      <data key="d0">1469358</data>
    </edge>
    <edge source="NZL" target="HUN">
      <data key="d0">87713</data>
    </edge>
    <edge source="NZL" target="IDN">
      <data key="d0">25736</data>
    </edge>
    <edge source="NZL" target="IRL">
      <data key="d0">1406848</data>
    </edge>
    <edge source="NZL" target="ISR">
      <data key="d0">39601</data>
    </edge>
    <edge source="NZL" target="ITA">
      <data key="d0">629450</data>
    </edge>
    <edge source="NZL" target="JPN">
      <data key="d0">4909609</data>
    </edge>
    <edge source="NZL" target="JOR">
      <data key="d0">56780</data>
    </edge>
    <edge source="NZL" target="KOR">
      <data key="d0">1098667</data>
    </edge>
    <edge source="NZL" target="LTU">
      <data key="d0">24352</data>
    </edge>
    <edge source="NZL" target="MYS">
      <data key="d0">892710</data>
    </edge>
    <edge source="NZL" target="MEX">
      <data key="d0">401729</data>
    </edge>
    <edge source="NZL" target="NLD">
      <data key="d0">870514</data>
    </edge>
    <edge source="NZL" target="NOR">
      <data key="d0">39316</data>
    </edge>
    <edge source="NZL" target="PHL">
      <data key="d0">64445</data>
    </edge>
    <edge source="NZL" target="PRT">
      <data key="d0">74113</data>
    </edge>
    <edge source="NZL" target="SAU">
      <data key="d0">392976</data>
    </edge>
    <edge source="NZL" target="IND">
      <data key="d0">61310</data>
    </edge>
    <edge source="NZL" target="SGP">
      <data key="d0">14989817</data>
    </edge>
    <edge source="NZL" target="VNM">
      <data key="d0">103275</data>
    </edge>
    <edge source="NZL" target="ZAF">
      <data key="d0">1019604</data>
    </edge>
    <edge source="NZL" target="ZWE">
      <data key="d0">45977</data>
    </edge>
    <edge source="NZL" target="ESP">
      <data key="d0">134618</data>
    </edge>
    <edge source="NZL" target="SWE">
      <data key="d0">105028</data>
    </edge>
    <edge source="NZL" target="CHE">
      <data key="d0">444395</data>
    </edge>
    <edge source="NZL" target="THA">
      <data key="d0">127626</data>
    </edge>
    <edge source="NZL" target="ARE">
      <data key="d0">117273</data>
    </edge>
    <edge source="NZL" target="EGY">
      <data key="d0">73856</data>
    </edge>
    <edge source="NZL" target="GBR">
      <data key="d0">4367330</data>
    </edge>
    <edge source="NZL" target="USA">
      <data key="d0">6007419</data>
    </edge>
    <edge source="NIC" target="CAN">
      <data key="d0">89640</data>
    </edge>
    <edge source="NIC" target="CRI">
      <data key="d0">104371</data>
    </edge>
    <edge source="NIC" target="SLV">
      <data key="d0">15875</data>
    </edge>
    <edge source="NIC" target="HND">
      <data key="d0">305401</data>
    </edge>
    <edge source="NIC" target="KOR">
      <data key="d0">65352</data>
    </edge>
    <edge source="NIC" target="USA">
      <data key="d0">156656</data>
    </edge>
    <edge source="PAK" target="DZA">
      <data key="d0">11072</data>
    </edge>
    <edge source="PAK" target="ARG">
      <data key="d0">157249</data>
    </edge>
    <edge source="PAK" target="AUS">
      <data key="d0">77121</data>
    </edge>
    <edge source="PAK" target="BEL">
      <data key="d0">170818</data>
    </edge>
    <edge source="PAK" target="BWA">
      <data key="d0">41753</data>
    </edge>
    <edge source="PAK" target="CAN">
      <data key="d0">414719</data>
    </edge>
    <edge source="PAK" target="LKA">
      <data key="d0">4249082</data>
    </edge>
    <edge source="PAK" target="CHL">
      <data key="d0">33247</data>
    </edge>
    <edge source="PAK" target="CHN">
      <data key="d0">308504</data>
    </edge>
    <edge source="PAK" target="BEN">
      <data key="d0">875245</data>
    </edge>
    <edge source="PAK" target="ETH">
      <data key="d0">44919</data>
    </edge>
    <edge source="PAK" target="FRA">
      <data key="d0">1072253</data>
    </edge>
    <edge source="PAK" target="DEU">
      <data key="d0">353660</data>
    </edge>
    <edge source="PAK" target="GHA">
      <data key="d0">72016</data>
    </edge>
    <edge source="PAK" target="GRC">
      <data key="d0">487835</data>
    </edge>
    <edge source="PAK" target="HND">
      <data key="d0">41098</data>
    </edge>
    <edge source="PAK" target="HKG">
      <data key="d0">216840</data>
    </edge>
    <edge source="PAK" target="IDN">
      <data key="d0">83836</data>
    </edge>
    <edge source="PAK" target="IRL">
      <data key="d0">193870</data>
    </edge>
    <edge source="PAK" target="ITA">
      <data key="d0">1060984</data>
    </edge>
    <edge source="PAK" target="JPN">
      <data key="d0">49570</data>
    </edge>
    <edge source="PAK" target="KAZ">
      <data key="d0">205438</data>
    </edge>
    <edge source="PAK" target="JOR">
      <data key="d0">390643</data>
    </edge>
    <edge source="PAK" target="KGZ">
      <data key="d0">83858</data>
    </edge>
    <edge source="PAK" target="MWI">
      <data key="d0">13701</data>
    </edge>
    <edge source="PAK" target="MYS">
      <data key="d0">150029</data>
    </edge>
    <edge source="PAK" target="MRT">
      <data key="d0">206770</data>
    </edge>
    <edge source="PAK" target="MUS">
      <data key="d0">95737</data>
    </edge>
    <edge source="PAK" target="OMN">
      <data key="d0">245075</data>
    </edge>
    <edge source="PAK" target="NLD">
      <data key="d0">87059</data>
    </edge>
    <edge source="PAK" target="NER">
      <data key="d0">92283</data>
    </edge>
    <edge source="PAK" target="NOR">
      <data key="d0">277156</data>
    </edge>
    <edge source="PAK" target="PHL">
      <data key="d0">2190902</data>
    </edge>
    <edge source="PAK" target="POL">
      <data key="d0">26178</data>
    </edge>
    <edge source="PAK" target="RUS">
      <data key="d0">1689280</data>
    </edge>
    <edge source="PAK" target="SAU">
      <data key="d0">566726</data>
    </edge>
    <edge source="PAK" target="IND">
      <data key="d0">25264</data>
    </edge>
    <edge source="PAK" target="SGP">
      <data key="d0">2253717</data>
    </edge>
    <edge source="PAK" target="VNM">
      <data key="d0">189410</data>
    </edge>
    <edge source="PAK" target="ZAF">
      <data key="d0">1143796</data>
    </edge>
    <edge source="PAK" target="ESP">
      <data key="d0">55263</data>
    </edge>
    <edge source="PAK" target="SWE">
      <data key="d0">90527</data>
    </edge>
    <edge source="PAK" target="CHE">
      <data key="d0">15031</data>
    </edge>
    <edge source="PAK" target="THA">
      <data key="d0">440333</data>
    </edge>
    <edge source="PAK" target="ARE">
      <data key="d0">1123207</data>
    </edge>
    <edge source="PAK" target="TUN">
      <data key="d0">68699</data>
    </edge>
    <edge source="PAK" target="TUR">
      <data key="d0">22152</data>
    </edge>
    <edge source="PAK" target="UGA">
      <data key="d0">634348</data>
    </edge>
    <edge source="PAK" target="UKR">
      <data key="d0">74050</data>
    </edge>
    <edge source="PAK" target="GBR">
      <data key="d0">2080693</data>
    </edge>
    <edge source="PAK" target="TZA">
      <data key="d0">106503</data>
    </edge>
    <edge source="PAK" target="USA">
      <data key="d0">1190359</data>
    </edge>
    <edge source="PAN" target="COL">
      <data key="d0">2938088</data>
    </edge>
    <edge source="PAN" target="CRI">
      <data key="d0">1175427</data>
    </edge>
    <edge source="PAN" target="ECU">
      <data key="d0">222799</data>
    </edge>
    <edge source="PAN" target="SLV">
      <data key="d0">807112</data>
    </edge>
    <edge source="PAN" target="GTM">
      <data key="d0">557199</data>
    </edge>
    <edge source="PAN" target="HND">
      <data key="d0">1508803</data>
    </edge>
    <edge source="PAN" target="ITA">
      <data key="d0">14841</data>
    </edge>
    <edge source="PAN" target="JAM">
      <data key="d0">729068</data>
    </edge>
    <edge source="PAN" target="NIC">
      <data key="d0">2027544</data>
    </edge>
    <edge source="PAN" target="USA">
      <data key="d0">4302591</data>
    </edge>
    <edge source="PRY" target="ARG">
      <data key="d0">86449</data>
    </edge>
    <edge source="PRY" target="BOL">
      <data key="d0">1191568</data>
    </edge>
    <edge source="PRY" target="BRA">
      <data key="d0">93187</data>
    </edge>
    <edge source="PRY" target="DNK">
      <data key="d0">14054</data>
    </edge>
    <edge source="PRY" target="ECU">
      <data key="d0">440875</data>
    </edge>
    <edge source="PRY" target="SLV">
      <data key="d0">13623</data>
    </edge>
    <edge source="PRY" target="FRA">
      <data key="d0">242256</data>
    </edge>
    <edge source="PRY" target="GTM">
      <data key="d0">90248</data>
    </edge>
    <edge source="PRY" target="HND">
      <data key="d0">60943</data>
    </edge>
    <edge source="PRY" target="MEX">
      <data key="d0">32581</data>
    </edge>
    <edge source="PRY" target="NIC">
      <data key="d0">107642</data>
    </edge>
    <edge source="PRY" target="PER">
      <data key="d0">422193</data>
    </edge>
    <edge source="PRY" target="URY">
      <data key="d0">1905248</data>
    </edge>
    <edge source="PER" target="ARG">
      <data key="d0">247811</data>
    </edge>
    <edge source="PER" target="BOL">
      <data key="d0">752984</data>
    </edge>
    <edge source="PER" target="BRA">
      <data key="d0">227129</data>
    </edge>
    <edge source="PER" target="CHL">
      <data key="d0">924724</data>
    </edge>
    <edge source="PER" target="COL">
      <data key="d0">2067477</data>
    </edge>
    <edge source="PER" target="CRI">
      <data key="d0">42206</data>
    </edge>
    <edge source="PER" target="DNK">
      <data key="d0">20460</data>
    </edge>
    <edge source="PER" target="ECU">
      <data key="d0">2381121</data>
    </edge>
    <edge source="PER" target="SLV">
      <data key="d0">38324</data>
    </edge>
    <edge source="PER" target="DEU">
      <data key="d0">39158</data>
    </edge>
    <edge source="PER" target="GTM">
      <data key="d0">164163</data>
    </edge>
    <edge source="PER" target="ITA">
      <data key="d0">24136</data>
    </edge>
    <edge source="PER" target="JPN">
      <data key="d0">13029</data>
    </edge>
    <edge source="PER" target="MEX">
      <data key="d0">6776084</data>
    </edge>
    <edge source="PER" target="NLD">
      <data key="d0">766934</data>
    </edge>
    <edge source="PER" target="NIC">
      <data key="d0">11199</data>
    </edge>
    <edge source="PER" target="PAN">
      <data key="d0">282655</data>
    </edge>
    <edge source="PER" target="PRY">
      <data key="d0">96977</data>
    </edge>
    <edge source="PER" target="PRT">
      <data key="d0">16000</data>
    </edge>
    <edge source="PER" target="GBR">
      <data key="d0">209114</data>
    </edge>
    <edge source="PER" target="USA">
      <data key="d0">261187</data>
    </edge>
    <edge source="PER" target="URY">
      <data key="d0">69937</data>
    </edge>
    <edge source="PHL" target="AUS">
      <data key="d0">3116063</data>
    </edge>
    <edge source="PHL" target="KHM">
      <data key="d0">317725</data>
    </edge>
    <edge source="PHL" target="CAN">
      <data key="d0">10104</data>
    </edge>
    <edge source="PHL" target="LKA">
      <data key="d0">733110</data>
    </edge>
    <edge source="PHL" target="CHN">
      <data key="d0">24419</data>
    </edge>
    <edge source="PHL" target="DEU">
      <data key="d0">26682</data>
    </edge>
    <edge source="PHL" target="HKG">
      <data key="d0">2268021</data>
    </edge>
    <edge source="PHL" target="IDN">
      <data key="d0">136361</data>
    </edge>
    <edge source="PHL" target="IRL">
      <data key="d0">10056</data>
    </edge>
    <edge source="PHL" target="ITA">
      <data key="d0">20877</data>
    </edge>
    <edge source="PHL" target="JAM">
      <data key="d0">18226</data>
    </edge>
    <edge source="PHL" target="JPN">
      <data key="d0">2118135</data>
    </edge>
    <edge source="PHL" target="KOR">
      <data key="d0">61738</data>
    </edge>
    <edge source="PHL" target="MYS">
      <data key="d0">1987300</data>
    </edge>
    <edge source="PHL" target="MEX">
      <data key="d0">37191</data>
    </edge>
    <edge source="PHL" target="NLD">
      <data key="d0">38057</data>
    </edge>
    <edge source="PHL" target="NZL">
      <data key="d0">58160</data>
    </edge>
    <edge source="PHL" target="PAK">
      <data key="d0">23775</data>
    </edge>
    <edge source="PHL" target="SAU">
      <data key="d0">369144</data>
    </edge>
    <edge source="PHL" target="IND">
      <data key="d0">120352</data>
    </edge>
    <edge source="PHL" target="SGP">
      <data key="d0">1370722</data>
    </edge>
    <edge source="PHL" target="VNM">
      <data key="d0">1965448</data>
    </edge>
    <edge source="PHL" target="ESP">
      <data key="d0">60038</data>
    </edge>
    <edge source="PHL" target="SWE">
      <data key="d0">164530</data>
    </edge>
    <edge source="PHL" target="THA">
      <data key="d0">773970</data>
    </edge>
    <edge source="PHL" target="ARE">
      <data key="d0">193483</data>
    </edge>
    <edge source="PHL" target="UGA">
      <data key="d0">19556</data>
    </edge>
    <edge source="PHL" target="GBR">
      <data key="d0">24801</data>
    </edge>
    <edge source="PHL" target="USA">
      <data key="d0">1257804</data>
    </edge>
    <edge source="PRT" target="ALB">
      <data key="d0">18006</data>
    </edge>
    <edge source="PRT" target="DZA">
      <data key="d0">41689</data>
    </edge>
    <edge source="PRT" target="ARG">
      <data key="d0">658675</data>
    </edge>
    <edge source="PRT" target="AUS">
      <data key="d0">3130718</data>
    </edge>
    <edge source="PRT" target="AUT">
      <data key="d0">1681752</data>
    </edge>
    <edge source="PRT" target="BEL">
      <data key="d0">3680262</data>
    </edge>
    <edge source="PRT" target="BOL">
      <data key="d0">109220</data>
    </edge>
    <edge source="PRT" target="BRA">
      <data key="d0">2318680</data>
    </edge>
    <edge source="PRT" target="BGR">
      <data key="d0">49848</data>
    </edge>
    <edge source="PRT" target="CAN">
      <data key="d0">1008748</data>
    </edge>
    <edge source="PRT" target="CHL">
      <data key="d0">276262</data>
    </edge>
    <edge source="PRT" target="CHN">
      <data key="d0">743451</data>
    </edge>
    <edge source="PRT" target="COL">
      <data key="d0">107657</data>
    </edge>
    <edge source="PRT" target="CRI">
      <data key="d0">137682</data>
    </edge>
    <edge source="PRT" target="HRV">
      <data key="d0">153976</data>
    </edge>
    <edge source="PRT" target="CZE">
      <data key="d0">1163241</data>
    </edge>
    <edge source="PRT" target="DNK">
      <data key="d0">6022611</data>
    </edge>
    <edge source="PRT" target="ECU">
      <data key="d0">127321</data>
    </edge>
    <edge source="PRT" target="SLV">
      <data key="d0">1344797</data>
    </edge>
    <edge source="PRT" target="ETH">
      <data key="d0">11344</data>
    </edge>
    <edge source="PRT" target="FIN">
      <data key="d0">1091514</data>
    </edge>
    <edge source="PRT" target="FRA">
      <data key="d0">20494622</data>
    </edge>
    <edge source="PRT" target="DEU">
      <data key="d0">47236327</data>
    </edge>
    <edge source="PRT" target="GRC">
      <data key="d0">1006064</data>
    </edge>
    <edge source="PRT" target="GTM">
      <data key="d0">880467</data>
    </edge>
    <edge source="PRT" target="HND">
      <data key="d0">574870</data>
    </edge>
    <edge source="PRT" target="HKG">
      <data key="d0">1847555</data>
    </edge>
    <edge source="PRT" target="HUN">
      <data key="d0">64043</data>
    </edge>
    <edge source="PRT" target="IRL">
      <data key="d0">342188</data>
    </edge>
    <edge source="PRT" target="ISR">
      <data key="d0">478051</data>
    </edge>
    <edge source="PRT" target="ITA">
      <data key="d0">7325109</data>
    </edge>
    <edge source="PRT" target="CIV">
      <data key="d0">246310</data>
    </edge>
    <edge source="PRT" target="JPN">
      <data key="d0">80298</data>
    </edge>
    <edge source="PRT" target="JOR">
      <data key="d0">4508601</data>
    </edge>
    <edge source="PRT" target="KOR">
      <data key="d0">44831</data>
    </edge>
    <edge source="PRT" target="LBN">
      <data key="d0">394435</data>
    </edge>
    <edge source="PRT" target="LVA">
      <data key="d0">56920</data>
    </edge>
    <edge source="PRT" target="MYS">
      <data key="d0">1257167</data>
    </edge>
    <edge source="PRT" target="MRT">
      <data key="d0">13765</data>
    </edge>
    <edge source="PRT" target="MUS">
      <data key="d0">49045</data>
    </edge>
    <edge source="PRT" target="MEX">
      <data key="d0">1493072</data>
    </edge>
    <edge source="PRT" target="MAR">
      <data key="d0">344376</data>
    </edge>
    <edge source="PRT" target="MOZ">
      <data key="d0">2939035</data>
    </edge>
    <edge source="PRT" target="NLD">
      <data key="d0">37043490</data>
    </edge>
    <edge source="PRT" target="NZL">
      <data key="d0">30995</data>
    </edge>
    <edge source="PRT" target="NIC">
      <data key="d0">20110</data>
    </edge>
    <edge source="PRT" target="NOR">
      <data key="d0">1963963</data>
    </edge>
    <edge source="PRT" target="PAN">
      <data key="d0">707067</data>
    </edge>
    <edge source="PRT" target="PER">
      <data key="d0">358328</data>
    </edge>
    <edge source="PRT" target="PHL">
      <data key="d0">154559</data>
    </edge>
    <edge source="PRT" target="POL">
      <data key="d0">2945799</data>
    </edge>
    <edge source="PRT" target="ROU">
      <data key="d0">27870</data>
    </edge>
    <edge source="PRT" target="RUS">
      <data key="d0">104911</data>
    </edge>
    <edge source="PRT" target="SAU">
      <data key="d0">76804</data>
    </edge>
    <edge source="PRT" target="SEN">
      <data key="d0">12879</data>
    </edge>
    <edge source="PRT" target="IND">
      <data key="d0">4077105</data>
    </edge>
    <edge source="PRT" target="SGP">
      <data key="d0">380638</data>
    </edge>
    <edge source="PRT" target="SVK">
      <data key="d0">533287</data>
    </edge>
    <edge source="PRT" target="SVN">
      <data key="d0">570462</data>
    </edge>
    <edge source="PRT" target="ZAF">
      <data key="d0">2554572</data>
    </edge>
    <edge source="PRT" target="ESP">
      <data key="d0">18117095</data>
    </edge>
    <edge source="PRT" target="SWE">
      <data key="d0">3389069</data>
    </edge>
    <edge source="PRT" target="CHE">
      <data key="d0">5013899</data>
    </edge>
    <edge source="PRT" target="THA">
      <data key="d0">2126877</data>
    </edge>
    <edge source="PRT" target="TUN">
      <data key="d0">65123</data>
    </edge>
    <edge source="PRT" target="TUR">
      <data key="d0">375147</data>
    </edge>
    <edge source="PRT" target="EGY">
      <data key="d0">10694</data>
    </edge>
    <edge source="PRT" target="GBR">
      <data key="d0">28328560</data>
    </edge>
    <edge source="PRT" target="USA">
      <data key="d0">26983703</data>
    </edge>
    <edge source="PRT" target="URY">
      <data key="d0">168995</data>
    </edge>
    <edge source="IND" target="ALB">
      <data key="d0">305536</data>
    </edge>
    <edge source="IND" target="DZA">
      <data key="d0">935584</data>
    </edge>
    <edge source="IND" target="AZE">
      <data key="d0">473233</data>
    </edge>
    <edge source="IND" target="ARG">
      <data key="d0">4276628</data>
    </edge>
    <edge source="IND" target="AUS">
      <data key="d0">8706670</data>
    </edge>
    <edge source="IND" target="AUT">
      <data key="d0">1180000</data>
    </edge>
    <edge source="IND" target="ARM">
      <data key="d0">67694</data>
    </edge>
    <edge source="IND" target="BEL">
      <data key="d0">6778842</data>
    </edge>
    <edge source="IND" target="BOL">
      <data key="d0">451905</data>
    </edge>
    <edge source="IND" target="BWA">
      <data key="d0">123489</data>
    </edge>
    <edge source="IND" target="BRA">
      <data key="d0">28734621</data>
    </edge>
    <edge source="IND" target="BGR">
      <data key="d0">578618</data>
    </edge>
    <edge source="IND" target="BDI">
      <data key="d0">269540</data>
    </edge>
    <edge source="IND" target="BLR">
      <data key="d0">2404561</data>
    </edge>
    <edge source="IND" target="KHM">
      <data key="d0">3109250</data>
    </edge>
    <edge source="IND" target="CMR">
      <data key="d0">3314140</data>
    </edge>
    <edge source="IND" target="CAN">
      <data key="d0">12379083</data>
    </edge>
    <edge source="IND" target="CAF">
      <data key="d0">54433</data>
    </edge>
    <edge source="IND" target="LKA">
      <data key="d0">34780521</data>
    </edge>
    <edge source="IND" target="CHL">
      <data key="d0">6730601</data>
    </edge>
    <edge source="IND" target="CHN">
      <data key="d0">23592311</data>
    </edge>
    <edge source="IND" target="COL">
      <data key="d0">5285639</data>
    </edge>
    <edge source="IND" target="CRI">
      <data key="d0">1003480</data>
    </edge>
    <edge source="IND" target="HRV">
      <data key="d0">528044</data>
    </edge>
    <edge source="IND" target="CZE">
      <data key="d0">1524613</data>
    </edge>
    <edge source="IND" target="BEN">
      <data key="d0">4755824</data>
    </edge>
    <edge source="IND" target="DNK">
      <data key="d0">7787264</data>
    </edge>
    <edge source="IND" target="ECU">
      <data key="d0">430225</data>
    </edge>
    <edge source="IND" target="SLV">
      <data key="d0">183549</data>
    </edge>
    <edge source="IND" target="ETH">
      <data key="d0">4249087</data>
    </edge>
    <edge source="IND" target="EST">
      <data key="d0">297119</data>
    </edge>
    <edge source="IND" target="FIN">
      <data key="d0">207020</data>
    </edge>
    <edge source="IND" target="FRA">
      <data key="d0">8278933</data>
    </edge>
    <edge source="IND" target="GEO">
      <data key="d0">316529</data>
    </edge>
    <edge source="IND" target="GMB">
      <data key="d0">401133</data>
    </edge>
    <edge source="IND" target="DEU">
      <data key="d0">46478196</data>
    </edge>
    <edge source="IND" target="GHA">
      <data key="d0">10145745</data>
    </edge>
    <edge source="IND" target="GRC">
      <data key="d0">369704</data>
    </edge>
    <edge source="IND" target="GTM">
      <data key="d0">295722</data>
    </edge>
    <edge source="IND" target="HND">
      <data key="d0">1149458</data>
    </edge>
    <edge source="IND" target="HKG">
      <data key="d0">78326997</data>
    </edge>
    <edge source="IND" target="HUN">
      <data key="d0">755194</data>
    </edge>
    <edge source="IND" target="IDN">
      <data key="d0">4193449</data>
    </edge>
    <edge source="IND" target="IRL">
      <data key="d0">3345925</data>
    </edge>
    <edge source="IND" target="ISR">
      <data key="d0">5139946</data>
    </edge>
    <edge source="IND" target="ITA">
      <data key="d0">11405234</data>
    </edge>
    <edge source="IND" target="CIV">
      <data key="d0">1008430</data>
    </edge>
    <edge source="IND" target="JAM">
      <data key="d0">287600</data>
    </edge>
    <edge source="IND" target="JPN">
      <data key="d0">10409964</data>
    </edge>
    <edge source="IND" target="KAZ">
      <data key="d0">4337136</data>
    </edge>
    <edge source="IND" target="JOR">
      <data key="d0">10257349</data>
    </edge>
    <edge source="IND" target="KOR">
      <data key="d0">11391909</data>
    </edge>
    <edge source="IND" target="KGZ">
      <data key="d0">62579</data>
    </edge>
    <edge source="IND" target="LBN">
      <data key="d0">187659</data>
    </edge>
    <edge source="IND" target="LVA">
      <data key="d0">1222255</data>
    </edge>
    <edge source="IND" target="LTU">
      <data key="d0">684920</data>
    </edge>
    <edge source="IND" target="MDG">
      <data key="d0">950632</data>
    </edge>
    <edge source="IND" target="MWI">
      <data key="d0">1569586</data>
    </edge>
    <edge source="IND" target="MYS">
      <data key="d0">9412399</data>
    </edge>
    <edge source="IND" target="MRT">
      <data key="d0">89092</data>
    </edge>
    <edge source="IND" target="MUS">
      <data key="d0">3927926</data>
    </edge>
    <edge source="IND" target="MEX">
      <data key="d0">20599852</data>
    </edge>
    <edge source="IND" target="MDA">
      <data key="d0">400380</data>
    </edge>
    <edge source="IND" target="MAR">
      <data key="d0">547016</data>
    </edge>
    <edge source="IND" target="MOZ">
      <data key="d0">680233</data>
    </edge>
    <edge source="IND" target="OMN">
      <data key="d0">1606003</data>
    </edge>
    <edge source="IND" target="NAM">
      <data key="d0">553269</data>
    </edge>
    <edge source="IND" target="NLD">
      <data key="d0">31286074</data>
    </edge>
    <edge source="IND" target="NZL">
      <data key="d0">3235310</data>
    </edge>
    <edge source="IND" target="NIC">
      <data key="d0">91295</data>
    </edge>
    <edge source="IND" target="NER">
      <data key="d0">1145974</data>
    </edge>
    <edge source="IND" target="NOR">
      <data key="d0">1806727</data>
    </edge>
    <edge source="IND" target="PAK">
      <data key="d0">6755874</data>
    </edge>
    <edge source="IND" target="PAN">
      <data key="d0">1002314</data>
    </edge>
    <edge source="IND" target="PRY">
      <data key="d0">200975</data>
    </edge>
    <edge source="IND" target="PER">
      <data key="d0">2913795</data>
    </edge>
    <edge source="IND" target="PHL">
      <data key="d0">10934008</data>
    </edge>
    <edge source="IND" target="POL">
      <data key="d0">2854945</data>
    </edge>
    <edge source="IND" target="PRT">
      <data key="d0">2027390</data>
    </edge>
    <edge source="IND" target="ROU">
      <data key="d0">1799623</data>
    </edge>
    <edge source="IND" target="RUS">
      <data key="d0">93659570</data>
    </edge>
    <edge source="IND" target="SAU">
      <data key="d0">5299422</data>
    </edge>
    <edge source="IND" target="SEN">
      <data key="d0">1481056</data>
    </edge>
    <edge source="IND" target="SGP">
      <data key="d0">19469947</data>
    </edge>
    <edge source="IND" target="SVK">
      <data key="d0">196989</data>
    </edge>
    <edge source="IND" target="VNM">
      <data key="d0">34149843</data>
    </edge>
    <edge source="IND" target="SVN">
      <data key="d0">584820</data>
    </edge>
    <edge source="IND" target="ZAF">
      <data key="d0">14139876</data>
    </edge>
    <edge source="IND" target="ZWE">
      <data key="d0">2245056</data>
    </edge>
    <edge source="IND" target="ESP">
      <data key="d0">13643009</data>
    </edge>
    <edge source="IND" target="SWE">
      <data key="d0">266224</data>
    </edge>
    <edge source="IND" target="CHE">
      <data key="d0">10947959</data>
    </edge>
    <edge source="IND" target="THA">
      <data key="d0">21725093</data>
    </edge>
    <edge source="IND" target="TGO">
      <data key="d0">490232</data>
    </edge>
    <edge source="IND" target="ARE">
      <data key="d0">19543173</data>
    </edge>
    <edge source="IND" target="TUN">
      <data key="d0">71683</data>
    </edge>
    <edge source="IND" target="TUR">
      <data key="d0">11224665</data>
    </edge>
    <edge source="IND" target="UGA">
      <data key="d0">11280268</data>
    </edge>
    <edge source="IND" target="UKR">
      <data key="d0">19296369</data>
    </edge>
    <edge source="IND" target="MKD">
      <data key="d0">50743</data>
    </edge>
    <edge source="IND" target="EGY">
      <data key="d0">3795245</data>
    </edge>
    <edge source="IND" target="GBR">
      <data key="d0">25021598</data>
    </edge>
    <edge source="IND" target="TZA">
      <data key="d0">12481650</data>
    </edge>
    <edge source="IND" target="USA">
      <data key="d0">84828331</data>
    </edge>
    <edge source="IND" target="BFA">
      <data key="d0">487208</data>
    </edge>
    <edge source="IND" target="URY">
      <data key="d0">10504462</data>
    </edge>
    <edge source="IND" target="SRB">
      <data key="d0">984555</data>
    </edge>
    <edge source="SGP" target="ARG">
      <data key="d0">12109727</data>
    </edge>
    <edge source="SGP" target="AUS">
      <data key="d0">40256874</data>
    </edge>
    <edge source="SGP" target="AUT">
      <data key="d0">15717</data>
    </edge>
    <edge source="SGP" target="BEL">
      <data key="d0">152104004</data>
    </edge>
    <edge source="SGP" target="BRA">
      <data key="d0">13154747</data>
    </edge>
    <edge source="SGP" target="BGR">
      <data key="d0">107633</data>
    </edge>
    <edge source="SGP" target="KHM">
      <data key="d0">688186</data>
    </edge>
    <edge source="SGP" target="CAN">
      <data key="d0">22278879</data>
    </edge>
    <edge source="SGP" target="LKA">
      <data key="d0">2555424</data>
    </edge>
    <edge source="SGP" target="CHL">
      <data key="d0">21916</data>
    </edge>
    <edge source="SGP" target="CHN">
      <data key="d0">33648354</data>
    </edge>
    <edge source="SGP" target="COL">
      <data key="d0">7665234</data>
    </edge>
    <edge source="SGP" target="BEN">
      <data key="d0">150787</data>
    </edge>
    <edge source="SGP" target="DNK">
      <data key="d0">152578</data>
    </edge>
    <edge source="SGP" target="ECU">
      <data key="d0">1548816</data>
    </edge>
    <edge source="SGP" target="FIN">
      <data key="d0">63935</data>
    </edge>
    <edge source="SGP" target="FRA">
      <data key="d0">43592126</data>
    </edge>
    <edge source="SGP" target="DEU">
      <data key="d0">1288183</data>
    </edge>
    <edge source="SGP" target="GHA">
      <data key="d0">38197</data>
    </edge>
    <edge source="SGP" target="GRC">
      <data key="d0">5631979</data>
    </edge>
    <edge source="SGP" target="HKG">
      <data key="d0">48430339</data>
    </edge>
    <edge source="SGP" target="IRL">
      <data key="d0">183527</data>
    </edge>
    <edge source="SGP" target="ITA">
      <data key="d0">25496458</data>
    </edge>
    <edge source="SGP" target="JPN">
      <data key="d0">46728812</data>
    </edge>
    <edge source="SGP" target="KOR">
      <data key="d0">54023576</data>
    </edge>
    <edge source="SGP" target="MYS">
      <data key="d0">69272371</data>
    </edge>
    <edge source="SGP" target="MUS">
      <data key="d0">126049</data>
    </edge>
    <edge source="SGP" target="MEX">
      <data key="d0">15361352</data>
    </edge>
    <edge source="SGP" target="MAR">
      <data key="d0">157994</data>
    </edge>
    <edge source="SGP" target="MOZ">
      <data key="d0">27553</data>
    </edge>
    <edge source="SGP" target="OMN">
      <data key="d0">79956</data>
    </edge>
    <edge source="SGP" target="NLD">
      <data key="d0">2055428</data>
    </edge>
    <edge source="SGP" target="NZL">
      <data key="d0">7144995</data>
    </edge>
    <edge source="SGP" target="NOR">
      <data key="d0">76103</data>
    </edge>
    <edge source="SGP" target="PAK">
      <data key="d0">5767462</data>
    </edge>
    <edge source="SGP" target="PHL">
      <data key="d0">35238018</data>
    </edge>
    <edge source="SGP" target="PRT">
      <data key="d0">3206418</data>
    </edge>
    <edge source="SGP" target="SAU">
      <data key="d0">3323564</data>
    </edge>
    <edge source="SGP" target="IND">
      <data key="d0">25615807</data>
    </edge>
    <edge source="SGP" target="VNM">
      <data key="d0">31683707</data>
    </edge>
    <edge source="SGP" target="ZAF">
      <data key="d0">6029350</data>
    </edge>
    <edge source="SGP" target="ZWE">
      <data key="d0">37720</data>
    </edge>
    <edge source="SGP" target="ESP">
      <data key="d0">40209621</data>
    </edge>
    <edge source="SGP" target="SWE">
      <data key="d0">181578</data>
    </edge>
    <edge source="SGP" target="CHE">
      <data key="d0">1438682</data>
    </edge>
    <edge source="SGP" target="THA">
      <data key="d0">77840362</data>
    </edge>
    <edge source="SGP" target="ARE">
      <data key="d0">2175548</data>
    </edge>
    <edge source="SGP" target="TUN">
      <data key="d0">817409</data>
    </edge>
    <edge source="SGP" target="EGY">
      <data key="d0">1320465</data>
    </edge>
    <edge source="SGP" target="GBR">
      <data key="d0">12346103</data>
    </edge>
    <edge source="SGP" target="USA">
      <data key="d0">49159784</data>
    </edge>
    <edge source="SGP" target="URY">
      <data key="d0">511574</data>
    </edge>
    <edge source="SVN" target="ALB">
      <data key="d0">2196090</data>
    </edge>
    <edge source="SVN" target="DZA">
      <data key="d0">66181</data>
    </edge>
    <edge source="SVN" target="AZE">
      <data key="d0">1382905</data>
    </edge>
    <edge source="SVN" target="ARG">
      <data key="d0">465714</data>
    </edge>
    <edge source="SVN" target="AUS">
      <data key="d0">1129950</data>
    </edge>
    <edge source="SVN" target="AUT">
      <data key="d0">1723604</data>
    </edge>
    <edge source="SVN" target="ARM">
      <data key="d0">619820</data>
    </edge>
    <edge source="SVN" target="BEL">
      <data key="d0">1149494</data>
    </edge>
    <edge source="SVN" target="BRA">
      <data key="d0">3808585</data>
    </edge>
    <edge source="SVN" target="BGR">
      <data key="d0">3518870</data>
    </edge>
    <edge source="SVN" target="BLR">
      <data key="d0">507073</data>
    </edge>
    <edge source="SVN" target="CAN">
      <data key="d0">1700781</data>
    </edge>
    <edge source="SVN" target="CHL">
      <data key="d0">918707</data>
    </edge>
    <edge source="SVN" target="CHN">
      <data key="d0">1983705</data>
    </edge>
    <edge source="SVN" target="COL">
      <data key="d0">38059</data>
    </edge>
    <edge source="SVN" target="CRI">
      <data key="d0">244873</data>
    </edge>
    <edge source="SVN" target="HRV">
      <data key="d0">56008495</data>
    </edge>
    <edge source="SVN" target="CZE">
      <data key="d0">22579305</data>
    </edge>
    <edge source="SVN" target="DNK">
      <data key="d0">175808</data>
    </edge>
    <edge source="SVN" target="ECU">
      <data key="d0">60680</data>
    </edge>
    <edge source="SVN" target="EST">
      <data key="d0">873570</data>
    </edge>
    <edge source="SVN" target="FRA">
      <data key="d0">978708</data>
    </edge>
    <edge source="SVN" target="GEO">
      <data key="d0">1288067</data>
    </edge>
    <edge source="SVN" target="DEU">
      <data key="d0">14595558</data>
    </edge>
    <edge source="SVN" target="GHA">
      <data key="d0">613644</data>
    </edge>
    <edge source="SVN" target="GRC">
      <data key="d0">71597</data>
    </edge>
    <edge source="SVN" target="GTM">
      <data key="d0">31365</data>
    </edge>
    <edge source="SVN" target="HKG">
      <data key="d0">294724</data>
    </edge>
    <edge source="SVN" target="HUN">
      <data key="d0">7461685</data>
    </edge>
    <edge source="SVN" target="IDN">
      <data key="d0">429349</data>
    </edge>
    <edge source="SVN" target="IRL">
      <data key="d0">144665</data>
    </edge>
    <edge source="SVN" target="ISR">
      <data key="d0">49540</data>
    </edge>
    <edge source="SVN" target="ITA">
      <data key="d0">946676</data>
    </edge>
    <edge source="SVN" target="JPN">
      <data key="d0">72330</data>
    </edge>
    <edge source="SVN" target="KAZ">
      <data key="d0">3662499</data>
    </edge>
    <edge source="SVN" target="JOR">
      <data key="d0">117654</data>
    </edge>
    <edge source="SVN" target="KOR">
      <data key="d0">816548</data>
    </edge>
    <edge source="SVN" target="KGZ">
      <data key="d0">33330</data>
    </edge>
    <edge source="SVN" target="LVA">
      <data key="d0">2715226</data>
    </edge>
    <edge source="SVN" target="LTU">
      <data key="d0">9609834</data>
    </edge>
    <edge source="SVN" target="MYS">
      <data key="d0">392445</data>
    </edge>
    <edge source="SVN" target="MEX">
      <data key="d0">175950</data>
    </edge>
    <edge source="SVN" target="MDA">
      <data key="d0">1059898</data>
    </edge>
    <edge source="SVN" target="NLD">
      <data key="d0">3225076</data>
    </edge>
    <edge source="SVN" target="NZL">
      <data key="d0">85373</data>
    </edge>
    <edge source="SVN" target="PAK">
      <data key="d0">525203</data>
    </edge>
    <edge source="SVN" target="PRY">
      <data key="d0">55564</data>
    </edge>
    <edge source="SVN" target="POL">
      <data key="d0">76160745</data>
    </edge>
    <edge source="SVN" target="PRT">
      <data key="d0">256165</data>
    </edge>
    <edge source="SVN" target="ROU">
      <data key="d0">14277376</data>
    </edge>
    <edge source="SVN" target="RUS">
      <data key="d0">60650171</data>
    </edge>
    <edge source="SVN" target="SAU">
      <data key="d0">44566</data>
    </edge>
    <edge source="SVN" target="IND">
      <data key="d0">457242</data>
    </edge>
    <edge source="SVN" target="SGP">
      <data key="d0">61256</data>
    </edge>
    <edge source="SVN" target="SVK">
      <data key="d0">14766787</data>
    </edge>
    <edge source="SVN" target="ZAF">
      <data key="d0">3596909</data>
    </edge>
    <edge source="SVN" target="ESP">
      <data key="d0">446071</data>
    </edge>
    <edge source="SVN" target="SWE">
      <data key="d0">579348</data>
    </edge>
    <edge source="SVN" target="CHE">
      <data key="d0">2111725</data>
    </edge>
    <edge source="SVN" target="THA">
      <data key="d0">1992738</data>
    </edge>
    <edge source="SVN" target="ARE">
      <data key="d0">2816813</data>
    </edge>
    <edge source="SVN" target="TUN">
      <data key="d0">173159</data>
    </edge>
    <edge source="SVN" target="TUR">
      <data key="d0">867616</data>
    </edge>
    <edge source="SVN" target="UKR">
      <data key="d0">12763627</data>
    </edge>
    <edge source="SVN" target="MKD">
      <data key="d0">18119665</data>
    </edge>
    <edge source="SVN" target="EGY">
      <data key="d0">1108604</data>
    </edge>
    <edge source="SVN" target="GBR">
      <data key="d0">3632124</data>
    </edge>
    <edge source="SVN" target="USA">
      <data key="d0">6880275</data>
    </edge>
    <edge source="SVN" target="URY">
      <data key="d0">71571</data>
    </edge>
    <edge source="SVN" target="SRB">
      <data key="d0">3059175</data>
    </edge>
    <edge source="ZAF" target="ARG">
      <data key="d0">27076</data>
    </edge>
    <edge source="ZAF" target="AUS">
      <data key="d0">3037639</data>
    </edge>
    <edge source="ZAF" target="AUT">
      <data key="d0">1909499</data>
    </edge>
    <edge source="ZAF" target="BEL">
      <data key="d0">408382</data>
    </edge>
    <edge source="ZAF" target="BRA">
      <data key="d0">18054</data>
    </edge>
    <edge source="ZAF" target="BGR">
      <data key="d0">18894</data>
    </edge>
    <edge source="ZAF" target="BDI">
      <data key="d0">109545</data>
    </edge>
    <edge source="ZAF" target="CMR">
      <data key="d0">548713</data>
    </edge>
    <edge source="ZAF" target="CAN">
      <data key="d0">71887</data>
    </edge>
    <edge source="ZAF" target="LKA">
      <data key="d0">187988</data>
    </edge>
    <edge source="ZAF" target="CHL">
      <data key="d0">178638</data>
    </edge>
    <edge source="ZAF" target="CHN">
      <data key="d0">67674</data>
    </edge>
    <edge source="ZAF" target="COL">
      <data key="d0">29870</data>
    </edge>
    <edge source="ZAF" target="CRI">
      <data key="d0">70368</data>
    </edge>
    <edge source="ZAF" target="CZE">
      <data key="d0">271782</data>
    </edge>
    <edge source="ZAF" target="BEN">
      <data key="d0">137429</data>
    </edge>
    <edge source="ZAF" target="DNK">
      <data key="d0">75538</data>
    </edge>
    <edge source="ZAF" target="SLV">
      <data key="d0">12339</data>
    </edge>
    <edge source="ZAF" target="ETH">
      <data key="d0">245112</data>
    </edge>
    <edge source="ZAF" target="FRA">
      <data key="d0">343247</data>
    </edge>
    <edge source="ZAF" target="GMB">
      <data key="d0">14021</data>
    </edge>
    <edge source="ZAF" target="DEU">
      <data key="d0">1204929</data>
    </edge>
    <edge source="ZAF" target="GHA">
      <data key="d0">4494702</data>
    </edge>
    <edge source="ZAF" target="GRC">
      <data key="d0">14667</data>
    </edge>
    <edge source="ZAF" target="GTM">
      <data key="d0">20703</data>
    </edge>
    <edge source="ZAF" target="HKG">
      <data key="d0">750190</data>
    </edge>
    <edge source="ZAF" target="IRL">
      <data key="d0">332904</data>
    </edge>
    <edge source="ZAF" target="ISR">
      <data key="d0">758047</data>
    </edge>
    <edge source="ZAF" target="ITA">
      <data key="d0">527288</data>
    </edge>
    <edge source="ZAF" target="CIV">
      <data key="d0">142421</data>
    </edge>
    <edge source="ZAF" target="JPN">
      <data key="d0">1455251</data>
    </edge>
    <edge source="ZAF" target="KAZ">
      <data key="d0">23587</data>
    </edge>
    <edge source="ZAF" target="KOR">
      <data key="d0">964627</data>
    </edge>
    <edge source="ZAF" target="LBN">
      <data key="d0">97145</data>
    </edge>
    <edge source="ZAF" target="LTU">
      <data key="d0">16096</data>
    </edge>
    <edge source="ZAF" target="MDG">
      <data key="d0">104263</data>
    </edge>
    <edge source="ZAF" target="MWI">
      <data key="d0">1857393</data>
    </edge>
    <edge source="ZAF" target="MYS">
      <data key="d0">489011</data>
    </edge>
    <edge source="ZAF" target="MRT">
      <data key="d0">53893</data>
    </edge>
    <edge source="ZAF" target="MUS">
      <data key="d0">3661979</data>
    </edge>
    <edge source="ZAF" target="MOZ">
      <data key="d0">2093412</data>
    </edge>
    <edge source="ZAF" target="OMN">
      <data key="d0">23724</data>
    </edge>
    <edge source="ZAF" target="NLD">
      <data key="d0">1296662</data>
    </edge>
    <edge source="ZAF" target="NZL">
      <data key="d0">278213</data>
    </edge>
    <edge source="ZAF" target="NIC">
      <data key="d0">24724</data>
    </edge>
    <edge source="ZAF" target="NER">
      <data key="d0">21928</data>
    </edge>
    <edge source="ZAF" target="NOR">
      <data key="d0">100874</data>
    </edge>
    <edge source="ZAF" target="PAK">
      <data key="d0">32675</data>
    </edge>
    <edge source="ZAF" target="PER">
      <data key="d0">180656</data>
    </edge>
    <edge source="ZAF" target="PHL">
      <data key="d0">243077</data>
    </edge>
    <edge source="ZAF" target="POL">
      <data key="d0">10231</data>
    </edge>
    <edge source="ZAF" target="ROU">
      <data key="d0">2024459</data>
    </edge>
    <edge source="ZAF" target="RUS">
      <data key="d0">10288</data>
    </edge>
    <edge source="ZAF" target="SAU">
      <data key="d0">195471</data>
    </edge>
    <edge source="ZAF" target="SEN">
      <data key="d0">11782</data>
    </edge>
    <edge source="ZAF" target="IND">
      <data key="d0">109900</data>
    </edge>
    <edge source="ZAF" target="SGP">
      <data key="d0">126976</data>
    </edge>
    <edge source="ZAF" target="VNM">
      <data key="d0">21355</data>
    </edge>
    <edge source="ZAF" target="SVN">
      <data key="d0">45642</data>
    </edge>
    <edge source="ZAF" target="ZWE">
      <data key="d0">47222278</data>
    </edge>
    <edge source="ZAF" target="ESP">
      <data key="d0">285323</data>
    </edge>
    <edge source="ZAF" target="SWE">
      <data key="d0">72337</data>
    </edge>
    <edge source="ZAF" target="CHE">
      <data key="d0">320061</data>
    </edge>
    <edge source="ZAF" target="THA">
      <data key="d0">345060</data>
    </edge>
    <edge source="ZAF" target="TGO">
      <data key="d0">12138</data>
    </edge>
    <edge source="ZAF" target="ARE">
      <data key="d0">523971</data>
    </edge>
    <edge source="ZAF" target="TUN">
      <data key="d0">104571</data>
    </edge>
    <edge source="ZAF" target="TUR">
      <data key="d0">884983</data>
    </edge>
    <edge source="ZAF" target="UGA">
      <data key="d0">1872072</data>
    </edge>
    <edge source="ZAF" target="EGY">
      <data key="d0">433733</data>
    </edge>
    <edge source="ZAF" target="GBR">
      <data key="d0">5347281</data>
    </edge>
    <edge source="ZAF" target="TZA">
      <data key="d0">876163</data>
    </edge>
    <edge source="ZAF" target="USA">
      <data key="d0">1374507</data>
    </edge>
    <edge source="ZAF" target="BFA">
      <data key="d0">10241</data>
    </edge>
    <edge source="ESP" target="ALB">
      <data key="d0">17094</data>
    </edge>
    <edge source="ESP" target="DZA">
      <data key="d0">8719688</data>
    </edge>
    <edge source="ESP" target="AZE">
      <data key="d0">144539</data>
    </edge>
    <edge source="ESP" target="ARG">
      <data key="d0">18476102</data>
    </edge>
    <edge source="ESP" target="AUS">
      <data key="d0">8379028</data>
    </edge>
    <edge source="ESP" target="AUT">
      <data key="d0">124563785</data>
    </edge>
    <edge source="ESP" target="BEL">
      <data key="d0">68575234</data>
    </edge>
    <edge source="ESP" target="BOL">
      <data key="d0">1296524</data>
    </edge>
    <edge source="ESP" target="BRA">
      <data key="d0">29696428</data>
    </edge>
    <edge source="ESP" target="BGR">
      <data key="d0">1439607</data>
    </edge>
    <edge source="ESP" target="BDI">
      <data key="d0">24825</data>
    </edge>
    <edge source="ESP" target="BLR">
      <data key="d0">760360</data>
    </edge>
    <edge source="ESP" target="KHM">
      <data key="d0">99257</data>
    </edge>
    <edge source="ESP" target="CMR">
      <data key="d0">267443</data>
    </edge>
    <edge source="ESP" target="CAN">
      <data key="d0">10599040</data>
    </edge>
    <edge source="ESP" target="LKA">
      <data key="d0">134105</data>
    </edge>
    <edge source="ESP" target="CHL">
      <data key="d0">5893756</data>
    </edge>
    <edge source="ESP" target="CHN">
      <data key="d0">7999856</data>
    </edge>
    <edge source="ESP" target="COL">
      <data key="d0">11999691</data>
    </edge>
    <edge source="ESP" target="CRI">
      <data key="d0">3856689</data>
    </edge>
    <edge source="ESP" target="HRV">
      <data key="d0">2272804</data>
    </edge>
    <edge source="ESP" target="CZE">
      <data key="d0">7851481</data>
    </edge>
    <edge source="ESP" target="BEN">
      <data key="d0">115279</data>
    </edge>
    <edge source="ESP" target="DNK">
      <data key="d0">65862130</data>
    </edge>
    <edge source="ESP" target="ECU">
      <data key="d0">2569765</data>
    </edge>
    <edge source="ESP" target="SLV">
      <data key="d0">3993563</data>
    </edge>
    <edge source="ESP" target="EST">
      <data key="d0">290673</data>
    </edge>
    <edge source="ESP" target="FIN">
      <data key="d0">7483357</data>
    </edge>
    <edge source="ESP" target="FRA">
      <data key="d0">150485647</data>
    </edge>
    <edge source="ESP" target="GEO">
      <data key="d0">58015</data>
    </edge>
    <edge source="ESP" target="DEU">
      <data key="d0">293230183</data>
    </edge>
    <edge source="ESP" target="GHA">
      <data key="d0">635007</data>
    </edge>
    <edge source="ESP" target="GRC">
      <data key="d0">37956150</data>
    </edge>
    <edge source="ESP" target="GTM">
      <data key="d0">6750788</data>
    </edge>
    <edge source="ESP" target="HND">
      <data key="d0">2380531</data>
    </edge>
    <edge source="ESP" target="HKG">
      <data key="d0">8173775</data>
    </edge>
    <edge source="ESP" target="HUN">
      <data key="d0">10420262</data>
    </edge>
    <edge source="ESP" target="IDN">
      <data key="d0">7141438</data>
    </edge>
    <edge source="ESP" target="IRL">
      <data key="d0">7629165</data>
    </edge>
    <edge source="ESP" target="ISR">
      <data key="d0">2725851</data>
    </edge>
    <edge source="ESP" target="ITA">
      <data key="d0">122879214</data>
    </edge>
    <edge source="ESP" target="CIV">
      <data key="d0">1836984</data>
    </edge>
    <edge source="ESP" target="JAM">
      <data key="d0">156110</data>
    </edge>
    <edge source="ESP" target="JPN">
      <data key="d0">22062418</data>
    </edge>
    <edge source="ESP" target="KAZ">
      <data key="d0">22900</data>
    </edge>
    <edge source="ESP" target="JOR">
      <data key="d0">3493410</data>
    </edge>
    <edge source="ESP" target="KOR">
      <data key="d0">7526429</data>
    </edge>
    <edge source="ESP" target="LBN">
      <data key="d0">4617618</data>
    </edge>
    <edge source="ESP" target="LVA">
      <data key="d0">186836</data>
    </edge>
    <edge source="ESP" target="LTU">
      <data key="d0">573872</data>
    </edge>
    <edge source="ESP" target="MDG">
      <data key="d0">210601</data>
    </edge>
    <edge source="ESP" target="MYS">
      <data key="d0">3022129</data>
    </edge>
    <edge source="ESP" target="MRT">
      <data key="d0">19394</data>
    </edge>
    <edge source="ESP" target="MUS">
      <data key="d0">599551</data>
    </edge>
    <edge source="ESP" target="MEX">
      <data key="d0">22867076</data>
    </edge>
    <edge source="ESP" target="MDA">
      <data key="d0">88106</data>
    </edge>
    <edge source="ESP" target="MAR">
      <data key="d0">1543653</data>
    </edge>
    <edge source="ESP" target="MOZ">
      <data key="d0">87149</data>
    </edge>
    <edge source="ESP" target="OMN">
      <data key="d0">822387</data>
    </edge>
    <edge source="ESP" target="NLD">
      <data key="d0">162482557</data>
    </edge>
    <edge source="ESP" target="NZL">
      <data key="d0">1000890</data>
    </edge>
    <edge source="ESP" target="NIC">
      <data key="d0">1138184</data>
    </edge>
    <edge source="ESP" target="NER">
      <data key="d0">16179</data>
    </edge>
    <edge source="ESP" target="NOR">
      <data key="d0">14538382</data>
    </edge>
    <edge source="ESP" target="PAK">
      <data key="d0">3360652</data>
    </edge>
    <edge source="ESP" target="PAN">
      <data key="d0">2851373</data>
    </edge>
    <edge source="ESP" target="PRY">
      <data key="d0">1679007</data>
    </edge>
    <edge source="ESP" target="PER">
      <data key="d0">4004115</data>
    </edge>
    <edge source="ESP" target="PHL">
      <data key="d0">3602316</data>
    </edge>
    <edge source="ESP" target="POL">
      <data key="d0">15371981</data>
    </edge>
    <edge source="ESP" target="PRT">
      <data key="d0">80103003</data>
    </edge>
    <edge source="ESP" target="ROU">
      <data key="d0">1957036</data>
    </edge>
    <edge source="ESP" target="RUS">
      <data key="d0">4955966</data>
    </edge>
    <edge source="ESP" target="SAU">
      <data key="d0">6873763</data>
    </edge>
    <edge source="ESP" target="SEN">
      <data key="d0">313382</data>
    </edge>
    <edge source="ESP" target="IND">
      <data key="d0">6387604</data>
    </edge>
    <edge source="ESP" target="SGP">
      <data key="d0">2636646</data>
    </edge>
    <edge source="ESP" target="SVK">
      <data key="d0">2690529</data>
    </edge>
    <edge source="ESP" target="VNM">
      <data key="d0">2609739</data>
    </edge>
    <edge source="ESP" target="SVN">
      <data key="d0">2535240</data>
    </edge>
    <edge source="ESP" target="ZAF">
      <data key="d0">4599754</data>
    </edge>
    <edge source="ESP" target="ZWE">
      <data key="d0">42342</data>
    </edge>
    <edge source="ESP" target="SWE">
      <data key="d0">36520060</data>
    </edge>
    <edge source="ESP" target="CHE">
      <data key="d0">74459428</data>
    </edge>
    <edge source="ESP" target="THA">
      <data key="d0">5140820</data>
    </edge>
    <edge source="ESP" target="ARE">
      <data key="d0">1766935</data>
    </edge>
    <edge source="ESP" target="TUN">
      <data key="d0">1036355</data>
    </edge>
    <edge source="ESP" target="TUR">
      <data key="d0">18176579</data>
    </edge>
    <edge source="ESP" target="UGA">
      <data key="d0">23284</data>
    </edge>
    <edge source="ESP" target="UKR">
      <data key="d0">2812070</data>
    </edge>
    <edge source="ESP" target="EGY">
      <data key="d0">7249786</data>
    </edge>
    <edge source="ESP" target="GBR">
      <data key="d0">369368342</data>
    </edge>
    <edge source="ESP" target="TZA">
      <data key="d0">181252</data>
    </edge>
    <edge source="ESP" target="USA">
      <data key="d0">22088071</data>
    </edge>
    <edge source="ESP" target="BFA">
      <data key="d0">247924</data>
    </edge>
    <edge source="ESP" target="URY">
      <data key="d0">4283175</data>
    </edge>
    <edge source="ESP" target="SRB">
      <data key="d0">1309821</data>
    </edge>
    <edge source="CHE" target="ALB">
      <data key="d0">1157887</data>
    </edge>
    <edge source="CHE" target="DZA">
      <data key="d0">5706573</data>
    </edge>
    <edge source="CHE" target="AZE">
      <data key="d0">575789</data>
    </edge>
    <edge source="CHE" target="ARG">
      <data key="d0">80025327</data>
    </edge>
    <edge source="CHE" target="AUS">
      <data key="d0">174249946</data>
    </edge>
    <edge source="CHE" target="AUT">
      <data key="d0">364525521</data>
    </edge>
    <edge source="CHE" target="ARM">
      <data key="d0">284139</data>
    </edge>
    <edge source="CHE" target="BEL">
      <data key="d0">219187227</data>
    </edge>
    <edge source="CHE" target="BOL">
      <data key="d0">641555</data>
    </edge>
    <edge source="CHE" target="BWA">
      <data key="d0">70411</data>
    </edge>
    <edge source="CHE" target="BRA">
      <data key="d0">224573824</data>
    </edge>
    <edge source="CHE" target="BGR">
      <data key="d0">24917493</data>
    </edge>
    <edge source="CHE" target="BDI">
      <data key="d0">37142</data>
    </edge>
    <edge source="CHE" target="BLR">
      <data key="d0">615053</data>
    </edge>
    <edge source="CHE" target="KHM">
      <data key="d0">1721294</data>
    </edge>
    <edge source="CHE" target="CMR">
      <data key="d0">236839</data>
    </edge>
    <edge source="CHE" target="CAN">
      <data key="d0">191719895</data>
    </edge>
    <edge source="CHE" target="LKA">
      <data key="d0">2030661</data>
    </edge>
    <edge source="CHE" target="CHL">
      <data key="d0">15803604</data>
    </edge>
    <edge source="CHE" target="CHN">
      <data key="d0">75269051</data>
    </edge>
    <edge source="CHE" target="COL">
      <data key="d0">24680586</data>
    </edge>
    <edge source="CHE" target="CRI">
      <data key="d0">8786215</data>
    </edge>
    <edge source="CHE" target="HRV">
      <data key="d0">20889587</data>
    </edge>
    <edge source="CHE" target="CZE">
      <data key="d0">79229937</data>
    </edge>
    <edge source="CHE" target="BEN">
      <data key="d0">63107</data>
    </edge>
    <edge source="CHE" target="DNK">
      <data key="d0">35832205</data>
    </edge>
    <edge source="CHE" target="ECU">
      <data key="d0">11688328</data>
    </edge>
    <edge source="CHE" target="SLV">
      <data key="d0">2154780</data>
    </edge>
    <edge source="CHE" target="ETH">
      <data key="d0">889627</data>
    </edge>
    <edge source="CHE" target="EST">
      <data key="d0">765820</data>
    </edge>
    <edge source="CHE" target="FIN">
      <data key="d0">64702007</data>
    </edge>
    <edge source="CHE" target="FRA">
      <data key="d0">988242234</data>
    </edge>
    <edge source="CHE" target="GEO">
      <data key="d0">1009937</data>
    </edge>
    <edge source="CHE" target="PSE">
      <data key="d0">1097742</data>
    </edge>
    <edge source="CHE" target="DEU">
      <data key="d0">1553620723</data>
    </edge>
    <edge source="CHE" target="GHA">
      <data key="d0">1706944</data>
    </edge>
    <edge source="CHE" target="GRC">
      <data key="d0">175752725</data>
    </edge>
    <edge source="CHE" target="GTM">
      <data key="d0">2525042</data>
    </edge>
    <edge source="CHE" target="HND">
      <data key="d0">3622016</data>
    </edge>
    <edge source="CHE" target="HKG">
      <data key="d0">29933847</data>
    </edge>
    <edge source="CHE" target="HUN">
      <data key="d0">75612714</data>
    </edge>
    <edge source="CHE" target="IDN">
      <data key="d0">6648694</data>
    </edge>
    <edge source="CHE" target="IRL">
      <data key="d0">42226329</data>
    </edge>
    <edge source="CHE" target="ISR">
      <data key="d0">95994541</data>
    </edge>
    <edge source="CHE" target="ITA">
      <data key="d0">883625252</data>
    </edge>
    <edge source="CHE" target="CIV">
      <data key="d0">625561</data>
    </edge>
    <edge source="CHE" target="JAM">
      <data key="d0">109335</data>
    </edge>
    <edge source="CHE" target="JPN">
      <data key="d0">377690223</data>
    </edge>
    <edge source="CHE" target="KAZ">
      <data key="d0">1487054</data>
    </edge>
    <edge source="CHE" target="JOR">
      <data key="d0">20920075</data>
    </edge>
    <edge source="CHE" target="KOR">
      <data key="d0">39193071</data>
    </edge>
    <edge source="CHE" target="KGZ">
      <data key="d0">21835</data>
    </edge>
    <edge source="CHE" target="LBN">
      <data key="d0">31968669</data>
    </edge>
    <edge source="CHE" target="LVA">
      <data key="d0">21728053</data>
    </edge>
    <edge source="CHE" target="LTU">
      <data key="d0">3728836</data>
    </edge>
    <edge source="CHE" target="MDG">
      <data key="d0">151806</data>
    </edge>
    <edge source="CHE" target="MWI">
      <data key="d0">62478</data>
    </edge>
    <edge source="CHE" target="MYS">
      <data key="d0">20208837</data>
    </edge>
    <edge source="CHE" target="MRT">
      <data key="d0">20952</data>
    </edge>
    <edge source="CHE" target="MUS">
      <data key="d0">1168546</data>
    </edge>
    <edge source="CHE" target="MEX">
      <data key="d0">79973693</data>
    </edge>
    <edge source="CHE" target="MDA">
      <data key="d0">212462</data>
    </edge>
    <edge source="CHE" target="MAR">
      <data key="d0">5240251</data>
    </edge>
    <edge source="CHE" target="MOZ">
      <data key="d0">14057</data>
    </edge>
    <edge source="CHE" target="OMN">
      <data key="d0">10483591</data>
    </edge>
    <edge source="CHE" target="NAM">
      <data key="d0">21844</data>
    </edge>
    <edge source="CHE" target="NLD">
      <data key="d0">319231950</data>
    </edge>
    <edge source="CHE" target="NZL">
      <data key="d0">29808980</data>
    </edge>
    <edge source="CHE" target="NIC">
      <data key="d0">485352</data>
    </edge>
    <edge source="CHE" target="NER">
      <data key="d0">48056</data>
    </edge>
    <edge source="CHE" target="NOR">
      <data key="d0">26855925</data>
    </edge>
    <edge source="CHE" target="PAK">
      <data key="d0">17831862</data>
    </edge>
    <edge source="CHE" target="PAN">
      <data key="d0">35832213</data>
    </edge>
    <edge source="CHE" target="PRY">
      <data key="d0">734817</data>
    </edge>
    <edge source="CHE" target="PER">
      <data key="d0">9807300</data>
    </edge>
    <edge source="CHE" target="PHL">
      <data key="d0">33992829</data>
    </edge>
    <edge source="CHE" target="POL">
      <data key="d0">176722067</data>
    </edge>
    <edge source="CHE" target="PRT">
      <data key="d0">102387666</data>
    </edge>
    <edge source="CHE" target="ROU">
      <data key="d0">21526256</data>
    </edge>
    <edge source="CHE" target="RUS">
      <data key="d0">57082769</data>
    </edge>
    <edge source="CHE" target="SAU">
      <data key="d0">121746554</data>
    </edge>
    <edge source="CHE" target="SEN">
      <data key="d0">196637</data>
    </edge>
    <edge source="CHE" target="IND">
      <data key="d0">26695538</data>
    </edge>
    <edge source="CHE" target="SGP">
      <data key="d0">45596969</data>
    </edge>
    <edge source="CHE" target="SVK">
      <data key="d0">31787281</data>
    </edge>
    <edge source="CHE" target="VNM">
      <data key="d0">14029249</data>
    </edge>
    <edge source="CHE" target="SVN">
      <data key="d0">27110423</data>
    </edge>
    <edge source="CHE" target="ZAF">
      <data key="d0">56374965</data>
    </edge>
    <edge source="CHE" target="ZWE">
      <data key="d0">1325301</data>
    </edge>
    <edge source="CHE" target="ESP">
      <data key="d0">379083734</data>
    </edge>
    <edge source="CHE" target="SWE">
      <data key="d0">134094235</data>
    </edge>
    <edge source="CHE" target="THA">
      <data key="d0">35216264</data>
    </edge>
    <edge source="CHE" target="TGO">
      <data key="d0">182769</data>
    </edge>
    <edge source="CHE" target="ARE">
      <data key="d0">34799070</data>
    </edge>
    <edge source="CHE" target="TUN">
      <data key="d0">1922071</data>
    </edge>
    <edge source="CHE" target="TUR">
      <data key="d0">164569637</data>
    </edge>
    <edge source="CHE" target="UGA">
      <data key="d0">212020</data>
    </edge>
    <edge source="CHE" target="UKR">
      <data key="d0">9234072</data>
    </edge>
    <edge source="CHE" target="MKD">
      <data key="d0">2580320</data>
    </edge>
    <edge source="CHE" target="EGY">
      <data key="d0">51911197</data>
    </edge>
    <edge source="CHE" target="GBR">
      <data key="d0">537794466</data>
    </edge>
    <edge source="CHE" target="TZA">
      <data key="d0">398245</data>
    </edge>
    <edge source="CHE" target="USA">
      <data key="d0">1094444859</data>
    </edge>
    <edge source="CHE" target="BFA">
      <data key="d0">117305</data>
    </edge>
    <edge source="CHE" target="URY">
      <data key="d0">13772430</data>
    </edge>
    <edge source="CHE" target="SRB">
      <data key="d0">13838636</data>
    </edge>
    <edge source="THA" target="AUS">
      <data key="d0">3260785</data>
    </edge>
    <edge source="THA" target="AUT">
      <data key="d0">27015</data>
    </edge>
    <edge source="THA" target="BEL">
      <data key="d0">7338286</data>
    </edge>
    <edge source="THA" target="BRA">
      <data key="d0">54383</data>
    </edge>
    <edge source="THA" target="KHM">
      <data key="d0">8731913</data>
    </edge>
    <edge source="THA" target="CMR">
      <data key="d0">10987</data>
    </edge>
    <edge source="THA" target="CAN">
      <data key="d0">211303</data>
    </edge>
    <edge source="THA" target="LKA">
      <data key="d0">1879487</data>
    </edge>
    <edge source="THA" target="CHL">
      <data key="d0">57676</data>
    </edge>
    <edge source="THA" target="CHN">
      <data key="d0">2231508</data>
    </edge>
    <edge source="THA" target="CRI">
      <data key="d0">390746</data>
    </edge>
    <edge source="THA" target="DNK">
      <data key="d0">113354</data>
    </edge>
    <edge source="THA" target="FIN">
      <data key="d0">48097</data>
    </edge>
    <edge source="THA" target="DEU">
      <data key="d0">868448</data>
    </edge>
    <edge source="THA" target="GHA">
      <data key="d0">10325</data>
    </edge>
    <edge source="THA" target="HKG">
      <data key="d0">3538549</data>
    </edge>
    <edge source="THA" target="IDN">
      <data key="d0">2717131</data>
    </edge>
    <edge source="THA" target="ISR">
      <data key="d0">66380</data>
    </edge>
    <edge source="THA" target="ITA">
      <data key="d0">1870284</data>
    </edge>
    <edge source="THA" target="JPN">
      <data key="d0">2145301</data>
    </edge>
    <edge source="THA" target="JOR">
      <data key="d0">494804</data>
    </edge>
    <edge source="THA" target="KOR">
      <data key="d0">1063087</data>
    </edge>
    <edge source="THA" target="LBN">
      <data key="d0">164750</data>
    </edge>
    <edge source="THA" target="MYS">
      <data key="d0">9508585</data>
    </edge>
    <edge source="THA" target="MUS">
      <data key="d0">35860</data>
    </edge>
    <edge source="THA" target="MEX">
      <data key="d0">119155</data>
    </edge>
    <edge source="THA" target="OMN">
      <data key="d0">39251</data>
    </edge>
    <edge source="THA" target="NAM">
      <data key="d0">95525</data>
    </edge>
    <edge source="THA" target="NLD">
      <data key="d0">123579</data>
    </edge>
    <edge source="THA" target="NZL">
      <data key="d0">390027</data>
    </edge>
    <edge source="THA" target="PAK">
      <data key="d0">839892</data>
    </edge>
    <edge source="THA" target="PHL">
      <data key="d0">6863822</data>
    </edge>
    <edge source="THA" target="PRT">
      <data key="d0">21254</data>
    </edge>
    <edge source="THA" target="ROU">
      <data key="d0">41607</data>
    </edge>
    <edge source="THA" target="RUS">
      <data key="d0">129157</data>
    </edge>
    <edge source="THA" target="SAU">
      <data key="d0">340317</data>
    </edge>
    <edge source="THA" target="IND">
      <data key="d0">3480630</data>
    </edge>
    <edge source="THA" target="SGP">
      <data key="d0">4961052</data>
    </edge>
    <edge source="THA" target="VNM">
      <data key="d0">18803919</data>
    </edge>
    <edge source="THA" target="ZAF">
      <data key="d0">2289667</data>
    </edge>
    <edge source="THA" target="ZWE">
      <data key="d0">14692</data>
    </edge>
    <edge source="THA" target="ESP">
      <data key="d0">1286157</data>
    </edge>
    <edge source="THA" target="SWE">
      <data key="d0">562203</data>
    </edge>
    <edge source="THA" target="CHE">
      <data key="d0">445120</data>
    </edge>
    <edge source="THA" target="ARE">
      <data key="d0">639383</data>
    </edge>
    <edge source="THA" target="TUR">
      <data key="d0">53320</data>
    </edge>
    <edge source="THA" target="EGY">
      <data key="d0">97023</data>
    </edge>
    <edge source="THA" target="GBR">
      <data key="d0">2022126</data>
    </edge>
    <edge source="THA" target="TZA">
      <data key="d0">70341</data>
    </edge>
    <edge source="THA" target="USA">
      <data key="d0">1976800</data>
    </edge>
    <edge source="ARE" target="DZA">
      <data key="d0">17998</data>
    </edge>
    <edge source="ARE" target="AZE">
      <data key="d0">31120</data>
    </edge>
    <edge source="ARE" target="BEL">
      <data key="d0">41474</data>
    </edge>
    <edge source="ARE" target="BRA">
      <data key="d0">243996</data>
    </edge>
    <edge source="ARE" target="CMR">
      <data key="d0">48463</data>
    </edge>
    <edge source="ARE" target="CAN">
      <data key="d0">140041</data>
    </edge>
    <edge source="ARE" target="COL">
      <data key="d0">61266</data>
    </edge>
    <edge source="ARE" target="ECU">
      <data key="d0">631407</data>
    </edge>
    <edge source="ARE" target="ETH">
      <data key="d0">68163</data>
    </edge>
    <edge source="ARE" target="FRA">
      <data key="d0">1017257</data>
    </edge>
    <edge source="ARE" target="GEO">
      <data key="d0">67772</data>
    </edge>
    <edge source="ARE" target="DEU">
      <data key="d0">288753</data>
    </edge>
    <edge source="ARE" target="ITA">
      <data key="d0">115290</data>
    </edge>
    <edge source="ARE" target="CIV">
      <data key="d0">12457</data>
    </edge>
    <edge source="ARE" target="JPN">
      <data key="d0">163750</data>
    </edge>
    <edge source="ARE" target="KAZ">
      <data key="d0">19049</data>
    </edge>
    <edge source="ARE" target="JOR">
      <data key="d0">350686</data>
    </edge>
    <edge source="ARE" target="KOR">
      <data key="d0">60338</data>
    </edge>
    <edge source="ARE" target="LBN">
      <data key="d0">1393523</data>
    </edge>
    <edge source="ARE" target="OMN">
      <data key="d0">169132</data>
    </edge>
    <edge source="ARE" target="NLD">
      <data key="d0">287459</data>
    </edge>
    <edge source="ARE" target="PAK">
      <data key="d0">380718</data>
    </edge>
    <edge source="ARE" target="PRT">
      <data key="d0">77196</data>
    </edge>
    <edge source="ARE" target="ROU">
      <data key="d0">11423</data>
    </edge>
    <edge source="ARE" target="RUS">
      <data key="d0">1129871</data>
    </edge>
    <edge source="ARE" target="SAU">
      <data key="d0">379546</data>
    </edge>
    <edge source="ARE" target="IND">
      <data key="d0">960875</data>
    </edge>
    <edge source="ARE" target="SGP">
      <data key="d0">101949</data>
    </edge>
    <edge source="ARE" target="ZAF">
      <data key="d0">160287</data>
    </edge>
    <edge source="ARE" target="ESP">
      <data key="d0">82068</data>
    </edge>
    <edge source="ARE" target="CHE">
      <data key="d0">316348</data>
    </edge>
    <edge source="ARE" target="THA">
      <data key="d0">78407</data>
    </edge>
    <edge source="ARE" target="TUN">
      <data key="d0">201957</data>
    </edge>
    <edge source="ARE" target="TUR">
      <data key="d0">201961</data>
    </edge>
    <edge source="ARE" target="MKD">
      <data key="d0">38250</data>
    </edge>
    <edge source="ARE" target="EGY">
      <data key="d0">1816902</data>
    </edge>
    <edge source="ARE" target="GBR">
      <data key="d0">202195</data>
    </edge>
    <edge source="ARE" target="TZA">
      <data key="d0">11605</data>
    </edge>
    <edge source="ARE" target="USA">
      <data key="d0">2078064</data>
    </edge>
    <edge source="ARE" target="SRB">
      <data key="d0">16533</data>
    </edge>
    <edge source="TUN" target="DZA">
      <data key="d0">215235</data>
    </edge>
    <edge source="TUN" target="ARG">
      <data key="d0">31008</data>
    </edge>
    <edge source="TUN" target="FRA">
      <data key="d0">592463</data>
    </edge>
    <edge source="TUN" target="DEU">
      <data key="d0">18031</data>
    </edge>
    <edge source="TUN" target="ITA">
      <data key="d0">331030</data>
    </edge>
    <edge source="TUN" target="CIV">
      <data key="d0">121588</data>
    </edge>
    <edge source="TUN" target="JOR">
      <data key="d0">12786</data>
    </edge>
    <edge source="TUN" target="LBN">
      <data key="d0">45283</data>
    </edge>
    <edge source="TUN" target="MDG">
      <data key="d0">74734</data>
    </edge>
    <edge source="TUN" target="MUS">
      <data key="d0">19089</data>
    </edge>
    <edge source="TUN" target="MAR">
      <data key="d0">85217</data>
    </edge>
    <edge source="TUN" target="PRT">
      <data key="d0">116600</data>
    </edge>
    <edge source="TUN" target="ESP">
      <data key="d0">91681</data>
    </edge>
    <edge source="TUN" target="CHE">
      <data key="d0">86894</data>
    </edge>
    <edge source="TUN" target="ARE">
      <data key="d0">33721</data>
    </edge>
    <edge source="TUN" target="EGY">
      <data key="d0">47535</data>
    </edge>
    <edge source="TUR" target="ALB">
      <data key="d0">128234</data>
    </edge>
    <edge source="TUR" target="DZA">
      <data key="d0">2199199</data>
    </edge>
    <edge source="TUR" target="AZE">
      <data key="d0">3700529</data>
    </edge>
    <edge source="TUR" target="ARG">
      <data key="d0">43644</data>
    </edge>
    <edge source="TUR" target="AUS">
      <data key="d0">35190</data>
    </edge>
    <edge source="TUR" target="AUT">
      <data key="d0">17333</data>
    </edge>
    <edge source="TUR" target="BEL">
      <data key="d0">5326138</data>
    </edge>
    <edge source="TUR" target="BRA">
      <data key="d0">58465</data>
    </edge>
    <edge source="TUR" target="BGR">
      <data key="d0">6790236</data>
    </edge>
    <edge source="TUR" target="CAN">
      <data key="d0">94010</data>
    </edge>
    <edge source="TUR" target="CHL">
      <data key="d0">188209</data>
    </edge>
    <edge source="TUR" target="CHN">
      <data key="d0">916232</data>
    </edge>
    <edge source="TUR" target="CZE">
      <data key="d0">1863522</data>
    </edge>
    <edge source="TUR" target="DNK">
      <data key="d0">2523894</data>
    </edge>
    <edge source="TUR" target="ETH">
      <data key="d0">14990</data>
    </edge>
    <edge source="TUR" target="EST">
      <data key="d0">12440</data>
    </edge>
    <edge source="TUR" target="FRA">
      <data key="d0">1383587</data>
    </edge>
    <edge source="TUR" target="GEO">
      <data key="d0">145094</data>
    </edge>
    <edge source="TUR" target="DEU">
      <data key="d0">5199857</data>
    </edge>
    <edge source="TUR" target="GHA">
      <data key="d0">20656</data>
    </edge>
    <edge source="TUR" target="GRC">
      <data key="d0">198819</data>
    </edge>
    <edge source="TUR" target="GTM">
      <data key="d0">115544</data>
    </edge>
    <edge source="TUR" target="HND">
      <data key="d0">14056</data>
    </edge>
    <edge source="TUR" target="HKG">
      <data key="d0">154933</data>
    </edge>
    <edge source="TUR" target="HUN">
      <data key="d0">8809233</data>
    </edge>
    <edge source="TUR" target="ISR">
      <data key="d0">808800</data>
    </edge>
    <edge source="TUR" target="ITA">
      <data key="d0">4036811</data>
    </edge>
    <edge source="TUR" target="JPN">
      <data key="d0">2046000</data>
    </edge>
    <edge source="TUR" target="KAZ">
      <data key="d0">1494707</data>
    </edge>
    <edge source="TUR" target="JOR">
      <data key="d0">1085431</data>
    </edge>
    <edge source="TUR" target="KOR">
      <data key="d0">1897723</data>
    </edge>
    <edge source="TUR" target="LBN">
      <data key="d0">97406</data>
    </edge>
    <edge source="TUR" target="MYS">
      <data key="d0">60279</data>
    </edge>
    <edge source="TUR" target="MEX">
      <data key="d0">63200</data>
    </edge>
    <edge source="TUR" target="MAR">
      <data key="d0">139655</data>
    </edge>
    <edge source="TUR" target="NLD">
      <data key="d0">656602</data>
    </edge>
    <edge source="TUR" target="NZL">
      <data key="d0">46158</data>
    </edge>
    <edge source="TUR" target="PRY">
      <data key="d0">20950</data>
    </edge>
    <edge source="TUR" target="PHL">
      <data key="d0">14103</data>
    </edge>
    <edge source="TUR" target="POL">
      <data key="d0">186698</data>
    </edge>
    <edge source="TUR" target="PRT">
      <data key="d0">1051633</data>
    </edge>
    <edge source="TUR" target="ROU">
      <data key="d0">3091379</data>
    </edge>
    <edge source="TUR" target="RUS">
      <data key="d0">478681</data>
    </edge>
    <edge source="TUR" target="SAU">
      <data key="d0">1286521</data>
    </edge>
    <edge source="TUR" target="SEN">
      <data key="d0">49258</data>
    </edge>
    <edge source="TUR" target="IND">
      <data key="d0">15282</data>
    </edge>
    <edge source="TUR" target="SVK">
      <data key="d0">200314</data>
    </edge>
    <edge source="TUR" target="VNM">
      <data key="d0">981878</data>
    </edge>
    <edge source="TUR" target="ZAF">
      <data key="d0">130885</data>
    </edge>
    <edge source="TUR" target="ESP">
      <data key="d0">16084445</data>
    </edge>
    <edge source="TUR" target="SWE">
      <data key="d0">45946</data>
    </edge>
    <edge source="TUR" target="CHE">
      <data key="d0">14146192</data>
    </edge>
    <edge source="TUR" target="THA">
      <data key="d0">511928</data>
    </edge>
    <edge source="TUR" target="TGO">
      <data key="d0">27200</data>
    </edge>
    <edge source="TUR" target="ARE">
      <data key="d0">568578</data>
    </edge>
    <edge source="TUR" target="TUN">
      <data key="d0">254705</data>
    </edge>
    <edge source="TUR" target="UKR">
      <data key="d0">508555</data>
    </edge>
    <edge source="TUR" target="MKD">
      <data key="d0">11532</data>
    </edge>
    <edge source="TUR" target="EGY">
      <data key="d0">219106</data>
    </edge>
    <edge source="TUR" target="GBR">
      <data key="d0">16714170</data>
    </edge>
    <edge source="TUR" target="USA">
      <data key="d0">21968831</data>
    </edge>
    <edge source="TUR" target="URY">
      <data key="d0">407400</data>
    </edge>
    <edge source="TUR" target="SRB">
      <data key="d0">37776</data>
    </edge>
    <edge source="EGY" target="DZA">
      <data key="d0">2708923</data>
    </edge>
    <edge source="EGY" target="AUT">
      <data key="d0">708270</data>
    </edge>
    <edge source="EGY" target="ARM">
      <data key="d0">12853</data>
    </edge>
    <edge source="EGY" target="BEL">
      <data key="d0">170530</data>
    </edge>
    <edge source="EGY" target="BDI">
      <data key="d0">23509</data>
    </edge>
    <edge source="EGY" target="BLR">
      <data key="d0">43293</data>
    </edge>
    <edge source="EGY" target="ETH">
      <data key="d0">283868</data>
    </edge>
    <edge source="EGY" target="FRA">
      <data key="d0">115693</data>
    </edge>
    <edge source="EGY" target="PSE">
      <data key="d0">747861</data>
    </edge>
    <edge source="EGY" target="DEU">
      <data key="d0">565571</data>
    </edge>
    <edge source="EGY" target="GRC">
      <data key="d0">115259</data>
    </edge>
    <edge source="EGY" target="HUN">
      <data key="d0">22341</data>
    </edge>
    <edge source="EGY" target="ITA">
      <data key="d0">283851</data>
    </edge>
    <edge source="EGY" target="CIV">
      <data key="d0">33172</data>
    </edge>
    <edge source="EGY" target="KAZ">
      <data key="d0">174799</data>
    </edge>
    <edge source="EGY" target="JOR">
      <data key="d0">946910</data>
    </edge>
    <edge source="EGY" target="KOR">
      <data key="d0">19056</data>
    </edge>
    <edge source="EGY" target="LBN">
      <data key="d0">388303</data>
    </edge>
    <edge source="EGY" target="MYS">
      <data key="d0">60642</data>
    </edge>
    <edge source="EGY" target="MRT">
      <data key="d0">28767</data>
    </edge>
    <edge source="EGY" target="MUS">
      <data key="d0">12760</data>
    </edge>
    <edge source="EGY" target="MAR">
      <data key="d0">83526</data>
    </edge>
    <edge source="EGY" target="OMN">
      <data key="d0">465636</data>
    </edge>
    <edge source="EGY" target="NLD">
      <data key="d0">363896</data>
    </edge>
    <edge source="EGY" target="PAK">
      <data key="d0">20520</data>
    </edge>
    <edge source="EGY" target="ROU">
      <data key="d0">3293745</data>
    </edge>
    <edge source="EGY" target="RUS">
      <data key="d0">70163</data>
    </edge>
    <edge source="EGY" target="SAU">
      <data key="d0">16455066</data>
    </edge>
    <edge source="EGY" target="SEN">
      <data key="d0">187679</data>
    </edge>
    <edge source="EGY" target="IND">
      <data key="d0">33416</data>
    </edge>
    <edge source="EGY" target="VNM">
      <data key="d0">233317</data>
    </edge>
    <edge source="EGY" target="ZAF">
      <data key="d0">43901</data>
    </edge>
    <edge source="EGY" target="ZWE">
      <data key="d0">72010</data>
    </edge>
    <edge source="EGY" target="CHE">
      <data key="d0">595581</data>
    </edge>
    <edge source="EGY" target="ARE">
      <data key="d0">1016367</data>
    </edge>
    <edge source="EGY" target="TUN">
      <data key="d0">62533</data>
    </edge>
    <edge source="EGY" target="UGA">
      <data key="d0">166742</data>
    </edge>
    <edge source="EGY" target="UKR">
      <data key="d0">95038</data>
    </edge>
    <edge source="EGY" target="GBR">
      <data key="d0">65706</data>
    </edge>
    <edge source="EGY" target="TZA">
      <data key="d0">239559</data>
    </edge>
    <edge source="EGY" target="USA">
      <data key="d0">276156</data>
    </edge>
    <edge source="GBR" target="ALB">
      <data key="d0">965650</data>
    </edge>
    <edge source="GBR" target="DZA">
      <data key="d0">5622454</data>
    </edge>
    <edge source="GBR" target="AZE">
      <data key="d0">1061717</data>
    </edge>
    <edge source="GBR" target="ARG">
      <data key="d0">45628460</data>
    </edge>
    <edge source="GBR" target="AUS">
      <data key="d0">471278327</data>
    </edge>
    <edge source="GBR" target="AUT">
      <data key="d0">72179574</data>
    </edge>
    <edge source="GBR" target="ARM">
      <data key="d0">310342</data>
    </edge>
    <edge source="GBR" target="BEL">
      <data key="d0">276977136</data>
    </edge>
    <edge source="GBR" target="BOL">
      <data key="d0">11581</data>
    </edge>
    <edge source="GBR" target="BWA">
      <data key="d0">372475</data>
    </edge>
    <edge source="GBR" target="BRA">
      <data key="d0">101466105</data>
    </edge>
    <edge source="GBR" target="BGR">
      <data key="d0">7043355</data>
    </edge>
    <edge source="GBR" target="BDI">
      <data key="d0">281687</data>
    </edge>
    <edge source="GBR" target="BLR">
      <data key="d0">273926</data>
    </edge>
    <edge source="GBR" target="KHM">
      <data key="d0">254881</data>
    </edge>
    <edge source="GBR" target="CMR">
      <data key="d0">406077</data>
    </edge>
    <edge source="GBR" target="CAN">
      <data key="d0">194859247</data>
    </edge>
    <edge source="GBR" target="LKA">
      <data key="d0">7402900</data>
    </edge>
    <edge source="GBR" target="CHL">
      <data key="d0">9497606</data>
    </edge>
    <edge source="GBR" target="CHN">
      <data key="d0">89556957</data>
    </edge>
    <edge source="GBR" target="COL">
      <data key="d0">11982362</data>
    </edge>
    <edge source="GBR" target="CRI">
      <data key="d0">4279887</data>
    </edge>
    <edge source="GBR" target="HRV">
      <data key="d0">13537078</data>
    </edge>
    <edge source="GBR" target="CZE">
      <data key="d0">42578301</data>
    </edge>
    <edge source="GBR" target="BEN">
      <data key="d0">448113</data>
    </edge>
    <edge source="GBR" target="DNK">
      <data key="d0">83917263</data>
    </edge>
    <edge source="GBR" target="ECU">
      <data key="d0">2507644</data>
    </edge>
    <edge source="GBR" target="SLV">
      <data key="d0">612335</data>
    </edge>
    <edge source="GBR" target="ETH">
      <data key="d0">1981235</data>
    </edge>
    <edge source="GBR" target="EST">
      <data key="d0">3744512</data>
    </edge>
    <edge source="GBR" target="FIN">
      <data key="d0">43570037</data>
    </edge>
    <edge source="GBR" target="FRA">
      <data key="d0">1267896239</data>
    </edge>
    <edge source="GBR" target="GEO">
      <data key="d0">491930</data>
    </edge>
    <edge source="GBR" target="GMB">
      <data key="d0">1030041</data>
    </edge>
    <edge source="GBR" target="DEU">
      <data key="d0">810281420</data>
    </edge>
    <edge source="GBR" target="GHA">
      <data key="d0">6109125</data>
    </edge>
    <edge source="GBR" target="GRC">
      <data key="d0">152767343</data>
    </edge>
    <edge source="GBR" target="GTM">
      <data key="d0">952047</data>
    </edge>
    <edge source="GBR" target="HND">
      <data key="d0">204896</data>
    </edge>
    <edge source="GBR" target="HKG">
      <data key="d0">59900887</data>
    </edge>
    <edge source="GBR" target="HUN">
      <data key="d0">33242471</data>
    </edge>
    <edge source="GBR" target="IDN">
      <data key="d0">7483217</data>
    </edge>
    <edge source="GBR" target="IRL">
      <data key="d0">488899744</data>
    </edge>
    <edge source="GBR" target="ISR">
      <data key="d0">85023822</data>
    </edge>
    <edge source="GBR" target="ITA">
      <data key="d0">687210071</data>
    </edge>
    <edge source="GBR" target="CIV">
      <data key="d0">390314</data>
    </edge>
    <edge source="GBR" target="JAM">
      <data key="d0">6529918</data>
    </edge>
    <edge source="GBR" target="JPN">
      <data key="d0">461858493</data>
    </edge>
    <edge source="GBR" target="KAZ">
      <data key="d0">682911</data>
    </edge>
    <edge source="GBR" target="JOR">
      <data key="d0">19181570</data>
    </edge>
    <edge source="GBR" target="KOR">
      <data key="d0">55885241</data>
    </edge>
    <edge source="GBR" target="LBN">
      <data key="d0">34784660</data>
    </edge>
    <edge source="GBR" target="LVA">
      <data key="d0">2851814</data>
    </edge>
    <edge source="GBR" target="LTU">
      <data key="d0">5775729</data>
    </edge>
    <edge source="GBR" target="MDG">
      <data key="d0">1075068</data>
    </edge>
    <edge source="GBR" target="MWI">
      <data key="d0">892746</data>
    </edge>
    <edge source="GBR" target="MYS">
      <data key="d0">23475208</data>
    </edge>
    <edge source="GBR" target="MRT">
      <data key="d0">155343</data>
    </edge>
    <edge source="GBR" target="MUS">
      <data key="d0">3678871</data>
    </edge>
    <edge source="GBR" target="MEX">
      <data key="d0">81007065</data>
    </edge>
    <edge source="GBR" target="MDA">
      <data key="d0">42538</data>
    </edge>
    <edge source="GBR" target="MAR">
      <data key="d0">4547865</data>
    </edge>
    <edge source="GBR" target="MOZ">
      <data key="d0">135953</data>
    </edge>
    <edge source="GBR" target="OMN">
      <data key="d0">17557993</data>
    </edge>
    <edge source="GBR" target="NAM">
      <data key="d0">107071</data>
    </edge>
    <edge source="GBR" target="NLD">
      <data key="d0">623141971</data>
    </edge>
    <edge source="GBR" target="NZL">
      <data key="d0">31851187</data>
    </edge>
    <edge source="GBR" target="NIC">
      <data key="d0">125235</data>
    </edge>
    <edge source="GBR" target="NER">
      <data key="d0">39160</data>
    </edge>
    <edge source="GBR" target="NOR">
      <data key="d0">47406522</data>
    </edge>
    <edge source="GBR" target="PAK">
      <data key="d0">24378348</data>
    </edge>
    <edge source="GBR" target="PAN">
      <data key="d0">11485404</data>
    </edge>
    <edge source="GBR" target="PRY">
      <data key="d0">273761</data>
    </edge>
    <edge source="GBR" target="PER">
      <data key="d0">4417352</data>
    </edge>
    <edge source="GBR" target="PHL">
      <data key="d0">26812885</data>
    </edge>
    <edge source="GBR" target="POL">
      <data key="d0">101216840</data>
    </edge>
    <edge source="GBR" target="PRT">
      <data key="d0">96249152</data>
    </edge>
    <edge source="GBR" target="ROU">
      <data key="d0">20666909</data>
    </edge>
    <edge source="GBR" target="RUS">
      <data key="d0">35262573</data>
    </edge>
    <edge source="GBR" target="SAU">
      <data key="d0">137128233</data>
    </edge>
    <edge source="GBR" target="SEN">
      <data key="d0">586988</data>
    </edge>
    <edge source="GBR" target="IND">
      <data key="d0">34595594</data>
    </edge>
    <edge source="GBR" target="SGP">
      <data key="d0">39235207</data>
    </edge>
    <edge source="GBR" target="SVK">
      <data key="d0">13205176</data>
    </edge>
    <edge source="GBR" target="VNM">
      <data key="d0">4165424</data>
    </edge>
    <edge source="GBR" target="SVN">
      <data key="d0">18063456</data>
    </edge>
    <edge source="GBR" target="ZAF">
      <data key="d0">113557972</data>
    </edge>
    <edge source="GBR" target="ZWE">
      <data key="d0">1142407</data>
    </edge>
    <edge source="GBR" target="ESP">
      <data key="d0">614873383</data>
    </edge>
    <edge source="GBR" target="SWE">
      <data key="d0">175770014</data>
    </edge>
    <edge source="GBR" target="CHE">
      <data key="d0">131243650</data>
    </edge>
    <edge source="GBR" target="THA">
      <data key="d0">35532103</data>
    </edge>
    <edge source="GBR" target="TGO">
      <data key="d0">94817</data>
    </edge>
    <edge source="GBR" target="ARE">
      <data key="d0">51643893</data>
    </edge>
    <edge source="GBR" target="TUN">
      <data key="d0">6576659</data>
    </edge>
    <edge source="GBR" target="TUR">
      <data key="d0">166596529</data>
    </edge>
    <edge source="GBR" target="UGA">
      <data key="d0">1974627</data>
    </edge>
    <edge source="GBR" target="UKR">
      <data key="d0">10348418</data>
    </edge>
    <edge source="GBR" target="MKD">
      <data key="d0">883814</data>
    </edge>
    <edge source="GBR" target="EGY">
      <data key="d0">39581480</data>
    </edge>
    <edge source="GBR" target="TZA">
      <data key="d0">2493059</data>
    </edge>
    <edge source="GBR" target="USA">
      <data key="d0">2089181822</data>
    </edge>
    <edge source="GBR" target="URY">
      <data key="d0">5579700</data>
    </edge>
    <edge source="GBR" target="SRB">
      <data key="d0">2044679</data>
    </edge>
    <edge source="USA" target="ALB">
      <data key="d0">821915</data>
    </edge>
    <edge source="USA" target="DZA">
      <data key="d0">1125133</data>
    </edge>
    <edge source="USA" target="AZE">
      <data key="d0">52636</data>
    </edge>
    <edge source="USA" target="ARG">
      <data key="d0">128602731</data>
    </edge>
    <edge source="USA" target="AUS">
      <data key="d0">336661780</data>
    </edge>
    <edge source="USA" target="AUT">
      <data key="d0">118195195</data>
    </edge>
    <edge source="USA" target="ARM">
      <data key="d0">26464</data>
    </edge>
    <edge source="USA" target="BEL">
      <data key="d0">931173416</data>
    </edge>
    <edge source="USA" target="BOL">
      <data key="d0">1416244</data>
    </edge>
    <edge source="USA" target="BRA">
      <data key="d0">307678446</data>
    </edge>
    <edge source="USA" target="BGR">
      <data key="d0">2781790</data>
    </edge>
    <edge source="USA" target="BLR">
      <data key="d0">2433491</data>
    </edge>
    <edge source="USA" target="KHM">
      <data key="d0">107012</data>
    </edge>
    <edge source="USA" target="CMR">
      <data key="d0">2697042</data>
    </edge>
    <edge source="USA" target="CAN">
      <data key="d0">2179496217</data>
    </edge>
    <edge source="USA" target="LKA">
      <data key="d0">807835</data>
    </edge>
    <edge source="USA" target="CHL">
      <data key="d0">21427891</data>
    </edge>
    <edge source="USA" target="CHN">
      <data key="d0">71026511</data>
    </edge>
    <edge source="USA" target="COL">
      <data key="d0">43609755</data>
    </edge>
    <edge source="USA" target="CRI">
      <data key="d0">13560394</data>
    </edge>
    <edge source="USA" target="HRV">
      <data key="d0">1479499</data>
    </edge>
    <edge source="USA" target="CZE">
      <data key="d0">10410121</data>
    </edge>
    <edge source="USA" target="BEN">
      <data key="d0">38460</data>
    </edge>
    <edge source="USA" target="DNK">
      <data key="d0">19275015</data>
    </edge>
    <edge source="USA" target="ECU">
      <data key="d0">7958752</data>
    </edge>
    <edge source="USA" target="SLV">
      <data key="d0">5922445</data>
    </edge>
    <edge source="USA" target="ETH">
      <data key="d0">1969090</data>
    </edge>
    <edge source="USA" target="EST">
      <data key="d0">348386</data>
    </edge>
    <edge source="USA" target="FIN">
      <data key="d0">11708380</data>
    </edge>
    <edge source="USA" target="FRA">
      <data key="d0">1118421357</data>
    </edge>
    <edge source="USA" target="GEO">
      <data key="d0">609189</data>
    </edge>
    <edge source="USA" target="GMB">
      <data key="d0">27092</data>
    </edge>
    <edge source="USA" target="DEU">
      <data key="d0">648067971</data>
    </edge>
    <edge source="USA" target="GHA">
      <data key="d0">1265030</data>
    </edge>
    <edge source="USA" target="GRC">
      <data key="d0">29002070</data>
    </edge>
    <edge source="USA" target="GTM">
      <data key="d0">12965744</data>
    </edge>
    <edge source="USA" target="HND">
      <data key="d0">7637545</data>
    </edge>
    <edge source="USA" target="HKG">
      <data key="d0">76316967</data>
    </edge>
    <edge source="USA" target="HUN">
      <data key="d0">11650409</data>
    </edge>
    <edge source="USA" target="IDN">
      <data key="d0">13843810</data>
    </edge>
    <edge source="USA" target="IRL">
      <data key="d0">384541064</data>
    </edge>
    <edge source="USA" target="ISR">
      <data key="d0">64492216</data>
    </edge>
    <edge source="USA" target="ITA">
      <data key="d0">935056953</data>
    </edge>
    <edge source="USA" target="CIV">
      <data key="d0">21391</data>
    </edge>
    <edge source="USA" target="JAM">
      <data key="d0">15014231</data>
    </edge>
    <edge source="USA" target="JPN">
      <data key="d0">1063991542</data>
    </edge>
    <edge source="USA" target="KAZ">
      <data key="d0">159839</data>
    </edge>
    <edge source="USA" target="JOR">
      <data key="d0">4574495</data>
    </edge>
    <edge source="USA" target="KOR">
      <data key="d0">121121112</data>
    </edge>
    <edge source="USA" target="KGZ">
      <data key="d0">21973</data>
    </edge>
    <edge source="USA" target="LBN">
      <data key="d0">10642917</data>
    </edge>
    <edge source="USA" target="LVA">
      <data key="d0">1688769</data>
    </edge>
    <edge source="USA" target="LTU">
      <data key="d0">1481245</data>
    </edge>
    <edge source="USA" target="MDG">
      <data key="d0">574782</data>
    </edge>
    <edge source="USA" target="MWI">
      <data key="d0">138797</data>
    </edge>
    <edge source="USA" target="MYS">
      <data key="d0">22506842</data>
    </edge>
    <edge source="USA" target="MUS">
      <data key="d0">63857</data>
    </edge>
    <edge source="USA" target="MEX">
      <data key="d0">413183992</data>
    </edge>
    <edge source="USA" target="MDA">
      <data key="d0">82019</data>
    </edge>
    <edge source="USA" target="MAR">
      <data key="d0">2568927</data>
    </edge>
    <edge source="USA" target="MOZ">
      <data key="d0">339246</data>
    </edge>
    <edge source="USA" target="OMN">
      <data key="d0">1124031</data>
    </edge>
    <edge source="USA" target="NAM">
      <data key="d0">15686</data>
    </edge>
    <edge source="USA" target="NLD">
      <data key="d0">605684168</data>
    </edge>
    <edge source="USA" target="NZL">
      <data key="d0">21027512</data>
    </edge>
    <edge source="USA" target="NIC">
      <data key="d0">1766766</data>
    </edge>
    <edge source="USA" target="NOR">
      <data key="d0">58869288</data>
    </edge>
    <edge source="USA" target="PAK">
      <data key="d0">16488095</data>
    </edge>
    <edge source="USA" target="PAN">
      <data key="d0">66124253</data>
    </edge>
    <edge source="USA" target="PRY">
      <data key="d0">1453862</data>
    </edge>
    <edge source="USA" target="PER">
      <data key="d0">14323017</data>
    </edge>
    <edge source="USA" target="PHL">
      <data key="d0">34184878</data>
    </edge>
    <edge source="USA" target="POL">
      <data key="d0">22332335</data>
    </edge>
    <edge source="USA" target="PRT">
      <data key="d0">9451176</data>
    </edge>
    <edge source="USA" target="ROU">
      <data key="d0">658967</data>
    </edge>
    <edge source="USA" target="RUS">
      <data key="d0">14157339</data>
    </edge>
    <edge source="USA" target="SAU">
      <data key="d0">57697026</data>
    </edge>
    <edge source="USA" target="SEN">
      <data key="d0">711194</data>
    </edge>
    <edge source="USA" target="IND">
      <data key="d0">39680708</data>
    </edge>
    <edge source="USA" target="SGP">
      <data key="d0">70483222</data>
    </edge>
    <edge source="USA" target="SVK">
      <data key="d0">1376830</data>
    </edge>
    <edge source="USA" target="VNM">
      <data key="d0">5641014</data>
    </edge>
    <edge source="USA" target="SVN">
      <data key="d0">2228354</data>
    </edge>
    <edge source="USA" target="ZAF">
      <data key="d0">53105860</data>
    </edge>
    <edge source="USA" target="ZWE">
      <data key="d0">2005285</data>
    </edge>
    <edge source="USA" target="ESP">
      <data key="d0">191082562</data>
    </edge>
    <edge source="USA" target="SWE">
      <data key="d0">108054333</data>
    </edge>
    <edge source="USA" target="CHE">
      <data key="d0">616412213</data>
    </edge>
    <edge source="USA" target="THA">
      <data key="d0">47004300</data>
    </edge>
    <edge source="USA" target="TGO">
      <data key="d0">117807</data>
    </edge>
    <edge source="USA" target="ARE">
      <data key="d0">24012076</data>
    </edge>
    <edge source="USA" target="TUN">
      <data key="d0">687802</data>
    </edge>
    <edge source="USA" target="TUR">
      <data key="d0">77574670</data>
    </edge>
    <edge source="USA" target="UGA">
      <data key="d0">712349</data>
    </edge>
    <edge source="USA" target="UKR">
      <data key="d0">1302090</data>
    </edge>
    <edge source="USA" target="MKD">
      <data key="d0">80614</data>
    </edge>
    <edge source="USA" target="EGY">
      <data key="d0">24602438</data>
    </edge>
    <edge source="USA" target="GBR">
      <data key="d0">1434290297</data>
    </edge>
    <edge source="USA" target="TZA">
      <data key="d0">294569</data>
    </edge>
    <edge source="USA" target="URY">
      <data key="d0">10592181</data>
    </edge>
    <edge source="USA" target="SRB">
      <data key="d0">478698</data>
    </edge>
    <edge source="URY" target="ARG">
      <data key="d0">7887652</data>
    </edge>
    <edge source="URY" target="AUS">
      <data key="d0">31613</data>
    </edge>
    <edge source="URY" target="BOL">
      <data key="d0">403494</data>
    </edge>
    <edge source="URY" target="BWA">
      <data key="d0">85500</data>
    </edge>
    <edge source="URY" target="BRA">
      <data key="d0">6412104</data>
    </edge>
    <edge source="URY" target="CAN">
      <data key="d0">680417</data>
    </edge>
    <edge source="URY" target="CHL">
      <data key="d0">892688</data>
    </edge>
    <edge source="URY" target="COL">
      <data key="d0">95992</data>
    </edge>
    <edge source="URY" target="ECU">
      <data key="d0">439531</data>
    </edge>
    <edge source="URY" target="FRA">
      <data key="d0">384968</data>
    </edge>
    <edge source="URY" target="GTM">
      <data key="d0">57642</data>
    </edge>
    <edge source="URY" target="HND">
      <data key="d0">21235</data>
    </edge>
    <edge source="URY" target="ISR">
      <data key="d0">18900</data>
    </edge>
    <edge source="URY" target="ITA">
      <data key="d0">81907</data>
    </edge>
    <edge source="URY" target="JPN">
      <data key="d0">74976</data>
    </edge>
    <edge source="URY" target="MEX">
      <data key="d0">171774</data>
    </edge>
    <edge source="URY" target="MAR">
      <data key="d0">13500</data>
    </edge>
    <edge source="URY" target="NLD">
      <data key="d0">447914</data>
    </edge>
    <edge source="URY" target="PAN">
      <data key="d0">43637</data>
    </edge>
    <edge source="URY" target="PRY">
      <data key="d0">2036210</data>
    </edge>
    <edge source="URY" target="PER">
      <data key="d0">334502</data>
    </edge>
    <edge source="URY" target="ZWE">
      <data key="d0">75615</data>
    </edge>
    <edge source="URY" target="ESP">
      <data key="d0">544197</data>
    </edge>
    <edge source="URY" target="USA">
      <data key="d0">804290</data>
    </edge>
    <edge source="KHM" target="CHN">
      <data key="d0">12905</data>
    </edge>
    <edge source="KHM" target="PHL">
      <data key="d0">12897</data>
    </edge>
    <edge source="KHM" target="VNM">
      <data key="d0">40876</data>
    </edge>
    <edge source="LKA" target="DEU">
      <data key="d0">205815</data>
    </edge>
    <edge source="LKA" target="HKG">
      <data key="d0">63107</data>
    </edge>
    <edge source="LKA" target="JPN">
      <data key="d0">574707</data>
    </edge>
    <edge source="LKA" target="MYS">
      <data key="d0">67271</data>
    </edge>
    <edge source="LKA" target="PHL">
      <data key="d0">10358</data>
    </edge>
    <edge source="LKA" target="IND">
      <data key="d0">47525</data>
    </edge>
    <edge source="LKA" target="GBR">
      <data key="d0">11753</data>
    </edge>
    <edge source="LKA" target="USA">
      <data key="d0">21685</data>
    </edge>
    <edge source="HRV" target="ALB">
      <data key="d0">241630</data>
    </edge>
    <edge source="HRV" target="AZE">
      <data key="d0">74597</data>
    </edge>
    <edge source="HRV" target="AUT">
      <data key="d0">26375090</data>
    </edge>
    <edge source="HRV" target="BEL">
      <data key="d0">9254932</data>
    </edge>
    <edge source="HRV" target="BRA">
      <data key="d0">12242</data>
    </edge>
    <edge source="HRV" target="BGR">
      <data key="d0">125607</data>
    </edge>
    <edge source="HRV" target="BLR">
      <data key="d0">506797</data>
    </edge>
    <edge source="HRV" target="CAN">
      <data key="d0">237024</data>
    </edge>
    <edge source="HRV" target="CHN">
      <data key="d0">2590081</data>
    </edge>
    <edge source="HRV" target="COL">
      <data key="d0">12038</data>
    </edge>
    <edge source="HRV" target="CZE">
      <data key="d0">3352291</data>
    </edge>
    <edge source="HRV" target="DNK">
      <data key="d0">31584</data>
    </edge>
    <edge source="HRV" target="ETH">
      <data key="d0">41821</data>
    </edge>
    <edge source="HRV" target="FRA">
      <data key="d0">613673</data>
    </edge>
    <edge source="HRV" target="GEO">
      <data key="d0">152340</data>
    </edge>
    <edge source="HRV" target="DEU">
      <data key="d0">1172439</data>
    </edge>
    <edge source="HRV" target="HKG">
      <data key="d0">140078</data>
    </edge>
    <edge source="HRV" target="HUN">
      <data key="d0">3535900</data>
    </edge>
    <edge source="HRV" target="IDN">
      <data key="d0">109824</data>
    </edge>
    <edge source="HRV" target="IRL">
      <data key="d0">33473183</data>
    </edge>
    <edge source="HRV" target="ISR">
      <data key="d0">90714</data>
    </edge>
    <edge source="HRV" target="ITA">
      <data key="d0">129259</data>
    </edge>
    <edge source="HRV" target="KAZ">
      <data key="d0">371821</data>
    </edge>
    <edge source="HRV" target="LVA">
      <data key="d0">18816</data>
    </edge>
    <edge source="HRV" target="LTU">
      <data key="d0">1378197</data>
    </edge>
    <edge source="HRV" target="MEX">
      <data key="d0">508899</data>
    </edge>
    <edge source="HRV" target="MDA">
      <data key="d0">64749</data>
    </edge>
    <edge source="HRV" target="NLD">
      <data key="d0">681102</data>
    </edge>
    <edge source="HRV" target="NZL">
      <data key="d0">120292</data>
    </edge>
    <edge source="HRV" target="PAK">
      <data key="d0">904865</data>
    </edge>
    <edge source="HRV" target="PHL">
      <data key="d0">351347</data>
    </edge>
    <edge source="HRV" target="POL">
      <data key="d0">8291047</data>
    </edge>
    <edge source="HRV" target="ROU">
      <data key="d0">615431</data>
    </edge>
    <edge source="HRV" target="RUS">
      <data key="d0">13442195</data>
    </edge>
    <edge source="HRV" target="SGP">
      <data key="d0">10608</data>
    </edge>
    <edge source="HRV" target="SVK">
      <data key="d0">3634937</data>
    </edge>
    <edge source="HRV" target="SVN">
      <data key="d0">17511360</data>
    </edge>
    <edge source="HRV" target="ZAF">
      <data key="d0">58435</data>
    </edge>
    <edge source="HRV" target="ESP">
      <data key="d0">22719</data>
    </edge>
    <edge source="HRV" target="CHE">
      <data key="d0">689098</data>
    </edge>
    <edge source="HRV" target="THA">
      <data key="d0">51961</data>
    </edge>
    <edge source="HRV" target="TUR">
      <data key="d0">52391</data>
    </edge>
    <edge source="HRV" target="UKR">
      <data key="d0">1115509</data>
    </edge>
    <edge source="HRV" target="MKD">
      <data key="d0">5626655</data>
    </edge>
    <edge source="HRV" target="EGY">
      <data key="d0">486918</data>
    </edge>
    <edge source="HRV" target="GBR">
      <data key="d0">407417</data>
    </edge>
    <edge source="HRV" target="USA">
      <data key="d0">33629904</data>
    </edge>
    <edge source="HRV" target="SRB">
      <data key="d0">1483623</data>
    </edge>
    <edge source="CZE" target="ALB">
      <data key="d0">87917</data>
    </edge>
    <edge source="CZE" target="DZA">
      <data key="d0">115697</data>
    </edge>
    <edge source="CZE" target="AZE">
      <data key="d0">284112</data>
    </edge>
    <edge source="CZE" target="ARG">
      <data key="d0">159611</data>
    </edge>
    <edge source="CZE" target="AUT">
      <data key="d0">8869110</data>
    </edge>
    <edge source="CZE" target="ARM">
      <data key="d0">136759</data>
    </edge>
    <edge source="CZE" target="BEL">
      <data key="d0">893259</data>
    </edge>
    <edge source="CZE" target="BRA">
      <data key="d0">865572</data>
    </edge>
    <edge source="CZE" target="BGR">
      <data key="d0">1488829</data>
    </edge>
    <edge source="CZE" target="BLR">
      <data key="d0">2680488</data>
    </edge>
    <edge source="CZE" target="CAN">
      <data key="d0">581691</data>
    </edge>
    <edge source="CZE" target="LKA">
      <data key="d0">24640</data>
    </edge>
    <edge source="CZE" target="CHL">
      <data key="d0">22610</data>
    </edge>
    <edge source="CZE" target="CHN">
      <data key="d0">86852</data>
    </edge>
    <edge source="CZE" target="HRV">
      <data key="d0">106499</data>
    </edge>
    <edge source="CZE" target="DNK">
      <data key="d0">1090157</data>
    </edge>
    <edge source="CZE" target="EST">
      <data key="d0">106044</data>
    </edge>
    <edge source="CZE" target="FRA">
      <data key="d0">6880799</data>
    </edge>
    <edge source="CZE" target="GEO">
      <data key="d0">733213</data>
    </edge>
    <edge source="CZE" target="DEU">
      <data key="d0">28174706</data>
    </edge>
    <edge source="CZE" target="GRC">
      <data key="d0">48715</data>
    </edge>
    <edge source="CZE" target="HKG">
      <data key="d0">61168</data>
    </edge>
    <edge source="CZE" target="HUN">
      <data key="d0">2493659</data>
    </edge>
    <edge source="CZE" target="IDN">
      <data key="d0">31365</data>
    </edge>
    <edge source="CZE" target="IRL">
      <data key="d0">73894</data>
    </edge>
    <edge source="CZE" target="ISR">
      <data key="d0">41974</data>
    </edge>
    <edge source="CZE" target="ITA">
      <data key="d0">2507466</data>
    </edge>
    <edge source="CZE" target="JPN">
      <data key="d0">2881659</data>
    </edge>
    <edge source="CZE" target="KAZ">
      <data key="d0">1611509</data>
    </edge>
    <edge source="CZE" target="JOR">
      <data key="d0">15874</data>
    </edge>
    <edge source="CZE" target="KOR">
      <data key="d0">185546</data>
    </edge>
    <edge source="CZE" target="KGZ">
      <data key="d0">38582</data>
    </edge>
    <edge source="CZE" target="LBN">
      <data key="d0">641079</data>
    </edge>
    <edge source="CZE" target="LVA">
      <data key="d0">1427651</data>
    </edge>
    <edge source="CZE" target="LTU">
      <data key="d0">1256898</data>
    </edge>
    <edge source="CZE" target="MYS">
      <data key="d0">334927</data>
    </edge>
    <edge source="CZE" target="MEX">
      <data key="d0">115924</data>
    </edge>
    <edge source="CZE" target="MDA">
      <data key="d0">115859</data>
    </edge>
    <edge source="CZE" target="NLD">
      <data key="d0">1144550</data>
    </edge>
    <edge source="CZE" target="NOR">
      <data key="d0">84014</data>
    </edge>
    <edge source="CZE" target="PAK">
      <data key="d0">389085</data>
    </edge>
    <edge source="CZE" target="PER">
      <data key="d0">32177</data>
    </edge>
    <edge source="CZE" target="POL">
      <data key="d0">10893979</data>
    </edge>
    <edge source="CZE" target="PRT">
      <data key="d0">41557</data>
    </edge>
    <edge source="CZE" target="ROU">
      <data key="d0">2784170</data>
    </edge>
    <edge source="CZE" target="RUS">
      <data key="d0">24646043</data>
    </edge>
    <edge source="CZE" target="IND">
      <data key="d0">788568</data>
    </edge>
    <edge source="CZE" target="SGP">
      <data key="d0">78574</data>
    </edge>
    <edge source="CZE" target="SVK">
      <data key="d0">61564070</data>
    </edge>
    <edge source="CZE" target="VNM">
      <data key="d0">118095</data>
    </edge>
    <edge source="CZE" target="SVN">
      <data key="d0">1151447</data>
    </edge>
    <edge source="CZE" target="ZAF">
      <data key="d0">38575</data>
    </edge>
    <edge source="CZE" target="ESP">
      <data key="d0">2051780</data>
    </edge>
    <edge source="CZE" target="SWE">
      <data key="d0">667241</data>
    </edge>
    <edge source="CZE" target="CHE">
      <data key="d0">3017236</data>
    </edge>
    <edge source="CZE" target="THA">
      <data key="d0">202908</data>
    </edge>
    <edge source="CZE" target="TUN">
      <data key="d0">57918</data>
    </edge>
    <edge source="CZE" target="TUR">
      <data key="d0">220417</data>
    </edge>
    <edge source="CZE" target="UKR">
      <data key="d0">6015641</data>
    </edge>
    <edge source="CZE" target="EGY">
      <data key="d0">84296</data>
    </edge>
    <edge source="CZE" target="GBR">
      <data key="d0">469660</data>
    </edge>
    <edge source="CZE" target="USA">
      <data key="d0">6740967</data>
    </edge>
    <edge source="CZE" target="URY">
      <data key="d0">128031</data>
    </edge>
    <edge source="CZE" target="SRB">
      <data key="d0">134616</data>
    </edge>
    <edge source="FIN" target="DZA">
      <data key="d0">157052</data>
    </edge>
    <edge source="FIN" target="AZE">
      <data key="d0">76301</data>
    </edge>
    <edge source="FIN" target="ARG">
      <data key="d0">384148</data>
    </edge>
    <edge source="FIN" target="AUS">
      <data key="d0">3133264</data>
    </edge>
    <edge source="FIN" target="AUT">
      <data key="d0">978183</data>
    </edge>
    <edge source="FIN" target="ARM">
      <data key="d0">49742</data>
    </edge>
    <edge source="FIN" target="BEL">
      <data key="d0">24254222</data>
    </edge>
    <edge source="FIN" target="BRA">
      <data key="d0">2546102</data>
    </edge>
    <edge source="FIN" target="BGR">
      <data key="d0">52000</data>
    </edge>
    <edge source="FIN" target="BLR">
      <data key="d0">165363</data>
    </edge>
    <edge source="FIN" target="CAN">
      <data key="d0">1605830</data>
    </edge>
    <edge source="FIN" target="CHL">
      <data key="d0">209956</data>
    </edge>
    <edge source="FIN" target="CHN">
      <data key="d0">2980039</data>
    </edge>
    <edge source="FIN" target="COL">
      <data key="d0">13106</data>
    </edge>
    <edge source="FIN" target="CRI">
      <data key="d0">48889</data>
    </edge>
    <edge source="FIN" target="HRV">
      <data key="d0">15006</data>
    </edge>
    <edge source="FIN" target="CZE">
      <data key="d0">2508175</data>
    </edge>
    <edge source="FIN" target="DNK">
      <data key="d0">5728923</data>
    </edge>
    <edge source="FIN" target="ECU">
      <data key="d0">19186</data>
    </edge>
    <edge source="FIN" target="EST">
      <data key="d0">5071008</data>
    </edge>
    <edge source="FIN" target="FRA">
      <data key="d0">7649979</data>
    </edge>
    <edge source="FIN" target="GEO">
      <data key="d0">229309</data>
    </edge>
    <edge source="FIN" target="DEU">
      <data key="d0">15364838</data>
    </edge>
    <edge source="FIN" target="GRC">
      <data key="d0">67087</data>
    </edge>
    <edge source="FIN" target="HKG">
      <data key="d0">138449</data>
    </edge>
    <edge source="FIN" target="HUN">
      <data key="d0">2057717</data>
    </edge>
    <edge source="FIN" target="IDN">
      <data key="d0">546747</data>
    </edge>
    <edge source="FIN" target="IRL">
      <data key="d0">499083</data>
    </edge>
    <edge source="FIN" target="ISR">
      <data key="d0">190662</data>
    </edge>
    <edge source="FIN" target="ITA">
      <data key="d0">3088042</data>
    </edge>
    <edge source="FIN" target="JPN">
      <data key="d0">14058347</data>
    </edge>
    <edge source="FIN" target="KAZ">
      <data key="d0">348695</data>
    </edge>
    <edge source="FIN" target="JOR">
      <data key="d0">110517</data>
    </edge>
    <edge source="FIN" target="KOR">
      <data key="d0">585285</data>
    </edge>
    <edge source="FIN" target="KGZ">
      <data key="d0">12405</data>
    </edge>
    <edge source="FIN" target="LBN">
      <data key="d0">138806</data>
    </edge>
    <edge source="FIN" target="LVA">
      <data key="d0">1438072</data>
    </edge>
    <edge source="FIN" target="LTU">
      <data key="d0">1138573</data>
    </edge>
    <edge source="FIN" target="MYS">
      <data key="d0">560776</data>
    </edge>
    <edge source="FIN" target="MEX">
      <data key="d0">1663094</data>
    </edge>
    <edge source="FIN" target="MDA">
      <data key="d0">76118</data>
    </edge>
    <edge source="FIN" target="OMN">
      <data key="d0">41727</data>
    </edge>
    <edge source="FIN" target="NLD">
      <data key="d0">4819452</data>
    </edge>
    <edge source="FIN" target="NZL">
      <data key="d0">284816</data>
    </edge>
    <edge source="FIN" target="NOR">
      <data key="d0">3808679</data>
    </edge>
    <edge source="FIN" target="PAK">
      <data key="d0">213973</data>
    </edge>
    <edge source="FIN" target="PHL">
      <data key="d0">331956</data>
    </edge>
    <edge source="FIN" target="POL">
      <data key="d0">4078846</data>
    </edge>
    <edge source="FIN" target="PRT">
      <data key="d0">1636877</data>
    </edge>
    <edge source="FIN" target="ROU">
      <data key="d0">33800</data>
    </edge>
    <edge source="FIN" target="RUS">
      <data key="d0">10759995</data>
    </edge>
    <edge source="FIN" target="SAU">
      <data key="d0">78106</data>
    </edge>
    <edge source="FIN" target="IND">
      <data key="d0">58891</data>
    </edge>
    <edge source="FIN" target="SGP">
      <data key="d0">184607</data>
    </edge>
    <edge source="FIN" target="SVK">
      <data key="d0">526330</data>
    </edge>
    <edge source="FIN" target="SVN">
      <data key="d0">241585</data>
    </edge>
    <edge source="FIN" target="ZAF">
      <data key="d0">623077</data>
    </edge>
    <edge source="FIN" target="ESP">
      <data key="d0">2627755</data>
    </edge>
    <edge source="FIN" target="SWE">
      <data key="d0">28506142</data>
    </edge>
    <edge source="FIN" target="CHE">
      <data key="d0">22441666</data>
    </edge>
    <edge source="FIN" target="THA">
      <data key="d0">618810</data>
    </edge>
    <edge source="FIN" target="ARE">
      <data key="d0">193604</data>
    </edge>
    <edge source="FIN" target="TUN">
      <data key="d0">850537</data>
    </edge>
    <edge source="FIN" target="TUR">
      <data key="d0">1019935</data>
    </edge>
    <edge source="FIN" target="UKR">
      <data key="d0">858365</data>
    </edge>
    <edge source="FIN" target="EGY">
      <data key="d0">611976</data>
    </edge>
    <edge source="FIN" target="GBR">
      <data key="d0">10906017</data>
    </edge>
    <edge source="FIN" target="USA">
      <data key="d0">16815418</data>
    </edge>
    <edge source="FIN" target="URY">
      <data key="d0">126262</data>
    </edge>
    <edge source="GRC" target="ALB">
      <data key="d0">1382475</data>
    </edge>
    <edge source="GRC" target="DZA">
      <data key="d0">1302694</data>
    </edge>
    <edge source="GRC" target="AZE">
      <data key="d0">17609</data>
    </edge>
    <edge source="GRC" target="ARG">
      <data key="d0">49860</data>
    </edge>
    <edge source="GRC" target="AUS">
      <data key="d0">130736</data>
    </edge>
    <edge source="GRC" target="AUT">
      <data key="d0">3733205</data>
    </edge>
    <edge source="GRC" target="ARM">
      <data key="d0">99289</data>
    </edge>
    <edge source="GRC" target="BEL">
      <data key="d0">1915371</data>
    </edge>
    <edge source="GRC" target="BOL">
      <data key="d0">22995</data>
    </edge>
    <edge source="GRC" target="BRA">
      <data key="d0">98240</data>
    </edge>
    <edge source="GRC" target="BGR">
      <data key="d0">567806</data>
    </edge>
    <edge source="GRC" target="BLR">
      <data key="d0">69230</data>
    </edge>
    <edge source="GRC" target="CAN">
      <data key="d0">30848</data>
    </edge>
    <edge source="GRC" target="CHN">
      <data key="d0">36743</data>
    </edge>
    <edge source="GRC" target="CZE">
      <data key="d0">31634</data>
    </edge>
    <edge source="GRC" target="DNK">
      <data key="d0">27297780</data>
    </edge>
    <edge source="GRC" target="ETH">
      <data key="d0">1499186</data>
    </edge>
    <edge source="GRC" target="FIN">
      <data key="d0">14355</data>
    </edge>
    <edge source="GRC" target="FRA">
      <data key="d0">13570617</data>
    </edge>
    <edge source="GRC" target="GEO">
      <data key="d0">105947</data>
    </edge>
    <edge source="GRC" target="DEU">
      <data key="d0">45375592</data>
    </edge>
    <edge source="GRC" target="HKG">
      <data key="d0">1161521</data>
    </edge>
    <edge source="GRC" target="HUN">
      <data key="d0">78071</data>
    </edge>
    <edge source="GRC" target="IDN">
      <data key="d0">416728</data>
    </edge>
    <edge source="GRC" target="IRL">
      <data key="d0">982802</data>
    </edge>
    <edge source="GRC" target="ISR">
      <data key="d0">100699</data>
    </edge>
    <edge source="GRC" target="ITA">
      <data key="d0">1062022</data>
    </edge>
    <edge source="GRC" target="CIV">
      <data key="d0">68722</data>
    </edge>
    <edge source="GRC" target="JOR">
      <data key="d0">772194</data>
    </edge>
    <edge source="GRC" target="KOR">
      <data key="d0">11777</data>
    </edge>
    <edge source="GRC" target="LBN">
      <data key="d0">863122</data>
    </edge>
    <edge source="GRC" target="LVA">
      <data key="d0">16040</data>
    </edge>
    <edge source="GRC" target="LTU">
      <data key="d0">39375</data>
    </edge>
    <edge source="GRC" target="MYS">
      <data key="d0">551844</data>
    </edge>
    <edge source="GRC" target="MRT">
      <data key="d0">14976</data>
    </edge>
    <edge source="GRC" target="MUS">
      <data key="d0">45051</data>
    </edge>
    <edge source="GRC" target="MAR">
      <data key="d0">248242</data>
    </edge>
    <edge source="GRC" target="OMN">
      <data key="d0">143860</data>
    </edge>
    <edge source="GRC" target="NLD">
      <data key="d0">26620714</data>
    </edge>
    <edge source="GRC" target="NOR">
      <data key="d0">6389196</data>
    </edge>
    <edge source="GRC" target="PAK">
      <data key="d0">631089</data>
    </edge>
    <edge source="GRC" target="PAN">
      <data key="d0">50274</data>
    </edge>
    <edge source="GRC" target="PRY">
      <data key="d0">19025</data>
    </edge>
    <edge source="GRC" target="POL">
      <data key="d0">30896</data>
    </edge>
    <edge source="GRC" target="PRT">
      <data key="d0">113628</data>
    </edge>
    <edge source="GRC" target="ROU">
      <data key="d0">2852435</data>
    </edge>
    <edge source="GRC" target="RUS">
      <data key="d0">108153</data>
    </edge>
    <edge source="GRC" target="SAU">
      <data key="d0">1392625</data>
    </edge>
    <edge source="GRC" target="SGP">
      <data key="d0">1049989</data>
    </edge>
    <edge source="GRC" target="VNM">
      <data key="d0">127122</data>
    </edge>
    <edge source="GRC" target="ZAF">
      <data key="d0">49836</data>
    </edge>
    <edge source="GRC" target="ESP">
      <data key="d0">591568</data>
    </edge>
    <edge source="GRC" target="SWE">
      <data key="d0">6897735</data>
    </edge>
    <edge source="GRC" target="CHE">
      <data key="d0">1291569</data>
    </edge>
    <edge source="GRC" target="ARE">
      <data key="d0">1203673</data>
    </edge>
    <edge source="GRC" target="TUN">
      <data key="d0">649869</data>
    </edge>
    <edge source="GRC" target="TUR">
      <data key="d0">59889</data>
    </edge>
    <edge source="GRC" target="UGA">
      <data key="d0">82348</data>
    </edge>
    <edge source="GRC" target="UKR">
      <data key="d0">193680</data>
    </edge>
    <edge source="GRC" target="MKD">
      <data key="d0">567870</data>
    </edge>
    <edge source="GRC" target="EGY">
      <data key="d0">52262</data>
    </edge>
    <edge source="GRC" target="GBR">
      <data key="d0">65823157</data>
    </edge>
    <edge source="GRC" target="TZA">
      <data key="d0">26111</data>
    </edge>
    <edge source="GRC" target="USA">
      <data key="d0">684943</data>
    </edge>
    <edge source="GRC" target="SRB">
      <data key="d0">2292671</data>
    </edge>
    <edge source="HKG" target="ARG">
      <data key="d0">775826</data>
    </edge>
    <edge source="HKG" target="AUS">
      <data key="d0">22889924</data>
    </edge>
    <edge source="HKG" target="AUT">
      <data key="d0">74237</data>
    </edge>
    <edge source="HKG" target="BEL">
      <data key="d0">7224033</data>
    </edge>
    <edge source="HKG" target="BRA">
      <data key="d0">2542044</data>
    </edge>
    <edge source="HKG" target="KHM">
      <data key="d0">721995</data>
    </edge>
    <edge source="HKG" target="CMR">
      <data key="d0">269711</data>
    </edge>
    <edge source="HKG" target="CAN">
      <data key="d0">3705595</data>
    </edge>
    <edge source="HKG" target="LKA">
      <data key="d0">1383849</data>
    </edge>
    <edge source="HKG" target="CHL">
      <data key="d0">114373</data>
    </edge>
    <edge source="HKG" target="CHN">
      <data key="d0">421853533</data>
    </edge>
    <edge source="HKG" target="COL">
      <data key="d0">45001</data>
    </edge>
    <edge source="HKG" target="HRV">
      <data key="d0">13227</data>
    </edge>
    <edge source="HKG" target="BEN">
      <data key="d0">15805</data>
    </edge>
    <edge source="HKG" target="DNK">
      <data key="d0">714777</data>
    </edge>
    <edge source="HKG" target="ECU">
      <data key="d0">16500</data>
    </edge>
    <edge source="HKG" target="FIN">
      <data key="d0">117461</data>
    </edge>
    <edge source="HKG" target="FRA">
      <data key="d0">2885974</data>
    </edge>
    <edge source="HKG" target="GMB">
      <data key="d0">11022</data>
    </edge>
    <edge source="HKG" target="DEU">
      <data key="d0">2731340</data>
    </edge>
    <edge source="HKG" target="GHA">
      <data key="d0">94413</data>
    </edge>
    <edge source="HKG" target="GRC">
      <data key="d0">16188</data>
    </edge>
    <edge source="HKG" target="HND">
      <data key="d0">40083</data>
    </edge>
    <edge source="HKG" target="IDN">
      <data key="d0">15535813</data>
    </edge>
    <edge source="HKG" target="IRL">
      <data key="d0">77834</data>
    </edge>
    <edge source="HKG" target="ISR">
      <data key="d0">132085</data>
    </edge>
    <edge source="HKG" target="ITA">
      <data key="d0">1239542</data>
    </edge>
    <edge source="HKG" target="CIV">
      <data key="d0">12886</data>
    </edge>
    <edge source="HKG" target="JAM">
      <data key="d0">14279</data>
    </edge>
    <edge source="HKG" target="JPN">
      <data key="d0">3503613</data>
    </edge>
    <edge source="HKG" target="JOR">
      <data key="d0">59971</data>
    </edge>
    <edge source="HKG" target="KOR">
      <data key="d0">9254866</data>
    </edge>
    <edge source="HKG" target="LBN">
      <data key="d0">11359</data>
    </edge>
    <edge source="HKG" target="MYS">
      <data key="d0">21449565</data>
    </edge>
    <edge source="HKG" target="MRT">
      <data key="d0">22965</data>
    </edge>
    <edge source="HKG" target="MUS">
      <data key="d0">229493</data>
    </edge>
    <edge source="HKG" target="MEX">
      <data key="d0">4492211</data>
    </edge>
    <edge source="HKG" target="NLD">
      <data key="d0">631094</data>
    </edge>
    <edge source="HKG" target="NZL">
      <data key="d0">504183</data>
    </edge>
    <edge source="HKG" target="NOR">
      <data key="d0">17128</data>
    </edge>
    <edge source="HKG" target="PAK">
      <data key="d0">1633471</data>
    </edge>
    <edge source="HKG" target="PAN">
      <data key="d0">587328</data>
    </edge>
    <edge source="HKG" target="PER">
      <data key="d0">35793</data>
    </edge>
    <edge source="HKG" target="PHL">
      <data key="d0">39533043</data>
    </edge>
    <edge source="HKG" target="POL">
      <data key="d0">14801</data>
    </edge>
    <edge source="HKG" target="PRT">
      <data key="d0">92393</data>
    </edge>
    <edge source="HKG" target="RUS">
      <data key="d0">710623</data>
    </edge>
    <edge source="HKG" target="SAU">
      <data key="d0">189015</data>
    </edge>
    <edge source="HKG" target="SEN">
      <data key="d0">245495</data>
    </edge>
    <edge source="HKG" target="IND">
      <data key="d0">6819569</data>
    </edge>
    <edge source="HKG" target="SGP">
      <data key="d0">18083197</data>
    </edge>
    <edge source="HKG" target="VNM">
      <data key="d0">9504800</data>
    </edge>
    <edge source="HKG" target="ZAF">
      <data key="d0">376019</data>
    </edge>
    <edge source="HKG" target="ZWE">
      <data key="d0">12878</data>
    </edge>
    <edge source="HKG" target="ESP">
      <data key="d0">307889</data>
    </edge>
    <edge source="HKG" target="SWE">
      <data key="d0">165985</data>
    </edge>
    <edge source="HKG" target="CHE">
      <data key="d0">620304</data>
    </edge>
    <edge source="HKG" target="THA">
      <data key="d0">15245769</data>
    </edge>
    <edge source="HKG" target="ARE">
      <data key="d0">770535</data>
    </edge>
    <edge source="HKG" target="TUN">
      <data key="d0">25398</data>
    </edge>
    <edge source="HKG" target="TUR">
      <data key="d0">90884</data>
    </edge>
    <edge source="HKG" target="UGA">
      <data key="d0">12411</data>
    </edge>
    <edge source="HKG" target="EGY">
      <data key="d0">283582</data>
    </edge>
    <edge source="HKG" target="GBR">
      <data key="d0">2884253</data>
    </edge>
    <edge source="HKG" target="USA">
      <data key="d0">24574218</data>
    </edge>
    <edge source="HKG" target="BFA">
      <data key="d0">185607</data>
    </edge>
    <edge source="HKG" target="URY">
      <data key="d0">62567</data>
    </edge>
    <edge source="IDN" target="AUS">
      <data key="d0">4291265</data>
    </edge>
    <edge source="IDN" target="AUT">
      <data key="d0">393625</data>
    </edge>
    <edge source="IDN" target="BEL">
      <data key="d0">427976</data>
    </edge>
    <edge source="IDN" target="BWA">
      <data key="d0">15120</data>
    </edge>
    <edge source="IDN" target="BGR">
      <data key="d0">32255</data>
    </edge>
    <edge source="IDN" target="KHM">
      <data key="d0">392615</data>
    </edge>
    <edge source="IDN" target="LKA">
      <data key="d0">1621476</data>
    </edge>
    <edge source="IDN" target="CHN">
      <data key="d0">462199</data>
    </edge>
    <edge source="IDN" target="COL">
      <data key="d0">19305</data>
    </edge>
    <edge source="IDN" target="DNK">
      <data key="d0">173834</data>
    </edge>
    <edge source="IDN" target="FRA">
      <data key="d0">204107</data>
    </edge>
    <edge source="IDN" target="PSE">
      <data key="d0">89828</data>
    </edge>
    <edge source="IDN" target="DEU">
      <data key="d0">1043143</data>
    </edge>
    <edge source="IDN" target="HKG">
      <data key="d0">3899846</data>
    </edge>
    <edge source="IDN" target="IRL">
      <data key="d0">549990</data>
    </edge>
    <edge source="IDN" target="JPN">
      <data key="d0">9573084</data>
    </edge>
    <edge source="IDN" target="KOR">
      <data key="d0">686923</data>
    </edge>
    <edge source="IDN" target="LBN">
      <data key="d0">19500</data>
    </edge>
    <edge source="IDN" target="MDG">
      <data key="d0">42262</data>
    </edge>
    <edge source="IDN" target="MYS">
      <data key="d0">5564790</data>
    </edge>
    <edge source="IDN" target="NLD">
      <data key="d0">3104866</data>
    </edge>
    <edge source="IDN" target="NZL">
      <data key="d0">145877</data>
    </edge>
    <edge source="IDN" target="NIC">
      <data key="d0">42840</data>
    </edge>
    <edge source="IDN" target="NER">
      <data key="d0">120680</data>
    </edge>
    <edge source="IDN" target="PAK">
      <data key="d0">2860945</data>
    </edge>
    <edge source="IDN" target="PER">
      <data key="d0">10400</data>
    </edge>
    <edge source="IDN" target="PHL">
      <data key="d0">4318359</data>
    </edge>
    <edge source="IDN" target="POL">
      <data key="d0">359353</data>
    </edge>
    <edge source="IDN" target="RUS">
      <data key="d0">516837</data>
    </edge>
    <edge source="IDN" target="SAU">
      <data key="d0">112243</data>
    </edge>
    <edge source="IDN" target="IND">
      <data key="d0">512488</data>
    </edge>
    <edge source="IDN" target="SGP">
      <data key="d0">3928764</data>
    </edge>
    <edge source="IDN" target="VNM">
      <data key="d0">1642345</data>
    </edge>
    <edge source="IDN" target="ZAF">
      <data key="d0">64011</data>
    </edge>
    <edge source="IDN" target="THA">
      <data key="d0">5402877</data>
    </edge>
    <edge source="IDN" target="TGO">
      <data key="d0">10403</data>
    </edge>
    <edge source="IDN" target="ARE">
      <data key="d0">96439</data>
    </edge>
    <edge source="IDN" target="TUR">
      <data key="d0">137510</data>
    </edge>
    <edge source="IDN" target="GBR">
      <data key="d0">146659</data>
    </edge>
    <edge source="IDN" target="USA">
      <data key="d0">2396013</data>
    </edge>
    <edge source="IDN" target="URY">
      <data key="d0">1571542</data>
    </edge>
    <edge source="IRL" target="ALB">
      <data key="d0">23203</data>
    </edge>
    <edge source="IRL" target="DZA">
      <data key="d0">210645</data>
    </edge>
    <edge source="IRL" target="ARG">
      <data key="d0">9014073</data>
    </edge>
    <edge source="IRL" target="AUS">
      <data key="d0">70351120</data>
    </edge>
    <edge source="IRL" target="AUT">
      <data key="d0">20094111</data>
    </edge>
    <edge source="IRL" target="ARM">
      <data key="d0">44467</data>
    </edge>
    <edge source="IRL" target="BEL">
      <data key="d0">393504991</data>
    </edge>
    <edge source="IRL" target="BRA">
      <data key="d0">27044578</data>
    </edge>
    <edge source="IRL" target="BGR">
      <data key="d0">157472</data>
    </edge>
    <edge source="IRL" target="BLR">
      <data key="d0">54568</data>
    </edge>
    <edge source="IRL" target="CMR">
      <data key="d0">24915</data>
    </edge>
    <edge source="IRL" target="CAN">
      <data key="d0">24679033</data>
    </edge>
    <edge source="IRL" target="LKA">
      <data key="d0">3633862</data>
    </edge>
    <edge source="IRL" target="CHL">
      <data key="d0">5274441</data>
    </edge>
    <edge source="IRL" target="CHN">
      <data key="d0">8108370</data>
    </edge>
    <edge source="IRL" target="COL">
      <data key="d0">7302196</data>
    </edge>
    <edge source="IRL" target="CRI">
      <data key="d0">385073</data>
    </edge>
    <edge source="IRL" target="HRV">
      <data key="d0">147550</data>
    </edge>
    <edge source="IRL" target="CZE">
      <data key="d0">11408429</data>
    </edge>
    <edge source="IRL" target="DNK">
      <data key="d0">54072080</data>
    </edge>
    <edge source="IRL" target="ECU">
      <data key="d0">93761</data>
    </edge>
    <edge source="IRL" target="SLV">
      <data key="d0">68711</data>
    </edge>
    <edge source="IRL" target="EST">
      <data key="d0">98592</data>
    </edge>
    <edge source="IRL" target="FIN">
      <data key="d0">12121473</data>
    </edge>
    <edge source="IRL" target="FRA">
      <data key="d0">358299100</data>
    </edge>
    <edge source="IRL" target="GMB">
      <data key="d0">82877</data>
    </edge>
    <edge source="IRL" target="DEU">
      <data key="d0">493868484</data>
    </edge>
    <edge source="IRL" target="GHA">
      <data key="d0">45009</data>
    </edge>
    <edge source="IRL" target="GRC">
      <data key="d0">53790815</data>
    </edge>
    <edge source="IRL" target="GTM">
      <data key="d0">176718</data>
    </edge>
    <edge source="IRL" target="HND">
      <data key="d0">37638</data>
    </edge>
    <edge source="IRL" target="HKG">
      <data key="d0">11665385</data>
    </edge>
    <edge source="IRL" target="HUN">
      <data key="d0">4727439</data>
    </edge>
    <edge source="IRL" target="IDN">
      <data key="d0">547444</data>
    </edge>
    <edge source="IRL" target="ISR">
      <data key="d0">9863436</data>
    </edge>
    <edge source="IRL" target="ITA">
      <data key="d0">401656857</data>
    </edge>
    <edge source="IRL" target="JAM">
      <data key="d0">30269</data>
    </edge>
    <edge source="IRL" target="JPN">
      <data key="d0">104330071</data>
    </edge>
    <edge source="IRL" target="JOR">
      <data key="d0">1855847</data>
    </edge>
    <edge source="IRL" target="KOR">
      <data key="d0">13254708</data>
    </edge>
    <edge source="IRL" target="LBN">
      <data key="d0">3514481</data>
    </edge>
    <edge source="IRL" target="LVA">
      <data key="d0">166516</data>
    </edge>
    <edge source="IRL" target="LTU">
      <data key="d0">45151</data>
    </edge>
    <edge source="IRL" target="MYS">
      <data key="d0">2248214</data>
    </edge>
    <edge source="IRL" target="MUS">
      <data key="d0">28823</data>
    </edge>
    <edge source="IRL" target="MEX">
      <data key="d0">12812176</data>
    </edge>
    <edge source="IRL" target="MDA">
      <data key="d0">26444</data>
    </edge>
    <edge source="IRL" target="MAR">
      <data key="d0">399827</data>
    </edge>
    <edge source="IRL" target="OMN">
      <data key="d0">123411</data>
    </edge>
    <edge source="IRL" target="NLD">
      <data key="d0">185538341</data>
    </edge>
    <edge source="IRL" target="NZL">
      <data key="d0">3951231</data>
    </edge>
    <edge source="IRL" target="NIC">
      <data key="d0">25900</data>
    </edge>
    <edge source="IRL" target="NER">
      <data key="d0">82222</data>
    </edge>
    <edge source="IRL" target="NOR">
      <data key="d0">6091248</data>
    </edge>
    <edge source="IRL" target="PAK">
      <data key="d0">1118698</data>
    </edge>
    <edge source="IRL" target="PAN">
      <data key="d0">3964165</data>
    </edge>
    <edge source="IRL" target="PRY">
      <data key="d0">137558</data>
    </edge>
    <edge source="IRL" target="PER">
      <data key="d0">431029</data>
    </edge>
    <edge source="IRL" target="PHL">
      <data key="d0">3855097</data>
    </edge>
    <edge source="IRL" target="POL">
      <data key="d0">17437007</data>
    </edge>
    <edge source="IRL" target="PRT">
      <data key="d0">40547230</data>
    </edge>
    <edge source="IRL" target="ROU">
      <data key="d0">554862</data>
    </edge>
    <edge source="IRL" target="RUS">
      <data key="d0">2591170</data>
    </edge>
    <edge source="IRL" target="SAU">
      <data key="d0">14523629</data>
    </edge>
    <edge source="IRL" target="SEN">
      <data key="d0">33302</data>
    </edge>
    <edge source="IRL" target="IND">
      <data key="d0">3618922</data>
    </edge>
    <edge source="IRL" target="SGP">
      <data key="d0">7976232</data>
    </edge>
    <edge source="IRL" target="SVK">
      <data key="d0">1690610</data>
    </edge>
    <edge source="IRL" target="VNM">
      <data key="d0">325800</data>
    </edge>
    <edge source="IRL" target="SVN">
      <data key="d0">387531</data>
    </edge>
    <edge source="IRL" target="ZAF">
      <data key="d0">11232075</data>
    </edge>
    <edge source="IRL" target="ZWE">
      <data key="d0">212230</data>
    </edge>
    <edge source="IRL" target="ESP">
      <data key="d0">107006414</data>
    </edge>
    <edge source="IRL" target="SWE">
      <data key="d0">49456473</data>
    </edge>
    <edge source="IRL" target="CHE">
      <data key="d0">397819063</data>
    </edge>
    <edge source="IRL" target="THA">
      <data key="d0">1615475</data>
    </edge>
    <edge source="IRL" target="ARE">
      <data key="d0">5325204</data>
    </edge>
    <edge source="IRL" target="TUN">
      <data key="d0">146204</data>
    </edge>
    <edge source="IRL" target="TUR">
      <data key="d0">30487609</data>
    </edge>
    <edge source="IRL" target="UGA">
      <data key="d0">1075386</data>
    </edge>
    <edge source="IRL" target="UKR">
      <data key="d0">13154</data>
    </edge>
    <edge source="IRL" target="MKD">
      <data key="d0">18966</data>
    </edge>
    <edge source="IRL" target="EGY">
      <data key="d0">4020613</data>
    </edge>
    <edge source="IRL" target="GBR">
      <data key="d0">632969800</data>
    </edge>
    <edge source="IRL" target="TZA">
      <data key="d0">223256</data>
    </edge>
    <edge source="IRL" target="USA">
      <data key="d0">1221779709</data>
    </edge>
    <edge source="IRL" target="URY">
      <data key="d0">195041</data>
    </edge>
    <edge source="JAM" target="PAN">
      <data key="d0">163373</data>
    </edge>
    <edge source="JAM" target="USA">
      <data key="d0">334849</data>
    </edge>
    <edge source="OMN" target="FIN">
      <data key="d0">11612</data>
    </edge>
    <edge source="OMN" target="DEU">
      <data key="d0">10544</data>
    </edge>
    <edge source="OMN" target="IND">
      <data key="d0">17441</data>
    </edge>
    <edge source="OMN" target="ARE">
      <data key="d0">189186</data>
    </edge>
    <edge source="NOR" target="ARG">
      <data key="d0">103262</data>
    </edge>
    <edge source="NOR" target="AUS">
      <data key="d0">77118</data>
    </edge>
    <edge source="NOR" target="AUT">
      <data key="d0">9737237</data>
    </edge>
    <edge source="NOR" target="BEL">
      <data key="d0">824456</data>
    </edge>
    <edge source="NOR" target="BWA">
      <data key="d0">105257</data>
    </edge>
    <edge source="NOR" target="BRA">
      <data key="d0">1331510</data>
    </edge>
    <edge source="NOR" target="BGR">
      <data key="d0">25896</data>
    </edge>
    <edge source="NOR" target="CAN">
      <data key="d0">3882522</data>
    </edge>
    <edge source="NOR" target="LKA">
      <data key="d0">151931</data>
    </edge>
    <edge source="NOR" target="CHL">
      <data key="d0">470639</data>
    </edge>
    <edge source="NOR" target="CHN">
      <data key="d0">2088414</data>
    </edge>
    <edge source="NOR" target="CZE">
      <data key="d0">89454</data>
    </edge>
    <edge source="NOR" target="DNK">
      <data key="d0">18819333</data>
    </edge>
    <edge source="NOR" target="EST">
      <data key="d0">597166</data>
    </edge>
    <edge source="NOR" target="FIN">
      <data key="d0">14171155</data>
    </edge>
    <edge source="NOR" target="FRA">
      <data key="d0">9173129</data>
    </edge>
    <edge source="NOR" target="DEU">
      <data key="d0">7785167</data>
    </edge>
    <edge source="NOR" target="GRC">
      <data key="d0">1878413</data>
    </edge>
    <edge source="NOR" target="HKG">
      <data key="d0">564217</data>
    </edge>
    <edge source="NOR" target="HUN">
      <data key="d0">18334</data>
    </edge>
    <edge source="NOR" target="IDN">
      <data key="d0">1583784</data>
    </edge>
    <edge source="NOR" target="IRL">
      <data key="d0">8994993</data>
    </edge>
    <edge source="NOR" target="ISR">
      <data key="d0">195376</data>
    </edge>
    <edge source="NOR" target="ITA">
      <data key="d0">1236966</data>
    </edge>
    <edge source="NOR" target="JPN">
      <data key="d0">11202813</data>
    </edge>
    <edge source="NOR" target="JOR">
      <data key="d0">420426</data>
    </edge>
    <edge source="NOR" target="KOR">
      <data key="d0">305075</data>
    </edge>
    <edge source="NOR" target="LBN">
      <data key="d0">700165</data>
    </edge>
    <edge source="NOR" target="LVA">
      <data key="d0">75263</data>
    </edge>
    <edge source="NOR" target="MYS">
      <data key="d0">588835</data>
    </edge>
    <edge source="NOR" target="MUS">
      <data key="d0">29987</data>
    </edge>
    <edge source="NOR" target="MEX">
      <data key="d0">163656</data>
    </edge>
    <edge source="NOR" target="OMN">
      <data key="d0">32183</data>
    </edge>
    <edge source="NOR" target="NLD">
      <data key="d0">4396684</data>
    </edge>
    <edge source="NOR" target="NZL">
      <data key="d0">152411</data>
    </edge>
    <edge source="NOR" target="PAK">
      <data key="d0">370809</data>
    </edge>
    <edge source="NOR" target="PAN">
      <data key="d0">240352</data>
    </edge>
    <edge source="NOR" target="PER">
      <data key="d0">30579</data>
    </edge>
    <edge source="NOR" target="PHL">
      <data key="d0">47600</data>
    </edge>
    <edge source="NOR" target="POL">
      <data key="d0">3421726</data>
    </edge>
    <edge source="NOR" target="PRT">
      <data key="d0">797440</data>
    </edge>
    <edge source="NOR" target="ROU">
      <data key="d0">45557</data>
    </edge>
    <edge source="NOR" target="SAU">
      <data key="d0">809718</data>
    </edge>
    <edge source="NOR" target="IND">
      <data key="d0">986171</data>
    </edge>
    <edge source="NOR" target="SGP">
      <data key="d0">726886</data>
    </edge>
    <edge source="NOR" target="SVK">
      <data key="d0">21877</data>
    </edge>
    <edge source="NOR" target="SVN">
      <data key="d0">199915</data>
    </edge>
    <edge source="NOR" target="ESP">
      <data key="d0">1733620</data>
    </edge>
    <edge source="NOR" target="SWE">
      <data key="d0">39023404</data>
    </edge>
    <edge source="NOR" target="CHE">
      <data key="d0">3645495</data>
    </edge>
    <edge source="NOR" target="THA">
      <data key="d0">295752</data>
    </edge>
    <edge source="NOR" target="ARE">
      <data key="d0">493621</data>
    </edge>
    <edge source="NOR" target="TUR">
      <data key="d0">669936</data>
    </edge>
    <edge source="NOR" target="UGA">
      <data key="d0">13180</data>
    </edge>
    <edge source="NOR" target="EGY">
      <data key="d0">317232</data>
    </edge>
    <edge source="NOR" target="GBR">
      <data key="d0">19036473</data>
    </edge>
    <edge source="NOR" target="USA">
      <data key="d0">58490075</data>
    </edge>
    <edge source="NOR" target="URY">
      <data key="d0">129334</data>
    </edge>
    <edge source="NOR" target="SRB">
      <data key="d0">12523</data>
    </edge>
    <edge source="POL" target="ALB">
      <data key="d0">83000</data>
    </edge>
    <edge source="POL" target="AZE">
      <data key="d0">1900000</data>
    </edge>
    <edge source="POL" target="AUT">
      <data key="d0">1340000</data>
    </edge>
    <edge source="POL" target="ARM">
      <data key="d0">218000</data>
    </edge>
    <edge source="POL" target="BEL">
      <data key="d0">785000</data>
    </edge>
    <edge source="POL" target="BOL">
      <data key="d0">103000</data>
    </edge>
    <edge source="POL" target="BRA">
      <data key="d0">115000</data>
    </edge>
    <edge source="POL" target="BGR">
      <data key="d0">3516000</data>
    </edge>
    <edge source="POL" target="BLR">
      <data key="d0">2163000</data>
    </edge>
    <edge source="POL" target="CAN">
      <data key="d0">100000</data>
    </edge>
    <edge source="POL" target="HRV">
      <data key="d0">75000</data>
    </edge>
    <edge source="POL" target="CZE">
      <data key="d0">4902000</data>
    </edge>
    <edge source="POL" target="DNK">
      <data key="d0">4439000</data>
    </edge>
    <edge source="POL" target="EST">
      <data key="d0">269000</data>
    </edge>
    <edge source="POL" target="FIN">
      <data key="d0">105000</data>
    </edge>
    <edge source="POL" target="FRA">
      <data key="d0">1911000</data>
    </edge>
    <edge source="POL" target="GEO">
      <data key="d0">2334000</data>
    </edge>
    <edge source="POL" target="DEU">
      <data key="d0">14456000</data>
    </edge>
    <edge source="POL" target="GRC">
      <data key="d0">75000</data>
    </edge>
    <edge source="POL" target="HKG">
      <data key="d0">116000</data>
    </edge>
    <edge source="POL" target="HUN">
      <data key="d0">5313000</data>
    </edge>
    <edge source="POL" target="ITA">
      <data key="d0">5792000</data>
    </edge>
    <edge source="POL" target="JPN">
      <data key="d0">252000</data>
    </edge>
    <edge source="POL" target="KAZ">
      <data key="d0">2611000</data>
    </edge>
    <edge source="POL" target="KOR">
      <data key="d0">682000</data>
    </edge>
    <edge source="POL" target="KGZ">
      <data key="d0">62000</data>
    </edge>
    <edge source="POL" target="LVA">
      <data key="d0">3044000</data>
    </edge>
    <edge source="POL" target="LTU">
      <data key="d0">12285000</data>
    </edge>
    <edge source="POL" target="MEX">
      <data key="d0">57000</data>
    </edge>
    <edge source="POL" target="MDA">
      <data key="d0">390000</data>
    </edge>
    <edge source="POL" target="NLD">
      <data key="d0">1758000</data>
    </edge>
    <edge source="POL" target="NOR">
      <data key="d0">111000</data>
    </edge>
    <edge source="POL" target="ROU">
      <data key="d0">186000</data>
    </edge>
    <edge source="POL" target="RUS">
      <data key="d0">41341000</data>
    </edge>
    <edge source="POL" target="IND">
      <data key="d0">5571000</data>
    </edge>
    <edge source="POL" target="SVK">
      <data key="d0">1193000</data>
    </edge>
    <edge source="POL" target="VNM">
      <data key="d0">2665000</data>
    </edge>
    <edge source="POL" target="SVN">
      <data key="d0">77000</data>
    </edge>
    <edge source="POL" target="ESP">
      <data key="d0">975000</data>
    </edge>
    <edge source="POL" target="SWE">
      <data key="d0">65000</data>
    </edge>
    <edge source="POL" target="CHE">
      <data key="d0">13908000</data>
    </edge>
    <edge source="POL" target="ARE">
      <data key="d0">73000</data>
    </edge>
    <edge source="POL" target="TUR">
      <data key="d0">212000</data>
    </edge>
    <edge source="POL" target="UKR">
      <data key="d0">7979000</data>
    </edge>
    <edge source="POL" target="EGY">
      <data key="d0">604000</data>
    </edge>
    <edge source="POL" target="GBR">
      <data key="d0">1760000</data>
    </edge>
    <edge source="POL" target="USA">
      <data key="d0">352000</data>
    </edge>
    <edge source="POL" target="SRB">
      <data key="d0">452000</data>
    </edge>
    <edge source="SAU" target="DZA">
      <data key="d0">782934</data>
    </edge>
    <edge source="SAU" target="DEU">
      <data key="d0">213600</data>
    </edge>
    <edge source="SAU" target="IRL">
      <data key="d0">76267</data>
    </edge>
    <edge source="SAU" target="JOR">
      <data key="d0">1274402</data>
    </edge>
    <edge source="SAU" target="LBN">
      <data key="d0">150667</data>
    </edge>
    <edge source="SAU" target="OMN">
      <data key="d0">2327470</data>
    </edge>
    <edge source="SAU" target="NLD">
      <data key="d0">153867</data>
    </edge>
    <edge source="SAU" target="ESP">
      <data key="d0">47200</data>
    </edge>
    <edge source="SAU" target="ARE">
      <data key="d0">5341340</data>
    </edge>
    <edge source="SAU" target="TUR">
      <data key="d0">523467</data>
    </edge>
    <edge source="SAU" target="EGY">
      <data key="d0">133334</data>
    </edge>
    <edge source="SAU" target="GBR">
      <data key="d0">330400</data>
    </edge>
    <edge source="VNM" target="KHM">
      <data key="d0">474000</data>
    </edge>
    <edge source="VNM" target="HUN">
      <data key="d0">378000</data>
    </edge>
    <edge source="VNM" target="JPN">
      <data key="d0">323000</data>
    </edge>
    <edge source="VNM" target="KOR">
      <data key="d0">864000</data>
    </edge>
    <edge source="VNM" target="LVA">
      <data key="d0">36000</data>
    </edge>
    <edge source="VNM" target="MYS">
      <data key="d0">673000</data>
    </edge>
    <edge source="VNM" target="MDA">
      <data key="d0">172000</data>
    </edge>
    <edge source="VNM" target="RUS">
      <data key="d0">721000</data>
    </edge>
    <edge source="VNM" target="UKR">
      <data key="d0">394000</data>
    </edge>
    <edge source="SWE" target="ARG">
      <data key="d0">11851066</data>
    </edge>
    <edge source="SWE" target="AUS">
      <data key="d0">119357370</data>
    </edge>
    <edge source="SWE" target="AUT">
      <data key="d0">13484571</data>
    </edge>
    <edge source="SWE" target="BEL">
      <data key="d0">141858463</data>
    </edge>
    <edge source="SWE" target="BRA">
      <data key="d0">16459014</data>
    </edge>
    <edge source="SWE" target="BGR">
      <data key="d0">3655279</data>
    </edge>
    <edge source="SWE" target="BDI">
      <data key="d0">14514</data>
    </edge>
    <edge source="SWE" target="CAN">
      <data key="d0">205548123</data>
    </edge>
    <edge source="SWE" target="LKA">
      <data key="d0">60456</data>
    </edge>
    <edge source="SWE" target="CHL">
      <data key="d0">1925198</data>
    </edge>
    <edge source="SWE" target="CHN">
      <data key="d0">8071602</data>
    </edge>
    <edge source="SWE" target="COL">
      <data key="d0">2455659</data>
    </edge>
    <edge source="SWE" target="CRI">
      <data key="d0">541155</data>
    </edge>
    <edge source="SWE" target="HRV">
      <data key="d0">3621123</data>
    </edge>
    <edge source="SWE" target="CZE">
      <data key="d0">11623102</data>
    </edge>
    <edge source="SWE" target="DNK">
      <data key="d0">129357880</data>
    </edge>
    <edge source="SWE" target="ECU">
      <data key="d0">170236</data>
    </edge>
    <edge source="SWE" target="ETH">
      <data key="d0">94721</data>
    </edge>
    <edge source="SWE" target="EST">
      <data key="d0">7210272</data>
    </edge>
    <edge source="SWE" target="FIN">
      <data key="d0">129583770</data>
    </edge>
    <edge source="SWE" target="FRA">
      <data key="d0">390455638</data>
    </edge>
    <edge source="SWE" target="DEU">
      <data key="d0">482004579</data>
    </edge>
    <edge source="SWE" target="GHA">
      <data key="d0">47142</data>
    </edge>
    <edge source="SWE" target="GRC">
      <data key="d0">39719405</data>
    </edge>
    <edge source="SWE" target="GTM">
      <data key="d0">1522960</data>
    </edge>
    <edge source="SWE" target="HKG">
      <data key="d0">16181289</data>
    </edge>
    <edge source="SWE" target="HUN">
      <data key="d0">11473709</data>
    </edge>
    <edge source="SWE" target="IDN">
      <data key="d0">1173321</data>
    </edge>
    <edge source="SWE" target="IRL">
      <data key="d0">4239102</data>
    </edge>
    <edge source="SWE" target="ISR">
      <data key="d0">9758906</data>
    </edge>
    <edge source="SWE" target="ITA">
      <data key="d0">159654705</data>
    </edge>
    <edge source="SWE" target="JAM">
      <data key="d0">160088</data>
    </edge>
    <edge source="SWE" target="JPN">
      <data key="d0">142443487</data>
    </edge>
    <edge source="SWE" target="JOR">
      <data key="d0">2264689</data>
    </edge>
    <edge source="SWE" target="KOR">
      <data key="d0">11919488</data>
    </edge>
    <edge source="SWE" target="LBN">
      <data key="d0">1310929</data>
    </edge>
    <edge source="SWE" target="LVA">
      <data key="d0">4346482</data>
    </edge>
    <edge source="SWE" target="LTU">
      <data key="d0">4712927</data>
    </edge>
    <edge source="SWE" target="MYS">
      <data key="d0">7189647</data>
    </edge>
    <edge source="SWE" target="MUS">
      <data key="d0">101487</data>
    </edge>
    <edge source="SWE" target="MEX">
      <data key="d0">19969374</data>
    </edge>
    <edge source="SWE" target="MOZ">
      <data key="d0">10585</data>
    </edge>
    <edge source="SWE" target="OMN">
      <data key="d0">1302744</data>
    </edge>
    <edge source="SWE" target="NLD">
      <data key="d0">207265654</data>
    </edge>
    <edge source="SWE" target="NZL">
      <data key="d0">21655914</data>
    </edge>
    <edge source="SWE" target="NOR">
      <data key="d0">228800002</data>
    </edge>
    <edge source="SWE" target="PAK">
      <data key="d0">3800962</data>
    </edge>
    <edge source="SWE" target="PAN">
      <data key="d0">1744377</data>
    </edge>
    <edge source="SWE" target="PER">
      <data key="d0">548248</data>
    </edge>
    <edge source="SWE" target="PHL">
      <data key="d0">7549435</data>
    </edge>
    <edge source="SWE" target="POL">
      <data key="d0">29622318</data>
    </edge>
    <edge source="SWE" target="PRT">
      <data key="d0">20888432</data>
    </edge>
    <edge source="SWE" target="ROU">
      <data key="d0">4193270</data>
    </edge>
    <edge source="SWE" target="RUS">
      <data key="d0">1795666</data>
    </edge>
    <edge source="SWE" target="SAU">
      <data key="d0">29175775</data>
    </edge>
    <edge source="SWE" target="IND">
      <data key="d0">6521360</data>
    </edge>
    <edge source="SWE" target="SGP">
      <data key="d0">3517126</data>
    </edge>
    <edge source="SWE" target="SVK">
      <data key="d0">6401977</data>
    </edge>
    <edge source="SWE" target="VNM">
      <data key="d0">2706539</data>
    </edge>
    <edge source="SWE" target="SVN">
      <data key="d0">93521</data>
    </edge>
    <edge source="SWE" target="ZAF">
      <data key="d0">7718580</data>
    </edge>
    <edge source="SWE" target="ZWE">
      <data key="d0">97449</data>
    </edge>
    <edge source="SWE" target="ESP">
      <data key="d0">113410011</data>
    </edge>
    <edge source="SWE" target="CHE">
      <data key="d0">20293259</data>
    </edge>
    <edge source="SWE" target="THA">
      <data key="d0">9840968</data>
    </edge>
    <edge source="SWE" target="TGO">
      <data key="d0">188569</data>
    </edge>
    <edge source="SWE" target="ARE">
      <data key="d0">3539169</data>
    </edge>
    <edge source="SWE" target="TUN">
      <data key="d0">935208</data>
    </edge>
    <edge source="SWE" target="TUR">
      <data key="d0">21715933</data>
    </edge>
    <edge source="SWE" target="UKR">
      <data key="d0">29464</data>
    </edge>
    <edge source="SWE" target="MKD">
      <data key="d0">77588</data>
    </edge>
    <edge source="SWE" target="EGY">
      <data key="d0">3955484</data>
    </edge>
    <edge source="SWE" target="GBR">
      <data key="d0">297493518</data>
    </edge>
    <edge source="SWE" target="TZA">
      <data key="d0">44851</data>
    </edge>
    <edge source="SWE" target="USA">
      <data key="d0">650904316</data>
    </edge>
    <edge source="SWE" target="URY">
      <data key="d0">99305</data>
    </edge>
    <edge source="SWE" target="SRB">
      <data key="d0">66676</data>
    </edge>
    <edge source="MKD" target="ALB">
      <data key="d0">208814</data>
    </edge>
    <edge source="MKD" target="AZE">
      <data key="d0">56566</data>
    </edge>
    <edge source="MKD" target="ARM">
      <data key="d0">24919</data>
    </edge>
    <edge source="MKD" target="BGR">
      <data key="d0">71567</data>
    </edge>
    <edge source="MKD" target="HRV">
      <data key="d0">3734220</data>
    </edge>
    <edge source="MKD" target="CZE">
      <data key="d0">116835</data>
    </edge>
    <edge source="MKD" target="GEO">
      <data key="d0">25243</data>
    </edge>
    <edge source="MKD" target="RUS">
      <data key="d0">3128427</data>
    </edge>
    <edge source="MKD" target="SVN">
      <data key="d0">1310409</data>
    </edge>
    <edge source="MKD" target="SRB">
      <data key="d0">7605162</data>
    </edge>
    <edge source="TZA" target="MWI">
      <data key="d0">281336</data>
    </edge>
    <edge source="TZA" target="MOZ">
      <data key="d0">35523</data>
    </edge>
    <edge source="BFA" target="NER">
      <data key="d0">14307</data>
    </edge>
    <edge source="ARM" target="BLR">
      <data key="d0">52031</data>
    </edge>
    <edge source="ARM" target="GEO">
      <data key="d0">825899</data>
    </edge>
    <edge source="ARM" target="HUN">
      <data key="d0">33460</data>
    </edge>
    <edge source="ARM" target="RUS">
      <data key="d0">181038</data>
    </edge>
    <edge source="ARM" target="CHE">
      <data key="d0">30297</data>
    </edge>
    <edge source="BWA" target="DEU">
      <data key="d0">22184</data>
    </edge>
    <edge source="BWA" target="ISR">
      <data key="d0">120455</data>
    </edge>
    <edge source="BWA" target="MWI">
      <data key="d0">68049</data>
    </edge>
    <edge source="BWA" target="NAM">
      <data key="d0">694075</data>
    </edge>
    <edge source="BWA" target="ZAF">
      <data key="d0">267042</data>
    </edge>
    <edge source="BWA" target="ZWE">
      <data key="d0">507667</data>
    </edge>
    <edge source="BWA" target="UGA">
      <data key="d0">46515</data>
    </edge>
    <edge source="BWA" target="TZA">
      <data key="d0">62175</data>
    </edge>
    <edge source="BGR" target="ALB">
      <data key="d0">404932</data>
    </edge>
    <edge source="BGR" target="AZE">
      <data key="d0">329913</data>
    </edge>
    <edge source="BGR" target="AUT">
      <data key="d0">484421</data>
    </edge>
    <edge source="BGR" target="ARM">
      <data key="d0">105692</data>
    </edge>
    <edge source="BGR" target="BEL">
      <data key="d0">393292</data>
    </edge>
    <edge source="BGR" target="BOL">
      <data key="d0">16435</data>
    </edge>
    <edge source="BGR" target="BLR">
      <data key="d0">397544</data>
    </edge>
    <edge source="BGR" target="KHM">
      <data key="d0">23384</data>
    </edge>
    <edge source="BGR" target="CAN">
      <data key="d0">35068</data>
    </edge>
    <edge source="BGR" target="CHN">
      <data key="d0">13353</data>
    </edge>
    <edge source="BGR" target="BEN">
      <data key="d0">26430</data>
    </edge>
    <edge source="BGR" target="DNK">
      <data key="d0">106918</data>
    </edge>
    <edge source="BGR" target="ECU">
      <data key="d0">11272</data>
    </edge>
    <edge source="BGR" target="SLV">
      <data key="d0">41485</data>
    </edge>
    <edge source="BGR" target="ETH">
      <data key="d0">50097</data>
    </edge>
    <edge source="BGR" target="FRA">
      <data key="d0">818667</data>
    </edge>
    <edge source="BGR" target="GEO">
      <data key="d0">417682</data>
    </edge>
    <edge source="BGR" target="DEU">
      <data key="d0">268472</data>
    </edge>
    <edge source="BGR" target="GHA">
      <data key="d0">10431</data>
    </edge>
    <edge source="BGR" target="GRC">
      <data key="d0">94356</data>
    </edge>
    <edge source="BGR" target="HUN">
      <data key="d0">144604</data>
    </edge>
    <edge source="BGR" target="IRL">
      <data key="d0">72834</data>
    </edge>
    <edge source="BGR" target="ITA">
      <data key="d0">8015539</data>
    </edge>
    <edge source="BGR" target="KAZ">
      <data key="d0">407683</data>
    </edge>
    <edge source="BGR" target="JOR">
      <data key="d0">90025</data>
    </edge>
    <edge source="BGR" target="KGZ">
      <data key="d0">31500</data>
    </edge>
    <edge source="BGR" target="LVA">
      <data key="d0">638001</data>
    </edge>
    <edge source="BGR" target="LTU">
      <data key="d0">419015</data>
    </edge>
    <edge source="BGR" target="MEX">
      <data key="d0">15432</data>
    </edge>
    <edge source="BGR" target="MDA">
      <data key="d0">423887</data>
    </edge>
    <edge source="BGR" target="NLD">
      <data key="d0">191372</data>
    </edge>
    <edge source="BGR" target="NIC">
      <data key="d0">18822</data>
    </edge>
    <edge source="BGR" target="PAK">
      <data key="d0">192754</data>
    </edge>
    <edge source="BGR" target="PAN">
      <data key="d0">117597</data>
    </edge>
    <edge source="BGR" target="PER">
      <data key="d0">33820</data>
    </edge>
    <edge source="BGR" target="PHL">
      <data key="d0">60473</data>
    </edge>
    <edge source="BGR" target="POL">
      <data key="d0">1513458</data>
    </edge>
    <edge source="BGR" target="PRT">
      <data key="d0">21328</data>
    </edge>
    <edge source="BGR" target="ROU">
      <data key="d0">424218</data>
    </edge>
    <edge source="BGR" target="RUS">
      <data key="d0">23868106</data>
    </edge>
    <edge source="BGR" target="IND">
      <data key="d0">165836</data>
    </edge>
    <edge source="BGR" target="SGP">
      <data key="d0">103067</data>
    </edge>
    <edge source="BGR" target="SVK">
      <data key="d0">64604</data>
    </edge>
    <edge source="BGR" target="VNM">
      <data key="d0">437186</data>
    </edge>
    <edge source="BGR" target="SVN">
      <data key="d0">41599</data>
    </edge>
    <edge source="BGR" target="ZAF">
      <data key="d0">15621</data>
    </edge>
    <edge source="BGR" target="ESP">
      <data key="d0">838248</data>
    </edge>
    <edge source="BGR" target="CHE">
      <data key="d0">319098</data>
    </edge>
    <edge source="BGR" target="THA">
      <data key="d0">26617</data>
    </edge>
    <edge source="BGR" target="ARE">
      <data key="d0">283772</data>
    </edge>
    <edge source="BGR" target="TUN">
      <data key="d0">34906</data>
    </edge>
    <edge source="BGR" target="TUR">
      <data key="d0">52935</data>
    </edge>
    <edge source="BGR" target="UGA">
      <data key="d0">84946</data>
    </edge>
    <edge source="BGR" target="UKR">
      <data key="d0">5625031</data>
    </edge>
    <edge source="BGR" target="MKD">
      <data key="d0">186333</data>
    </edge>
    <edge source="BGR" target="EGY">
      <data key="d0">42101</data>
    </edge>
    <edge source="BGR" target="GBR">
      <data key="d0">59726</data>
    </edge>
    <edge source="BGR" target="USA">
      <data key="d0">728570</data>
    </edge>
    <edge source="BGR" target="SRB">
      <data key="d0">412161</data>
    </edge>
    <edge source="CMR" target="CIV">
      <data key="d0">17131</data>
    </edge>
    <edge source="BEN" target="CIV">
      <data key="d0">64242</data>
    </edge>
    <edge source="BEN" target="NER">
      <data key="d0">59717</data>
    </edge>
    <edge source="BEN" target="BFA">
      <data key="d0">18032</data>
    </edge>
    <edge source="EST" target="AUT">
      <data key="d0">413555</data>
    </edge>
    <edge source="EST" target="BLR">
      <data key="d0">145587</data>
    </edge>
    <edge source="EST" target="CZE">
      <data key="d0">11508</data>
    </edge>
    <edge source="EST" target="DNK">
      <data key="d0">12003</data>
    </edge>
    <edge source="EST" target="FIN">
      <data key="d0">444079</data>
    </edge>
    <edge source="EST" target="FRA">
      <data key="d0">33879</data>
    </edge>
    <edge source="EST" target="DEU">
      <data key="d0">104576</data>
    </edge>
    <edge source="EST" target="ITA">
      <data key="d0">185153</data>
    </edge>
    <edge source="EST" target="LVA">
      <data key="d0">11846763</data>
    </edge>
    <edge source="EST" target="LTU">
      <data key="d0">4437945</data>
    </edge>
    <edge source="EST" target="NLD">
      <data key="d0">505833</data>
    </edge>
    <edge source="EST" target="POL">
      <data key="d0">1216661</data>
    </edge>
    <edge source="EST" target="RUS">
      <data key="d0">1052300</data>
    </edge>
    <edge source="EST" target="SVN">
      <data key="d0">73322</data>
    </edge>
    <edge source="EST" target="SWE">
      <data key="d0">1813214</data>
    </edge>
    <edge source="EST" target="UKR">
      <data key="d0">173690</data>
    </edge>
    <edge source="EST" target="GBR">
      <data key="d0">41233</data>
    </edge>
    <edge source="EST" target="USA">
      <data key="d0">145853</data>
    </edge>
    <edge source="GHA" target="BEN">
      <data key="d0">23913</data>
    </edge>
    <edge source="GHA" target="FRA">
      <data key="d0">234662</data>
    </edge>
    <edge source="GHA" target="CIV">
      <data key="d0">33989</data>
    </edge>
    <edge source="GHA" target="SEN">
      <data key="d0">63859</data>
    </edge>
    <edge source="GHA" target="TGO">
      <data key="d0">56815</data>
    </edge>
    <edge source="CIV" target="FRA">
      <data key="d0">232363</data>
    </edge>
    <edge source="CIV" target="NER">
      <data key="d0">19325</data>
    </edge>
    <edge source="CIV" target="SEN">
      <data key="d0">100465</data>
    </edge>
    <edge source="CIV" target="TGO">
      <data key="d0">17255</data>
    </edge>
    <edge source="KGZ" target="KAZ">
      <data key="d0">278543</data>
    </edge>
    <edge source="KGZ" target="RUS">
      <data key="d0">49203</data>
    </edge>
    <edge source="KGZ" target="UKR">
      <data key="d0">23089</data>
    </edge>
    <edge source="LTU" target="AZE">
      <data key="d0">683875</data>
    </edge>
    <edge source="LTU" target="ARM">
      <data key="d0">165113</data>
    </edge>
    <edge source="LTU" target="BEL">
      <data key="d0">36635</data>
    </edge>
    <edge source="LTU" target="BLR">
      <data key="d0">3488178</data>
    </edge>
    <edge source="LTU" target="CZE">
      <data key="d0">23743</data>
    </edge>
    <edge source="LTU" target="DNK">
      <data key="d0">11780</data>
    </edge>
    <edge source="LTU" target="EST">
      <data key="d0">3715597</data>
    </edge>
    <edge source="LTU" target="FIN">
      <data key="d0">78757</data>
    </edge>
    <edge source="LTU" target="FRA">
      <data key="d0">21827</data>
    </edge>
    <edge source="LTU" target="GEO">
      <data key="d0">743002</data>
    </edge>
    <edge source="LTU" target="DEU">
      <data key="d0">160154</data>
    </edge>
    <edge source="LTU" target="HKG">
      <data key="d0">13100</data>
    </edge>
    <edge source="LTU" target="ITA">
      <data key="d0">20996</data>
    </edge>
    <edge source="LTU" target="JPN">
      <data key="d0">10680</data>
    </edge>
    <edge source="LTU" target="KAZ">
      <data key="d0">5194009</data>
    </edge>
    <edge source="LTU" target="KOR">
      <data key="d0">56050</data>
    </edge>
    <edge source="LTU" target="LVA">
      <data key="d0">10431873</data>
    </edge>
    <edge source="LTU" target="MEX">
      <data key="d0">87977</data>
    </edge>
    <edge source="LTU" target="MDA">
      <data key="d0">1001317</data>
    </edge>
    <edge source="LTU" target="NLD">
      <data key="d0">14218</data>
    </edge>
    <edge source="LTU" target="PAK">
      <data key="d0">305580</data>
    </edge>
    <edge source="LTU" target="PRT">
      <data key="d0">127170</data>
    </edge>
    <edge source="LTU" target="RUS">
      <data key="d0">3429279</data>
    </edge>
    <edge source="LTU" target="SVN">
      <data key="d0">29500</data>
    </edge>
    <edge source="LTU" target="SWE">
      <data key="d0">34720</data>
    </edge>
    <edge source="LTU" target="CHE">
      <data key="d0">39045</data>
    </edge>
    <edge source="LTU" target="ARE">
      <data key="d0">25300</data>
    </edge>
    <edge source="LTU" target="UKR">
      <data key="d0">1119020</data>
    </edge>
    <edge source="LTU" target="GBR">
      <data key="d0">218990</data>
    </edge>
    <edge source="LTU" target="USA">
      <data key="d0">7158251</data>
    </edge>
    <edge source="MDA" target="BLR">
      <data key="d0">645497</data>
    </edge>
    <edge source="MDA" target="DEU">
      <data key="d0">17984</data>
    </edge>
    <edge source="MDA" target="HUN">
      <data key="d0">10489</data>
    </edge>
    <edge source="MDA" target="LTU">
      <data key="d0">517324</data>
    </edge>
    <edge source="MDA" target="POL">
      <data key="d0">13354</data>
    </edge>
    <edge source="MDA" target="ROU">
      <data key="d0">597575</data>
    </edge>
    <edge source="MDA" target="UKR">
      <data key="d0">877803</data>
    </edge>
    <edge source="RUS" target="AZE">
      <data key="d0">4769608</data>
    </edge>
    <edge source="RUS" target="ARG">
      <data key="d0">400000</data>
    </edge>
    <edge source="RUS" target="ARM">
      <data key="d0">1158034</data>
    </edge>
    <edge source="RUS" target="BEL">
      <data key="d0">701605</data>
    </edge>
    <edge source="RUS" target="BGR">
      <data key="d0">356941</data>
    </edge>
    <edge source="RUS" target="CHN">
      <data key="d0">180540</data>
    </edge>
    <edge source="RUS" target="CZE">
      <data key="d0">315869</data>
    </edge>
    <edge source="RUS" target="EST">
      <data key="d0">446227</data>
    </edge>
    <edge source="RUS" target="FIN">
      <data key="d0">80090</data>
    </edge>
    <edge source="RUS" target="FRA">
      <data key="d0">115000</data>
    </edge>
    <edge source="RUS" target="GEO">
      <data key="d0">4254545</data>
    </edge>
    <edge source="RUS" target="DEU">
      <data key="d0">16521730</data>
    </edge>
    <edge source="RUS" target="HKG">
      <data key="d0">7097363</data>
    </edge>
    <edge source="RUS" target="HUN">
      <data key="d0">4442526</data>
    </edge>
    <edge source="RUS" target="IDN">
      <data key="d0">11780</data>
    </edge>
    <edge source="RUS" target="ITA">
      <data key="d0">46719</data>
    </edge>
    <edge source="RUS" target="JPN">
      <data key="d0">162806</data>
    </edge>
    <edge source="RUS" target="KAZ">
      <data key="d0">18566035</data>
    </edge>
    <edge source="RUS" target="KOR">
      <data key="d0">2400266</data>
    </edge>
    <edge source="RUS" target="KGZ">
      <data key="d0">5175118</data>
    </edge>
    <edge source="RUS" target="LVA">
      <data key="d0">3132988</data>
    </edge>
    <edge source="RUS" target="LTU">
      <data key="d0">2162629</data>
    </edge>
    <edge source="RUS" target="MEX">
      <data key="d0">848000</data>
    </edge>
    <edge source="RUS" target="MDA">
      <data key="d0">1617772</data>
    </edge>
    <edge source="RUS" target="NLD">
      <data key="d0">1969476</data>
    </edge>
    <edge source="RUS" target="POL">
      <data key="d0">113681</data>
    </edge>
    <edge source="RUS" target="ROU">
      <data key="d0">96177</data>
    </edge>
    <edge source="RUS" target="IND">
      <data key="d0">2192395</data>
    </edge>
    <edge source="RUS" target="SGP">
      <data key="d0">45050</data>
    </edge>
    <edge source="RUS" target="SVN">
      <data key="d0">96138</data>
    </edge>
    <edge source="RUS" target="ESP">
      <data key="d0">361315</data>
    </edge>
    <edge source="RUS" target="CHE">
      <data key="d0">1951290</data>
    </edge>
    <edge source="RUS" target="TUR">
      <data key="d0">120494</data>
    </edge>
    <edge source="RUS" target="UKR">
      <data key="d0">7410052</data>
    </edge>
    <edge source="RUS" target="MKD">
      <data key="d0">45540</data>
    </edge>
    <edge source="RUS" target="USA">
      <data key="d0">746724</data>
    </edge>
    <edge source="RUS" target="SRB">
      <data key="d0">103950</data>
    </edge>
    <edge source="SEN" target="CMR">
      <data key="d0">87588</data>
    </edge>
    <edge source="SEN" target="FRA">
      <data key="d0">670896</data>
    </edge>
    <edge source="SEN" target="DEU">
      <data key="d0">258196</data>
    </edge>
    <edge source="SEN" target="CIV">
      <data key="d0">473626</data>
    </edge>
    <edge source="SEN" target="MRT">
      <data key="d0">31567</data>
    </edge>
    <edge source="SEN" target="TGO">
      <data key="d0">39518</data>
    </edge>
    <edge source="SVK" target="DZA">
      <data key="d0">41613</data>
    </edge>
    <edge source="SVK" target="AZE">
      <data key="d0">100548</data>
    </edge>
    <edge source="SVK" target="AUT">
      <data key="d0">138943</data>
    </edge>
    <edge source="SVK" target="ARM">
      <data key="d0">42895</data>
    </edge>
    <edge source="SVK" target="BEL">
      <data key="d0">119315</data>
    </edge>
    <edge source="SVK" target="BGR">
      <data key="d0">1892608</data>
    </edge>
    <edge source="SVK" target="BLR">
      <data key="d0">272372</data>
    </edge>
    <edge source="SVK" target="CAN">
      <data key="d0">546398</data>
    </edge>
    <edge source="SVK" target="CHN">
      <data key="d0">122974</data>
    </edge>
    <edge source="SVK" target="HRV">
      <data key="d0">524156</data>
    </edge>
    <edge source="SVK" target="CZE">
      <data key="d0">58243757</data>
    </edge>
    <edge source="SVK" target="BEN">
      <data key="d0">34798</data>
    </edge>
    <edge source="SVK" target="DNK">
      <data key="d0">303708</data>
    </edge>
    <edge source="SVK" target="EST">
      <data key="d0">123648</data>
    </edge>
    <edge source="SVK" target="FIN">
      <data key="d0">15007</data>
    </edge>
    <edge source="SVK" target="GEO">
      <data key="d0">296186</data>
    </edge>
    <edge source="SVK" target="DEU">
      <data key="d0">7326420</data>
    </edge>
    <edge source="SVK" target="GHA">
      <data key="d0">20688</data>
    </edge>
    <edge source="SVK" target="GRC">
      <data key="d0">53108</data>
    </edge>
    <edge source="SVK" target="HKG">
      <data key="d0">162570</data>
    </edge>
    <edge source="SVK" target="HUN">
      <data key="d0">1961024</data>
    </edge>
    <edge source="SVK" target="IRL">
      <data key="d0">166079</data>
    </edge>
    <edge source="SVK" target="ISR">
      <data key="d0">270102</data>
    </edge>
    <edge source="SVK" target="ITA">
      <data key="d0">59636</data>
    </edge>
    <edge source="SVK" target="JPN">
      <data key="d0">686175</data>
    </edge>
    <edge source="SVK" target="KAZ">
      <data key="d0">481239</data>
    </edge>
    <edge source="SVK" target="KOR">
      <data key="d0">13953</data>
    </edge>
    <edge source="SVK" target="KGZ">
      <data key="d0">35738</data>
    </edge>
    <edge source="SVK" target="LVA">
      <data key="d0">163137</data>
    </edge>
    <edge source="SVK" target="LTU">
      <data key="d0">568135</data>
    </edge>
    <edge source="SVK" target="MYS">
      <data key="d0">225342</data>
    </edge>
    <edge source="SVK" target="MEX">
      <data key="d0">14638</data>
    </edge>
    <edge source="SVK" target="MDA">
      <data key="d0">339840</data>
    </edge>
    <edge source="SVK" target="OMN">
      <data key="d0">90933</data>
    </edge>
    <edge source="SVK" target="NLD">
      <data key="d0">295390</data>
    </edge>
    <edge source="SVK" target="PHL">
      <data key="d0">12374</data>
    </edge>
    <edge source="SVK" target="POL">
      <data key="d0">1888770</data>
    </edge>
    <edge source="SVK" target="PRT">
      <data key="d0">136307</data>
    </edge>
    <edge source="SVK" target="ROU">
      <data key="d0">21896</data>
    </edge>
    <edge source="SVK" target="RUS">
      <data key="d0">5638890</data>
    </edge>
    <edge source="SVK" target="IND">
      <data key="d0">6835475</data>
    </edge>
    <edge source="SVK" target="SGP">
      <data key="d0">23401</data>
    </edge>
    <edge source="SVK" target="VNM">
      <data key="d0">302840</data>
    </edge>
    <edge source="SVK" target="SVN">
      <data key="d0">56148</data>
    </edge>
    <edge source="SVK" target="ESP">
      <data key="d0">283738</data>
    </edge>
    <edge source="SVK" target="CHE">
      <data key="d0">26233</data>
    </edge>
    <edge source="SVK" target="THA">
      <data key="d0">363637</data>
    </edge>
    <edge source="SVK" target="UGA">
      <data key="d0">236438</data>
    </edge>
    <edge source="SVK" target="UKR">
      <data key="d0">1674564</data>
    </edge>
    <edge source="SVK" target="EGY">
      <data key="d0">64459</data>
    </edge>
    <edge source="SVK" target="GBR">
      <data key="d0">41076</data>
    </edge>
    <edge source="SVK" target="TZA">
      <data key="d0">72532</data>
    </edge>
    <edge source="SVK" target="SRB">
      <data key="d0">102956</data>
    </edge>
    <edge source="ZWE" target="BEL">
      <data key="d0">10304</data>
    </edge>
    <edge source="ZWE" target="BWA">
      <data key="d0">1314800</data>
    </edge>
    <edge source="ZWE" target="MWI">
      <data key="d0">725875</data>
    </edge>
    <edge source="ZWE" target="MUS">
      <data key="d0">25381</data>
    </edge>
    <edge source="ZWE" target="MOZ">
      <data key="d0">143147</data>
    </edge>
    <edge source="ZWE" target="ZAF">
      <data key="d0">2092781</data>
    </edge>
    <edge source="ZWE" target="CHE">
      <data key="d0">222897</data>
    </edge>
    <edge source="ZWE" target="ARE">
      <data key="d0">27558</data>
    </edge>
    <edge source="ZWE" target="UGA">
      <data key="d0">81319</data>
    </edge>
    <edge source="TGO" target="CMR">
      <data key="d0">18206</data>
    </edge>
    <edge source="TGO" target="NER">
      <data key="d0">20177</data>
    </edge>
    <edge source="TGO" target="BFA">
      <data key="d0">30114</data>
    </edge>
    <edge source="CAF" target="NLD">
      <data key="d0">10202</data>
    </edge>
    <edge source="ETH" target="JOR">
      <data key="d0">49475</data>
    </edge>
    <edge source="MOZ" target="PRT">
      <data key="d0">16455</data>
    </edge>
    <edge source="NAM" target="DNK">
      <data key="d0">12324</data>
    </edge>
    <edge source="NAM" target="ZAF">
      <data key="d0">333997</data>
    </edge>
    <edge source="NER" target="CIV">
      <data key="d0">99924</data>
    </edge>
    <edge source="UGA" target="BDI">
      <data key="d0">93381</data>
    </edge>
    <edge source="UGA" target="CHN">
      <data key="d0">17094</data>
    </edge>
    <edge source="UGA" target="FRA">
      <data key="d0">26429</data>
    </edge>
    <edge source="UGA" target="HKG">
      <data key="d0">324942</data>
    </edge>
    <edge source="UGA" target="IRL">
      <data key="d0">10243</data>
    </edge>
    <edge source="UGA" target="IND">
      <data key="d0">54816</data>
    </edge>
    <edge source="UGA" target="SGP">
      <data key="d0">81401</data>
    </edge>
    <edge source="UGA" target="ARE">
      <data key="d0">10094</data>
    </edge>
    <edge source="UGA" target="GBR">
      <data key="d0">50260</data>
    </edge>
    <edge source="UGA" target="TZA">
      <data key="d0">17167</data>
    </edge>
    <edge source="PSE" target="FRA">
      <data key="d0">65347</data>
    </edge>
    <edge source="PSE" target="ISR">
      <data key="d0">10686822</data>
    </edge>
  </graph>
</graphml>
