# Supplementary material for: Core-periphery structure in sectoral international trade networks: A new approach to an old theory
Source: PLoS One. 2020 Apr 2;15(4):e0229547. doi: 10.1371/journal.pone.0229547 (PMC7117750; doi:10.1371/journal.pone.0229547)
Supplement: S8 File — (ZIP) [file pone.0229547.s008.zip › S8_File/Networks 2000/55-ESSENTL.OILS,PERFUME,ETC.graphml]

<?xml version='1.0' encoding='utf-8'?>
<graphml xmlns="http://graphml.graphdrawing.org/xmlns" xmlns:xsi="http://www.w3.org/2001/XMLSchema-instance" xsi:schemaLocation="http://graphml.graphdrawing.org/xmlns http://graphml.graphdrawing.org/xmlns/1.0/graphml.xsd">
  <key attr.name="weight" attr.type="long" for="edge" id="d0" />
  <graph edgedefault="directed">
    <node id="ALB" />
    <node id="AUT" />
    <node id="GRC" />
    <node id="ITA" />
    <node id="NLD" />
    <node id="SRB" />
    <node id="DZA" />
    <node id="FRA" />
    <node id="JOR" />
    <node id="TUN" />
    <node id="AZE" />
    <node id="GEO" />
    <node id="RUS" />
    <node id="ARG" />
    <node id="AUS" />
    <node id="BEL" />
    <node id="BOL" />
    <node id="BRA" />
    <node id="CAN" />
    <node id="CHL" />
    <node id="CHN" />
    <node id="COL" />
    <node id="CRI" />
    <node id="ECU" />
    <node id="SLV" />
    <node id="DEU" />
    <node id="GTM" />
    <node id="HKG" />
    <node id="IDN" />
    <node id="IRL" />
    <node id="ISR" />
    <node id="JAM" />
    <node id="JPN" />
    <node id="KOR" />
    <node id="MYS" />
    <node id="MEX" />
    <node id="PAN" />
    <node id="PRY" />
    <node id="PER" />
    <node id="PHL" />
    <node id="IND" />
    <node id="SGP" />
    <node id="ZAF" />
    <node id="ESP" />
    <node id="CHE" />
    <node id="THA" />
    <node id="ARE" />
    <node id="GBR" />
    <node id="USA" />
    <node id="URY" />
    <node id="KHM" />
    <node id="LKA" />
    <node id="CZE" />
    <node id="BEN" />
    <node id="DNK" />
    <node id="FIN" />
    <node id="HUN" />
    <node id="LVA" />
    <node id="MUS" />
    <node id="MOZ" />
    <node id="OMN" />
    <node id="NZL" />
    <node id="NOR" />
    <node id="PAK" />
    <node id="POL" />
    <node id="SAU" />
    <node id="VNM" />
    <node id="SWE" />
    <node id="TUR" />
    <node id="UKR" />
    <node id="EGY" />
    <node id="ARM" />
    <node id="BGR" />
    <node id="BLR" />
    <node id="HRV" />
    <node id="EST" />
    <node id="GHA" />
    <node id="KAZ" />
    <node id="LBN" />
    <node id="LTU" />
    <node id="MDA" />
    <node id="MAR" />
    <node id="PRT" />
    <node id="ROU" />
    <node id="SVK" />
    <node id="SVN" />
    <node id="ZWE" />
    <node id="UGA" />
    <node id="MKD" />
    <node id="BDI" />
    <node id="CMR" />
    <node id="CAF" />
    <node id="ETH" />
    <node id="GMB" />
    <node id="HND" />
    <node id="CIV" />
    <node id="MDG" />
    <node id="MRT" />
    <node id="SEN" />
    <node id="TGO" />
    <node id="TZA" />
    <node id="BFA" />
    <node id="BWA" />
    <node id="MWI" />
    <node id="KGZ" />
    <node id="NIC" />
    <node id="NAM" />
    <node id="NER" />
    <node id="PSE" />
    <edge source="ALB" target="AUT">
      <data key="d0">54341</data>
    </edge>
    <edge source="ALB" target="GRC">
      <data key="d0">28962</data>
    </edge>
    <edge source="ALB" target="ITA">
      <data key="d0">17524</data>
    </edge>
    <edge source="ALB" target="NLD">
      <data key="d0">36042</data>
    </edge>
    <edge source="ALB" target="SRB">
      <data key="d0">167288</data>
    </edge>
    <edge source="AUT" target="ALB">
      <data key="d0">761855</data>
    </edge>
    <edge source="AUT" target="DZA">
      <data key="d0">43626</data>
    </edge>
    <edge source="AUT" target="ARG">
      <data key="d0">24021</data>
    </edge>
    <edge source="AUT" target="AUS">
      <data key="d0">597119</data>
    </edge>
    <edge source="AUT" target="ARM">
      <data key="d0">124389</data>
    </edge>
    <edge source="AUT" target="BEL">
      <data key="d0">979050</data>
    </edge>
    <edge source="AUT" target="BOL">
      <data key="d0">32118</data>
    </edge>
    <edge source="AUT" target="BRA">
      <data key="d0">304180</data>
    </edge>
    <edge source="AUT" target="BGR">
      <data key="d0">4202382</data>
    </edge>
    <edge source="AUT" target="BLR">
      <data key="d0">376645</data>
    </edge>
    <edge source="AUT" target="CAN">
      <data key="d0">195114</data>
    </edge>
    <edge source="AUT" target="LKA">
      <data key="d0">26765</data>
    </edge>
    <edge source="AUT" target="CHL">
      <data key="d0">86650</data>
    </edge>
    <edge source="AUT" target="CHN">
      <data key="d0">47106</data>
    </edge>
    <edge source="AUT" target="CRI">
      <data key="d0">17397</data>
    </edge>
    <edge source="AUT" target="HRV">
      <data key="d0">8265721</data>
    </edge>
    <edge source="AUT" target="CZE">
      <data key="d0">13795963</data>
    </edge>
    <edge source="AUT" target="DNK">
      <data key="d0">338840</data>
    </edge>
    <edge source="AUT" target="EST">
      <data key="d0">732213</data>
    </edge>
    <edge source="AUT" target="FIN">
      <data key="d0">1408154</data>
    </edge>
    <edge source="AUT" target="FRA">
      <data key="d0">2640866</data>
    </edge>
    <edge source="AUT" target="DEU">
      <data key="d0">79541275</data>
    </edge>
    <edge source="AUT" target="GHA">
      <data key="d0">43158</data>
    </edge>
    <edge source="AUT" target="GRC">
      <data key="d0">363196</data>
    </edge>
    <edge source="AUT" target="GTM">
      <data key="d0">33188</data>
    </edge>
    <edge source="AUT" target="HKG">
      <data key="d0">194579</data>
    </edge>
    <edge source="AUT" target="HUN">
      <data key="d0">15580361</data>
    </edge>
    <edge source="AUT" target="IDN">
      <data key="d0">73870</data>
    </edge>
    <edge source="AUT" target="IRL">
      <data key="d0">316960</data>
    </edge>
    <edge source="AUT" target="ISR">
      <data key="d0">130745</data>
    </edge>
    <edge source="AUT" target="ITA">
      <data key="d0">5772061</data>
    </edge>
    <edge source="AUT" target="JPN">
      <data key="d0">333822</data>
    </edge>
    <edge source="AUT" target="KAZ">
      <data key="d0">473600</data>
    </edge>
    <edge source="AUT" target="JOR">
      <data key="d0">347271</data>
    </edge>
    <edge source="AUT" target="KOR">
      <data key="d0">398258</data>
    </edge>
    <edge source="AUT" target="LBN">
      <data key="d0">62495</data>
    </edge>
    <edge source="AUT" target="LVA">
      <data key="d0">814314</data>
    </edge>
    <edge source="AUT" target="LTU">
      <data key="d0">685175</data>
    </edge>
    <edge source="AUT" target="MYS">
      <data key="d0">19271</data>
    </edge>
    <edge source="AUT" target="MUS">
      <data key="d0">51120</data>
    </edge>
    <edge source="AUT" target="MEX">
      <data key="d0">41218</data>
    </edge>
    <edge source="AUT" target="MDA">
      <data key="d0">348275</data>
    </edge>
    <edge source="AUT" target="MAR">
      <data key="d0">17464</data>
    </edge>
    <edge source="AUT" target="OMN">
      <data key="d0">20876</data>
    </edge>
    <edge source="AUT" target="NLD">
      <data key="d0">17676233</data>
    </edge>
    <edge source="AUT" target="NZL">
      <data key="d0">47708</data>
    </edge>
    <edge source="AUT" target="NOR">
      <data key="d0">288255</data>
    </edge>
    <edge source="AUT" target="PAK">
      <data key="d0">33188</data>
    </edge>
    <edge source="AUT" target="PRY">
      <data key="d0">11977</data>
    </edge>
    <edge source="AUT" target="PER">
      <data key="d0">10371</data>
    </edge>
    <edge source="AUT" target="POL">
      <data key="d0">10282972</data>
    </edge>
    <edge source="AUT" target="PRT">
      <data key="d0">166944</data>
    </edge>
    <edge source="AUT" target="ROU">
      <data key="d0">8111557</data>
    </edge>
    <edge source="AUT" target="RUS">
      <data key="d0">9771633</data>
    </edge>
    <edge source="AUT" target="SAU">
      <data key="d0">422814</data>
    </edge>
    <edge source="AUT" target="IND">
      <data key="d0">153495</data>
    </edge>
    <edge source="AUT" target="SGP">
      <data key="d0">3344107</data>
    </edge>
    <edge source="AUT" target="SVK">
      <data key="d0">4260060</data>
    </edge>
    <edge source="AUT" target="SVN">
      <data key="d0">17311565</data>
    </edge>
    <edge source="AUT" target="ZAF">
      <data key="d0">106724</data>
    </edge>
    <edge source="AUT" target="ZWE">
      <data key="d0">21679</data>
    </edge>
    <edge source="AUT" target="ESP">
      <data key="d0">1543249</data>
    </edge>
    <edge source="AUT" target="SWE">
      <data key="d0">1607685</data>
    </edge>
    <edge source="AUT" target="CHE">
      <data key="d0">21292670</data>
    </edge>
    <edge source="AUT" target="THA">
      <data key="d0">131347</data>
    </edge>
    <edge source="AUT" target="ARE">
      <data key="d0">136700</data>
    </edge>
    <edge source="AUT" target="TUN">
      <data key="d0">61759</data>
    </edge>
    <edge source="AUT" target="TUR">
      <data key="d0">488120</data>
    </edge>
    <edge source="AUT" target="UGA">
      <data key="d0">10973</data>
    </edge>
    <edge source="AUT" target="UKR">
      <data key="d0">4619375</data>
    </edge>
    <edge source="AUT" target="MKD">
      <data key="d0">243023</data>
    </edge>
    <edge source="AUT" target="EGY">
      <data key="d0">249647</data>
    </edge>
    <edge source="AUT" target="GBR">
      <data key="d0">3110652</data>
    </edge>
    <edge source="AUT" target="USA">
      <data key="d0">2586802</data>
    </edge>
    <edge source="AUT" target="SRB">
      <data key="d0">6129502</data>
    </edge>
    <edge source="GRC" target="ALB">
      <data key="d0">11034634</data>
    </edge>
    <edge source="GRC" target="DZA">
      <data key="d0">267647</data>
    </edge>
    <edge source="GRC" target="AZE">
      <data key="d0">156218</data>
    </edge>
    <edge source="GRC" target="ARG">
      <data key="d0">41035</data>
    </edge>
    <edge source="GRC" target="AUS">
      <data key="d0">166010</data>
    </edge>
    <edge source="GRC" target="AUT">
      <data key="d0">215565</data>
    </edge>
    <edge source="GRC" target="ARM">
      <data key="d0">250270</data>
    </edge>
    <edge source="GRC" target="BEL">
      <data key="d0">1511697</data>
    </edge>
    <edge source="GRC" target="BRA">
      <data key="d0">71432</data>
    </edge>
    <edge source="GRC" target="BGR">
      <data key="d0">7495187</data>
    </edge>
    <edge source="GRC" target="BDI">
      <data key="d0">21165</data>
    </edge>
    <edge source="GRC" target="CAN">
      <data key="d0">556731</data>
    </edge>
    <edge source="GRC" target="LKA">
      <data key="d0">110999</data>
    </edge>
    <edge source="GRC" target="CHL">
      <data key="d0">24283</data>
    </edge>
    <edge source="GRC" target="CHN">
      <data key="d0">143498</data>
    </edge>
    <edge source="GRC" target="COL">
      <data key="d0">14204</data>
    </edge>
    <edge source="GRC" target="CRI">
      <data key="d0">11313</data>
    </edge>
    <edge source="GRC" target="HRV">
      <data key="d0">3163071</data>
    </edge>
    <edge source="GRC" target="CZE">
      <data key="d0">2842816</data>
    </edge>
    <edge source="GRC" target="DNK">
      <data key="d0">203136</data>
    </edge>
    <edge source="GRC" target="ETH">
      <data key="d0">24846</data>
    </edge>
    <edge source="GRC" target="EST">
      <data key="d0">662319</data>
    </edge>
    <edge source="GRC" target="FIN">
      <data key="d0">29868</data>
    </edge>
    <edge source="GRC" target="FRA">
      <data key="d0">9933073</data>
    </edge>
    <edge source="GRC" target="GEO">
      <data key="d0">475030</data>
    </edge>
    <edge source="GRC" target="GMB">
      <data key="d0">45329</data>
    </edge>
    <edge source="GRC" target="DEU">
      <data key="d0">2096745</data>
    </edge>
    <edge source="GRC" target="GTM">
      <data key="d0">10396</data>
    </edge>
    <edge source="GRC" target="HKG">
      <data key="d0">172565</data>
    </edge>
    <edge source="GRC" target="HUN">
      <data key="d0">2466457</data>
    </edge>
    <edge source="GRC" target="IDN">
      <data key="d0">26069</data>
    </edge>
    <edge source="GRC" target="IRL">
      <data key="d0">229067</data>
    </edge>
    <edge source="GRC" target="ISR">
      <data key="d0">12085327</data>
    </edge>
    <edge source="GRC" target="ITA">
      <data key="d0">4242894</data>
    </edge>
    <edge source="GRC" target="JAM">
      <data key="d0">10730</data>
    </edge>
    <edge source="GRC" target="JPN">
      <data key="d0">67174</data>
    </edge>
    <edge source="GRC" target="KAZ">
      <data key="d0">1026278</data>
    </edge>
    <edge source="GRC" target="JOR">
      <data key="d0">247460</data>
    </edge>
    <edge source="GRC" target="KOR">
      <data key="d0">178058</data>
    </edge>
    <edge source="GRC" target="KGZ">
      <data key="d0">55945</data>
    </edge>
    <edge source="GRC" target="LBN">
      <data key="d0">1383343</data>
    </edge>
    <edge source="GRC" target="LVA">
      <data key="d0">1045642</data>
    </edge>
    <edge source="GRC" target="LTU">
      <data key="d0">1053824</data>
    </edge>
    <edge source="GRC" target="MUS">
      <data key="d0">17012</data>
    </edge>
    <edge source="GRC" target="MEX">
      <data key="d0">318671</data>
    </edge>
    <edge source="GRC" target="MAR">
      <data key="d0">632995</data>
    </edge>
    <edge source="GRC" target="NLD">
      <data key="d0">826269</data>
    </edge>
    <edge source="GRC" target="NOR">
      <data key="d0">79144</data>
    </edge>
    <edge source="GRC" target="PAK">
      <data key="d0">464975</data>
    </edge>
    <edge source="GRC" target="PAN">
      <data key="d0">190216</data>
    </edge>
    <edge source="GRC" target="POL">
      <data key="d0">3637478</data>
    </edge>
    <edge source="GRC" target="PRT">
      <data key="d0">1378232</data>
    </edge>
    <edge source="GRC" target="ROU">
      <data key="d0">9485998</data>
    </edge>
    <edge source="GRC" target="RUS">
      <data key="d0">10491809</data>
    </edge>
    <edge source="GRC" target="SAU">
      <data key="d0">1206253</data>
    </edge>
    <edge source="GRC" target="IND">
      <data key="d0">95108</data>
    </edge>
    <edge source="GRC" target="SGP">
      <data key="d0">560762</data>
    </edge>
    <edge source="GRC" target="SVK">
      <data key="d0">292837</data>
    </edge>
    <edge source="GRC" target="SVN">
      <data key="d0">2536926</data>
    </edge>
    <edge source="GRC" target="ZAF">
      <data key="d0">175578</data>
    </edge>
    <edge source="GRC" target="ESP">
      <data key="d0">2633277</data>
    </edge>
    <edge source="GRC" target="SWE">
      <data key="d0">232932</data>
    </edge>
    <edge source="GRC" target="CHE">
      <data key="d0">535286</data>
    </edge>
    <edge source="GRC" target="THA">
      <data key="d0">100608</data>
    </edge>
    <edge source="GRC" target="ARE">
      <data key="d0">3054539</data>
    </edge>
    <edge source="GRC" target="TUN">
      <data key="d0">44684</data>
    </edge>
    <edge source="GRC" target="TUR">
      <data key="d0">4359026</data>
    </edge>
    <edge source="GRC" target="UKR">
      <data key="d0">3615444</data>
    </edge>
    <edge source="GRC" target="MKD">
      <data key="d0">3087381</data>
    </edge>
    <edge source="GRC" target="EGY">
      <data key="d0">147563</data>
    </edge>
    <edge source="GRC" target="GBR">
      <data key="d0">2542395</data>
    </edge>
    <edge source="GRC" target="USA">
      <data key="d0">3471773</data>
    </edge>
    <edge source="GRC" target="SRB">
      <data key="d0">4772614</data>
    </edge>
    <edge source="ITA" target="ALB">
      <data key="d0">5230606</data>
    </edge>
    <edge source="ITA" target="DZA">
      <data key="d0">1145646</data>
    </edge>
    <edge source="ITA" target="AZE">
      <data key="d0">801944</data>
    </edge>
    <edge source="ITA" target="ARG">
      <data key="d0">4956417</data>
    </edge>
    <edge source="ITA" target="AUS">
      <data key="d0">13214536</data>
    </edge>
    <edge source="ITA" target="AUT">
      <data key="d0">31261580</data>
    </edge>
    <edge source="ITA" target="ARM">
      <data key="d0">58467</data>
    </edge>
    <edge source="ITA" target="BEL">
      <data key="d0">80068897</data>
    </edge>
    <edge source="ITA" target="BOL">
      <data key="d0">279277</data>
    </edge>
    <edge source="ITA" target="BRA">
      <data key="d0">9958065</data>
    </edge>
    <edge source="ITA" target="BGR">
      <data key="d0">8515446</data>
    </edge>
    <edge source="ITA" target="BLR">
      <data key="d0">437763</data>
    </edge>
    <edge source="ITA" target="KHM">
      <data key="d0">54426</data>
    </edge>
    <edge source="ITA" target="CMR">
      <data key="d0">63978</data>
    </edge>
    <edge source="ITA" target="CAN">
      <data key="d0">12164689</data>
    </edge>
    <edge source="ITA" target="LKA">
      <data key="d0">167100</data>
    </edge>
    <edge source="ITA" target="CHL">
      <data key="d0">3211427</data>
    </edge>
    <edge source="ITA" target="CHN">
      <data key="d0">2616877</data>
    </edge>
    <edge source="ITA" target="COL">
      <data key="d0">1281722</data>
    </edge>
    <edge source="ITA" target="CRI">
      <data key="d0">166204</data>
    </edge>
    <edge source="ITA" target="HRV">
      <data key="d0">26024785</data>
    </edge>
    <edge source="ITA" target="CZE">
      <data key="d0">20036045</data>
    </edge>
    <edge source="ITA" target="BEN">
      <data key="d0">80129</data>
    </edge>
    <edge source="ITA" target="DNK">
      <data key="d0">13417448</data>
    </edge>
    <edge source="ITA" target="ECU">
      <data key="d0">1546601</data>
    </edge>
    <edge source="ITA" target="SLV">
      <data key="d0">356314</data>
    </edge>
    <edge source="ITA" target="ETH">
      <data key="d0">379629</data>
    </edge>
    <edge source="ITA" target="EST">
      <data key="d0">745566</data>
    </edge>
    <edge source="ITA" target="FIN">
      <data key="d0">6581523</data>
    </edge>
    <edge source="ITA" target="FRA">
      <data key="d0">271363764</data>
    </edge>
    <edge source="ITA" target="GEO">
      <data key="d0">128943</data>
    </edge>
    <edge source="ITA" target="PSE">
      <data key="d0">54701</data>
    </edge>
    <edge source="ITA" target="DEU">
      <data key="d0">275379107</data>
    </edge>
    <edge source="ITA" target="GHA">
      <data key="d0">651109</data>
    </edge>
    <edge source="ITA" target="GRC">
      <data key="d0">134568741</data>
    </edge>
    <edge source="ITA" target="GTM">
      <data key="d0">242201</data>
    </edge>
    <edge source="ITA" target="HND">
      <data key="d0">145257</data>
    </edge>
    <edge source="ITA" target="HKG">
      <data key="d0">26397115</data>
    </edge>
    <edge source="ITA" target="HUN">
      <data key="d0">29118704</data>
    </edge>
    <edge source="ITA" target="IDN">
      <data key="d0">1256376</data>
    </edge>
    <edge source="ITA" target="IRL">
      <data key="d0">15243474</data>
    </edge>
    <edge source="ITA" target="ISR">
      <data key="d0">20442266</data>
    </edge>
    <edge source="ITA" target="CIV">
      <data key="d0">339180</data>
    </edge>
    <edge source="ITA" target="JAM">
      <data key="d0">23501</data>
    </edge>
    <edge source="ITA" target="JPN">
      <data key="d0">30890532</data>
    </edge>
    <edge source="ITA" target="KAZ">
      <data key="d0">896761</data>
    </edge>
    <edge source="ITA" target="JOR">
      <data key="d0">2687523</data>
    </edge>
    <edge source="ITA" target="KOR">
      <data key="d0">16981475</data>
    </edge>
    <edge source="ITA" target="LBN">
      <data key="d0">5780006</data>
    </edge>
    <edge source="ITA" target="LVA">
      <data key="d0">4125837</data>
    </edge>
    <edge source="ITA" target="LTU">
      <data key="d0">3836245</data>
    </edge>
    <edge source="ITA" target="MDG">
      <data key="d0">191962</data>
    </edge>
    <edge source="ITA" target="MYS">
      <data key="d0">2350921</data>
    </edge>
    <edge source="ITA" target="MRT">
      <data key="d0">60213</data>
    </edge>
    <edge source="ITA" target="MUS">
      <data key="d0">263481</data>
    </edge>
    <edge source="ITA" target="MEX">
      <data key="d0">4892722</data>
    </edge>
    <edge source="ITA" target="MDA">
      <data key="d0">1817512</data>
    </edge>
    <edge source="ITA" target="MAR">
      <data key="d0">2913267</data>
    </edge>
    <edge source="ITA" target="OMN">
      <data key="d0">525995</data>
    </edge>
    <edge source="ITA" target="NLD">
      <data key="d0">79448509</data>
    </edge>
    <edge source="ITA" target="NZL">
      <data key="d0">2136462</data>
    </edge>
    <edge source="ITA" target="NER">
      <data key="d0">20728</data>
    </edge>
    <edge source="ITA" target="NOR">
      <data key="d0">5011530</data>
    </edge>
    <edge source="ITA" target="PAK">
      <data key="d0">351171</data>
    </edge>
    <edge source="ITA" target="PAN">
      <data key="d0">7085214</data>
    </edge>
    <edge source="ITA" target="PRY">
      <data key="d0">718265</data>
    </edge>
    <edge source="ITA" target="PER">
      <data key="d0">1102674</data>
    </edge>
    <edge source="ITA" target="PHL">
      <data key="d0">762292</data>
    </edge>
    <edge source="ITA" target="POL">
      <data key="d0">28963796</data>
    </edge>
    <edge source="ITA" target="PRT">
      <data key="d0">39846470</data>
    </edge>
    <edge source="ITA" target="ROU">
      <data key="d0">10304335</data>
    </edge>
    <edge source="ITA" target="RUS">
      <data key="d0">38468236</data>
    </edge>
    <edge source="ITA" target="SAU">
      <data key="d0">20605416</data>
    </edge>
    <edge source="ITA" target="SEN">
      <data key="d0">368859</data>
    </edge>
    <edge source="ITA" target="IND">
      <data key="d0">2049561</data>
    </edge>
    <edge source="ITA" target="SGP">
      <data key="d0">18564949</data>
    </edge>
    <edge source="ITA" target="SVK">
      <data key="d0">2453948</data>
    </edge>
    <edge source="ITA" target="VNM">
      <data key="d0">112150</data>
    </edge>
    <edge source="ITA" target="SVN">
      <data key="d0">26326489</data>
    </edge>
    <edge source="ITA" target="ZAF">
      <data key="d0">5777656</data>
    </edge>
    <edge source="ITA" target="ZWE">
      <data key="d0">139299</data>
    </edge>
    <edge source="ITA" target="ESP">
      <data key="d0">138342439</data>
    </edge>
    <edge source="ITA" target="SWE">
      <data key="d0">21968303</data>
    </edge>
    <edge source="ITA" target="CHE">
      <data key="d0">81277111</data>
    </edge>
    <edge source="ITA" target="THA">
      <data key="d0">3262019</data>
    </edge>
    <edge source="ITA" target="TGO">
      <data key="d0">66178</data>
    </edge>
    <edge source="ITA" target="ARE">
      <data key="d0">28758459</data>
    </edge>
    <edge source="ITA" target="TUN">
      <data key="d0">5259423</data>
    </edge>
    <edge source="ITA" target="TUR">
      <data key="d0">24452637</data>
    </edge>
    <edge source="ITA" target="UGA">
      <data key="d0">60248</data>
    </edge>
    <edge source="ITA" target="UKR">
      <data key="d0">5820345</data>
    </edge>
    <edge source="ITA" target="MKD">
      <data key="d0">2040832</data>
    </edge>
    <edge source="ITA" target="EGY">
      <data key="d0">5713357</data>
    </edge>
    <edge source="ITA" target="GBR">
      <data key="d0">195932493</data>
    </edge>
    <edge source="ITA" target="TZA">
      <data key="d0">45599</data>
    </edge>
    <edge source="ITA" target="USA">
      <data key="d0">168338957</data>
    </edge>
    <edge source="ITA" target="BFA">
      <data key="d0">107207</data>
    </edge>
    <edge source="ITA" target="URY">
      <data key="d0">3589656</data>
    </edge>
    <edge source="ITA" target="SRB">
      <data key="d0">11423163</data>
    </edge>
    <edge source="NLD" target="ALB">
      <data key="d0">124269</data>
    </edge>
    <edge source="NLD" target="DZA">
      <data key="d0">150964</data>
    </edge>
    <edge source="NLD" target="AZE">
      <data key="d0">1019929</data>
    </edge>
    <edge source="NLD" target="ARG">
      <data key="d0">1202191</data>
    </edge>
    <edge source="NLD" target="AUS">
      <data key="d0">5878400</data>
    </edge>
    <edge source="NLD" target="AUT">
      <data key="d0">17801813</data>
    </edge>
    <edge source="NLD" target="BEL">
      <data key="d0">131784410</data>
    </edge>
    <edge source="NLD" target="BOL">
      <data key="d0">15649</data>
    </edge>
    <edge source="NLD" target="BRA">
      <data key="d0">6588116</data>
    </edge>
    <edge source="NLD" target="BGR">
      <data key="d0">7160675</data>
    </edge>
    <edge source="NLD" target="BLR">
      <data key="d0">313895</data>
    </edge>
    <edge source="NLD" target="CMR">
      <data key="d0">377411</data>
    </edge>
    <edge source="NLD" target="CAN">
      <data key="d0">1828140</data>
    </edge>
    <edge source="NLD" target="CAF">
      <data key="d0">23933</data>
    </edge>
    <edge source="NLD" target="LKA">
      <data key="d0">905785</data>
    </edge>
    <edge source="NLD" target="CHL">
      <data key="d0">3520965</data>
    </edge>
    <edge source="NLD" target="CHN">
      <data key="d0">2659364</data>
    </edge>
    <edge source="NLD" target="COL">
      <data key="d0">684862</data>
    </edge>
    <edge source="NLD" target="CRI">
      <data key="d0">117826</data>
    </edge>
    <edge source="NLD" target="HRV">
      <data key="d0">3920467</data>
    </edge>
    <edge source="NLD" target="CZE">
      <data key="d0">17098540</data>
    </edge>
    <edge source="NLD" target="BEN">
      <data key="d0">323100</data>
    </edge>
    <edge source="NLD" target="DNK">
      <data key="d0">21539098</data>
    </edge>
    <edge source="NLD" target="ECU">
      <data key="d0">2844387</data>
    </edge>
    <edge source="NLD" target="SLV">
      <data key="d0">18410</data>
    </edge>
    <edge source="NLD" target="ETH">
      <data key="d0">151885</data>
    </edge>
    <edge source="NLD" target="EST">
      <data key="d0">514567</data>
    </edge>
    <edge source="NLD" target="FIN">
      <data key="d0">11911446</data>
    </edge>
    <edge source="NLD" target="FRA">
      <data key="d0">105389603</data>
    </edge>
    <edge source="NLD" target="GEO">
      <data key="d0">808211</data>
    </edge>
    <edge source="NLD" target="GMB">
      <data key="d0">11046</data>
    </edge>
    <edge source="NLD" target="PSE">
      <data key="d0">17490</data>
    </edge>
    <edge source="NLD" target="DEU">
      <data key="d0">272057797</data>
    </edge>
    <edge source="NLD" target="GHA">
      <data key="d0">565195</data>
    </edge>
    <edge source="NLD" target="GRC">
      <data key="d0">17613107</data>
    </edge>
    <edge source="NLD" target="GTM">
      <data key="d0">170295</data>
    </edge>
    <edge source="NLD" target="HND">
      <data key="d0">89290</data>
    </edge>
    <edge source="NLD" target="HKG">
      <data key="d0">7937589</data>
    </edge>
    <edge source="NLD" target="HUN">
      <data key="d0">11264325</data>
    </edge>
    <edge source="NLD" target="IDN">
      <data key="d0">4825332</data>
    </edge>
    <edge source="NLD" target="IRL">
      <data key="d0">12293459</data>
    </edge>
    <edge source="NLD" target="ISR">
      <data key="d0">13326276</data>
    </edge>
    <edge source="NLD" target="ITA">
      <data key="d0">66643344</data>
    </edge>
    <edge source="NLD" target="CIV">
      <data key="d0">1253740</data>
    </edge>
    <edge source="NLD" target="JAM">
      <data key="d0">26695</data>
    </edge>
    <edge source="NLD" target="JPN">
      <data key="d0">15097344</data>
    </edge>
    <edge source="NLD" target="KAZ">
      <data key="d0">2044461</data>
    </edge>
    <edge source="NLD" target="JOR">
      <data key="d0">1304368</data>
    </edge>
    <edge source="NLD" target="KOR">
      <data key="d0">2692502</data>
    </edge>
    <edge source="NLD" target="LBN">
      <data key="d0">1284116</data>
    </edge>
    <edge source="NLD" target="LVA">
      <data key="d0">2451328</data>
    </edge>
    <edge source="NLD" target="LTU">
      <data key="d0">1593409</data>
    </edge>
    <edge source="NLD" target="MWI">
      <data key="d0">85608</data>
    </edge>
    <edge source="NLD" target="MYS">
      <data key="d0">2619782</data>
    </edge>
    <edge source="NLD" target="MUS">
      <data key="d0">75482</data>
    </edge>
    <edge source="NLD" target="MEX">
      <data key="d0">3394854</data>
    </edge>
    <edge source="NLD" target="MAR">
      <data key="d0">1172734</data>
    </edge>
    <edge source="NLD" target="MOZ">
      <data key="d0">33138</data>
    </edge>
    <edge source="NLD" target="OMN">
      <data key="d0">770470</data>
    </edge>
    <edge source="NLD" target="NZL">
      <data key="d0">921434</data>
    </edge>
    <edge source="NLD" target="NER">
      <data key="d0">35900</data>
    </edge>
    <edge source="NLD" target="NOR">
      <data key="d0">14365535</data>
    </edge>
    <edge source="NLD" target="PAK">
      <data key="d0">3469416</data>
    </edge>
    <edge source="NLD" target="PAN">
      <data key="d0">834906</data>
    </edge>
    <edge source="NLD" target="PRY">
      <data key="d0">32218</data>
    </edge>
    <edge source="NLD" target="PER">
      <data key="d0">1403783</data>
    </edge>
    <edge source="NLD" target="PHL">
      <data key="d0">1662448</data>
    </edge>
    <edge source="NLD" target="POL">
      <data key="d0">36450498</data>
    </edge>
    <edge source="NLD" target="PRT">
      <data key="d0">10834445</data>
    </edge>
    <edge source="NLD" target="ROU">
      <data key="d0">11468679</data>
    </edge>
    <edge source="NLD" target="RUS">
      <data key="d0">35103787</data>
    </edge>
    <edge source="NLD" target="SAU">
      <data key="d0">6768537</data>
    </edge>
    <edge source="NLD" target="SEN">
      <data key="d0">1137755</data>
    </edge>
    <edge source="NLD" target="IND">
      <data key="d0">4283150</data>
    </edge>
    <edge source="NLD" target="SGP">
      <data key="d0">12749113</data>
    </edge>
    <edge source="NLD" target="SVK">
      <data key="d0">4739725</data>
    </edge>
    <edge source="NLD" target="VNM">
      <data key="d0">215400</data>
    </edge>
    <edge source="NLD" target="SVN">
      <data key="d0">3719795</data>
    </edge>
    <edge source="NLD" target="ZAF">
      <data key="d0">5408938</data>
    </edge>
    <edge source="NLD" target="ZWE">
      <data key="d0">602016</data>
    </edge>
    <edge source="NLD" target="ESP">
      <data key="d0">56386061</data>
    </edge>
    <edge source="NLD" target="SWE">
      <data key="d0">27406452</data>
    </edge>
    <edge source="NLD" target="CHE">
      <data key="d0">34307542</data>
    </edge>
    <edge source="NLD" target="THA">
      <data key="d0">3108574</data>
    </edge>
    <edge source="NLD" target="TGO">
      <data key="d0">19331</data>
    </edge>
    <edge source="NLD" target="ARE">
      <data key="d0">10596032</data>
    </edge>
    <edge source="NLD" target="TUN">
      <data key="d0">873567</data>
    </edge>
    <edge source="NLD" target="TUR">
      <data key="d0">35410318</data>
    </edge>
    <edge source="NLD" target="UGA">
      <data key="d0">14728</data>
    </edge>
    <edge source="NLD" target="UKR">
      <data key="d0">4848345</data>
    </edge>
    <edge source="NLD" target="MKD">
      <data key="d0">2208312</data>
    </edge>
    <edge source="NLD" target="EGY">
      <data key="d0">4158880</data>
    </edge>
    <edge source="NLD" target="GBR">
      <data key="d0">181224276</data>
    </edge>
    <edge source="NLD" target="TZA">
      <data key="d0">46026</data>
    </edge>
    <edge source="NLD" target="USA">
      <data key="d0">38598056</data>
    </edge>
    <edge source="NLD" target="URY">
      <data key="d0">137157</data>
    </edge>
    <edge source="NLD" target="SRB">
      <data key="d0">548626</data>
    </edge>
    <edge source="SRB" target="AUT">
      <data key="d0">126000</data>
    </edge>
    <edge source="SRB" target="BEL">
      <data key="d0">26000</data>
    </edge>
    <edge source="SRB" target="BGR">
      <data key="d0">190000</data>
    </edge>
    <edge source="SRB" target="HRV">
      <data key="d0">63000</data>
    </edge>
    <edge source="SRB" target="CZE">
      <data key="d0">79000</data>
    </edge>
    <edge source="SRB" target="EST">
      <data key="d0">13000</data>
    </edge>
    <edge source="SRB" target="FRA">
      <data key="d0">48000</data>
    </edge>
    <edge source="SRB" target="DEU">
      <data key="d0">139000</data>
    </edge>
    <edge source="SRB" target="GRC">
      <data key="d0">138000</data>
    </edge>
    <edge source="SRB" target="HUN">
      <data key="d0">80000</data>
    </edge>
    <edge source="SRB" target="ITA">
      <data key="d0">262000</data>
    </edge>
    <edge source="SRB" target="ROU">
      <data key="d0">43000</data>
    </edge>
    <edge source="SRB" target="RUS">
      <data key="d0">112000</data>
    </edge>
    <edge source="SRB" target="SVN">
      <data key="d0">15000</data>
    </edge>
    <edge source="SRB" target="CHE">
      <data key="d0">56000</data>
    </edge>
    <edge source="SRB" target="UKR">
      <data key="d0">10000</data>
    </edge>
    <edge source="SRB" target="MKD">
      <data key="d0">1609000</data>
    </edge>
    <edge source="SRB" target="USA">
      <data key="d0">44000</data>
    </edge>
    <edge source="DZA" target="FRA">
      <data key="d0">373555</data>
    </edge>
    <edge source="DZA" target="JOR">
      <data key="d0">10392</data>
    </edge>
    <edge source="DZA" target="TUN">
      <data key="d0">10805</data>
    </edge>
    <edge source="FRA" target="ALB">
      <data key="d0">787250</data>
    </edge>
    <edge source="FRA" target="DZA">
      <data key="d0">55373251</data>
    </edge>
    <edge source="FRA" target="AZE">
      <data key="d0">5300490</data>
    </edge>
    <edge source="FRA" target="ARG">
      <data key="d0">36221232</data>
    </edge>
    <edge source="FRA" target="AUS">
      <data key="d0">68408877</data>
    </edge>
    <edge source="FRA" target="AUT">
      <data key="d0">72568311</data>
    </edge>
    <edge source="FRA" target="ARM">
      <data key="d0">1158051</data>
    </edge>
    <edge source="FRA" target="BEL">
      <data key="d0">356075276</data>
    </edge>
    <edge source="FRA" target="BOL">
      <data key="d0">622216</data>
    </edge>
    <edge source="FRA" target="BWA">
      <data key="d0">234841</data>
    </edge>
    <edge source="FRA" target="BRA">
      <data key="d0">53722764</data>
    </edge>
    <edge source="FRA" target="BGR">
      <data key="d0">16075213</data>
    </edge>
    <edge source="FRA" target="BDI">
      <data key="d0">133151</data>
    </edge>
    <edge source="FRA" target="BLR">
      <data key="d0">1768047</data>
    </edge>
    <edge source="FRA" target="KHM">
      <data key="d0">280489</data>
    </edge>
    <edge source="FRA" target="CMR">
      <data key="d0">15293440</data>
    </edge>
    <edge source="FRA" target="CAN">
      <data key="d0">88753640</data>
    </edge>
    <edge source="FRA" target="CAF">
      <data key="d0">653537</data>
    </edge>
    <edge source="FRA" target="LKA">
      <data key="d0">2847303</data>
    </edge>
    <edge source="FRA" target="CHL">
      <data key="d0">21113473</data>
    </edge>
    <edge source="FRA" target="CHN">
      <data key="d0">21791028</data>
    </edge>
    <edge source="FRA" target="COL">
      <data key="d0">3501823</data>
    </edge>
    <edge source="FRA" target="CRI">
      <data key="d0">658734</data>
    </edge>
    <edge source="FRA" target="HRV">
      <data key="d0">17139861</data>
    </edge>
    <edge source="FRA" target="CZE">
      <data key="d0">30794192</data>
    </edge>
    <edge source="FRA" target="BEN">
      <data key="d0">2992393</data>
    </edge>
    <edge source="FRA" target="DNK">
      <data key="d0">92452803</data>
    </edge>
    <edge source="FRA" target="ECU">
      <data key="d0">1180103</data>
    </edge>
    <edge source="FRA" target="SLV">
      <data key="d0">884585</data>
    </edge>
    <edge source="FRA" target="ETH">
      <data key="d0">578253</data>
    </edge>
    <edge source="FRA" target="EST">
      <data key="d0">3845798</data>
    </edge>
    <edge source="FRA" target="FIN">
      <data key="d0">27113990</data>
    </edge>
    <edge source="FRA" target="GEO">
      <data key="d0">2625525</data>
    </edge>
    <edge source="FRA" target="GMB">
      <data key="d0">285966</data>
    </edge>
    <edge source="FRA" target="PSE">
      <data key="d0">23456</data>
    </edge>
    <edge source="FRA" target="DEU">
      <data key="d0">1096867829</data>
    </edge>
    <edge source="FRA" target="GHA">
      <data key="d0">4411831</data>
    </edge>
    <edge source="FRA" target="GRC">
      <data key="d0">80289964</data>
    </edge>
    <edge source="FRA" target="GTM">
      <data key="d0">1817206</data>
    </edge>
    <edge source="FRA" target="HND">
      <data key="d0">1159737</data>
    </edge>
    <edge source="FRA" target="HKG">
      <data key="d0">86929130</data>
    </edge>
    <edge source="FRA" target="HUN">
      <data key="d0">24681170</data>
    </edge>
    <edge source="FRA" target="IDN">
      <data key="d0">16693776</data>
    </edge>
    <edge source="FRA" target="IRL">
      <data key="d0">49247447</data>
    </edge>
    <edge source="FRA" target="ISR">
      <data key="d0">66684792</data>
    </edge>
    <edge source="FRA" target="ITA">
      <data key="d0">571093446</data>
    </edge>
    <edge source="FRA" target="CIV">
      <data key="d0">15985743</data>
    </edge>
    <edge source="FRA" target="JAM">
      <data key="d0">354368</data>
    </edge>
    <edge source="FRA" target="JPN">
      <data key="d0">220173429</data>
    </edge>
    <edge source="FRA" target="KAZ">
      <data key="d0">5618340</data>
    </edge>
    <edge source="FRA" target="JOR">
      <data key="d0">9714709</data>
    </edge>
    <edge source="FRA" target="KOR">
      <data key="d0">158662857</data>
    </edge>
    <edge source="FRA" target="KGZ">
      <data key="d0">480777</data>
    </edge>
    <edge source="FRA" target="LBN">
      <data key="d0">28154060</data>
    </edge>
    <edge source="FRA" target="LVA">
      <data key="d0">17468666</data>
    </edge>
    <edge source="FRA" target="LTU">
      <data key="d0">9018333</data>
    </edge>
    <edge source="FRA" target="MDG">
      <data key="d0">3415444</data>
    </edge>
    <edge source="FRA" target="MWI">
      <data key="d0">119808</data>
    </edge>
    <edge source="FRA" target="MYS">
      <data key="d0">17024407</data>
    </edge>
    <edge source="FRA" target="MRT">
      <data key="d0">941891</data>
    </edge>
    <edge source="FRA" target="MUS">
      <data key="d0">7453384</data>
    </edge>
    <edge source="FRA" target="MEX">
      <data key="d0">49656733</data>
    </edge>
    <edge source="FRA" target="MDA">
      <data key="d0">1706388</data>
    </edge>
    <edge source="FRA" target="MAR">
      <data key="d0">25082309</data>
    </edge>
    <edge source="FRA" target="MOZ">
      <data key="d0">572635</data>
    </edge>
    <edge source="FRA" target="OMN">
      <data key="d0">7355346</data>
    </edge>
    <edge source="FRA" target="NAM">
      <data key="d0">12922</data>
    </edge>
    <edge source="FRA" target="NLD">
      <data key="d0">209680880</data>
    </edge>
    <edge source="FRA" target="NZL">
      <data key="d0">11089342</data>
    </edge>
    <edge source="FRA" target="NIC">
      <data key="d0">168827</data>
    </edge>
    <edge source="FRA" target="NER">
      <data key="d0">827280</data>
    </edge>
    <edge source="FRA" target="NOR">
      <data key="d0">31794231</data>
    </edge>
    <edge source="FRA" target="PAK">
      <data key="d0">4228397</data>
    </edge>
    <edge source="FRA" target="PAN">
      <data key="d0">48846870</data>
    </edge>
    <edge source="FRA" target="PRY">
      <data key="d0">9047688</data>
    </edge>
    <edge source="FRA" target="PER">
      <data key="d0">2341665</data>
    </edge>
    <edge source="FRA" target="PHL">
      <data key="d0">7280062</data>
    </edge>
    <edge source="FRA" target="POL">
      <data key="d0">89049157</data>
    </edge>
    <edge source="FRA" target="PRT">
      <data key="d0">108195839</data>
    </edge>
    <edge source="FRA" target="ROU">
      <data key="d0">14309413</data>
    </edge>
    <edge source="FRA" target="RUS">
      <data key="d0">152121729</data>
    </edge>
    <edge source="FRA" target="SAU">
      <data key="d0">96809997</data>
    </edge>
    <edge source="FRA" target="SEN">
      <data key="d0">10904363</data>
    </edge>
    <edge source="FRA" target="IND">
      <data key="d0">14477256</data>
    </edge>
    <edge source="FRA" target="SGP">
      <data key="d0">94627046</data>
    </edge>
    <edge source="FRA" target="SVK">
      <data key="d0">5596429</data>
    </edge>
    <edge source="FRA" target="VNM">
      <data key="d0">5236864</data>
    </edge>
    <edge source="FRA" target="SVN">
      <data key="d0">14644538</data>
    </edge>
    <edge source="FRA" target="ZAF">
      <data key="d0">30229984</data>
    </edge>
    <edge source="FRA" target="ZWE">
      <data key="d0">706769</data>
    </edge>
    <edge source="FRA" target="ESP">
      <data key="d0">586421016</data>
    </edge>
    <edge source="FRA" target="SWE">
      <data key="d0">58818892</data>
    </edge>
    <edge source="FRA" target="CHE">
      <data key="d0">274646785</data>
    </edge>
    <edge source="FRA" target="THA">
      <data key="d0">22587267</data>
    </edge>
    <edge source="FRA" target="TGO">
      <data key="d0">2043058</data>
    </edge>
    <edge source="FRA" target="ARE">
      <data key="d0">130409496</data>
    </edge>
    <edge source="FRA" target="TUN">
      <data key="d0">31057123</data>
    </edge>
    <edge source="FRA" target="TUR">
      <data key="d0">100885579</data>
    </edge>
    <edge source="FRA" target="UGA">
      <data key="d0">659998</data>
    </edge>
    <edge source="FRA" target="UKR">
      <data key="d0">19199774</data>
    </edge>
    <edge source="FRA" target="MKD">
      <data key="d0">2271859</data>
    </edge>
    <edge source="FRA" target="EGY">
      <data key="d0">18936702</data>
    </edge>
    <edge source="FRA" target="GBR">
      <data key="d0">756546966</data>
    </edge>
    <edge source="FRA" target="TZA">
      <data key="d0">441450</data>
    </edge>
    <edge source="FRA" target="USA">
      <data key="d0">629250655</data>
    </edge>
    <edge source="FRA" target="BFA">
      <data key="d0">1484469</data>
    </edge>
    <edge source="FRA" target="URY">
      <data key="d0">25762111</data>
    </edge>
    <edge source="FRA" target="SRB">
      <data key="d0">5913155</data>
    </edge>
    <edge source="JOR" target="ALB">
      <data key="d0">10513</data>
    </edge>
    <edge source="JOR" target="DZA">
      <data key="d0">16925</data>
    </edge>
    <edge source="JOR" target="AUS">
      <data key="d0">41362</data>
    </edge>
    <edge source="JOR" target="AUT">
      <data key="d0">25084</data>
    </edge>
    <edge source="JOR" target="BRA">
      <data key="d0">74999</data>
    </edge>
    <edge source="JOR" target="BGR">
      <data key="d0">38150</data>
    </edge>
    <edge source="JOR" target="CAN">
      <data key="d0">23534</data>
    </edge>
    <edge source="JOR" target="CHN">
      <data key="d0">21157</data>
    </edge>
    <edge source="JOR" target="CZE">
      <data key="d0">28373</data>
    </edge>
    <edge source="JOR" target="ETH">
      <data key="d0">150964</data>
    </edge>
    <edge source="JOR" target="FRA">
      <data key="d0">80352</data>
    </edge>
    <edge source="JOR" target="PSE">
      <data key="d0">404547</data>
    </edge>
    <edge source="JOR" target="DEU">
      <data key="d0">486173</data>
    </edge>
    <edge source="JOR" target="HKG">
      <data key="d0">14663</data>
    </edge>
    <edge source="JOR" target="HUN">
      <data key="d0">24416</data>
    </edge>
    <edge source="JOR" target="ISR">
      <data key="d0">63311</data>
    </edge>
    <edge source="JOR" target="ITA">
      <data key="d0">130590</data>
    </edge>
    <edge source="JOR" target="JPN">
      <data key="d0">291398</data>
    </edge>
    <edge source="JOR" target="LBN">
      <data key="d0">413470</data>
    </edge>
    <edge source="JOR" target="MYS">
      <data key="d0">155148</data>
    </edge>
    <edge source="JOR" target="OMN">
      <data key="d0">13078</data>
    </edge>
    <edge source="JOR" target="NLD">
      <data key="d0">18479</data>
    </edge>
    <edge source="JOR" target="POL">
      <data key="d0">12779</data>
    </edge>
    <edge source="JOR" target="RUS">
      <data key="d0">113888</data>
    </edge>
    <edge source="JOR" target="SAU">
      <data key="d0">2115684</data>
    </edge>
    <edge source="JOR" target="SGP">
      <data key="d0">299074</data>
    </edge>
    <edge source="JOR" target="SVK">
      <data key="d0">47675</data>
    </edge>
    <edge source="JOR" target="ESP">
      <data key="d0">10578</data>
    </edge>
    <edge source="JOR" target="SWE">
      <data key="d0">27536</data>
    </edge>
    <edge source="JOR" target="ARE">
      <data key="d0">324568</data>
    </edge>
    <edge source="JOR" target="TUR">
      <data key="d0">508176</data>
    </edge>
    <edge source="JOR" target="UKR">
      <data key="d0">851424</data>
    </edge>
    <edge source="JOR" target="EGY">
      <data key="d0">14684</data>
    </edge>
    <edge source="JOR" target="GBR">
      <data key="d0">157488</data>
    </edge>
    <edge source="JOR" target="USA">
      <data key="d0">483570</data>
    </edge>
    <edge source="TUN" target="DZA">
      <data key="d0">83779</data>
    </edge>
    <edge source="TUN" target="ARG">
      <data key="d0">23425</data>
    </edge>
    <edge source="TUN" target="BEL">
      <data key="d0">316955</data>
    </edge>
    <edge source="TUN" target="CAN">
      <data key="d0">12279</data>
    </edge>
    <edge source="TUN" target="BEN">
      <data key="d0">20002</data>
    </edge>
    <edge source="TUN" target="FRA">
      <data key="d0">3170312</data>
    </edge>
    <edge source="TUN" target="DEU">
      <data key="d0">236608</data>
    </edge>
    <edge source="TUN" target="GRC">
      <data key="d0">45403</data>
    </edge>
    <edge source="TUN" target="ITA">
      <data key="d0">96932</data>
    </edge>
    <edge source="TUN" target="MAR">
      <data key="d0">157406</data>
    </edge>
    <edge source="TUN" target="NLD">
      <data key="d0">13680</data>
    </edge>
    <edge source="TUN" target="NOR">
      <data key="d0">12617</data>
    </edge>
    <edge source="TUN" target="POL">
      <data key="d0">132233</data>
    </edge>
    <edge source="TUN" target="ROU">
      <data key="d0">96525</data>
    </edge>
    <edge source="TUN" target="RUS">
      <data key="d0">567058</data>
    </edge>
    <edge source="TUN" target="SAU">
      <data key="d0">2016003</data>
    </edge>
    <edge source="TUN" target="SEN">
      <data key="d0">48824</data>
    </edge>
    <edge source="TUN" target="SGP">
      <data key="d0">51347</data>
    </edge>
    <edge source="TUN" target="ESP">
      <data key="d0">204776</data>
    </edge>
    <edge source="TUN" target="CHE">
      <data key="d0">507305</data>
    </edge>
    <edge source="TUN" target="ARE">
      <data key="d0">1220263</data>
    </edge>
    <edge source="TUN" target="UKR">
      <data key="d0">80911</data>
    </edge>
    <edge source="TUN" target="EGY">
      <data key="d0">594132</data>
    </edge>
    <edge source="TUN" target="GBR">
      <data key="d0">495044</data>
    </edge>
    <edge source="TUN" target="USA">
      <data key="d0">512486</data>
    </edge>
    <edge source="AZE" target="GEO">
      <data key="d0">84243</data>
    </edge>
    <edge source="AZE" target="RUS">
      <data key="d0">22976</data>
    </edge>
    <edge source="GEO" target="AZE">
      <data key="d0">25987</data>
    </edge>
    <edge source="GEO" target="AUT">
      <data key="d0">40400</data>
    </edge>
    <edge source="GEO" target="ARM">
      <data key="d0">30069</data>
    </edge>
    <edge source="GEO" target="BGR">
      <data key="d0">131083</data>
    </edge>
    <edge source="GEO" target="DEU">
      <data key="d0">342989</data>
    </edge>
    <edge source="GEO" target="RUS">
      <data key="d0">417979</data>
    </edge>
    <edge source="GEO" target="TUR">
      <data key="d0">164624</data>
    </edge>
    <edge source="RUS" target="AZE">
      <data key="d0">345485</data>
    </edge>
    <edge source="RUS" target="AUS">
      <data key="d0">484489</data>
    </edge>
    <edge source="RUS" target="AUT">
      <data key="d0">84429</data>
    </edge>
    <edge source="RUS" target="ARM">
      <data key="d0">286889</data>
    </edge>
    <edge source="RUS" target="BEL">
      <data key="d0">52073</data>
    </edge>
    <edge source="RUS" target="BGR">
      <data key="d0">116474</data>
    </edge>
    <edge source="RUS" target="CMR">
      <data key="d0">17006</data>
    </edge>
    <edge source="RUS" target="CHN">
      <data key="d0">12380</data>
    </edge>
    <edge source="RUS" target="CZE">
      <data key="d0">109586</data>
    </edge>
    <edge source="RUS" target="EST">
      <data key="d0">2910070</data>
    </edge>
    <edge source="RUS" target="FIN">
      <data key="d0">32219680</data>
    </edge>
    <edge source="RUS" target="FRA">
      <data key="d0">228760</data>
    </edge>
    <edge source="RUS" target="GEO">
      <data key="d0">111586</data>
    </edge>
    <edge source="RUS" target="DEU">
      <data key="d0">2874503</data>
    </edge>
    <edge source="RUS" target="HUN">
      <data key="d0">296172</data>
    </edge>
    <edge source="RUS" target="IDN">
      <data key="d0">148608</data>
    </edge>
    <edge source="RUS" target="ISR">
      <data key="d0">577152</data>
    </edge>
    <edge source="RUS" target="ITA">
      <data key="d0">174050</data>
    </edge>
    <edge source="RUS" target="JPN">
      <data key="d0">24088</data>
    </edge>
    <edge source="RUS" target="KAZ">
      <data key="d0">36165191</data>
    </edge>
    <edge source="RUS" target="KGZ">
      <data key="d0">2704581</data>
    </edge>
    <edge source="RUS" target="LVA">
      <data key="d0">2465917</data>
    </edge>
    <edge source="RUS" target="LTU">
      <data key="d0">1920373</data>
    </edge>
    <edge source="RUS" target="MDA">
      <data key="d0">794707</data>
    </edge>
    <edge source="RUS" target="NLD">
      <data key="d0">155217</data>
    </edge>
    <edge source="RUS" target="PAN">
      <data key="d0">38712</data>
    </edge>
    <edge source="RUS" target="POL">
      <data key="d0">503517</data>
    </edge>
    <edge source="RUS" target="ROU">
      <data key="d0">403598</data>
    </edge>
    <edge source="RUS" target="SVK">
      <data key="d0">38564</data>
    </edge>
    <edge source="RUS" target="ESP">
      <data key="d0">33550</data>
    </edge>
    <edge source="RUS" target="CHE">
      <data key="d0">550558</data>
    </edge>
    <edge source="RUS" target="ARE">
      <data key="d0">77746</data>
    </edge>
    <edge source="RUS" target="TUR">
      <data key="d0">25938435</data>
    </edge>
    <edge source="RUS" target="UKR">
      <data key="d0">18837708</data>
    </edge>
    <edge source="RUS" target="GBR">
      <data key="d0">75416</data>
    </edge>
    <edge source="RUS" target="USA">
      <data key="d0">10541947</data>
    </edge>
    <edge source="RUS" target="SRB">
      <data key="d0">92402</data>
    </edge>
    <edge source="ARG" target="AUS">
      <data key="d0">313332</data>
    </edge>
    <edge source="ARG" target="BEL">
      <data key="d0">252559</data>
    </edge>
    <edge source="ARG" target="BOL">
      <data key="d0">6640949</data>
    </edge>
    <edge source="ARG" target="BRA">
      <data key="d0">38862960</data>
    </edge>
    <edge source="ARG" target="CAN">
      <data key="d0">711717</data>
    </edge>
    <edge source="ARG" target="CHL">
      <data key="d0">45409777</data>
    </edge>
    <edge source="ARG" target="CHN">
      <data key="d0">33380</data>
    </edge>
    <edge source="ARG" target="COL">
      <data key="d0">3340681</data>
    </edge>
    <edge source="ARG" target="CRI">
      <data key="d0">108763</data>
    </edge>
    <edge source="ARG" target="ECU">
      <data key="d0">1008489</data>
    </edge>
    <edge source="ARG" target="SLV">
      <data key="d0">415177</data>
    </edge>
    <edge source="ARG" target="FRA">
      <data key="d0">637765</data>
    </edge>
    <edge source="ARG" target="DEU">
      <data key="d0">199742</data>
    </edge>
    <edge source="ARG" target="GTM">
      <data key="d0">157454</data>
    </edge>
    <edge source="ARG" target="HKG">
      <data key="d0">128985</data>
    </edge>
    <edge source="ARG" target="IDN">
      <data key="d0">12197</data>
    </edge>
    <edge source="ARG" target="IRL">
      <data key="d0">1259734</data>
    </edge>
    <edge source="ARG" target="ISR">
      <data key="d0">170795</data>
    </edge>
    <edge source="ARG" target="ITA">
      <data key="d0">83922</data>
    </edge>
    <edge source="ARG" target="JAM">
      <data key="d0">335597</data>
    </edge>
    <edge source="ARG" target="JPN">
      <data key="d0">228025</data>
    </edge>
    <edge source="ARG" target="KOR">
      <data key="d0">39582</data>
    </edge>
    <edge source="ARG" target="MYS">
      <data key="d0">80932</data>
    </edge>
    <edge source="ARG" target="MEX">
      <data key="d0">9499487</data>
    </edge>
    <edge source="ARG" target="NLD">
      <data key="d0">1359031</data>
    </edge>
    <edge source="ARG" target="PAN">
      <data key="d0">69219</data>
    </edge>
    <edge source="ARG" target="PRY">
      <data key="d0">20937070</data>
    </edge>
    <edge source="ARG" target="PER">
      <data key="d0">6570685</data>
    </edge>
    <edge source="ARG" target="PHL">
      <data key="d0">306484</data>
    </edge>
    <edge source="ARG" target="IND">
      <data key="d0">13215</data>
    </edge>
    <edge source="ARG" target="SGP">
      <data key="d0">75529</data>
    </edge>
    <edge source="ARG" target="ZAF">
      <data key="d0">1355110</data>
    </edge>
    <edge source="ARG" target="ESP">
      <data key="d0">686729</data>
    </edge>
    <edge source="ARG" target="CHE">
      <data key="d0">1853610</data>
    </edge>
    <edge source="ARG" target="THA">
      <data key="d0">94186</data>
    </edge>
    <edge source="ARG" target="ARE">
      <data key="d0">48067</data>
    </edge>
    <edge source="ARG" target="GBR">
      <data key="d0">10098738</data>
    </edge>
    <edge source="ARG" target="USA">
      <data key="d0">36885312</data>
    </edge>
    <edge source="ARG" target="URY">
      <data key="d0">42531107</data>
    </edge>
    <edge source="AUS" target="ARG">
      <data key="d0">18143</data>
    </edge>
    <edge source="AUS" target="AUT">
      <data key="d0">62247</data>
    </edge>
    <edge source="AUS" target="BEL">
      <data key="d0">204888</data>
    </edge>
    <edge source="AUS" target="BRA">
      <data key="d0">205800</data>
    </edge>
    <edge source="AUS" target="KHM">
      <data key="d0">17295</data>
    </edge>
    <edge source="AUS" target="CAN">
      <data key="d0">1094419</data>
    </edge>
    <edge source="AUS" target="LKA">
      <data key="d0">537012</data>
    </edge>
    <edge source="AUS" target="CHL">
      <data key="d0">285929</data>
    </edge>
    <edge source="AUS" target="CHN">
      <data key="d0">5066549</data>
    </edge>
    <edge source="AUS" target="COL">
      <data key="d0">56343</data>
    </edge>
    <edge source="AUS" target="CZE">
      <data key="d0">16846</data>
    </edge>
    <edge source="AUS" target="BEN">
      <data key="d0">13225</data>
    </edge>
    <edge source="AUS" target="DNK">
      <data key="d0">214382</data>
    </edge>
    <edge source="AUS" target="FIN">
      <data key="d0">155843</data>
    </edge>
    <edge source="AUS" target="FRA">
      <data key="d0">1071787</data>
    </edge>
    <edge source="AUS" target="DEU">
      <data key="d0">2022876</data>
    </edge>
    <edge source="AUS" target="GRC">
      <data key="d0">328371</data>
    </edge>
    <edge source="AUS" target="HKG">
      <data key="d0">15637294</data>
    </edge>
    <edge source="AUS" target="HUN">
      <data key="d0">20624</data>
    </edge>
    <edge source="AUS" target="IDN">
      <data key="d0">5451799</data>
    </edge>
    <edge source="AUS" target="IRL">
      <data key="d0">257559</data>
    </edge>
    <edge source="AUS" target="ISR">
      <data key="d0">26190</data>
    </edge>
    <edge source="AUS" target="ITA">
      <data key="d0">306763</data>
    </edge>
    <edge source="AUS" target="JPN">
      <data key="d0">5364853</data>
    </edge>
    <edge source="AUS" target="JOR">
      <data key="d0">21708</data>
    </edge>
    <edge source="AUS" target="KOR">
      <data key="d0">2991035</data>
    </edge>
    <edge source="AUS" target="LVA">
      <data key="d0">12807</data>
    </edge>
    <edge source="AUS" target="MYS">
      <data key="d0">9894544</data>
    </edge>
    <edge source="AUS" target="MUS">
      <data key="d0">36197</data>
    </edge>
    <edge source="AUS" target="MEX">
      <data key="d0">48124</data>
    </edge>
    <edge source="AUS" target="MOZ">
      <data key="d0">16595</data>
    </edge>
    <edge source="AUS" target="OMN">
      <data key="d0">271496</data>
    </edge>
    <edge source="AUS" target="NLD">
      <data key="d0">899308</data>
    </edge>
    <edge source="AUS" target="NZL">
      <data key="d0">77976882</data>
    </edge>
    <edge source="AUS" target="NOR">
      <data key="d0">119524</data>
    </edge>
    <edge source="AUS" target="PAK">
      <data key="d0">352887</data>
    </edge>
    <edge source="AUS" target="PHL">
      <data key="d0">6603159</data>
    </edge>
    <edge source="AUS" target="POL">
      <data key="d0">15082</data>
    </edge>
    <edge source="AUS" target="RUS">
      <data key="d0">92122</data>
    </edge>
    <edge source="AUS" target="SAU">
      <data key="d0">476807</data>
    </edge>
    <edge source="AUS" target="IND">
      <data key="d0">1405835</data>
    </edge>
    <edge source="AUS" target="SGP">
      <data key="d0">8763340</data>
    </edge>
    <edge source="AUS" target="VNM">
      <data key="d0">927389</data>
    </edge>
    <edge source="AUS" target="ZAF">
      <data key="d0">2105992</data>
    </edge>
    <edge source="AUS" target="ESP">
      <data key="d0">56206</data>
    </edge>
    <edge source="AUS" target="SWE">
      <data key="d0">207124</data>
    </edge>
    <edge source="AUS" target="CHE">
      <data key="d0">277100</data>
    </edge>
    <edge source="AUS" target="THA">
      <data key="d0">6702106</data>
    </edge>
    <edge source="AUS" target="ARE">
      <data key="d0">936343</data>
    </edge>
    <edge source="AUS" target="TUR">
      <data key="d0">84619</data>
    </edge>
    <edge source="AUS" target="UKR">
      <data key="d0">15595</data>
    </edge>
    <edge source="AUS" target="EGY">
      <data key="d0">12854</data>
    </edge>
    <edge source="AUS" target="GBR">
      <data key="d0">8559382</data>
    </edge>
    <edge source="AUS" target="USA">
      <data key="d0">28283468</data>
    </edge>
    <edge source="BEL" target="ALB">
      <data key="d0">30830</data>
    </edge>
    <edge source="BEL" target="DZA">
      <data key="d0">1390572</data>
    </edge>
    <edge source="BEL" target="AZE">
      <data key="d0">81420</data>
    </edge>
    <edge source="BEL" target="ARG">
      <data key="d0">2022029</data>
    </edge>
    <edge source="BEL" target="AUS">
      <data key="d0">6845331</data>
    </edge>
    <edge source="BEL" target="AUT">
      <data key="d0">24744653</data>
    </edge>
    <edge source="BEL" target="ARM">
      <data key="d0">11987</data>
    </edge>
    <edge source="BEL" target="BRA">
      <data key="d0">3172437</data>
    </edge>
    <edge source="BEL" target="BGR">
      <data key="d0">1152720</data>
    </edge>
    <edge source="BEL" target="BDI">
      <data key="d0">226668</data>
    </edge>
    <edge source="BEL" target="BLR">
      <data key="d0">267295</data>
    </edge>
    <edge source="BEL" target="KHM">
      <data key="d0">24232</data>
    </edge>
    <edge source="BEL" target="CMR">
      <data key="d0">1108416</data>
    </edge>
    <edge source="BEL" target="CAN">
      <data key="d0">5298060</data>
    </edge>
    <edge source="BEL" target="CAF">
      <data key="d0">38826</data>
    </edge>
    <edge source="BEL" target="CHL">
      <data key="d0">1512124</data>
    </edge>
    <edge source="BEL" target="CHN">
      <data key="d0">557824</data>
    </edge>
    <edge source="BEL" target="COL">
      <data key="d0">417091</data>
    </edge>
    <edge source="BEL" target="CRI">
      <data key="d0">87977</data>
    </edge>
    <edge source="BEL" target="HRV">
      <data key="d0">524230</data>
    </edge>
    <edge source="BEL" target="CZE">
      <data key="d0">18997838</data>
    </edge>
    <edge source="BEL" target="BEN">
      <data key="d0">728143</data>
    </edge>
    <edge source="BEL" target="DNK">
      <data key="d0">27136184</data>
    </edge>
    <edge source="BEL" target="ECU">
      <data key="d0">43261</data>
    </edge>
    <edge source="BEL" target="SLV">
      <data key="d0">58324</data>
    </edge>
    <edge source="BEL" target="ETH">
      <data key="d0">61521</data>
    </edge>
    <edge source="BEL" target="EST">
      <data key="d0">591375</data>
    </edge>
    <edge source="BEL" target="FIN">
      <data key="d0">18215425</data>
    </edge>
    <edge source="BEL" target="FRA">
      <data key="d0">373216239</data>
    </edge>
    <edge source="BEL" target="GEO">
      <data key="d0">26604</data>
    </edge>
    <edge source="BEL" target="GMB">
      <data key="d0">60006</data>
    </edge>
    <edge source="BEL" target="DEU">
      <data key="d0">247366243</data>
    </edge>
    <edge source="BEL" target="GHA">
      <data key="d0">75735</data>
    </edge>
    <edge source="BEL" target="GRC">
      <data key="d0">12417551</data>
    </edge>
    <edge source="BEL" target="GTM">
      <data key="d0">62988</data>
    </edge>
    <edge source="BEL" target="HND">
      <data key="d0">10009</data>
    </edge>
    <edge source="BEL" target="HKG">
      <data key="d0">3077450</data>
    </edge>
    <edge source="BEL" target="HUN">
      <data key="d0">4920243</data>
    </edge>
    <edge source="BEL" target="IDN">
      <data key="d0">688598</data>
    </edge>
    <edge source="BEL" target="IRL">
      <data key="d0">4520353</data>
    </edge>
    <edge source="BEL" target="ISR">
      <data key="d0">8971876</data>
    </edge>
    <edge source="BEL" target="ITA">
      <data key="d0">73275232</data>
    </edge>
    <edge source="BEL" target="CIV">
      <data key="d0">224504</data>
    </edge>
    <edge source="BEL" target="JPN">
      <data key="d0">79363793</data>
    </edge>
    <edge source="BEL" target="KAZ">
      <data key="d0">70008</data>
    </edge>
    <edge source="BEL" target="JOR">
      <data key="d0">570490</data>
    </edge>
    <edge source="BEL" target="KOR">
      <data key="d0">8173353</data>
    </edge>
    <edge source="BEL" target="LBN">
      <data key="d0">2567103</data>
    </edge>
    <edge source="BEL" target="LVA">
      <data key="d0">1344755</data>
    </edge>
    <edge source="BEL" target="LTU">
      <data key="d0">2042358</data>
    </edge>
    <edge source="BEL" target="MDG">
      <data key="d0">235924</data>
    </edge>
    <edge source="BEL" target="MYS">
      <data key="d0">738244</data>
    </edge>
    <edge source="BEL" target="MRT">
      <data key="d0">154665</data>
    </edge>
    <edge source="BEL" target="MUS">
      <data key="d0">86216</data>
    </edge>
    <edge source="BEL" target="MEX">
      <data key="d0">3278044</data>
    </edge>
    <edge source="BEL" target="MDA">
      <data key="d0">13136</data>
    </edge>
    <edge source="BEL" target="MAR">
      <data key="d0">1044403</data>
    </edge>
    <edge source="BEL" target="OMN">
      <data key="d0">270002</data>
    </edge>
    <edge source="BEL" target="NLD">
      <data key="d0">285629285</data>
    </edge>
    <edge source="BEL" target="NZL">
      <data key="d0">1170048</data>
    </edge>
    <edge source="BEL" target="NOR">
      <data key="d0">11070996</data>
    </edge>
    <edge source="BEL" target="PAK">
      <data key="d0">207512</data>
    </edge>
    <edge source="BEL" target="PAN">
      <data key="d0">124379</data>
    </edge>
    <edge source="BEL" target="PRY">
      <data key="d0">53074</data>
    </edge>
    <edge source="BEL" target="PER">
      <data key="d0">335083</data>
    </edge>
    <edge source="BEL" target="PHL">
      <data key="d0">426013</data>
    </edge>
    <edge source="BEL" target="POL">
      <data key="d0">23699912</data>
    </edge>
    <edge source="BEL" target="PRT">
      <data key="d0">13144066</data>
    </edge>
    <edge source="BEL" target="ROU">
      <data key="d0">2443240</data>
    </edge>
    <edge source="BEL" target="RUS">
      <data key="d0">10938241</data>
    </edge>
    <edge source="BEL" target="SAU">
      <data key="d0">1786498</data>
    </edge>
    <edge source="BEL" target="SEN">
      <data key="d0">720008</data>
    </edge>
    <edge source="BEL" target="IND">
      <data key="d0">203848</data>
    </edge>
    <edge source="BEL" target="SGP">
      <data key="d0">3112388</data>
    </edge>
    <edge source="BEL" target="SVK">
      <data key="d0">751396</data>
    </edge>
    <edge source="BEL" target="VNM">
      <data key="d0">493904</data>
    </edge>
    <edge source="BEL" target="SVN">
      <data key="d0">986136</data>
    </edge>
    <edge source="BEL" target="ZAF">
      <data key="d0">3990081</data>
    </edge>
    <edge source="BEL" target="ZWE">
      <data key="d0">103530</data>
    </edge>
    <edge source="BEL" target="ESP">
      <data key="d0">70641026</data>
    </edge>
    <edge source="BEL" target="SWE">
      <data key="d0">28994095</data>
    </edge>
    <edge source="BEL" target="CHE">
      <data key="d0">55608154</data>
    </edge>
    <edge source="BEL" target="THA">
      <data key="d0">1746346</data>
    </edge>
    <edge source="BEL" target="TGO">
      <data key="d0">45861</data>
    </edge>
    <edge source="BEL" target="ARE">
      <data key="d0">2645183</data>
    </edge>
    <edge source="BEL" target="TUN">
      <data key="d0">1354292</data>
    </edge>
    <edge source="BEL" target="TUR">
      <data key="d0">21749691</data>
    </edge>
    <edge source="BEL" target="UGA">
      <data key="d0">37407</data>
    </edge>
    <edge source="BEL" target="UKR">
      <data key="d0">1895970</data>
    </edge>
    <edge source="BEL" target="MKD">
      <data key="d0">149099</data>
    </edge>
    <edge source="BEL" target="EGY">
      <data key="d0">981252</data>
    </edge>
    <edge source="BEL" target="GBR">
      <data key="d0">208098079</data>
    </edge>
    <edge source="BEL" target="TZA">
      <data key="d0">46985</data>
    </edge>
    <edge source="BEL" target="USA">
      <data key="d0">88826479</data>
    </edge>
    <edge source="BEL" target="BFA">
      <data key="d0">26338</data>
    </edge>
    <edge source="BEL" target="URY">
      <data key="d0">40645</data>
    </edge>
    <edge source="BEL" target="SRB">
      <data key="d0">612541</data>
    </edge>
    <edge source="BOL" target="BRA">
      <data key="d0">20824</data>
    </edge>
    <edge source="BOL" target="CHL">
      <data key="d0">152946</data>
    </edge>
    <edge source="BOL" target="PER">
      <data key="d0">18745</data>
    </edge>
    <edge source="BOL" target="USA">
      <data key="d0">49459</data>
    </edge>
    <edge source="BRA" target="ARG">
      <data key="d0">66083420</data>
    </edge>
    <edge source="BRA" target="AUS">
      <data key="d0">511028</data>
    </edge>
    <edge source="BRA" target="AUT">
      <data key="d0">23042</data>
    </edge>
    <edge source="BRA" target="BEL">
      <data key="d0">1550407</data>
    </edge>
    <edge source="BRA" target="BOL">
      <data key="d0">9783392</data>
    </edge>
    <edge source="BRA" target="CAN">
      <data key="d0">1026347</data>
    </edge>
    <edge source="BRA" target="CHL">
      <data key="d0">20260916</data>
    </edge>
    <edge source="BRA" target="CHN">
      <data key="d0">251182</data>
    </edge>
    <edge source="BRA" target="COL">
      <data key="d0">4727467</data>
    </edge>
    <edge source="BRA" target="CRI">
      <data key="d0">1066467</data>
    </edge>
    <edge source="BRA" target="CZE">
      <data key="d0">1817274</data>
    </edge>
    <edge source="BRA" target="DNK">
      <data key="d0">299258</data>
    </edge>
    <edge source="BRA" target="ECU">
      <data key="d0">1240061</data>
    </edge>
    <edge source="BRA" target="SLV">
      <data key="d0">4504760</data>
    </edge>
    <edge source="BRA" target="FRA">
      <data key="d0">3915138</data>
    </edge>
    <edge source="BRA" target="DEU">
      <data key="d0">6301742</data>
    </edge>
    <edge source="BRA" target="GRC">
      <data key="d0">135993</data>
    </edge>
    <edge source="BRA" target="GTM">
      <data key="d0">871122</data>
    </edge>
    <edge source="BRA" target="HND">
      <data key="d0">17697</data>
    </edge>
    <edge source="BRA" target="HKG">
      <data key="d0">242903</data>
    </edge>
    <edge source="BRA" target="HUN">
      <data key="d0">1104370</data>
    </edge>
    <edge source="BRA" target="IDN">
      <data key="d0">633723</data>
    </edge>
    <edge source="BRA" target="IRL">
      <data key="d0">169702</data>
    </edge>
    <edge source="BRA" target="ISR">
      <data key="d0">515582</data>
    </edge>
    <edge source="BRA" target="ITA">
      <data key="d0">1369483</data>
    </edge>
    <edge source="BRA" target="JAM">
      <data key="d0">104721</data>
    </edge>
    <edge source="BRA" target="JPN">
      <data key="d0">4172757</data>
    </edge>
    <edge source="BRA" target="JOR">
      <data key="d0">46238</data>
    </edge>
    <edge source="BRA" target="KOR">
      <data key="d0">22631</data>
    </edge>
    <edge source="BRA" target="LBN">
      <data key="d0">97933</data>
    </edge>
    <edge source="BRA" target="MYS">
      <data key="d0">563943</data>
    </edge>
    <edge source="BRA" target="MEX">
      <data key="d0">3491745</data>
    </edge>
    <edge source="BRA" target="MOZ">
      <data key="d0">59313</data>
    </edge>
    <edge source="BRA" target="NLD">
      <data key="d0">4619215</data>
    </edge>
    <edge source="BRA" target="NZL">
      <data key="d0">19371</data>
    </edge>
    <edge source="BRA" target="PAN">
      <data key="d0">378628</data>
    </edge>
    <edge source="BRA" target="PRY">
      <data key="d0">22173580</data>
    </edge>
    <edge source="BRA" target="PER">
      <data key="d0">5788277</data>
    </edge>
    <edge source="BRA" target="PHL">
      <data key="d0">954149</data>
    </edge>
    <edge source="BRA" target="POL">
      <data key="d0">2391201</data>
    </edge>
    <edge source="BRA" target="PRT">
      <data key="d0">1914486</data>
    </edge>
    <edge source="BRA" target="ROU">
      <data key="d0">623168</data>
    </edge>
    <edge source="BRA" target="RUS">
      <data key="d0">1855070</data>
    </edge>
    <edge source="BRA" target="SAU">
      <data key="d0">85987</data>
    </edge>
    <edge source="BRA" target="IND">
      <data key="d0">331704</data>
    </edge>
    <edge source="BRA" target="SGP">
      <data key="d0">1430851</data>
    </edge>
    <edge source="BRA" target="VNM">
      <data key="d0">10846</data>
    </edge>
    <edge source="BRA" target="SVN">
      <data key="d0">657751</data>
    </edge>
    <edge source="BRA" target="ZAF">
      <data key="d0">1203020</data>
    </edge>
    <edge source="BRA" target="ZWE">
      <data key="d0">29098</data>
    </edge>
    <edge source="BRA" target="ESP">
      <data key="d0">833455</data>
    </edge>
    <edge source="BRA" target="SWE">
      <data key="d0">11757</data>
    </edge>
    <edge source="BRA" target="CHE">
      <data key="d0">1439651</data>
    </edge>
    <edge source="BRA" target="THA">
      <data key="d0">24613</data>
    </edge>
    <edge source="BRA" target="ARE">
      <data key="d0">242263</data>
    </edge>
    <edge source="BRA" target="TUR">
      <data key="d0">2180766</data>
    </edge>
    <edge source="BRA" target="EGY">
      <data key="d0">56929</data>
    </edge>
    <edge source="BRA" target="GBR">
      <data key="d0">2673807</data>
    </edge>
    <edge source="BRA" target="USA">
      <data key="d0">28909919</data>
    </edge>
    <edge source="BRA" target="URY">
      <data key="d0">7647073</data>
    </edge>
    <edge source="BRA" target="SRB">
      <data key="d0">151365</data>
    </edge>
    <edge source="CAN" target="DZA">
      <data key="d0">478077</data>
    </edge>
    <edge source="CAN" target="ARG">
      <data key="d0">1063302</data>
    </edge>
    <edge source="CAN" target="AUS">
      <data key="d0">3914062</data>
    </edge>
    <edge source="CAN" target="AUT">
      <data key="d0">86465</data>
    </edge>
    <edge source="CAN" target="BEL">
      <data key="d0">5484761</data>
    </edge>
    <edge source="CAN" target="BRA">
      <data key="d0">405325</data>
    </edge>
    <edge source="CAN" target="CHL">
      <data key="d0">1554864</data>
    </edge>
    <edge source="CAN" target="CHN">
      <data key="d0">1086400</data>
    </edge>
    <edge source="CAN" target="COL">
      <data key="d0">322058</data>
    </edge>
    <edge source="CAN" target="HRV">
      <data key="d0">16033</data>
    </edge>
    <edge source="CAN" target="CZE">
      <data key="d0">101882</data>
    </edge>
    <edge source="CAN" target="BEN">
      <data key="d0">127856</data>
    </edge>
    <edge source="CAN" target="DNK">
      <data key="d0">1754478</data>
    </edge>
    <edge source="CAN" target="ECU">
      <data key="d0">44090</data>
    </edge>
    <edge source="CAN" target="EST">
      <data key="d0">129414</data>
    </edge>
    <edge source="CAN" target="FIN">
      <data key="d0">158474</data>
    </edge>
    <edge source="CAN" target="FRA">
      <data key="d0">9956019</data>
    </edge>
    <edge source="CAN" target="GEO">
      <data key="d0">184318</data>
    </edge>
    <edge source="CAN" target="DEU">
      <data key="d0">3185855</data>
    </edge>
    <edge source="CAN" target="GHA">
      <data key="d0">19416</data>
    </edge>
    <edge source="CAN" target="GRC">
      <data key="d0">45010</data>
    </edge>
    <edge source="CAN" target="HKG">
      <data key="d0">9196100</data>
    </edge>
    <edge source="CAN" target="HUN">
      <data key="d0">57698</data>
    </edge>
    <edge source="CAN" target="IDN">
      <data key="d0">128520</data>
    </edge>
    <edge source="CAN" target="IRL">
      <data key="d0">257639</data>
    </edge>
    <edge source="CAN" target="ISR">
      <data key="d0">194927</data>
    </edge>
    <edge source="CAN" target="ITA">
      <data key="d0">1407891</data>
    </edge>
    <edge source="CAN" target="JAM">
      <data key="d0">115885</data>
    </edge>
    <edge source="CAN" target="JPN">
      <data key="d0">12922076</data>
    </edge>
    <edge source="CAN" target="JOR">
      <data key="d0">48439</data>
    </edge>
    <edge source="CAN" target="KOR">
      <data key="d0">1320788</data>
    </edge>
    <edge source="CAN" target="LBN">
      <data key="d0">265138</data>
    </edge>
    <edge source="CAN" target="LVA">
      <data key="d0">26612</data>
    </edge>
    <edge source="CAN" target="LTU">
      <data key="d0">34464</data>
    </edge>
    <edge source="CAN" target="MYS">
      <data key="d0">656312</data>
    </edge>
    <edge source="CAN" target="MEX">
      <data key="d0">534671</data>
    </edge>
    <edge source="CAN" target="MAR">
      <data key="d0">73788</data>
    </edge>
    <edge source="CAN" target="OMN">
      <data key="d0">286589</data>
    </edge>
    <edge source="CAN" target="NLD">
      <data key="d0">1521416</data>
    </edge>
    <edge source="CAN" target="NZL">
      <data key="d0">402270</data>
    </edge>
    <edge source="CAN" target="NOR">
      <data key="d0">159465</data>
    </edge>
    <edge source="CAN" target="PAK">
      <data key="d0">15360</data>
    </edge>
    <edge source="CAN" target="PAN">
      <data key="d0">29322</data>
    </edge>
    <edge source="CAN" target="PHL">
      <data key="d0">317575</data>
    </edge>
    <edge source="CAN" target="POL">
      <data key="d0">717904</data>
    </edge>
    <edge source="CAN" target="PRT">
      <data key="d0">330575</data>
    </edge>
    <edge source="CAN" target="ROU">
      <data key="d0">31056</data>
    </edge>
    <edge source="CAN" target="RUS">
      <data key="d0">31163</data>
    </edge>
    <edge source="CAN" target="SAU">
      <data key="d0">232225</data>
    </edge>
    <edge source="CAN" target="IND">
      <data key="d0">138173</data>
    </edge>
    <edge source="CAN" target="SGP">
      <data key="d0">1453691</data>
    </edge>
    <edge source="CAN" target="SVK">
      <data key="d0">69949</data>
    </edge>
    <edge source="CAN" target="VNM">
      <data key="d0">24614</data>
    </edge>
    <edge source="CAN" target="ZAF">
      <data key="d0">461080</data>
    </edge>
    <edge source="CAN" target="ESP">
      <data key="d0">871726</data>
    </edge>
    <edge source="CAN" target="SWE">
      <data key="d0">278117</data>
    </edge>
    <edge source="CAN" target="CHE">
      <data key="d0">2789396</data>
    </edge>
    <edge source="CAN" target="THA">
      <data key="d0">967716</data>
    </edge>
    <edge source="CAN" target="ARE">
      <data key="d0">497229</data>
    </edge>
    <edge source="CAN" target="TUN">
      <data key="d0">133120</data>
    </edge>
    <edge source="CAN" target="TUR">
      <data key="d0">499376</data>
    </edge>
    <edge source="CAN" target="UKR">
      <data key="d0">32514</data>
    </edge>
    <edge source="CAN" target="EGY">
      <data key="d0">286072</data>
    </edge>
    <edge source="CAN" target="GBR">
      <data key="d0">9904767</data>
    </edge>
    <edge source="CAN" target="TZA">
      <data key="d0">12658</data>
    </edge>
    <edge source="CAN" target="USA">
      <data key="d0">754808336</data>
    </edge>
    <edge source="CHL" target="ARG">
      <data key="d0">5761217</data>
    </edge>
    <edge source="CHL" target="AUS">
      <data key="d0">808206</data>
    </edge>
    <edge source="CHL" target="BOL">
      <data key="d0">9221044</data>
    </edge>
    <edge source="CHL" target="BRA">
      <data key="d0">4548441</data>
    </edge>
    <edge source="CHL" target="CHN">
      <data key="d0">77440</data>
    </edge>
    <edge source="CHL" target="COL">
      <data key="d0">4205845</data>
    </edge>
    <edge source="CHL" target="CRI">
      <data key="d0">138495</data>
    </edge>
    <edge source="CHL" target="ECU">
      <data key="d0">2172384</data>
    </edge>
    <edge source="CHL" target="SLV">
      <data key="d0">1916471</data>
    </edge>
    <edge source="CHL" target="FRA">
      <data key="d0">24035</data>
    </edge>
    <edge source="CHL" target="DEU">
      <data key="d0">28125</data>
    </edge>
    <edge source="CHL" target="GTM">
      <data key="d0">108987</data>
    </edge>
    <edge source="CHL" target="HND">
      <data key="d0">1512527</data>
    </edge>
    <edge source="CHL" target="HUN">
      <data key="d0">86556</data>
    </edge>
    <edge source="CHL" target="IRL">
      <data key="d0">47525</data>
    </edge>
    <edge source="CHL" target="ISR">
      <data key="d0">108171</data>
    </edge>
    <edge source="CHL" target="JPN">
      <data key="d0">23395</data>
    </edge>
    <edge source="CHL" target="KOR">
      <data key="d0">34036</data>
    </edge>
    <edge source="CHL" target="MEX">
      <data key="d0">5426512</data>
    </edge>
    <edge source="CHL" target="MOZ">
      <data key="d0">71343</data>
    </edge>
    <edge source="CHL" target="NIC">
      <data key="d0">80600</data>
    </edge>
    <edge source="CHL" target="PAN">
      <data key="d0">73279</data>
    </edge>
    <edge source="CHL" target="PRY">
      <data key="d0">1430143</data>
    </edge>
    <edge source="CHL" target="PER">
      <data key="d0">7167488</data>
    </edge>
    <edge source="CHL" target="PHL">
      <data key="d0">637055</data>
    </edge>
    <edge source="CHL" target="ZAF">
      <data key="d0">698718</data>
    </edge>
    <edge source="CHL" target="ESP">
      <data key="d0">39380</data>
    </edge>
    <edge source="CHL" target="TUR">
      <data key="d0">13346</data>
    </edge>
    <edge source="CHL" target="GBR">
      <data key="d0">184548</data>
    </edge>
    <edge source="CHL" target="USA">
      <data key="d0">2963343</data>
    </edge>
    <edge source="CHL" target="URY">
      <data key="d0">1597340</data>
    </edge>
    <edge source="CHN" target="DZA">
      <data key="d0">154484</data>
    </edge>
    <edge source="CHN" target="ARG">
      <data key="d0">798132</data>
    </edge>
    <edge source="CHN" target="AUS">
      <data key="d0">9663345</data>
    </edge>
    <edge source="CHN" target="AUT">
      <data key="d0">30427</data>
    </edge>
    <edge source="CHN" target="BEL">
      <data key="d0">1027022</data>
    </edge>
    <edge source="CHN" target="BOL">
      <data key="d0">15131</data>
    </edge>
    <edge source="CHN" target="BRA">
      <data key="d0">1285933</data>
    </edge>
    <edge source="CHN" target="BGR">
      <data key="d0">42689</data>
    </edge>
    <edge source="CHN" target="KHM">
      <data key="d0">415569</data>
    </edge>
    <edge source="CHN" target="CMR">
      <data key="d0">69830</data>
    </edge>
    <edge source="CHN" target="CAN">
      <data key="d0">1133057</data>
    </edge>
    <edge source="CHN" target="LKA">
      <data key="d0">68571</data>
    </edge>
    <edge source="CHN" target="CHL">
      <data key="d0">186866</data>
    </edge>
    <edge source="CHN" target="COL">
      <data key="d0">265472</data>
    </edge>
    <edge source="CHN" target="CRI">
      <data key="d0">25500</data>
    </edge>
    <edge source="CHN" target="HRV">
      <data key="d0">10538</data>
    </edge>
    <edge source="CHN" target="CZE">
      <data key="d0">265230</data>
    </edge>
    <edge source="CHN" target="BEN">
      <data key="d0">1624316</data>
    </edge>
    <edge source="CHN" target="DNK">
      <data key="d0">158760</data>
    </edge>
    <edge source="CHN" target="ECU">
      <data key="d0">448574</data>
    </edge>
    <edge source="CHN" target="ETH">
      <data key="d0">171823</data>
    </edge>
    <edge source="CHN" target="FIN">
      <data key="d0">333916</data>
    </edge>
    <edge source="CHN" target="FRA">
      <data key="d0">20158489</data>
    </edge>
    <edge source="CHN" target="GMB">
      <data key="d0">19704</data>
    </edge>
    <edge source="CHN" target="DEU">
      <data key="d0">5209919</data>
    </edge>
    <edge source="CHN" target="GHA">
      <data key="d0">944002</data>
    </edge>
    <edge source="CHN" target="GRC">
      <data key="d0">968461</data>
    </edge>
    <edge source="CHN" target="GTM">
      <data key="d0">43366</data>
    </edge>
    <edge source="CHN" target="HND">
      <data key="d0">18850</data>
    </edge>
    <edge source="CHN" target="HKG">
      <data key="d0">120807021</data>
    </edge>
    <edge source="CHN" target="HUN">
      <data key="d0">332498</data>
    </edge>
    <edge source="CHN" target="IDN">
      <data key="d0">10363704</data>
    </edge>
    <edge source="CHN" target="IRL">
      <data key="d0">170605</data>
    </edge>
    <edge source="CHN" target="ISR">
      <data key="d0">809774</data>
    </edge>
    <edge source="CHN" target="ITA">
      <data key="d0">3308033</data>
    </edge>
    <edge source="CHN" target="CIV">
      <data key="d0">163213</data>
    </edge>
    <edge source="CHN" target="JAM">
      <data key="d0">272702</data>
    </edge>
    <edge source="CHN" target="JPN">
      <data key="d0">34724605</data>
    </edge>
    <edge source="CHN" target="KAZ">
      <data key="d0">681200</data>
    </edge>
    <edge source="CHN" target="JOR">
      <data key="d0">1152076</data>
    </edge>
    <edge source="CHN" target="KOR">
      <data key="d0">4936790</data>
    </edge>
    <edge source="CHN" target="KGZ">
      <data key="d0">92217</data>
    </edge>
    <edge source="CHN" target="LBN">
      <data key="d0">348467</data>
    </edge>
    <edge source="CHN" target="LVA">
      <data key="d0">13029</data>
    </edge>
    <edge source="CHN" target="MDG">
      <data key="d0">118393</data>
    </edge>
    <edge source="CHN" target="MYS">
      <data key="d0">16526180</data>
    </edge>
    <edge source="CHN" target="MRT">
      <data key="d0">355649</data>
    </edge>
    <edge source="CHN" target="MUS">
      <data key="d0">85874</data>
    </edge>
    <edge source="CHN" target="MEX">
      <data key="d0">1066478</data>
    </edge>
    <edge source="CHN" target="MAR">
      <data key="d0">653384</data>
    </edge>
    <edge source="CHN" target="MOZ">
      <data key="d0">19431</data>
    </edge>
    <edge source="CHN" target="OMN">
      <data key="d0">33158</data>
    </edge>
    <edge source="CHN" target="NAM">
      <data key="d0">21625</data>
    </edge>
    <edge source="CHN" target="NLD">
      <data key="d0">4445536</data>
    </edge>
    <edge source="CHN" target="NZL">
      <data key="d0">551897</data>
    </edge>
    <edge source="CHN" target="NOR">
      <data key="d0">244655</data>
    </edge>
    <edge source="CHN" target="PAK">
      <data key="d0">1654893</data>
    </edge>
    <edge source="CHN" target="PAN">
      <data key="d0">1166798</data>
    </edge>
    <edge source="CHN" target="PRY">
      <data key="d0">1068976</data>
    </edge>
    <edge source="CHN" target="PHL">
      <data key="d0">8730314</data>
    </edge>
    <edge source="CHN" target="POL">
      <data key="d0">755071</data>
    </edge>
    <edge source="CHN" target="PRT">
      <data key="d0">23988</data>
    </edge>
    <edge source="CHN" target="ROU">
      <data key="d0">397344</data>
    </edge>
    <edge source="CHN" target="RUS">
      <data key="d0">7653378</data>
    </edge>
    <edge source="CHN" target="SAU">
      <data key="d0">1862155</data>
    </edge>
    <edge source="CHN" target="IND">
      <data key="d0">2484411</data>
    </edge>
    <edge source="CHN" target="SGP">
      <data key="d0">12042260</data>
    </edge>
    <edge source="CHN" target="VNM">
      <data key="d0">1469123</data>
    </edge>
    <edge source="CHN" target="ZAF">
      <data key="d0">552654</data>
    </edge>
    <edge source="CHN" target="ESP">
      <data key="d0">3534813</data>
    </edge>
    <edge source="CHN" target="SWE">
      <data key="d0">190503</data>
    </edge>
    <edge source="CHN" target="CHE">
      <data key="d0">428174</data>
    </edge>
    <edge source="CHN" target="THA">
      <data key="d0">7203883</data>
    </edge>
    <edge source="CHN" target="TGO">
      <data key="d0">160575</data>
    </edge>
    <edge source="CHN" target="ARE">
      <data key="d0">15984565</data>
    </edge>
    <edge source="CHN" target="TUN">
      <data key="d0">144926</data>
    </edge>
    <edge source="CHN" target="TUR">
      <data key="d0">542864</data>
    </edge>
    <edge source="CHN" target="UGA">
      <data key="d0">118988</data>
    </edge>
    <edge source="CHN" target="UKR">
      <data key="d0">99168</data>
    </edge>
    <edge source="CHN" target="MKD">
      <data key="d0">12696</data>
    </edge>
    <edge source="CHN" target="EGY">
      <data key="d0">104146</data>
    </edge>
    <edge source="CHN" target="GBR">
      <data key="d0">20558448</data>
    </edge>
    <edge source="CHN" target="TZA">
      <data key="d0">311685</data>
    </edge>
    <edge source="CHN" target="USA">
      <data key="d0">72664561</data>
    </edge>
    <edge source="CHN" target="URY">
      <data key="d0">565477</data>
    </edge>
    <edge source="COL" target="ARG">
      <data key="d0">99319</data>
    </edge>
    <edge source="COL" target="AUS">
      <data key="d0">34308</data>
    </edge>
    <edge source="COL" target="BOL">
      <data key="d0">1169945</data>
    </edge>
    <edge source="COL" target="BRA">
      <data key="d0">299219</data>
    </edge>
    <edge source="COL" target="CHL">
      <data key="d0">2807431</data>
    </edge>
    <edge source="COL" target="CRI">
      <data key="d0">1495334</data>
    </edge>
    <edge source="COL" target="ECU">
      <data key="d0">16487384</data>
    </edge>
    <edge source="COL" target="SLV">
      <data key="d0">1735531</data>
    </edge>
    <edge source="COL" target="DEU">
      <data key="d0">173257</data>
    </edge>
    <edge source="COL" target="GRC">
      <data key="d0">24060</data>
    </edge>
    <edge source="COL" target="GTM">
      <data key="d0">5289059</data>
    </edge>
    <edge source="COL" target="HND">
      <data key="d0">1632876</data>
    </edge>
    <edge source="COL" target="MEX">
      <data key="d0">2426403</data>
    </edge>
    <edge source="COL" target="NLD">
      <data key="d0">11397</data>
    </edge>
    <edge source="COL" target="NIC">
      <data key="d0">58182</data>
    </edge>
    <edge source="COL" target="PAN">
      <data key="d0">2776255</data>
    </edge>
    <edge source="COL" target="PRY">
      <data key="d0">62908</data>
    </edge>
    <edge source="COL" target="PER">
      <data key="d0">11274682</data>
    </edge>
    <edge source="COL" target="ESP">
      <data key="d0">23513</data>
    </edge>
    <edge source="COL" target="CHE">
      <data key="d0">41020</data>
    </edge>
    <edge source="COL" target="GBR">
      <data key="d0">20851</data>
    </edge>
    <edge source="COL" target="USA">
      <data key="d0">509575</data>
    </edge>
    <edge source="COL" target="URY">
      <data key="d0">16976</data>
    </edge>
    <edge source="CRI" target="CMR">
      <data key="d0">14138</data>
    </edge>
    <edge source="CRI" target="CHL">
      <data key="d0">44355</data>
    </edge>
    <edge source="CRI" target="COL">
      <data key="d0">101444</data>
    </edge>
    <edge source="CRI" target="ECU">
      <data key="d0">71339</data>
    </edge>
    <edge source="CRI" target="SLV">
      <data key="d0">2145522</data>
    </edge>
    <edge source="CRI" target="GTM">
      <data key="d0">1814278</data>
    </edge>
    <edge source="CRI" target="HND">
      <data key="d0">1811558</data>
    </edge>
    <edge source="CRI" target="ITA">
      <data key="d0">10858</data>
    </edge>
    <edge source="CRI" target="JAM">
      <data key="d0">3835958</data>
    </edge>
    <edge source="CRI" target="JPN">
      <data key="d0">154900</data>
    </edge>
    <edge source="CRI" target="MEX">
      <data key="d0">361389</data>
    </edge>
    <edge source="CRI" target="NLD">
      <data key="d0">14439</data>
    </edge>
    <edge source="CRI" target="NIC">
      <data key="d0">3344616</data>
    </edge>
    <edge source="CRI" target="PAN">
      <data key="d0">1850635</data>
    </edge>
    <edge source="CRI" target="CHE">
      <data key="d0">437758</data>
    </edge>
    <edge source="CRI" target="GBR">
      <data key="d0">120960</data>
    </edge>
    <edge source="CRI" target="USA">
      <data key="d0">1307854</data>
    </edge>
    <edge source="ECU" target="BOL">
      <data key="d0">22521</data>
    </edge>
    <edge source="ECU" target="BRA">
      <data key="d0">454400</data>
    </edge>
    <edge source="ECU" target="CHL">
      <data key="d0">14543</data>
    </edge>
    <edge source="ECU" target="COL">
      <data key="d0">3144124</data>
    </edge>
    <edge source="ECU" target="DEU">
      <data key="d0">33009</data>
    </edge>
    <edge source="ECU" target="JPN">
      <data key="d0">18000</data>
    </edge>
    <edge source="ECU" target="NLD">
      <data key="d0">15369</data>
    </edge>
    <edge source="ECU" target="PAN">
      <data key="d0">61848</data>
    </edge>
    <edge source="ECU" target="PRY">
      <data key="d0">105527</data>
    </edge>
    <edge source="ECU" target="PER">
      <data key="d0">7226635</data>
    </edge>
    <edge source="ECU" target="GBR">
      <data key="d0">45507</data>
    </edge>
    <edge source="ECU" target="USA">
      <data key="d0">109322</data>
    </edge>
    <edge source="SLV" target="CRI">
      <data key="d0">11080846</data>
    </edge>
    <edge source="SLV" target="GTM">
      <data key="d0">7960641</data>
    </edge>
    <edge source="SLV" target="HND">
      <data key="d0">16414809</data>
    </edge>
    <edge source="SLV" target="JOR">
      <data key="d0">15500</data>
    </edge>
    <edge source="SLV" target="MEX">
      <data key="d0">66425</data>
    </edge>
    <edge source="SLV" target="NIC">
      <data key="d0">13403464</data>
    </edge>
    <edge source="SLV" target="PAN">
      <data key="d0">3173319</data>
    </edge>
    <edge source="SLV" target="GBR">
      <data key="d0">18818</data>
    </edge>
    <edge source="SLV" target="USA">
      <data key="d0">156438</data>
    </edge>
    <edge source="DEU" target="ALB">
      <data key="d0">309000</data>
    </edge>
    <edge source="DEU" target="DZA">
      <data key="d0">3816000</data>
    </edge>
    <edge source="DEU" target="AZE">
      <data key="d0">2370000</data>
    </edge>
    <edge source="DEU" target="ARG">
      <data key="d0">19206000</data>
    </edge>
    <edge source="DEU" target="AUS">
      <data key="d0">37207000</data>
    </edge>
    <edge source="DEU" target="AUT">
      <data key="d0">245327000</data>
    </edge>
    <edge source="DEU" target="ARM">
      <data key="d0">1210000</data>
    </edge>
    <edge source="DEU" target="BEL">
      <data key="d0">211989000</data>
    </edge>
    <edge source="DEU" target="BOL">
      <data key="d0">1126000</data>
    </edge>
    <edge source="DEU" target="BRA">
      <data key="d0">45897000</data>
    </edge>
    <edge source="DEU" target="BGR">
      <data key="d0">13579000</data>
    </edge>
    <edge source="DEU" target="BDI">
      <data key="d0">85000</data>
    </edge>
    <edge source="DEU" target="BLR">
      <data key="d0">5870000</data>
    </edge>
    <edge source="DEU" target="KHM">
      <data key="d0">31000</data>
    </edge>
    <edge source="DEU" target="CMR">
      <data key="d0">379000</data>
    </edge>
    <edge source="DEU" target="CAN">
      <data key="d0">32122000</data>
    </edge>
    <edge source="DEU" target="LKA">
      <data key="d0">1167000</data>
    </edge>
    <edge source="DEU" target="CHL">
      <data key="d0">10822000</data>
    </edge>
    <edge source="DEU" target="CHN">
      <data key="d0">28376000</data>
    </edge>
    <edge source="DEU" target="COL">
      <data key="d0">10261000</data>
    </edge>
    <edge source="DEU" target="CRI">
      <data key="d0">1625000</data>
    </edge>
    <edge source="DEU" target="HRV">
      <data key="d0">17832000</data>
    </edge>
    <edge source="DEU" target="CZE">
      <data key="d0">106208000</data>
    </edge>
    <edge source="DEU" target="BEN">
      <data key="d0">1205000</data>
    </edge>
    <edge source="DEU" target="DNK">
      <data key="d0">81109000</data>
    </edge>
    <edge source="DEU" target="ECU">
      <data key="d0">3494000</data>
    </edge>
    <edge source="DEU" target="SLV">
      <data key="d0">1450000</data>
    </edge>
    <edge source="DEU" target="ETH">
      <data key="d0">419000</data>
    </edge>
    <edge source="DEU" target="EST">
      <data key="d0">5740000</data>
    </edge>
    <edge source="DEU" target="FIN">
      <data key="d0">43876000</data>
    </edge>
    <edge source="DEU" target="FRA">
      <data key="d0">481717000</data>
    </edge>
    <edge source="DEU" target="GEO">
      <data key="d0">1733000</data>
    </edge>
    <edge source="DEU" target="GMB">
      <data key="d0">50000</data>
    </edge>
    <edge source="DEU" target="PSE">
      <data key="d0">381000</data>
    </edge>
    <edge source="DEU" target="GHA">
      <data key="d0">1081000</data>
    </edge>
    <edge source="DEU" target="GRC">
      <data key="d0">88388000</data>
    </edge>
    <edge source="DEU" target="GTM">
      <data key="d0">2192000</data>
    </edge>
    <edge source="DEU" target="HND">
      <data key="d0">385000</data>
    </edge>
    <edge source="DEU" target="HKG">
      <data key="d0">49369000</data>
    </edge>
    <edge source="DEU" target="HUN">
      <data key="d0">63389000</data>
    </edge>
    <edge source="DEU" target="IDN">
      <data key="d0">16499000</data>
    </edge>
    <edge source="DEU" target="IRL">
      <data key="d0">12188000</data>
    </edge>
    <edge source="DEU" target="ISR">
      <data key="d0">36127000</data>
    </edge>
    <edge source="DEU" target="ITA">
      <data key="d0">319236000</data>
    </edge>
    <edge source="DEU" target="CIV">
      <data key="d0">1971000</data>
    </edge>
    <edge source="DEU" target="JAM">
      <data key="d0">324000</data>
    </edge>
    <edge source="DEU" target="JPN">
      <data key="d0">79754000</data>
    </edge>
    <edge source="DEU" target="KAZ">
      <data key="d0">7207000</data>
    </edge>
    <edge source="DEU" target="JOR">
      <data key="d0">6651000</data>
    </edge>
    <edge source="DEU" target="KOR">
      <data key="d0">56605000</data>
    </edge>
    <edge source="DEU" target="KGZ">
      <data key="d0">490000</data>
    </edge>
    <edge source="DEU" target="LBN">
      <data key="d0">6613000</data>
    </edge>
    <edge source="DEU" target="LVA">
      <data key="d0">12210000</data>
    </edge>
    <edge source="DEU" target="LTU">
      <data key="d0">10113000</data>
    </edge>
    <edge source="DEU" target="MDG">
      <data key="d0">268000</data>
    </edge>
    <edge source="DEU" target="MWI">
      <data key="d0">57000</data>
    </edge>
    <edge source="DEU" target="MYS">
      <data key="d0">9635000</data>
    </edge>
    <edge source="DEU" target="MRT">
      <data key="d0">105000</data>
    </edge>
    <edge source="DEU" target="MUS">
      <data key="d0">1425000</data>
    </edge>
    <edge source="DEU" target="MEX">
      <data key="d0">15394000</data>
    </edge>
    <edge source="DEU" target="MDA">
      <data key="d0">1958000</data>
    </edge>
    <edge source="DEU" target="MAR">
      <data key="d0">6510000</data>
    </edge>
    <edge source="DEU" target="MOZ">
      <data key="d0">12000</data>
    </edge>
    <edge source="DEU" target="OMN">
      <data key="d0">5439000</data>
    </edge>
    <edge source="DEU" target="NAM">
      <data key="d0">181000</data>
    </edge>
    <edge source="DEU" target="NLD">
      <data key="d0">281171000</data>
    </edge>
    <edge source="DEU" target="NZL">
      <data key="d0">5608000</data>
    </edge>
    <edge source="DEU" target="NIC">
      <data key="d0">128000</data>
    </edge>
    <edge source="DEU" target="NOR">
      <data key="d0">43411000</data>
    </edge>
    <edge source="DEU" target="PAK">
      <data key="d0">9070000</data>
    </edge>
    <edge source="DEU" target="PAN">
      <data key="d0">13465000</data>
    </edge>
    <edge source="DEU" target="PRY">
      <data key="d0">2327000</data>
    </edge>
    <edge source="DEU" target="PER">
      <data key="d0">6624000</data>
    </edge>
    <edge source="DEU" target="PHL">
      <data key="d0">9643000</data>
    </edge>
    <edge source="DEU" target="POL">
      <data key="d0">149451000</data>
    </edge>
    <edge source="DEU" target="PRT">
      <data key="d0">46191000</data>
    </edge>
    <edge source="DEU" target="ROU">
      <data key="d0">22236000</data>
    </edge>
    <edge source="DEU" target="RUS">
      <data key="d0">158718000</data>
    </edge>
    <edge source="DEU" target="SAU">
      <data key="d0">58120000</data>
    </edge>
    <edge source="DEU" target="SEN">
      <data key="d0">745000</data>
    </edge>
    <edge source="DEU" target="IND">
      <data key="d0">12015000</data>
    </edge>
    <edge source="DEU" target="SGP">
      <data key="d0">34084000</data>
    </edge>
    <edge source="DEU" target="SVK">
      <data key="d0">11831000</data>
    </edge>
    <edge source="DEU" target="VNM">
      <data key="d0">3754000</data>
    </edge>
    <edge source="DEU" target="SVN">
      <data key="d0">23276000</data>
    </edge>
    <edge source="DEU" target="ZAF">
      <data key="d0">25847000</data>
    </edge>
    <edge source="DEU" target="ZWE">
      <data key="d0">691000</data>
    </edge>
    <edge source="DEU" target="ESP">
      <data key="d0">197038000</data>
    </edge>
    <edge source="DEU" target="SWE">
      <data key="d0">76668000</data>
    </edge>
    <edge source="DEU" target="CHE">
      <data key="d0">203931000</data>
    </edge>
    <edge source="DEU" target="THA">
      <data key="d0">13550000</data>
    </edge>
    <edge source="DEU" target="ARE">
      <data key="d0">37219000</data>
    </edge>
    <edge source="DEU" target="TUN">
      <data key="d0">4946000</data>
    </edge>
    <edge source="DEU" target="TUR">
      <data key="d0">86653000</data>
    </edge>
    <edge source="DEU" target="UGA">
      <data key="d0">164000</data>
    </edge>
    <edge source="DEU" target="UKR">
      <data key="d0">33605000</data>
    </edge>
    <edge source="DEU" target="MKD">
      <data key="d0">4800000</data>
    </edge>
    <edge source="DEU" target="EGY">
      <data key="d0">21634000</data>
    </edge>
    <edge source="DEU" target="GBR">
      <data key="d0">346281000</data>
    </edge>
    <edge source="DEU" target="TZA">
      <data key="d0">1219000</data>
    </edge>
    <edge source="DEU" target="USA">
      <data key="d0">236231000</data>
    </edge>
    <edge source="DEU" target="BFA">
      <data key="d0">24000</data>
    </edge>
    <edge source="DEU" target="URY">
      <data key="d0">8671000</data>
    </edge>
    <edge source="DEU" target="SRB">
      <data key="d0">6798000</data>
    </edge>
    <edge source="GTM" target="CAN">
      <data key="d0">450127</data>
    </edge>
    <edge source="GTM" target="CHL">
      <data key="d0">31120</data>
    </edge>
    <edge source="GTM" target="COL">
      <data key="d0">21591</data>
    </edge>
    <edge source="GTM" target="CRI">
      <data key="d0">15905011</data>
    </edge>
    <edge source="GTM" target="ECU">
      <data key="d0">101294</data>
    </edge>
    <edge source="GTM" target="SLV">
      <data key="d0">29318991</data>
    </edge>
    <edge source="GTM" target="FRA">
      <data key="d0">215666</data>
    </edge>
    <edge source="GTM" target="DEU">
      <data key="d0">169747</data>
    </edge>
    <edge source="GTM" target="HND">
      <data key="d0">18381885</data>
    </edge>
    <edge source="GTM" target="ITA">
      <data key="d0">118189</data>
    </edge>
    <edge source="GTM" target="JAM">
      <data key="d0">1751603</data>
    </edge>
    <edge source="GTM" target="MEX">
      <data key="d0">186971</data>
    </edge>
    <edge source="GTM" target="NLD">
      <data key="d0">402510</data>
    </edge>
    <edge source="GTM" target="NIC">
      <data key="d0">13108455</data>
    </edge>
    <edge source="GTM" target="PAN">
      <data key="d0">9174869</data>
    </edge>
    <edge source="GTM" target="PER">
      <data key="d0">446073</data>
    </edge>
    <edge source="GTM" target="ESP">
      <data key="d0">51055</data>
    </edge>
    <edge source="GTM" target="CHE">
      <data key="d0">182740</data>
    </edge>
    <edge source="GTM" target="GBR">
      <data key="d0">26728</data>
    </edge>
    <edge source="GTM" target="USA">
      <data key="d0">17896117</data>
    </edge>
    <edge source="HKG" target="ARG">
      <data key="d0">416313</data>
    </edge>
    <edge source="HKG" target="AUS">
      <data key="d0">10253116</data>
    </edge>
    <edge source="HKG" target="AUT">
      <data key="d0">271134</data>
    </edge>
    <edge source="HKG" target="BEL">
      <data key="d0">1118505</data>
    </edge>
    <edge source="HKG" target="BRA">
      <data key="d0">282949</data>
    </edge>
    <edge source="HKG" target="BGR">
      <data key="d0">21470</data>
    </edge>
    <edge source="HKG" target="KHM">
      <data key="d0">450079</data>
    </edge>
    <edge source="HKG" target="CAN">
      <data key="d0">3716049</data>
    </edge>
    <edge source="HKG" target="LKA">
      <data key="d0">435976</data>
    </edge>
    <edge source="HKG" target="CHL">
      <data key="d0">476337</data>
    </edge>
    <edge source="HKG" target="CHN">
      <data key="d0">207130701</data>
    </edge>
    <edge source="HKG" target="COL">
      <data key="d0">44591</data>
    </edge>
    <edge source="HKG" target="CRI">
      <data key="d0">51133</data>
    </edge>
    <edge source="HKG" target="HRV">
      <data key="d0">111489</data>
    </edge>
    <edge source="HKG" target="CZE">
      <data key="d0">104628</data>
    </edge>
    <edge source="HKG" target="DNK">
      <data key="d0">1037497</data>
    </edge>
    <edge source="HKG" target="ECU">
      <data key="d0">69380</data>
    </edge>
    <edge source="HKG" target="FIN">
      <data key="d0">262799</data>
    </edge>
    <edge source="HKG" target="FRA">
      <data key="d0">6915706</data>
    </edge>
    <edge source="HKG" target="DEU">
      <data key="d0">6675691</data>
    </edge>
    <edge source="HKG" target="GHA">
      <data key="d0">128938</data>
    </edge>
    <edge source="HKG" target="GRC">
      <data key="d0">158664</data>
    </edge>
    <edge source="HKG" target="GTM">
      <data key="d0">192830</data>
    </edge>
    <edge source="HKG" target="HND">
      <data key="d0">23370</data>
    </edge>
    <edge source="HKG" target="HUN">
      <data key="d0">65709</data>
    </edge>
    <edge source="HKG" target="IDN">
      <data key="d0">12717514</data>
    </edge>
    <edge source="HKG" target="IRL">
      <data key="d0">294359</data>
    </edge>
    <edge source="HKG" target="ISR">
      <data key="d0">171572</data>
    </edge>
    <edge source="HKG" target="ITA">
      <data key="d0">2149136</data>
    </edge>
    <edge source="HKG" target="CIV">
      <data key="d0">55855</data>
    </edge>
    <edge source="HKG" target="JAM">
      <data key="d0">95748</data>
    </edge>
    <edge source="HKG" target="JPN">
      <data key="d0">28459404</data>
    </edge>
    <edge source="HKG" target="JOR">
      <data key="d0">60724</data>
    </edge>
    <edge source="HKG" target="KOR">
      <data key="d0">9937887</data>
    </edge>
    <edge source="HKG" target="LBN">
      <data key="d0">37532</data>
    </edge>
    <edge source="HKG" target="LVA">
      <data key="d0">53572</data>
    </edge>
    <edge source="HKG" target="MDG">
      <data key="d0">52469</data>
    </edge>
    <edge source="HKG" target="MYS">
      <data key="d0">10931085</data>
    </edge>
    <edge source="HKG" target="MUS">
      <data key="d0">321424</data>
    </edge>
    <edge source="HKG" target="MEX">
      <data key="d0">535579</data>
    </edge>
    <edge source="HKG" target="MAR">
      <data key="d0">80044</data>
    </edge>
    <edge source="HKG" target="MOZ">
      <data key="d0">15677</data>
    </edge>
    <edge source="HKG" target="OMN">
      <data key="d0">22617</data>
    </edge>
    <edge source="HKG" target="NLD">
      <data key="d0">3068199</data>
    </edge>
    <edge source="HKG" target="NZL">
      <data key="d0">2120204</data>
    </edge>
    <edge source="HKG" target="NOR">
      <data key="d0">474956</data>
    </edge>
    <edge source="HKG" target="PAK">
      <data key="d0">483280</data>
    </edge>
    <edge source="HKG" target="PAN">
      <data key="d0">1071454</data>
    </edge>
    <edge source="HKG" target="PRY">
      <data key="d0">1485535</data>
    </edge>
    <edge source="HKG" target="PER">
      <data key="d0">45191</data>
    </edge>
    <edge source="HKG" target="PHL">
      <data key="d0">16757910</data>
    </edge>
    <edge source="HKG" target="PRT">
      <data key="d0">82852</data>
    </edge>
    <edge source="HKG" target="RUS">
      <data key="d0">44397</data>
    </edge>
    <edge source="HKG" target="SAU">
      <data key="d0">669548</data>
    </edge>
    <edge source="HKG" target="SEN">
      <data key="d0">110217</data>
    </edge>
    <edge source="HKG" target="IND">
      <data key="d0">633853</data>
    </edge>
    <edge source="HKG" target="SGP">
      <data key="d0">14871346</data>
    </edge>
    <edge source="HKG" target="SVK">
      <data key="d0">12439</data>
    </edge>
    <edge source="HKG" target="VNM">
      <data key="d0">3473021</data>
    </edge>
    <edge source="HKG" target="ZAF">
      <data key="d0">670847</data>
    </edge>
    <edge source="HKG" target="ESP">
      <data key="d0">1755462</data>
    </edge>
    <edge source="HKG" target="SWE">
      <data key="d0">946178</data>
    </edge>
    <edge source="HKG" target="CHE">
      <data key="d0">867351</data>
    </edge>
    <edge source="HKG" target="THA">
      <data key="d0">16137403</data>
    </edge>
    <edge source="HKG" target="TGO">
      <data key="d0">18377</data>
    </edge>
    <edge source="HKG" target="ARE">
      <data key="d0">14555883</data>
    </edge>
    <edge source="HKG" target="TUN">
      <data key="d0">20615</data>
    </edge>
    <edge source="HKG" target="TUR">
      <data key="d0">206304</data>
    </edge>
    <edge source="HKG" target="EGY">
      <data key="d0">298207</data>
    </edge>
    <edge source="HKG" target="GBR">
      <data key="d0">19489925</data>
    </edge>
    <edge source="HKG" target="TZA">
      <data key="d0">12908</data>
    </edge>
    <edge source="HKG" target="USA">
      <data key="d0">70669820</data>
    </edge>
    <edge source="HKG" target="BFA">
      <data key="d0">56566</data>
    </edge>
    <edge source="HKG" target="URY">
      <data key="d0">49441</data>
    </edge>
    <edge source="HKG" target="SRB">
      <data key="d0">19051</data>
    </edge>
    <edge source="IDN" target="DZA">
      <data key="d0">65244</data>
    </edge>
    <edge source="IDN" target="AZE">
      <data key="d0">31651</data>
    </edge>
    <edge source="IDN" target="AUS">
      <data key="d0">3869776</data>
    </edge>
    <edge source="IDN" target="AUT">
      <data key="d0">14844</data>
    </edge>
    <edge source="IDN" target="BEL">
      <data key="d0">364285</data>
    </edge>
    <edge source="IDN" target="BOL">
      <data key="d0">180725</data>
    </edge>
    <edge source="IDN" target="BRA">
      <data key="d0">175583</data>
    </edge>
    <edge source="IDN" target="BGR">
      <data key="d0">77931</data>
    </edge>
    <edge source="IDN" target="BDI">
      <data key="d0">94200</data>
    </edge>
    <edge source="IDN" target="KHM">
      <data key="d0">686168</data>
    </edge>
    <edge source="IDN" target="CMR">
      <data key="d0">1298990</data>
    </edge>
    <edge source="IDN" target="CAN">
      <data key="d0">373511</data>
    </edge>
    <edge source="IDN" target="LKA">
      <data key="d0">818793</data>
    </edge>
    <edge source="IDN" target="CHL">
      <data key="d0">460961</data>
    </edge>
    <edge source="IDN" target="CHN">
      <data key="d0">8464619</data>
    </edge>
    <edge source="IDN" target="COL">
      <data key="d0">460764</data>
    </edge>
    <edge source="IDN" target="CRI">
      <data key="d0">129437</data>
    </edge>
    <edge source="IDN" target="CZE">
      <data key="d0">300685</data>
    </edge>
    <edge source="IDN" target="BEN">
      <data key="d0">6873421</data>
    </edge>
    <edge source="IDN" target="DNK">
      <data key="d0">73587</data>
    </edge>
    <edge source="IDN" target="ECU">
      <data key="d0">12090</data>
    </edge>
    <edge source="IDN" target="SLV">
      <data key="d0">12902</data>
    </edge>
    <edge source="IDN" target="ETH">
      <data key="d0">977114</data>
    </edge>
    <edge source="IDN" target="FRA">
      <data key="d0">4307764</data>
    </edge>
    <edge source="IDN" target="GMB">
      <data key="d0">138370</data>
    </edge>
    <edge source="IDN" target="PSE">
      <data key="d0">28188</data>
    </edge>
    <edge source="IDN" target="DEU">
      <data key="d0">2417338</data>
    </edge>
    <edge source="IDN" target="GHA">
      <data key="d0">2049518</data>
    </edge>
    <edge source="IDN" target="GRC">
      <data key="d0">245450</data>
    </edge>
    <edge source="IDN" target="GTM">
      <data key="d0">167720</data>
    </edge>
    <edge source="IDN" target="HND">
      <data key="d0">58785</data>
    </edge>
    <edge source="IDN" target="HKG">
      <data key="d0">11330686</data>
    </edge>
    <edge source="IDN" target="ITA">
      <data key="d0">172278</data>
    </edge>
    <edge source="IDN" target="CIV">
      <data key="d0">367068</data>
    </edge>
    <edge source="IDN" target="JAM">
      <data key="d0">109465</data>
    </edge>
    <edge source="IDN" target="JPN">
      <data key="d0">14952683</data>
    </edge>
    <edge source="IDN" target="JOR">
      <data key="d0">315169</data>
    </edge>
    <edge source="IDN" target="KOR">
      <data key="d0">3288905</data>
    </edge>
    <edge source="IDN" target="LBN">
      <data key="d0">495145</data>
    </edge>
    <edge source="IDN" target="LTU">
      <data key="d0">25999</data>
    </edge>
    <edge source="IDN" target="MDG">
      <data key="d0">3202260</data>
    </edge>
    <edge source="IDN" target="MWI">
      <data key="d0">107700</data>
    </edge>
    <edge source="IDN" target="MYS">
      <data key="d0">33599320</data>
    </edge>
    <edge source="IDN" target="MRT">
      <data key="d0">657295</data>
    </edge>
    <edge source="IDN" target="MUS">
      <data key="d0">477928</data>
    </edge>
    <edge source="IDN" target="MEX">
      <data key="d0">377183</data>
    </edge>
    <edge source="IDN" target="MAR">
      <data key="d0">260125</data>
    </edge>
    <edge source="IDN" target="MOZ">
      <data key="d0">1395065</data>
    </edge>
    <edge source="IDN" target="OMN">
      <data key="d0">280999</data>
    </edge>
    <edge source="IDN" target="NAM">
      <data key="d0">337261</data>
    </edge>
    <edge source="IDN" target="NLD">
      <data key="d0">3450124</data>
    </edge>
    <edge source="IDN" target="NZL">
      <data key="d0">222120</data>
    </edge>
    <edge source="IDN" target="NER">
      <data key="d0">12865</data>
    </edge>
    <edge source="IDN" target="NOR">
      <data key="d0">30429</data>
    </edge>
    <edge source="IDN" target="PAK">
      <data key="d0">1232668</data>
    </edge>
    <edge source="IDN" target="PAN">
      <data key="d0">445821</data>
    </edge>
    <edge source="IDN" target="PER">
      <data key="d0">79050</data>
    </edge>
    <edge source="IDN" target="PHL">
      <data key="d0">14725770</data>
    </edge>
    <edge source="IDN" target="POL">
      <data key="d0">221334</data>
    </edge>
    <edge source="IDN" target="ROU">
      <data key="d0">464203</data>
    </edge>
    <edge source="IDN" target="RUS">
      <data key="d0">1683487</data>
    </edge>
    <edge source="IDN" target="SAU">
      <data key="d0">3697375</data>
    </edge>
    <edge source="IDN" target="SEN">
      <data key="d0">1497989</data>
    </edge>
    <edge source="IDN" target="IND">
      <data key="d0">4438583</data>
    </edge>
    <edge source="IDN" target="SGP">
      <data key="d0">31949371</data>
    </edge>
    <edge source="IDN" target="VNM">
      <data key="d0">7648928</data>
    </edge>
    <edge source="IDN" target="SVN">
      <data key="d0">52893</data>
    </edge>
    <edge source="IDN" target="ZAF">
      <data key="d0">1428110</data>
    </edge>
    <edge source="IDN" target="ZWE">
      <data key="d0">85842</data>
    </edge>
    <edge source="IDN" target="ESP">
      <data key="d0">1683395</data>
    </edge>
    <edge source="IDN" target="SWE">
      <data key="d0">67791</data>
    </edge>
    <edge source="IDN" target="CHE">
      <data key="d0">1398485</data>
    </edge>
    <edge source="IDN" target="THA">
      <data key="d0">11347970</data>
    </edge>
    <edge source="IDN" target="TGO">
      <data key="d0">1490281</data>
    </edge>
    <edge source="IDN" target="ARE">
      <data key="d0">16625560</data>
    </edge>
    <edge source="IDN" target="TUN">
      <data key="d0">38636</data>
    </edge>
    <edge source="IDN" target="TUR">
      <data key="d0">180132</data>
    </edge>
    <edge source="IDN" target="UGA">
      <data key="d0">586272</data>
    </edge>
    <edge source="IDN" target="UKR">
      <data key="d0">1272470</data>
    </edge>
    <edge source="IDN" target="EGY">
      <data key="d0">1681321</data>
    </edge>
    <edge source="IDN" target="GBR">
      <data key="d0">5468589</data>
    </edge>
    <edge source="IDN" target="TZA">
      <data key="d0">1527829</data>
    </edge>
    <edge source="IDN" target="USA">
      <data key="d0">16160949</data>
    </edge>
    <edge source="IDN" target="BFA">
      <data key="d0">23315</data>
    </edge>
    <edge source="IDN" target="URY">
      <data key="d0">74981</data>
    </edge>
    <edge source="IDN" target="SRB">
      <data key="d0">30599</data>
    </edge>
    <edge source="IRL" target="ALB">
      <data key="d0">1297798</data>
    </edge>
    <edge source="IRL" target="DZA">
      <data key="d0">643285</data>
    </edge>
    <edge source="IRL" target="AZE">
      <data key="d0">401694</data>
    </edge>
    <edge source="IRL" target="ARG">
      <data key="d0">3618121</data>
    </edge>
    <edge source="IRL" target="AUS">
      <data key="d0">11416235</data>
    </edge>
    <edge source="IRL" target="AUT">
      <data key="d0">43341663</data>
    </edge>
    <edge source="IRL" target="ARM">
      <data key="d0">26925</data>
    </edge>
    <edge source="IRL" target="BEL">
      <data key="d0">57765617</data>
    </edge>
    <edge source="IRL" target="BOL">
      <data key="d0">74235</data>
    </edge>
    <edge source="IRL" target="BRA">
      <data key="d0">2187371</data>
    </edge>
    <edge source="IRL" target="BGR">
      <data key="d0">8030079</data>
    </edge>
    <edge source="IRL" target="BLR">
      <data key="d0">30835</data>
    </edge>
    <edge source="IRL" target="KHM">
      <data key="d0">54944</data>
    </edge>
    <edge source="IRL" target="CMR">
      <data key="d0">82864</data>
    </edge>
    <edge source="IRL" target="CAN">
      <data key="d0">5628434</data>
    </edge>
    <edge source="IRL" target="LKA">
      <data key="d0">182909</data>
    </edge>
    <edge source="IRL" target="CHL">
      <data key="d0">5280699</data>
    </edge>
    <edge source="IRL" target="CHN">
      <data key="d0">2114245</data>
    </edge>
    <edge source="IRL" target="COL">
      <data key="d0">437680</data>
    </edge>
    <edge source="IRL" target="CRI">
      <data key="d0">2658821</data>
    </edge>
    <edge source="IRL" target="HRV">
      <data key="d0">11275228</data>
    </edge>
    <edge source="IRL" target="CZE">
      <data key="d0">9589169</data>
    </edge>
    <edge source="IRL" target="BEN">
      <data key="d0">567646</data>
    </edge>
    <edge source="IRL" target="DNK">
      <data key="d0">20285313</data>
    </edge>
    <edge source="IRL" target="ECU">
      <data key="d0">1913353</data>
    </edge>
    <edge source="IRL" target="SLV">
      <data key="d0">72889</data>
    </edge>
    <edge source="IRL" target="ETH">
      <data key="d0">755214</data>
    </edge>
    <edge source="IRL" target="EST">
      <data key="d0">2511992</data>
    </edge>
    <edge source="IRL" target="FIN">
      <data key="d0">16486183</data>
    </edge>
    <edge source="IRL" target="FRA">
      <data key="d0">228080291</data>
    </edge>
    <edge source="IRL" target="DEU">
      <data key="d0">232430258</data>
    </edge>
    <edge source="IRL" target="GHA">
      <data key="d0">173342</data>
    </edge>
    <edge source="IRL" target="GRC">
      <data key="d0">41079195</data>
    </edge>
    <edge source="IRL" target="GTM">
      <data key="d0">6343045</data>
    </edge>
    <edge source="IRL" target="HND">
      <data key="d0">483768</data>
    </edge>
    <edge source="IRL" target="HKG">
      <data key="d0">5658387</data>
    </edge>
    <edge source="IRL" target="HUN">
      <data key="d0">20030774</data>
    </edge>
    <edge source="IRL" target="IDN">
      <data key="d0">5523830</data>
    </edge>
    <edge source="IRL" target="ISR">
      <data key="d0">4881901</data>
    </edge>
    <edge source="IRL" target="ITA">
      <data key="d0">125216012</data>
    </edge>
    <edge source="IRL" target="CIV">
      <data key="d0">176284</data>
    </edge>
    <edge source="IRL" target="JPN">
      <data key="d0">162813114</data>
    </edge>
    <edge source="IRL" target="KAZ">
      <data key="d0">515476</data>
    </edge>
    <edge source="IRL" target="JOR">
      <data key="d0">1820130</data>
    </edge>
    <edge source="IRL" target="KOR">
      <data key="d0">685447</data>
    </edge>
    <edge source="IRL" target="KGZ">
      <data key="d0">189580</data>
    </edge>
    <edge source="IRL" target="LBN">
      <data key="d0">3312799</data>
    </edge>
    <edge source="IRL" target="LVA">
      <data key="d0">103333</data>
    </edge>
    <edge source="IRL" target="LTU">
      <data key="d0">860380</data>
    </edge>
    <edge source="IRL" target="MWI">
      <data key="d0">13732</data>
    </edge>
    <edge source="IRL" target="MYS">
      <data key="d0">2591068</data>
    </edge>
    <edge source="IRL" target="MUS">
      <data key="d0">105274</data>
    </edge>
    <edge source="IRL" target="MEX">
      <data key="d0">3624455</data>
    </edge>
    <edge source="IRL" target="MDA">
      <data key="d0">40174</data>
    </edge>
    <edge source="IRL" target="MAR">
      <data key="d0">1207980</data>
    </edge>
    <edge source="IRL" target="OMN">
      <data key="d0">1160795</data>
    </edge>
    <edge source="IRL" target="NAM">
      <data key="d0">552079</data>
    </edge>
    <edge source="IRL" target="NLD">
      <data key="d0">135327127</data>
    </edge>
    <edge source="IRL" target="NZL">
      <data key="d0">1158977</data>
    </edge>
    <edge source="IRL" target="NOR">
      <data key="d0">45498765</data>
    </edge>
    <edge source="IRL" target="PAK">
      <data key="d0">849113</data>
    </edge>
    <edge source="IRL" target="PAN">
      <data key="d0">1452276</data>
    </edge>
    <edge source="IRL" target="PER">
      <data key="d0">126190</data>
    </edge>
    <edge source="IRL" target="PHL">
      <data key="d0">5385399</data>
    </edge>
    <edge source="IRL" target="POL">
      <data key="d0">16611332</data>
    </edge>
    <edge source="IRL" target="PRT">
      <data key="d0">24328003</data>
    </edge>
    <edge source="IRL" target="ROU">
      <data key="d0">10178309</data>
    </edge>
    <edge source="IRL" target="RUS">
      <data key="d0">3299308</data>
    </edge>
    <edge source="IRL" target="SAU">
      <data key="d0">27722043</data>
    </edge>
    <edge source="IRL" target="SEN">
      <data key="d0">10802</data>
    </edge>
    <edge source="IRL" target="IND">
      <data key="d0">360691</data>
    </edge>
    <edge source="IRL" target="SGP">
      <data key="d0">2310836</data>
    </edge>
    <edge source="IRL" target="SVK">
      <data key="d0">4474034</data>
    </edge>
    <edge source="IRL" target="VNM">
      <data key="d0">1371460</data>
    </edge>
    <edge source="IRL" target="SVN">
      <data key="d0">2519204</data>
    </edge>
    <edge source="IRL" target="ZAF">
      <data key="d0">7964741</data>
    </edge>
    <edge source="IRL" target="ZWE">
      <data key="d0">153311</data>
    </edge>
    <edge source="IRL" target="ESP">
      <data key="d0">200902587</data>
    </edge>
    <edge source="IRL" target="SWE">
      <data key="d0">40236407</data>
    </edge>
    <edge source="IRL" target="CHE">
      <data key="d0">48200533</data>
    </edge>
    <edge source="IRL" target="THA">
      <data key="d0">1256773</data>
    </edge>
    <edge source="IRL" target="TGO">
      <data key="d0">169642</data>
    </edge>
    <edge source="IRL" target="ARE">
      <data key="d0">6158595</data>
    </edge>
    <edge source="IRL" target="TUN">
      <data key="d0">528382</data>
    </edge>
    <edge source="IRL" target="TUR">
      <data key="d0">34019395</data>
    </edge>
    <edge source="IRL" target="UGA">
      <data key="d0">1047467</data>
    </edge>
    <edge source="IRL" target="UKR">
      <data key="d0">314065</data>
    </edge>
    <edge source="IRL" target="MKD">
      <data key="d0">4220841</data>
    </edge>
    <edge source="IRL" target="EGY">
      <data key="d0">12254996</data>
    </edge>
    <edge source="IRL" target="GBR">
      <data key="d0">382280887</data>
    </edge>
    <edge source="IRL" target="TZA">
      <data key="d0">3685148</data>
    </edge>
    <edge source="IRL" target="USA">
      <data key="d0">23738282</data>
    </edge>
    <edge source="IRL" target="URY">
      <data key="d0">359516</data>
    </edge>
    <edge source="IRL" target="SRB">
      <data key="d0">733013</data>
    </edge>
    <edge source="ISR" target="AZE">
      <data key="d0">51000</data>
    </edge>
    <edge source="ISR" target="ARG">
      <data key="d0">1395000</data>
    </edge>
    <edge source="ISR" target="AUS">
      <data key="d0">2956000</data>
    </edge>
    <edge source="ISR" target="AUT">
      <data key="d0">836000</data>
    </edge>
    <edge source="ISR" target="BEL">
      <data key="d0">4836000</data>
    </edge>
    <edge source="ISR" target="BOL">
      <data key="d0">64000</data>
    </edge>
    <edge source="ISR" target="BRA">
      <data key="d0">1648000</data>
    </edge>
    <edge source="ISR" target="BGR">
      <data key="d0">34000</data>
    </edge>
    <edge source="ISR" target="BLR">
      <data key="d0">17000</data>
    </edge>
    <edge source="ISR" target="CAN">
      <data key="d0">2538000</data>
    </edge>
    <edge source="ISR" target="CHL">
      <data key="d0">301000</data>
    </edge>
    <edge source="ISR" target="CHN">
      <data key="d0">348000</data>
    </edge>
    <edge source="ISR" target="COL">
      <data key="d0">250000</data>
    </edge>
    <edge source="ISR" target="CRI">
      <data key="d0">49000</data>
    </edge>
    <edge source="ISR" target="HRV">
      <data key="d0">98000</data>
    </edge>
    <edge source="ISR" target="CZE">
      <data key="d0">393000</data>
    </edge>
    <edge source="ISR" target="DNK">
      <data key="d0">828000</data>
    </edge>
    <edge source="ISR" target="EST">
      <data key="d0">121000</data>
    </edge>
    <edge source="ISR" target="FIN">
      <data key="d0">613000</data>
    </edge>
    <edge source="ISR" target="FRA">
      <data key="d0">9747000</data>
    </edge>
    <edge source="ISR" target="GEO">
      <data key="d0">26000</data>
    </edge>
    <edge source="ISR" target="DEU">
      <data key="d0">40849000</data>
    </edge>
    <edge source="ISR" target="GRC">
      <data key="d0">4268000</data>
    </edge>
    <edge source="ISR" target="GTM">
      <data key="d0">11000</data>
    </edge>
    <edge source="ISR" target="HKG">
      <data key="d0">936000</data>
    </edge>
    <edge source="ISR" target="HUN">
      <data key="d0">1313000</data>
    </edge>
    <edge source="ISR" target="IDN">
      <data key="d0">335000</data>
    </edge>
    <edge source="ISR" target="IRL">
      <data key="d0">402000</data>
    </edge>
    <edge source="ISR" target="ITA">
      <data key="d0">2209000</data>
    </edge>
    <edge source="ISR" target="JPN">
      <data key="d0">8066000</data>
    </edge>
    <edge source="ISR" target="KAZ">
      <data key="d0">177000</data>
    </edge>
    <edge source="ISR" target="JOR">
      <data key="d0">63000</data>
    </edge>
    <edge source="ISR" target="KOR">
      <data key="d0">444000</data>
    </edge>
    <edge source="ISR" target="LVA">
      <data key="d0">969000</data>
    </edge>
    <edge source="ISR" target="LTU">
      <data key="d0">221000</data>
    </edge>
    <edge source="ISR" target="MYS">
      <data key="d0">17000</data>
    </edge>
    <edge source="ISR" target="MUS">
      <data key="d0">108000</data>
    </edge>
    <edge source="ISR" target="MEX">
      <data key="d0">89000</data>
    </edge>
    <edge source="ISR" target="MDA">
      <data key="d0">24000</data>
    </edge>
    <edge source="ISR" target="MAR">
      <data key="d0">59000</data>
    </edge>
    <edge source="ISR" target="NLD">
      <data key="d0">6686000</data>
    </edge>
    <edge source="ISR" target="NZL">
      <data key="d0">1293000</data>
    </edge>
    <edge source="ISR" target="NOR">
      <data key="d0">238000</data>
    </edge>
    <edge source="ISR" target="PAN">
      <data key="d0">224000</data>
    </edge>
    <edge source="ISR" target="PRY">
      <data key="d0">12000</data>
    </edge>
    <edge source="ISR" target="PER">
      <data key="d0">573000</data>
    </edge>
    <edge source="ISR" target="PHL">
      <data key="d0">318000</data>
    </edge>
    <edge source="ISR" target="POL">
      <data key="d0">484000</data>
    </edge>
    <edge source="ISR" target="PRT">
      <data key="d0">176000</data>
    </edge>
    <edge source="ISR" target="ROU">
      <data key="d0">315000</data>
    </edge>
    <edge source="ISR" target="RUS">
      <data key="d0">6100000</data>
    </edge>
    <edge source="ISR" target="IND">
      <data key="d0">704000</data>
    </edge>
    <edge source="ISR" target="SGP">
      <data key="d0">2305000</data>
    </edge>
    <edge source="ISR" target="VNM">
      <data key="d0">19000</data>
    </edge>
    <edge source="ISR" target="SVN">
      <data key="d0">810000</data>
    </edge>
    <edge source="ISR" target="ZAF">
      <data key="d0">934000</data>
    </edge>
    <edge source="ISR" target="ESP">
      <data key="d0">8798000</data>
    </edge>
    <edge source="ISR" target="SWE">
      <data key="d0">725000</data>
    </edge>
    <edge source="ISR" target="CHE">
      <data key="d0">4112000</data>
    </edge>
    <edge source="ISR" target="THA">
      <data key="d0">390000</data>
    </edge>
    <edge source="ISR" target="TUR">
      <data key="d0">3490000</data>
    </edge>
    <edge source="ISR" target="UKR">
      <data key="d0">1658000</data>
    </edge>
    <edge source="ISR" target="EGY">
      <data key="d0">130000</data>
    </edge>
    <edge source="ISR" target="GBR">
      <data key="d0">12044000</data>
    </edge>
    <edge source="ISR" target="TZA">
      <data key="d0">19000</data>
    </edge>
    <edge source="ISR" target="USA">
      <data key="d0">46075000</data>
    </edge>
    <edge source="ISR" target="URY">
      <data key="d0">420000</data>
    </edge>
    <edge source="ISR" target="SRB">
      <data key="d0">77000</data>
    </edge>
    <edge source="JAM" target="CAN">
      <data key="d0">282408</data>
    </edge>
    <edge source="JAM" target="COL">
      <data key="d0">69907</data>
    </edge>
    <edge source="JAM" target="FRA">
      <data key="d0">14646</data>
    </edge>
    <edge source="JAM" target="PAN">
      <data key="d0">34800</data>
    </edge>
    <edge source="JAM" target="GBR">
      <data key="d0">302877</data>
    </edge>
    <edge source="JAM" target="USA">
      <data key="d0">1729054</data>
    </edge>
    <edge source="JPN" target="ARG">
      <data key="d0">867414</data>
    </edge>
    <edge source="JPN" target="AUS">
      <data key="d0">4550474</data>
    </edge>
    <edge source="JPN" target="AUT">
      <data key="d0">45159</data>
    </edge>
    <edge source="JPN" target="BEL">
      <data key="d0">3630229</data>
    </edge>
    <edge source="JPN" target="BRA">
      <data key="d0">4528735</data>
    </edge>
    <edge source="JPN" target="BGR">
      <data key="d0">52433</data>
    </edge>
    <edge source="JPN" target="KHM">
      <data key="d0">16850</data>
    </edge>
    <edge source="JPN" target="CAN">
      <data key="d0">3992055</data>
    </edge>
    <edge source="JPN" target="LKA">
      <data key="d0">736484</data>
    </edge>
    <edge source="JPN" target="CHL">
      <data key="d0">192854</data>
    </edge>
    <edge source="JPN" target="CHN">
      <data key="d0">60807283</data>
    </edge>
    <edge source="JPN" target="COL">
      <data key="d0">250827</data>
    </edge>
    <edge source="JPN" target="DNK">
      <data key="d0">829084</data>
    </edge>
    <edge source="JPN" target="ECU">
      <data key="d0">165418</data>
    </edge>
    <edge source="JPN" target="SLV">
      <data key="d0">39462</data>
    </edge>
    <edge source="JPN" target="FIN">
      <data key="d0">1579300</data>
    </edge>
    <edge source="JPN" target="FRA">
      <data key="d0">18838535</data>
    </edge>
    <edge source="JPN" target="DEU">
      <data key="d0">28722240</data>
    </edge>
    <edge source="JPN" target="GHA">
      <data key="d0">138529</data>
    </edge>
    <edge source="JPN" target="GRC">
      <data key="d0">446428</data>
    </edge>
    <edge source="JPN" target="GTM">
      <data key="d0">80454</data>
    </edge>
    <edge source="JPN" target="HND">
      <data key="d0">32549</data>
    </edge>
    <edge source="JPN" target="HKG">
      <data key="d0">141221763</data>
    </edge>
    <edge source="JPN" target="IDN">
      <data key="d0">29244641</data>
    </edge>
    <edge source="JPN" target="IRL">
      <data key="d0">268790</data>
    </edge>
    <edge source="JPN" target="ISR">
      <data key="d0">297618</data>
    </edge>
    <edge source="JPN" target="ITA">
      <data key="d0">16627617</data>
    </edge>
    <edge source="JPN" target="CIV">
      <data key="d0">60422</data>
    </edge>
    <edge source="JPN" target="KAZ">
      <data key="d0">407680</data>
    </edge>
    <edge source="JPN" target="KOR">
      <data key="d0">180654816</data>
    </edge>
    <edge source="JPN" target="LBN">
      <data key="d0">11311</data>
    </edge>
    <edge source="JPN" target="MDG">
      <data key="d0">174056</data>
    </edge>
    <edge source="JPN" target="MYS">
      <data key="d0">36644471</data>
    </edge>
    <edge source="JPN" target="MUS">
      <data key="d0">21517</data>
    </edge>
    <edge source="JPN" target="MEX">
      <data key="d0">2707793</data>
    </edge>
    <edge source="JPN" target="OMN">
      <data key="d0">782283</data>
    </edge>
    <edge source="JPN" target="NLD">
      <data key="d0">19187798</data>
    </edge>
    <edge source="JPN" target="NZL">
      <data key="d0">2343370</data>
    </edge>
    <edge source="JPN" target="NOR">
      <data key="d0">703128</data>
    </edge>
    <edge source="JPN" target="PAK">
      <data key="d0">2481963</data>
    </edge>
    <edge source="JPN" target="PAN">
      <data key="d0">244944</data>
    </edge>
    <edge source="JPN" target="PRY">
      <data key="d0">19132</data>
    </edge>
    <edge source="JPN" target="PER">
      <data key="d0">367857</data>
    </edge>
    <edge source="JPN" target="PHL">
      <data key="d0">19457933</data>
    </edge>
    <edge source="JPN" target="POL">
      <data key="d0">168777</data>
    </edge>
    <edge source="JPN" target="PRT">
      <data key="d0">6648343</data>
    </edge>
    <edge source="JPN" target="RUS">
      <data key="d0">1363862</data>
    </edge>
    <edge source="JPN" target="SAU">
      <data key="d0">4805940</data>
    </edge>
    <edge source="JPN" target="SEN">
      <data key="d0">50698</data>
    </edge>
    <edge source="JPN" target="IND">
      <data key="d0">4408179</data>
    </edge>
    <edge source="JPN" target="SGP">
      <data key="d0">42462682</data>
    </edge>
    <edge source="JPN" target="VNM">
      <data key="d0">5191510</data>
    </edge>
    <edge source="JPN" target="ZAF">
      <data key="d0">1486812</data>
    </edge>
    <edge source="JPN" target="ESP">
      <data key="d0">5546832</data>
    </edge>
    <edge source="JPN" target="SWE">
      <data key="d0">2119933</data>
    </edge>
    <edge source="JPN" target="CHE">
      <data key="d0">6100798</data>
    </edge>
    <edge source="JPN" target="THA">
      <data key="d0">46542205</data>
    </edge>
    <edge source="JPN" target="TGO">
      <data key="d0">20710</data>
    </edge>
    <edge source="JPN" target="ARE">
      <data key="d0">4315857</data>
    </edge>
    <edge source="JPN" target="TUR">
      <data key="d0">804162</data>
    </edge>
    <edge source="JPN" target="UKR">
      <data key="d0">60181</data>
    </edge>
    <edge source="JPN" target="EGY">
      <data key="d0">929867</data>
    </edge>
    <edge source="JPN" target="GBR">
      <data key="d0">8847478</data>
    </edge>
    <edge source="JPN" target="USA">
      <data key="d0">133329864</data>
    </edge>
    <edge source="JPN" target="URY">
      <data key="d0">318384</data>
    </edge>
    <edge source="KOR" target="DZA">
      <data key="d0">32829</data>
    </edge>
    <edge source="KOR" target="AZE">
      <data key="d0">115973</data>
    </edge>
    <edge source="KOR" target="ARG">
      <data key="d0">71435</data>
    </edge>
    <edge source="KOR" target="AUS">
      <data key="d0">2393037</data>
    </edge>
    <edge source="KOR" target="AUT">
      <data key="d0">11186</data>
    </edge>
    <edge source="KOR" target="BEL">
      <data key="d0">581913</data>
    </edge>
    <edge source="KOR" target="BRA">
      <data key="d0">652546</data>
    </edge>
    <edge source="KOR" target="BGR">
      <data key="d0">1156680</data>
    </edge>
    <edge source="KOR" target="KHM">
      <data key="d0">526733</data>
    </edge>
    <edge source="KOR" target="CAN">
      <data key="d0">1450620</data>
    </edge>
    <edge source="KOR" target="LKA">
      <data key="d0">544846</data>
    </edge>
    <edge source="KOR" target="CHL">
      <data key="d0">138865</data>
    </edge>
    <edge source="KOR" target="CHN">
      <data key="d0">53399614</data>
    </edge>
    <edge source="KOR" target="COL">
      <data key="d0">18890</data>
    </edge>
    <edge source="KOR" target="CRI">
      <data key="d0">126005</data>
    </edge>
    <edge source="KOR" target="CZE">
      <data key="d0">243643</data>
    </edge>
    <edge source="KOR" target="BEN">
      <data key="d0">391662</data>
    </edge>
    <edge source="KOR" target="ECU">
      <data key="d0">88089</data>
    </edge>
    <edge source="KOR" target="SLV">
      <data key="d0">168711</data>
    </edge>
    <edge source="KOR" target="ETH">
      <data key="d0">524436</data>
    </edge>
    <edge source="KOR" target="FRA">
      <data key="d0">1882488</data>
    </edge>
    <edge source="KOR" target="GMB">
      <data key="d0">188231</data>
    </edge>
    <edge source="KOR" target="DEU">
      <data key="d0">642605</data>
    </edge>
    <edge source="KOR" target="GRC">
      <data key="d0">65091</data>
    </edge>
    <edge source="KOR" target="GTM">
      <data key="d0">197629</data>
    </edge>
    <edge source="KOR" target="HND">
      <data key="d0">617695</data>
    </edge>
    <edge source="KOR" target="HKG">
      <data key="d0">16572327</data>
    </edge>
    <edge source="KOR" target="IDN">
      <data key="d0">10257413</data>
    </edge>
    <edge source="KOR" target="IRL">
      <data key="d0">36918</data>
    </edge>
    <edge source="KOR" target="ISR">
      <data key="d0">78436</data>
    </edge>
    <edge source="KOR" target="ITA">
      <data key="d0">823131</data>
    </edge>
    <edge source="KOR" target="CIV">
      <data key="d0">26658</data>
    </edge>
    <edge source="KOR" target="JAM">
      <data key="d0">208667</data>
    </edge>
    <edge source="KOR" target="JPN">
      <data key="d0">47777600</data>
    </edge>
    <edge source="KOR" target="KAZ">
      <data key="d0">201687</data>
    </edge>
    <edge source="KOR" target="JOR">
      <data key="d0">68675</data>
    </edge>
    <edge source="KOR" target="KGZ">
      <data key="d0">3321219</data>
    </edge>
    <edge source="KOR" target="LBN">
      <data key="d0">84300</data>
    </edge>
    <edge source="KOR" target="LTU">
      <data key="d0">176513</data>
    </edge>
    <edge source="KOR" target="MYS">
      <data key="d0">6001369</data>
    </edge>
    <edge source="KOR" target="MUS">
      <data key="d0">200122</data>
    </edge>
    <edge source="KOR" target="MEX">
      <data key="d0">755108</data>
    </edge>
    <edge source="KOR" target="MOZ">
      <data key="d0">25600</data>
    </edge>
    <edge source="KOR" target="NLD">
      <data key="d0">338520</data>
    </edge>
    <edge source="KOR" target="NZL">
      <data key="d0">326319</data>
    </edge>
    <edge source="KOR" target="PAK">
      <data key="d0">8715685</data>
    </edge>
    <edge source="KOR" target="PAN">
      <data key="d0">11000</data>
    </edge>
    <edge source="KOR" target="PRY">
      <data key="d0">12183</data>
    </edge>
    <edge source="KOR" target="PER">
      <data key="d0">964621</data>
    </edge>
    <edge source="KOR" target="PHL">
      <data key="d0">3602373</data>
    </edge>
    <edge source="KOR" target="POL">
      <data key="d0">10008</data>
    </edge>
    <edge source="KOR" target="ROU">
      <data key="d0">31783</data>
    </edge>
    <edge source="KOR" target="RUS">
      <data key="d0">2445338</data>
    </edge>
    <edge source="KOR" target="SAU">
      <data key="d0">2437518</data>
    </edge>
    <edge source="KOR" target="SEN">
      <data key="d0">118515</data>
    </edge>
    <edge source="KOR" target="IND">
      <data key="d0">275356</data>
    </edge>
    <edge source="KOR" target="SGP">
      <data key="d0">4321778</data>
    </edge>
    <edge source="KOR" target="VNM">
      <data key="d0">5262716</data>
    </edge>
    <edge source="KOR" target="ZAF">
      <data key="d0">1098426</data>
    </edge>
    <edge source="KOR" target="ZWE">
      <data key="d0">14593</data>
    </edge>
    <edge source="KOR" target="ESP">
      <data key="d0">387364</data>
    </edge>
    <edge source="KOR" target="SWE">
      <data key="d0">42496</data>
    </edge>
    <edge source="KOR" target="CHE">
      <data key="d0">161131</data>
    </edge>
    <edge source="KOR" target="THA">
      <data key="d0">3319377</data>
    </edge>
    <edge source="KOR" target="ARE">
      <data key="d0">1347060</data>
    </edge>
    <edge source="KOR" target="TUR">
      <data key="d0">272510</data>
    </edge>
    <edge source="KOR" target="UKR">
      <data key="d0">13104</data>
    </edge>
    <edge source="KOR" target="EGY">
      <data key="d0">1206870</data>
    </edge>
    <edge source="KOR" target="GBR">
      <data key="d0">688253</data>
    </edge>
    <edge source="KOR" target="TZA">
      <data key="d0">149172</data>
    </edge>
    <edge source="KOR" target="USA">
      <data key="d0">21413670</data>
    </edge>
    <edge source="KOR" target="URY">
      <data key="d0">41382</data>
    </edge>
    <edge source="MYS" target="ALB">
      <data key="d0">432596</data>
    </edge>
    <edge source="MYS" target="DZA">
      <data key="d0">1345045</data>
    </edge>
    <edge source="MYS" target="AUS">
      <data key="d0">7644385</data>
    </edge>
    <edge source="MYS" target="BEL">
      <data key="d0">158250</data>
    </edge>
    <edge source="MYS" target="BRA">
      <data key="d0">71083</data>
    </edge>
    <edge source="MYS" target="BGR">
      <data key="d0">28028</data>
    </edge>
    <edge source="MYS" target="KHM">
      <data key="d0">275750</data>
    </edge>
    <edge source="MYS" target="CMR">
      <data key="d0">10800</data>
    </edge>
    <edge source="MYS" target="CAN">
      <data key="d0">120199</data>
    </edge>
    <edge source="MYS" target="LKA">
      <data key="d0">385366</data>
    </edge>
    <edge source="MYS" target="CHN">
      <data key="d0">6847558</data>
    </edge>
    <edge source="MYS" target="CRI">
      <data key="d0">13673</data>
    </edge>
    <edge source="MYS" target="DNK">
      <data key="d0">65959</data>
    </edge>
    <edge source="MYS" target="ETH">
      <data key="d0">61524</data>
    </edge>
    <edge source="MYS" target="EST">
      <data key="d0">48683</data>
    </edge>
    <edge source="MYS" target="FIN">
      <data key="d0">28621</data>
    </edge>
    <edge source="MYS" target="FRA">
      <data key="d0">4659791</data>
    </edge>
    <edge source="MYS" target="DEU">
      <data key="d0">699960</data>
    </edge>
    <edge source="MYS" target="GRC">
      <data key="d0">197185</data>
    </edge>
    <edge source="MYS" target="GTM">
      <data key="d0">23454</data>
    </edge>
    <edge source="MYS" target="HKG">
      <data key="d0">51344799</data>
    </edge>
    <edge source="MYS" target="HUN">
      <data key="d0">11625</data>
    </edge>
    <edge source="MYS" target="IDN">
      <data key="d0">3352921</data>
    </edge>
    <edge source="MYS" target="IRL">
      <data key="d0">40704</data>
    </edge>
    <edge source="MYS" target="ITA">
      <data key="d0">251830</data>
    </edge>
    <edge source="MYS" target="CIV">
      <data key="d0">41044</data>
    </edge>
    <edge source="MYS" target="JPN">
      <data key="d0">17202418</data>
    </edge>
    <edge source="MYS" target="JOR">
      <data key="d0">130961</data>
    </edge>
    <edge source="MYS" target="KOR">
      <data key="d0">11479725</data>
    </edge>
    <edge source="MYS" target="LBN">
      <data key="d0">83686</data>
    </edge>
    <edge source="MYS" target="MWI">
      <data key="d0">12395</data>
    </edge>
    <edge source="MYS" target="MUS">
      <data key="d0">560856</data>
    </edge>
    <edge source="MYS" target="MAR">
      <data key="d0">63184</data>
    </edge>
    <edge source="MYS" target="MOZ">
      <data key="d0">95313</data>
    </edge>
    <edge source="MYS" target="OMN">
      <data key="d0">90792</data>
    </edge>
    <edge source="MYS" target="NLD">
      <data key="d0">151765</data>
    </edge>
    <edge source="MYS" target="NZL">
      <data key="d0">947292</data>
    </edge>
    <edge source="MYS" target="NOR">
      <data key="d0">85786</data>
    </edge>
    <edge source="MYS" target="PAK">
      <data key="d0">455289</data>
    </edge>
    <edge source="MYS" target="PAN">
      <data key="d0">40628</data>
    </edge>
    <edge source="MYS" target="PHL">
      <data key="d0">25072006</data>
    </edge>
    <edge source="MYS" target="POL">
      <data key="d0">39016</data>
    </edge>
    <edge source="MYS" target="PRT">
      <data key="d0">112601</data>
    </edge>
    <edge source="MYS" target="ROU">
      <data key="d0">147618</data>
    </edge>
    <edge source="MYS" target="SAU">
      <data key="d0">2850123</data>
    </edge>
    <edge source="MYS" target="IND">
      <data key="d0">2699944</data>
    </edge>
    <edge source="MYS" target="SGP">
      <data key="d0">51294036</data>
    </edge>
    <edge source="MYS" target="VNM">
      <data key="d0">5888331</data>
    </edge>
    <edge source="MYS" target="ZAF">
      <data key="d0">1101257</data>
    </edge>
    <edge source="MYS" target="ESP">
      <data key="d0">55603</data>
    </edge>
    <edge source="MYS" target="SWE">
      <data key="d0">78138</data>
    </edge>
    <edge source="MYS" target="CHE">
      <data key="d0">28546</data>
    </edge>
    <edge source="MYS" target="THA">
      <data key="d0">6556415</data>
    </edge>
    <edge source="MYS" target="ARE">
      <data key="d0">14510313</data>
    </edge>
    <edge source="MYS" target="TUN">
      <data key="d0">136400</data>
    </edge>
    <edge source="MYS" target="TUR">
      <data key="d0">92338</data>
    </edge>
    <edge source="MYS" target="UKR">
      <data key="d0">461390</data>
    </edge>
    <edge source="MYS" target="EGY">
      <data key="d0">1428752</data>
    </edge>
    <edge source="MYS" target="GBR">
      <data key="d0">2677506</data>
    </edge>
    <edge source="MYS" target="USA">
      <data key="d0">4189071</data>
    </edge>
    <edge source="MEX" target="ARG">
      <data key="d0">16798243</data>
    </edge>
    <edge source="MEX" target="AUS">
      <data key="d0">63913</data>
    </edge>
    <edge source="MEX" target="BEL">
      <data key="d0">545932</data>
    </edge>
    <edge source="MEX" target="BOL">
      <data key="d0">2931638</data>
    </edge>
    <edge source="MEX" target="BRA">
      <data key="d0">9988690</data>
    </edge>
    <edge source="MEX" target="CAN">
      <data key="d0">3934872</data>
    </edge>
    <edge source="MEX" target="CHL">
      <data key="d0">17645311</data>
    </edge>
    <edge source="MEX" target="CHN">
      <data key="d0">1837623</data>
    </edge>
    <edge source="MEX" target="COL">
      <data key="d0">64077224</data>
    </edge>
    <edge source="MEX" target="CRI">
      <data key="d0">16134887</data>
    </edge>
    <edge source="MEX" target="CZE">
      <data key="d0">10260</data>
    </edge>
    <edge source="MEX" target="ECU">
      <data key="d0">9769256</data>
    </edge>
    <edge source="MEX" target="SLV">
      <data key="d0">6296903</data>
    </edge>
    <edge source="MEX" target="FIN">
      <data key="d0">22680</data>
    </edge>
    <edge source="MEX" target="FRA">
      <data key="d0">2981682</data>
    </edge>
    <edge source="MEX" target="DEU">
      <data key="d0">27048168</data>
    </edge>
    <edge source="MEX" target="GRC">
      <data key="d0">98260</data>
    </edge>
    <edge source="MEX" target="GTM">
      <data key="d0">31312156</data>
    </edge>
    <edge source="MEX" target="HND">
      <data key="d0">6247713</data>
    </edge>
    <edge source="MEX" target="HKG">
      <data key="d0">158857</data>
    </edge>
    <edge source="MEX" target="IDN">
      <data key="d0">1300475</data>
    </edge>
    <edge source="MEX" target="IRL">
      <data key="d0">37067</data>
    </edge>
    <edge source="MEX" target="ISR">
      <data key="d0">932628</data>
    </edge>
    <edge source="MEX" target="ITA">
      <data key="d0">286300</data>
    </edge>
    <edge source="MEX" target="JAM">
      <data key="d0">2572983</data>
    </edge>
    <edge source="MEX" target="JPN">
      <data key="d0">4902530</data>
    </edge>
    <edge source="MEX" target="KOR">
      <data key="d0">1688207</data>
    </edge>
    <edge source="MEX" target="MYS">
      <data key="d0">47548</data>
    </edge>
    <edge source="MEX" target="OMN">
      <data key="d0">144175</data>
    </edge>
    <edge source="MEX" target="NLD">
      <data key="d0">489561</data>
    </edge>
    <edge source="MEX" target="NZL">
      <data key="d0">18513</data>
    </edge>
    <edge source="MEX" target="NIC">
      <data key="d0">3863807</data>
    </edge>
    <edge source="MEX" target="PAK">
      <data key="d0">554850</data>
    </edge>
    <edge source="MEX" target="PAN">
      <data key="d0">11320844</data>
    </edge>
    <edge source="MEX" target="PRY">
      <data key="d0">409997</data>
    </edge>
    <edge source="MEX" target="PER">
      <data key="d0">17623442</data>
    </edge>
    <edge source="MEX" target="PHL">
      <data key="d0">93266</data>
    </edge>
    <edge source="MEX" target="RUS">
      <data key="d0">3014837</data>
    </edge>
    <edge source="MEX" target="SAU">
      <data key="d0">2737564</data>
    </edge>
    <edge source="MEX" target="SGP">
      <data key="d0">337586</data>
    </edge>
    <edge source="MEX" target="SVN">
      <data key="d0">32480</data>
    </edge>
    <edge source="MEX" target="ZAF">
      <data key="d0">310505</data>
    </edge>
    <edge source="MEX" target="ESP">
      <data key="d0">36276481</data>
    </edge>
    <edge source="MEX" target="CHE">
      <data key="d0">298548</data>
    </edge>
    <edge source="MEX" target="THA">
      <data key="d0">34259</data>
    </edge>
    <edge source="MEX" target="ARE">
      <data key="d0">292039</data>
    </edge>
    <edge source="MEX" target="TUR">
      <data key="d0">522773</data>
    </edge>
    <edge source="MEX" target="EGY">
      <data key="d0">16718</data>
    </edge>
    <edge source="MEX" target="GBR">
      <data key="d0">10947986</data>
    </edge>
    <edge source="MEX" target="USA">
      <data key="d0">377948114</data>
    </edge>
    <edge source="MEX" target="URY">
      <data key="d0">1149144</data>
    </edge>
    <edge source="PAN" target="COL">
      <data key="d0">1019443</data>
    </edge>
    <edge source="PAN" target="CRI">
      <data key="d0">129051</data>
    </edge>
    <edge source="PAN" target="ECU">
      <data key="d0">531930</data>
    </edge>
    <edge source="PAN" target="FRA">
      <data key="d0">178450</data>
    </edge>
    <edge source="PAN" target="JAM">
      <data key="d0">459670</data>
    </edge>
    <edge source="PAN" target="MEX">
      <data key="d0">645690</data>
    </edge>
    <edge source="PAN" target="USA">
      <data key="d0">1379484</data>
    </edge>
    <edge source="PRY" target="ARG">
      <data key="d0">189236</data>
    </edge>
    <edge source="PRY" target="BOL">
      <data key="d0">114227</data>
    </edge>
    <edge source="PRY" target="BRA">
      <data key="d0">2055722</data>
    </edge>
    <edge source="PRY" target="FRA">
      <data key="d0">688018</data>
    </edge>
    <edge source="PRY" target="DEU">
      <data key="d0">151249</data>
    </edge>
    <edge source="PRY" target="ITA">
      <data key="d0">104760</data>
    </edge>
    <edge source="PRY" target="JPN">
      <data key="d0">14460</data>
    </edge>
    <edge source="PRY" target="NLD">
      <data key="d0">2368983</data>
    </edge>
    <edge source="PRY" target="PAN">
      <data key="d0">25482</data>
    </edge>
    <edge source="PRY" target="IND">
      <data key="d0">51020</data>
    </edge>
    <edge source="PRY" target="ESP">
      <data key="d0">700738</data>
    </edge>
    <edge source="PRY" target="CHE">
      <data key="d0">479017</data>
    </edge>
    <edge source="PRY" target="GBR">
      <data key="d0">107129</data>
    </edge>
    <edge source="PRY" target="USA">
      <data key="d0">1488112</data>
    </edge>
    <edge source="PRY" target="URY">
      <data key="d0">10260</data>
    </edge>
    <edge source="PER" target="ARG">
      <data key="d0">55101</data>
    </edge>
    <edge source="PER" target="AUS">
      <data key="d0">271853</data>
    </edge>
    <edge source="PER" target="BOL">
      <data key="d0">14151878</data>
    </edge>
    <edge source="PER" target="BRA">
      <data key="d0">60341</data>
    </edge>
    <edge source="PER" target="CAN">
      <data key="d0">15038</data>
    </edge>
    <edge source="PER" target="CHL">
      <data key="d0">4586686</data>
    </edge>
    <edge source="PER" target="COL">
      <data key="d0">2147331</data>
    </edge>
    <edge source="PER" target="ECU">
      <data key="d0">2690612</data>
    </edge>
    <edge source="PER" target="DEU">
      <data key="d0">33880</data>
    </edge>
    <edge source="PER" target="GTM">
      <data key="d0">83707</data>
    </edge>
    <edge source="PER" target="JPN">
      <data key="d0">62103</data>
    </edge>
    <edge source="PER" target="MEX">
      <data key="d0">8120649</data>
    </edge>
    <edge source="PER" target="NLD">
      <data key="d0">577959</data>
    </edge>
    <edge source="PER" target="PAN">
      <data key="d0">127777</data>
    </edge>
    <edge source="PER" target="PRY">
      <data key="d0">36664</data>
    </edge>
    <edge source="PER" target="POL">
      <data key="d0">126649</data>
    </edge>
    <edge source="PER" target="ESP">
      <data key="d0">42199</data>
    </edge>
    <edge source="PER" target="GBR">
      <data key="d0">715445</data>
    </edge>
    <edge source="PER" target="USA">
      <data key="d0">2007144</data>
    </edge>
    <edge source="PER" target="URY">
      <data key="d0">26115</data>
    </edge>
    <edge source="PHL" target="ARG">
      <data key="d0">11738</data>
    </edge>
    <edge source="PHL" target="AUS">
      <data key="d0">1453033</data>
    </edge>
    <edge source="PHL" target="BEL">
      <data key="d0">37488</data>
    </edge>
    <edge source="PHL" target="BRA">
      <data key="d0">81637</data>
    </edge>
    <edge source="PHL" target="CAN">
      <data key="d0">57021</data>
    </edge>
    <edge source="PHL" target="LKA">
      <data key="d0">16788</data>
    </edge>
    <edge source="PHL" target="CHL">
      <data key="d0">101578</data>
    </edge>
    <edge source="PHL" target="CHN">
      <data key="d0">828747</data>
    </edge>
    <edge source="PHL" target="COL">
      <data key="d0">22491</data>
    </edge>
    <edge source="PHL" target="DNK">
      <data key="d0">30461</data>
    </edge>
    <edge source="PHL" target="FRA">
      <data key="d0">122868</data>
    </edge>
    <edge source="PHL" target="DEU">
      <data key="d0">396046</data>
    </edge>
    <edge source="PHL" target="GRC">
      <data key="d0">11025</data>
    </edge>
    <edge source="PHL" target="GTM">
      <data key="d0">68150</data>
    </edge>
    <edge source="PHL" target="HKG">
      <data key="d0">1154180</data>
    </edge>
    <edge source="PHL" target="IDN">
      <data key="d0">1499596</data>
    </edge>
    <edge source="PHL" target="JPN">
      <data key="d0">1540864</data>
    </edge>
    <edge source="PHL" target="JOR">
      <data key="d0">52820</data>
    </edge>
    <edge source="PHL" target="KOR">
      <data key="d0">2340889</data>
    </edge>
    <edge source="PHL" target="MYS">
      <data key="d0">4650509</data>
    </edge>
    <edge source="PHL" target="MEX">
      <data key="d0">228799</data>
    </edge>
    <edge source="PHL" target="OMN">
      <data key="d0">333667</data>
    </edge>
    <edge source="PHL" target="NLD">
      <data key="d0">133899</data>
    </edge>
    <edge source="PHL" target="NZL">
      <data key="d0">37324</data>
    </edge>
    <edge source="PHL" target="PAK">
      <data key="d0">65908</data>
    </edge>
    <edge source="PHL" target="PER">
      <data key="d0">39691</data>
    </edge>
    <edge source="PHL" target="PRT">
      <data key="d0">15500</data>
    </edge>
    <edge source="PHL" target="ROU">
      <data key="d0">32302</data>
    </edge>
    <edge source="PHL" target="SAU">
      <data key="d0">1114073</data>
    </edge>
    <edge source="PHL" target="IND">
      <data key="d0">460902</data>
    </edge>
    <edge source="PHL" target="SGP">
      <data key="d0">2153949</data>
    </edge>
    <edge source="PHL" target="VNM">
      <data key="d0">655278</data>
    </edge>
    <edge source="PHL" target="ZAF">
      <data key="d0">34297</data>
    </edge>
    <edge source="PHL" target="ESP">
      <data key="d0">672577</data>
    </edge>
    <edge source="PHL" target="SWE">
      <data key="d0">25987</data>
    </edge>
    <edge source="PHL" target="THA">
      <data key="d0">2827684</data>
    </edge>
    <edge source="PHL" target="ARE">
      <data key="d0">2075149</data>
    </edge>
    <edge source="PHL" target="TUR">
      <data key="d0">221770</data>
    </edge>
    <edge source="PHL" target="EGY">
      <data key="d0">209050</data>
    </edge>
    <edge source="PHL" target="GBR">
      <data key="d0">345103</data>
    </edge>
    <edge source="PHL" target="TZA">
      <data key="d0">30400</data>
    </edge>
    <edge source="PHL" target="USA">
      <data key="d0">6035915</data>
    </edge>
    <edge source="IND" target="DZA">
      <data key="d0">1161907</data>
    </edge>
    <edge source="IND" target="AZE">
      <data key="d0">65659</data>
    </edge>
    <edge source="IND" target="ARG">
      <data key="d0">1642854</data>
    </edge>
    <edge source="IND" target="AUS">
      <data key="d0">2562621</data>
    </edge>
    <edge source="IND" target="AUT">
      <data key="d0">93849</data>
    </edge>
    <edge source="IND" target="BEL">
      <data key="d0">1424339</data>
    </edge>
    <edge source="IND" target="BRA">
      <data key="d0">4088873</data>
    </edge>
    <edge source="IND" target="BGR">
      <data key="d0">150620</data>
    </edge>
    <edge source="IND" target="BLR">
      <data key="d0">37847</data>
    </edge>
    <edge source="IND" target="CMR">
      <data key="d0">231690</data>
    </edge>
    <edge source="IND" target="CAN">
      <data key="d0">1760407</data>
    </edge>
    <edge source="IND" target="LKA">
      <data key="d0">6141718</data>
    </edge>
    <edge source="IND" target="CHL">
      <data key="d0">636158</data>
    </edge>
    <edge source="IND" target="CHN">
      <data key="d0">6048486</data>
    </edge>
    <edge source="IND" target="COL">
      <data key="d0">218643</data>
    </edge>
    <edge source="IND" target="CRI">
      <data key="d0">63865</data>
    </edge>
    <edge source="IND" target="CZE">
      <data key="d0">467588</data>
    </edge>
    <edge source="IND" target="BEN">
      <data key="d0">1111730</data>
    </edge>
    <edge source="IND" target="DNK">
      <data key="d0">422409</data>
    </edge>
    <edge source="IND" target="ETH">
      <data key="d0">748693</data>
    </edge>
    <edge source="IND" target="EST">
      <data key="d0">21006</data>
    </edge>
    <edge source="IND" target="FIN">
      <data key="d0">56490</data>
    </edge>
    <edge source="IND" target="FRA">
      <data key="d0">8547932</data>
    </edge>
    <edge source="IND" target="GMB">
      <data key="d0">438164</data>
    </edge>
    <edge source="IND" target="DEU">
      <data key="d0">5731618</data>
    </edge>
    <edge source="IND" target="GHA">
      <data key="d0">1213050</data>
    </edge>
    <edge source="IND" target="GRC">
      <data key="d0">98465</data>
    </edge>
    <edge source="IND" target="HND">
      <data key="d0">330164</data>
    </edge>
    <edge source="IND" target="HKG">
      <data key="d0">2108859</data>
    </edge>
    <edge source="IND" target="HUN">
      <data key="d0">155353</data>
    </edge>
    <edge source="IND" target="IDN">
      <data key="d0">613180</data>
    </edge>
    <edge source="IND" target="IRL">
      <data key="d0">44874</data>
    </edge>
    <edge source="IND" target="ISR">
      <data key="d0">622346</data>
    </edge>
    <edge source="IND" target="ITA">
      <data key="d0">2167171</data>
    </edge>
    <edge source="IND" target="CIV">
      <data key="d0">615691</data>
    </edge>
    <edge source="IND" target="JAM">
      <data key="d0">25402</data>
    </edge>
    <edge source="IND" target="JPN">
      <data key="d0">5220461</data>
    </edge>
    <edge source="IND" target="KAZ">
      <data key="d0">425909</data>
    </edge>
    <edge source="IND" target="JOR">
      <data key="d0">550919</data>
    </edge>
    <edge source="IND" target="KOR">
      <data key="d0">875485</data>
    </edge>
    <edge source="IND" target="KGZ">
      <data key="d0">102259</data>
    </edge>
    <edge source="IND" target="LBN">
      <data key="d0">173085</data>
    </edge>
    <edge source="IND" target="LVA">
      <data key="d0">25716</data>
    </edge>
    <edge source="IND" target="LTU">
      <data key="d0">37198</data>
    </edge>
    <edge source="IND" target="MDG">
      <data key="d0">124966</data>
    </edge>
    <edge source="IND" target="MWI">
      <data key="d0">60952</data>
    </edge>
    <edge source="IND" target="MYS">
      <data key="d0">6154191</data>
    </edge>
    <edge source="IND" target="MUS">
      <data key="d0">1538563</data>
    </edge>
    <edge source="IND" target="MEX">
      <data key="d0">998372</data>
    </edge>
    <edge source="IND" target="MAR">
      <data key="d0">2898264</data>
    </edge>
    <edge source="IND" target="MOZ">
      <data key="d0">119318</data>
    </edge>
    <edge source="IND" target="OMN">
      <data key="d0">2205799</data>
    </edge>
    <edge source="IND" target="NAM">
      <data key="d0">27811</data>
    </edge>
    <edge source="IND" target="NLD">
      <data key="d0">3807402</data>
    </edge>
    <edge source="IND" target="NZL">
      <data key="d0">345864</data>
    </edge>
    <edge source="IND" target="NER">
      <data key="d0">135665</data>
    </edge>
    <edge source="IND" target="NOR">
      <data key="d0">21375</data>
    </edge>
    <edge source="IND" target="PAK">
      <data key="d0">167915</data>
    </edge>
    <edge source="IND" target="PAN">
      <data key="d0">1418305</data>
    </edge>
    <edge source="IND" target="PRY">
      <data key="d0">114207</data>
    </edge>
    <edge source="IND" target="PHL">
      <data key="d0">196229</data>
    </edge>
    <edge source="IND" target="POL">
      <data key="d0">260478</data>
    </edge>
    <edge source="IND" target="PRT">
      <data key="d0">58809</data>
    </edge>
    <edge source="IND" target="ROU">
      <data key="d0">185344</data>
    </edge>
    <edge source="IND" target="RUS">
      <data key="d0">6415761</data>
    </edge>
    <edge source="IND" target="SAU">
      <data key="d0">8656702</data>
    </edge>
    <edge source="IND" target="SEN">
      <data key="d0">14462</data>
    </edge>
    <edge source="IND" target="SGP">
      <data key="d0">8664470</data>
    </edge>
    <edge source="IND" target="SVK">
      <data key="d0">22362</data>
    </edge>
    <edge source="IND" target="VNM">
      <data key="d0">242050</data>
    </edge>
    <edge source="IND" target="SVN">
      <data key="d0">10873</data>
    </edge>
    <edge source="IND" target="ZAF">
      <data key="d0">2223603</data>
    </edge>
    <edge source="IND" target="ZWE">
      <data key="d0">15725</data>
    </edge>
    <edge source="IND" target="ESP">
      <data key="d0">3056715</data>
    </edge>
    <edge source="IND" target="SWE">
      <data key="d0">611855</data>
    </edge>
    <edge source="IND" target="CHE">
      <data key="d0">2384850</data>
    </edge>
    <edge source="IND" target="THA">
      <data key="d0">795560</data>
    </edge>
    <edge source="IND" target="TGO">
      <data key="d0">162139</data>
    </edge>
    <edge source="IND" target="ARE">
      <data key="d0">39767095</data>
    </edge>
    <edge source="IND" target="TUN">
      <data key="d0">244287</data>
    </edge>
    <edge source="IND" target="TUR">
      <data key="d0">6065970</data>
    </edge>
    <edge source="IND" target="UGA">
      <data key="d0">627627</data>
    </edge>
    <edge source="IND" target="UKR">
      <data key="d0">1880321</data>
    </edge>
    <edge source="IND" target="EGY">
      <data key="d0">2109957</data>
    </edge>
    <edge source="IND" target="GBR">
      <data key="d0">7027174</data>
    </edge>
    <edge source="IND" target="TZA">
      <data key="d0">804766</data>
    </edge>
    <edge source="IND" target="USA">
      <data key="d0">34323839</data>
    </edge>
    <edge source="IND" target="BFA">
      <data key="d0">25293</data>
    </edge>
    <edge source="IND" target="URY">
      <data key="d0">23529</data>
    </edge>
    <edge source="SGP" target="DZA">
      <data key="d0">49438</data>
    </edge>
    <edge source="SGP" target="ARG">
      <data key="d0">22591</data>
    </edge>
    <edge source="SGP" target="AUS">
      <data key="d0">24659061</data>
    </edge>
    <edge source="SGP" target="BEL">
      <data key="d0">197076</data>
    </edge>
    <edge source="SGP" target="BRA">
      <data key="d0">72305</data>
    </edge>
    <edge source="SGP" target="KHM">
      <data key="d0">929398</data>
    </edge>
    <edge source="SGP" target="CMR">
      <data key="d0">1545929</data>
    </edge>
    <edge source="SGP" target="CAN">
      <data key="d0">808998</data>
    </edge>
    <edge source="SGP" target="CAF">
      <data key="d0">184073</data>
    </edge>
    <edge source="SGP" target="LKA">
      <data key="d0">7079005</data>
    </edge>
    <edge source="SGP" target="CHL">
      <data key="d0">30344</data>
    </edge>
    <edge source="SGP" target="CHN">
      <data key="d0">21066862</data>
    </edge>
    <edge source="SGP" target="BEN">
      <data key="d0">1076028</data>
    </edge>
    <edge source="SGP" target="DNK">
      <data key="d0">156860</data>
    </edge>
    <edge source="SGP" target="FIN">
      <data key="d0">18180</data>
    </edge>
    <edge source="SGP" target="FRA">
      <data key="d0">2571020</data>
    </edge>
    <edge source="SGP" target="DEU">
      <data key="d0">1445647</data>
    </edge>
    <edge source="SGP" target="GHA">
      <data key="d0">839046</data>
    </edge>
    <edge source="SGP" target="GRC">
      <data key="d0">72743</data>
    </edge>
    <edge source="SGP" target="HKG">
      <data key="d0">75746639</data>
    </edge>
    <edge source="SGP" target="IRL">
      <data key="d0">45964</data>
    </edge>
    <edge source="SGP" target="ISR">
      <data key="d0">83765</data>
    </edge>
    <edge source="SGP" target="ITA">
      <data key="d0">103226</data>
    </edge>
    <edge source="SGP" target="CIV">
      <data key="d0">41909</data>
    </edge>
    <edge source="SGP" target="JPN">
      <data key="d0">90735799</data>
    </edge>
    <edge source="SGP" target="JOR">
      <data key="d0">388723</data>
    </edge>
    <edge source="SGP" target="KOR">
      <data key="d0">50398004</data>
    </edge>
    <edge source="SGP" target="LBN">
      <data key="d0">59732</data>
    </edge>
    <edge source="SGP" target="MDG">
      <data key="d0">137275</data>
    </edge>
    <edge source="SGP" target="MYS">
      <data key="d0">85495848</data>
    </edge>
    <edge source="SGP" target="MUS">
      <data key="d0">355205</data>
    </edge>
    <edge source="SGP" target="MEX">
      <data key="d0">158596</data>
    </edge>
    <edge source="SGP" target="MAR">
      <data key="d0">137496</data>
    </edge>
    <edge source="SGP" target="OMN">
      <data key="d0">261438</data>
    </edge>
    <edge source="SGP" target="NAM">
      <data key="d0">177640</data>
    </edge>
    <edge source="SGP" target="NLD">
      <data key="d0">2399790</data>
    </edge>
    <edge source="SGP" target="NZL">
      <data key="d0">6668050</data>
    </edge>
    <edge source="SGP" target="NER">
      <data key="d0">47037</data>
    </edge>
    <edge source="SGP" target="PAK">
      <data key="d0">6791798</data>
    </edge>
    <edge source="SGP" target="PAN">
      <data key="d0">618606</data>
    </edge>
    <edge source="SGP" target="PRY">
      <data key="d0">38048</data>
    </edge>
    <edge source="SGP" target="PHL">
      <data key="d0">40740176</data>
    </edge>
    <edge source="SGP" target="PRT">
      <data key="d0">25495</data>
    </edge>
    <edge source="SGP" target="RUS">
      <data key="d0">11504</data>
    </edge>
    <edge source="SGP" target="SAU">
      <data key="d0">7235127</data>
    </edge>
    <edge source="SGP" target="SEN">
      <data key="d0">158158</data>
    </edge>
    <edge source="SGP" target="IND">
      <data key="d0">10456124</data>
    </edge>
    <edge source="SGP" target="VNM">
      <data key="d0">16529393</data>
    </edge>
    <edge source="SGP" target="ZAF">
      <data key="d0">1107850</data>
    </edge>
    <edge source="SGP" target="ESP">
      <data key="d0">2269494</data>
    </edge>
    <edge source="SGP" target="CHE">
      <data key="d0">5544353</data>
    </edge>
    <edge source="SGP" target="THA">
      <data key="d0">59402160</data>
    </edge>
    <edge source="SGP" target="TGO">
      <data key="d0">1450068</data>
    </edge>
    <edge source="SGP" target="ARE">
      <data key="d0">74398991</data>
    </edge>
    <edge source="SGP" target="UGA">
      <data key="d0">33143</data>
    </edge>
    <edge source="SGP" target="UKR">
      <data key="d0">47663</data>
    </edge>
    <edge source="SGP" target="EGY">
      <data key="d0">137208</data>
    </edge>
    <edge source="SGP" target="GBR">
      <data key="d0">5330650</data>
    </edge>
    <edge source="SGP" target="TZA">
      <data key="d0">59915</data>
    </edge>
    <edge source="SGP" target="USA">
      <data key="d0">71716934</data>
    </edge>
    <edge source="SGP" target="BFA">
      <data key="d0">346237</data>
    </edge>
    <edge source="ZAF" target="ARG">
      <data key="d0">279386</data>
    </edge>
    <edge source="ZAF" target="AUS">
      <data key="d0">4466007</data>
    </edge>
    <edge source="ZAF" target="AUT">
      <data key="d0">58658</data>
    </edge>
    <edge source="ZAF" target="BEL">
      <data key="d0">777296</data>
    </edge>
    <edge source="ZAF" target="BRA">
      <data key="d0">93139</data>
    </edge>
    <edge source="ZAF" target="BDI">
      <data key="d0">185561</data>
    </edge>
    <edge source="ZAF" target="BLR">
      <data key="d0">18436</data>
    </edge>
    <edge source="ZAF" target="CMR">
      <data key="d0">368631</data>
    </edge>
    <edge source="ZAF" target="CAN">
      <data key="d0">302067</data>
    </edge>
    <edge source="ZAF" target="LKA">
      <data key="d0">14540</data>
    </edge>
    <edge source="ZAF" target="CHL">
      <data key="d0">22253</data>
    </edge>
    <edge source="ZAF" target="CHN">
      <data key="d0">32627</data>
    </edge>
    <edge source="ZAF" target="CZE">
      <data key="d0">31054</data>
    </edge>
    <edge source="ZAF" target="BEN">
      <data key="d0">132705</data>
    </edge>
    <edge source="ZAF" target="DNK">
      <data key="d0">27998</data>
    </edge>
    <edge source="ZAF" target="ETH">
      <data key="d0">207626</data>
    </edge>
    <edge source="ZAF" target="FRA">
      <data key="d0">2164270</data>
    </edge>
    <edge source="ZAF" target="GMB">
      <data key="d0">80534</data>
    </edge>
    <edge source="ZAF" target="DEU">
      <data key="d0">2343096</data>
    </edge>
    <edge source="ZAF" target="GHA">
      <data key="d0">2498994</data>
    </edge>
    <edge source="ZAF" target="HKG">
      <data key="d0">191679</data>
    </edge>
    <edge source="ZAF" target="IDN">
      <data key="d0">55088</data>
    </edge>
    <edge source="ZAF" target="IRL">
      <data key="d0">92935</data>
    </edge>
    <edge source="ZAF" target="ISR">
      <data key="d0">154460</data>
    </edge>
    <edge source="ZAF" target="ITA">
      <data key="d0">250417</data>
    </edge>
    <edge source="ZAF" target="CIV">
      <data key="d0">741597</data>
    </edge>
    <edge source="ZAF" target="JPN">
      <data key="d0">1347313</data>
    </edge>
    <edge source="ZAF" target="KAZ">
      <data key="d0">19767</data>
    </edge>
    <edge source="ZAF" target="KOR">
      <data key="d0">53052</data>
    </edge>
    <edge source="ZAF" target="LVA">
      <data key="d0">14829</data>
    </edge>
    <edge source="ZAF" target="MDG">
      <data key="d0">498910</data>
    </edge>
    <edge source="ZAF" target="MWI">
      <data key="d0">3723564</data>
    </edge>
    <edge source="ZAF" target="MYS">
      <data key="d0">11771</data>
    </edge>
    <edge source="ZAF" target="MUS">
      <data key="d0">2602900</data>
    </edge>
    <edge source="ZAF" target="MAR">
      <data key="d0">89164</data>
    </edge>
    <edge source="ZAF" target="MOZ">
      <data key="d0">25865794</data>
    </edge>
    <edge source="ZAF" target="NLD">
      <data key="d0">1526116</data>
    </edge>
    <edge source="ZAF" target="NZL">
      <data key="d0">353337</data>
    </edge>
    <edge source="ZAF" target="NOR">
      <data key="d0">28407</data>
    </edge>
    <edge source="ZAF" target="PAK">
      <data key="d0">53010</data>
    </edge>
    <edge source="ZAF" target="PAN">
      <data key="d0">136100</data>
    </edge>
    <edge source="ZAF" target="PHL">
      <data key="d0">105152</data>
    </edge>
    <edge source="ZAF" target="POL">
      <data key="d0">105503</data>
    </edge>
    <edge source="ZAF" target="PRT">
      <data key="d0">183043</data>
    </edge>
    <edge source="ZAF" target="SAU">
      <data key="d0">287013</data>
    </edge>
    <edge source="ZAF" target="SEN">
      <data key="d0">364402</data>
    </edge>
    <edge source="ZAF" target="IND">
      <data key="d0">60642</data>
    </edge>
    <edge source="ZAF" target="SGP">
      <data key="d0">176295</data>
    </edge>
    <edge source="ZAF" target="ZWE">
      <data key="d0">6768875</data>
    </edge>
    <edge source="ZAF" target="ESP">
      <data key="d0">528784</data>
    </edge>
    <edge source="ZAF" target="SWE">
      <data key="d0">96396</data>
    </edge>
    <edge source="ZAF" target="CHE">
      <data key="d0">299841</data>
    </edge>
    <edge source="ZAF" target="THA">
      <data key="d0">172450</data>
    </edge>
    <edge source="ZAF" target="ARE">
      <data key="d0">1677410</data>
    </edge>
    <edge source="ZAF" target="TUR">
      <data key="d0">102326</data>
    </edge>
    <edge source="ZAF" target="UGA">
      <data key="d0">1304032</data>
    </edge>
    <edge source="ZAF" target="EGY">
      <data key="d0">43954</data>
    </edge>
    <edge source="ZAF" target="GBR">
      <data key="d0">15788712</data>
    </edge>
    <edge source="ZAF" target="TZA">
      <data key="d0">4409138</data>
    </edge>
    <edge source="ZAF" target="USA">
      <data key="d0">4047763</data>
    </edge>
    <edge source="ZAF" target="URY">
      <data key="d0">26351</data>
    </edge>
    <edge source="ESP" target="ALB">
      <data key="d0">431010</data>
    </edge>
    <edge source="ESP" target="DZA">
      <data key="d0">13961399</data>
    </edge>
    <edge source="ESP" target="AZE">
      <data key="d0">52750</data>
    </edge>
    <edge source="ESP" target="ARG">
      <data key="d0">9793898</data>
    </edge>
    <edge source="ESP" target="AUS">
      <data key="d0">13156141</data>
    </edge>
    <edge source="ESP" target="AUT">
      <data key="d0">10239588</data>
    </edge>
    <edge source="ESP" target="ARM">
      <data key="d0">11264</data>
    </edge>
    <edge source="ESP" target="BEL">
      <data key="d0">32792801</data>
    </edge>
    <edge source="ESP" target="BOL">
      <data key="d0">449647</data>
    </edge>
    <edge source="ESP" target="BRA">
      <data key="d0">11035674</data>
    </edge>
    <edge source="ESP" target="BGR">
      <data key="d0">1195458</data>
    </edge>
    <edge source="ESP" target="BLR">
      <data key="d0">288130</data>
    </edge>
    <edge source="ESP" target="KHM">
      <data key="d0">71656</data>
    </edge>
    <edge source="ESP" target="CMR">
      <data key="d0">505209</data>
    </edge>
    <edge source="ESP" target="CAN">
      <data key="d0">2974506</data>
    </edge>
    <edge source="ESP" target="LKA">
      <data key="d0">149397</data>
    </edge>
    <edge source="ESP" target="CHL">
      <data key="d0">12102541</data>
    </edge>
    <edge source="ESP" target="CHN">
      <data key="d0">4229192</data>
    </edge>
    <edge source="ESP" target="COL">
      <data key="d0">4089791</data>
    </edge>
    <edge source="ESP" target="CRI">
      <data key="d0">877011</data>
    </edge>
    <edge source="ESP" target="HRV">
      <data key="d0">624564</data>
    </edge>
    <edge source="ESP" target="CZE">
      <data key="d0">9625085</data>
    </edge>
    <edge source="ESP" target="BEN">
      <data key="d0">362667</data>
    </edge>
    <edge source="ESP" target="DNK">
      <data key="d0">13891194</data>
    </edge>
    <edge source="ESP" target="ECU">
      <data key="d0">576546</data>
    </edge>
    <edge source="ESP" target="SLV">
      <data key="d0">882885</data>
    </edge>
    <edge source="ESP" target="ETH">
      <data key="d0">109788</data>
    </edge>
    <edge source="ESP" target="EST">
      <data key="d0">523049</data>
    </edge>
    <edge source="ESP" target="FIN">
      <data key="d0">2076276</data>
    </edge>
    <edge source="ESP" target="FRA">
      <data key="d0">291808059</data>
    </edge>
    <edge source="ESP" target="GEO">
      <data key="d0">103090</data>
    </edge>
    <edge source="ESP" target="GMB">
      <data key="d0">19082</data>
    </edge>
    <edge source="ESP" target="DEU">
      <data key="d0">123665666</data>
    </edge>
    <edge source="ESP" target="GHA">
      <data key="d0">383896</data>
    </edge>
    <edge source="ESP" target="GRC">
      <data key="d0">27705754</data>
    </edge>
    <edge source="ESP" target="GTM">
      <data key="d0">1861921</data>
    </edge>
    <edge source="ESP" target="HND">
      <data key="d0">738626</data>
    </edge>
    <edge source="ESP" target="HKG">
      <data key="d0">6830973</data>
    </edge>
    <edge source="ESP" target="HUN">
      <data key="d0">9972283</data>
    </edge>
    <edge source="ESP" target="IDN">
      <data key="d0">4716579</data>
    </edge>
    <edge source="ESP" target="IRL">
      <data key="d0">4545117</data>
    </edge>
    <edge source="ESP" target="ISR">
      <data key="d0">24597317</data>
    </edge>
    <edge source="ESP" target="ITA">
      <data key="d0">106412198</data>
    </edge>
    <edge source="ESP" target="CIV">
      <data key="d0">2758129</data>
    </edge>
    <edge source="ESP" target="JAM">
      <data key="d0">25564</data>
    </edge>
    <edge source="ESP" target="JPN">
      <data key="d0">15473151</data>
    </edge>
    <edge source="ESP" target="JOR">
      <data key="d0">2420271</data>
    </edge>
    <edge source="ESP" target="KOR">
      <data key="d0">4344671</data>
    </edge>
    <edge source="ESP" target="LBN">
      <data key="d0">2695376</data>
    </edge>
    <edge source="ESP" target="LVA">
      <data key="d0">520376</data>
    </edge>
    <edge source="ESP" target="LTU">
      <data key="d0">1167667</data>
    </edge>
    <edge source="ESP" target="MDG">
      <data key="d0">26628</data>
    </edge>
    <edge source="ESP" target="MYS">
      <data key="d0">4841350</data>
    </edge>
    <edge source="ESP" target="MRT">
      <data key="d0">1162678</data>
    </edge>
    <edge source="ESP" target="MUS">
      <data key="d0">72287</data>
    </edge>
    <edge source="ESP" target="MEX">
      <data key="d0">22883993</data>
    </edge>
    <edge source="ESP" target="MDA">
      <data key="d0">40284</data>
    </edge>
    <edge source="ESP" target="MAR">
      <data key="d0">5974887</data>
    </edge>
    <edge source="ESP" target="OMN">
      <data key="d0">641811</data>
    </edge>
    <edge source="ESP" target="NAM">
      <data key="d0">38948</data>
    </edge>
    <edge source="ESP" target="NLD">
      <data key="d0">49001419</data>
    </edge>
    <edge source="ESP" target="NZL">
      <data key="d0">962414</data>
    </edge>
    <edge source="ESP" target="NIC">
      <data key="d0">115819</data>
    </edge>
    <edge source="ESP" target="NER">
      <data key="d0">14693</data>
    </edge>
    <edge source="ESP" target="NOR">
      <data key="d0">1379003</data>
    </edge>
    <edge source="ESP" target="PAK">
      <data key="d0">1431090</data>
    </edge>
    <edge source="ESP" target="PAN">
      <data key="d0">13410143</data>
    </edge>
    <edge source="ESP" target="PRY">
      <data key="d0">1366861</data>
    </edge>
    <edge source="ESP" target="PER">
      <data key="d0">3776691</data>
    </edge>
    <edge source="ESP" target="PHL">
      <data key="d0">1931249</data>
    </edge>
    <edge source="ESP" target="POL">
      <data key="d0">16008470</data>
    </edge>
    <edge source="ESP" target="PRT">
      <data key="d0">134976083</data>
    </edge>
    <edge source="ESP" target="ROU">
      <data key="d0">2141833</data>
    </edge>
    <edge source="ESP" target="RUS">
      <data key="d0">6136255</data>
    </edge>
    <edge source="ESP" target="SAU">
      <data key="d0">11795457</data>
    </edge>
    <edge source="ESP" target="SEN">
      <data key="d0">2283224</data>
    </edge>
    <edge source="ESP" target="IND">
      <data key="d0">1070457</data>
    </edge>
    <edge source="ESP" target="SGP">
      <data key="d0">8650257</data>
    </edge>
    <edge source="ESP" target="SVK">
      <data key="d0">890402</data>
    </edge>
    <edge source="ESP" target="VNM">
      <data key="d0">310485</data>
    </edge>
    <edge source="ESP" target="SVN">
      <data key="d0">382054</data>
    </edge>
    <edge source="ESP" target="ZAF">
      <data key="d0">4410799</data>
    </edge>
    <edge source="ESP" target="ZWE">
      <data key="d0">66559</data>
    </edge>
    <edge source="ESP" target="SWE">
      <data key="d0">6687618</data>
    </edge>
    <edge source="ESP" target="CHE">
      <data key="d0">12663525</data>
    </edge>
    <edge source="ESP" target="THA">
      <data key="d0">5664913</data>
    </edge>
    <edge source="ESP" target="TGO">
      <data key="d0">136949</data>
    </edge>
    <edge source="ESP" target="ARE">
      <data key="d0">10327923</data>
    </edge>
    <edge source="ESP" target="TUN">
      <data key="d0">3011946</data>
    </edge>
    <edge source="ESP" target="TUR">
      <data key="d0">16053120</data>
    </edge>
    <edge source="ESP" target="UGA">
      <data key="d0">272069</data>
    </edge>
    <edge source="ESP" target="UKR">
      <data key="d0">521438</data>
    </edge>
    <edge source="ESP" target="EGY">
      <data key="d0">5090338</data>
    </edge>
    <edge source="ESP" target="GBR">
      <data key="d0">142436290</data>
    </edge>
    <edge source="ESP" target="TZA">
      <data key="d0">264093</data>
    </edge>
    <edge source="ESP" target="USA">
      <data key="d0">67500051</data>
    </edge>
    <edge source="ESP" target="BFA">
      <data key="d0">36671</data>
    </edge>
    <edge source="ESP" target="URY">
      <data key="d0">4663335</data>
    </edge>
    <edge source="ESP" target="SRB">
      <data key="d0">373043</data>
    </edge>
    <edge source="CHE" target="DZA">
      <data key="d0">889045</data>
    </edge>
    <edge source="CHE" target="AZE">
      <data key="d0">14232</data>
    </edge>
    <edge source="CHE" target="ARG">
      <data key="d0">5356551</data>
    </edge>
    <edge source="CHE" target="AUS">
      <data key="d0">5911471</data>
    </edge>
    <edge source="CHE" target="AUT">
      <data key="d0">47624488</data>
    </edge>
    <edge source="CHE" target="BEL">
      <data key="d0">28654449</data>
    </edge>
    <edge source="CHE" target="BOL">
      <data key="d0">415502</data>
    </edge>
    <edge source="CHE" target="BWA">
      <data key="d0">62655</data>
    </edge>
    <edge source="CHE" target="BRA">
      <data key="d0">7973838</data>
    </edge>
    <edge source="CHE" target="BGR">
      <data key="d0">1518667</data>
    </edge>
    <edge source="CHE" target="BLR">
      <data key="d0">240147</data>
    </edge>
    <edge source="CHE" target="CMR">
      <data key="d0">314450</data>
    </edge>
    <edge source="CHE" target="CAN">
      <data key="d0">4911736</data>
    </edge>
    <edge source="CHE" target="LKA">
      <data key="d0">305859</data>
    </edge>
    <edge source="CHE" target="CHL">
      <data key="d0">4946754</data>
    </edge>
    <edge source="CHE" target="CHN">
      <data key="d0">8413659</data>
    </edge>
    <edge source="CHE" target="COL">
      <data key="d0">10168746</data>
    </edge>
    <edge source="CHE" target="CRI">
      <data key="d0">1187914</data>
    </edge>
    <edge source="CHE" target="HRV">
      <data key="d0">1287674</data>
    </edge>
    <edge source="CHE" target="CZE">
      <data key="d0">7977604</data>
    </edge>
    <edge source="CHE" target="BEN">
      <data key="d0">11653</data>
    </edge>
    <edge source="CHE" target="DNK">
      <data key="d0">9443676</data>
    </edge>
    <edge source="CHE" target="ECU">
      <data key="d0">1007608</data>
    </edge>
    <edge source="CHE" target="SLV">
      <data key="d0">764869</data>
    </edge>
    <edge source="CHE" target="ETH">
      <data key="d0">33286</data>
    </edge>
    <edge source="CHE" target="EST">
      <data key="d0">45032</data>
    </edge>
    <edge source="CHE" target="FIN">
      <data key="d0">5267675</data>
    </edge>
    <edge source="CHE" target="FRA">
      <data key="d0">149649080</data>
    </edge>
    <edge source="CHE" target="GEO">
      <data key="d0">25486</data>
    </edge>
    <edge source="CHE" target="DEU">
      <data key="d0">243829145</data>
    </edge>
    <edge source="CHE" target="GHA">
      <data key="d0">756175</data>
    </edge>
    <edge source="CHE" target="GRC">
      <data key="d0">13593145</data>
    </edge>
    <edge source="CHE" target="GTM">
      <data key="d0">2023405</data>
    </edge>
    <edge source="CHE" target="HND">
      <data key="d0">1188721</data>
    </edge>
    <edge source="CHE" target="HKG">
      <data key="d0">14154933</data>
    </edge>
    <edge source="CHE" target="HUN">
      <data key="d0">6812424</data>
    </edge>
    <edge source="CHE" target="IDN">
      <data key="d0">7299596</data>
    </edge>
    <edge source="CHE" target="IRL">
      <data key="d0">6178259</data>
    </edge>
    <edge source="CHE" target="ISR">
      <data key="d0">13360755</data>
    </edge>
    <edge source="CHE" target="ITA">
      <data key="d0">113001966</data>
    </edge>
    <edge source="CHE" target="CIV">
      <data key="d0">3016239</data>
    </edge>
    <edge source="CHE" target="JAM">
      <data key="d0">10743</data>
    </edge>
    <edge source="CHE" target="JPN">
      <data key="d0">27959663</data>
    </edge>
    <edge source="CHE" target="KAZ">
      <data key="d0">414782</data>
    </edge>
    <edge source="CHE" target="JOR">
      <data key="d0">1014106</data>
    </edge>
    <edge source="CHE" target="KOR">
      <data key="d0">8538334</data>
    </edge>
    <edge source="CHE" target="LBN">
      <data key="d0">915767</data>
    </edge>
    <edge source="CHE" target="LVA">
      <data key="d0">138689</data>
    </edge>
    <edge source="CHE" target="LTU">
      <data key="d0">233189</data>
    </edge>
    <edge source="CHE" target="MDG">
      <data key="d0">21172</data>
    </edge>
    <edge source="CHE" target="MWI">
      <data key="d0">22887</data>
    </edge>
    <edge source="CHE" target="MYS">
      <data key="d0">1639672</data>
    </edge>
    <edge source="CHE" target="MUS">
      <data key="d0">1609611</data>
    </edge>
    <edge source="CHE" target="MEX">
      <data key="d0">16380579</data>
    </edge>
    <edge source="CHE" target="MAR">
      <data key="d0">1781978</data>
    </edge>
    <edge source="CHE" target="OMN">
      <data key="d0">766441</data>
    </edge>
    <edge source="CHE" target="NAM">
      <data key="d0">163116</data>
    </edge>
    <edge source="CHE" target="NLD">
      <data key="d0">31211920</data>
    </edge>
    <edge source="CHE" target="NZL">
      <data key="d0">2089810</data>
    </edge>
    <edge source="CHE" target="NIC">
      <data key="d0">81070</data>
    </edge>
    <edge source="CHE" target="NOR">
      <data key="d0">3535930</data>
    </edge>
    <edge source="CHE" target="PAK">
      <data key="d0">2506164</data>
    </edge>
    <edge source="CHE" target="PAN">
      <data key="d0">1105168</data>
    </edge>
    <edge source="CHE" target="PRY">
      <data key="d0">12456</data>
    </edge>
    <edge source="CHE" target="PER">
      <data key="d0">976406</data>
    </edge>
    <edge source="CHE" target="PHL">
      <data key="d0">3119401</data>
    </edge>
    <edge source="CHE" target="POL">
      <data key="d0">15209897</data>
    </edge>
    <edge source="CHE" target="PRT">
      <data key="d0">8687246</data>
    </edge>
    <edge source="CHE" target="ROU">
      <data key="d0">2517631</data>
    </edge>
    <edge source="CHE" target="RUS">
      <data key="d0">8567189</data>
    </edge>
    <edge source="CHE" target="SAU">
      <data key="d0">11768113</data>
    </edge>
    <edge source="CHE" target="SEN">
      <data key="d0">350051</data>
    </edge>
    <edge source="CHE" target="IND">
      <data key="d0">6150007</data>
    </edge>
    <edge source="CHE" target="SGP">
      <data key="d0">22503859</data>
    </edge>
    <edge source="CHE" target="SVK">
      <data key="d0">1874551</data>
    </edge>
    <edge source="CHE" target="VNM">
      <data key="d0">132000</data>
    </edge>
    <edge source="CHE" target="SVN">
      <data key="d0">4022691</data>
    </edge>
    <edge source="CHE" target="ZAF">
      <data key="d0">23338541</data>
    </edge>
    <edge source="CHE" target="ZWE">
      <data key="d0">1053629</data>
    </edge>
    <edge source="CHE" target="ESP">
      <data key="d0">52626229</data>
    </edge>
    <edge source="CHE" target="SWE">
      <data key="d0">11247785</data>
    </edge>
    <edge source="CHE" target="THA">
      <data key="d0">4429251</data>
    </edge>
    <edge source="CHE" target="ARE">
      <data key="d0">10680800</data>
    </edge>
    <edge source="CHE" target="TUN">
      <data key="d0">1601509</data>
    </edge>
    <edge source="CHE" target="TUR">
      <data key="d0">23217770</data>
    </edge>
    <edge source="CHE" target="UGA">
      <data key="d0">19876</data>
    </edge>
    <edge source="CHE" target="UKR">
      <data key="d0">1368419</data>
    </edge>
    <edge source="CHE" target="MKD">
      <data key="d0">302619</data>
    </edge>
    <edge source="CHE" target="EGY">
      <data key="d0">3104119</data>
    </edge>
    <edge source="CHE" target="GBR">
      <data key="d0">174299608</data>
    </edge>
    <edge source="CHE" target="TZA">
      <data key="d0">39231</data>
    </edge>
    <edge source="CHE" target="USA">
      <data key="d0">87683227</data>
    </edge>
    <edge source="CHE" target="BFA">
      <data key="d0">11524</data>
    </edge>
    <edge source="CHE" target="URY">
      <data key="d0">1047224</data>
    </edge>
    <edge source="CHE" target="SRB">
      <data key="d0">1239751</data>
    </edge>
    <edge source="THA" target="DZA">
      <data key="d0">782796</data>
    </edge>
    <edge source="THA" target="AUS">
      <data key="d0">4427270</data>
    </edge>
    <edge source="THA" target="AUT">
      <data key="d0">11813446</data>
    </edge>
    <edge source="THA" target="BEL">
      <data key="d0">134368</data>
    </edge>
    <edge source="THA" target="BRA">
      <data key="d0">89507</data>
    </edge>
    <edge source="THA" target="KHM">
      <data key="d0">10518218</data>
    </edge>
    <edge source="THA" target="CAN">
      <data key="d0">207053</data>
    </edge>
    <edge source="THA" target="LKA">
      <data key="d0">317533</data>
    </edge>
    <edge source="THA" target="CHN">
      <data key="d0">2323309</data>
    </edge>
    <edge source="THA" target="CZE">
      <data key="d0">18397</data>
    </edge>
    <edge source="THA" target="DNK">
      <data key="d0">726996</data>
    </edge>
    <edge source="THA" target="FIN">
      <data key="d0">53970</data>
    </edge>
    <edge source="THA" target="FRA">
      <data key="d0">1097188</data>
    </edge>
    <edge source="THA" target="DEU">
      <data key="d0">4447975</data>
    </edge>
    <edge source="THA" target="GHA">
      <data key="d0">58810</data>
    </edge>
    <edge source="THA" target="GRC">
      <data key="d0">112545</data>
    </edge>
    <edge source="THA" target="GTM">
      <data key="d0">21989</data>
    </edge>
    <edge source="THA" target="HKG">
      <data key="d0">47698291</data>
    </edge>
    <edge source="THA" target="HUN">
      <data key="d0">15470</data>
    </edge>
    <edge source="THA" target="IDN">
      <data key="d0">31294116</data>
    </edge>
    <edge source="THA" target="ISR">
      <data key="d0">275512</data>
    </edge>
    <edge source="THA" target="ITA">
      <data key="d0">1347045</data>
    </edge>
    <edge source="THA" target="JAM">
      <data key="d0">12686</data>
    </edge>
    <edge source="THA" target="JPN">
      <data key="d0">13973054</data>
    </edge>
    <edge source="THA" target="JOR">
      <data key="d0">140274</data>
    </edge>
    <edge source="THA" target="KOR">
      <data key="d0">9263630</data>
    </edge>
    <edge source="THA" target="LBN">
      <data key="d0">117652</data>
    </edge>
    <edge source="THA" target="MWI">
      <data key="d0">21133</data>
    </edge>
    <edge source="THA" target="MYS">
      <data key="d0">26027695</data>
    </edge>
    <edge source="THA" target="MRT">
      <data key="d0">105875</data>
    </edge>
    <edge source="THA" target="MUS">
      <data key="d0">85985</data>
    </edge>
    <edge source="THA" target="MEX">
      <data key="d0">207126</data>
    </edge>
    <edge source="THA" target="MDA">
      <data key="d0">17471</data>
    </edge>
    <edge source="THA" target="MAR">
      <data key="d0">136473</data>
    </edge>
    <edge source="THA" target="OMN">
      <data key="d0">87254</data>
    </edge>
    <edge source="THA" target="NLD">
      <data key="d0">2049097</data>
    </edge>
    <edge source="THA" target="NZL">
      <data key="d0">321741</data>
    </edge>
    <edge source="THA" target="NOR">
      <data key="d0">10883</data>
    </edge>
    <edge source="THA" target="PAK">
      <data key="d0">2236693</data>
    </edge>
    <edge source="THA" target="PAN">
      <data key="d0">385880</data>
    </edge>
    <edge source="THA" target="PHL">
      <data key="d0">45237875</data>
    </edge>
    <edge source="THA" target="PRT">
      <data key="d0">105977</data>
    </edge>
    <edge source="THA" target="ROU">
      <data key="d0">44143</data>
    </edge>
    <edge source="THA" target="RUS">
      <data key="d0">4923866</data>
    </edge>
    <edge source="THA" target="SAU">
      <data key="d0">1642693</data>
    </edge>
    <edge source="THA" target="IND">
      <data key="d0">4948416</data>
    </edge>
    <edge source="THA" target="SGP">
      <data key="d0">17127018</data>
    </edge>
    <edge source="THA" target="SVK">
      <data key="d0">29481</data>
    </edge>
    <edge source="THA" target="VNM">
      <data key="d0">7593264</data>
    </edge>
    <edge source="THA" target="ZAF">
      <data key="d0">170684</data>
    </edge>
    <edge source="THA" target="ZWE">
      <data key="d0">16270</data>
    </edge>
    <edge source="THA" target="ESP">
      <data key="d0">274057</data>
    </edge>
    <edge source="THA" target="SWE">
      <data key="d0">471249</data>
    </edge>
    <edge source="THA" target="CHE">
      <data key="d0">374343</data>
    </edge>
    <edge source="THA" target="ARE">
      <data key="d0">3260961</data>
    </edge>
    <edge source="THA" target="TUR">
      <data key="d0">490286</data>
    </edge>
    <edge source="THA" target="UKR">
      <data key="d0">213553</data>
    </edge>
    <edge source="THA" target="EGY">
      <data key="d0">86161</data>
    </edge>
    <edge source="THA" target="GBR">
      <data key="d0">1448036</data>
    </edge>
    <edge source="THA" target="TZA">
      <data key="d0">122041</data>
    </edge>
    <edge source="THA" target="USA">
      <data key="d0">6332332</data>
    </edge>
    <edge source="ARE" target="DZA">
      <data key="d0">846820</data>
    </edge>
    <edge source="ARE" target="AZE">
      <data key="d0">1980274</data>
    </edge>
    <edge source="ARE" target="AUT">
      <data key="d0">16343</data>
    </edge>
    <edge source="ARE" target="ARM">
      <data key="d0">259939</data>
    </edge>
    <edge source="ARE" target="BEL">
      <data key="d0">6770131</data>
    </edge>
    <edge source="ARE" target="BWA">
      <data key="d0">28477</data>
    </edge>
    <edge source="ARE" target="BRA">
      <data key="d0">50609</data>
    </edge>
    <edge source="ARE" target="BGR">
      <data key="d0">65715</data>
    </edge>
    <edge source="ARE" target="BLR">
      <data key="d0">16210</data>
    </edge>
    <edge source="ARE" target="CMR">
      <data key="d0">64213</data>
    </edge>
    <edge source="ARE" target="CAN">
      <data key="d0">454229</data>
    </edge>
    <edge source="ARE" target="LKA">
      <data key="d0">377445</data>
    </edge>
    <edge source="ARE" target="BEN">
      <data key="d0">159027</data>
    </edge>
    <edge source="ARE" target="ETH">
      <data key="d0">94445</data>
    </edge>
    <edge source="ARE" target="FIN">
      <data key="d0">900154</data>
    </edge>
    <edge source="ARE" target="FRA">
      <data key="d0">725816</data>
    </edge>
    <edge source="ARE" target="GEO">
      <data key="d0">131316</data>
    </edge>
    <edge source="ARE" target="GMB">
      <data key="d0">17706</data>
    </edge>
    <edge source="ARE" target="DEU">
      <data key="d0">758746</data>
    </edge>
    <edge source="ARE" target="GHA">
      <data key="d0">195157</data>
    </edge>
    <edge source="ARE" target="GRC">
      <data key="d0">25330</data>
    </edge>
    <edge source="ARE" target="HKG">
      <data key="d0">1114107</data>
    </edge>
    <edge source="ARE" target="HUN">
      <data key="d0">28505</data>
    </edge>
    <edge source="ARE" target="IDN">
      <data key="d0">407276</data>
    </edge>
    <edge source="ARE" target="ITA">
      <data key="d0">1563193</data>
    </edge>
    <edge source="ARE" target="CIV">
      <data key="d0">116980</data>
    </edge>
    <edge source="ARE" target="JPN">
      <data key="d0">12397091</data>
    </edge>
    <edge source="ARE" target="KAZ">
      <data key="d0">757475</data>
    </edge>
    <edge source="ARE" target="JOR">
      <data key="d0">342170</data>
    </edge>
    <edge source="ARE" target="LBN">
      <data key="d0">727594</data>
    </edge>
    <edge source="ARE" target="LTU">
      <data key="d0">26328</data>
    </edge>
    <edge source="ARE" target="MYS">
      <data key="d0">227687</data>
    </edge>
    <edge source="ARE" target="MRT">
      <data key="d0">42476</data>
    </edge>
    <edge source="ARE" target="MUS">
      <data key="d0">50353</data>
    </edge>
    <edge source="ARE" target="MEX">
      <data key="d0">493992</data>
    </edge>
    <edge source="ARE" target="MAR">
      <data key="d0">157410</data>
    </edge>
    <edge source="ARE" target="MOZ">
      <data key="d0">32429</data>
    </edge>
    <edge source="ARE" target="OMN">
      <data key="d0">7344698</data>
    </edge>
    <edge source="ARE" target="NLD">
      <data key="d0">4458669</data>
    </edge>
    <edge source="ARE" target="NZL">
      <data key="d0">82430</data>
    </edge>
    <edge source="ARE" target="PAK">
      <data key="d0">4788464</data>
    </edge>
    <edge source="ARE" target="PHL">
      <data key="d0">47765</data>
    </edge>
    <edge source="ARE" target="POL">
      <data key="d0">79703</data>
    </edge>
    <edge source="ARE" target="ROU">
      <data key="d0">102708</data>
    </edge>
    <edge source="ARE" target="RUS">
      <data key="d0">5686643</data>
    </edge>
    <edge source="ARE" target="SAU">
      <data key="d0">12923336</data>
    </edge>
    <edge source="ARE" target="IND">
      <data key="d0">2788832</data>
    </edge>
    <edge source="ARE" target="SGP">
      <data key="d0">9117277</data>
    </edge>
    <edge source="ARE" target="ZAF">
      <data key="d0">235068</data>
    </edge>
    <edge source="ARE" target="ESP">
      <data key="d0">141846</data>
    </edge>
    <edge source="ARE" target="SWE">
      <data key="d0">86062</data>
    </edge>
    <edge source="ARE" target="CHE">
      <data key="d0">1193715</data>
    </edge>
    <edge source="ARE" target="TUN">
      <data key="d0">67522</data>
    </edge>
    <edge source="ARE" target="TUR">
      <data key="d0">609810</data>
    </edge>
    <edge source="ARE" target="UGA">
      <data key="d0">115031</data>
    </edge>
    <edge source="ARE" target="MKD">
      <data key="d0">14839</data>
    </edge>
    <edge source="ARE" target="EGY">
      <data key="d0">3483600</data>
    </edge>
    <edge source="ARE" target="GBR">
      <data key="d0">8392419</data>
    </edge>
    <edge source="ARE" target="TZA">
      <data key="d0">389956</data>
    </edge>
    <edge source="ARE" target="USA">
      <data key="d0">44763454</data>
    </edge>
    <edge source="ARE" target="SRB">
      <data key="d0">13905</data>
    </edge>
    <edge source="GBR" target="ALB">
      <data key="d0">19568</data>
    </edge>
    <edge source="GBR" target="DZA">
      <data key="d0">1051710</data>
    </edge>
    <edge source="GBR" target="AZE">
      <data key="d0">908628</data>
    </edge>
    <edge source="GBR" target="ARG">
      <data key="d0">6203306</data>
    </edge>
    <edge source="GBR" target="AUS">
      <data key="d0">63221190</data>
    </edge>
    <edge source="GBR" target="AUT">
      <data key="d0">13619392</data>
    </edge>
    <edge source="GBR" target="ARM">
      <data key="d0">148227</data>
    </edge>
    <edge source="GBR" target="BEL">
      <data key="d0">182512856</data>
    </edge>
    <edge source="GBR" target="BOL">
      <data key="d0">304296</data>
    </edge>
    <edge source="GBR" target="BWA">
      <data key="d0">115346</data>
    </edge>
    <edge source="GBR" target="BRA">
      <data key="d0">9491479</data>
    </edge>
    <edge source="GBR" target="BGR">
      <data key="d0">5135911</data>
    </edge>
    <edge source="GBR" target="BLR">
      <data key="d0">613977</data>
    </edge>
    <edge source="GBR" target="CMR">
      <data key="d0">388760</data>
    </edge>
    <edge source="GBR" target="CAN">
      <data key="d0">34058274</data>
    </edge>
    <edge source="GBR" target="LKA">
      <data key="d0">3495851</data>
    </edge>
    <edge source="GBR" target="CHL">
      <data key="d0">5949021</data>
    </edge>
    <edge source="GBR" target="CHN">
      <data key="d0">7201551</data>
    </edge>
    <edge source="GBR" target="COL">
      <data key="d0">7739269</data>
    </edge>
    <edge source="GBR" target="CRI">
      <data key="d0">1084922</data>
    </edge>
    <edge source="GBR" target="HRV">
      <data key="d0">4646820</data>
    </edge>
    <edge source="GBR" target="CZE">
      <data key="d0">33843362</data>
    </edge>
    <edge source="GBR" target="BEN">
      <data key="d0">2412272</data>
    </edge>
    <edge source="GBR" target="DNK">
      <data key="d0">67978465</data>
    </edge>
    <edge source="GBR" target="ECU">
      <data key="d0">1039091</data>
    </edge>
    <edge source="GBR" target="SLV">
      <data key="d0">951073</data>
    </edge>
    <edge source="GBR" target="ETH">
      <data key="d0">211537</data>
    </edge>
    <edge source="GBR" target="EST">
      <data key="d0">2654943</data>
    </edge>
    <edge source="GBR" target="FIN">
      <data key="d0">25754942</data>
    </edge>
    <edge source="GBR" target="FRA">
      <data key="d0">397539509</data>
    </edge>
    <edge source="GBR" target="GEO">
      <data key="d0">279800</data>
    </edge>
    <edge source="GBR" target="GMB">
      <data key="d0">563657</data>
    </edge>
    <edge source="GBR" target="PSE">
      <data key="d0">20864</data>
    </edge>
    <edge source="GBR" target="DEU">
      <data key="d0">470437115</data>
    </edge>
    <edge source="GBR" target="GHA">
      <data key="d0">7256439</data>
    </edge>
    <edge source="GBR" target="GRC">
      <data key="d0">60276244</data>
    </edge>
    <edge source="GBR" target="GTM">
      <data key="d0">2364879</data>
    </edge>
    <edge source="GBR" target="HND">
      <data key="d0">881796</data>
    </edge>
    <edge source="GBR" target="HKG">
      <data key="d0">38154076</data>
    </edge>
    <edge source="GBR" target="HUN">
      <data key="d0">29830126</data>
    </edge>
    <edge source="GBR" target="IDN">
      <data key="d0">20776900</data>
    </edge>
    <edge source="GBR" target="IRL">
      <data key="d0">511291457</data>
    </edge>
    <edge source="GBR" target="ISR">
      <data key="d0">31253193</data>
    </edge>
    <edge source="GBR" target="ITA">
      <data key="d0">201762194</data>
    </edge>
    <edge source="GBR" target="CIV">
      <data key="d0">2287979</data>
    </edge>
    <edge source="GBR" target="JAM">
      <data key="d0">1834856</data>
    </edge>
    <edge source="GBR" target="JPN">
      <data key="d0">64547444</data>
    </edge>
    <edge source="GBR" target="KAZ">
      <data key="d0">772099</data>
    </edge>
    <edge source="GBR" target="JOR">
      <data key="d0">4521319</data>
    </edge>
    <edge source="GBR" target="KOR">
      <data key="d0">16075671</data>
    </edge>
    <edge source="GBR" target="KGZ">
      <data key="d0">62449</data>
    </edge>
    <edge source="GBR" target="LBN">
      <data key="d0">7578848</data>
    </edge>
    <edge source="GBR" target="LVA">
      <data key="d0">4597366</data>
    </edge>
    <edge source="GBR" target="LTU">
      <data key="d0">4601661</data>
    </edge>
    <edge source="GBR" target="MDG">
      <data key="d0">308137</data>
    </edge>
    <edge source="GBR" target="MWI">
      <data key="d0">179043</data>
    </edge>
    <edge source="GBR" target="MYS">
      <data key="d0">12275314</data>
    </edge>
    <edge source="GBR" target="MRT">
      <data key="d0">182742</data>
    </edge>
    <edge source="GBR" target="MUS">
      <data key="d0">1858517</data>
    </edge>
    <edge source="GBR" target="MEX">
      <data key="d0">12781213</data>
    </edge>
    <edge source="GBR" target="MDA">
      <data key="d0">243215</data>
    </edge>
    <edge source="GBR" target="MAR">
      <data key="d0">3838765</data>
    </edge>
    <edge source="GBR" target="MOZ">
      <data key="d0">63877</data>
    </edge>
    <edge source="GBR" target="OMN">
      <data key="d0">3364511</data>
    </edge>
    <edge source="GBR" target="NLD">
      <data key="d0">183090011</data>
    </edge>
    <edge source="GBR" target="NZL">
      <data key="d0">11503586</data>
    </edge>
    <edge source="GBR" target="NIC">
      <data key="d0">39288</data>
    </edge>
    <edge source="GBR" target="NER">
      <data key="d0">139149</data>
    </edge>
    <edge source="GBR" target="NOR">
      <data key="d0">66661083</data>
    </edge>
    <edge source="GBR" target="PAK">
      <data key="d0">9013857</data>
    </edge>
    <edge source="GBR" target="PAN">
      <data key="d0">537527</data>
    </edge>
    <edge source="GBR" target="PRY">
      <data key="d0">124893</data>
    </edge>
    <edge source="GBR" target="PER">
      <data key="d0">2469120</data>
    </edge>
    <edge source="GBR" target="PHL">
      <data key="d0">12454399</data>
    </edge>
    <edge source="GBR" target="POL">
      <data key="d0">79584655</data>
    </edge>
    <edge source="GBR" target="PRT">
      <data key="d0">35731781</data>
    </edge>
    <edge source="GBR" target="ROU">
      <data key="d0">7137559</data>
    </edge>
    <edge source="GBR" target="RUS">
      <data key="d0">61078672</data>
    </edge>
    <edge source="GBR" target="SAU">
      <data key="d0">86193544</data>
    </edge>
    <edge source="GBR" target="SEN">
      <data key="d0">227516</data>
    </edge>
    <edge source="GBR" target="IND">
      <data key="d0">16536375</data>
    </edge>
    <edge source="GBR" target="SGP">
      <data key="d0">33738487</data>
    </edge>
    <edge source="GBR" target="SVK">
      <data key="d0">3203478</data>
    </edge>
    <edge source="GBR" target="VNM">
      <data key="d0">2241660</data>
    </edge>
    <edge source="GBR" target="SVN">
      <data key="d0">4475835</data>
    </edge>
    <edge source="GBR" target="ZAF">
      <data key="d0">31204365</data>
    </edge>
    <edge source="GBR" target="ZWE">
      <data key="d0">1311277</data>
    </edge>
    <edge source="GBR" target="ESP">
      <data key="d0">187927410</data>
    </edge>
    <edge source="GBR" target="SWE">
      <data key="d0">71251629</data>
    </edge>
    <edge source="GBR" target="CHE">
      <data key="d0">103018113</data>
    </edge>
    <edge source="GBR" target="THA">
      <data key="d0">28898206</data>
    </edge>
    <edge source="GBR" target="TGO">
      <data key="d0">458034</data>
    </edge>
    <edge source="GBR" target="ARE">
      <data key="d0">56390241</data>
    </edge>
    <edge source="GBR" target="TUN">
      <data key="d0">1000000</data>
    </edge>
    <edge source="GBR" target="TUR">
      <data key="d0">54700907</data>
    </edge>
    <edge source="GBR" target="UGA">
      <data key="d0">2675905</data>
    </edge>
    <edge source="GBR" target="UKR">
      <data key="d0">9941146</data>
    </edge>
    <edge source="GBR" target="MKD">
      <data key="d0">371570</data>
    </edge>
    <edge source="GBR" target="EGY">
      <data key="d0">13804705</data>
    </edge>
    <edge source="GBR" target="TZA">
      <data key="d0">1967808</data>
    </edge>
    <edge source="GBR" target="USA">
      <data key="d0">211905697</data>
    </edge>
    <edge source="GBR" target="URY">
      <data key="d0">966299</data>
    </edge>
    <edge source="GBR" target="SRB">
      <data key="d0">1219977</data>
    </edge>
    <edge source="USA" target="ALB">
      <data key="d0">19800</data>
    </edge>
    <edge source="USA" target="DZA">
      <data key="d0">83449</data>
    </edge>
    <edge source="USA" target="AZE">
      <data key="d0">81002</data>
    </edge>
    <edge source="USA" target="ARG">
      <data key="d0">55464493</data>
    </edge>
    <edge source="USA" target="AUS">
      <data key="d0">167291796</data>
    </edge>
    <edge source="USA" target="AUT">
      <data key="d0">2990598</data>
    </edge>
    <edge source="USA" target="ARM">
      <data key="d0">49738</data>
    </edge>
    <edge source="USA" target="BEL">
      <data key="d0">170723246</data>
    </edge>
    <edge source="USA" target="BOL">
      <data key="d0">3104672</data>
    </edge>
    <edge source="USA" target="BWA">
      <data key="d0">95966</data>
    </edge>
    <edge source="USA" target="BRA">
      <data key="d0">120899992</data>
    </edge>
    <edge source="USA" target="BGR">
      <data key="d0">359069</data>
    </edge>
    <edge source="USA" target="BLR">
      <data key="d0">271803</data>
    </edge>
    <edge source="USA" target="KHM">
      <data key="d0">106684</data>
    </edge>
    <edge source="USA" target="CMR">
      <data key="d0">125792</data>
    </edge>
    <edge source="USA" target="CAN">
      <data key="d0">1601330591</data>
    </edge>
    <edge source="USA" target="LKA">
      <data key="d0">793378</data>
    </edge>
    <edge source="USA" target="CHL">
      <data key="d0">37985877</data>
    </edge>
    <edge source="USA" target="CHN">
      <data key="d0">57972352</data>
    </edge>
    <edge source="USA" target="COL">
      <data key="d0">49769281</data>
    </edge>
    <edge source="USA" target="CRI">
      <data key="d0">15744023</data>
    </edge>
    <edge source="USA" target="HRV">
      <data key="d0">110214</data>
    </edge>
    <edge source="USA" target="CZE">
      <data key="d0">10895538</data>
    </edge>
    <edge source="USA" target="BEN">
      <data key="d0">1614708</data>
    </edge>
    <edge source="USA" target="DNK">
      <data key="d0">9920856</data>
    </edge>
    <edge source="USA" target="ECU">
      <data key="d0">8524491</data>
    </edge>
    <edge source="USA" target="SLV">
      <data key="d0">9293746</data>
    </edge>
    <edge source="USA" target="ETH">
      <data key="d0">45312</data>
    </edge>
    <edge source="USA" target="EST">
      <data key="d0">422992</data>
    </edge>
    <edge source="USA" target="FIN">
      <data key="d0">9796579</data>
    </edge>
    <edge source="USA" target="FRA">
      <data key="d0">126756752</data>
    </edge>
    <edge source="USA" target="GEO">
      <data key="d0">527721</data>
    </edge>
    <edge source="USA" target="GMB">
      <data key="d0">51791</data>
    </edge>
    <edge source="USA" target="DEU">
      <data key="d0">118671644</data>
    </edge>
    <edge source="USA" target="GHA">
      <data key="d0">1874620</data>
    </edge>
    <edge source="USA" target="GRC">
      <data key="d0">9693057</data>
    </edge>
    <edge source="USA" target="GTM">
      <data key="d0">36016770</data>
    </edge>
    <edge source="USA" target="HND">
      <data key="d0">8729118</data>
    </edge>
    <edge source="USA" target="HKG">
      <data key="d0">111952769</data>
    </edge>
    <edge source="USA" target="HUN">
      <data key="d0">6507016</data>
    </edge>
    <edge source="USA" target="IDN">
      <data key="d0">16063648</data>
    </edge>
    <edge source="USA" target="IRL">
      <data key="d0">27451699</data>
    </edge>
    <edge source="USA" target="ISR">
      <data key="d0">28199894</data>
    </edge>
    <edge source="USA" target="ITA">
      <data key="d0">54626762</data>
    </edge>
    <edge source="USA" target="CIV">
      <data key="d0">802000</data>
    </edge>
    <edge source="USA" target="JAM">
      <data key="d0">15238382</data>
    </edge>
    <edge source="USA" target="JPN">
      <data key="d0">425539921</data>
    </edge>
    <edge source="USA" target="KAZ">
      <data key="d0">3554536</data>
    </edge>
    <edge source="USA" target="JOR">
      <data key="d0">1464196</data>
    </edge>
    <edge source="USA" target="KOR">
      <data key="d0">137135203</data>
    </edge>
    <edge source="USA" target="KGZ">
      <data key="d0">107203</data>
    </edge>
    <edge source="USA" target="LBN">
      <data key="d0">5850660</data>
    </edge>
    <edge source="USA" target="LVA">
      <data key="d0">788794</data>
    </edge>
    <edge source="USA" target="LTU">
      <data key="d0">815623</data>
    </edge>
    <edge source="USA" target="MYS">
      <data key="d0">44291932</data>
    </edge>
    <edge source="USA" target="MUS">
      <data key="d0">115177</data>
    </edge>
    <edge source="USA" target="MEX">
      <data key="d0">472950974</data>
    </edge>
    <edge source="USA" target="MDA">
      <data key="d0">15206</data>
    </edge>
    <edge source="USA" target="MAR">
      <data key="d0">750059</data>
    </edge>
    <edge source="USA" target="MOZ">
      <data key="d0">100550</data>
    </edge>
    <edge source="USA" target="OMN">
      <data key="d0">1182891</data>
    </edge>
    <edge source="USA" target="NAM">
      <data key="d0">221490</data>
    </edge>
    <edge source="USA" target="NLD">
      <data key="d0">179287465</data>
    </edge>
    <edge source="USA" target="NZL">
      <data key="d0">27458506</data>
    </edge>
    <edge source="USA" target="NIC">
      <data key="d0">7378644</data>
    </edge>
    <edge source="USA" target="NER">
      <data key="d0">19904</data>
    </edge>
    <edge source="USA" target="NOR">
      <data key="d0">4185649</data>
    </edge>
    <edge source="USA" target="PAK">
      <data key="d0">2843330</data>
    </edge>
    <edge source="USA" target="PAN">
      <data key="d0">54023033</data>
    </edge>
    <edge source="USA" target="PRY">
      <data key="d0">14923294</data>
    </edge>
    <edge source="USA" target="PER">
      <data key="d0">16191101</data>
    </edge>
    <edge source="USA" target="PHL">
      <data key="d0">60755665</data>
    </edge>
    <edge source="USA" target="POL">
      <data key="d0">13377141</data>
    </edge>
    <edge source="USA" target="PRT">
      <data key="d0">5314068</data>
    </edge>
    <edge source="USA" target="ROU">
      <data key="d0">1059551</data>
    </edge>
    <edge source="USA" target="RUS">
      <data key="d0">12648670</data>
    </edge>
    <edge source="USA" target="SAU">
      <data key="d0">27732759</data>
    </edge>
    <edge source="USA" target="SEN">
      <data key="d0">1463327</data>
    </edge>
    <edge source="USA" target="IND">
      <data key="d0">11879544</data>
    </edge>
    <edge source="USA" target="SGP">
      <data key="d0">85085473</data>
    </edge>
    <edge source="USA" target="SVK">
      <data key="d0">344037</data>
    </edge>
    <edge source="USA" target="VNM">
      <data key="d0">3383417</data>
    </edge>
    <edge source="USA" target="SVN">
      <data key="d0">420007</data>
    </edge>
    <edge source="USA" target="ZAF">
      <data key="d0">36023205</data>
    </edge>
    <edge source="USA" target="ZWE">
      <data key="d0">321100</data>
    </edge>
    <edge source="USA" target="ESP">
      <data key="d0">40598846</data>
    </edge>
    <edge source="USA" target="SWE">
      <data key="d0">16258332</data>
    </edge>
    <edge source="USA" target="CHE">
      <data key="d0">63893046</data>
    </edge>
    <edge source="USA" target="THA">
      <data key="d0">52070078</data>
    </edge>
    <edge source="USA" target="ARE">
      <data key="d0">38601173</data>
    </edge>
    <edge source="USA" target="TUN">
      <data key="d0">348610</data>
    </edge>
    <edge source="USA" target="TUR">
      <data key="d0">16993828</data>
    </edge>
    <edge source="USA" target="UGA">
      <data key="d0">48662</data>
    </edge>
    <edge source="USA" target="UKR">
      <data key="d0">6069861</data>
    </edge>
    <edge source="USA" target="MKD">
      <data key="d0">16545</data>
    </edge>
    <edge source="USA" target="EGY">
      <data key="d0">8986832</data>
    </edge>
    <edge source="USA" target="GBR">
      <data key="d0">345607947</data>
    </edge>
    <edge source="USA" target="TZA">
      <data key="d0">101401</data>
    </edge>
    <edge source="USA" target="URY">
      <data key="d0">34907019</data>
    </edge>
    <edge source="USA" target="SRB">
      <data key="d0">37180</data>
    </edge>
    <edge source="URY" target="ARG">
      <data key="d0">6219704</data>
    </edge>
    <edge source="URY" target="ARM">
      <data key="d0">30418</data>
    </edge>
    <edge source="URY" target="BRA">
      <data key="d0">834238</data>
    </edge>
    <edge source="URY" target="CHL">
      <data key="d0">90304</data>
    </edge>
    <edge source="URY" target="NLD">
      <data key="d0">118786</data>
    </edge>
    <edge source="URY" target="PRY">
      <data key="d0">292601</data>
    </edge>
    <edge source="URY" target="ESP">
      <data key="d0">79099</data>
    </edge>
    <edge source="URY" target="GBR">
      <data key="d0">66116</data>
    </edge>
    <edge source="URY" target="USA">
      <data key="d0">167440</data>
    </edge>
    <edge source="KHM" target="THA">
      <data key="d0">23588</data>
    </edge>
    <edge source="LKA" target="AUS">
      <data key="d0">56245</data>
    </edge>
    <edge source="LKA" target="BEL">
      <data key="d0">27440</data>
    </edge>
    <edge source="LKA" target="CAN">
      <data key="d0">237824</data>
    </edge>
    <edge source="LKA" target="CHN">
      <data key="d0">11085</data>
    </edge>
    <edge source="LKA" target="FRA">
      <data key="d0">987008</data>
    </edge>
    <edge source="LKA" target="DEU">
      <data key="d0">165129</data>
    </edge>
    <edge source="LKA" target="GRC">
      <data key="d0">10218</data>
    </edge>
    <edge source="LKA" target="HKG">
      <data key="d0">201149</data>
    </edge>
    <edge source="LKA" target="IDN">
      <data key="d0">19898</data>
    </edge>
    <edge source="LKA" target="ITA">
      <data key="d0">67448</data>
    </edge>
    <edge source="LKA" target="JPN">
      <data key="d0">104566</data>
    </edge>
    <edge source="LKA" target="MYS">
      <data key="d0">14714</data>
    </edge>
    <edge source="LKA" target="MUS">
      <data key="d0">34400</data>
    </edge>
    <edge source="LKA" target="OMN">
      <data key="d0">69722</data>
    </edge>
    <edge source="LKA" target="NLD">
      <data key="d0">85553</data>
    </edge>
    <edge source="LKA" target="IND">
      <data key="d0">43262</data>
    </edge>
    <edge source="LKA" target="SGP">
      <data key="d0">716645</data>
    </edge>
    <edge source="LKA" target="ESP">
      <data key="d0">101534</data>
    </edge>
    <edge source="LKA" target="CHE">
      <data key="d0">112903</data>
    </edge>
    <edge source="LKA" target="ARE">
      <data key="d0">27929</data>
    </edge>
    <edge source="LKA" target="EGY">
      <data key="d0">15231</data>
    </edge>
    <edge source="LKA" target="GBR">
      <data key="d0">561429</data>
    </edge>
    <edge source="LKA" target="USA">
      <data key="d0">1094205</data>
    </edge>
    <edge source="CZE" target="ALB">
      <data key="d0">160559</data>
    </edge>
    <edge source="CZE" target="AZE">
      <data key="d0">21163</data>
    </edge>
    <edge source="CZE" target="AUT">
      <data key="d0">491470</data>
    </edge>
    <edge source="CZE" target="BEL">
      <data key="d0">249372</data>
    </edge>
    <edge source="CZE" target="BRA">
      <data key="d0">16996</data>
    </edge>
    <edge source="CZE" target="BGR">
      <data key="d0">8975042</data>
    </edge>
    <edge source="CZE" target="BLR">
      <data key="d0">2043423</data>
    </edge>
    <edge source="CZE" target="HRV">
      <data key="d0">14087613</data>
    </edge>
    <edge source="CZE" target="DNK">
      <data key="d0">446863</data>
    </edge>
    <edge source="CZE" target="EST">
      <data key="d0">4480141</data>
    </edge>
    <edge source="CZE" target="FIN">
      <data key="d0">10729</data>
    </edge>
    <edge source="CZE" target="FRA">
      <data key="d0">464508</data>
    </edge>
    <edge source="CZE" target="DEU">
      <data key="d0">37290224</data>
    </edge>
    <edge source="CZE" target="GRC">
      <data key="d0">17662</data>
    </edge>
    <edge source="CZE" target="HKG">
      <data key="d0">43647</data>
    </edge>
    <edge source="CZE" target="HUN">
      <data key="d0">21509313</data>
    </edge>
    <edge source="CZE" target="IRL">
      <data key="d0">30023</data>
    </edge>
    <edge source="CZE" target="ISR">
      <data key="d0">64031</data>
    </edge>
    <edge source="CZE" target="ITA">
      <data key="d0">334874</data>
    </edge>
    <edge source="CZE" target="KAZ">
      <data key="d0">337870</data>
    </edge>
    <edge source="CZE" target="JOR">
      <data key="d0">14581</data>
    </edge>
    <edge source="CZE" target="LBN">
      <data key="d0">64537</data>
    </edge>
    <edge source="CZE" target="LVA">
      <data key="d0">3639355</data>
    </edge>
    <edge source="CZE" target="LTU">
      <data key="d0">11819986</data>
    </edge>
    <edge source="CZE" target="MDA">
      <data key="d0">11215</data>
    </edge>
    <edge source="CZE" target="NLD">
      <data key="d0">1151017</data>
    </edge>
    <edge source="CZE" target="NOR">
      <data key="d0">105661</data>
    </edge>
    <edge source="CZE" target="POL">
      <data key="d0">60473084</data>
    </edge>
    <edge source="CZE" target="ROU">
      <data key="d0">9761933</data>
    </edge>
    <edge source="CZE" target="RUS">
      <data key="d0">4376174</data>
    </edge>
    <edge source="CZE" target="SAU">
      <data key="d0">27332</data>
    </edge>
    <edge source="CZE" target="SGP">
      <data key="d0">66047</data>
    </edge>
    <edge source="CZE" target="SVK">
      <data key="d0">40578348</data>
    </edge>
    <edge source="CZE" target="VNM">
      <data key="d0">10892</data>
    </edge>
    <edge source="CZE" target="SVN">
      <data key="d0">8199914</data>
    </edge>
    <edge source="CZE" target="ESP">
      <data key="d0">89353</data>
    </edge>
    <edge source="CZE" target="SWE">
      <data key="d0">277886</data>
    </edge>
    <edge source="CZE" target="CHE">
      <data key="d0">493672</data>
    </edge>
    <edge source="CZE" target="THA">
      <data key="d0">24944</data>
    </edge>
    <edge source="CZE" target="ARE">
      <data key="d0">37440</data>
    </edge>
    <edge source="CZE" target="TUR">
      <data key="d0">1977338</data>
    </edge>
    <edge source="CZE" target="UKR">
      <data key="d0">796323</data>
    </edge>
    <edge source="CZE" target="MKD">
      <data key="d0">1247542</data>
    </edge>
    <edge source="CZE" target="EGY">
      <data key="d0">225586</data>
    </edge>
    <edge source="CZE" target="GBR">
      <data key="d0">2921736</data>
    </edge>
    <edge source="CZE" target="USA">
      <data key="d0">41796</data>
    </edge>
    <edge source="CZE" target="SRB">
      <data key="d0">3061973</data>
    </edge>
    <edge source="BEN" target="FRA">
      <data key="d0">23805</data>
    </edge>
    <edge source="BEN" target="ITA">
      <data key="d0">61136</data>
    </edge>
    <edge source="BEN" target="NER">
      <data key="d0">64074</data>
    </edge>
    <edge source="BEN" target="TZA">
      <data key="d0">21395</data>
    </edge>
    <edge source="BEN" target="BFA">
      <data key="d0">56050</data>
    </edge>
    <edge source="DNK" target="DZA">
      <data key="d0">86070</data>
    </edge>
    <edge source="DNK" target="AZE">
      <data key="d0">12469</data>
    </edge>
    <edge source="DNK" target="ARG">
      <data key="d0">308706</data>
    </edge>
    <edge source="DNK" target="AUS">
      <data key="d0">1011935</data>
    </edge>
    <edge source="DNK" target="AUT">
      <data key="d0">1790193</data>
    </edge>
    <edge source="DNK" target="BEL">
      <data key="d0">3135942</data>
    </edge>
    <edge source="DNK" target="BRA">
      <data key="d0">157327</data>
    </edge>
    <edge source="DNK" target="BGR">
      <data key="d0">184235</data>
    </edge>
    <edge source="DNK" target="CAN">
      <data key="d0">89898</data>
    </edge>
    <edge source="DNK" target="CHL">
      <data key="d0">51615</data>
    </edge>
    <edge source="DNK" target="CHN">
      <data key="d0">140537</data>
    </edge>
    <edge source="DNK" target="COL">
      <data key="d0">230934</data>
    </edge>
    <edge source="DNK" target="CRI">
      <data key="d0">27619</data>
    </edge>
    <edge source="DNK" target="HRV">
      <data key="d0">199584</data>
    </edge>
    <edge source="DNK" target="CZE">
      <data key="d0">1104464</data>
    </edge>
    <edge source="DNK" target="ECU">
      <data key="d0">41989</data>
    </edge>
    <edge source="DNK" target="EST">
      <data key="d0">463397</data>
    </edge>
    <edge source="DNK" target="FIN">
      <data key="d0">13135951</data>
    </edge>
    <edge source="DNK" target="FRA">
      <data key="d0">12497965</data>
    </edge>
    <edge source="DNK" target="DEU">
      <data key="d0">42706219</data>
    </edge>
    <edge source="DNK" target="GHA">
      <data key="d0">128293</data>
    </edge>
    <edge source="DNK" target="GRC">
      <data key="d0">1684113</data>
    </edge>
    <edge source="DNK" target="HND">
      <data key="d0">10342</data>
    </edge>
    <edge source="DNK" target="HKG">
      <data key="d0">230567</data>
    </edge>
    <edge source="DNK" target="HUN">
      <data key="d0">415252</data>
    </edge>
    <edge source="DNK" target="IDN">
      <data key="d0">373864</data>
    </edge>
    <edge source="DNK" target="IRL">
      <data key="d0">1703786</data>
    </edge>
    <edge source="DNK" target="ISR">
      <data key="d0">229415</data>
    </edge>
    <edge source="DNK" target="ITA">
      <data key="d0">2981853</data>
    </edge>
    <edge source="DNK" target="CIV">
      <data key="d0">17739</data>
    </edge>
    <edge source="DNK" target="JAM">
      <data key="d0">21628</data>
    </edge>
    <edge source="DNK" target="JPN">
      <data key="d0">2191276</data>
    </edge>
    <edge source="DNK" target="JOR">
      <data key="d0">96658</data>
    </edge>
    <edge source="DNK" target="KOR">
      <data key="d0">125213</data>
    </edge>
    <edge source="DNK" target="LBN">
      <data key="d0">22693</data>
    </edge>
    <edge source="DNK" target="LVA">
      <data key="d0">974674</data>
    </edge>
    <edge source="DNK" target="LTU">
      <data key="d0">757324</data>
    </edge>
    <edge source="DNK" target="MYS">
      <data key="d0">245047</data>
    </edge>
    <edge source="DNK" target="MUS">
      <data key="d0">40881</data>
    </edge>
    <edge source="DNK" target="MEX">
      <data key="d0">607951</data>
    </edge>
    <edge source="DNK" target="MOZ">
      <data key="d0">10326</data>
    </edge>
    <edge source="DNK" target="OMN">
      <data key="d0">146205</data>
    </edge>
    <edge source="DNK" target="NLD">
      <data key="d0">17461789</data>
    </edge>
    <edge source="DNK" target="NZL">
      <data key="d0">205002</data>
    </edge>
    <edge source="DNK" target="NOR">
      <data key="d0">48958702</data>
    </edge>
    <edge source="DNK" target="PAK">
      <data key="d0">45902</data>
    </edge>
    <edge source="DNK" target="PAN">
      <data key="d0">15060</data>
    </edge>
    <edge source="DNK" target="PER">
      <data key="d0">222630</data>
    </edge>
    <edge source="DNK" target="PHL">
      <data key="d0">69249</data>
    </edge>
    <edge source="DNK" target="POL">
      <data key="d0">9142505</data>
    </edge>
    <edge source="DNK" target="PRT">
      <data key="d0">127019</data>
    </edge>
    <edge source="DNK" target="ROU">
      <data key="d0">97695</data>
    </edge>
    <edge source="DNK" target="RUS">
      <data key="d0">5600393</data>
    </edge>
    <edge source="DNK" target="SAU">
      <data key="d0">678283</data>
    </edge>
    <edge source="DNK" target="IND">
      <data key="d0">18653</data>
    </edge>
    <edge source="DNK" target="SGP">
      <data key="d0">1700103</data>
    </edge>
    <edge source="DNK" target="SVK">
      <data key="d0">229011</data>
    </edge>
    <edge source="DNK" target="VNM">
      <data key="d0">127637</data>
    </edge>
    <edge source="DNK" target="SVN">
      <data key="d0">106226</data>
    </edge>
    <edge source="DNK" target="ZAF">
      <data key="d0">199515</data>
    </edge>
    <edge source="DNK" target="ZWE">
      <data key="d0">349576</data>
    </edge>
    <edge source="DNK" target="ESP">
      <data key="d0">2379819</data>
    </edge>
    <edge source="DNK" target="SWE">
      <data key="d0">90364777</data>
    </edge>
    <edge source="DNK" target="CHE">
      <data key="d0">3292577</data>
    </edge>
    <edge source="DNK" target="THA">
      <data key="d0">160808</data>
    </edge>
    <edge source="DNK" target="TGO">
      <data key="d0">87507</data>
    </edge>
    <edge source="DNK" target="ARE">
      <data key="d0">388535</data>
    </edge>
    <edge source="DNK" target="TUN">
      <data key="d0">14733</data>
    </edge>
    <edge source="DNK" target="TUR">
      <data key="d0">1685440</data>
    </edge>
    <edge source="DNK" target="UKR">
      <data key="d0">421025</data>
    </edge>
    <edge source="DNK" target="EGY">
      <data key="d0">94227</data>
    </edge>
    <edge source="DNK" target="GBR">
      <data key="d0">13421092</data>
    </edge>
    <edge source="DNK" target="USA">
      <data key="d0">1024150</data>
    </edge>
    <edge source="DNK" target="SRB">
      <data key="d0">207724</data>
    </edge>
    <edge source="FIN" target="AUS">
      <data key="d0">14524</data>
    </edge>
    <edge source="FIN" target="ARM">
      <data key="d0">23061</data>
    </edge>
    <edge source="FIN" target="BEL">
      <data key="d0">26155</data>
    </edge>
    <edge source="FIN" target="BOL">
      <data key="d0">13620</data>
    </edge>
    <edge source="FIN" target="BRA">
      <data key="d0">11072</data>
    </edge>
    <edge source="FIN" target="BGR">
      <data key="d0">325584</data>
    </edge>
    <edge source="FIN" target="BLR">
      <data key="d0">405381</data>
    </edge>
    <edge source="FIN" target="CAN">
      <data key="d0">64327</data>
    </edge>
    <edge source="FIN" target="CHN">
      <data key="d0">136261</data>
    </edge>
    <edge source="FIN" target="HRV">
      <data key="d0">16334</data>
    </edge>
    <edge source="FIN" target="CZE">
      <data key="d0">345743</data>
    </edge>
    <edge source="FIN" target="DNK">
      <data key="d0">1346254</data>
    </edge>
    <edge source="FIN" target="EST">
      <data key="d0">10448034</data>
    </edge>
    <edge source="FIN" target="FRA">
      <data key="d0">278654</data>
    </edge>
    <edge source="FIN" target="DEU">
      <data key="d0">663376</data>
    </edge>
    <edge source="FIN" target="HKG">
      <data key="d0">201570</data>
    </edge>
    <edge source="FIN" target="HUN">
      <data key="d0">1145791</data>
    </edge>
    <edge source="FIN" target="IDN">
      <data key="d0">10008</data>
    </edge>
    <edge source="FIN" target="ITA">
      <data key="d0">39775</data>
    </edge>
    <edge source="FIN" target="JPN">
      <data key="d0">111237</data>
    </edge>
    <edge source="FIN" target="KAZ">
      <data key="d0">58821</data>
    </edge>
    <edge source="FIN" target="KOR">
      <data key="d0">59481</data>
    </edge>
    <edge source="FIN" target="LBN">
      <data key="d0">100423</data>
    </edge>
    <edge source="FIN" target="LVA">
      <data key="d0">2858825</data>
    </edge>
    <edge source="FIN" target="LTU">
      <data key="d0">3634388</data>
    </edge>
    <edge source="FIN" target="MYS">
      <data key="d0">125183</data>
    </edge>
    <edge source="FIN" target="MDA">
      <data key="d0">132800</data>
    </edge>
    <edge source="FIN" target="NLD">
      <data key="d0">782147</data>
    </edge>
    <edge source="FIN" target="NOR">
      <data key="d0">5405817</data>
    </edge>
    <edge source="FIN" target="POL">
      <data key="d0">2804480</data>
    </edge>
    <edge source="FIN" target="PRT">
      <data key="d0">10918</data>
    </edge>
    <edge source="FIN" target="RUS">
      <data key="d0">26092120</data>
    </edge>
    <edge source="FIN" target="SAU">
      <data key="d0">78009</data>
    </edge>
    <edge source="FIN" target="SGP">
      <data key="d0">45970</data>
    </edge>
    <edge source="FIN" target="SVK">
      <data key="d0">152632</data>
    </edge>
    <edge source="FIN" target="SVN">
      <data key="d0">172662</data>
    </edge>
    <edge source="FIN" target="ESP">
      <data key="d0">27873</data>
    </edge>
    <edge source="FIN" target="SWE">
      <data key="d0">15682905</data>
    </edge>
    <edge source="FIN" target="CHE">
      <data key="d0">59503</data>
    </edge>
    <edge source="FIN" target="ARE">
      <data key="d0">53827</data>
    </edge>
    <edge source="FIN" target="TUR">
      <data key="d0">890049</data>
    </edge>
    <edge source="FIN" target="UKR">
      <data key="d0">636413</data>
    </edge>
    <edge source="FIN" target="GBR">
      <data key="d0">1219676</data>
    </edge>
    <edge source="FIN" target="USA">
      <data key="d0">54070</data>
    </edge>
    <edge source="HUN" target="ALB">
      <data key="d0">16000</data>
    </edge>
    <edge source="HUN" target="AUS">
      <data key="d0">10000</data>
    </edge>
    <edge source="HUN" target="AUT">
      <data key="d0">4849000</data>
    </edge>
    <edge source="HUN" target="BEL">
      <data key="d0">761000</data>
    </edge>
    <edge source="HUN" target="BRA">
      <data key="d0">14000</data>
    </edge>
    <edge source="HUN" target="BGR">
      <data key="d0">1125000</data>
    </edge>
    <edge source="HUN" target="BLR">
      <data key="d0">767000</data>
    </edge>
    <edge source="HUN" target="CAN">
      <data key="d0">57000</data>
    </edge>
    <edge source="HUN" target="HRV">
      <data key="d0">9655000</data>
    </edge>
    <edge source="HUN" target="CZE">
      <data key="d0">11447000</data>
    </edge>
    <edge source="HUN" target="DNK">
      <data key="d0">105000</data>
    </edge>
    <edge source="HUN" target="EST">
      <data key="d0">21000</data>
    </edge>
    <edge source="HUN" target="FRA">
      <data key="d0">548000</data>
    </edge>
    <edge source="HUN" target="DEU">
      <data key="d0">3574000</data>
    </edge>
    <edge source="HUN" target="IRL">
      <data key="d0">15000</data>
    </edge>
    <edge source="HUN" target="ISR">
      <data key="d0">190000</data>
    </edge>
    <edge source="HUN" target="ITA">
      <data key="d0">2053000</data>
    </edge>
    <edge source="HUN" target="JPN">
      <data key="d0">543000</data>
    </edge>
    <edge source="HUN" target="KAZ">
      <data key="d0">652000</data>
    </edge>
    <edge source="HUN" target="KOR">
      <data key="d0">11000</data>
    </edge>
    <edge source="HUN" target="LVA">
      <data key="d0">464000</data>
    </edge>
    <edge source="HUN" target="LTU">
      <data key="d0">44000</data>
    </edge>
    <edge source="HUN" target="MDA">
      <data key="d0">38000</data>
    </edge>
    <edge source="HUN" target="NLD">
      <data key="d0">302000</data>
    </edge>
    <edge source="HUN" target="NZL">
      <data key="d0">24000</data>
    </edge>
    <edge source="HUN" target="NOR">
      <data key="d0">78000</data>
    </edge>
    <edge source="HUN" target="POL">
      <data key="d0">18244000</data>
    </edge>
    <edge source="HUN" target="ROU">
      <data key="d0">13409000</data>
    </edge>
    <edge source="HUN" target="RUS">
      <data key="d0">4604000</data>
    </edge>
    <edge source="HUN" target="SAU">
      <data key="d0">337000</data>
    </edge>
    <edge source="HUN" target="IND">
      <data key="d0">327000</data>
    </edge>
    <edge source="HUN" target="SGP">
      <data key="d0">13000</data>
    </edge>
    <edge source="HUN" target="SVK">
      <data key="d0">3792000</data>
    </edge>
    <edge source="HUN" target="SVN">
      <data key="d0">14513000</data>
    </edge>
    <edge source="HUN" target="ESP">
      <data key="d0">213000</data>
    </edge>
    <edge source="HUN" target="SWE">
      <data key="d0">887000</data>
    </edge>
    <edge source="HUN" target="CHE">
      <data key="d0">217000</data>
    </edge>
    <edge source="HUN" target="ARE">
      <data key="d0">445000</data>
    </edge>
    <edge source="HUN" target="TUR">
      <data key="d0">3602000</data>
    </edge>
    <edge source="HUN" target="UKR">
      <data key="d0">2833000</data>
    </edge>
    <edge source="HUN" target="MKD">
      <data key="d0">352000</data>
    </edge>
    <edge source="HUN" target="GBR">
      <data key="d0">2566000</data>
    </edge>
    <edge source="HUN" target="USA">
      <data key="d0">3297000</data>
    </edge>
    <edge source="HUN" target="SRB">
      <data key="d0">1551000</data>
    </edge>
    <edge source="LVA" target="BLR">
      <data key="d0">98046</data>
    </edge>
    <edge source="LVA" target="CZE">
      <data key="d0">20558</data>
    </edge>
    <edge source="LVA" target="DNK">
      <data key="d0">37817</data>
    </edge>
    <edge source="LVA" target="EST">
      <data key="d0">3250481</data>
    </edge>
    <edge source="LVA" target="FIN">
      <data key="d0">73486</data>
    </edge>
    <edge source="LVA" target="FRA">
      <data key="d0">24669</data>
    </edge>
    <edge source="LVA" target="DEU">
      <data key="d0">57695</data>
    </edge>
    <edge source="LVA" target="KAZ">
      <data key="d0">10929</data>
    </edge>
    <edge source="LVA" target="LTU">
      <data key="d0">1632570</data>
    </edge>
    <edge source="LVA" target="MDA">
      <data key="d0">25090</data>
    </edge>
    <edge source="LVA" target="RUS">
      <data key="d0">511490</data>
    </edge>
    <edge source="LVA" target="SWE">
      <data key="d0">123477</data>
    </edge>
    <edge source="LVA" target="UKR">
      <data key="d0">755991</data>
    </edge>
    <edge source="LVA" target="USA">
      <data key="d0">101203</data>
    </edge>
    <edge source="MUS" target="FRA">
      <data key="d0">144736</data>
    </edge>
    <edge source="MUS" target="MDG">
      <data key="d0">286421</data>
    </edge>
    <edge source="MUS" target="ZAF">
      <data key="d0">16373</data>
    </edge>
    <edge source="MOZ" target="FRA">
      <data key="d0">208877</data>
    </edge>
    <edge source="MOZ" target="NLD">
      <data key="d0">18493</data>
    </edge>
    <edge source="MOZ" target="PRT">
      <data key="d0">22265</data>
    </edge>
    <edge source="MOZ" target="CHE">
      <data key="d0">11014</data>
    </edge>
    <edge source="OMN" target="AUS">
      <data key="d0">37766</data>
    </edge>
    <edge source="OMN" target="BEL">
      <data key="d0">11077</data>
    </edge>
    <edge source="OMN" target="CAF">
      <data key="d0">26362</data>
    </edge>
    <edge source="OMN" target="LKA">
      <data key="d0">17025</data>
    </edge>
    <edge source="OMN" target="CHN">
      <data key="d0">16520</data>
    </edge>
    <edge source="OMN" target="FRA">
      <data key="d0">113997</data>
    </edge>
    <edge source="OMN" target="GMB">
      <data key="d0">25821</data>
    </edge>
    <edge source="OMN" target="DEU">
      <data key="d0">29834</data>
    </edge>
    <edge source="OMN" target="HND">
      <data key="d0">30187</data>
    </edge>
    <edge source="OMN" target="JOR">
      <data key="d0">68928</data>
    </edge>
    <edge source="OMN" target="MYS">
      <data key="d0">40739</data>
    </edge>
    <edge source="OMN" target="MRT">
      <data key="d0">172348</data>
    </edge>
    <edge source="OMN" target="MUS">
      <data key="d0">123064</data>
    </edge>
    <edge source="OMN" target="SAU">
      <data key="d0">16076134</data>
    </edge>
    <edge source="OMN" target="IND">
      <data key="d0">102856</data>
    </edge>
    <edge source="OMN" target="SGP">
      <data key="d0">71904</data>
    </edge>
    <edge source="OMN" target="ZAF">
      <data key="d0">120346</data>
    </edge>
    <edge source="OMN" target="ARE">
      <data key="d0">13553710</data>
    </edge>
    <edge source="OMN" target="GBR">
      <data key="d0">11540</data>
    </edge>
    <edge source="OMN" target="TZA">
      <data key="d0">282804</data>
    </edge>
    <edge source="OMN" target="SRB">
      <data key="d0">72596</data>
    </edge>
    <edge source="NZL" target="AUS">
      <data key="d0">50126696</data>
    </edge>
    <edge source="NZL" target="BEL">
      <data key="d0">36724</data>
    </edge>
    <edge source="NZL" target="CAN">
      <data key="d0">238246</data>
    </edge>
    <edge source="NZL" target="CHN">
      <data key="d0">15624</data>
    </edge>
    <edge source="NZL" target="FRA">
      <data key="d0">577743</data>
    </edge>
    <edge source="NZL" target="DEU">
      <data key="d0">255130</data>
    </edge>
    <edge source="NZL" target="GRC">
      <data key="d0">354628</data>
    </edge>
    <edge source="NZL" target="HKG">
      <data key="d0">1480300</data>
    </edge>
    <edge source="NZL" target="IDN">
      <data key="d0">444778</data>
    </edge>
    <edge source="NZL" target="IRL">
      <data key="d0">298123</data>
    </edge>
    <edge source="NZL" target="ITA">
      <data key="d0">56660</data>
    </edge>
    <edge source="NZL" target="JPN">
      <data key="d0">425020</data>
    </edge>
    <edge source="NZL" target="KOR">
      <data key="d0">365817</data>
    </edge>
    <edge source="NZL" target="MYS">
      <data key="d0">587837</data>
    </edge>
    <edge source="NZL" target="NLD">
      <data key="d0">43790</data>
    </edge>
    <edge source="NZL" target="SGP">
      <data key="d0">477704</data>
    </edge>
    <edge source="NZL" target="ZAF">
      <data key="d0">149310</data>
    </edge>
    <edge source="NZL" target="ESP">
      <data key="d0">50402</data>
    </edge>
    <edge source="NZL" target="SWE">
      <data key="d0">12892</data>
    </edge>
    <edge source="NZL" target="CHE">
      <data key="d0">316590</data>
    </edge>
    <edge source="NZL" target="THA">
      <data key="d0">179174</data>
    </edge>
    <edge source="NZL" target="ARE">
      <data key="d0">156884</data>
    </edge>
    <edge source="NZL" target="TUR">
      <data key="d0">11383</data>
    </edge>
    <edge source="NZL" target="EGY">
      <data key="d0">22496</data>
    </edge>
    <edge source="NZL" target="GBR">
      <data key="d0">715043</data>
    </edge>
    <edge source="NZL" target="USA">
      <data key="d0">2272854</data>
    </edge>
    <edge source="NOR" target="DZA">
      <data key="d0">11200</data>
    </edge>
    <edge source="NOR" target="ARG">
      <data key="d0">44100</data>
    </edge>
    <edge source="NOR" target="AUS">
      <data key="d0">30809</data>
    </edge>
    <edge source="NOR" target="AUT">
      <data key="d0">1508828</data>
    </edge>
    <edge source="NOR" target="BEL">
      <data key="d0">2729842</data>
    </edge>
    <edge source="NOR" target="BRA">
      <data key="d0">218937</data>
    </edge>
    <edge source="NOR" target="CAN">
      <data key="d0">233886</data>
    </edge>
    <edge source="NOR" target="CHL">
      <data key="d0">12635</data>
    </edge>
    <edge source="NOR" target="CRI">
      <data key="d0">15073</data>
    </edge>
    <edge source="NOR" target="HRV">
      <data key="d0">14534</data>
    </edge>
    <edge source="NOR" target="CZE">
      <data key="d0">167850</data>
    </edge>
    <edge source="NOR" target="DNK">
      <data key="d0">7440482</data>
    </edge>
    <edge source="NOR" target="EST">
      <data key="d0">123096</data>
    </edge>
    <edge source="NOR" target="FIN">
      <data key="d0">4989154</data>
    </edge>
    <edge source="NOR" target="FRA">
      <data key="d0">5468485</data>
    </edge>
    <edge source="NOR" target="DEU">
      <data key="d0">11613325</data>
    </edge>
    <edge source="NOR" target="GRC">
      <data key="d0">460757</data>
    </edge>
    <edge source="NOR" target="HKG">
      <data key="d0">47457</data>
    </edge>
    <edge source="NOR" target="HUN">
      <data key="d0">115487</data>
    </edge>
    <edge source="NOR" target="IRL">
      <data key="d0">146458</data>
    </edge>
    <edge source="NOR" target="ISR">
      <data key="d0">29913</data>
    </edge>
    <edge source="NOR" target="ITA">
      <data key="d0">507302</data>
    </edge>
    <edge source="NOR" target="JAM">
      <data key="d0">64919</data>
    </edge>
    <edge source="NOR" target="JPN">
      <data key="d0">491061</data>
    </edge>
    <edge source="NOR" target="KOR">
      <data key="d0">425093</data>
    </edge>
    <edge source="NOR" target="LBN">
      <data key="d0">15056</data>
    </edge>
    <edge source="NOR" target="LVA">
      <data key="d0">164666</data>
    </edge>
    <edge source="NOR" target="LTU">
      <data key="d0">92027</data>
    </edge>
    <edge source="NOR" target="NLD">
      <data key="d0">10203943</data>
    </edge>
    <edge source="NOR" target="PAN">
      <data key="d0">84700</data>
    </edge>
    <edge source="NOR" target="POL">
      <data key="d0">913289</data>
    </edge>
    <edge source="NOR" target="PRT">
      <data key="d0">1219684</data>
    </edge>
    <edge source="NOR" target="RUS">
      <data key="d0">334338</data>
    </edge>
    <edge source="NOR" target="SAU">
      <data key="d0">18637</data>
    </edge>
    <edge source="NOR" target="SGP">
      <data key="d0">2769821</data>
    </edge>
    <edge source="NOR" target="SVK">
      <data key="d0">10830</data>
    </edge>
    <edge source="NOR" target="ZAF">
      <data key="d0">323197</data>
    </edge>
    <edge source="NOR" target="ESP">
      <data key="d0">122546</data>
    </edge>
    <edge source="NOR" target="SWE">
      <data key="d0">15233412</data>
    </edge>
    <edge source="NOR" target="CHE">
      <data key="d0">1774881</data>
    </edge>
    <edge source="NOR" target="THA">
      <data key="d0">25095</data>
    </edge>
    <edge source="NOR" target="ARE">
      <data key="d0">863636</data>
    </edge>
    <edge source="NOR" target="TUR">
      <data key="d0">44827</data>
    </edge>
    <edge source="NOR" target="GBR">
      <data key="d0">4017535</data>
    </edge>
    <edge source="NOR" target="TZA">
      <data key="d0">24848</data>
    </edge>
    <edge source="NOR" target="USA">
      <data key="d0">3820946</data>
    </edge>
    <edge source="NOR" target="URY">
      <data key="d0">35019</data>
    </edge>
    <edge source="PAK" target="LKA">
      <data key="d0">77092</data>
    </edge>
    <edge source="PAK" target="CHN">
      <data key="d0">59739</data>
    </edge>
    <edge source="PAK" target="ETH">
      <data key="d0">27536</data>
    </edge>
    <edge source="PAK" target="FRA">
      <data key="d0">15770</data>
    </edge>
    <edge source="PAK" target="DEU">
      <data key="d0">46813</data>
    </edge>
    <edge source="PAK" target="MUS">
      <data key="d0">10254</data>
    </edge>
    <edge source="PAK" target="MAR">
      <data key="d0">10411</data>
    </edge>
    <edge source="PAK" target="OMN">
      <data key="d0">50737</data>
    </edge>
    <edge source="PAK" target="NLD">
      <data key="d0">29140</data>
    </edge>
    <edge source="PAK" target="NER">
      <data key="d0">176030</data>
    </edge>
    <edge source="PAK" target="SAU">
      <data key="d0">710316</data>
    </edge>
    <edge source="PAK" target="SGP">
      <data key="d0">179759</data>
    </edge>
    <edge source="PAK" target="CHE">
      <data key="d0">12041</data>
    </edge>
    <edge source="PAK" target="ARE">
      <data key="d0">3586255</data>
    </edge>
    <edge source="PAK" target="UGA">
      <data key="d0">14649</data>
    </edge>
    <edge source="PAK" target="GBR">
      <data key="d0">164631</data>
    </edge>
    <edge source="PAK" target="USA">
      <data key="d0">42864</data>
    </edge>
    <edge source="POL" target="DZA">
      <data key="d0">229000</data>
    </edge>
    <edge source="POL" target="AZE">
      <data key="d0">1452000</data>
    </edge>
    <edge source="POL" target="AUT">
      <data key="d0">7088000</data>
    </edge>
    <edge source="POL" target="ARM">
      <data key="d0">91000</data>
    </edge>
    <edge source="POL" target="BEL">
      <data key="d0">871000</data>
    </edge>
    <edge source="POL" target="BGR">
      <data key="d0">1053000</data>
    </edge>
    <edge source="POL" target="BLR">
      <data key="d0">3188000</data>
    </edge>
    <edge source="POL" target="CAN">
      <data key="d0">167000</data>
    </edge>
    <edge source="POL" target="CRI">
      <data key="d0">59000</data>
    </edge>
    <edge source="POL" target="HRV">
      <data key="d0">171000</data>
    </edge>
    <edge source="POL" target="CZE">
      <data key="d0">22619000</data>
    </edge>
    <edge source="POL" target="DNK">
      <data key="d0">3447000</data>
    </edge>
    <edge source="POL" target="EST">
      <data key="d0">6421000</data>
    </edge>
    <edge source="POL" target="FIN">
      <data key="d0">1280000</data>
    </edge>
    <edge source="POL" target="FRA">
      <data key="d0">9456000</data>
    </edge>
    <edge source="POL" target="DEU">
      <data key="d0">22619000</data>
    </edge>
    <edge source="POL" target="GRC">
      <data key="d0">215000</data>
    </edge>
    <edge source="POL" target="HUN">
      <data key="d0">37902000</data>
    </edge>
    <edge source="POL" target="IRL">
      <data key="d0">69000</data>
    </edge>
    <edge source="POL" target="ISR">
      <data key="d0">603000</data>
    </edge>
    <edge source="POL" target="ITA">
      <data key="d0">944000</data>
    </edge>
    <edge source="POL" target="KAZ">
      <data key="d0">3074000</data>
    </edge>
    <edge source="POL" target="KGZ">
      <data key="d0">103000</data>
    </edge>
    <edge source="POL" target="LVA">
      <data key="d0">14512000</data>
    </edge>
    <edge source="POL" target="LTU">
      <data key="d0">79378000</data>
    </edge>
    <edge source="POL" target="MYS">
      <data key="d0">107000</data>
    </edge>
    <edge source="POL" target="MDA">
      <data key="d0">1003000</data>
    </edge>
    <edge source="POL" target="MAR">
      <data key="d0">565000</data>
    </edge>
    <edge source="POL" target="NAM">
      <data key="d0">64000</data>
    </edge>
    <edge source="POL" target="NLD">
      <data key="d0">19127000</data>
    </edge>
    <edge source="POL" target="NOR">
      <data key="d0">1340000</data>
    </edge>
    <edge source="POL" target="PRT">
      <data key="d0">115000</data>
    </edge>
    <edge source="POL" target="ROU">
      <data key="d0">10459000</data>
    </edge>
    <edge source="POL" target="RUS">
      <data key="d0">39326000</data>
    </edge>
    <edge source="POL" target="SGP">
      <data key="d0">86000</data>
    </edge>
    <edge source="POL" target="SVK">
      <data key="d0">8425000</data>
    </edge>
    <edge source="POL" target="VNM">
      <data key="d0">270000</data>
    </edge>
    <edge source="POL" target="SVN">
      <data key="d0">1972000</data>
    </edge>
    <edge source="POL" target="ZAF">
      <data key="d0">196000</data>
    </edge>
    <edge source="POL" target="ESP">
      <data key="d0">3096000</data>
    </edge>
    <edge source="POL" target="SWE">
      <data key="d0">2349000</data>
    </edge>
    <edge source="POL" target="CHE">
      <data key="d0">1904000</data>
    </edge>
    <edge source="POL" target="TUR">
      <data key="d0">1634000</data>
    </edge>
    <edge source="POL" target="UKR">
      <data key="d0">45507000</data>
    </edge>
    <edge source="POL" target="GBR">
      <data key="d0">14540000</data>
    </edge>
    <edge source="POL" target="USA">
      <data key="d0">1675000</data>
    </edge>
    <edge source="SAU" target="FRA">
      <data key="d0">451467</data>
    </edge>
    <edge source="SAU" target="ITA">
      <data key="d0">125867</data>
    </edge>
    <edge source="SAU" target="JPN">
      <data key="d0">93333</data>
    </edge>
    <edge source="SAU" target="JOR">
      <data key="d0">4738139</data>
    </edge>
    <edge source="SAU" target="LBN">
      <data key="d0">730134</data>
    </edge>
    <edge source="SAU" target="MAR">
      <data key="d0">1236802</data>
    </edge>
    <edge source="SAU" target="OMN">
      <data key="d0">14072284</data>
    </edge>
    <edge source="SAU" target="PAK">
      <data key="d0">7157609</data>
    </edge>
    <edge source="SAU" target="IND">
      <data key="d0">34667</data>
    </edge>
    <edge source="SAU" target="SGP">
      <data key="d0">215200</data>
    </edge>
    <edge source="SAU" target="ARE">
      <data key="d0">59074474</data>
    </edge>
    <edge source="SAU" target="TUN">
      <data key="d0">145067</data>
    </edge>
    <edge source="SAU" target="EGY">
      <data key="d0">318934</data>
    </edge>
    <edge source="SAU" target="GBR">
      <data key="d0">68800</data>
    </edge>
    <edge source="SAU" target="USA">
      <data key="d0">1794136</data>
    </edge>
    <edge source="VNM" target="AZE">
      <data key="d0">42000</data>
    </edge>
    <edge source="VNM" target="ARG">
      <data key="d0">37000</data>
    </edge>
    <edge source="VNM" target="KHM">
      <data key="d0">5886000</data>
    </edge>
    <edge source="VNM" target="LKA">
      <data key="d0">816000</data>
    </edge>
    <edge source="VNM" target="CHN">
      <data key="d0">4369000</data>
    </edge>
    <edge source="VNM" target="HKG">
      <data key="d0">671000</data>
    </edge>
    <edge source="VNM" target="ISR">
      <data key="d0">1234000</data>
    </edge>
    <edge source="VNM" target="ITA">
      <data key="d0">1935000</data>
    </edge>
    <edge source="VNM" target="JPN">
      <data key="d0">4899000</data>
    </edge>
    <edge source="VNM" target="KOR">
      <data key="d0">392000</data>
    </edge>
    <edge source="VNM" target="MDG">
      <data key="d0">12000</data>
    </edge>
    <edge source="VNM" target="MYS">
      <data key="d0">2438000</data>
    </edge>
    <edge source="VNM" target="PHL">
      <data key="d0">844000</data>
    </edge>
    <edge source="VNM" target="RUS">
      <data key="d0">490000</data>
    </edge>
    <edge source="VNM" target="IND">
      <data key="d0">1353000</data>
    </edge>
    <edge source="VNM" target="SGP">
      <data key="d0">1492000</data>
    </edge>
    <edge source="VNM" target="ARE">
      <data key="d0">296000</data>
    </edge>
    <edge source="VNM" target="GBR">
      <data key="d0">474000</data>
    </edge>
    <edge source="SWE" target="ALB">
      <data key="d0">30446</data>
    </edge>
    <edge source="SWE" target="ARG">
      <data key="d0">162270</data>
    </edge>
    <edge source="SWE" target="AUS">
      <data key="d0">355205</data>
    </edge>
    <edge source="SWE" target="AUT">
      <data key="d0">3596242</data>
    </edge>
    <edge source="SWE" target="BEL">
      <data key="d0">5172019</data>
    </edge>
    <edge source="SWE" target="BRA">
      <data key="d0">3280541</data>
    </edge>
    <edge source="SWE" target="BGR">
      <data key="d0">517802</data>
    </edge>
    <edge source="SWE" target="BLR">
      <data key="d0">86646</data>
    </edge>
    <edge source="SWE" target="CAN">
      <data key="d0">1028511</data>
    </edge>
    <edge source="SWE" target="LKA">
      <data key="d0">73660</data>
    </edge>
    <edge source="SWE" target="CHL">
      <data key="d0">213123</data>
    </edge>
    <edge source="SWE" target="CHN">
      <data key="d0">812551</data>
    </edge>
    <edge source="SWE" target="COL">
      <data key="d0">194353</data>
    </edge>
    <edge source="SWE" target="HRV">
      <data key="d0">313955</data>
    </edge>
    <edge source="SWE" target="CZE">
      <data key="d0">1501572</data>
    </edge>
    <edge source="SWE" target="DNK">
      <data key="d0">50257906</data>
    </edge>
    <edge source="SWE" target="ECU">
      <data key="d0">36012</data>
    </edge>
    <edge source="SWE" target="EST">
      <data key="d0">5050890</data>
    </edge>
    <edge source="SWE" target="FIN">
      <data key="d0">45021393</data>
    </edge>
    <edge source="SWE" target="FRA">
      <data key="d0">6237197</data>
    </edge>
    <edge source="SWE" target="DEU">
      <data key="d0">19512355</data>
    </edge>
    <edge source="SWE" target="GHA">
      <data key="d0">14295</data>
    </edge>
    <edge source="SWE" target="GRC">
      <data key="d0">561125</data>
    </edge>
    <edge source="SWE" target="GTM">
      <data key="d0">16696</data>
    </edge>
    <edge source="SWE" target="HKG">
      <data key="d0">529588</data>
    </edge>
    <edge source="SWE" target="HUN">
      <data key="d0">1862996</data>
    </edge>
    <edge source="SWE" target="IDN">
      <data key="d0">866677</data>
    </edge>
    <edge source="SWE" target="IRL">
      <data key="d0">823573</data>
    </edge>
    <edge source="SWE" target="ISR">
      <data key="d0">640569</data>
    </edge>
    <edge source="SWE" target="ITA">
      <data key="d0">9084617</data>
    </edge>
    <edge source="SWE" target="JPN">
      <data key="d0">948194</data>
    </edge>
    <edge source="SWE" target="KAZ">
      <data key="d0">131824</data>
    </edge>
    <edge source="SWE" target="JOR">
      <data key="d0">254372</data>
    </edge>
    <edge source="SWE" target="KOR">
      <data key="d0">270632</data>
    </edge>
    <edge source="SWE" target="LBN">
      <data key="d0">27063</data>
    </edge>
    <edge source="SWE" target="LVA">
      <data key="d0">1248181</data>
    </edge>
    <edge source="SWE" target="LTU">
      <data key="d0">1834951</data>
    </edge>
    <edge source="SWE" target="MYS">
      <data key="d0">293439</data>
    </edge>
    <edge source="SWE" target="MEX">
      <data key="d0">155613</data>
    </edge>
    <edge source="SWE" target="MAR">
      <data key="d0">50307</data>
    </edge>
    <edge source="SWE" target="NLD">
      <data key="d0">9973884</data>
    </edge>
    <edge source="SWE" target="NZL">
      <data key="d0">291366</data>
    </edge>
    <edge source="SWE" target="NOR">
      <data key="d0">91049145</data>
    </edge>
    <edge source="SWE" target="PAK">
      <data key="d0">198609</data>
    </edge>
    <edge source="SWE" target="POL">
      <data key="d0">4870286</data>
    </edge>
    <edge source="SWE" target="PRT">
      <data key="d0">733762</data>
    </edge>
    <edge source="SWE" target="ROU">
      <data key="d0">47251</data>
    </edge>
    <edge source="SWE" target="RUS">
      <data key="d0">4405628</data>
    </edge>
    <edge source="SWE" target="SAU">
      <data key="d0">647880</data>
    </edge>
    <edge source="SWE" target="IND">
      <data key="d0">350730</data>
    </edge>
    <edge source="SWE" target="SGP">
      <data key="d0">561125</data>
    </edge>
    <edge source="SWE" target="SVK">
      <data key="d0">198936</data>
    </edge>
    <edge source="SWE" target="VNM">
      <data key="d0">30228</data>
    </edge>
    <edge source="SWE" target="SVN">
      <data key="d0">422099</data>
    </edge>
    <edge source="SWE" target="ZAF">
      <data key="d0">1203440</data>
    </edge>
    <edge source="SWE" target="ESP">
      <data key="d0">4374746</data>
    </edge>
    <edge source="SWE" target="CHE">
      <data key="d0">3218121</data>
    </edge>
    <edge source="SWE" target="THA">
      <data key="d0">1133817</data>
    </edge>
    <edge source="SWE" target="ARE">
      <data key="d0">263539</data>
    </edge>
    <edge source="SWE" target="TUN">
      <data key="d0">18661</data>
    </edge>
    <edge source="SWE" target="TUR">
      <data key="d0">1773513</data>
    </edge>
    <edge source="SWE" target="UKR">
      <data key="d0">134552</data>
    </edge>
    <edge source="SWE" target="EGY">
      <data key="d0">169472</data>
    </edge>
    <edge source="SWE" target="GBR">
      <data key="d0">10828448</data>
    </edge>
    <edge source="SWE" target="USA">
      <data key="d0">5794582</data>
    </edge>
    <edge source="SWE" target="SRB">
      <data key="d0">22153</data>
    </edge>
    <edge source="TUR" target="ALB">
      <data key="d0">6498447</data>
    </edge>
    <edge source="TUR" target="DZA">
      <data key="d0">5568990</data>
    </edge>
    <edge source="TUR" target="AZE">
      <data key="d0">8156745</data>
    </edge>
    <edge source="TUR" target="AUS">
      <data key="d0">142335</data>
    </edge>
    <edge source="TUR" target="AUT">
      <data key="d0">58447</data>
    </edge>
    <edge source="TUR" target="BEL">
      <data key="d0">616157</data>
    </edge>
    <edge source="TUR" target="BOL">
      <data key="d0">18374</data>
    </edge>
    <edge source="TUR" target="BGR">
      <data key="d0">13238048</data>
    </edge>
    <edge source="TUR" target="BLR">
      <data key="d0">249702</data>
    </edge>
    <edge source="TUR" target="CMR">
      <data key="d0">186806</data>
    </edge>
    <edge source="TUR" target="CAN">
      <data key="d0">116812</data>
    </edge>
    <edge source="TUR" target="CHL">
      <data key="d0">51331</data>
    </edge>
    <edge source="TUR" target="COL">
      <data key="d0">60419</data>
    </edge>
    <edge source="TUR" target="HRV">
      <data key="d0">1139828</data>
    </edge>
    <edge source="TUR" target="CZE">
      <data key="d0">1367426</data>
    </edge>
    <edge source="TUR" target="BEN">
      <data key="d0">94144</data>
    </edge>
    <edge source="TUR" target="DNK">
      <data key="d0">149196</data>
    </edge>
    <edge source="TUR" target="ETH">
      <data key="d0">141037</data>
    </edge>
    <edge source="TUR" target="EST">
      <data key="d0">82434</data>
    </edge>
    <edge source="TUR" target="FIN">
      <data key="d0">42750</data>
    </edge>
    <edge source="TUR" target="FRA">
      <data key="d0">7997891</data>
    </edge>
    <edge source="TUR" target="GEO">
      <data key="d0">5589600</data>
    </edge>
    <edge source="TUR" target="GMB">
      <data key="d0">229708</data>
    </edge>
    <edge source="TUR" target="PSE">
      <data key="d0">18976</data>
    </edge>
    <edge source="TUR" target="DEU">
      <data key="d0">3024365</data>
    </edge>
    <edge source="TUR" target="GHA">
      <data key="d0">279736</data>
    </edge>
    <edge source="TUR" target="GRC">
      <data key="d0">805421</data>
    </edge>
    <edge source="TUR" target="HKG">
      <data key="d0">1479216</data>
    </edge>
    <edge source="TUR" target="HUN">
      <data key="d0">2023743</data>
    </edge>
    <edge source="TUR" target="IRL">
      <data key="d0">95785</data>
    </edge>
    <edge source="TUR" target="ISR">
      <data key="d0">10294268</data>
    </edge>
    <edge source="TUR" target="ITA">
      <data key="d0">139406</data>
    </edge>
    <edge source="TUR" target="CIV">
      <data key="d0">21843</data>
    </edge>
    <edge source="TUR" target="JPN">
      <data key="d0">137489</data>
    </edge>
    <edge source="TUR" target="KAZ">
      <data key="d0">8051247</data>
    </edge>
    <edge source="TUR" target="JOR">
      <data key="d0">1940238</data>
    </edge>
    <edge source="TUR" target="KOR">
      <data key="d0">88360</data>
    </edge>
    <edge source="TUR" target="KGZ">
      <data key="d0">1137011</data>
    </edge>
    <edge source="TUR" target="LBN">
      <data key="d0">1727509</data>
    </edge>
    <edge source="TUR" target="LVA">
      <data key="d0">329492</data>
    </edge>
    <edge source="TUR" target="LTU">
      <data key="d0">487363</data>
    </edge>
    <edge source="TUR" target="MDG">
      <data key="d0">72634</data>
    </edge>
    <edge source="TUR" target="MYS">
      <data key="d0">47279</data>
    </edge>
    <edge source="TUR" target="MDA">
      <data key="d0">3626136</data>
    </edge>
    <edge source="TUR" target="MAR">
      <data key="d0">1846504</data>
    </edge>
    <edge source="TUR" target="MOZ">
      <data key="d0">15578</data>
    </edge>
    <edge source="TUR" target="OMN">
      <data key="d0">123052</data>
    </edge>
    <edge source="TUR" target="NLD">
      <data key="d0">2734766</data>
    </edge>
    <edge source="TUR" target="NER">
      <data key="d0">29717</data>
    </edge>
    <edge source="TUR" target="NOR">
      <data key="d0">13337</data>
    </edge>
    <edge source="TUR" target="PAK">
      <data key="d0">6423598</data>
    </edge>
    <edge source="TUR" target="PAN">
      <data key="d0">289780</data>
    </edge>
    <edge source="TUR" target="POL">
      <data key="d0">10966309</data>
    </edge>
    <edge source="TUR" target="PRT">
      <data key="d0">31246</data>
    </edge>
    <edge source="TUR" target="ROU">
      <data key="d0">10309762</data>
    </edge>
    <edge source="TUR" target="RUS">
      <data key="d0">40545359</data>
    </edge>
    <edge source="TUR" target="SAU">
      <data key="d0">1959306</data>
    </edge>
    <edge source="TUR" target="SEN">
      <data key="d0">93772</data>
    </edge>
    <edge source="TUR" target="IND">
      <data key="d0">899198</data>
    </edge>
    <edge source="TUR" target="SGP">
      <data key="d0">1033334</data>
    </edge>
    <edge source="TUR" target="SVK">
      <data key="d0">157089</data>
    </edge>
    <edge source="TUR" target="SVN">
      <data key="d0">1141299</data>
    </edge>
    <edge source="TUR" target="ZAF">
      <data key="d0">59703</data>
    </edge>
    <edge source="TUR" target="ESP">
      <data key="d0">405706</data>
    </edge>
    <edge source="TUR" target="SWE">
      <data key="d0">65510</data>
    </edge>
    <edge source="TUR" target="CHE">
      <data key="d0">1017870</data>
    </edge>
    <edge source="TUR" target="TGO">
      <data key="d0">14650</data>
    </edge>
    <edge source="TUR" target="ARE">
      <data key="d0">1376466</data>
    </edge>
    <edge source="TUR" target="TUN">
      <data key="d0">238679</data>
    </edge>
    <edge source="TUR" target="UGA">
      <data key="d0">20600</data>
    </edge>
    <edge source="TUR" target="UKR">
      <data key="d0">45987304</data>
    </edge>
    <edge source="TUR" target="MKD">
      <data key="d0">2922603</data>
    </edge>
    <edge source="TUR" target="EGY">
      <data key="d0">13545355</data>
    </edge>
    <edge source="TUR" target="GBR">
      <data key="d0">1497592</data>
    </edge>
    <edge source="TUR" target="USA">
      <data key="d0">4153371</data>
    </edge>
    <edge source="TUR" target="URY">
      <data key="d0">29530</data>
    </edge>
    <edge source="TUR" target="SRB">
      <data key="d0">775979</data>
    </edge>
    <edge source="UKR" target="AZE">
      <data key="d0">62140</data>
    </edge>
    <edge source="UKR" target="AUT">
      <data key="d0">238570</data>
    </edge>
    <edge source="UKR" target="ARM">
      <data key="d0">92830</data>
    </edge>
    <edge source="UKR" target="BGR">
      <data key="d0">69670</data>
    </edge>
    <edge source="UKR" target="BLR">
      <data key="d0">258970</data>
    </edge>
    <edge source="UKR" target="EST">
      <data key="d0">710770</data>
    </edge>
    <edge source="UKR" target="FIN">
      <data key="d0">17460</data>
    </edge>
    <edge source="UKR" target="FRA">
      <data key="d0">1072300</data>
    </edge>
    <edge source="UKR" target="GEO">
      <data key="d0">38010</data>
    </edge>
    <edge source="UKR" target="DEU">
      <data key="d0">265130</data>
    </edge>
    <edge source="UKR" target="GRC">
      <data key="d0">14630</data>
    </edge>
    <edge source="UKR" target="HUN">
      <data key="d0">44180</data>
    </edge>
    <edge source="UKR" target="KAZ">
      <data key="d0">1036830</data>
    </edge>
    <edge source="UKR" target="KGZ">
      <data key="d0">36750</data>
    </edge>
    <edge source="UKR" target="LVA">
      <data key="d0">248550</data>
    </edge>
    <edge source="UKR" target="LTU">
      <data key="d0">301230</data>
    </edge>
    <edge source="UKR" target="MDA">
      <data key="d0">843960</data>
    </edge>
    <edge source="UKR" target="NLD">
      <data key="d0">1219450</data>
    </edge>
    <edge source="UKR" target="POL">
      <data key="d0">122570</data>
    </edge>
    <edge source="UKR" target="ROU">
      <data key="d0">16610</data>
    </edge>
    <edge source="UKR" target="RUS">
      <data key="d0">19118490</data>
    </edge>
    <edge source="UKR" target="SWE">
      <data key="d0">17880</data>
    </edge>
    <edge source="UKR" target="TUR">
      <data key="d0">407740</data>
    </edge>
    <edge source="UKR" target="GBR">
      <data key="d0">74560</data>
    </edge>
    <edge source="UKR" target="USA">
      <data key="d0">32290</data>
    </edge>
    <edge source="EGY" target="AUS">
      <data key="d0">40884</data>
    </edge>
    <edge source="EGY" target="BEL">
      <data key="d0">222426</data>
    </edge>
    <edge source="EGY" target="CAN">
      <data key="d0">16282</data>
    </edge>
    <edge source="EGY" target="CZE">
      <data key="d0">53862</data>
    </edge>
    <edge source="EGY" target="FRA">
      <data key="d0">5120775</data>
    </edge>
    <edge source="EGY" target="PSE">
      <data key="d0">224044</data>
    </edge>
    <edge source="EGY" target="DEU">
      <data key="d0">553273</data>
    </edge>
    <edge source="EGY" target="GHA">
      <data key="d0">283801</data>
    </edge>
    <edge source="EGY" target="GRC">
      <data key="d0">32877</data>
    </edge>
    <edge source="EGY" target="ISR">
      <data key="d0">89398</data>
    </edge>
    <edge source="EGY" target="ITA">
      <data key="d0">504888</data>
    </edge>
    <edge source="EGY" target="JPN">
      <data key="d0">24077</data>
    </edge>
    <edge source="EGY" target="JOR">
      <data key="d0">531479</data>
    </edge>
    <edge source="EGY" target="LBN">
      <data key="d0">13943706</data>
    </edge>
    <edge source="EGY" target="MDG">
      <data key="d0">54286</data>
    </edge>
    <edge source="EGY" target="MUS">
      <data key="d0">413425</data>
    </edge>
    <edge source="EGY" target="OMN">
      <data key="d0">29635</data>
    </edge>
    <edge source="EGY" target="NLD">
      <data key="d0">207764</data>
    </edge>
    <edge source="EGY" target="PAK">
      <data key="d0">5341975</data>
    </edge>
    <edge source="EGY" target="ROU">
      <data key="d0">135798</data>
    </edge>
    <edge source="EGY" target="RUS">
      <data key="d0">294593</data>
    </edge>
    <edge source="EGY" target="SAU">
      <data key="d0">758941</data>
    </edge>
    <edge source="EGY" target="ESP">
      <data key="d0">76666</data>
    </edge>
    <edge source="EGY" target="CHE">
      <data key="d0">1018362</data>
    </edge>
    <edge source="EGY" target="TGO">
      <data key="d0">10921</data>
    </edge>
    <edge source="EGY" target="ARE">
      <data key="d0">194197</data>
    </edge>
    <edge source="EGY" target="TUR">
      <data key="d0">393976</data>
    </edge>
    <edge source="EGY" target="UGA">
      <data key="d0">27587</data>
    </edge>
    <edge source="EGY" target="MKD">
      <data key="d0">50954</data>
    </edge>
    <edge source="EGY" target="GBR">
      <data key="d0">720721</data>
    </edge>
    <edge source="EGY" target="TZA">
      <data key="d0">171059</data>
    </edge>
    <edge source="EGY" target="USA">
      <data key="d0">1037615</data>
    </edge>
    <edge source="ARM" target="GEO">
      <data key="d0">24877</data>
    </edge>
    <edge source="ARM" target="RUS">
      <data key="d0">34705</data>
    </edge>
    <edge source="ARM" target="SAU">
      <data key="d0">14763</data>
    </edge>
    <edge source="ARM" target="ARE">
      <data key="d0">14478</data>
    </edge>
    <edge source="BGR" target="ALB">
      <data key="d0">745106</data>
    </edge>
    <edge source="BGR" target="DZA">
      <data key="d0">474415</data>
    </edge>
    <edge source="BGR" target="AZE">
      <data key="d0">546849</data>
    </edge>
    <edge source="BGR" target="AUS">
      <data key="d0">22989</data>
    </edge>
    <edge source="BGR" target="AUT">
      <data key="d0">352141</data>
    </edge>
    <edge source="BGR" target="ARM">
      <data key="d0">651596</data>
    </edge>
    <edge source="BGR" target="BEL">
      <data key="d0">25387</data>
    </edge>
    <edge source="BGR" target="BLR">
      <data key="d0">59007</data>
    </edge>
    <edge source="BGR" target="CAN">
      <data key="d0">12357</data>
    </edge>
    <edge source="BGR" target="CHN">
      <data key="d0">19178</data>
    </edge>
    <edge source="BGR" target="COL">
      <data key="d0">28662</data>
    </edge>
    <edge source="BGR" target="HRV">
      <data key="d0">265438</data>
    </edge>
    <edge source="BGR" target="CZE">
      <data key="d0">994425</data>
    </edge>
    <edge source="BGR" target="EST">
      <data key="d0">127170</data>
    </edge>
    <edge source="BGR" target="FIN">
      <data key="d0">26678</data>
    </edge>
    <edge source="BGR" target="FRA">
      <data key="d0">3094296</data>
    </edge>
    <edge source="BGR" target="GEO">
      <data key="d0">1689244</data>
    </edge>
    <edge source="BGR" target="DEU">
      <data key="d0">262091</data>
    </edge>
    <edge source="BGR" target="GRC">
      <data key="d0">229964</data>
    </edge>
    <edge source="BGR" target="HKG">
      <data key="d0">81819</data>
    </edge>
    <edge source="BGR" target="HUN">
      <data key="d0">554192</data>
    </edge>
    <edge source="BGR" target="IRL">
      <data key="d0">80314</data>
    </edge>
    <edge source="BGR" target="ISR">
      <data key="d0">14022</data>
    </edge>
    <edge source="BGR" target="ITA">
      <data key="d0">87145</data>
    </edge>
    <edge source="BGR" target="CIV">
      <data key="d0">30542</data>
    </edge>
    <edge source="BGR" target="JPN">
      <data key="d0">139300</data>
    </edge>
    <edge source="BGR" target="KAZ">
      <data key="d0">1300171</data>
    </edge>
    <edge source="BGR" target="JOR">
      <data key="d0">59186</data>
    </edge>
    <edge source="BGR" target="KOR">
      <data key="d0">12250</data>
    </edge>
    <edge source="BGR" target="KGZ">
      <data key="d0">127537</data>
    </edge>
    <edge source="BGR" target="LBN">
      <data key="d0">21732</data>
    </edge>
    <edge source="BGR" target="LVA">
      <data key="d0">419604</data>
    </edge>
    <edge source="BGR" target="LTU">
      <data key="d0">528668</data>
    </edge>
    <edge source="BGR" target="MDA">
      <data key="d0">1435630</data>
    </edge>
    <edge source="BGR" target="MAR">
      <data key="d0">24883</data>
    </edge>
    <edge source="BGR" target="NLD">
      <data key="d0">1019054</data>
    </edge>
    <edge source="BGR" target="PER">
      <data key="d0">48333</data>
    </edge>
    <edge source="BGR" target="POL">
      <data key="d0">456320</data>
    </edge>
    <edge source="BGR" target="ROU">
      <data key="d0">1631052</data>
    </edge>
    <edge source="BGR" target="RUS">
      <data key="d0">27109842</data>
    </edge>
    <edge source="BGR" target="IND">
      <data key="d0">75556</data>
    </edge>
    <edge source="BGR" target="SVK">
      <data key="d0">116187</data>
    </edge>
    <edge source="BGR" target="SVN">
      <data key="d0">13558</data>
    </edge>
    <edge source="BGR" target="ESP">
      <data key="d0">175808</data>
    </edge>
    <edge source="BGR" target="CHE">
      <data key="d0">456326</data>
    </edge>
    <edge source="BGR" target="ARE">
      <data key="d0">575697</data>
    </edge>
    <edge source="BGR" target="TUR">
      <data key="d0">438174</data>
    </edge>
    <edge source="BGR" target="UKR">
      <data key="d0">13953901</data>
    </edge>
    <edge source="BGR" target="MKD">
      <data key="d0">1029923</data>
    </edge>
    <edge source="BGR" target="GBR">
      <data key="d0">715759</data>
    </edge>
    <edge source="BGR" target="USA">
      <data key="d0">2780206</data>
    </edge>
    <edge source="BGR" target="SRB">
      <data key="d0">1895249</data>
    </edge>
    <edge source="BLR" target="EST">
      <data key="d0">22300</data>
    </edge>
    <edge source="BLR" target="KAZ">
      <data key="d0">29100</data>
    </edge>
    <edge source="BLR" target="LVA">
      <data key="d0">1281900</data>
    </edge>
    <edge source="BLR" target="LTU">
      <data key="d0">283100</data>
    </edge>
    <edge source="BLR" target="MDA">
      <data key="d0">139200</data>
    </edge>
    <edge source="BLR" target="POL">
      <data key="d0">138400</data>
    </edge>
    <edge source="BLR" target="RUS">
      <data key="d0">27552400</data>
    </edge>
    <edge source="BLR" target="UKR">
      <data key="d0">377900</data>
    </edge>
    <edge source="BLR" target="USA">
      <data key="d0">30200</data>
    </edge>
    <edge source="HRV" target="ALB">
      <data key="d0">112976</data>
    </edge>
    <edge source="HRV" target="AUT">
      <data key="d0">116207</data>
    </edge>
    <edge source="HRV" target="BEL">
      <data key="d0">26493</data>
    </edge>
    <edge source="HRV" target="CZE">
      <data key="d0">30277</data>
    </edge>
    <edge source="HRV" target="FRA">
      <data key="d0">227563</data>
    </edge>
    <edge source="HRV" target="GEO">
      <data key="d0">43092</data>
    </edge>
    <edge source="HRV" target="DEU">
      <data key="d0">1700863</data>
    </edge>
    <edge source="HRV" target="HUN">
      <data key="d0">49032</data>
    </edge>
    <edge source="HRV" target="ISR">
      <data key="d0">40580</data>
    </edge>
    <edge source="HRV" target="ITA">
      <data key="d0">75539</data>
    </edge>
    <edge source="HRV" target="NLD">
      <data key="d0">33180</data>
    </edge>
    <edge source="HRV" target="POL">
      <data key="d0">23502</data>
    </edge>
    <edge source="HRV" target="ROU">
      <data key="d0">13121</data>
    </edge>
    <edge source="HRV" target="RUS">
      <data key="d0">972782</data>
    </edge>
    <edge source="HRV" target="SVK">
      <data key="d0">191152</data>
    </edge>
    <edge source="HRV" target="SVN">
      <data key="d0">2487824</data>
    </edge>
    <edge source="HRV" target="SWE">
      <data key="d0">79156</data>
    </edge>
    <edge source="HRV" target="CHE">
      <data key="d0">20330</data>
    </edge>
    <edge source="HRV" target="MKD">
      <data key="d0">3900273</data>
    </edge>
    <edge source="HRV" target="GBR">
      <data key="d0">53075</data>
    </edge>
    <edge source="HRV" target="USA">
      <data key="d0">26422</data>
    </edge>
    <edge source="HRV" target="SRB">
      <data key="d0">2436902</data>
    </edge>
    <edge source="EST" target="DNK">
      <data key="d0">34408</data>
    </edge>
    <edge source="EST" target="FIN">
      <data key="d0">553867</data>
    </edge>
    <edge source="EST" target="DEU">
      <data key="d0">21856</data>
    </edge>
    <edge source="EST" target="IRL">
      <data key="d0">16260</data>
    </edge>
    <edge source="EST" target="LVA">
      <data key="d0">2093517</data>
    </edge>
    <edge source="EST" target="LTU">
      <data key="d0">1296769</data>
    </edge>
    <edge source="EST" target="PAN">
      <data key="d0">12104</data>
    </edge>
    <edge source="EST" target="RUS">
      <data key="d0">682432</data>
    </edge>
    <edge source="EST" target="ZAF">
      <data key="d0">12804</data>
    </edge>
    <edge source="EST" target="SWE">
      <data key="d0">69746</data>
    </edge>
    <edge source="EST" target="UKR">
      <data key="d0">28681</data>
    </edge>
    <edge source="EST" target="GBR">
      <data key="d0">51467</data>
    </edge>
    <edge source="GHA" target="BEL">
      <data key="d0">14535</data>
    </edge>
    <edge source="GHA" target="CMR">
      <data key="d0">56926</data>
    </edge>
    <edge source="GHA" target="BEN">
      <data key="d0">187137</data>
    </edge>
    <edge source="GHA" target="FIN">
      <data key="d0">126636</data>
    </edge>
    <edge source="GHA" target="GMB">
      <data key="d0">130615</data>
    </edge>
    <edge source="GHA" target="DEU">
      <data key="d0">14731</data>
    </edge>
    <edge source="GHA" target="CIV">
      <data key="d0">17012</data>
    </edge>
    <edge source="GHA" target="MAR">
      <data key="d0">16346</data>
    </edge>
    <edge source="GHA" target="NLD">
      <data key="d0">68446</data>
    </edge>
    <edge source="GHA" target="NER">
      <data key="d0">15567</data>
    </edge>
    <edge source="GHA" target="SAU">
      <data key="d0">30660</data>
    </edge>
    <edge source="GHA" target="SEN">
      <data key="d0">132500</data>
    </edge>
    <edge source="GHA" target="ZAF">
      <data key="d0">219785</data>
    </edge>
    <edge source="GHA" target="CHE">
      <data key="d0">25759</data>
    </edge>
    <edge source="GHA" target="TGO">
      <data key="d0">548941</data>
    </edge>
    <edge source="GHA" target="GBR">
      <data key="d0">285801</data>
    </edge>
    <edge source="GHA" target="USA">
      <data key="d0">46094</data>
    </edge>
    <edge source="GHA" target="BFA">
      <data key="d0">39707</data>
    </edge>
    <edge source="LBN" target="AUS">
      <data key="d0">175690</data>
    </edge>
    <edge source="LBN" target="BRA">
      <data key="d0">18792</data>
    </edge>
    <edge source="LBN" target="BGR">
      <data key="d0">33953</data>
    </edge>
    <edge source="LBN" target="CAN">
      <data key="d0">164314</data>
    </edge>
    <edge source="LBN" target="DNK">
      <data key="d0">11768</data>
    </edge>
    <edge source="LBN" target="FRA">
      <data key="d0">167087</data>
    </edge>
    <edge source="LBN" target="DEU">
      <data key="d0">30216</data>
    </edge>
    <edge source="LBN" target="GHA">
      <data key="d0">27204</data>
    </edge>
    <edge source="LBN" target="CIV">
      <data key="d0">65782</data>
    </edge>
    <edge source="LBN" target="JAM">
      <data key="d0">15915</data>
    </edge>
    <edge source="LBN" target="JPN">
      <data key="d0">666012</data>
    </edge>
    <edge source="LBN" target="JOR">
      <data key="d0">1170633</data>
    </edge>
    <edge source="LBN" target="MAR">
      <data key="d0">360721</data>
    </edge>
    <edge source="LBN" target="OMN">
      <data key="d0">89169</data>
    </edge>
    <edge source="LBN" target="NLD">
      <data key="d0">150317</data>
    </edge>
    <edge source="LBN" target="ROU">
      <data key="d0">48780</data>
    </edge>
    <edge source="LBN" target="RUS">
      <data key="d0">31764</data>
    </edge>
    <edge source="LBN" target="SAU">
      <data key="d0">1551567</data>
    </edge>
    <edge source="LBN" target="SGP">
      <data key="d0">27089</data>
    </edge>
    <edge source="LBN" target="SWE">
      <data key="d0">13461</data>
    </edge>
    <edge source="LBN" target="CHE">
      <data key="d0">200084</data>
    </edge>
    <edge source="LBN" target="ARE">
      <data key="d0">1774547</data>
    </edge>
    <edge source="LBN" target="EGY">
      <data key="d0">193734</data>
    </edge>
    <edge source="LBN" target="GBR">
      <data key="d0">124677</data>
    </edge>
    <edge source="LBN" target="USA">
      <data key="d0">972442</data>
    </edge>
    <edge source="LTU" target="BEL">
      <data key="d0">66558</data>
    </edge>
    <edge source="LTU" target="BLR">
      <data key="d0">711657</data>
    </edge>
    <edge source="LTU" target="EST">
      <data key="d0">1051094</data>
    </edge>
    <edge source="LTU" target="FIN">
      <data key="d0">14239</data>
    </edge>
    <edge source="LTU" target="FRA">
      <data key="d0">84622</data>
    </edge>
    <edge source="LTU" target="DEU">
      <data key="d0">583971</data>
    </edge>
    <edge source="LTU" target="IRL">
      <data key="d0">263046</data>
    </edge>
    <edge source="LTU" target="ITA">
      <data key="d0">50886</data>
    </edge>
    <edge source="LTU" target="KAZ">
      <data key="d0">437127</data>
    </edge>
    <edge source="LTU" target="KGZ">
      <data key="d0">19658</data>
    </edge>
    <edge source="LTU" target="LVA">
      <data key="d0">4369202</data>
    </edge>
    <edge source="LTU" target="PAN">
      <data key="d0">14047</data>
    </edge>
    <edge source="LTU" target="POL">
      <data key="d0">117541</data>
    </edge>
    <edge source="LTU" target="RUS">
      <data key="d0">1792970</data>
    </edge>
    <edge source="LTU" target="ESP">
      <data key="d0">23226</data>
    </edge>
    <edge source="LTU" target="SWE">
      <data key="d0">114344</data>
    </edge>
    <edge source="LTU" target="UKR">
      <data key="d0">71832</data>
    </edge>
    <edge source="LTU" target="GBR">
      <data key="d0">226035</data>
    </edge>
    <edge source="LTU" target="USA">
      <data key="d0">2715996</data>
    </edge>
    <edge source="MDA" target="AUT">
      <data key="d0">26131</data>
    </edge>
    <edge source="MDA" target="BGR">
      <data key="d0">18031</data>
    </edge>
    <edge source="MDA" target="DEU">
      <data key="d0">206197</data>
    </edge>
    <edge source="MDA" target="NLD">
      <data key="d0">102536</data>
    </edge>
    <edge source="MDA" target="ROU">
      <data key="d0">65966</data>
    </edge>
    <edge source="MDA" target="RUS">
      <data key="d0">2393808</data>
    </edge>
    <edge source="MDA" target="SVN">
      <data key="d0">11060</data>
    </edge>
    <edge source="MDA" target="UKR">
      <data key="d0">48648</data>
    </edge>
    <edge source="MDA" target="USA">
      <data key="d0">19700</data>
    </edge>
    <edge source="MAR" target="DZA">
      <data key="d0">3202181</data>
    </edge>
    <edge source="MAR" target="BEL">
      <data key="d0">37359</data>
    </edge>
    <edge source="MAR" target="CAN">
      <data key="d0">792341</data>
    </edge>
    <edge source="MAR" target="FRA">
      <data key="d0">9490964</data>
    </edge>
    <edge source="MAR" target="DEU">
      <data key="d0">428998</data>
    </edge>
    <edge source="MAR" target="GHA">
      <data key="d0">186525</data>
    </edge>
    <edge source="MAR" target="IRL">
      <data key="d0">240432</data>
    </edge>
    <edge source="MAR" target="ITA">
      <data key="d0">176544</data>
    </edge>
    <edge source="MAR" target="JPN">
      <data key="d0">942071</data>
    </edge>
    <edge source="MAR" target="KOR">
      <data key="d0">54327</data>
    </edge>
    <edge source="MAR" target="MRT">
      <data key="d0">390679</data>
    </edge>
    <edge source="MAR" target="NLD">
      <data key="d0">245918</data>
    </edge>
    <edge source="MAR" target="SAU">
      <data key="d0">127143</data>
    </edge>
    <edge source="MAR" target="SEN">
      <data key="d0">25179</data>
    </edge>
    <edge source="MAR" target="IND">
      <data key="d0">11406</data>
    </edge>
    <edge source="MAR" target="ZAF">
      <data key="d0">44026</data>
    </edge>
    <edge source="MAR" target="ESP">
      <data key="d0">462048</data>
    </edge>
    <edge source="MAR" target="CHE">
      <data key="d0">652546</data>
    </edge>
    <edge source="MAR" target="ARE">
      <data key="d0">102498</data>
    </edge>
    <edge source="MAR" target="TUN">
      <data key="d0">144413</data>
    </edge>
    <edge source="MAR" target="GBR">
      <data key="d0">60480</data>
    </edge>
    <edge source="MAR" target="USA">
      <data key="d0">2928074</data>
    </edge>
    <edge source="PRT" target="DZA">
      <data key="d0">26200</data>
    </edge>
    <edge source="PRT" target="ARG">
      <data key="d0">20984</data>
    </edge>
    <edge source="PRT" target="AUS">
      <data key="d0">19384</data>
    </edge>
    <edge source="PRT" target="BEL">
      <data key="d0">4133167</data>
    </edge>
    <edge source="PRT" target="BRA">
      <data key="d0">229644</data>
    </edge>
    <edge source="PRT" target="CAN">
      <data key="d0">323775</data>
    </edge>
    <edge source="PRT" target="CHL">
      <data key="d0">59381</data>
    </edge>
    <edge source="PRT" target="CZE">
      <data key="d0">12881</data>
    </edge>
    <edge source="PRT" target="DNK">
      <data key="d0">23246</data>
    </edge>
    <edge source="PRT" target="EST">
      <data key="d0">16862</data>
    </edge>
    <edge source="PRT" target="FIN">
      <data key="d0">153139</data>
    </edge>
    <edge source="PRT" target="FRA">
      <data key="d0">11527152</data>
    </edge>
    <edge source="PRT" target="DEU">
      <data key="d0">1121411</data>
    </edge>
    <edge source="PRT" target="GRC">
      <data key="d0">260848</data>
    </edge>
    <edge source="PRT" target="HUN">
      <data key="d0">26516</data>
    </edge>
    <edge source="PRT" target="IRL">
      <data key="d0">19056</data>
    </edge>
    <edge source="PRT" target="ISR">
      <data key="d0">168164</data>
    </edge>
    <edge source="PRT" target="ITA">
      <data key="d0">1899919</data>
    </edge>
    <edge source="PRT" target="JPN">
      <data key="d0">102343</data>
    </edge>
    <edge source="PRT" target="MUS">
      <data key="d0">23173</data>
    </edge>
    <edge source="PRT" target="MAR">
      <data key="d0">129681</data>
    </edge>
    <edge source="PRT" target="MOZ">
      <data key="d0">551820</data>
    </edge>
    <edge source="PRT" target="NAM">
      <data key="d0">200329</data>
    </edge>
    <edge source="PRT" target="NLD">
      <data key="d0">202002</data>
    </edge>
    <edge source="PRT" target="POL">
      <data key="d0">463722</data>
    </edge>
    <edge source="PRT" target="RUS">
      <data key="d0">573697</data>
    </edge>
    <edge source="PRT" target="SAU">
      <data key="d0">48996</data>
    </edge>
    <edge source="PRT" target="SEN">
      <data key="d0">12685</data>
    </edge>
    <edge source="PRT" target="SVN">
      <data key="d0">34188</data>
    </edge>
    <edge source="PRT" target="ZAF">
      <data key="d0">34875</data>
    </edge>
    <edge source="PRT" target="ESP">
      <data key="d0">38417651</data>
    </edge>
    <edge source="PRT" target="SWE">
      <data key="d0">253644</data>
    </edge>
    <edge source="PRT" target="CHE">
      <data key="d0">141676</data>
    </edge>
    <edge source="PRT" target="ARE">
      <data key="d0">422747</data>
    </edge>
    <edge source="PRT" target="GBR">
      <data key="d0">10389366</data>
    </edge>
    <edge source="PRT" target="USA">
      <data key="d0">3091530</data>
    </edge>
    <edge source="ROU" target="AUT">
      <data key="d0">360000</data>
    </edge>
    <edge source="ROU" target="BGR">
      <data key="d0">2915000</data>
    </edge>
    <edge source="ROU" target="BLR">
      <data key="d0">633000</data>
    </edge>
    <edge source="ROU" target="HRV">
      <data key="d0">84000</data>
    </edge>
    <edge source="ROU" target="CZE">
      <data key="d0">159000</data>
    </edge>
    <edge source="ROU" target="ECU">
      <data key="d0">12000</data>
    </edge>
    <edge source="ROU" target="FRA">
      <data key="d0">14000</data>
    </edge>
    <edge source="ROU" target="DEU">
      <data key="d0">50000</data>
    </edge>
    <edge source="ROU" target="GRC">
      <data key="d0">47000</data>
    </edge>
    <edge source="ROU" target="HND">
      <data key="d0">11000</data>
    </edge>
    <edge source="ROU" target="HUN">
      <data key="d0">8677000</data>
    </edge>
    <edge source="ROU" target="ISR">
      <data key="d0">62000</data>
    </edge>
    <edge source="ROU" target="ITA">
      <data key="d0">774000</data>
    </edge>
    <edge source="ROU" target="JPN">
      <data key="d0">66000</data>
    </edge>
    <edge source="ROU" target="LBN">
      <data key="d0">373000</data>
    </edge>
    <edge source="ROU" target="LVA">
      <data key="d0">50000</data>
    </edge>
    <edge source="ROU" target="LTU">
      <data key="d0">146000</data>
    </edge>
    <edge source="ROU" target="MDA">
      <data key="d0">4342000</data>
    </edge>
    <edge source="ROU" target="MAR">
      <data key="d0">6864000</data>
    </edge>
    <edge source="ROU" target="NLD">
      <data key="d0">103000</data>
    </edge>
    <edge source="ROU" target="PHL">
      <data key="d0">10000</data>
    </edge>
    <edge source="ROU" target="POL">
      <data key="d0">418000</data>
    </edge>
    <edge source="ROU" target="RUS">
      <data key="d0">259000</data>
    </edge>
    <edge source="ROU" target="SVK">
      <data key="d0">161000</data>
    </edge>
    <edge source="ROU" target="SVN">
      <data key="d0">232000</data>
    </edge>
    <edge source="ROU" target="ESP">
      <data key="d0">55000</data>
    </edge>
    <edge source="ROU" target="ARE">
      <data key="d0">11000</data>
    </edge>
    <edge source="ROU" target="TUR">
      <data key="d0">1273000</data>
    </edge>
    <edge source="ROU" target="UKR">
      <data key="d0">170000</data>
    </edge>
    <edge source="ROU" target="MKD">
      <data key="d0">178000</data>
    </edge>
    <edge source="ROU" target="GBR">
      <data key="d0">79000</data>
    </edge>
    <edge source="ROU" target="USA">
      <data key="d0">544000</data>
    </edge>
    <edge source="ROU" target="SRB">
      <data key="d0">139000</data>
    </edge>
    <edge source="SVK" target="AUT">
      <data key="d0">2488150</data>
    </edge>
    <edge source="SVK" target="BEL">
      <data key="d0">20737</data>
    </edge>
    <edge source="SVK" target="BGR">
      <data key="d0">810059</data>
    </edge>
    <edge source="SVK" target="HRV">
      <data key="d0">231174</data>
    </edge>
    <edge source="SVK" target="CZE">
      <data key="d0">24715746</data>
    </edge>
    <edge source="SVK" target="DNK">
      <data key="d0">11236</data>
    </edge>
    <edge source="SVK" target="FRA">
      <data key="d0">83231</data>
    </edge>
    <edge source="SVK" target="DEU">
      <data key="d0">685029</data>
    </edge>
    <edge source="SVK" target="HUN">
      <data key="d0">2658480</data>
    </edge>
    <edge source="SVK" target="ITA">
      <data key="d0">97692</data>
    </edge>
    <edge source="SVK" target="LVA">
      <data key="d0">14379</data>
    </edge>
    <edge source="SVK" target="LTU">
      <data key="d0">41946</data>
    </edge>
    <edge source="SVK" target="NLD">
      <data key="d0">82044</data>
    </edge>
    <edge source="SVK" target="POL">
      <data key="d0">6469486</data>
    </edge>
    <edge source="SVK" target="ROU">
      <data key="d0">4506395</data>
    </edge>
    <edge source="SVK" target="RUS">
      <data key="d0">288147</data>
    </edge>
    <edge source="SVK" target="IND">
      <data key="d0">31724</data>
    </edge>
    <edge source="SVK" target="SVN">
      <data key="d0">124776</data>
    </edge>
    <edge source="SVK" target="TUR">
      <data key="d0">10670</data>
    </edge>
    <edge source="SVK" target="UKR">
      <data key="d0">776421</data>
    </edge>
    <edge source="SVK" target="MKD">
      <data key="d0">370876</data>
    </edge>
    <edge source="SVK" target="GBR">
      <data key="d0">37317</data>
    </edge>
    <edge source="SVK" target="USA">
      <data key="d0">20756</data>
    </edge>
    <edge source="SVK" target="SRB">
      <data key="d0">470668</data>
    </edge>
    <edge source="SVN" target="ALB">
      <data key="d0">206640</data>
    </edge>
    <edge source="SVN" target="AUT">
      <data key="d0">7919564</data>
    </edge>
    <edge source="SVN" target="ARM">
      <data key="d0">15578</data>
    </edge>
    <edge source="SVN" target="BEL">
      <data key="d0">68453</data>
    </edge>
    <edge source="SVN" target="BGR">
      <data key="d0">143753</data>
    </edge>
    <edge source="SVN" target="BLR">
      <data key="d0">374441</data>
    </edge>
    <edge source="SVN" target="HRV">
      <data key="d0">12626407</data>
    </edge>
    <edge source="SVN" target="CZE">
      <data key="d0">8831864</data>
    </edge>
    <edge source="SVN" target="EST">
      <data key="d0">658317</data>
    </edge>
    <edge source="SVN" target="FRA">
      <data key="d0">34590</data>
    </edge>
    <edge source="SVN" target="DEU">
      <data key="d0">3497137</data>
    </edge>
    <edge source="SVN" target="GRC">
      <data key="d0">19744</data>
    </edge>
    <edge source="SVN" target="HUN">
      <data key="d0">8569012</data>
    </edge>
    <edge source="SVN" target="IRL">
      <data key="d0">93108</data>
    </edge>
    <edge source="SVN" target="ITA">
      <data key="d0">622667</data>
    </edge>
    <edge source="SVN" target="KAZ">
      <data key="d0">16256</data>
    </edge>
    <edge source="SVN" target="JOR">
      <data key="d0">19221</data>
    </edge>
    <edge source="SVN" target="LVA">
      <data key="d0">727550</data>
    </edge>
    <edge source="SVN" target="LTU">
      <data key="d0">2457329</data>
    </edge>
    <edge source="SVN" target="MDA">
      <data key="d0">108971</data>
    </edge>
    <edge source="SVN" target="NLD">
      <data key="d0">574655</data>
    </edge>
    <edge source="SVN" target="POL">
      <data key="d0">14551252</data>
    </edge>
    <edge source="SVN" target="ROU">
      <data key="d0">4548899</data>
    </edge>
    <edge source="SVN" target="RUS">
      <data key="d0">5774823</data>
    </edge>
    <edge source="SVN" target="SVK">
      <data key="d0">784875</data>
    </edge>
    <edge source="SVN" target="ESP">
      <data key="d0">17506</data>
    </edge>
    <edge source="SVN" target="SWE">
      <data key="d0">32260</data>
    </edge>
    <edge source="SVN" target="CHE">
      <data key="d0">138627</data>
    </edge>
    <edge source="SVN" target="UKR">
      <data key="d0">944934</data>
    </edge>
    <edge source="SVN" target="MKD">
      <data key="d0">7427639</data>
    </edge>
    <edge source="SVN" target="EGY">
      <data key="d0">15136</data>
    </edge>
    <edge source="SVN" target="GBR">
      <data key="d0">152376</data>
    </edge>
    <edge source="SVN" target="SRB">
      <data key="d0">2869688</data>
    </edge>
    <edge source="ZWE" target="AUS">
      <data key="d0">12012</data>
    </edge>
    <edge source="ZWE" target="BWA">
      <data key="d0">62315</data>
    </edge>
    <edge source="ZWE" target="ETH">
      <data key="d0">77802</data>
    </edge>
    <edge source="ZWE" target="DEU">
      <data key="d0">36127</data>
    </edge>
    <edge source="ZWE" target="MWI">
      <data key="d0">2706930</data>
    </edge>
    <edge source="ZWE" target="MUS">
      <data key="d0">75536</data>
    </edge>
    <edge source="ZWE" target="MOZ">
      <data key="d0">339464</data>
    </edge>
    <edge source="ZWE" target="ZAF">
      <data key="d0">256073</data>
    </edge>
    <edge source="ZWE" target="CHE">
      <data key="d0">19680</data>
    </edge>
    <edge source="ZWE" target="UGA">
      <data key="d0">442747</data>
    </edge>
    <edge source="ZWE" target="GBR">
      <data key="d0">51114</data>
    </edge>
    <edge source="ZWE" target="TZA">
      <data key="d0">314509</data>
    </edge>
    <edge source="UGA" target="COL">
      <data key="d0">14242</data>
    </edge>
    <edge source="UGA" target="ETH">
      <data key="d0">11734</data>
    </edge>
    <edge source="UGA" target="TZA">
      <data key="d0">22246</data>
    </edge>
    <edge source="MKD" target="ALB">
      <data key="d0">15048</data>
    </edge>
    <edge source="MKD" target="BGR">
      <data key="d0">41432</data>
    </edge>
    <edge source="MKD" target="HRV">
      <data key="d0">433401</data>
    </edge>
    <edge source="MKD" target="NLD">
      <data key="d0">72767</data>
    </edge>
    <edge source="MKD" target="SVN">
      <data key="d0">45508</data>
    </edge>
    <edge source="MKD" target="SRB">
      <data key="d0">7264818</data>
    </edge>
    <edge source="CMR" target="CAF">
      <data key="d0">94956</data>
    </edge>
    <edge source="CMR" target="CIV">
      <data key="d0">17321</data>
    </edge>
    <edge source="ETH" target="ESP">
      <data key="d0">63854</data>
    </edge>
    <edge source="GMB" target="SEN">
      <data key="d0">11632</data>
    </edge>
    <edge source="HND" target="CRI">
      <data key="d0">3673000</data>
    </edge>
    <edge source="HND" target="SLV">
      <data key="d0">31432176</data>
    </edge>
    <edge source="HND" target="FRA">
      <data key="d0">45053</data>
    </edge>
    <edge source="HND" target="DEU">
      <data key="d0">61707</data>
    </edge>
    <edge source="HND" target="GTM">
      <data key="d0">12947699</data>
    </edge>
    <edge source="HND" target="MEX">
      <data key="d0">16337</data>
    </edge>
    <edge source="HND" target="NIC">
      <data key="d0">2772384</data>
    </edge>
    <edge source="HND" target="PAN">
      <data key="d0">325248</data>
    </edge>
    <edge source="HND" target="USA">
      <data key="d0">1244694</data>
    </edge>
    <edge source="CIV" target="BDI">
      <data key="d0">30136</data>
    </edge>
    <edge source="CIV" target="CMR">
      <data key="d0">407685</data>
    </edge>
    <edge source="CIV" target="CAN">
      <data key="d0">33500</data>
    </edge>
    <edge source="CIV" target="CAF">
      <data key="d0">55236</data>
    </edge>
    <edge source="CIV" target="BEN">
      <data key="d0">2262208</data>
    </edge>
    <edge source="CIV" target="FRA">
      <data key="d0">2539927</data>
    </edge>
    <edge source="CIV" target="GMB">
      <data key="d0">13580</data>
    </edge>
    <edge source="CIV" target="DEU">
      <data key="d0">22244</data>
    </edge>
    <edge source="CIV" target="GHA">
      <data key="d0">26729043</data>
    </edge>
    <edge source="CIV" target="MRT">
      <data key="d0">258908</data>
    </edge>
    <edge source="CIV" target="NER">
      <data key="d0">2551629</data>
    </edge>
    <edge source="CIV" target="SEN">
      <data key="d0">5025022</data>
    </edge>
    <edge source="CIV" target="CHE">
      <data key="d0">21612</data>
    </edge>
    <edge source="CIV" target="TGO">
      <data key="d0">12314747</data>
    </edge>
    <edge source="CIV" target="GBR">
      <data key="d0">149341</data>
    </edge>
    <edge source="CIV" target="TZA">
      <data key="d0">42039</data>
    </edge>
    <edge source="CIV" target="USA">
      <data key="d0">754036</data>
    </edge>
    <edge source="CIV" target="BFA">
      <data key="d0">12213652</data>
    </edge>
    <edge source="MDG" target="DZA">
      <data key="d0">73595</data>
    </edge>
    <edge source="MDG" target="AUS">
      <data key="d0">53615</data>
    </edge>
    <edge source="MDG" target="BEL">
      <data key="d0">18716</data>
    </edge>
    <edge source="MDG" target="CHN">
      <data key="d0">206014</data>
    </edge>
    <edge source="MDG" target="FRA">
      <data key="d0">3595041</data>
    </edge>
    <edge source="MDG" target="DEU">
      <data key="d0">521001</data>
    </edge>
    <edge source="MDG" target="IDN">
      <data key="d0">479389</data>
    </edge>
    <edge source="MDG" target="MUS">
      <data key="d0">22177</data>
    </edge>
    <edge source="MDG" target="IND">
      <data key="d0">347149</data>
    </edge>
    <edge source="MDG" target="SGP">
      <data key="d0">652787</data>
    </edge>
    <edge source="MDG" target="ESP">
      <data key="d0">319212</data>
    </edge>
    <edge source="MDG" target="GBR">
      <data key="d0">303607</data>
    </edge>
    <edge source="MDG" target="USA">
      <data key="d0">290223</data>
    </edge>
    <edge source="SEN" target="CMR">
      <data key="d0">293202</data>
    </edge>
    <edge source="SEN" target="BEN">
      <data key="d0">379892</data>
    </edge>
    <edge source="SEN" target="FRA">
      <data key="d0">31573</data>
    </edge>
    <edge source="SEN" target="GMB">
      <data key="d0">2596728</data>
    </edge>
    <edge source="SEN" target="GHA">
      <data key="d0">16493</data>
    </edge>
    <edge source="SEN" target="CIV">
      <data key="d0">739289</data>
    </edge>
    <edge source="SEN" target="MRT">
      <data key="d0">3830082</data>
    </edge>
    <edge source="SEN" target="TGO">
      <data key="d0">687173</data>
    </edge>
    <edge source="SEN" target="GBR">
      <data key="d0">30748</data>
    </edge>
    <edge source="SEN" target="TZA">
      <data key="d0">42463</data>
    </edge>
    <edge source="SEN" target="BFA">
      <data key="d0">24524</data>
    </edge>
    <edge source="TGO" target="GHA">
      <data key="d0">268998</data>
    </edge>
    <edge source="TGO" target="BFA">
      <data key="d0">13751</data>
    </edge>
    <edge source="TZA" target="BDI">
      <data key="d0">81209</data>
    </edge>
    <edge source="TZA" target="CHN">
      <data key="d0">12954</data>
    </edge>
    <edge source="TZA" target="ETH">
      <data key="d0">224589</data>
    </edge>
    <edge source="TZA" target="UGA">
      <data key="d0">16308</data>
    </edge>
    <edge source="TZA" target="GBR">
      <data key="d0">19184</data>
    </edge>
    <edge source="BFA" target="BEL">
      <data key="d0">24500</data>
    </edge>
    <edge source="BFA" target="FRA">
      <data key="d0">318996</data>
    </edge>
    <edge source="BFA" target="GHA">
      <data key="d0">111680</data>
    </edge>
    <edge source="BFA" target="ITA">
      <data key="d0">24712</data>
    </edge>
    <edge source="BFA" target="CIV">
      <data key="d0">51234</data>
    </edge>
    <edge source="BFA" target="NER">
      <data key="d0">48751</data>
    </edge>
    <edge source="BFA" target="TGO">
      <data key="d0">22500</data>
    </edge>
    <edge source="BWA" target="MWI">
      <data key="d0">426842</data>
    </edge>
    <edge source="BWA" target="ZAF">
      <data key="d0">340759</data>
    </edge>
    <edge source="BWA" target="ZWE">
      <data key="d0">407906</data>
    </edge>
    <edge source="MWI" target="ZWE">
      <data key="d0">554032</data>
    </edge>
    <edge source="MWI" target="TZA">
      <data key="d0">554411</data>
    </edge>
    <edge source="KGZ" target="KAZ">
      <data key="d0">129953</data>
    </edge>
    <edge source="KGZ" target="RUS">
      <data key="d0">43195</data>
    </edge>
    <edge source="NIC" target="CRI">
      <data key="d0">308984</data>
    </edge>
    <edge source="NIC" target="SLV">
      <data key="d0">76311</data>
    </edge>
    <edge source="NIC" target="HND">
      <data key="d0">867943</data>
    </edge>
    <edge source="NIC" target="ITA">
      <data key="d0">44923</data>
    </edge>
    <edge source="NIC" target="MEX">
      <data key="d0">53335</data>
    </edge>
    <edge source="NIC" target="PAN">
      <data key="d0">207164</data>
    </edge>
    <edge source="NIC" target="ESP">
      <data key="d0">12002</data>
    </edge>
    <edge source="NAM" target="DEU">
      <data key="d0">10459</data>
    </edge>
    <edge source="NAM" target="PAN">
      <data key="d0">42778</data>
    </edge>
    <edge source="NAM" target="PRT">
      <data key="d0">31164</data>
    </edge>
    <edge source="NAM" target="SGP">
      <data key="d0">25138</data>
    </edge>
    <edge source="NAM" target="ZAF">
      <data key="d0">891378</data>
    </edge>
    <edge source="NER" target="BEN">
      <data key="d0">23397</data>
    </edge>
    <edge source="NER" target="FRA">
      <data key="d0">11613</data>
    </edge>
    <edge source="PSE" target="ISR">
      <data key="d0">5083185</data>
    </edge>
    <edge source="PSE" target="JOR">
      <data key="d0">1755702</data>
    </edge>
  </graph>
</graphml>
