# Supplementary material for: Core-periphery structure in sectoral international trade networks: A new approach to an old theory
Source: PLoS One. 2020 Apr 2;15(4):e0229547. doi: 10.1371/journal.pone.0229547 (PMC7117750; doi:10.1371/journal.pone.0229547)
Supplement: S8 File — (ZIP) [file pone.0229547.s008.zip › S8_File/Networks 2000/56-FERTILIZER,EXCEPT GRP272.graphml]

<?xml version='1.0' encoding='utf-8'?>
<graphml xmlns="http://graphml.graphdrawing.org/xmlns" xmlns:xsi="http://www.w3.org/2001/XMLSchema-instance" xsi:schemaLocation="http://graphml.graphdrawing.org/xmlns http://graphml.graphdrawing.org/xmlns/1.0/graphml.xsd">
  <key attr.name="weight" attr.type="long" for="edge" id="d0" />
  <graph edgedefault="directed">
    <node id="DZA" />
    <node id="FRA" />
    <node id="ITA" />
    <node id="ESP" />
    <node id="GBR" />
    <node id="USA" />
    <node id="AZE" />
    <node id="GEO" />
    <node id="ARG" />
    <node id="BOL" />
    <node id="BRA" />
    <node id="CHL" />
    <node id="PRY" />
    <node id="ZAF" />
    <node id="URY" />
    <node id="AUS" />
    <node id="BEL" />
    <node id="CAN" />
    <node id="LKA" />
    <node id="CHN" />
    <node id="GMB" />
    <node id="GRC" />
    <node id="HKG" />
    <node id="IDN" />
    <node id="JPN" />
    <node id="KOR" />
    <node id="MYS" />
    <node id="MUS" />
    <node id="MOZ" />
    <node id="NLD" />
    <node id="NZL" />
    <node id="PHL" />
    <node id="IND" />
    <node id="SGP" />
    <node id="VNM" />
    <node id="THA" />
    <node id="ARE" />
    <node id="AUT" />
    <node id="HRV" />
    <node id="CZE" />
    <node id="DEU" />
    <node id="HUN" />
    <node id="ROU" />
    <node id="SVK" />
    <node id="SVN" />
    <node id="CHE" />
    <node id="TUR" />
    <node id="MKD" />
    <node id="SRB" />
    <node id="ARM" />
    <node id="ALB" />
    <node id="BGR" />
    <node id="CMR" />
    <node id="COL" />
    <node id="CRI" />
    <node id="DNK" />
    <node id="ECU" />
    <node id="SLV" />
    <node id="ETH" />
    <node id="EST" />
    <node id="FIN" />
    <node id="GHA" />
    <node id="GTM" />
    <node id="HND" />
    <node id="IRL" />
    <node id="ISR" />
    <node id="CIV" />
    <node id="JAM" />
    <node id="JOR" />
    <node id="LBN" />
    <node id="LVA" />
    <node id="LTU" />
    <node id="MDG" />
    <node id="MEX" />
    <node id="MAR" />
    <node id="OMN" />
    <node id="NIC" />
    <node id="NER" />
    <node id="NOR" />
    <node id="PAK" />
    <node id="PER" />
    <node id="POL" />
    <node id="PRT" />
    <node id="SAU" />
    <node id="SEN" />
    <node id="SWE" />
    <node id="TGO" />
    <node id="TUN" />
    <node id="UGA" />
    <node id="UKR" />
    <node id="EGY" />
    <node id="TZA" />
    <node id="BWA" />
    <node id="BLR" />
    <node id="MRT" />
    <node id="MDA" />
    <node id="RUS" />
    <node id="ZWE" />
    <node id="CAF" />
    <node id="PAN" />
    <node id="KHM" />
    <node id="BEN" />
    <node id="MWI" />
    <node id="PSE" />
    <node id="KAZ" />
    <node id="BFA" />
    <node id="BDI" />
    <node id="NAM" />
    <node id="KGZ" />
    <edge source="DZA" target="FRA">
      <data key="d0">10556684</data>
    </edge>
    <edge source="DZA" target="ITA">
      <data key="d0">254528</data>
    </edge>
    <edge source="DZA" target="ESP">
      <data key="d0">2864642</data>
    </edge>
    <edge source="DZA" target="GBR">
      <data key="d0">2346678</data>
    </edge>
    <edge source="DZA" target="USA">
      <data key="d0">122719</data>
    </edge>
    <edge source="FRA" target="DZA">
      <data key="d0">197199</data>
    </edge>
    <edge source="FRA" target="ARG">
      <data key="d0">454653</data>
    </edge>
    <edge source="FRA" target="AUS">
      <data key="d0">65452</data>
    </edge>
    <edge source="FRA" target="AUT">
      <data key="d0">800734</data>
    </edge>
    <edge source="FRA" target="BEL">
      <data key="d0">18931645</data>
    </edge>
    <edge source="FRA" target="BOL">
      <data key="d0">245937</data>
    </edge>
    <edge source="FRA" target="BRA">
      <data key="d0">17557</data>
    </edge>
    <edge source="FRA" target="CMR">
      <data key="d0">167563</data>
    </edge>
    <edge source="FRA" target="CAN">
      <data key="d0">3113606</data>
    </edge>
    <edge source="FRA" target="CHL">
      <data key="d0">1515509</data>
    </edge>
    <edge source="FRA" target="COL">
      <data key="d0">474878</data>
    </edge>
    <edge source="FRA" target="CZE">
      <data key="d0">611681</data>
    </edge>
    <edge source="FRA" target="BEN">
      <data key="d0">15169</data>
    </edge>
    <edge source="FRA" target="DNK">
      <data key="d0">412516</data>
    </edge>
    <edge source="FRA" target="ECU">
      <data key="d0">204783</data>
    </edge>
    <edge source="FRA" target="ETH">
      <data key="d0">25844</data>
    </edge>
    <edge source="FRA" target="FIN">
      <data key="d0">127533</data>
    </edge>
    <edge source="FRA" target="DEU">
      <data key="d0">21245220</data>
    </edge>
    <edge source="FRA" target="GHA">
      <data key="d0">1471125</data>
    </edge>
    <edge source="FRA" target="GRC">
      <data key="d0">3503509</data>
    </edge>
    <edge source="FRA" target="HUN">
      <data key="d0">1161563</data>
    </edge>
    <edge source="FRA" target="IRL">
      <data key="d0">11080353</data>
    </edge>
    <edge source="FRA" target="ISR">
      <data key="d0">1659335</data>
    </edge>
    <edge source="FRA" target="ITA">
      <data key="d0">12503442</data>
    </edge>
    <edge source="FRA" target="CIV">
      <data key="d0">74020</data>
    </edge>
    <edge source="FRA" target="JPN">
      <data key="d0">1127011</data>
    </edge>
    <edge source="FRA" target="JOR">
      <data key="d0">465046</data>
    </edge>
    <edge source="FRA" target="KOR">
      <data key="d0">594967</data>
    </edge>
    <edge source="FRA" target="LBN">
      <data key="d0">204222</data>
    </edge>
    <edge source="FRA" target="LTU">
      <data key="d0">10675</data>
    </edge>
    <edge source="FRA" target="MYS">
      <data key="d0">1533207</data>
    </edge>
    <edge source="FRA" target="MRT">
      <data key="d0">1369436</data>
    </edge>
    <edge source="FRA" target="MEX">
      <data key="d0">22051</data>
    </edge>
    <edge source="FRA" target="MAR">
      <data key="d0">5733794</data>
    </edge>
    <edge source="FRA" target="NLD">
      <data key="d0">18586969</data>
    </edge>
    <edge source="FRA" target="NZL">
      <data key="d0">32445</data>
    </edge>
    <edge source="FRA" target="NER">
      <data key="d0">460833</data>
    </edge>
    <edge source="FRA" target="NOR">
      <data key="d0">232172</data>
    </edge>
    <edge source="FRA" target="PAK">
      <data key="d0">25282</data>
    </edge>
    <edge source="FRA" target="PER">
      <data key="d0">4883620</data>
    </edge>
    <edge source="FRA" target="POL">
      <data key="d0">57306</data>
    </edge>
    <edge source="FRA" target="PRT">
      <data key="d0">3941728</data>
    </edge>
    <edge source="FRA" target="SAU">
      <data key="d0">544825</data>
    </edge>
    <edge source="FRA" target="SEN">
      <data key="d0">232313</data>
    </edge>
    <edge source="FRA" target="SVK">
      <data key="d0">118404</data>
    </edge>
    <edge source="FRA" target="ZAF">
      <data key="d0">100144</data>
    </edge>
    <edge source="FRA" target="ESP">
      <data key="d0">36794428</data>
    </edge>
    <edge source="FRA" target="SWE">
      <data key="d0">659155</data>
    </edge>
    <edge source="FRA" target="CHE">
      <data key="d0">4395258</data>
    </edge>
    <edge source="FRA" target="THA">
      <data key="d0">30057</data>
    </edge>
    <edge source="FRA" target="TGO">
      <data key="d0">19664</data>
    </edge>
    <edge source="FRA" target="ARE">
      <data key="d0">184277</data>
    </edge>
    <edge source="FRA" target="TUN">
      <data key="d0">275713</data>
    </edge>
    <edge source="FRA" target="TUR">
      <data key="d0">544123</data>
    </edge>
    <edge source="FRA" target="EGY">
      <data key="d0">30619</data>
    </edge>
    <edge source="FRA" target="GBR">
      <data key="d0">12135450</data>
    </edge>
    <edge source="FRA" target="USA">
      <data key="d0">2550943</data>
    </edge>
    <edge source="ITA" target="ALB">
      <data key="d0">137335</data>
    </edge>
    <edge source="ITA" target="DZA">
      <data key="d0">88931</data>
    </edge>
    <edge source="ITA" target="ARG">
      <data key="d0">38714</data>
    </edge>
    <edge source="ITA" target="AUS">
      <data key="d0">216572</data>
    </edge>
    <edge source="ITA" target="AUT">
      <data key="d0">1536153</data>
    </edge>
    <edge source="ITA" target="BEL">
      <data key="d0">172511</data>
    </edge>
    <edge source="ITA" target="BRA">
      <data key="d0">3138687</data>
    </edge>
    <edge source="ITA" target="CMR">
      <data key="d0">27850</data>
    </edge>
    <edge source="ITA" target="CHL">
      <data key="d0">346943</data>
    </edge>
    <edge source="ITA" target="COL">
      <data key="d0">196762</data>
    </edge>
    <edge source="ITA" target="CRI">
      <data key="d0">23243</data>
    </edge>
    <edge source="ITA" target="HRV">
      <data key="d0">367905</data>
    </edge>
    <edge source="ITA" target="CZE">
      <data key="d0">50283</data>
    </edge>
    <edge source="ITA" target="ECU">
      <data key="d0">68126</data>
    </edge>
    <edge source="ITA" target="ETH">
      <data key="d0">38163</data>
    </edge>
    <edge source="ITA" target="FIN">
      <data key="d0">60860</data>
    </edge>
    <edge source="ITA" target="FRA">
      <data key="d0">5272726</data>
    </edge>
    <edge source="ITA" target="DEU">
      <data key="d0">200352</data>
    </edge>
    <edge source="ITA" target="GRC">
      <data key="d0">10902324</data>
    </edge>
    <edge source="ITA" target="GTM">
      <data key="d0">57931</data>
    </edge>
    <edge source="ITA" target="HND">
      <data key="d0">109012</data>
    </edge>
    <edge source="ITA" target="HKG">
      <data key="d0">76769</data>
    </edge>
    <edge source="ITA" target="HUN">
      <data key="d0">114784</data>
    </edge>
    <edge source="ITA" target="IDN">
      <data key="d0">20309</data>
    </edge>
    <edge source="ITA" target="ISR">
      <data key="d0">1276770</data>
    </edge>
    <edge source="ITA" target="JPN">
      <data key="d0">36961</data>
    </edge>
    <edge source="ITA" target="JOR">
      <data key="d0">609038</data>
    </edge>
    <edge source="ITA" target="KOR">
      <data key="d0">60481</data>
    </edge>
    <edge source="ITA" target="LBN">
      <data key="d0">1365404</data>
    </edge>
    <edge source="ITA" target="LVA">
      <data key="d0">27210</data>
    </edge>
    <edge source="ITA" target="LTU">
      <data key="d0">36801</data>
    </edge>
    <edge source="ITA" target="MYS">
      <data key="d0">1519762</data>
    </edge>
    <edge source="ITA" target="MEX">
      <data key="d0">254731</data>
    </edge>
    <edge source="ITA" target="MAR">
      <data key="d0">627747</data>
    </edge>
    <edge source="ITA" target="OMN">
      <data key="d0">15703</data>
    </edge>
    <edge source="ITA" target="NLD">
      <data key="d0">117102</data>
    </edge>
    <edge source="ITA" target="NZL">
      <data key="d0">253007</data>
    </edge>
    <edge source="ITA" target="NIC">
      <data key="d0">23360</data>
    </edge>
    <edge source="ITA" target="NOR">
      <data key="d0">329710</data>
    </edge>
    <edge source="ITA" target="PER">
      <data key="d0">268869</data>
    </edge>
    <edge source="ITA" target="PHL">
      <data key="d0">230857</data>
    </edge>
    <edge source="ITA" target="POL">
      <data key="d0">92567</data>
    </edge>
    <edge source="ITA" target="PRT">
      <data key="d0">487196</data>
    </edge>
    <edge source="ITA" target="ROU">
      <data key="d0">21805</data>
    </edge>
    <edge source="ITA" target="SAU">
      <data key="d0">603743</data>
    </edge>
    <edge source="ITA" target="SEN">
      <data key="d0">38473</data>
    </edge>
    <edge source="ITA" target="IND">
      <data key="d0">58181</data>
    </edge>
    <edge source="ITA" target="SVN">
      <data key="d0">434149</data>
    </edge>
    <edge source="ITA" target="ZAF">
      <data key="d0">906883</data>
    </edge>
    <edge source="ITA" target="ESP">
      <data key="d0">8133249</data>
    </edge>
    <edge source="ITA" target="CHE">
      <data key="d0">247467</data>
    </edge>
    <edge source="ITA" target="THA">
      <data key="d0">541401</data>
    </edge>
    <edge source="ITA" target="ARE">
      <data key="d0">723324</data>
    </edge>
    <edge source="ITA" target="TUN">
      <data key="d0">534703</data>
    </edge>
    <edge source="ITA" target="TUR">
      <data key="d0">4387445</data>
    </edge>
    <edge source="ITA" target="EGY">
      <data key="d0">1462971</data>
    </edge>
    <edge source="ITA" target="GBR">
      <data key="d0">76721</data>
    </edge>
    <edge source="ITA" target="USA">
      <data key="d0">2066700</data>
    </edge>
    <edge source="ITA" target="URY">
      <data key="d0">39462</data>
    </edge>
    <edge source="ITA" target="SRB">
      <data key="d0">36365</data>
    </edge>
    <edge source="ESP" target="DZA">
      <data key="d0">4705126</data>
    </edge>
    <edge source="ESP" target="ARG">
      <data key="d0">436077</data>
    </edge>
    <edge source="ESP" target="AUS">
      <data key="d0">51952</data>
    </edge>
    <edge source="ESP" target="BEL">
      <data key="d0">532752</data>
    </edge>
    <edge source="ESP" target="BOL">
      <data key="d0">83513</data>
    </edge>
    <edge source="ESP" target="BRA">
      <data key="d0">670708</data>
    </edge>
    <edge source="ESP" target="CAN">
      <data key="d0">2743924</data>
    </edge>
    <edge source="ESP" target="CHL">
      <data key="d0">5454286</data>
    </edge>
    <edge source="ESP" target="COL">
      <data key="d0">842467</data>
    </edge>
    <edge source="ESP" target="CRI">
      <data key="d0">412949</data>
    </edge>
    <edge source="ESP" target="DNK">
      <data key="d0">311162</data>
    </edge>
    <edge source="ESP" target="ECU">
      <data key="d0">660476</data>
    </edge>
    <edge source="ESP" target="SLV">
      <data key="d0">680147</data>
    </edge>
    <edge source="ESP" target="FRA">
      <data key="d0">42017517</data>
    </edge>
    <edge source="ESP" target="DEU">
      <data key="d0">4088059</data>
    </edge>
    <edge source="ESP" target="GHA">
      <data key="d0">39765</data>
    </edge>
    <edge source="ESP" target="GRC">
      <data key="d0">3310384</data>
    </edge>
    <edge source="ESP" target="GTM">
      <data key="d0">1193940</data>
    </edge>
    <edge source="ESP" target="HND">
      <data key="d0">159332</data>
    </edge>
    <edge source="ESP" target="HUN">
      <data key="d0">25770</data>
    </edge>
    <edge source="ESP" target="ISR">
      <data key="d0">3707845</data>
    </edge>
    <edge source="ESP" target="ITA">
      <data key="d0">8317975</data>
    </edge>
    <edge source="ESP" target="JOR">
      <data key="d0">223915</data>
    </edge>
    <edge source="ESP" target="KOR">
      <data key="d0">50068</data>
    </edge>
    <edge source="ESP" target="LBN">
      <data key="d0">146832</data>
    </edge>
    <edge source="ESP" target="MYS">
      <data key="d0">83926</data>
    </edge>
    <edge source="ESP" target="MEX">
      <data key="d0">2269131</data>
    </edge>
    <edge source="ESP" target="MAR">
      <data key="d0">13908397</data>
    </edge>
    <edge source="ESP" target="OMN">
      <data key="d0">27221</data>
    </edge>
    <edge source="ESP" target="NLD">
      <data key="d0">97828</data>
    </edge>
    <edge source="ESP" target="PAN">
      <data key="d0">117157</data>
    </edge>
    <edge source="ESP" target="PER">
      <data key="d0">2467466</data>
    </edge>
    <edge source="ESP" target="PHL">
      <data key="d0">55755</data>
    </edge>
    <edge source="ESP" target="POL">
      <data key="d0">18595</data>
    </edge>
    <edge source="ESP" target="PRT">
      <data key="d0">19097837</data>
    </edge>
    <edge source="ESP" target="ROU">
      <data key="d0">65277</data>
    </edge>
    <edge source="ESP" target="SAU">
      <data key="d0">257365</data>
    </edge>
    <edge source="ESP" target="ZAF">
      <data key="d0">123360</data>
    </edge>
    <edge source="ESP" target="CHE">
      <data key="d0">1865849</data>
    </edge>
    <edge source="ESP" target="THA">
      <data key="d0">131754</data>
    </edge>
    <edge source="ESP" target="ARE">
      <data key="d0">537602</data>
    </edge>
    <edge source="ESP" target="TUN">
      <data key="d0">505054</data>
    </edge>
    <edge source="ESP" target="TUR">
      <data key="d0">1927105</data>
    </edge>
    <edge source="ESP" target="EGY">
      <data key="d0">2470525</data>
    </edge>
    <edge source="ESP" target="GBR">
      <data key="d0">5503633</data>
    </edge>
    <edge source="ESP" target="TZA">
      <data key="d0">371445</data>
    </edge>
    <edge source="ESP" target="USA">
      <data key="d0">4172553</data>
    </edge>
    <edge source="ESP" target="BFA">
      <data key="d0">827219</data>
    </edge>
    <edge source="ESP" target="URY">
      <data key="d0">25819</data>
    </edge>
    <edge source="GBR" target="DZA">
      <data key="d0">82943</data>
    </edge>
    <edge source="GBR" target="AUS">
      <data key="d0">6517084</data>
    </edge>
    <edge source="GBR" target="AUT">
      <data key="d0">492347</data>
    </edge>
    <edge source="GBR" target="BEL">
      <data key="d0">1020613</data>
    </edge>
    <edge source="GBR" target="BRA">
      <data key="d0">54141</data>
    </edge>
    <edge source="GBR" target="CAN">
      <data key="d0">65053</data>
    </edge>
    <edge source="GBR" target="LKA">
      <data key="d0">19895</data>
    </edge>
    <edge source="GBR" target="CHN">
      <data key="d0">13612</data>
    </edge>
    <edge source="GBR" target="COL">
      <data key="d0">52525</data>
    </edge>
    <edge source="GBR" target="HRV">
      <data key="d0">10394</data>
    </edge>
    <edge source="GBR" target="CZE">
      <data key="d0">113872</data>
    </edge>
    <edge source="GBR" target="DNK">
      <data key="d0">2484918</data>
    </edge>
    <edge source="GBR" target="ECU">
      <data key="d0">12729</data>
    </edge>
    <edge source="GBR" target="FIN">
      <data key="d0">156741</data>
    </edge>
    <edge source="GBR" target="FRA">
      <data key="d0">7923252</data>
    </edge>
    <edge source="GBR" target="GMB">
      <data key="d0">12548</data>
    </edge>
    <edge source="GBR" target="DEU">
      <data key="d0">2460944</data>
    </edge>
    <edge source="GBR" target="GHA">
      <data key="d0">926631</data>
    </edge>
    <edge source="GBR" target="GRC">
      <data key="d0">434110</data>
    </edge>
    <edge source="GBR" target="HKG">
      <data key="d0">370337</data>
    </edge>
    <edge source="GBR" target="HUN">
      <data key="d0">111717</data>
    </edge>
    <edge source="GBR" target="IDN">
      <data key="d0">1072061</data>
    </edge>
    <edge source="GBR" target="IRL">
      <data key="d0">61584349</data>
    </edge>
    <edge source="GBR" target="ISR">
      <data key="d0">190552</data>
    </edge>
    <edge source="GBR" target="ITA">
      <data key="d0">1824648</data>
    </edge>
    <edge source="GBR" target="JAM">
      <data key="d0">12478</data>
    </edge>
    <edge source="GBR" target="JPN">
      <data key="d0">445929</data>
    </edge>
    <edge source="GBR" target="KAZ">
      <data key="d0">28873</data>
    </edge>
    <edge source="GBR" target="JOR">
      <data key="d0">90890</data>
    </edge>
    <edge source="GBR" target="KOR">
      <data key="d0">95959</data>
    </edge>
    <edge source="GBR" target="LBN">
      <data key="d0">195799</data>
    </edge>
    <edge source="GBR" target="MYS">
      <data key="d0">101206</data>
    </edge>
    <edge source="GBR" target="MUS">
      <data key="d0">17046</data>
    </edge>
    <edge source="GBR" target="MEX">
      <data key="d0">27526</data>
    </edge>
    <edge source="GBR" target="OMN">
      <data key="d0">95188</data>
    </edge>
    <edge source="GBR" target="NLD">
      <data key="d0">3668789</data>
    </edge>
    <edge source="GBR" target="NZL">
      <data key="d0">523593</data>
    </edge>
    <edge source="GBR" target="NOR">
      <data key="d0">427382</data>
    </edge>
    <edge source="GBR" target="POL">
      <data key="d0">482689</data>
    </edge>
    <edge source="GBR" target="PRT">
      <data key="d0">469544</data>
    </edge>
    <edge source="GBR" target="ROU">
      <data key="d0">236301</data>
    </edge>
    <edge source="GBR" target="SAU">
      <data key="d0">992192</data>
    </edge>
    <edge source="GBR" target="IND">
      <data key="d0">20286</data>
    </edge>
    <edge source="GBR" target="SGP">
      <data key="d0">293546</data>
    </edge>
    <edge source="GBR" target="SVN">
      <data key="d0">53937</data>
    </edge>
    <edge source="GBR" target="ZAF">
      <data key="d0">250633</data>
    </edge>
    <edge source="GBR" target="ZWE">
      <data key="d0">18234</data>
    </edge>
    <edge source="GBR" target="ESP">
      <data key="d0">3579573</data>
    </edge>
    <edge source="GBR" target="SWE">
      <data key="d0">881419</data>
    </edge>
    <edge source="GBR" target="CHE">
      <data key="d0">477635</data>
    </edge>
    <edge source="GBR" target="THA">
      <data key="d0">564002</data>
    </edge>
    <edge source="GBR" target="ARE">
      <data key="d0">511364</data>
    </edge>
    <edge source="GBR" target="TUN">
      <data key="d0">59023</data>
    </edge>
    <edge source="GBR" target="TUR">
      <data key="d0">260847</data>
    </edge>
    <edge source="GBR" target="EGY">
      <data key="d0">129901</data>
    </edge>
    <edge source="GBR" target="USA">
      <data key="d0">3638934</data>
    </edge>
    <edge source="GBR" target="URY">
      <data key="d0">23192</data>
    </edge>
    <edge source="AZE" target="GEO">
      <data key="d0">58400</data>
    </edge>
    <edge source="GEO" target="AZE">
      <data key="d0">1394466</data>
    </edge>
    <edge source="GEO" target="ARM">
      <data key="d0">2224520</data>
    </edge>
    <edge source="GEO" target="FRA">
      <data key="d0">425053</data>
    </edge>
    <edge source="GEO" target="GRC">
      <data key="d0">113455</data>
    </edge>
    <edge source="GEO" target="ITA">
      <data key="d0">1794589</data>
    </edge>
    <edge source="GEO" target="ESP">
      <data key="d0">140916</data>
    </edge>
    <edge source="GEO" target="CHE">
      <data key="d0">98406</data>
    </edge>
    <edge source="GEO" target="TUR">
      <data key="d0">1706874</data>
    </edge>
    <edge source="GEO" target="GBR">
      <data key="d0">1883922</data>
    </edge>
    <edge source="ARG" target="BOL">
      <data key="d0">231886</data>
    </edge>
    <edge source="ARG" target="BRA">
      <data key="d0">445951</data>
    </edge>
    <edge source="ARG" target="CHL">
      <data key="d0">116981</data>
    </edge>
    <edge source="ARG" target="ITA">
      <data key="d0">55045</data>
    </edge>
    <edge source="ARG" target="PRY">
      <data key="d0">100695</data>
    </edge>
    <edge source="ARG" target="ZAF">
      <data key="d0">13300</data>
    </edge>
    <edge source="ARG" target="URY">
      <data key="d0">74703</data>
    </edge>
    <edge source="BRA" target="ARG">
      <data key="d0">9750616</data>
    </edge>
    <edge source="BRA" target="BOL">
      <data key="d0">223384</data>
    </edge>
    <edge source="BRA" target="ITA">
      <data key="d0">34722</data>
    </edge>
    <edge source="BRA" target="JPN">
      <data key="d0">86940</data>
    </edge>
    <edge source="BRA" target="PRY">
      <data key="d0">40740394</data>
    </edge>
    <edge source="BRA" target="THA">
      <data key="d0">13500</data>
    </edge>
    <edge source="BRA" target="URY">
      <data key="d0">980610</data>
    </edge>
    <edge source="CHL" target="ARG">
      <data key="d0">3003927</data>
    </edge>
    <edge source="CHL" target="AUS">
      <data key="d0">150394</data>
    </edge>
    <edge source="CHL" target="BEL">
      <data key="d0">5754251</data>
    </edge>
    <edge source="CHL" target="BOL">
      <data key="d0">1595648</data>
    </edge>
    <edge source="CHL" target="BRA">
      <data key="d0">26055573</data>
    </edge>
    <edge source="CHL" target="CHN">
      <data key="d0">6146500</data>
    </edge>
    <edge source="CHL" target="COL">
      <data key="d0">1031830</data>
    </edge>
    <edge source="CHL" target="CRI">
      <data key="d0">196421</data>
    </edge>
    <edge source="CHL" target="ECU">
      <data key="d0">2266089</data>
    </edge>
    <edge source="CHL" target="GTM">
      <data key="d0">1123388</data>
    </edge>
    <edge source="CHL" target="HND">
      <data key="d0">598500</data>
    </edge>
    <edge source="CHL" target="IDN">
      <data key="d0">26790</data>
    </edge>
    <edge source="CHL" target="JPN">
      <data key="d0">989000</data>
    </edge>
    <edge source="CHL" target="KOR">
      <data key="d0">35572</data>
    </edge>
    <edge source="CHL" target="MYS">
      <data key="d0">3071732</data>
    </edge>
    <edge source="CHL" target="MEX">
      <data key="d0">14863705</data>
    </edge>
    <edge source="CHL" target="NIC">
      <data key="d0">30618</data>
    </edge>
    <edge source="CHL" target="PAN">
      <data key="d0">20231</data>
    </edge>
    <edge source="CHL" target="PER">
      <data key="d0">10885988</data>
    </edge>
    <edge source="CHL" target="ZAF">
      <data key="d0">6113334</data>
    </edge>
    <edge source="CHL" target="ZWE">
      <data key="d0">800000</data>
    </edge>
    <edge source="CHL" target="ESP">
      <data key="d0">754250</data>
    </edge>
    <edge source="CHL" target="EGY">
      <data key="d0">870350</data>
    </edge>
    <edge source="CHL" target="USA">
      <data key="d0">2587969</data>
    </edge>
    <edge source="CHL" target="URY">
      <data key="d0">48102</data>
    </edge>
    <edge source="ZAF" target="ARG">
      <data key="d0">2310914</data>
    </edge>
    <edge source="ZAF" target="AUS">
      <data key="d0">17833699</data>
    </edge>
    <edge source="ZAF" target="BEL">
      <data key="d0">137164</data>
    </edge>
    <edge source="ZAF" target="BRA">
      <data key="d0">1898191</data>
    </edge>
    <edge source="ZAF" target="BDI">
      <data key="d0">235842</data>
    </edge>
    <edge source="ZAF" target="CAN">
      <data key="d0">76065</data>
    </edge>
    <edge source="ZAF" target="LKA">
      <data key="d0">63024</data>
    </edge>
    <edge source="ZAF" target="CHL">
      <data key="d0">2122512</data>
    </edge>
    <edge source="ZAF" target="CHN">
      <data key="d0">3707232</data>
    </edge>
    <edge source="ZAF" target="ECU">
      <data key="d0">11499</data>
    </edge>
    <edge source="ZAF" target="ETH">
      <data key="d0">28187</data>
    </edge>
    <edge source="ZAF" target="FIN">
      <data key="d0">25756</data>
    </edge>
    <edge source="ZAF" target="FRA">
      <data key="d0">2202780</data>
    </edge>
    <edge source="ZAF" target="DEU">
      <data key="d0">1353445</data>
    </edge>
    <edge source="ZAF" target="GHA">
      <data key="d0">779414</data>
    </edge>
    <edge source="ZAF" target="GRC">
      <data key="d0">14248</data>
    </edge>
    <edge source="ZAF" target="IDN">
      <data key="d0">621148</data>
    </edge>
    <edge source="ZAF" target="ITA">
      <data key="d0">56495</data>
    </edge>
    <edge source="ZAF" target="JPN">
      <data key="d0">2875014</data>
    </edge>
    <edge source="ZAF" target="JOR">
      <data key="d0">32661</data>
    </edge>
    <edge source="ZAF" target="KOR">
      <data key="d0">1023916</data>
    </edge>
    <edge source="ZAF" target="LBN">
      <data key="d0">49054</data>
    </edge>
    <edge source="ZAF" target="MDG">
      <data key="d0">2171209</data>
    </edge>
    <edge source="ZAF" target="MWI">
      <data key="d0">15394269</data>
    </edge>
    <edge source="ZAF" target="MYS">
      <data key="d0">478315</data>
    </edge>
    <edge source="ZAF" target="MRT">
      <data key="d0">265616</data>
    </edge>
    <edge source="ZAF" target="MUS">
      <data key="d0">969732</data>
    </edge>
    <edge source="ZAF" target="MEX">
      <data key="d0">17858</data>
    </edge>
    <edge source="ZAF" target="MAR">
      <data key="d0">250128</data>
    </edge>
    <edge source="ZAF" target="MOZ">
      <data key="d0">2952839</data>
    </edge>
    <edge source="ZAF" target="NLD">
      <data key="d0">14905761</data>
    </edge>
    <edge source="ZAF" target="NZL">
      <data key="d0">33317</data>
    </edge>
    <edge source="ZAF" target="PAK">
      <data key="d0">13498</data>
    </edge>
    <edge source="ZAF" target="PER">
      <data key="d0">2133277</data>
    </edge>
    <edge source="ZAF" target="PHL">
      <data key="d0">368454</data>
    </edge>
    <edge source="ZAF" target="SAU">
      <data key="d0">112290</data>
    </edge>
    <edge source="ZAF" target="SEN">
      <data key="d0">14864</data>
    </edge>
    <edge source="ZAF" target="IND">
      <data key="d0">3446384</data>
    </edge>
    <edge source="ZAF" target="SGP">
      <data key="d0">74744</data>
    </edge>
    <edge source="ZAF" target="VNM">
      <data key="d0">31534</data>
    </edge>
    <edge source="ZAF" target="ZWE">
      <data key="d0">17664308</data>
    </edge>
    <edge source="ZAF" target="ESP">
      <data key="d0">112505</data>
    </edge>
    <edge source="ZAF" target="CHE">
      <data key="d0">1202421</data>
    </edge>
    <edge source="ZAF" target="THA">
      <data key="d0">205193</data>
    </edge>
    <edge source="ZAF" target="ARE">
      <data key="d0">30426</data>
    </edge>
    <edge source="ZAF" target="TUR">
      <data key="d0">69667</data>
    </edge>
    <edge source="ZAF" target="UGA">
      <data key="d0">132129</data>
    </edge>
    <edge source="ZAF" target="GBR">
      <data key="d0">137523</data>
    </edge>
    <edge source="ZAF" target="TZA">
      <data key="d0">1424238</data>
    </edge>
    <edge source="ZAF" target="USA">
      <data key="d0">37771</data>
    </edge>
    <edge source="ZAF" target="URY">
      <data key="d0">64697</data>
    </edge>
    <edge source="URY" target="ARG">
      <data key="d0">3667833</data>
    </edge>
    <edge source="URY" target="BRA">
      <data key="d0">2607046</data>
    </edge>
    <edge source="URY" target="PRY">
      <data key="d0">7117666</data>
    </edge>
    <edge source="AUS" target="BEL">
      <data key="d0">45711</data>
    </edge>
    <edge source="AUS" target="BRA">
      <data key="d0">1803326</data>
    </edge>
    <edge source="AUS" target="CAN">
      <data key="d0">30656</data>
    </edge>
    <edge source="AUS" target="LKA">
      <data key="d0">12178</data>
    </edge>
    <edge source="AUS" target="CHL">
      <data key="d0">11352</data>
    </edge>
    <edge source="AUS" target="CHN">
      <data key="d0">34568</data>
    </edge>
    <edge source="AUS" target="FRA">
      <data key="d0">52997</data>
    </edge>
    <edge source="AUS" target="GMB">
      <data key="d0">17001</data>
    </edge>
    <edge source="AUS" target="GRC">
      <data key="d0">14541</data>
    </edge>
    <edge source="AUS" target="HKG">
      <data key="d0">536249</data>
    </edge>
    <edge source="AUS" target="IDN">
      <data key="d0">3850791</data>
    </edge>
    <edge source="AUS" target="ITA">
      <data key="d0">46744</data>
    </edge>
    <edge source="AUS" target="JPN">
      <data key="d0">141350</data>
    </edge>
    <edge source="AUS" target="KOR">
      <data key="d0">25349</data>
    </edge>
    <edge source="AUS" target="MYS">
      <data key="d0">2990374</data>
    </edge>
    <edge source="AUS" target="MUS">
      <data key="d0">1172608</data>
    </edge>
    <edge source="AUS" target="MOZ">
      <data key="d0">673708</data>
    </edge>
    <edge source="AUS" target="NLD">
      <data key="d0">39505</data>
    </edge>
    <edge source="AUS" target="NZL">
      <data key="d0">5446585</data>
    </edge>
    <edge source="AUS" target="PHL">
      <data key="d0">1311259</data>
    </edge>
    <edge source="AUS" target="IND">
      <data key="d0">270991</data>
    </edge>
    <edge source="AUS" target="SGP">
      <data key="d0">309254</data>
    </edge>
    <edge source="AUS" target="VNM">
      <data key="d0">7327060</data>
    </edge>
    <edge source="AUS" target="ZAF">
      <data key="d0">474687</data>
    </edge>
    <edge source="AUS" target="THA">
      <data key="d0">4491244</data>
    </edge>
    <edge source="AUS" target="ARE">
      <data key="d0">40205</data>
    </edge>
    <edge source="AUS" target="GBR">
      <data key="d0">90069</data>
    </edge>
    <edge source="AUS" target="USA">
      <data key="d0">232209</data>
    </edge>
    <edge source="BEL" target="ALB">
      <data key="d0">594798</data>
    </edge>
    <edge source="BEL" target="DZA">
      <data key="d0">251975</data>
    </edge>
    <edge source="BEL" target="ARG">
      <data key="d0">524264</data>
    </edge>
    <edge source="BEL" target="AUS">
      <data key="d0">6122476</data>
    </edge>
    <edge source="BEL" target="AUT">
      <data key="d0">1062759</data>
    </edge>
    <edge source="BEL" target="BRA">
      <data key="d0">5045430</data>
    </edge>
    <edge source="BEL" target="BGR">
      <data key="d0">57299</data>
    </edge>
    <edge source="BEL" target="CMR">
      <data key="d0">14144567</data>
    </edge>
    <edge source="BEL" target="CAN">
      <data key="d0">310256</data>
    </edge>
    <edge source="BEL" target="LKA">
      <data key="d0">950116</data>
    </edge>
    <edge source="BEL" target="CHL">
      <data key="d0">649682</data>
    </edge>
    <edge source="BEL" target="CHN">
      <data key="d0">18073161</data>
    </edge>
    <edge source="BEL" target="COL">
      <data key="d0">305358</data>
    </edge>
    <edge source="BEL" target="CRI">
      <data key="d0">133805</data>
    </edge>
    <edge source="BEL" target="HRV">
      <data key="d0">22114</data>
    </edge>
    <edge source="BEL" target="CZE">
      <data key="d0">96762</data>
    </edge>
    <edge source="BEL" target="DNK">
      <data key="d0">802008</data>
    </edge>
    <edge source="BEL" target="ECU">
      <data key="d0">615780</data>
    </edge>
    <edge source="BEL" target="SLV">
      <data key="d0">3311325</data>
    </edge>
    <edge source="BEL" target="ETH">
      <data key="d0">37475</data>
    </edge>
    <edge source="BEL" target="EST">
      <data key="d0">12577</data>
    </edge>
    <edge source="BEL" target="FIN">
      <data key="d0">756935</data>
    </edge>
    <edge source="BEL" target="FRA">
      <data key="d0">315545238</data>
    </edge>
    <edge source="BEL" target="DEU">
      <data key="d0">113097793</data>
    </edge>
    <edge source="BEL" target="GHA">
      <data key="d0">186744</data>
    </edge>
    <edge source="BEL" target="GRC">
      <data key="d0">7378203</data>
    </edge>
    <edge source="BEL" target="GTM">
      <data key="d0">1035427</data>
    </edge>
    <edge source="BEL" target="HND">
      <data key="d0">518891</data>
    </edge>
    <edge source="BEL" target="HKG">
      <data key="d0">234793</data>
    </edge>
    <edge source="BEL" target="HUN">
      <data key="d0">122112</data>
    </edge>
    <edge source="BEL" target="IDN">
      <data key="d0">2644360</data>
    </edge>
    <edge source="BEL" target="IRL">
      <data key="d0">28038725</data>
    </edge>
    <edge source="BEL" target="ISR">
      <data key="d0">148682</data>
    </edge>
    <edge source="BEL" target="ITA">
      <data key="d0">48832717</data>
    </edge>
    <edge source="BEL" target="CIV">
      <data key="d0">4457986</data>
    </edge>
    <edge source="BEL" target="JAM">
      <data key="d0">17521</data>
    </edge>
    <edge source="BEL" target="JPN">
      <data key="d0">1266199</data>
    </edge>
    <edge source="BEL" target="JOR">
      <data key="d0">700853</data>
    </edge>
    <edge source="BEL" target="KOR">
      <data key="d0">297180</data>
    </edge>
    <edge source="BEL" target="LBN">
      <data key="d0">1706665</data>
    </edge>
    <edge source="BEL" target="LVA">
      <data key="d0">14747</data>
    </edge>
    <edge source="BEL" target="LTU">
      <data key="d0">28345</data>
    </edge>
    <edge source="BEL" target="MDG">
      <data key="d0">42836</data>
    </edge>
    <edge source="BEL" target="MYS">
      <data key="d0">9112019</data>
    </edge>
    <edge source="BEL" target="MUS">
      <data key="d0">497101</data>
    </edge>
    <edge source="BEL" target="MEX">
      <data key="d0">668259</data>
    </edge>
    <edge source="BEL" target="MAR">
      <data key="d0">1698733</data>
    </edge>
    <edge source="BEL" target="OMN">
      <data key="d0">799538</data>
    </edge>
    <edge source="BEL" target="NLD">
      <data key="d0">64472886</data>
    </edge>
    <edge source="BEL" target="NZL">
      <data key="d0">1333920</data>
    </edge>
    <edge source="BEL" target="NIC">
      <data key="d0">1427291</data>
    </edge>
    <edge source="BEL" target="NER">
      <data key="d0">20329</data>
    </edge>
    <edge source="BEL" target="NOR">
      <data key="d0">7180468</data>
    </edge>
    <edge source="BEL" target="PAK">
      <data key="d0">430998</data>
    </edge>
    <edge source="BEL" target="PRY">
      <data key="d0">27901</data>
    </edge>
    <edge source="BEL" target="PER">
      <data key="d0">262560</data>
    </edge>
    <edge source="BEL" target="PHL">
      <data key="d0">702877</data>
    </edge>
    <edge source="BEL" target="POL">
      <data key="d0">2396218</data>
    </edge>
    <edge source="BEL" target="PRT">
      <data key="d0">12149949</data>
    </edge>
    <edge source="BEL" target="ROU">
      <data key="d0">97071</data>
    </edge>
    <edge source="BEL" target="SAU">
      <data key="d0">4728298</data>
    </edge>
    <edge source="BEL" target="SEN">
      <data key="d0">512520</data>
    </edge>
    <edge source="BEL" target="IND">
      <data key="d0">286647</data>
    </edge>
    <edge source="BEL" target="SGP">
      <data key="d0">229610</data>
    </edge>
    <edge source="BEL" target="SVK">
      <data key="d0">19225</data>
    </edge>
    <edge source="BEL" target="VNM">
      <data key="d0">423791</data>
    </edge>
    <edge source="BEL" target="SVN">
      <data key="d0">14159</data>
    </edge>
    <edge source="BEL" target="ZAF">
      <data key="d0">238309</data>
    </edge>
    <edge source="BEL" target="ESP">
      <data key="d0">84004163</data>
    </edge>
    <edge source="BEL" target="SWE">
      <data key="d0">6741923</data>
    </edge>
    <edge source="BEL" target="CHE">
      <data key="d0">4766381</data>
    </edge>
    <edge source="BEL" target="THA">
      <data key="d0">5123951</data>
    </edge>
    <edge source="BEL" target="TGO">
      <data key="d0">2602109</data>
    </edge>
    <edge source="BEL" target="ARE">
      <data key="d0">1377261</data>
    </edge>
    <edge source="BEL" target="TUN">
      <data key="d0">170704</data>
    </edge>
    <edge source="BEL" target="TUR">
      <data key="d0">1933416</data>
    </edge>
    <edge source="BEL" target="UGA">
      <data key="d0">151520</data>
    </edge>
    <edge source="BEL" target="UKR">
      <data key="d0">24654</data>
    </edge>
    <edge source="BEL" target="EGY">
      <data key="d0">3789069</data>
    </edge>
    <edge source="BEL" target="GBR">
      <data key="d0">21769178</data>
    </edge>
    <edge source="BEL" target="TZA">
      <data key="d0">1860873</data>
    </edge>
    <edge source="BEL" target="USA">
      <data key="d0">3463028</data>
    </edge>
    <edge source="BEL" target="URY">
      <data key="d0">126189</data>
    </edge>
    <edge source="BEL" target="SRB">
      <data key="d0">30739</data>
    </edge>
    <edge source="CAN" target="ARG">
      <data key="d0">1726265</data>
    </edge>
    <edge source="CAN" target="AUS">
      <data key="d0">41628283</data>
    </edge>
    <edge source="CAN" target="AUT">
      <data key="d0">30828</data>
    </edge>
    <edge source="CAN" target="BEL">
      <data key="d0">13071484</data>
    </edge>
    <edge source="CAN" target="BRA">
      <data key="d0">143023505</data>
    </edge>
    <edge source="CAN" target="CHL">
      <data key="d0">13166981</data>
    </edge>
    <edge source="CAN" target="CHN">
      <data key="d0">278618138</data>
    </edge>
    <edge source="CAN" target="COL">
      <data key="d0">8908653</data>
    </edge>
    <edge source="CAN" target="CRI">
      <data key="d0">6763206</data>
    </edge>
    <edge source="CAN" target="CZE">
      <data key="d0">11050</data>
    </edge>
    <edge source="CAN" target="ECU">
      <data key="d0">1180803</data>
    </edge>
    <edge source="CAN" target="SLV">
      <data key="d0">1880624</data>
    </edge>
    <edge source="CAN" target="FRA">
      <data key="d0">753708</data>
    </edge>
    <edge source="CAN" target="DEU">
      <data key="d0">105005</data>
    </edge>
    <edge source="CAN" target="GHA">
      <data key="d0">19910</data>
    </edge>
    <edge source="CAN" target="GRC">
      <data key="d0">76421</data>
    </edge>
    <edge source="CAN" target="GTM">
      <data key="d0">5721117</data>
    </edge>
    <edge source="CAN" target="HND">
      <data key="d0">1424992</data>
    </edge>
    <edge source="CAN" target="HKG">
      <data key="d0">20866</data>
    </edge>
    <edge source="CAN" target="IDN">
      <data key="d0">25256138</data>
    </edge>
    <edge source="CAN" target="ITA">
      <data key="d0">9041780</data>
    </edge>
    <edge source="CAN" target="JPN">
      <data key="d0">71861045</data>
    </edge>
    <edge source="CAN" target="JOR">
      <data key="d0">52906</data>
    </edge>
    <edge source="CAN" target="KOR">
      <data key="d0">60941337</data>
    </edge>
    <edge source="CAN" target="MYS">
      <data key="d0">67129657</data>
    </edge>
    <edge source="CAN" target="MEX">
      <data key="d0">3957817</data>
    </edge>
    <edge source="CAN" target="NLD">
      <data key="d0">311210</data>
    </edge>
    <edge source="CAN" target="NZL">
      <data key="d0">26420424</data>
    </edge>
    <edge source="CAN" target="NOR">
      <data key="d0">50659</data>
    </edge>
    <edge source="CAN" target="PHL">
      <data key="d0">6280974</data>
    </edge>
    <edge source="CAN" target="IND">
      <data key="d0">35445541</data>
    </edge>
    <edge source="CAN" target="SGP">
      <data key="d0">3444459</data>
    </edge>
    <edge source="CAN" target="VNM">
      <data key="d0">14505557</data>
    </edge>
    <edge source="CAN" target="ZAF">
      <data key="d0">1442429</data>
    </edge>
    <edge source="CAN" target="ESP">
      <data key="d0">10168436</data>
    </edge>
    <edge source="CAN" target="CHE">
      <data key="d0">146714</data>
    </edge>
    <edge source="CAN" target="THA">
      <data key="d0">19952590</data>
    </edge>
    <edge source="CAN" target="ARE">
      <data key="d0">28674</data>
    </edge>
    <edge source="CAN" target="EGY">
      <data key="d0">33553</data>
    </edge>
    <edge source="CAN" target="GBR">
      <data key="d0">102872</data>
    </edge>
    <edge source="CAN" target="USA">
      <data key="d0">1235567102</data>
    </edge>
    <edge source="LKA" target="SGP">
      <data key="d0">660941</data>
    </edge>
    <edge source="CHN" target="AUS">
      <data key="d0">672365</data>
    </edge>
    <edge source="CHN" target="BEL">
      <data key="d0">48024</data>
    </edge>
    <edge source="CHN" target="KHM">
      <data key="d0">11159</data>
    </edge>
    <edge source="CHN" target="CAN">
      <data key="d0">68894</data>
    </edge>
    <edge source="CHN" target="LKA">
      <data key="d0">27848970</data>
    </edge>
    <edge source="CHN" target="COL">
      <data key="d0">48825</data>
    </edge>
    <edge source="CHN" target="CRI">
      <data key="d0">23080</data>
    </edge>
    <edge source="CHN" target="ECU">
      <data key="d0">32340</data>
    </edge>
    <edge source="CHN" target="HKG">
      <data key="d0">273566</data>
    </edge>
    <edge source="CHN" target="IDN">
      <data key="d0">32527223</data>
    </edge>
    <edge source="CHN" target="JPN">
      <data key="d0">19740769</data>
    </edge>
    <edge source="CHN" target="JOR">
      <data key="d0">363401</data>
    </edge>
    <edge source="CHN" target="KOR">
      <data key="d0">12506798</data>
    </edge>
    <edge source="CHN" target="MYS">
      <data key="d0">15714021</data>
    </edge>
    <edge source="CHN" target="MEX">
      <data key="d0">2414104</data>
    </edge>
    <edge source="CHN" target="OMN">
      <data key="d0">14452</data>
    </edge>
    <edge source="CHN" target="NZL">
      <data key="d0">175056</data>
    </edge>
    <edge source="CHN" target="NER">
      <data key="d0">316891</data>
    </edge>
    <edge source="CHN" target="PHL">
      <data key="d0">9477508</data>
    </edge>
    <edge source="CHN" target="RUS">
      <data key="d0">13699</data>
    </edge>
    <edge source="CHN" target="SAU">
      <data key="d0">211270</data>
    </edge>
    <edge source="CHN" target="IND">
      <data key="d0">7999473</data>
    </edge>
    <edge source="CHN" target="SGP">
      <data key="d0">1528514</data>
    </edge>
    <edge source="CHN" target="VNM">
      <data key="d0">113029952</data>
    </edge>
    <edge source="CHN" target="ZAF">
      <data key="d0">2720295</data>
    </edge>
    <edge source="CHN" target="ESP">
      <data key="d0">25447</data>
    </edge>
    <edge source="CHN" target="THA">
      <data key="d0">6995239</data>
    </edge>
    <edge source="CHN" target="ARE">
      <data key="d0">2038343</data>
    </edge>
    <edge source="CHN" target="EGY">
      <data key="d0">53370</data>
    </edge>
    <edge source="CHN" target="USA">
      <data key="d0">6254786</data>
    </edge>
    <edge source="GRC" target="ALB">
      <data key="d0">173106</data>
    </edge>
    <edge source="GRC" target="BEL">
      <data key="d0">92015</data>
    </edge>
    <edge source="GRC" target="BGR">
      <data key="d0">338557</data>
    </edge>
    <edge source="GRC" target="CAN">
      <data key="d0">2022805</data>
    </edge>
    <edge source="GRC" target="CHN">
      <data key="d0">12426663</data>
    </edge>
    <edge source="GRC" target="FRA">
      <data key="d0">1017958</data>
    </edge>
    <edge source="GRC" target="IRL">
      <data key="d0">288068</data>
    </edge>
    <edge source="GRC" target="ISR">
      <data key="d0">35939</data>
    </edge>
    <edge source="GRC" target="ITA">
      <data key="d0">3918383</data>
    </edge>
    <edge source="GRC" target="LBN">
      <data key="d0">33720</data>
    </edge>
    <edge source="GRC" target="PAK">
      <data key="d0">781214</data>
    </edge>
    <edge source="GRC" target="ROU">
      <data key="d0">24847</data>
    </edge>
    <edge source="GRC" target="SAU">
      <data key="d0">105463</data>
    </edge>
    <edge source="GRC" target="CHE">
      <data key="d0">11947</data>
    </edge>
    <edge source="GRC" target="THA">
      <data key="d0">3077822</data>
    </edge>
    <edge source="GRC" target="ARE">
      <data key="d0">27623</data>
    </edge>
    <edge source="GRC" target="TUN">
      <data key="d0">170650</data>
    </edge>
    <edge source="GRC" target="TUR">
      <data key="d0">1167155</data>
    </edge>
    <edge source="GRC" target="MKD">
      <data key="d0">1582912</data>
    </edge>
    <edge source="GRC" target="EGY">
      <data key="d0">584227</data>
    </edge>
    <edge source="GRC" target="USA">
      <data key="d0">24991</data>
    </edge>
    <edge source="GRC" target="SRB">
      <data key="d0">18183</data>
    </edge>
    <edge source="HKG" target="AUS">
      <data key="d0">274444</data>
    </edge>
    <edge source="HKG" target="CHN">
      <data key="d0">1080104</data>
    </edge>
    <edge source="HKG" target="JPN">
      <data key="d0">21832</data>
    </edge>
    <edge source="HKG" target="NZL">
      <data key="d0">46781</data>
    </edge>
    <edge source="HKG" target="VNM">
      <data key="d0">11552</data>
    </edge>
    <edge source="IDN" target="AUS">
      <data key="d0">719212</data>
    </edge>
    <edge source="IDN" target="KHM">
      <data key="d0">26500</data>
    </edge>
    <edge source="IDN" target="LKA">
      <data key="d0">1941000</data>
    </edge>
    <edge source="IDN" target="FRA">
      <data key="d0">27000</data>
    </edge>
    <edge source="IDN" target="HKG">
      <data key="d0">56700</data>
    </edge>
    <edge source="IDN" target="JPN">
      <data key="d0">8639299</data>
    </edge>
    <edge source="IDN" target="KOR">
      <data key="d0">5924325</data>
    </edge>
    <edge source="IDN" target="MYS">
      <data key="d0">15924088</data>
    </edge>
    <edge source="IDN" target="NZL">
      <data key="d0">948750</data>
    </edge>
    <edge source="IDN" target="PHL">
      <data key="d0">27963437</data>
    </edge>
    <edge source="IDN" target="IND">
      <data key="d0">1267640</data>
    </edge>
    <edge source="IDN" target="SGP">
      <data key="d0">1432557</data>
    </edge>
    <edge source="IDN" target="VNM">
      <data key="d0">71368629</data>
    </edge>
    <edge source="IDN" target="THA">
      <data key="d0">30524273</data>
    </edge>
    <edge source="JPN" target="ARG">
      <data key="d0">68680</data>
    </edge>
    <edge source="JPN" target="AUS">
      <data key="d0">1202499</data>
    </edge>
    <edge source="JPN" target="BEL">
      <data key="d0">475470</data>
    </edge>
    <edge source="JPN" target="BRA">
      <data key="d0">118329</data>
    </edge>
    <edge source="JPN" target="CAN">
      <data key="d0">755542</data>
    </edge>
    <edge source="JPN" target="LKA">
      <data key="d0">2867069</data>
    </edge>
    <edge source="JPN" target="CHN">
      <data key="d0">10791</data>
    </edge>
    <edge source="JPN" target="COL">
      <data key="d0">45354</data>
    </edge>
    <edge source="JPN" target="ECU">
      <data key="d0">17193</data>
    </edge>
    <edge source="JPN" target="SLV">
      <data key="d0">1444056</data>
    </edge>
    <edge source="JPN" target="FIN">
      <data key="d0">33579</data>
    </edge>
    <edge source="JPN" target="FRA">
      <data key="d0">178733</data>
    </edge>
    <edge source="JPN" target="HKG">
      <data key="d0">49974</data>
    </edge>
    <edge source="JPN" target="IDN">
      <data key="d0">4802470</data>
    </edge>
    <edge source="JPN" target="ITA">
      <data key="d0">30564</data>
    </edge>
    <edge source="JPN" target="KOR">
      <data key="d0">2212477</data>
    </edge>
    <edge source="JPN" target="MYS">
      <data key="d0">18692361</data>
    </edge>
    <edge source="JPN" target="NLD">
      <data key="d0">131792</data>
    </edge>
    <edge source="JPN" target="NZL">
      <data key="d0">342712</data>
    </edge>
    <edge source="JPN" target="PHL">
      <data key="d0">18685272</data>
    </edge>
    <edge source="JPN" target="IND">
      <data key="d0">376059</data>
    </edge>
    <edge source="JPN" target="SGP">
      <data key="d0">391517</data>
    </edge>
    <edge source="JPN" target="VNM">
      <data key="d0">14418851</data>
    </edge>
    <edge source="JPN" target="ZAF">
      <data key="d0">48944</data>
    </edge>
    <edge source="JPN" target="THA">
      <data key="d0">2150645</data>
    </edge>
    <edge source="JPN" target="GBR">
      <data key="d0">74516</data>
    </edge>
    <edge source="JPN" target="USA">
      <data key="d0">11478268</data>
    </edge>
    <edge source="KOR" target="AUS">
      <data key="d0">428818</data>
    </edge>
    <edge source="KOR" target="BEL">
      <data key="d0">10591</data>
    </edge>
    <edge source="KOR" target="LKA">
      <data key="d0">452366</data>
    </edge>
    <edge source="KOR" target="CHN">
      <data key="d0">1298586</data>
    </edge>
    <edge source="KOR" target="IDN">
      <data key="d0">10446881</data>
    </edge>
    <edge source="KOR" target="JPN">
      <data key="d0">12294590</data>
    </edge>
    <edge source="KOR" target="MYS">
      <data key="d0">13555286</data>
    </edge>
    <edge source="KOR" target="MUS">
      <data key="d0">22579</data>
    </edge>
    <edge source="KOR" target="PAK">
      <data key="d0">3778739</data>
    </edge>
    <edge source="KOR" target="PHL">
      <data key="d0">21279023</data>
    </edge>
    <edge source="KOR" target="IND">
      <data key="d0">2118480</data>
    </edge>
    <edge source="KOR" target="SGP">
      <data key="d0">17316</data>
    </edge>
    <edge source="KOR" target="VNM">
      <data key="d0">16844981</data>
    </edge>
    <edge source="KOR" target="THA">
      <data key="d0">40434108</data>
    </edge>
    <edge source="MYS" target="AUS">
      <data key="d0">33613319</data>
    </edge>
    <edge source="MYS" target="KHM">
      <data key="d0">141252</data>
    </edge>
    <edge source="MYS" target="LKA">
      <data key="d0">120034</data>
    </edge>
    <edge source="MYS" target="CHN">
      <data key="d0">10752</data>
    </edge>
    <edge source="MYS" target="HKG">
      <data key="d0">1029691</data>
    </edge>
    <edge source="MYS" target="IDN">
      <data key="d0">27567805</data>
    </edge>
    <edge source="MYS" target="JPN">
      <data key="d0">9134007</data>
    </edge>
    <edge source="MYS" target="KOR">
      <data key="d0">3415735</data>
    </edge>
    <edge source="MYS" target="NZL">
      <data key="d0">10098074</data>
    </edge>
    <edge source="MYS" target="PHL">
      <data key="d0">2560915</data>
    </edge>
    <edge source="MYS" target="SGP">
      <data key="d0">1702050</data>
    </edge>
    <edge source="MYS" target="VNM">
      <data key="d0">3013463</data>
    </edge>
    <edge source="MYS" target="ZAF">
      <data key="d0">22581</data>
    </edge>
    <edge source="MYS" target="THA">
      <data key="d0">20894963</data>
    </edge>
    <edge source="MYS" target="ARE">
      <data key="d0">194729</data>
    </edge>
    <edge source="MYS" target="USA">
      <data key="d0">18017615</data>
    </edge>
    <edge source="MUS" target="AUS">
      <data key="d0">50864</data>
    </edge>
    <edge source="MUS" target="BEL">
      <data key="d0">170170</data>
    </edge>
    <edge source="MUS" target="BDI">
      <data key="d0">35572</data>
    </edge>
    <edge source="MUS" target="FIN">
      <data key="d0">40291</data>
    </edge>
    <edge source="MUS" target="FRA">
      <data key="d0">1147106</data>
    </edge>
    <edge source="MUS" target="MDG">
      <data key="d0">1741015</data>
    </edge>
    <edge source="MUS" target="SAU">
      <data key="d0">34113</data>
    </edge>
    <edge source="MUS" target="ESP">
      <data key="d0">108123</data>
    </edge>
    <edge source="MUS" target="TUR">
      <data key="d0">15059</data>
    </edge>
    <edge source="MUS" target="UGA">
      <data key="d0">735405</data>
    </edge>
    <edge source="MUS" target="TZA">
      <data key="d0">816277</data>
    </edge>
    <edge source="NLD" target="DZA">
      <data key="d0">466700</data>
    </edge>
    <edge source="NLD" target="AZE">
      <data key="d0">220923</data>
    </edge>
    <edge source="NLD" target="ARG">
      <data key="d0">4677130</data>
    </edge>
    <edge source="NLD" target="AUS">
      <data key="d0">865283</data>
    </edge>
    <edge source="NLD" target="AUT">
      <data key="d0">2484466</data>
    </edge>
    <edge source="NLD" target="BEL">
      <data key="d0">71042479</data>
    </edge>
    <edge source="NLD" target="BOL">
      <data key="d0">47867</data>
    </edge>
    <edge source="NLD" target="BRA">
      <data key="d0">13277488</data>
    </edge>
    <edge source="NLD" target="BLR">
      <data key="d0">41423</data>
    </edge>
    <edge source="NLD" target="CMR">
      <data key="d0">243016</data>
    </edge>
    <edge source="NLD" target="CAN">
      <data key="d0">7809637</data>
    </edge>
    <edge source="NLD" target="LKA">
      <data key="d0">42344</data>
    </edge>
    <edge source="NLD" target="CHL">
      <data key="d0">7388963</data>
    </edge>
    <edge source="NLD" target="COL">
      <data key="d0">3242969</data>
    </edge>
    <edge source="NLD" target="CRI">
      <data key="d0">1822617</data>
    </edge>
    <edge source="NLD" target="HRV">
      <data key="d0">31297</data>
    </edge>
    <edge source="NLD" target="CZE">
      <data key="d0">26695</data>
    </edge>
    <edge source="NLD" target="BEN">
      <data key="d0">236572</data>
    </edge>
    <edge source="NLD" target="DNK">
      <data key="d0">8037925</data>
    </edge>
    <edge source="NLD" target="ECU">
      <data key="d0">2375846</data>
    </edge>
    <edge source="NLD" target="SLV">
      <data key="d0">338749</data>
    </edge>
    <edge source="NLD" target="ETH">
      <data key="d0">10126</data>
    </edge>
    <edge source="NLD" target="FIN">
      <data key="d0">739172</data>
    </edge>
    <edge source="NLD" target="FRA">
      <data key="d0">103482299</data>
    </edge>
    <edge source="NLD" target="GEO">
      <data key="d0">29456</data>
    </edge>
    <edge source="NLD" target="DEU">
      <data key="d0">232692953</data>
    </edge>
    <edge source="NLD" target="GHA">
      <data key="d0">179500</data>
    </edge>
    <edge source="NLD" target="GRC">
      <data key="d0">470382</data>
    </edge>
    <edge source="NLD" target="GTM">
      <data key="d0">619506</data>
    </edge>
    <edge source="NLD" target="HND">
      <data key="d0">1576840</data>
    </edge>
    <edge source="NLD" target="HKG">
      <data key="d0">53390</data>
    </edge>
    <edge source="NLD" target="HUN">
      <data key="d0">180421</data>
    </edge>
    <edge source="NLD" target="IDN">
      <data key="d0">60754</data>
    </edge>
    <edge source="NLD" target="IRL">
      <data key="d0">14823951</data>
    </edge>
    <edge source="NLD" target="ISR">
      <data key="d0">588208</data>
    </edge>
    <edge source="NLD" target="ITA">
      <data key="d0">3825655</data>
    </edge>
    <edge source="NLD" target="CIV">
      <data key="d0">979426</data>
    </edge>
    <edge source="NLD" target="JPN">
      <data key="d0">3018364</data>
    </edge>
    <edge source="NLD" target="KAZ">
      <data key="d0">179500</data>
    </edge>
    <edge source="NLD" target="LTU">
      <data key="d0">19331</data>
    </edge>
    <edge source="NLD" target="MDG">
      <data key="d0">591890</data>
    </edge>
    <edge source="NLD" target="MYS">
      <data key="d0">401344</data>
    </edge>
    <edge source="NLD" target="MAR">
      <data key="d0">23013</data>
    </edge>
    <edge source="NLD" target="NZL">
      <data key="d0">372808</data>
    </edge>
    <edge source="NLD" target="NIC">
      <data key="d0">856998</data>
    </edge>
    <edge source="NLD" target="NOR">
      <data key="d0">845031</data>
    </edge>
    <edge source="NLD" target="PAK">
      <data key="d0">17490</data>
    </edge>
    <edge source="NLD" target="PAN">
      <data key="d0">135316</data>
    </edge>
    <edge source="NLD" target="PRY">
      <data key="d0">51549</data>
    </edge>
    <edge source="NLD" target="PER">
      <data key="d0">296405</data>
    </edge>
    <edge source="NLD" target="POL">
      <data key="d0">1030055</data>
    </edge>
    <edge source="NLD" target="PRT">
      <data key="d0">7086114</data>
    </edge>
    <edge source="NLD" target="ROU">
      <data key="d0">119667</data>
    </edge>
    <edge source="NLD" target="RUS">
      <data key="d0">238413</data>
    </edge>
    <edge source="NLD" target="SAU">
      <data key="d0">206195</data>
    </edge>
    <edge source="NLD" target="SGP">
      <data key="d0">196069</data>
    </edge>
    <edge source="NLD" target="SVK">
      <data key="d0">11967</data>
    </edge>
    <edge source="NLD" target="SVN">
      <data key="d0">34980</data>
    </edge>
    <edge source="NLD" target="ZAF">
      <data key="d0">3912183</data>
    </edge>
    <edge source="NLD" target="ESP">
      <data key="d0">14475077</data>
    </edge>
    <edge source="NLD" target="SWE">
      <data key="d0">5581995</data>
    </edge>
    <edge source="NLD" target="CHE">
      <data key="d0">5847102</data>
    </edge>
    <edge source="NLD" target="THA">
      <data key="d0">521931</data>
    </edge>
    <edge source="NLD" target="TGO">
      <data key="d0">336908</data>
    </edge>
    <edge source="NLD" target="ARE">
      <data key="d0">94813</data>
    </edge>
    <edge source="NLD" target="TUN">
      <data key="d0">81926</data>
    </edge>
    <edge source="NLD" target="TUR">
      <data key="d0">342431</data>
    </edge>
    <edge source="NLD" target="UKR">
      <data key="d0">37741</data>
    </edge>
    <edge source="NLD" target="MKD">
      <data key="d0">34980</data>
    </edge>
    <edge source="NLD" target="EGY">
      <data key="d0">35900</data>
    </edge>
    <edge source="NLD" target="GBR">
      <data key="d0">44777464</data>
    </edge>
    <edge source="NLD" target="TZA">
      <data key="d0">327703</data>
    </edge>
    <edge source="NLD" target="USA">
      <data key="d0">7854743</data>
    </edge>
    <edge source="NLD" target="URY">
      <data key="d0">457495</data>
    </edge>
    <edge source="NLD" target="SRB">
      <data key="d0">11967</data>
    </edge>
    <edge source="NZL" target="AUS">
      <data key="d0">1913906</data>
    </edge>
    <edge source="NZL" target="ZAF">
      <data key="d0">35905</data>
    </edge>
    <edge source="NZL" target="SWE">
      <data key="d0">16726</data>
    </edge>
    <edge source="NZL" target="GBR">
      <data key="d0">181616</data>
    </edge>
    <edge source="NZL" target="USA">
      <data key="d0">30537</data>
    </edge>
    <edge source="PHL" target="AUS">
      <data key="d0">164919</data>
    </edge>
    <edge source="PHL" target="LKA">
      <data key="d0">367500</data>
    </edge>
    <edge source="PHL" target="IDN">
      <data key="d0">8652555</data>
    </edge>
    <edge source="PHL" target="MYS">
      <data key="d0">65692</data>
    </edge>
    <edge source="PHL" target="VNM">
      <data key="d0">26116404</data>
    </edge>
    <edge source="PHL" target="THA">
      <data key="d0">3863702</data>
    </edge>
    <edge source="PHL" target="USA">
      <data key="d0">37522</data>
    </edge>
    <edge source="IND" target="AUS">
      <data key="d0">89173</data>
    </edge>
    <edge source="IND" target="BEL">
      <data key="d0">24685</data>
    </edge>
    <edge source="IND" target="BRA">
      <data key="d0">17626</data>
    </edge>
    <edge source="IND" target="CAN">
      <data key="d0">2082390</data>
    </edge>
    <edge source="IND" target="LKA">
      <data key="d0">179866</data>
    </edge>
    <edge source="IND" target="DEU">
      <data key="d0">50283</data>
    </edge>
    <edge source="IND" target="IDN">
      <data key="d0">67122</data>
    </edge>
    <edge source="IND" target="ITA">
      <data key="d0">139998</data>
    </edge>
    <edge source="IND" target="MYS">
      <data key="d0">223571</data>
    </edge>
    <edge source="IND" target="MUS">
      <data key="d0">12226</data>
    </edge>
    <edge source="IND" target="OMN">
      <data key="d0">110002</data>
    </edge>
    <edge source="IND" target="NLD">
      <data key="d0">39839</data>
    </edge>
    <edge source="IND" target="VNM">
      <data key="d0">27955</data>
    </edge>
    <edge source="IND" target="ZAF">
      <data key="d0">16847</data>
    </edge>
    <edge source="IND" target="THA">
      <data key="d0">16151</data>
    </edge>
    <edge source="IND" target="ARE">
      <data key="d0">172930</data>
    </edge>
    <edge source="IND" target="GBR">
      <data key="d0">45851</data>
    </edge>
    <edge source="IND" target="USA">
      <data key="d0">134994</data>
    </edge>
    <edge source="SGP" target="AUS">
      <data key="d0">1712234</data>
    </edge>
    <edge source="SGP" target="CAN">
      <data key="d0">19266</data>
    </edge>
    <edge source="SGP" target="LKA">
      <data key="d0">13036</data>
    </edge>
    <edge source="SGP" target="CHN">
      <data key="d0">57221</data>
    </edge>
    <edge source="SGP" target="KOR">
      <data key="d0">239311</data>
    </edge>
    <edge source="SGP" target="MYS">
      <data key="d0">1289760</data>
    </edge>
    <edge source="SGP" target="NZL">
      <data key="d0">94080</data>
    </edge>
    <edge source="SGP" target="PAK">
      <data key="d0">133019</data>
    </edge>
    <edge source="SGP" target="PHL">
      <data key="d0">348753</data>
    </edge>
    <edge source="SGP" target="IND">
      <data key="d0">103503</data>
    </edge>
    <edge source="SGP" target="VNM">
      <data key="d0">240984</data>
    </edge>
    <edge source="SGP" target="THA">
      <data key="d0">172110</data>
    </edge>
    <edge source="SGP" target="ARE">
      <data key="d0">71365</data>
    </edge>
    <edge source="VNM" target="KHM">
      <data key="d0">1265000</data>
    </edge>
    <edge source="VNM" target="HKG">
      <data key="d0">129000</data>
    </edge>
    <edge source="VNM" target="JPN">
      <data key="d0">12000</data>
    </edge>
    <edge source="VNM" target="MYS">
      <data key="d0">18000</data>
    </edge>
    <edge source="THA" target="AUS">
      <data key="d0">468728</data>
    </edge>
    <edge source="THA" target="KHM">
      <data key="d0">2667450</data>
    </edge>
    <edge source="THA" target="HKG">
      <data key="d0">34564</data>
    </edge>
    <edge source="THA" target="IDN">
      <data key="d0">3289774</data>
    </edge>
    <edge source="THA" target="ITA">
      <data key="d0">20484</data>
    </edge>
    <edge source="THA" target="JPN">
      <data key="d0">146957</data>
    </edge>
    <edge source="THA" target="MYS">
      <data key="d0">1118694</data>
    </edge>
    <edge source="THA" target="PHL">
      <data key="d0">52565</data>
    </edge>
    <edge source="THA" target="VNM">
      <data key="d0">373048</data>
    </edge>
    <edge source="ARE" target="LKA">
      <data key="d0">781485</data>
    </edge>
    <edge source="ARE" target="CHN">
      <data key="d0">47544</data>
    </edge>
    <edge source="ARE" target="GRC">
      <data key="d0">23078</data>
    </edge>
    <edge source="ARE" target="JOR">
      <data key="d0">586817</data>
    </edge>
    <edge source="ARE" target="MYS">
      <data key="d0">26743</data>
    </edge>
    <edge source="ARE" target="MOZ">
      <data key="d0">292612</data>
    </edge>
    <edge source="ARE" target="OMN">
      <data key="d0">56692</data>
    </edge>
    <edge source="ARE" target="PAK">
      <data key="d0">647392</data>
    </edge>
    <edge source="ARE" target="SAU">
      <data key="d0">1174305</data>
    </edge>
    <edge source="ARE" target="IND">
      <data key="d0">55278</data>
    </edge>
    <edge source="ARE" target="SGP">
      <data key="d0">226974</data>
    </edge>
    <edge source="ARE" target="TUR">
      <data key="d0">21473</data>
    </edge>
    <edge source="ARE" target="EGY">
      <data key="d0">26413</data>
    </edge>
    <edge source="ARE" target="TZA">
      <data key="d0">176113</data>
    </edge>
    <edge source="ARE" target="USA">
      <data key="d0">25085</data>
    </edge>
    <edge source="AUT" target="CHN">
      <data key="d0">11442</data>
    </edge>
    <edge source="AUT" target="HRV">
      <data key="d0">352022</data>
    </edge>
    <edge source="AUT" target="CZE">
      <data key="d0">1069782</data>
    </edge>
    <edge source="AUT" target="DEU">
      <data key="d0">1319563</data>
    </edge>
    <edge source="AUT" target="HUN">
      <data key="d0">2206342</data>
    </edge>
    <edge source="AUT" target="ITA">
      <data key="d0">2916475</data>
    </edge>
    <edge source="AUT" target="NLD">
      <data key="d0">28638</data>
    </edge>
    <edge source="AUT" target="ROU">
      <data key="d0">10371</data>
    </edge>
    <edge source="AUT" target="SVK">
      <data key="d0">300834</data>
    </edge>
    <edge source="AUT" target="SVN">
      <data key="d0">956635</data>
    </edge>
    <edge source="AUT" target="CHE">
      <data key="d0">43158</data>
    </edge>
    <edge source="AUT" target="ARE">
      <data key="d0">12512</data>
    </edge>
    <edge source="AUT" target="TUR">
      <data key="d0">11107</data>
    </edge>
    <edge source="AUT" target="MKD">
      <data key="d0">14854</data>
    </edge>
    <edge source="AUT" target="SRB">
      <data key="d0">203210</data>
    </edge>
    <edge source="HRV" target="AUT">
      <data key="d0">10277035</data>
    </edge>
    <edge source="HRV" target="DNK">
      <data key="d0">975811</data>
    </edge>
    <edge source="HRV" target="FRA">
      <data key="d0">1146703</data>
    </edge>
    <edge source="HRV" target="DEU">
      <data key="d0">5893587</data>
    </edge>
    <edge source="HRV" target="GRC">
      <data key="d0">234383</data>
    </edge>
    <edge source="HRV" target="HUN">
      <data key="d0">746096</data>
    </edge>
    <edge source="HRV" target="IRL">
      <data key="d0">500769</data>
    </edge>
    <edge source="HRV" target="ITA">
      <data key="d0">19302866</data>
    </edge>
    <edge source="HRV" target="SVN">
      <data key="d0">24516736</data>
    </edge>
    <edge source="HRV" target="ESP">
      <data key="d0">570590</data>
    </edge>
    <edge source="HRV" target="TUR">
      <data key="d0">589444</data>
    </edge>
    <edge source="HRV" target="USA">
      <data key="d0">1926603</data>
    </edge>
    <edge source="HRV" target="SRB">
      <data key="d0">991717</data>
    </edge>
    <edge source="CZE" target="AUT">
      <data key="d0">4074169</data>
    </edge>
    <edge source="CZE" target="BEL">
      <data key="d0">742450</data>
    </edge>
    <edge source="CZE" target="BGR">
      <data key="d0">12634</data>
    </edge>
    <edge source="CZE" target="CHN">
      <data key="d0">73278</data>
    </edge>
    <edge source="CZE" target="HRV">
      <data key="d0">104315</data>
    </edge>
    <edge source="CZE" target="FRA">
      <data key="d0">20113</data>
    </edge>
    <edge source="CZE" target="DEU">
      <data key="d0">47717255</data>
    </edge>
    <edge source="CZE" target="GRC">
      <data key="d0">30480</data>
    </edge>
    <edge source="CZE" target="HUN">
      <data key="d0">243441</data>
    </edge>
    <edge source="CZE" target="ITA">
      <data key="d0">701122</data>
    </edge>
    <edge source="CZE" target="NLD">
      <data key="d0">320024</data>
    </edge>
    <edge source="CZE" target="POL">
      <data key="d0">945117</data>
    </edge>
    <edge source="CZE" target="SAU">
      <data key="d0">89976</data>
    </edge>
    <edge source="CZE" target="SVK">
      <data key="d0">729099</data>
    </edge>
    <edge source="CZE" target="VNM">
      <data key="d0">15260</data>
    </edge>
    <edge source="CZE" target="SWE">
      <data key="d0">476675</data>
    </edge>
    <edge source="CZE" target="CHE">
      <data key="d0">1133070</data>
    </edge>
    <edge source="CZE" target="GBR">
      <data key="d0">16295</data>
    </edge>
    <edge source="DEU" target="DZA">
      <data key="d0">13000</data>
    </edge>
    <edge source="DEU" target="ARG">
      <data key="d0">6969000</data>
    </edge>
    <edge source="DEU" target="AUS">
      <data key="d0">9768000</data>
    </edge>
    <edge source="DEU" target="AUT">
      <data key="d0">20979000</data>
    </edge>
    <edge source="DEU" target="BEL">
      <data key="d0">109682000</data>
    </edge>
    <edge source="DEU" target="BRA">
      <data key="d0">107134000</data>
    </edge>
    <edge source="DEU" target="BGR">
      <data key="d0">259000</data>
    </edge>
    <edge source="DEU" target="CMR">
      <data key="d0">608000</data>
    </edge>
    <edge source="DEU" target="CAN">
      <data key="d0">5073000</data>
    </edge>
    <edge source="DEU" target="LKA">
      <data key="d0">67000</data>
    </edge>
    <edge source="DEU" target="CHL">
      <data key="d0">2145000</data>
    </edge>
    <edge source="DEU" target="CHN">
      <data key="d0">3587000</data>
    </edge>
    <edge source="DEU" target="COL">
      <data key="d0">18789000</data>
    </edge>
    <edge source="DEU" target="CRI">
      <data key="d0">375000</data>
    </edge>
    <edge source="DEU" target="HRV">
      <data key="d0">36000</data>
    </edge>
    <edge source="DEU" target="CZE">
      <data key="d0">8531000</data>
    </edge>
    <edge source="DEU" target="DNK">
      <data key="d0">13818000</data>
    </edge>
    <edge source="DEU" target="ECU">
      <data key="d0">2204000</data>
    </edge>
    <edge source="DEU" target="SLV">
      <data key="d0">21000</data>
    </edge>
    <edge source="DEU" target="ETH">
      <data key="d0">14000</data>
    </edge>
    <edge source="DEU" target="EST">
      <data key="d0">66000</data>
    </edge>
    <edge source="DEU" target="FIN">
      <data key="d0">8407000</data>
    </edge>
    <edge source="DEU" target="FRA">
      <data key="d0">117224000</data>
    </edge>
    <edge source="DEU" target="GHA">
      <data key="d0">21000</data>
    </edge>
    <edge source="DEU" target="GRC">
      <data key="d0">6684000</data>
    </edge>
    <edge source="DEU" target="GTM">
      <data key="d0">615000</data>
    </edge>
    <edge source="DEU" target="HND">
      <data key="d0">1135000</data>
    </edge>
    <edge source="DEU" target="HKG">
      <data key="d0">122000</data>
    </edge>
    <edge source="DEU" target="HUN">
      <data key="d0">3128000</data>
    </edge>
    <edge source="DEU" target="IDN">
      <data key="d0">10760000</data>
    </edge>
    <edge source="DEU" target="IRL">
      <data key="d0">5746000</data>
    </edge>
    <edge source="DEU" target="ISR">
      <data key="d0">211000</data>
    </edge>
    <edge source="DEU" target="ITA">
      <data key="d0">6870000</data>
    </edge>
    <edge source="DEU" target="CIV">
      <data key="d0">889000</data>
    </edge>
    <edge source="DEU" target="JAM">
      <data key="d0">98000</data>
    </edge>
    <edge source="DEU" target="JPN">
      <data key="d0">7471000</data>
    </edge>
    <edge source="DEU" target="KAZ">
      <data key="d0">23000</data>
    </edge>
    <edge source="DEU" target="JOR">
      <data key="d0">45000</data>
    </edge>
    <edge source="DEU" target="KOR">
      <data key="d0">267000</data>
    </edge>
    <edge source="DEU" target="LBN">
      <data key="d0">79000</data>
    </edge>
    <edge source="DEU" target="LVA">
      <data key="d0">178000</data>
    </edge>
    <edge source="DEU" target="LTU">
      <data key="d0">201000</data>
    </edge>
    <edge source="DEU" target="MDG">
      <data key="d0">13000</data>
    </edge>
    <edge source="DEU" target="MYS">
      <data key="d0">5531000</data>
    </edge>
    <edge source="DEU" target="MEX">
      <data key="d0">822000</data>
    </edge>
    <edge source="DEU" target="MAR">
      <data key="d0">4271000</data>
    </edge>
    <edge source="DEU" target="OMN">
      <data key="d0">1695000</data>
    </edge>
    <edge source="DEU" target="NLD">
      <data key="d0">20625000</data>
    </edge>
    <edge source="DEU" target="NZL">
      <data key="d0">5277000</data>
    </edge>
    <edge source="DEU" target="NIC">
      <data key="d0">45000</data>
    </edge>
    <edge source="DEU" target="NOR">
      <data key="d0">12815000</data>
    </edge>
    <edge source="DEU" target="PAK">
      <data key="d0">49000</data>
    </edge>
    <edge source="DEU" target="PRY">
      <data key="d0">39000</data>
    </edge>
    <edge source="DEU" target="PER">
      <data key="d0">231000</data>
    </edge>
    <edge source="DEU" target="PHL">
      <data key="d0">1160000</data>
    </edge>
    <edge source="DEU" target="POL">
      <data key="d0">20596000</data>
    </edge>
    <edge source="DEU" target="PRT">
      <data key="d0">2799000</data>
    </edge>
    <edge source="DEU" target="ROU">
      <data key="d0">53000</data>
    </edge>
    <edge source="DEU" target="RUS">
      <data key="d0">52000</data>
    </edge>
    <edge source="DEU" target="SAU">
      <data key="d0">4818000</data>
    </edge>
    <edge source="DEU" target="IND">
      <data key="d0">14630000</data>
    </edge>
    <edge source="DEU" target="SGP">
      <data key="d0">51000</data>
    </edge>
    <edge source="DEU" target="SVK">
      <data key="d0">183000</data>
    </edge>
    <edge source="DEU" target="VNM">
      <data key="d0">11000</data>
    </edge>
    <edge source="DEU" target="SVN">
      <data key="d0">248000</data>
    </edge>
    <edge source="DEU" target="ZAF">
      <data key="d0">9319000</data>
    </edge>
    <edge source="DEU" target="ZWE">
      <data key="d0">1094000</data>
    </edge>
    <edge source="DEU" target="ESP">
      <data key="d0">10747000</data>
    </edge>
    <edge source="DEU" target="SWE">
      <data key="d0">19358000</data>
    </edge>
    <edge source="DEU" target="CHE">
      <data key="d0">6768000</data>
    </edge>
    <edge source="DEU" target="THA">
      <data key="d0">7011000</data>
    </edge>
    <edge source="DEU" target="ARE">
      <data key="d0">89000</data>
    </edge>
    <edge source="DEU" target="TUN">
      <data key="d0">107000</data>
    </edge>
    <edge source="DEU" target="TUR">
      <data key="d0">1115000</data>
    </edge>
    <edge source="DEU" target="UGA">
      <data key="d0">381000</data>
    </edge>
    <edge source="DEU" target="MKD">
      <data key="d0">18000</data>
    </edge>
    <edge source="DEU" target="EGY">
      <data key="d0">2910000</data>
    </edge>
    <edge source="DEU" target="GBR">
      <data key="d0">18120000</data>
    </edge>
    <edge source="DEU" target="TZA">
      <data key="d0">15000</data>
    </edge>
    <edge source="DEU" target="USA">
      <data key="d0">18686000</data>
    </edge>
    <edge source="DEU" target="URY">
      <data key="d0">1671000</data>
    </edge>
    <edge source="DEU" target="SRB">
      <data key="d0">35000</data>
    </edge>
    <edge source="HUN" target="AUT">
      <data key="d0">5661000</data>
    </edge>
    <edge source="HUN" target="HRV">
      <data key="d0">16000</data>
    </edge>
    <edge source="HUN" target="FIN">
      <data key="d0">56000</data>
    </edge>
    <edge source="HUN" target="FRA">
      <data key="d0">495000</data>
    </edge>
    <edge source="HUN" target="DEU">
      <data key="d0">1200000</data>
    </edge>
    <edge source="HUN" target="ITA">
      <data key="d0">4558000</data>
    </edge>
    <edge source="HUN" target="NLD">
      <data key="d0">62000</data>
    </edge>
    <edge source="HUN" target="ROU">
      <data key="d0">120000</data>
    </edge>
    <edge source="HUN" target="SVK">
      <data key="d0">253000</data>
    </edge>
    <edge source="HUN" target="SVN">
      <data key="d0">2884000</data>
    </edge>
    <edge source="HUN" target="CHE">
      <data key="d0">440000</data>
    </edge>
    <edge source="HUN" target="ARE">
      <data key="d0">40000</data>
    </edge>
    <edge source="HUN" target="SRB">
      <data key="d0">1319000</data>
    </edge>
    <edge source="ROU" target="DZA">
      <data key="d0">459000</data>
    </edge>
    <edge source="ROU" target="AUT">
      <data key="d0">231000</data>
    </edge>
    <edge source="ROU" target="BGR">
      <data key="d0">2441000</data>
    </edge>
    <edge source="ROU" target="CMR">
      <data key="d0">1450000</data>
    </edge>
    <edge source="ROU" target="FRA">
      <data key="d0">11974000</data>
    </edge>
    <edge source="ROU" target="DEU">
      <data key="d0">257000</data>
    </edge>
    <edge source="ROU" target="GHA">
      <data key="d0">1794000</data>
    </edge>
    <edge source="ROU" target="GRC">
      <data key="d0">4590000</data>
    </edge>
    <edge source="ROU" target="HUN">
      <data key="d0">9749000</data>
    </edge>
    <edge source="ROU" target="ISR">
      <data key="d0">988000</data>
    </edge>
    <edge source="ROU" target="ITA">
      <data key="d0">12411000</data>
    </edge>
    <edge source="ROU" target="CIV">
      <data key="d0">12000</data>
    </edge>
    <edge source="ROU" target="JPN">
      <data key="d0">759000</data>
    </edge>
    <edge source="ROU" target="LBN">
      <data key="d0">2089000</data>
    </edge>
    <edge source="ROU" target="MWI">
      <data key="d0">1018000</data>
    </edge>
    <edge source="ROU" target="MRT">
      <data key="d0">1054000</data>
    </edge>
    <edge source="ROU" target="MEX">
      <data key="d0">1277000</data>
    </edge>
    <edge source="ROU" target="MAR">
      <data key="d0">760000</data>
    </edge>
    <edge source="ROU" target="PER">
      <data key="d0">179000</data>
    </edge>
    <edge source="ROU" target="PRT">
      <data key="d0">502000</data>
    </edge>
    <edge source="ROU" target="ESP">
      <data key="d0">7275000</data>
    </edge>
    <edge source="ROU" target="THA">
      <data key="d0">14153000</data>
    </edge>
    <edge source="ROU" target="TUR">
      <data key="d0">48065000</data>
    </edge>
    <edge source="ROU" target="MKD">
      <data key="d0">516000</data>
    </edge>
    <edge source="ROU" target="GBR">
      <data key="d0">365000</data>
    </edge>
    <edge source="ROU" target="TZA">
      <data key="d0">1158000</data>
    </edge>
    <edge source="ROU" target="URY">
      <data key="d0">17000</data>
    </edge>
    <edge source="ROU" target="SRB">
      <data key="d0">13701000</data>
    </edge>
    <edge source="SVK" target="AUT">
      <data key="d0">4202037</data>
    </edge>
    <edge source="SVK" target="CZE">
      <data key="d0">19255563</data>
    </edge>
    <edge source="SVK" target="FRA">
      <data key="d0">869508</data>
    </edge>
    <edge source="SVK" target="DEU">
      <data key="d0">27644319</data>
    </edge>
    <edge source="SVK" target="HUN">
      <data key="d0">4059817</data>
    </edge>
    <edge source="SVK" target="ITA">
      <data key="d0">383409</data>
    </edge>
    <edge source="SVK" target="NLD">
      <data key="d0">804104</data>
    </edge>
    <edge source="SVK" target="POL">
      <data key="d0">94921</data>
    </edge>
    <edge source="SVK" target="SRB">
      <data key="d0">77162</data>
    </edge>
    <edge source="SVN" target="AUT">
      <data key="d0">76650</data>
    </edge>
    <edge source="SVN" target="HRV">
      <data key="d0">332982</data>
    </edge>
    <edge source="SVN" target="MKD">
      <data key="d0">63335</data>
    </edge>
    <edge source="SVN" target="SRB">
      <data key="d0">21831</data>
    </edge>
    <edge source="CHE" target="AUT">
      <data key="d0">196490</data>
    </edge>
    <edge source="CHE" target="BEL">
      <data key="d0">563239</data>
    </edge>
    <edge source="CHE" target="FRA">
      <data key="d0">763483</data>
    </edge>
    <edge source="CHE" target="DEU">
      <data key="d0">618948</data>
    </edge>
    <edge source="CHE" target="GRC">
      <data key="d0">343161</data>
    </edge>
    <edge source="CHE" target="ITA">
      <data key="d0">4509570</data>
    </edge>
    <edge source="CHE" target="NLD">
      <data key="d0">68170</data>
    </edge>
    <edge source="CHE" target="PRT">
      <data key="d0">104737</data>
    </edge>
    <edge source="CHE" target="ESP">
      <data key="d0">244813</data>
    </edge>
    <edge source="CHE" target="TUR">
      <data key="d0">13533</data>
    </edge>
    <edge source="CHE" target="GBR">
      <data key="d0">14678</data>
    </edge>
    <edge source="CHE" target="USA">
      <data key="d0">21569</data>
    </edge>
    <edge source="TUR" target="ALB">
      <data key="d0">199531</data>
    </edge>
    <edge source="TUR" target="AZE">
      <data key="d0">164001</data>
    </edge>
    <edge source="TUR" target="BGR">
      <data key="d0">16852</data>
    </edge>
    <edge source="TUR" target="ETH">
      <data key="d0">14400</data>
    </edge>
    <edge source="TUR" target="GEO">
      <data key="d0">16408</data>
    </edge>
    <edge source="TUR" target="JOR">
      <data key="d0">195440</data>
    </edge>
    <edge source="TUR" target="LBN">
      <data key="d0">1319999</data>
    </edge>
    <edge source="TUR" target="MAR">
      <data key="d0">89033</data>
    </edge>
    <edge source="TUR" target="NLD">
      <data key="d0">415652</data>
    </edge>
    <edge source="TUR" target="SAU">
      <data key="d0">134501</data>
    </edge>
    <edge source="TUR" target="CHE">
      <data key="d0">90000</data>
    </edge>
    <edge source="MKD" target="HUN">
      <data key="d0">44894</data>
    </edge>
    <edge source="MKD" target="SRB">
      <data key="d0">3310478</data>
    </edge>
    <edge source="SRB" target="AUT">
      <data key="d0">255000</data>
    </edge>
    <edge source="SRB" target="GRC">
      <data key="d0">25000</data>
    </edge>
    <edge source="SRB" target="HUN">
      <data key="d0">1260000</data>
    </edge>
    <edge source="SRB" target="MKD">
      <data key="d0">450000</data>
    </edge>
    <edge source="ARM" target="DEU">
      <data key="d0">33000</data>
    </edge>
    <edge source="ARM" target="NLD">
      <data key="d0">13700</data>
    </edge>
    <edge source="BGR" target="ALB">
      <data key="d0">32934</data>
    </edge>
    <edge source="BGR" target="DZA">
      <data key="d0">401362</data>
    </edge>
    <edge source="BGR" target="AUT">
      <data key="d0">1468754</data>
    </edge>
    <edge source="BGR" target="BEL">
      <data key="d0">2268789</data>
    </edge>
    <edge source="BGR" target="BRA">
      <data key="d0">2039300</data>
    </edge>
    <edge source="BGR" target="FRA">
      <data key="d0">31737342</data>
    </edge>
    <edge source="BGR" target="DEU">
      <data key="d0">10682</data>
    </edge>
    <edge source="BGR" target="GHA">
      <data key="d0">397063</data>
    </edge>
    <edge source="BGR" target="GRC">
      <data key="d0">3854329</data>
    </edge>
    <edge source="BGR" target="ISR">
      <data key="d0">319194</data>
    </edge>
    <edge source="BGR" target="ITA">
      <data key="d0">11677774</data>
    </edge>
    <edge source="BGR" target="LBN">
      <data key="d0">179160</data>
    </edge>
    <edge source="BGR" target="MEX">
      <data key="d0">3698705</data>
    </edge>
    <edge source="BGR" target="MAR">
      <data key="d0">21167</data>
    </edge>
    <edge source="BGR" target="PER">
      <data key="d0">2211920</data>
    </edge>
    <edge source="BGR" target="ROU">
      <data key="d0">53051</data>
    </edge>
    <edge source="BGR" target="SAU">
      <data key="d0">1102155</data>
    </edge>
    <edge source="BGR" target="ESP">
      <data key="d0">4435139</data>
    </edge>
    <edge source="BGR" target="TUR">
      <data key="d0">3797632</data>
    </edge>
    <edge source="BGR" target="MKD">
      <data key="d0">5095435</data>
    </edge>
    <edge source="BGR" target="GBR">
      <data key="d0">8419630</data>
    </edge>
    <edge source="BGR" target="USA">
      <data key="d0">5052209</data>
    </edge>
    <edge source="BGR" target="SRB">
      <data key="d0">1592638</data>
    </edge>
    <edge source="CMR" target="CAF">
      <data key="d0">277037</data>
    </edge>
    <edge source="COL" target="BOL">
      <data key="d0">39932</data>
    </edge>
    <edge source="COL" target="CHL">
      <data key="d0">10832</data>
    </edge>
    <edge source="COL" target="CRI">
      <data key="d0">920602</data>
    </edge>
    <edge source="COL" target="ECU">
      <data key="d0">2373384</data>
    </edge>
    <edge source="COL" target="HND">
      <data key="d0">371068</data>
    </edge>
    <edge source="COL" target="MEX">
      <data key="d0">453000</data>
    </edge>
    <edge source="COL" target="NIC">
      <data key="d0">28576</data>
    </edge>
    <edge source="COL" target="PAN">
      <data key="d0">1979408</data>
    </edge>
    <edge source="COL" target="PER">
      <data key="d0">168845</data>
    </edge>
    <edge source="COL" target="USA">
      <data key="d0">308843</data>
    </edge>
    <edge source="CRI" target="BOL">
      <data key="d0">92901</data>
    </edge>
    <edge source="CRI" target="CHL">
      <data key="d0">523466</data>
    </edge>
    <edge source="CRI" target="COL">
      <data key="d0">22598</data>
    </edge>
    <edge source="CRI" target="ECU">
      <data key="d0">445364</data>
    </edge>
    <edge source="CRI" target="SLV">
      <data key="d0">44899</data>
    </edge>
    <edge source="CRI" target="GTM">
      <data key="d0">54144</data>
    </edge>
    <edge source="CRI" target="HND">
      <data key="d0">213218</data>
    </edge>
    <edge source="CRI" target="JAM">
      <data key="d0">393654</data>
    </edge>
    <edge source="CRI" target="NIC">
      <data key="d0">2168663</data>
    </edge>
    <edge source="CRI" target="PAN">
      <data key="d0">7827546</data>
    </edge>
    <edge source="CRI" target="PER">
      <data key="d0">1054000</data>
    </edge>
    <edge source="CRI" target="USA">
      <data key="d0">300761</data>
    </edge>
    <edge source="DNK" target="BEL">
      <data key="d0">24750</data>
    </edge>
    <edge source="DNK" target="FIN">
      <data key="d0">977184</data>
    </edge>
    <edge source="DNK" target="DEU">
      <data key="d0">1529472</data>
    </edge>
    <edge source="DNK" target="LVA">
      <data key="d0">58266</data>
    </edge>
    <edge source="DNK" target="MWI">
      <data key="d0">23711</data>
    </edge>
    <edge source="DNK" target="MYS">
      <data key="d0">13836</data>
    </edge>
    <edge source="DNK" target="NOR">
      <data key="d0">337176</data>
    </edge>
    <edge source="DNK" target="POL">
      <data key="d0">77749</data>
    </edge>
    <edge source="DNK" target="RUS">
      <data key="d0">22785</data>
    </edge>
    <edge source="DNK" target="ESP">
      <data key="d0">22183</data>
    </edge>
    <edge source="DNK" target="SWE">
      <data key="d0">1690116</data>
    </edge>
    <edge source="DNK" target="GBR">
      <data key="d0">1250023</data>
    </edge>
    <edge source="DNK" target="USA">
      <data key="d0">47908</data>
    </edge>
    <edge source="ECU" target="COL">
      <data key="d0">47534</data>
    </edge>
    <edge source="ECU" target="PER">
      <data key="d0">12570</data>
    </edge>
    <edge source="SLV" target="GTM">
      <data key="d0">14559</data>
    </edge>
    <edge source="SLV" target="HND">
      <data key="d0">725569</data>
    </edge>
    <edge source="SLV" target="NIC">
      <data key="d0">71283</data>
    </edge>
    <edge source="EST" target="AUS">
      <data key="d0">421014</data>
    </edge>
    <edge source="EST" target="BEL">
      <data key="d0">4216861</data>
    </edge>
    <edge source="EST" target="BRA">
      <data key="d0">3649995</data>
    </edge>
    <edge source="EST" target="CAN">
      <data key="d0">1785273</data>
    </edge>
    <edge source="EST" target="CRI">
      <data key="d0">692212</data>
    </edge>
    <edge source="EST" target="DNK">
      <data key="d0">458031</data>
    </edge>
    <edge source="EST" target="FIN">
      <data key="d0">2255276</data>
    </edge>
    <edge source="EST" target="FRA">
      <data key="d0">6196136</data>
    </edge>
    <edge source="EST" target="DEU">
      <data key="d0">2243656</data>
    </edge>
    <edge source="EST" target="HND">
      <data key="d0">302229</data>
    </edge>
    <edge source="EST" target="IRL">
      <data key="d0">529374</data>
    </edge>
    <edge source="EST" target="LVA">
      <data key="d0">283320</data>
    </edge>
    <edge source="EST" target="LTU">
      <data key="d0">362824</data>
    </edge>
    <edge source="EST" target="MEX">
      <data key="d0">844702</data>
    </edge>
    <edge source="EST" target="PER">
      <data key="d0">605552</data>
    </edge>
    <edge source="EST" target="POL">
      <data key="d0">108179</data>
    </edge>
    <edge source="EST" target="PRT">
      <data key="d0">56717</data>
    </edge>
    <edge source="EST" target="IND">
      <data key="d0">4376995</data>
    </edge>
    <edge source="EST" target="ESP">
      <data key="d0">1678348</data>
    </edge>
    <edge source="EST" target="SWE">
      <data key="d0">453203</data>
    </edge>
    <edge source="EST" target="CHE">
      <data key="d0">450589</data>
    </edge>
    <edge source="EST" target="TGO">
      <data key="d0">1444398</data>
    </edge>
    <edge source="EST" target="GBR">
      <data key="d0">4763108</data>
    </edge>
    <edge source="EST" target="USA">
      <data key="d0">1605880</data>
    </edge>
    <edge source="FIN" target="ARG">
      <data key="d0">133680</data>
    </edge>
    <edge source="FIN" target="AUT">
      <data key="d0">12935</data>
    </edge>
    <edge source="FIN" target="BEL">
      <data key="d0">453585</data>
    </edge>
    <edge source="FIN" target="BRA">
      <data key="d0">325971</data>
    </edge>
    <edge source="FIN" target="BLR">
      <data key="d0">14819</data>
    </edge>
    <edge source="FIN" target="CAN">
      <data key="d0">30065</data>
    </edge>
    <edge source="FIN" target="CHN">
      <data key="d0">24138868</data>
    </edge>
    <edge source="FIN" target="CRI">
      <data key="d0">56251</data>
    </edge>
    <edge source="FIN" target="DNK">
      <data key="d0">2044670</data>
    </edge>
    <edge source="FIN" target="ECU">
      <data key="d0">148119</data>
    </edge>
    <edge source="FIN" target="EST">
      <data key="d0">599051</data>
    </edge>
    <edge source="FIN" target="FRA">
      <data key="d0">1100123</data>
    </edge>
    <edge source="FIN" target="DEU">
      <data key="d0">4943357</data>
    </edge>
    <edge source="FIN" target="GRC">
      <data key="d0">149127</data>
    </edge>
    <edge source="FIN" target="HUN">
      <data key="d0">1003191</data>
    </edge>
    <edge source="FIN" target="ISR">
      <data key="d0">65333</data>
    </edge>
    <edge source="FIN" target="ITA">
      <data key="d0">2739529</data>
    </edge>
    <edge source="FIN" target="JPN">
      <data key="d0">217741</data>
    </edge>
    <edge source="FIN" target="JOR">
      <data key="d0">121372</data>
    </edge>
    <edge source="FIN" target="KOR">
      <data key="d0">11894</data>
    </edge>
    <edge source="FIN" target="LBN">
      <data key="d0">45002</data>
    </edge>
    <edge source="FIN" target="LVA">
      <data key="d0">592904</data>
    </edge>
    <edge source="FIN" target="LTU">
      <data key="d0">434460</data>
    </edge>
    <edge source="FIN" target="MYS">
      <data key="d0">5885259</data>
    </edge>
    <edge source="FIN" target="MAR">
      <data key="d0">103716</data>
    </edge>
    <edge source="FIN" target="NLD">
      <data key="d0">11180551</data>
    </edge>
    <edge source="FIN" target="NZL">
      <data key="d0">28090</data>
    </edge>
    <edge source="FIN" target="NOR">
      <data key="d0">908301</data>
    </edge>
    <edge source="FIN" target="PAN">
      <data key="d0">17080</data>
    </edge>
    <edge source="FIN" target="PER">
      <data key="d0">27964</data>
    </edge>
    <edge source="FIN" target="POL">
      <data key="d0">1073612</data>
    </edge>
    <edge source="FIN" target="PRT">
      <data key="d0">310207</data>
    </edge>
    <edge source="FIN" target="ROU">
      <data key="d0">23160</data>
    </edge>
    <edge source="FIN" target="RUS">
      <data key="d0">865999</data>
    </edge>
    <edge source="FIN" target="SAU">
      <data key="d0">17537</data>
    </edge>
    <edge source="FIN" target="IND">
      <data key="d0">120633</data>
    </edge>
    <edge source="FIN" target="SVK">
      <data key="d0">50347</data>
    </edge>
    <edge source="FIN" target="ESP">
      <data key="d0">1958832</data>
    </edge>
    <edge source="FIN" target="SWE">
      <data key="d0">453824</data>
    </edge>
    <edge source="FIN" target="CHE">
      <data key="d0">80938</data>
    </edge>
    <edge source="FIN" target="THA">
      <data key="d0">9417808</data>
    </edge>
    <edge source="FIN" target="ARE">
      <data key="d0">1303619</data>
    </edge>
    <edge source="FIN" target="TUR">
      <data key="d0">736668</data>
    </edge>
    <edge source="FIN" target="UGA">
      <data key="d0">439315</data>
    </edge>
    <edge source="FIN" target="UKR">
      <data key="d0">140018</data>
    </edge>
    <edge source="FIN" target="EGY">
      <data key="d0">3471585</data>
    </edge>
    <edge source="FIN" target="GBR">
      <data key="d0">558977</data>
    </edge>
    <edge source="FIN" target="USA">
      <data key="d0">423849</data>
    </edge>
    <edge source="FIN" target="URY">
      <data key="d0">13344</data>
    </edge>
    <edge source="GHA" target="CIV">
      <data key="d0">77598</data>
    </edge>
    <edge source="GHA" target="TGO">
      <data key="d0">28530</data>
    </edge>
    <edge source="GTM" target="COL">
      <data key="d0">116900</data>
    </edge>
    <edge source="GTM" target="CRI">
      <data key="d0">513352</data>
    </edge>
    <edge source="GTM" target="ECU">
      <data key="d0">209921</data>
    </edge>
    <edge source="GTM" target="SLV">
      <data key="d0">826803</data>
    </edge>
    <edge source="GTM" target="HND">
      <data key="d0">752882</data>
    </edge>
    <edge source="GTM" target="MEX">
      <data key="d0">74716</data>
    </edge>
    <edge source="GTM" target="NIC">
      <data key="d0">230146</data>
    </edge>
    <edge source="GTM" target="PAN">
      <data key="d0">114142</data>
    </edge>
    <edge source="GTM" target="USA">
      <data key="d0">173696</data>
    </edge>
    <edge source="HND" target="SLV">
      <data key="d0">28824</data>
    </edge>
    <edge source="HND" target="GTM">
      <data key="d0">55827</data>
    </edge>
    <edge source="HND" target="NIC">
      <data key="d0">20508</data>
    </edge>
    <edge source="IRL" target="BEL">
      <data key="d0">258487</data>
    </edge>
    <edge source="IRL" target="HRV">
      <data key="d0">11791</data>
    </edge>
    <edge source="IRL" target="DNK">
      <data key="d0">223555</data>
    </edge>
    <edge source="IRL" target="FRA">
      <data key="d0">3218646</data>
    </edge>
    <edge source="IRL" target="DEU">
      <data key="d0">545479</data>
    </edge>
    <edge source="IRL" target="HUN">
      <data key="d0">51021</data>
    </edge>
    <edge source="IRL" target="ISR">
      <data key="d0">458462</data>
    </edge>
    <edge source="IRL" target="MYS">
      <data key="d0">41113</data>
    </edge>
    <edge source="IRL" target="PRT">
      <data key="d0">1688760</data>
    </edge>
    <edge source="IRL" target="ESP">
      <data key="d0">2905273</data>
    </edge>
    <edge source="IRL" target="SWE">
      <data key="d0">842410</data>
    </edge>
    <edge source="IRL" target="GBR">
      <data key="d0">22811508</data>
    </edge>
    <edge source="ISR" target="ARG">
      <data key="d0">3536000</data>
    </edge>
    <edge source="ISR" target="AUS">
      <data key="d0">9485000</data>
    </edge>
    <edge source="ISR" target="AUT">
      <data key="d0">285000</data>
    </edge>
    <edge source="ISR" target="BEL">
      <data key="d0">5927000</data>
    </edge>
    <edge source="ISR" target="BRA">
      <data key="d0">113010000</data>
    </edge>
    <edge source="ISR" target="BGR">
      <data key="d0">18000</data>
    </edge>
    <edge source="ISR" target="CAN">
      <data key="d0">301000</data>
    </edge>
    <edge source="ISR" target="LKA">
      <data key="d0">38000</data>
    </edge>
    <edge source="ISR" target="CHL">
      <data key="d0">1027000</data>
    </edge>
    <edge source="ISR" target="CHN">
      <data key="d0">32249000</data>
    </edge>
    <edge source="ISR" target="COL">
      <data key="d0">12000</data>
    </edge>
    <edge source="ISR" target="CRI">
      <data key="d0">50000</data>
    </edge>
    <edge source="ISR" target="HRV">
      <data key="d0">29000</data>
    </edge>
    <edge source="ISR" target="DNK">
      <data key="d0">481000</data>
    </edge>
    <edge source="ISR" target="ECU">
      <data key="d0">143000</data>
    </edge>
    <edge source="ISR" target="FIN">
      <data key="d0">593000</data>
    </edge>
    <edge source="ISR" target="FRA">
      <data key="d0">12200000</data>
    </edge>
    <edge source="ISR" target="DEU">
      <data key="d0">642000</data>
    </edge>
    <edge source="ISR" target="GRC">
      <data key="d0">7855000</data>
    </edge>
    <edge source="ISR" target="GTM">
      <data key="d0">47000</data>
    </edge>
    <edge source="ISR" target="HND">
      <data key="d0">13000</data>
    </edge>
    <edge source="ISR" target="HKG">
      <data key="d0">171000</data>
    </edge>
    <edge source="ISR" target="HUN">
      <data key="d0">381000</data>
    </edge>
    <edge source="ISR" target="IDN">
      <data key="d0">1581000</data>
    </edge>
    <edge source="ISR" target="IRL">
      <data key="d0">21000</data>
    </edge>
    <edge source="ISR" target="ITA">
      <data key="d0">25299000</data>
    </edge>
    <edge source="ISR" target="CIV">
      <data key="d0">1165000</data>
    </edge>
    <edge source="ISR" target="JPN">
      <data key="d0">5819000</data>
    </edge>
    <edge source="ISR" target="JOR">
      <data key="d0">207000</data>
    </edge>
    <edge source="ISR" target="KOR">
      <data key="d0">2712000</data>
    </edge>
    <edge source="ISR" target="MYS">
      <data key="d0">509000</data>
    </edge>
    <edge source="ISR" target="MUS">
      <data key="d0">3836000</data>
    </edge>
    <edge source="ISR" target="MEX">
      <data key="d0">6207000</data>
    </edge>
    <edge source="ISR" target="MAR">
      <data key="d0">66000</data>
    </edge>
    <edge source="ISR" target="NLD">
      <data key="d0">67283000</data>
    </edge>
    <edge source="ISR" target="NZL">
      <data key="d0">141000</data>
    </edge>
    <edge source="ISR" target="PAN">
      <data key="d0">39000</data>
    </edge>
    <edge source="ISR" target="PER">
      <data key="d0">58000</data>
    </edge>
    <edge source="ISR" target="PHL">
      <data key="d0">3307000</data>
    </edge>
    <edge source="ISR" target="POL">
      <data key="d0">654000</data>
    </edge>
    <edge source="ISR" target="PRT">
      <data key="d0">751000</data>
    </edge>
    <edge source="ISR" target="ROU">
      <data key="d0">318000</data>
    </edge>
    <edge source="ISR" target="RUS">
      <data key="d0">152000</data>
    </edge>
    <edge source="ISR" target="IND">
      <data key="d0">52620000</data>
    </edge>
    <edge source="ISR" target="SGP">
      <data key="d0">75000</data>
    </edge>
    <edge source="ISR" target="VNM">
      <data key="d0">2810000</data>
    </edge>
    <edge source="ISR" target="SVN">
      <data key="d0">39000</data>
    </edge>
    <edge source="ISR" target="ZAF">
      <data key="d0">9820000</data>
    </edge>
    <edge source="ISR" target="ZWE">
      <data key="d0">2503000</data>
    </edge>
    <edge source="ISR" target="ESP">
      <data key="d0">9774000</data>
    </edge>
    <edge source="ISR" target="SWE">
      <data key="d0">48000</data>
    </edge>
    <edge source="ISR" target="CHE">
      <data key="d0">57000</data>
    </edge>
    <edge source="ISR" target="THA">
      <data key="d0">8497000</data>
    </edge>
    <edge source="ISR" target="TUR">
      <data key="d0">5058000</data>
    </edge>
    <edge source="ISR" target="UKR">
      <data key="d0">44000</data>
    </edge>
    <edge source="ISR" target="EGY">
      <data key="d0">2481000</data>
    </edge>
    <edge source="ISR" target="GBR">
      <data key="d0">2529000</data>
    </edge>
    <edge source="ISR" target="TZA">
      <data key="d0">105000</data>
    </edge>
    <edge source="ISR" target="USA">
      <data key="d0">8179000</data>
    </edge>
    <edge source="ISR" target="URY">
      <data key="d0">66000</data>
    </edge>
    <edge source="CIV" target="GHA">
      <data key="d0">97577</data>
    </edge>
    <edge source="CIV" target="TGO">
      <data key="d0">21252</data>
    </edge>
    <edge source="CIV" target="BFA">
      <data key="d0">5377047</data>
    </edge>
    <edge source="JAM" target="USA">
      <data key="d0">26178</data>
    </edge>
    <edge source="JOR" target="DZA">
      <data key="d0">174895</data>
    </edge>
    <edge source="JOR" target="AZE">
      <data key="d0">100141</data>
    </edge>
    <edge source="JOR" target="AUS">
      <data key="d0">35261</data>
    </edge>
    <edge source="JOR" target="BEL">
      <data key="d0">28209</data>
    </edge>
    <edge source="JOR" target="COL">
      <data key="d0">21157</data>
    </edge>
    <edge source="JOR" target="ETH">
      <data key="d0">8313942</data>
    </edge>
    <edge source="JOR" target="FRA">
      <data key="d0">36671</data>
    </edge>
    <edge source="JOR" target="PSE">
      <data key="d0">176050</data>
    </edge>
    <edge source="JOR" target="DEU">
      <data key="d0">14104</data>
    </edge>
    <edge source="JOR" target="GRC">
      <data key="d0">86037</data>
    </edge>
    <edge source="JOR" target="ISR">
      <data key="d0">117650</data>
    </edge>
    <edge source="JOR" target="ITA">
      <data key="d0">49083</data>
    </edge>
    <edge source="JOR" target="LBN">
      <data key="d0">1787062</data>
    </edge>
    <edge source="JOR" target="MYS">
      <data key="d0">2628506</data>
    </edge>
    <edge source="JOR" target="MAR">
      <data key="d0">42313</data>
    </edge>
    <edge source="JOR" target="OMN">
      <data key="d0">18588</data>
    </edge>
    <edge source="JOR" target="PAK">
      <data key="d0">569014</data>
    </edge>
    <edge source="JOR" target="PHL">
      <data key="d0">447201</data>
    </edge>
    <edge source="JOR" target="PRT">
      <data key="d0">96593</data>
    </edge>
    <edge source="JOR" target="SAU">
      <data key="d0">9063167</data>
    </edge>
    <edge source="JOR" target="SEN">
      <data key="d0">12694</data>
    </edge>
    <edge source="JOR" target="IND">
      <data key="d0">46247280</data>
    </edge>
    <edge source="JOR" target="ESP">
      <data key="d0">782128</data>
    </edge>
    <edge source="JOR" target="THA">
      <data key="d0">1847613</data>
    </edge>
    <edge source="JOR" target="ARE">
      <data key="d0">1111443</data>
    </edge>
    <edge source="JOR" target="TUN">
      <data key="d0">311707</data>
    </edge>
    <edge source="JOR" target="TUR">
      <data key="d0">113026</data>
    </edge>
    <edge source="JOR" target="EGY">
      <data key="d0">648537</data>
    </edge>
    <edge source="JOR" target="GBR">
      <data key="d0">14104</data>
    </edge>
    <edge source="JOR" target="TZA">
      <data key="d0">354001</data>
    </edge>
    <edge source="LBN" target="FRA">
      <data key="d0">1442315</data>
    </edge>
    <edge source="LBN" target="GRC">
      <data key="d0">1659038</data>
    </edge>
    <edge source="LBN" target="ITA">
      <data key="d0">3035975</data>
    </edge>
    <edge source="LBN" target="JOR">
      <data key="d0">24691</data>
    </edge>
    <edge source="LBN" target="ESP">
      <data key="d0">3234330</data>
    </edge>
    <edge source="LBN" target="ARE">
      <data key="d0">48720</data>
    </edge>
    <edge source="LBN" target="EGY">
      <data key="d0">73276</data>
    </edge>
    <edge source="LVA" target="BDI">
      <data key="d0">397407</data>
    </edge>
    <edge source="LVA" target="BLR">
      <data key="d0">11124</data>
    </edge>
    <edge source="LVA" target="DNK">
      <data key="d0">289412</data>
    </edge>
    <edge source="LVA" target="EST">
      <data key="d0">195813</data>
    </edge>
    <edge source="LVA" target="GHA">
      <data key="d0">3166334</data>
    </edge>
    <edge source="LVA" target="IRL">
      <data key="d0">52350</data>
    </edge>
    <edge source="LVA" target="CIV">
      <data key="d0">5996767</data>
    </edge>
    <edge source="LVA" target="LTU">
      <data key="d0">87382</data>
    </edge>
    <edge source="LVA" target="NER">
      <data key="d0">159537</data>
    </edge>
    <edge source="LVA" target="NOR">
      <data key="d0">926306</data>
    </edge>
    <edge source="LVA" target="POL">
      <data key="d0">18975</data>
    </edge>
    <edge source="LVA" target="SEN">
      <data key="d0">590789</data>
    </edge>
    <edge source="LVA" target="ESP">
      <data key="d0">428830</data>
    </edge>
    <edge source="LVA" target="SWE">
      <data key="d0">225377</data>
    </edge>
    <edge source="LVA" target="TZA">
      <data key="d0">873200</data>
    </edge>
    <edge source="LTU" target="BEL">
      <data key="d0">458495</data>
    </edge>
    <edge source="LTU" target="BLR">
      <data key="d0">21750</data>
    </edge>
    <edge source="LTU" target="CZE">
      <data key="d0">58680</data>
    </edge>
    <edge source="LTU" target="DNK">
      <data key="d0">1034315</data>
    </edge>
    <edge source="LTU" target="EST">
      <data key="d0">1081714</data>
    </edge>
    <edge source="LTU" target="FIN">
      <data key="d0">1414406</data>
    </edge>
    <edge source="LTU" target="FRA">
      <data key="d0">22458865</data>
    </edge>
    <edge source="LTU" target="DEU">
      <data key="d0">62292566</data>
    </edge>
    <edge source="LTU" target="HUN">
      <data key="d0">308125</data>
    </edge>
    <edge source="LTU" target="IRL">
      <data key="d0">225463</data>
    </edge>
    <edge source="LTU" target="ITA">
      <data key="d0">432340</data>
    </edge>
    <edge source="LTU" target="LVA">
      <data key="d0">1658214</data>
    </edge>
    <edge source="LTU" target="NLD">
      <data key="d0">83173122</data>
    </edge>
    <edge source="LTU" target="POL">
      <data key="d0">8167101</data>
    </edge>
    <edge source="LTU" target="RUS">
      <data key="d0">266038</data>
    </edge>
    <edge source="LTU" target="SWE">
      <data key="d0">4332471</data>
    </edge>
    <edge source="LTU" target="UKR">
      <data key="d0">481685</data>
    </edge>
    <edge source="LTU" target="GBR">
      <data key="d0">4700873</data>
    </edge>
    <edge source="MEX" target="ARG">
      <data key="d0">2979040</data>
    </edge>
    <edge source="MEX" target="AUS">
      <data key="d0">6223173</data>
    </edge>
    <edge source="MEX" target="BRA">
      <data key="d0">12605656</data>
    </edge>
    <edge source="MEX" target="CHL">
      <data key="d0">37534948</data>
    </edge>
    <edge source="MEX" target="COL">
      <data key="d0">1732393</data>
    </edge>
    <edge source="MEX" target="CRI">
      <data key="d0">414285</data>
    </edge>
    <edge source="MEX" target="ECU">
      <data key="d0">1810796</data>
    </edge>
    <edge source="MEX" target="SLV">
      <data key="d0">2879109</data>
    </edge>
    <edge source="MEX" target="FIN">
      <data key="d0">21696</data>
    </edge>
    <edge source="MEX" target="GHA">
      <data key="d0">54311</data>
    </edge>
    <edge source="MEX" target="GTM">
      <data key="d0">1070390</data>
    </edge>
    <edge source="MEX" target="HND">
      <data key="d0">626057</data>
    </edge>
    <edge source="MEX" target="JAM">
      <data key="d0">32076</data>
    </edge>
    <edge source="MEX" target="KOR">
      <data key="d0">118089</data>
    </edge>
    <edge source="MEX" target="NZL">
      <data key="d0">1534377</data>
    </edge>
    <edge source="MEX" target="NIC">
      <data key="d0">1255811</data>
    </edge>
    <edge source="MEX" target="PAN">
      <data key="d0">493000</data>
    </edge>
    <edge source="MEX" target="PRY">
      <data key="d0">18434</data>
    </edge>
    <edge source="MEX" target="PER">
      <data key="d0">3764208</data>
    </edge>
    <edge source="MEX" target="IND">
      <data key="d0">7607376</data>
    </edge>
    <edge source="MEX" target="USA">
      <data key="d0">9209797</data>
    </edge>
    <edge source="MAR" target="ARG">
      <data key="d0">2305010</data>
    </edge>
    <edge source="MAR" target="BEL">
      <data key="d0">6190518</data>
    </edge>
    <edge source="MAR" target="BRA">
      <data key="d0">25845858</data>
    </edge>
    <edge source="MAR" target="CMR">
      <data key="d0">194800</data>
    </edge>
    <edge source="MAR" target="CHN">
      <data key="d0">23608724</data>
    </edge>
    <edge source="MAR" target="DNK">
      <data key="d0">865122</data>
    </edge>
    <edge source="MAR" target="FRA">
      <data key="d0">52204112</data>
    </edge>
    <edge source="MAR" target="DEU">
      <data key="d0">1119776</data>
    </edge>
    <edge source="MAR" target="IRL">
      <data key="d0">8338303</data>
    </edge>
    <edge source="MAR" target="ITA">
      <data key="d0">32267214</data>
    </edge>
    <edge source="MAR" target="JPN">
      <data key="d0">619086</data>
    </edge>
    <edge source="MAR" target="NLD">
      <data key="d0">1080632</data>
    </edge>
    <edge source="MAR" target="NZL">
      <data key="d0">22509644</data>
    </edge>
    <edge source="MAR" target="PAK">
      <data key="d0">21226630</data>
    </edge>
    <edge source="MAR" target="PRT">
      <data key="d0">4483631</data>
    </edge>
    <edge source="MAR" target="SAU">
      <data key="d0">5930510</data>
    </edge>
    <edge source="MAR" target="SEN">
      <data key="d0">166084</data>
    </edge>
    <edge source="MAR" target="IND">
      <data key="d0">30368364</data>
    </edge>
    <edge source="MAR" target="ESP">
      <data key="d0">19105724</data>
    </edge>
    <edge source="MAR" target="THA">
      <data key="d0">6793670</data>
    </edge>
    <edge source="MAR" target="GBR">
      <data key="d0">16158760</data>
    </edge>
    <edge source="MAR" target="USA">
      <data key="d0">4554823</data>
    </edge>
    <edge source="MAR" target="URY">
      <data key="d0">642015</data>
    </edge>
    <edge source="OMN" target="AUS">
      <data key="d0">31082</data>
    </edge>
    <edge source="OMN" target="SAU">
      <data key="d0">13888</data>
    </edge>
    <edge source="OMN" target="ARE">
      <data key="d0">328575</data>
    </edge>
    <edge source="NER" target="MDG">
      <data key="d0">25162</data>
    </edge>
    <edge source="NOR" target="DNK">
      <data key="d0">570512</data>
    </edge>
    <edge source="NOR" target="NLD">
      <data key="d0">15413</data>
    </edge>
    <edge source="NOR" target="ESP">
      <data key="d0">1523668</data>
    </edge>
    <edge source="NOR" target="SWE">
      <data key="d0">22584</data>
    </edge>
    <edge source="PAK" target="LKA">
      <data key="d0">4212208</data>
    </edge>
    <edge source="PAK" target="PHL">
      <data key="d0">2704497</data>
    </edge>
    <edge source="PAK" target="SGP">
      <data key="d0">2759888</data>
    </edge>
    <edge source="PAK" target="VNM">
      <data key="d0">3166507</data>
    </edge>
    <edge source="PER" target="BOL">
      <data key="d0">239307</data>
    </edge>
    <edge source="POL" target="AUT">
      <data key="d0">1144000</data>
    </edge>
    <edge source="POL" target="BEL">
      <data key="d0">15238000</data>
    </edge>
    <edge source="POL" target="BRA">
      <data key="d0">15234000</data>
    </edge>
    <edge source="POL" target="CMR">
      <data key="d0">158000</data>
    </edge>
    <edge source="POL" target="CAN">
      <data key="d0">1995000</data>
    </edge>
    <edge source="POL" target="CRI">
      <data key="d0">229000</data>
    </edge>
    <edge source="POL" target="CZE">
      <data key="d0">8924000</data>
    </edge>
    <edge source="POL" target="DNK">
      <data key="d0">14062000</data>
    </edge>
    <edge source="POL" target="FIN">
      <data key="d0">2910000</data>
    </edge>
    <edge source="POL" target="FRA">
      <data key="d0">30295000</data>
    </edge>
    <edge source="POL" target="DEU">
      <data key="d0">74959000</data>
    </edge>
    <edge source="POL" target="GTM">
      <data key="d0">435000</data>
    </edge>
    <edge source="POL" target="HND">
      <data key="d0">469000</data>
    </edge>
    <edge source="POL" target="HUN">
      <data key="d0">131000</data>
    </edge>
    <edge source="POL" target="IRL">
      <data key="d0">3552000</data>
    </edge>
    <edge source="POL" target="ITA">
      <data key="d0">7605000</data>
    </edge>
    <edge source="POL" target="LVA">
      <data key="d0">65000</data>
    </edge>
    <edge source="POL" target="LTU">
      <data key="d0">347000</data>
    </edge>
    <edge source="POL" target="NLD">
      <data key="d0">3762000</data>
    </edge>
    <edge source="POL" target="NER">
      <data key="d0">253000</data>
    </edge>
    <edge source="POL" target="NOR">
      <data key="d0">654000</data>
    </edge>
    <edge source="POL" target="PRT">
      <data key="d0">1601000</data>
    </edge>
    <edge source="POL" target="SVK">
      <data key="d0">409000</data>
    </edge>
    <edge source="POL" target="SVN">
      <data key="d0">82000</data>
    </edge>
    <edge source="POL" target="ESP">
      <data key="d0">12788000</data>
    </edge>
    <edge source="POL" target="SWE">
      <data key="d0">3362000</data>
    </edge>
    <edge source="POL" target="THA">
      <data key="d0">4533000</data>
    </edge>
    <edge source="POL" target="TUR">
      <data key="d0">4161000</data>
    </edge>
    <edge source="POL" target="GBR">
      <data key="d0">30138000</data>
    </edge>
    <edge source="POL" target="USA">
      <data key="d0">8654000</data>
    </edge>
    <edge source="POL" target="URY">
      <data key="d0">665000</data>
    </edge>
    <edge source="PRT" target="ARG">
      <data key="d0">84279</data>
    </edge>
    <edge source="PRT" target="AUS">
      <data key="d0">764090</data>
    </edge>
    <edge source="PRT" target="BRA">
      <data key="d0">145853</data>
    </edge>
    <edge source="PRT" target="CHL">
      <data key="d0">48243</data>
    </edge>
    <edge source="PRT" target="CRI">
      <data key="d0">19402</data>
    </edge>
    <edge source="PRT" target="DNK">
      <data key="d0">23155</data>
    </edge>
    <edge source="PRT" target="ECU">
      <data key="d0">113597</data>
    </edge>
    <edge source="PRT" target="FRA">
      <data key="d0">13049</data>
    </edge>
    <edge source="PRT" target="GRC">
      <data key="d0">188021</data>
    </edge>
    <edge source="PRT" target="JPN">
      <data key="d0">328871</data>
    </edge>
    <edge source="PRT" target="JOR">
      <data key="d0">25078</data>
    </edge>
    <edge source="PRT" target="MAR">
      <data key="d0">238714</data>
    </edge>
    <edge source="PRT" target="NZL">
      <data key="d0">93200</data>
    </edge>
    <edge source="PRT" target="NER">
      <data key="d0">224252</data>
    </edge>
    <edge source="PRT" target="PER">
      <data key="d0">46483</data>
    </edge>
    <edge source="PRT" target="SAU">
      <data key="d0">37027</data>
    </edge>
    <edge source="PRT" target="SEN">
      <data key="d0">58295</data>
    </edge>
    <edge source="PRT" target="VNM">
      <data key="d0">32201</data>
    </edge>
    <edge source="PRT" target="ESP">
      <data key="d0">30579548</data>
    </edge>
    <edge source="PRT" target="THA">
      <data key="d0">61296</data>
    </edge>
    <edge source="PRT" target="TUR">
      <data key="d0">26479</data>
    </edge>
    <edge source="PRT" target="UKR">
      <data key="d0">45004</data>
    </edge>
    <edge source="PRT" target="GBR">
      <data key="d0">73383</data>
    </edge>
    <edge source="SAU" target="ARG">
      <data key="d0">2423470</data>
    </edge>
    <edge source="SAU" target="AUS">
      <data key="d0">25115498</data>
    </edge>
    <edge source="SAU" target="CAN">
      <data key="d0">6341608</data>
    </edge>
    <edge source="SAU" target="JOR">
      <data key="d0">458401</data>
    </edge>
    <edge source="SAU" target="KOR">
      <data key="d0">5847474</data>
    </edge>
    <edge source="SAU" target="MYS">
      <data key="d0">1372002</data>
    </edge>
    <edge source="SAU" target="MAR">
      <data key="d0">4063472</data>
    </edge>
    <edge source="SAU" target="OMN">
      <data key="d0">98667</data>
    </edge>
    <edge source="SAU" target="NZL">
      <data key="d0">9816812</data>
    </edge>
    <edge source="SAU" target="PAK">
      <data key="d0">4697873</data>
    </edge>
    <edge source="SAU" target="PHL">
      <data key="d0">14309618</data>
    </edge>
    <edge source="SAU" target="IND">
      <data key="d0">24640831</data>
    </edge>
    <edge source="SAU" target="VNM">
      <data key="d0">3113071</data>
    </edge>
    <edge source="SAU" target="ZAF">
      <data key="d0">11506148</data>
    </edge>
    <edge source="SAU" target="THA">
      <data key="d0">43044320</data>
    </edge>
    <edge source="SAU" target="ARE">
      <data key="d0">608801</data>
    </edge>
    <edge source="SAU" target="TUN">
      <data key="d0">2581070</data>
    </edge>
    <edge source="SAU" target="TZA">
      <data key="d0">1266668</data>
    </edge>
    <edge source="SAU" target="USA">
      <data key="d0">40788584</data>
    </edge>
    <edge source="SEN" target="BEN">
      <data key="d0">1327719</data>
    </edge>
    <edge source="SEN" target="FRA">
      <data key="d0">460490</data>
    </edge>
    <edge source="SEN" target="GMB">
      <data key="d0">6546059</data>
    </edge>
    <edge source="SEN" target="CIV">
      <data key="d0">36083</data>
    </edge>
    <edge source="SEN" target="MAR">
      <data key="d0">109909</data>
    </edge>
    <edge source="SWE" target="CAN">
      <data key="d0">146229</data>
    </edge>
    <edge source="SWE" target="LKA">
      <data key="d0">218143</data>
    </edge>
    <edge source="SWE" target="COL">
      <data key="d0">13146936</data>
    </edge>
    <edge source="SWE" target="DNK">
      <data key="d0">5609832</data>
    </edge>
    <edge source="SWE" target="ETH">
      <data key="d0">161834</data>
    </edge>
    <edge source="SWE" target="EST">
      <data key="d0">163471</data>
    </edge>
    <edge source="SWE" target="FIN">
      <data key="d0">2636699</data>
    </edge>
    <edge source="SWE" target="FRA">
      <data key="d0">1375859</data>
    </edge>
    <edge source="SWE" target="DEU">
      <data key="d0">281436</data>
    </edge>
    <edge source="SWE" target="IDN">
      <data key="d0">1442316</data>
    </edge>
    <edge source="SWE" target="IRL">
      <data key="d0">1173212</data>
    </edge>
    <edge source="SWE" target="ISR">
      <data key="d0">149830</data>
    </edge>
    <edge source="SWE" target="ITA">
      <data key="d0">45833</data>
    </edge>
    <edge source="SWE" target="JPN">
      <data key="d0">877154</data>
    </edge>
    <edge source="SWE" target="LVA">
      <data key="d0">15823</data>
    </edge>
    <edge source="SWE" target="LTU">
      <data key="d0">243896</data>
    </edge>
    <edge source="SWE" target="MYS">
      <data key="d0">1712403</data>
    </edge>
    <edge source="SWE" target="NLD">
      <data key="d0">11349</data>
    </edge>
    <edge source="SWE" target="NOR">
      <data key="d0">15301407</data>
    </edge>
    <edge source="SWE" target="PAK">
      <data key="d0">154959</data>
    </edge>
    <edge source="SWE" target="PHL">
      <data key="d0">16805</data>
    </edge>
    <edge source="SWE" target="POL">
      <data key="d0">81954</data>
    </edge>
    <edge source="SWE" target="SAU">
      <data key="d0">1375531</data>
    </edge>
    <edge source="SWE" target="IND">
      <data key="d0">202210</data>
    </edge>
    <edge source="SWE" target="SVK">
      <data key="d0">38303</data>
    </edge>
    <edge source="SWE" target="ESP">
      <data key="d0">19534</data>
    </edge>
    <edge source="SWE" target="CHE">
      <data key="d0">84573</data>
    </edge>
    <edge source="SWE" target="THA">
      <data key="d0">892213</data>
    </edge>
    <edge source="SWE" target="ARE">
      <data key="d0">875407</data>
    </edge>
    <edge source="SWE" target="TUR">
      <data key="d0">57073</data>
    </edge>
    <edge source="SWE" target="EGY">
      <data key="d0">1142548</data>
    </edge>
    <edge source="SWE" target="GBR">
      <data key="d0">4156712</data>
    </edge>
    <edge source="SWE" target="USA">
      <data key="d0">28154</data>
    </edge>
    <edge source="TGO" target="NER">
      <data key="d0">107027</data>
    </edge>
    <edge source="TUN" target="ALB">
      <data key="d0">714719</data>
    </edge>
    <edge source="TUN" target="DZA">
      <data key="d0">297713</data>
    </edge>
    <edge source="TUN" target="ARG">
      <data key="d0">9857489</data>
    </edge>
    <edge source="TUN" target="BEL">
      <data key="d0">9751382</data>
    </edge>
    <edge source="TUN" target="BRA">
      <data key="d0">20024427</data>
    </edge>
    <edge source="TUN" target="FRA">
      <data key="d0">29154185</data>
    </edge>
    <edge source="TUN" target="GRC">
      <data key="d0">5295138</data>
    </edge>
    <edge source="TUN" target="IRL">
      <data key="d0">8708331</data>
    </edge>
    <edge source="TUN" target="ITA">
      <data key="d0">41272288</data>
    </edge>
    <edge source="TUN" target="MYS">
      <data key="d0">1373652</data>
    </edge>
    <edge source="TUN" target="MAR">
      <data key="d0">618815</data>
    </edge>
    <edge source="TUN" target="NZL">
      <data key="d0">344607</data>
    </edge>
    <edge source="TUN" target="PAK">
      <data key="d0">11299486</data>
    </edge>
    <edge source="TUN" target="PRT">
      <data key="d0">5171492</data>
    </edge>
    <edge source="TUN" target="VNM">
      <data key="d0">6024604</data>
    </edge>
    <edge source="TUN" target="ESP">
      <data key="d0">11148339</data>
    </edge>
    <edge source="TUN" target="TUR">
      <data key="d0">32087631</data>
    </edge>
    <edge source="TUN" target="GBR">
      <data key="d0">13107597</data>
    </edge>
    <edge source="TUN" target="USA">
      <data key="d0">950676</data>
    </edge>
    <edge source="UKR" target="DZA">
      <data key="d0">4893820</data>
    </edge>
    <edge source="UKR" target="ARG">
      <data key="d0">2243200</data>
    </edge>
    <edge source="UKR" target="BRA">
      <data key="d0">51115640</data>
    </edge>
    <edge source="UKR" target="BGR">
      <data key="d0">77480</data>
    </edge>
    <edge source="UKR" target="BLR">
      <data key="d0">4639090</data>
    </edge>
    <edge source="UKR" target="CHL">
      <data key="d0">5203050</data>
    </edge>
    <edge source="UKR" target="COL">
      <data key="d0">7856590</data>
    </edge>
    <edge source="UKR" target="CRI">
      <data key="d0">2382800</data>
    </edge>
    <edge source="UKR" target="CZE">
      <data key="d0">533060</data>
    </edge>
    <edge source="UKR" target="ECU">
      <data key="d0">1822140</data>
    </edge>
    <edge source="UKR" target="SLV">
      <data key="d0">1713530</data>
    </edge>
    <edge source="UKR" target="FRA">
      <data key="d0">7069720</data>
    </edge>
    <edge source="UKR" target="DEU">
      <data key="d0">1216910</data>
    </edge>
    <edge source="UKR" target="GRC">
      <data key="d0">2019640</data>
    </edge>
    <edge source="UKR" target="GTM">
      <data key="d0">1619140</data>
    </edge>
    <edge source="UKR" target="HND">
      <data key="d0">908430</data>
    </edge>
    <edge source="UKR" target="HUN">
      <data key="d0">4745690</data>
    </edge>
    <edge source="UKR" target="ISR">
      <data key="d0">959780</data>
    </edge>
    <edge source="UKR" target="ITA">
      <data key="d0">65766260</data>
    </edge>
    <edge source="UKR" target="LVA">
      <data key="d0">220980</data>
    </edge>
    <edge source="UKR" target="LTU">
      <data key="d0">357770</data>
    </edge>
    <edge source="UKR" target="MYS">
      <data key="d0">980390</data>
    </edge>
    <edge source="UKR" target="MEX">
      <data key="d0">714930</data>
    </edge>
    <edge source="UKR" target="MDA">
      <data key="d0">1271520</data>
    </edge>
    <edge source="UKR" target="MAR">
      <data key="d0">7648130</data>
    </edge>
    <edge source="UKR" target="NIC">
      <data key="d0">20150</data>
    </edge>
    <edge source="UKR" target="PER">
      <data key="d0">3730440</data>
    </edge>
    <edge source="UKR" target="POL">
      <data key="d0">1197040</data>
    </edge>
    <edge source="UKR" target="PRT">
      <data key="d0">160250</data>
    </edge>
    <edge source="UKR" target="ROU">
      <data key="d0">83180</data>
    </edge>
    <edge source="UKR" target="RUS">
      <data key="d0">236430</data>
    </edge>
    <edge source="UKR" target="IND">
      <data key="d0">18463430</data>
    </edge>
    <edge source="UKR" target="SVK">
      <data key="d0">3438890</data>
    </edge>
    <edge source="UKR" target="VNM">
      <data key="d0">17938510</data>
    </edge>
    <edge source="UKR" target="ZAF">
      <data key="d0">2564780</data>
    </edge>
    <edge source="UKR" target="ESP">
      <data key="d0">13847810</data>
    </edge>
    <edge source="UKR" target="THA">
      <data key="d0">402300</data>
    </edge>
    <edge source="UKR" target="TUN">
      <data key="d0">303710</data>
    </edge>
    <edge source="UKR" target="TUR">
      <data key="d0">118576920</data>
    </edge>
    <edge source="UKR" target="EGY">
      <data key="d0">1234910</data>
    </edge>
    <edge source="UKR" target="GBR">
      <data key="d0">4976090</data>
    </edge>
    <edge source="UKR" target="USA">
      <data key="d0">42620370</data>
    </edge>
    <edge source="UKR" target="SRB">
      <data key="d0">292300</data>
    </edge>
    <edge source="EGY" target="ARG">
      <data key="d0">6396961</data>
    </edge>
    <edge source="EGY" target="LKA">
      <data key="d0">649158</data>
    </edge>
    <edge source="EGY" target="FRA">
      <data key="d0">16552087</data>
    </edge>
    <edge source="EGY" target="PSE">
      <data key="d0">89161</data>
    </edge>
    <edge source="EGY" target="GRC">
      <data key="d0">8174617</data>
    </edge>
    <edge source="EGY" target="ISR">
      <data key="d0">196454</data>
    </edge>
    <edge source="EGY" target="ITA">
      <data key="d0">4637048</data>
    </edge>
    <edge source="EGY" target="JPN">
      <data key="d0">21618</data>
    </edge>
    <edge source="EGY" target="JOR">
      <data key="d0">3745264</data>
    </edge>
    <edge source="EGY" target="LBN">
      <data key="d0">364889</data>
    </edge>
    <edge source="EGY" target="PAK">
      <data key="d0">64101</data>
    </edge>
    <edge source="EGY" target="PRT">
      <data key="d0">469558</data>
    </edge>
    <edge source="EGY" target="ROU">
      <data key="d0">489021</data>
    </edge>
    <edge source="EGY" target="SAU">
      <data key="d0">2833395</data>
    </edge>
    <edge source="EGY" target="ESP">
      <data key="d0">1866422</data>
    </edge>
    <edge source="EGY" target="CHE">
      <data key="d0">35768</data>
    </edge>
    <edge source="EGY" target="ARE">
      <data key="d0">1170342</data>
    </edge>
    <edge source="EGY" target="TUR">
      <data key="d0">312425</data>
    </edge>
    <edge source="EGY" target="GBR">
      <data key="d0">7768014</data>
    </edge>
    <edge source="EGY" target="TZA">
      <data key="d0">216896</data>
    </edge>
    <edge source="EGY" target="USA">
      <data key="d0">19396259</data>
    </edge>
    <edge source="BWA" target="ZAF">
      <data key="d0">11793</data>
    </edge>
    <edge source="BLR" target="DZA">
      <data key="d0">977000</data>
    </edge>
    <edge source="BLR" target="BEL">
      <data key="d0">3357100</data>
    </edge>
    <edge source="BLR" target="BRA">
      <data key="d0">65415000</data>
    </edge>
    <edge source="BLR" target="BGR">
      <data key="d0">416800</data>
    </edge>
    <edge source="BLR" target="CMR">
      <data key="d0">1774400</data>
    </edge>
    <edge source="BLR" target="LKA">
      <data key="d0">961300</data>
    </edge>
    <edge source="BLR" target="CHL">
      <data key="d0">1009500</data>
    </edge>
    <edge source="BLR" target="CHN">
      <data key="d0">91185400</data>
    </edge>
    <edge source="BLR" target="COL">
      <data key="d0">4184400</data>
    </edge>
    <edge source="BLR" target="CRI">
      <data key="d0">2971900</data>
    </edge>
    <edge source="BLR" target="HRV">
      <data key="d0">12631200</data>
    </edge>
    <edge source="BLR" target="CZE">
      <data key="d0">3948700</data>
    </edge>
    <edge source="BLR" target="DNK">
      <data key="d0">2594900</data>
    </edge>
    <edge source="BLR" target="ECU">
      <data key="d0">1474400</data>
    </edge>
    <edge source="BLR" target="SLV">
      <data key="d0">1121800</data>
    </edge>
    <edge source="BLR" target="EST">
      <data key="d0">1471800</data>
    </edge>
    <edge source="BLR" target="GTM">
      <data key="d0">739000</data>
    </edge>
    <edge source="BLR" target="HUN">
      <data key="d0">29500</data>
    </edge>
    <edge source="BLR" target="IDN">
      <data key="d0">4624800</data>
    </edge>
    <edge source="BLR" target="CIV">
      <data key="d0">1566900</data>
    </edge>
    <edge source="BLR" target="JPN">
      <data key="d0">4600400</data>
    </edge>
    <edge source="BLR" target="KOR">
      <data key="d0">1689300</data>
    </edge>
    <edge source="BLR" target="LVA">
      <data key="d0">15445500</data>
    </edge>
    <edge source="BLR" target="LTU">
      <data key="d0">42060900</data>
    </edge>
    <edge source="BLR" target="MYS">
      <data key="d0">22714100</data>
    </edge>
    <edge source="BLR" target="MRT">
      <data key="d0">103600</data>
    </edge>
    <edge source="BLR" target="MEX">
      <data key="d0">1932000</data>
    </edge>
    <edge source="BLR" target="MDA">
      <data key="d0">16000</data>
    </edge>
    <edge source="BLR" target="NIC">
      <data key="d0">529200</data>
    </edge>
    <edge source="BLR" target="NOR">
      <data key="d0">19386300</data>
    </edge>
    <edge source="BLR" target="PAK">
      <data key="d0">1022700</data>
    </edge>
    <edge source="BLR" target="PER">
      <data key="d0">655200</data>
    </edge>
    <edge source="BLR" target="PHL">
      <data key="d0">1804200</data>
    </edge>
    <edge source="BLR" target="POL">
      <data key="d0">49567300</data>
    </edge>
    <edge source="BLR" target="ROU">
      <data key="d0">171600</data>
    </edge>
    <edge source="BLR" target="RUS">
      <data key="d0">17393900</data>
    </edge>
    <edge source="BLR" target="SEN">
      <data key="d0">1230000</data>
    </edge>
    <edge source="BLR" target="IND">
      <data key="d0">30543200</data>
    </edge>
    <edge source="BLR" target="SVK">
      <data key="d0">3261700</data>
    </edge>
    <edge source="BLR" target="VNM">
      <data key="d0">6474500</data>
    </edge>
    <edge source="BLR" target="ZAF">
      <data key="d0">2202100</data>
    </edge>
    <edge source="BLR" target="ZWE">
      <data key="d0">1160900</data>
    </edge>
    <edge source="BLR" target="ESP">
      <data key="d0">4188800</data>
    </edge>
    <edge source="BLR" target="SWE">
      <data key="d0">2825800</data>
    </edge>
    <edge source="BLR" target="CHE">
      <data key="d0">487700</data>
    </edge>
    <edge source="BLR" target="TUR">
      <data key="d0">5512600</data>
    </edge>
    <edge source="BLR" target="UKR">
      <data key="d0">2834400</data>
    </edge>
    <edge source="BLR" target="MKD">
      <data key="d0">585900</data>
    </edge>
    <edge source="BLR" target="USA">
      <data key="d0">25448800</data>
    </edge>
    <edge source="BLR" target="URY">
      <data key="d0">557900</data>
    </edge>
    <edge source="BLR" target="SRB">
      <data key="d0">1627800</data>
    </edge>
    <edge source="RUS" target="ALB">
      <data key="d0">1421048</data>
    </edge>
    <edge source="RUS" target="DZA">
      <data key="d0">1745625</data>
    </edge>
    <edge source="RUS" target="AZE">
      <data key="d0">931849</data>
    </edge>
    <edge source="RUS" target="ARG">
      <data key="d0">14998720</data>
    </edge>
    <edge source="RUS" target="BEL">
      <data key="d0">13980427</data>
    </edge>
    <edge source="RUS" target="BRA">
      <data key="d0">208499632</data>
    </edge>
    <edge source="RUS" target="BGR">
      <data key="d0">1082678</data>
    </edge>
    <edge source="RUS" target="CAN">
      <data key="d0">6698101</data>
    </edge>
    <edge source="RUS" target="LKA">
      <data key="d0">1095399</data>
    </edge>
    <edge source="RUS" target="CHN">
      <data key="d0">235254678</data>
    </edge>
    <edge source="RUS" target="COL">
      <data key="d0">5378746</data>
    </edge>
    <edge source="RUS" target="CRI">
      <data key="d0">1280691</data>
    </edge>
    <edge source="RUS" target="HRV">
      <data key="d0">2445191</data>
    </edge>
    <edge source="RUS" target="CZE">
      <data key="d0">6001524</data>
    </edge>
    <edge source="RUS" target="BEN">
      <data key="d0">142800</data>
    </edge>
    <edge source="RUS" target="DNK">
      <data key="d0">659017</data>
    </edge>
    <edge source="RUS" target="ECU">
      <data key="d0">6127050</data>
    </edge>
    <edge source="RUS" target="SLV">
      <data key="d0">1413945</data>
    </edge>
    <edge source="RUS" target="EST">
      <data key="d0">72845034</data>
    </edge>
    <edge source="RUS" target="FIN">
      <data key="d0">22480709</data>
    </edge>
    <edge source="RUS" target="FRA">
      <data key="d0">42116067</data>
    </edge>
    <edge source="RUS" target="GEO">
      <data key="d0">339465</data>
    </edge>
    <edge source="RUS" target="DEU">
      <data key="d0">17739307</data>
    </edge>
    <edge source="RUS" target="GRC">
      <data key="d0">2070221</data>
    </edge>
    <edge source="RUS" target="GTM">
      <data key="d0">7486755</data>
    </edge>
    <edge source="RUS" target="HND">
      <data key="d0">13039610</data>
    </edge>
    <edge source="RUS" target="HUN">
      <data key="d0">15995741</data>
    </edge>
    <edge source="RUS" target="IDN">
      <data key="d0">503924</data>
    </edge>
    <edge source="RUS" target="IRL">
      <data key="d0">766110</data>
    </edge>
    <edge source="RUS" target="ISR">
      <data key="d0">998998</data>
    </edge>
    <edge source="RUS" target="ITA">
      <data key="d0">17066092</data>
    </edge>
    <edge source="RUS" target="CIV">
      <data key="d0">1106674</data>
    </edge>
    <edge source="RUS" target="JPN">
      <data key="d0">10641</data>
    </edge>
    <edge source="RUS" target="KAZ">
      <data key="d0">6742695</data>
    </edge>
    <edge source="RUS" target="KOR">
      <data key="d0">15176841</data>
    </edge>
    <edge source="RUS" target="KGZ">
      <data key="d0">921379</data>
    </edge>
    <edge source="RUS" target="LBN">
      <data key="d0">579694</data>
    </edge>
    <edge source="RUS" target="LVA">
      <data key="d0">59375655</data>
    </edge>
    <edge source="RUS" target="LTU">
      <data key="d0">11663299</data>
    </edge>
    <edge source="RUS" target="MYS">
      <data key="d0">25147954</data>
    </edge>
    <edge source="RUS" target="MEX">
      <data key="d0">67546825</data>
    </edge>
    <edge source="RUS" target="MDA">
      <data key="d0">1240733</data>
    </edge>
    <edge source="RUS" target="MAR">
      <data key="d0">9947867</data>
    </edge>
    <edge source="RUS" target="NOR">
      <data key="d0">11444462</data>
    </edge>
    <edge source="RUS" target="PAK">
      <data key="d0">26456130</data>
    </edge>
    <edge source="RUS" target="PAN">
      <data key="d0">13553913</data>
    </edge>
    <edge source="RUS" target="PER">
      <data key="d0">15643118</data>
    </edge>
    <edge source="RUS" target="PHL">
      <data key="d0">279633</data>
    </edge>
    <edge source="RUS" target="POL">
      <data key="d0">19727805</data>
    </edge>
    <edge source="RUS" target="PRT">
      <data key="d0">330048</data>
    </edge>
    <edge source="RUS" target="ROU">
      <data key="d0">5093775</data>
    </edge>
    <edge source="RUS" target="SEN">
      <data key="d0">1852506</data>
    </edge>
    <edge source="RUS" target="IND">
      <data key="d0">92899377</data>
    </edge>
    <edge source="RUS" target="SGP">
      <data key="d0">540273</data>
    </edge>
    <edge source="RUS" target="SVK">
      <data key="d0">6486892</data>
    </edge>
    <edge source="RUS" target="VNM">
      <data key="d0">27598264</data>
    </edge>
    <edge source="RUS" target="ZAF">
      <data key="d0">3522215</data>
    </edge>
    <edge source="RUS" target="ESP">
      <data key="d0">7576920</data>
    </edge>
    <edge source="RUS" target="SWE">
      <data key="d0">510362</data>
    </edge>
    <edge source="RUS" target="CHE">
      <data key="d0">184364202</data>
    </edge>
    <edge source="RUS" target="THA">
      <data key="d0">3627945</data>
    </edge>
    <edge source="RUS" target="TUR">
      <data key="d0">75290446</data>
    </edge>
    <edge source="RUS" target="UKR">
      <data key="d0">2632784</data>
    </edge>
    <edge source="RUS" target="MKD">
      <data key="d0">526404</data>
    </edge>
    <edge source="RUS" target="EGY">
      <data key="d0">1461363</data>
    </edge>
    <edge source="RUS" target="GBR">
      <data key="d0">45660909</data>
    </edge>
    <edge source="RUS" target="USA">
      <data key="d0">68054281</data>
    </edge>
    <edge source="RUS" target="URY">
      <data key="d0">331775</data>
    </edge>
    <edge source="RUS" target="SRB">
      <data key="d0">3762420</data>
    </edge>
    <edge source="ZWE" target="MWI">
      <data key="d0">3170215</data>
    </edge>
    <edge source="ZWE" target="MOZ">
      <data key="d0">736609</data>
    </edge>
    <edge source="ZWE" target="ZAF">
      <data key="d0">138714</data>
    </edge>
    <edge source="BEN" target="FRA">
      <data key="d0">90659</data>
    </edge>
    <edge source="BEN" target="USA">
      <data key="d0">305069</data>
    </edge>
    <edge source="MWI" target="MOZ">
      <data key="d0">17090</data>
    </edge>
    <edge source="PSE" target="ISR">
      <data key="d0">712121</data>
    </edge>
    <edge source="NAM" target="ZAF">
      <data key="d0">10487</data>
    </edge>
  </graph>
</graphml>
