# Supplementary material for: Core-periphery structure in sectoral international trade networks: A new approach to an old theory
Source: PLoS One. 2020 Apr 2;15(4):e0229547. doi: 10.1371/journal.pone.0229547 (PMC7117750; doi:10.1371/journal.pone.0229547)
Supplement: S8 File — (ZIP) [file pone.0229547.s008.zip › S8_File/Networks 2000/57-PLASTICS IN PRIMARY FORM.graphml]

<?xml version='1.0' encoding='utf-8'?>
<graphml xmlns="http://graphml.graphdrawing.org/xmlns" xmlns:xsi="http://www.w3.org/2001/XMLSchema-instance" xsi:schemaLocation="http://graphml.graphdrawing.org/xmlns http://graphml.graphdrawing.org/xmlns/1.0/graphml.xsd">
  <key attr.name="weight" attr.type="long" for="edge" id="d0" />
  <graph edgedefault="directed">
    <node id="ALB" />
    <node id="GRC" />
    <node id="ITA" />
    <node id="DZA" />
    <node id="ARG" />
    <node id="FRA" />
    <node id="MAR" />
    <node id="PHL" />
    <node id="PRT" />
    <node id="ESP" />
    <node id="TUN" />
    <node id="AZE" />
    <node id="AUT" />
    <node id="CHN" />
    <node id="EST" />
    <node id="GEO" />
    <node id="DEU" />
    <node id="LVA" />
    <node id="LTU" />
    <node id="NLD" />
    <node id="RUS" />
    <node id="VNM" />
    <node id="SVN" />
    <node id="ARE" />
    <node id="TUR" />
    <node id="UKR" />
    <node id="USA" />
    <node id="AUS" />
    <node id="BEL" />
    <node id="BOL" />
    <node id="BRA" />
    <node id="CAN" />
    <node id="CHL" />
    <node id="COL" />
    <node id="CRI" />
    <node id="ECU" />
    <node id="GHA" />
    <node id="GTM" />
    <node id="HKG" />
    <node id="IDN" />
    <node id="IRL" />
    <node id="CIV" />
    <node id="JPN" />
    <node id="KOR" />
    <node id="MEX" />
    <node id="PRY" />
    <node id="PER" />
    <node id="SEN" />
    <node id="IND" />
    <node id="SGP" />
    <node id="ZAF" />
    <node id="ZWE" />
    <node id="CHE" />
    <node id="THA" />
    <node id="EGY" />
    <node id="URY" />
    <node id="LKA" />
    <node id="ISR" />
    <node id="LBN" />
    <node id="MYS" />
    <node id="MUS" />
    <node id="MOZ" />
    <node id="NZL" />
    <node id="NOR" />
    <node id="PAK" />
    <node id="SAU" />
    <node id="GBR" />
    <node id="BGR" />
    <node id="BLR" />
    <node id="HRV" />
    <node id="CZE" />
    <node id="DNK" />
    <node id="FIN" />
    <node id="HUN" />
    <node id="JOR" />
    <node id="OMN" />
    <node id="POL" />
    <node id="ROU" />
    <node id="SVK" />
    <node id="SWE" />
    <node id="MKD" />
    <node id="SRB" />
    <node id="ARM" />
    <node id="BDI" />
    <node id="CMR" />
    <node id="BEN" />
    <node id="SLV" />
    <node id="ETH" />
    <node id="GMB" />
    <node id="HND" />
    <node id="KAZ" />
    <node id="MDG" />
    <node id="MWI" />
    <node id="MRT" />
    <node id="MDA" />
    <node id="NER" />
    <node id="PAN" />
    <node id="TGO" />
    <node id="UGA" />
    <node id="TZA" />
    <node id="BFA" />
    <node id="BWA" />
    <node id="JAM" />
    <node id="NIC" />
    <node id="KHM" />
    <node id="KGZ" />
    <node id="CAF" />
    <node id="NAM" />
    <node id="PSE" />
    <edge source="ALB" target="GRC">
      <data key="d0">74718</data>
    </edge>
    <edge source="ALB" target="ITA">
      <data key="d0">30011</data>
    </edge>
    <edge source="GRC" target="ALB">
      <data key="d0">3606756</data>
    </edge>
    <edge source="GRC" target="AZE">
      <data key="d0">79480</data>
    </edge>
    <edge source="GRC" target="AUT">
      <data key="d0">2144747</data>
    </edge>
    <edge source="GRC" target="BEL">
      <data key="d0">1057562</data>
    </edge>
    <edge source="GRC" target="BOL">
      <data key="d0">18495</data>
    </edge>
    <edge source="GRC" target="BGR">
      <data key="d0">6276888</data>
    </edge>
    <edge source="GRC" target="CHN">
      <data key="d0">36315</data>
    </edge>
    <edge source="GRC" target="HRV">
      <data key="d0">27639</data>
    </edge>
    <edge source="GRC" target="CZE">
      <data key="d0">32355</data>
    </edge>
    <edge source="GRC" target="DNK">
      <data key="d0">180196</data>
    </edge>
    <edge source="GRC" target="EST">
      <data key="d0">593410</data>
    </edge>
    <edge source="GRC" target="FIN">
      <data key="d0">1493989</data>
    </edge>
    <edge source="GRC" target="FRA">
      <data key="d0">295541</data>
    </edge>
    <edge source="GRC" target="GEO">
      <data key="d0">61008</data>
    </edge>
    <edge source="GRC" target="DEU">
      <data key="d0">2211592</data>
    </edge>
    <edge source="GRC" target="HUN">
      <data key="d0">165190</data>
    </edge>
    <edge source="GRC" target="IRL">
      <data key="d0">6965474</data>
    </edge>
    <edge source="GRC" target="ISR">
      <data key="d0">1870933</data>
    </edge>
    <edge source="GRC" target="ITA">
      <data key="d0">10194576</data>
    </edge>
    <edge source="GRC" target="JOR">
      <data key="d0">70152</data>
    </edge>
    <edge source="GRC" target="KOR">
      <data key="d0">23647</data>
    </edge>
    <edge source="GRC" target="LBN">
      <data key="d0">309364</data>
    </edge>
    <edge source="GRC" target="LTU">
      <data key="d0">22971</data>
    </edge>
    <edge source="GRC" target="MWI">
      <data key="d0">21581</data>
    </edge>
    <edge source="GRC" target="MAR">
      <data key="d0">247095</data>
    </edge>
    <edge source="GRC" target="NLD">
      <data key="d0">1301559</data>
    </edge>
    <edge source="GRC" target="NOR">
      <data key="d0">191517</data>
    </edge>
    <edge source="GRC" target="POL">
      <data key="d0">260912</data>
    </edge>
    <edge source="GRC" target="ROU">
      <data key="d0">6247105</data>
    </edge>
    <edge source="GRC" target="RUS">
      <data key="d0">1049434</data>
    </edge>
    <edge source="GRC" target="SAU">
      <data key="d0">342127</data>
    </edge>
    <edge source="GRC" target="IND">
      <data key="d0">16070</data>
    </edge>
    <edge source="GRC" target="SGP">
      <data key="d0">106507</data>
    </edge>
    <edge source="GRC" target="SVN">
      <data key="d0">137471</data>
    </edge>
    <edge source="GRC" target="ESP">
      <data key="d0">948822</data>
    </edge>
    <edge source="GRC" target="CHE">
      <data key="d0">238762</data>
    </edge>
    <edge source="GRC" target="ARE">
      <data key="d0">53234</data>
    </edge>
    <edge source="GRC" target="TUR">
      <data key="d0">17481059</data>
    </edge>
    <edge source="GRC" target="UKR">
      <data key="d0">42224</data>
    </edge>
    <edge source="GRC" target="MKD">
      <data key="d0">2267668</data>
    </edge>
    <edge source="GRC" target="EGY">
      <data key="d0">4216233</data>
    </edge>
    <edge source="GRC" target="GBR">
      <data key="d0">849942</data>
    </edge>
    <edge source="GRC" target="USA">
      <data key="d0">32518</data>
    </edge>
    <edge source="GRC" target="URY">
      <data key="d0">32224</data>
    </edge>
    <edge source="GRC" target="SRB">
      <data key="d0">7807698</data>
    </edge>
    <edge source="ITA" target="ALB">
      <data key="d0">1443387</data>
    </edge>
    <edge source="ITA" target="DZA">
      <data key="d0">9854857</data>
    </edge>
    <edge source="ITA" target="ARG">
      <data key="d0">6335962</data>
    </edge>
    <edge source="ITA" target="AUS">
      <data key="d0">6420886</data>
    </edge>
    <edge source="ITA" target="AUT">
      <data key="d0">82625617</data>
    </edge>
    <edge source="ITA" target="ARM">
      <data key="d0">66939</data>
    </edge>
    <edge source="ITA" target="BEL">
      <data key="d0">97311187</data>
    </edge>
    <edge source="ITA" target="BOL">
      <data key="d0">46859</data>
    </edge>
    <edge source="ITA" target="BRA">
      <data key="d0">26707383</data>
    </edge>
    <edge source="ITA" target="BGR">
      <data key="d0">5406193</data>
    </edge>
    <edge source="ITA" target="BLR">
      <data key="d0">700522</data>
    </edge>
    <edge source="ITA" target="CMR">
      <data key="d0">1717875</data>
    </edge>
    <edge source="ITA" target="CAN">
      <data key="d0">10046534</data>
    </edge>
    <edge source="ITA" target="LKA">
      <data key="d0">543601</data>
    </edge>
    <edge source="ITA" target="CHL">
      <data key="d0">6682343</data>
    </edge>
    <edge source="ITA" target="CHN">
      <data key="d0">24546246</data>
    </edge>
    <edge source="ITA" target="COL">
      <data key="d0">5389349</data>
    </edge>
    <edge source="ITA" target="CRI">
      <data key="d0">1114568</data>
    </edge>
    <edge source="ITA" target="HRV">
      <data key="d0">14060591</data>
    </edge>
    <edge source="ITA" target="CZE">
      <data key="d0">28705317</data>
    </edge>
    <edge source="ITA" target="BEN">
      <data key="d0">80478</data>
    </edge>
    <edge source="ITA" target="DNK">
      <data key="d0">17188290</data>
    </edge>
    <edge source="ITA" target="ECU">
      <data key="d0">308573</data>
    </edge>
    <edge source="ITA" target="SLV">
      <data key="d0">131786</data>
    </edge>
    <edge source="ITA" target="ETH">
      <data key="d0">4220715</data>
    </edge>
    <edge source="ITA" target="EST">
      <data key="d0">2272006</data>
    </edge>
    <edge source="ITA" target="FIN">
      <data key="d0">11144252</data>
    </edge>
    <edge source="ITA" target="FRA">
      <data key="d0">428211619</data>
    </edge>
    <edge source="ITA" target="GEO">
      <data key="d0">1394003</data>
    </edge>
    <edge source="ITA" target="GMB">
      <data key="d0">11946</data>
    </edge>
    <edge source="ITA" target="DEU">
      <data key="d0">548786431</data>
    </edge>
    <edge source="ITA" target="GHA">
      <data key="d0">768725</data>
    </edge>
    <edge source="ITA" target="GRC">
      <data key="d0">124846894</data>
    </edge>
    <edge source="ITA" target="GTM">
      <data key="d0">2186465</data>
    </edge>
    <edge source="ITA" target="HND">
      <data key="d0">16037</data>
    </edge>
    <edge source="ITA" target="HKG">
      <data key="d0">24801682</data>
    </edge>
    <edge source="ITA" target="HUN">
      <data key="d0">32217623</data>
    </edge>
    <edge source="ITA" target="IDN">
      <data key="d0">7688697</data>
    </edge>
    <edge source="ITA" target="IRL">
      <data key="d0">11908526</data>
    </edge>
    <edge source="ITA" target="ISR">
      <data key="d0">26635584</data>
    </edge>
    <edge source="ITA" target="CIV">
      <data key="d0">4999384</data>
    </edge>
    <edge source="ITA" target="JPN">
      <data key="d0">46374647</data>
    </edge>
    <edge source="ITA" target="KAZ">
      <data key="d0">51638</data>
    </edge>
    <edge source="ITA" target="JOR">
      <data key="d0">2700315</data>
    </edge>
    <edge source="ITA" target="KOR">
      <data key="d0">23200904</data>
    </edge>
    <edge source="ITA" target="LBN">
      <data key="d0">9076010</data>
    </edge>
    <edge source="ITA" target="LVA">
      <data key="d0">469871</data>
    </edge>
    <edge source="ITA" target="LTU">
      <data key="d0">790036</data>
    </edge>
    <edge source="ITA" target="MDG">
      <data key="d0">268918</data>
    </edge>
    <edge source="ITA" target="MWI">
      <data key="d0">36782</data>
    </edge>
    <edge source="ITA" target="MYS">
      <data key="d0">5840460</data>
    </edge>
    <edge source="ITA" target="MUS">
      <data key="d0">274888</data>
    </edge>
    <edge source="ITA" target="MEX">
      <data key="d0">14248995</data>
    </edge>
    <edge source="ITA" target="MDA">
      <data key="d0">962822</data>
    </edge>
    <edge source="ITA" target="MAR">
      <data key="d0">10429134</data>
    </edge>
    <edge source="ITA" target="OMN">
      <data key="d0">462373</data>
    </edge>
    <edge source="ITA" target="NAM">
      <data key="d0">48060</data>
    </edge>
    <edge source="ITA" target="NLD">
      <data key="d0">64623344</data>
    </edge>
    <edge source="ITA" target="NZL">
      <data key="d0">998400</data>
    </edge>
    <edge source="ITA" target="NER">
      <data key="d0">31365</data>
    </edge>
    <edge source="ITA" target="NOR">
      <data key="d0">2584668</data>
    </edge>
    <edge source="ITA" target="PAK">
      <data key="d0">5317242</data>
    </edge>
    <edge source="ITA" target="PAN">
      <data key="d0">34232</data>
    </edge>
    <edge source="ITA" target="PRY">
      <data key="d0">117126</data>
    </edge>
    <edge source="ITA" target="PER">
      <data key="d0">809688</data>
    </edge>
    <edge source="ITA" target="PHL">
      <data key="d0">845884</data>
    </edge>
    <edge source="ITA" target="POL">
      <data key="d0">37033023</data>
    </edge>
    <edge source="ITA" target="PRT">
      <data key="d0">32019011</data>
    </edge>
    <edge source="ITA" target="ROU">
      <data key="d0">18026690</data>
    </edge>
    <edge source="ITA" target="RUS">
      <data key="d0">5775343</data>
    </edge>
    <edge source="ITA" target="SAU">
      <data key="d0">16248807</data>
    </edge>
    <edge source="ITA" target="SEN">
      <data key="d0">579347</data>
    </edge>
    <edge source="ITA" target="IND">
      <data key="d0">13094777</data>
    </edge>
    <edge source="ITA" target="SGP">
      <data key="d0">10819297</data>
    </edge>
    <edge source="ITA" target="SVK">
      <data key="d0">14372845</data>
    </edge>
    <edge source="ITA" target="VNM">
      <data key="d0">4115641</data>
    </edge>
    <edge source="ITA" target="SVN">
      <data key="d0">37629271</data>
    </edge>
    <edge source="ITA" target="ZAF">
      <data key="d0">9682015</data>
    </edge>
    <edge source="ITA" target="ZWE">
      <data key="d0">165947</data>
    </edge>
    <edge source="ITA" target="ESP">
      <data key="d0">225378967</data>
    </edge>
    <edge source="ITA" target="SWE">
      <data key="d0">20737003</data>
    </edge>
    <edge source="ITA" target="CHE">
      <data key="d0">120633667</data>
    </edge>
    <edge source="ITA" target="THA">
      <data key="d0">10047656</data>
    </edge>
    <edge source="ITA" target="TGO">
      <data key="d0">137447</data>
    </edge>
    <edge source="ITA" target="ARE">
      <data key="d0">9611694</data>
    </edge>
    <edge source="ITA" target="TUN">
      <data key="d0">32020459</data>
    </edge>
    <edge source="ITA" target="TUR">
      <data key="d0">150714986</data>
    </edge>
    <edge source="ITA" target="UGA">
      <data key="d0">231877</data>
    </edge>
    <edge source="ITA" target="UKR">
      <data key="d0">4598797</data>
    </edge>
    <edge source="ITA" target="MKD">
      <data key="d0">2363787</data>
    </edge>
    <edge source="ITA" target="EGY">
      <data key="d0">37726235</data>
    </edge>
    <edge source="ITA" target="GBR">
      <data key="d0">174262030</data>
    </edge>
    <edge source="ITA" target="TZA">
      <data key="d0">1741864</data>
    </edge>
    <edge source="ITA" target="USA">
      <data key="d0">115725196</data>
    </edge>
    <edge source="ITA" target="BFA">
      <data key="d0">14842</data>
    </edge>
    <edge source="ITA" target="URY">
      <data key="d0">811475</data>
    </edge>
    <edge source="ITA" target="SRB">
      <data key="d0">12069184</data>
    </edge>
    <edge source="DZA" target="ARG">
      <data key="d0">45833</data>
    </edge>
    <edge source="DZA" target="FRA">
      <data key="d0">55663</data>
    </edge>
    <edge source="DZA" target="MAR">
      <data key="d0">34036</data>
    </edge>
    <edge source="DZA" target="PHL">
      <data key="d0">21127</data>
    </edge>
    <edge source="DZA" target="PRT">
      <data key="d0">11046</data>
    </edge>
    <edge source="DZA" target="ESP">
      <data key="d0">25640</data>
    </edge>
    <edge source="DZA" target="TUN">
      <data key="d0">109141</data>
    </edge>
    <edge source="ARG" target="AUS">
      <data key="d0">348572</data>
    </edge>
    <edge source="ARG" target="BEL">
      <data key="d0">902125</data>
    </edge>
    <edge source="ARG" target="BOL">
      <data key="d0">4702137</data>
    </edge>
    <edge source="ARG" target="BRA">
      <data key="d0">205289144</data>
    </edge>
    <edge source="ARG" target="CAN">
      <data key="d0">4440634</data>
    </edge>
    <edge source="ARG" target="CHL">
      <data key="d0">46449563</data>
    </edge>
    <edge source="ARG" target="CHN">
      <data key="d0">5398538</data>
    </edge>
    <edge source="ARG" target="COL">
      <data key="d0">1007313</data>
    </edge>
    <edge source="ARG" target="CRI">
      <data key="d0">51170</data>
    </edge>
    <edge source="ARG" target="ECU">
      <data key="d0">2092460</data>
    </edge>
    <edge source="ARG" target="FRA">
      <data key="d0">3646301</data>
    </edge>
    <edge source="ARG" target="DEU">
      <data key="d0">57081</data>
    </edge>
    <edge source="ARG" target="GHA">
      <data key="d0">642688</data>
    </edge>
    <edge source="ARG" target="GTM">
      <data key="d0">10182</data>
    </edge>
    <edge source="ARG" target="HKG">
      <data key="d0">2300033</data>
    </edge>
    <edge source="ARG" target="IDN">
      <data key="d0">782200</data>
    </edge>
    <edge source="ARG" target="IRL">
      <data key="d0">244426</data>
    </edge>
    <edge source="ARG" target="ITA">
      <data key="d0">252222</data>
    </edge>
    <edge source="ARG" target="CIV">
      <data key="d0">566543</data>
    </edge>
    <edge source="ARG" target="JPN">
      <data key="d0">18906</data>
    </edge>
    <edge source="ARG" target="KOR">
      <data key="d0">405230</data>
    </edge>
    <edge source="ARG" target="MEX">
      <data key="d0">263021</data>
    </edge>
    <edge source="ARG" target="MAR">
      <data key="d0">158618</data>
    </edge>
    <edge source="ARG" target="NLD">
      <data key="d0">10576</data>
    </edge>
    <edge source="ARG" target="PRY">
      <data key="d0">12097150</data>
    </edge>
    <edge source="ARG" target="PER">
      <data key="d0">4044924</data>
    </edge>
    <edge source="ARG" target="SEN">
      <data key="d0">33612</data>
    </edge>
    <edge source="ARG" target="IND">
      <data key="d0">49053</data>
    </edge>
    <edge source="ARG" target="SGP">
      <data key="d0">112379</data>
    </edge>
    <edge source="ARG" target="ZAF">
      <data key="d0">1665240</data>
    </edge>
    <edge source="ARG" target="ZWE">
      <data key="d0">1477368</data>
    </edge>
    <edge source="ARG" target="ESP">
      <data key="d0">445325</data>
    </edge>
    <edge source="ARG" target="CHE">
      <data key="d0">485875</data>
    </edge>
    <edge source="ARG" target="THA">
      <data key="d0">11387</data>
    </edge>
    <edge source="ARG" target="TUR">
      <data key="d0">490615</data>
    </edge>
    <edge source="ARG" target="EGY">
      <data key="d0">249462</data>
    </edge>
    <edge source="ARG" target="USA">
      <data key="d0">17274671</data>
    </edge>
    <edge source="ARG" target="URY">
      <data key="d0">25684605</data>
    </edge>
    <edge source="FRA" target="ALB">
      <data key="d0">44103</data>
    </edge>
    <edge source="FRA" target="DZA">
      <data key="d0">22200314</data>
    </edge>
    <edge source="FRA" target="AZE">
      <data key="d0">26546</data>
    </edge>
    <edge source="FRA" target="ARG">
      <data key="d0">5213970</data>
    </edge>
    <edge source="FRA" target="AUS">
      <data key="d0">10596064</data>
    </edge>
    <edge source="FRA" target="AUT">
      <data key="d0">66242078</data>
    </edge>
    <edge source="FRA" target="BEL">
      <data key="d0">587516706</data>
    </edge>
    <edge source="FRA" target="BOL">
      <data key="d0">1014366</data>
    </edge>
    <edge source="FRA" target="BRA">
      <data key="d0">17989754</data>
    </edge>
    <edge source="FRA" target="BGR">
      <data key="d0">3467693</data>
    </edge>
    <edge source="FRA" target="BLR">
      <data key="d0">1218587</data>
    </edge>
    <edge source="FRA" target="CMR">
      <data key="d0">5477463</data>
    </edge>
    <edge source="FRA" target="CAN">
      <data key="d0">8903581</data>
    </edge>
    <edge source="FRA" target="CAF">
      <data key="d0">39046</data>
    </edge>
    <edge source="FRA" target="LKA">
      <data key="d0">514346</data>
    </edge>
    <edge source="FRA" target="CHL">
      <data key="d0">5329845</data>
    </edge>
    <edge source="FRA" target="CHN">
      <data key="d0">38494917</data>
    </edge>
    <edge source="FRA" target="COL">
      <data key="d0">2821740</data>
    </edge>
    <edge source="FRA" target="CRI">
      <data key="d0">206469</data>
    </edge>
    <edge source="FRA" target="HRV">
      <data key="d0">5799807</data>
    </edge>
    <edge source="FRA" target="CZE">
      <data key="d0">24495910</data>
    </edge>
    <edge source="FRA" target="BEN">
      <data key="d0">301978</data>
    </edge>
    <edge source="FRA" target="DNK">
      <data key="d0">41046843</data>
    </edge>
    <edge source="FRA" target="ECU">
      <data key="d0">940908</data>
    </edge>
    <edge source="FRA" target="SLV">
      <data key="d0">485272</data>
    </edge>
    <edge source="FRA" target="ETH">
      <data key="d0">1357357</data>
    </edge>
    <edge source="FRA" target="EST">
      <data key="d0">715759</data>
    </edge>
    <edge source="FRA" target="FIN">
      <data key="d0">28320218</data>
    </edge>
    <edge source="FRA" target="GEO">
      <data key="d0">25422</data>
    </edge>
    <edge source="FRA" target="GMB">
      <data key="d0">141157</data>
    </edge>
    <edge source="FRA" target="DEU">
      <data key="d0">987414637</data>
    </edge>
    <edge source="FRA" target="GHA">
      <data key="d0">1242465</data>
    </edge>
    <edge source="FRA" target="GRC">
      <data key="d0">46002797</data>
    </edge>
    <edge source="FRA" target="GTM">
      <data key="d0">937116</data>
    </edge>
    <edge source="FRA" target="HND">
      <data key="d0">763232</data>
    </edge>
    <edge source="FRA" target="HKG">
      <data key="d0">26497814</data>
    </edge>
    <edge source="FRA" target="HUN">
      <data key="d0">14277810</data>
    </edge>
    <edge source="FRA" target="IDN">
      <data key="d0">6601524</data>
    </edge>
    <edge source="FRA" target="IRL">
      <data key="d0">30150908</data>
    </edge>
    <edge source="FRA" target="ISR">
      <data key="d0">25303385</data>
    </edge>
    <edge source="FRA" target="ITA">
      <data key="d0">857516537</data>
    </edge>
    <edge source="FRA" target="CIV">
      <data key="d0">8374207</data>
    </edge>
    <edge source="FRA" target="JAM">
      <data key="d0">278944</data>
    </edge>
    <edge source="FRA" target="JPN">
      <data key="d0">25581908</data>
    </edge>
    <edge source="FRA" target="KAZ">
      <data key="d0">26827</data>
    </edge>
    <edge source="FRA" target="JOR">
      <data key="d0">2187305</data>
    </edge>
    <edge source="FRA" target="KOR">
      <data key="d0">14207302</data>
    </edge>
    <edge source="FRA" target="LBN">
      <data key="d0">4732911</data>
    </edge>
    <edge source="FRA" target="LVA">
      <data key="d0">497632</data>
    </edge>
    <edge source="FRA" target="LTU">
      <data key="d0">593282</data>
    </edge>
    <edge source="FRA" target="MDG">
      <data key="d0">2195030</data>
    </edge>
    <edge source="FRA" target="MWI">
      <data key="d0">160400</data>
    </edge>
    <edge source="FRA" target="MYS">
      <data key="d0">4044401</data>
    </edge>
    <edge source="FRA" target="MRT">
      <data key="d0">557887</data>
    </edge>
    <edge source="FRA" target="MUS">
      <data key="d0">720674</data>
    </edge>
    <edge source="FRA" target="MEX">
      <data key="d0">14479504</data>
    </edge>
    <edge source="FRA" target="MDA">
      <data key="d0">356896</data>
    </edge>
    <edge source="FRA" target="MAR">
      <data key="d0">24318375</data>
    </edge>
    <edge source="FRA" target="OMN">
      <data key="d0">739074</data>
    </edge>
    <edge source="FRA" target="NAM">
      <data key="d0">26265</data>
    </edge>
    <edge source="FRA" target="NLD">
      <data key="d0">315502328</data>
    </edge>
    <edge source="FRA" target="NZL">
      <data key="d0">1064508</data>
    </edge>
    <edge source="FRA" target="NER">
      <data key="d0">300995</data>
    </edge>
    <edge source="FRA" target="NOR">
      <data key="d0">13629891</data>
    </edge>
    <edge source="FRA" target="PAK">
      <data key="d0">3987236</data>
    </edge>
    <edge source="FRA" target="PAN">
      <data key="d0">380212</data>
    </edge>
    <edge source="FRA" target="PRY">
      <data key="d0">33569</data>
    </edge>
    <edge source="FRA" target="PER">
      <data key="d0">2273123</data>
    </edge>
    <edge source="FRA" target="PHL">
      <data key="d0">4696112</data>
    </edge>
    <edge source="FRA" target="POL">
      <data key="d0">63626807</data>
    </edge>
    <edge source="FRA" target="PRT">
      <data key="d0">49653503</data>
    </edge>
    <edge source="FRA" target="ROU">
      <data key="d0">3666577</data>
    </edge>
    <edge source="FRA" target="RUS">
      <data key="d0">16143755</data>
    </edge>
    <edge source="FRA" target="SAU">
      <data key="d0">10218802</data>
    </edge>
    <edge source="FRA" target="SEN">
      <data key="d0">6840860</data>
    </edge>
    <edge source="FRA" target="IND">
      <data key="d0">6441265</data>
    </edge>
    <edge source="FRA" target="SGP">
      <data key="d0">9322840</data>
    </edge>
    <edge source="FRA" target="SVK">
      <data key="d0">9373403</data>
    </edge>
    <edge source="FRA" target="VNM">
      <data key="d0">3011074</data>
    </edge>
    <edge source="FRA" target="SVN">
      <data key="d0">7070082</data>
    </edge>
    <edge source="FRA" target="ZAF">
      <data key="d0">11515763</data>
    </edge>
    <edge source="FRA" target="ZWE">
      <data key="d0">616457</data>
    </edge>
    <edge source="FRA" target="ESP">
      <data key="d0">413978824</data>
    </edge>
    <edge source="FRA" target="SWE">
      <data key="d0">54283180</data>
    </edge>
    <edge source="FRA" target="CHE">
      <data key="d0">103083980</data>
    </edge>
    <edge source="FRA" target="THA">
      <data key="d0">6672454</data>
    </edge>
    <edge source="FRA" target="TGO">
      <data key="d0">114049</data>
    </edge>
    <edge source="FRA" target="ARE">
      <data key="d0">7457036</data>
    </edge>
    <edge source="FRA" target="TUN">
      <data key="d0">19997839</data>
    </edge>
    <edge source="FRA" target="TUR">
      <data key="d0">90157628</data>
    </edge>
    <edge source="FRA" target="UGA">
      <data key="d0">845820</data>
    </edge>
    <edge source="FRA" target="UKR">
      <data key="d0">2524257</data>
    </edge>
    <edge source="FRA" target="MKD">
      <data key="d0">374874</data>
    </edge>
    <edge source="FRA" target="EGY">
      <data key="d0">14024289</data>
    </edge>
    <edge source="FRA" target="GBR">
      <data key="d0">484737232</data>
    </edge>
    <edge source="FRA" target="TZA">
      <data key="d0">1343171</data>
    </edge>
    <edge source="FRA" target="USA">
      <data key="d0">66241236</data>
    </edge>
    <edge source="FRA" target="BFA">
      <data key="d0">820398</data>
    </edge>
    <edge source="FRA" target="URY">
      <data key="d0">984449</data>
    </edge>
    <edge source="FRA" target="SRB">
      <data key="d0">1835466</data>
    </edge>
    <edge source="MAR" target="DZA">
      <data key="d0">184279</data>
    </edge>
    <edge source="MAR" target="BEL">
      <data key="d0">20432</data>
    </edge>
    <edge source="MAR" target="CMR">
      <data key="d0">13632</data>
    </edge>
    <edge source="MAR" target="FRA">
      <data key="d0">241162</data>
    </edge>
    <edge source="MAR" target="DEU">
      <data key="d0">77565</data>
    </edge>
    <edge source="MAR" target="GRC">
      <data key="d0">368792</data>
    </edge>
    <edge source="MAR" target="HKG">
      <data key="d0">143989</data>
    </edge>
    <edge source="MAR" target="ITA">
      <data key="d0">248505</data>
    </edge>
    <edge source="MAR" target="CIV">
      <data key="d0">314850</data>
    </edge>
    <edge source="MAR" target="KOR">
      <data key="d0">14149</data>
    </edge>
    <edge source="MAR" target="MDG">
      <data key="d0">24032</data>
    </edge>
    <edge source="MAR" target="PRT">
      <data key="d0">1032838</data>
    </edge>
    <edge source="MAR" target="SEN">
      <data key="d0">578902</data>
    </edge>
    <edge source="MAR" target="ESP">
      <data key="d0">3375093</data>
    </edge>
    <edge source="MAR" target="TUN">
      <data key="d0">1220891</data>
    </edge>
    <edge source="MAR" target="EGY">
      <data key="d0">77517</data>
    </edge>
    <edge source="PHL" target="AUS">
      <data key="d0">139922</data>
    </edge>
    <edge source="PHL" target="BEL">
      <data key="d0">60641</data>
    </edge>
    <edge source="PHL" target="LKA">
      <data key="d0">29214</data>
    </edge>
    <edge source="PHL" target="CHN">
      <data key="d0">6340110</data>
    </edge>
    <edge source="PHL" target="DEU">
      <data key="d0">105267</data>
    </edge>
    <edge source="PHL" target="HKG">
      <data key="d0">9947152</data>
    </edge>
    <edge source="PHL" target="IDN">
      <data key="d0">830610</data>
    </edge>
    <edge source="PHL" target="IRL">
      <data key="d0">32000</data>
    </edge>
    <edge source="PHL" target="ISR">
      <data key="d0">148838</data>
    </edge>
    <edge source="PHL" target="CIV">
      <data key="d0">10560</data>
    </edge>
    <edge source="PHL" target="JPN">
      <data key="d0">3021555</data>
    </edge>
    <edge source="PHL" target="KOR">
      <data key="d0">1166572</data>
    </edge>
    <edge source="PHL" target="MYS">
      <data key="d0">663499</data>
    </edge>
    <edge source="PHL" target="NLD">
      <data key="d0">21246</data>
    </edge>
    <edge source="PHL" target="NZL">
      <data key="d0">143720</data>
    </edge>
    <edge source="PHL" target="PAK">
      <data key="d0">23984</data>
    </edge>
    <edge source="PHL" target="IND">
      <data key="d0">220435</data>
    </edge>
    <edge source="PHL" target="SGP">
      <data key="d0">2080873</data>
    </edge>
    <edge source="PHL" target="VNM">
      <data key="d0">976460</data>
    </edge>
    <edge source="PHL" target="ZAF">
      <data key="d0">51788</data>
    </edge>
    <edge source="PHL" target="THA">
      <data key="d0">3658439</data>
    </edge>
    <edge source="PHL" target="ARE">
      <data key="d0">51706</data>
    </edge>
    <edge source="PHL" target="TZA">
      <data key="d0">442675</data>
    </edge>
    <edge source="PHL" target="USA">
      <data key="d0">348148</data>
    </edge>
    <edge source="PRT" target="DZA">
      <data key="d0">75501</data>
    </edge>
    <edge source="PRT" target="ARG">
      <data key="d0">58223</data>
    </edge>
    <edge source="PRT" target="AUS">
      <data key="d0">285195</data>
    </edge>
    <edge source="PRT" target="AUT">
      <data key="d0">1383206</data>
    </edge>
    <edge source="PRT" target="BEL">
      <data key="d0">9386238</data>
    </edge>
    <edge source="PRT" target="BRA">
      <data key="d0">5586918</data>
    </edge>
    <edge source="PRT" target="CAN">
      <data key="d0">37669</data>
    </edge>
    <edge source="PRT" target="CAF">
      <data key="d0">72649</data>
    </edge>
    <edge source="PRT" target="LKA">
      <data key="d0">106761</data>
    </edge>
    <edge source="PRT" target="CHL">
      <data key="d0">3498718</data>
    </edge>
    <edge source="PRT" target="CHN">
      <data key="d0">868042</data>
    </edge>
    <edge source="PRT" target="COL">
      <data key="d0">179526</data>
    </edge>
    <edge source="PRT" target="HRV">
      <data key="d0">42792</data>
    </edge>
    <edge source="PRT" target="CZE">
      <data key="d0">79938</data>
    </edge>
    <edge source="PRT" target="BEN">
      <data key="d0">44991</data>
    </edge>
    <edge source="PRT" target="DNK">
      <data key="d0">2103840</data>
    </edge>
    <edge source="PRT" target="FIN">
      <data key="d0">66080</data>
    </edge>
    <edge source="PRT" target="FRA">
      <data key="d0">7171484</data>
    </edge>
    <edge source="PRT" target="DEU">
      <data key="d0">10790033</data>
    </edge>
    <edge source="PRT" target="GHA">
      <data key="d0">321091</data>
    </edge>
    <edge source="PRT" target="GRC">
      <data key="d0">1596259</data>
    </edge>
    <edge source="PRT" target="HKG">
      <data key="d0">1193661</data>
    </edge>
    <edge source="PRT" target="ISR">
      <data key="d0">1133234</data>
    </edge>
    <edge source="PRT" target="ITA">
      <data key="d0">21877592</data>
    </edge>
    <edge source="PRT" target="CIV">
      <data key="d0">1061155</data>
    </edge>
    <edge source="PRT" target="KOR">
      <data key="d0">39830</data>
    </edge>
    <edge source="PRT" target="LBN">
      <data key="d0">72286</data>
    </edge>
    <edge source="PRT" target="MYS">
      <data key="d0">69941</data>
    </edge>
    <edge source="PRT" target="MRT">
      <data key="d0">35614</data>
    </edge>
    <edge source="PRT" target="MAR">
      <data key="d0">3274310</data>
    </edge>
    <edge source="PRT" target="MOZ">
      <data key="d0">753444</data>
    </edge>
    <edge source="PRT" target="NAM">
      <data key="d0">64910</data>
    </edge>
    <edge source="PRT" target="NLD">
      <data key="d0">4941505</data>
    </edge>
    <edge source="PRT" target="NZL">
      <data key="d0">94012</data>
    </edge>
    <edge source="PRT" target="NOR">
      <data key="d0">319304</data>
    </edge>
    <edge source="PRT" target="PRY">
      <data key="d0">55607</data>
    </edge>
    <edge source="PRT" target="POL">
      <data key="d0">210978</data>
    </edge>
    <edge source="PRT" target="ROU">
      <data key="d0">18766</data>
    </edge>
    <edge source="PRT" target="RUS">
      <data key="d0">45675</data>
    </edge>
    <edge source="PRT" target="SAU">
      <data key="d0">1031018</data>
    </edge>
    <edge source="PRT" target="SEN">
      <data key="d0">708912</data>
    </edge>
    <edge source="PRT" target="IND">
      <data key="d0">556713</data>
    </edge>
    <edge source="PRT" target="SGP">
      <data key="d0">24295</data>
    </edge>
    <edge source="PRT" target="SVK">
      <data key="d0">18781</data>
    </edge>
    <edge source="PRT" target="SVN">
      <data key="d0">26357</data>
    </edge>
    <edge source="PRT" target="ZAF">
      <data key="d0">1539881</data>
    </edge>
    <edge source="PRT" target="ZWE">
      <data key="d0">377975</data>
    </edge>
    <edge source="PRT" target="ESP">
      <data key="d0">121589358</data>
    </edge>
    <edge source="PRT" target="SWE">
      <data key="d0">2284359</data>
    </edge>
    <edge source="PRT" target="CHE">
      <data key="d0">3330548</data>
    </edge>
    <edge source="PRT" target="THA">
      <data key="d0">361954</data>
    </edge>
    <edge source="PRT" target="ARE">
      <data key="d0">637428</data>
    </edge>
    <edge source="PRT" target="TUN">
      <data key="d0">1186648</data>
    </edge>
    <edge source="PRT" target="TUR">
      <data key="d0">7072237</data>
    </edge>
    <edge source="PRT" target="EGY">
      <data key="d0">1576375</data>
    </edge>
    <edge source="PRT" target="GBR">
      <data key="d0">8227325</data>
    </edge>
    <edge source="PRT" target="USA">
      <data key="d0">839412</data>
    </edge>
    <edge source="ESP" target="DZA">
      <data key="d0">32345123</data>
    </edge>
    <edge source="ESP" target="ARG">
      <data key="d0">10452988</data>
    </edge>
    <edge source="ESP" target="AUS">
      <data key="d0">2422225</data>
    </edge>
    <edge source="ESP" target="AUT">
      <data key="d0">30980574</data>
    </edge>
    <edge source="ESP" target="BEL">
      <data key="d0">72748451</data>
    </edge>
    <edge source="ESP" target="BOL">
      <data key="d0">314788</data>
    </edge>
    <edge source="ESP" target="BRA">
      <data key="d0">17398640</data>
    </edge>
    <edge source="ESP" target="BGR">
      <data key="d0">1171743</data>
    </edge>
    <edge source="ESP" target="BLR">
      <data key="d0">103390</data>
    </edge>
    <edge source="ESP" target="CMR">
      <data key="d0">407700</data>
    </edge>
    <edge source="ESP" target="CAN">
      <data key="d0">4088416</data>
    </edge>
    <edge source="ESP" target="LKA">
      <data key="d0">243518</data>
    </edge>
    <edge source="ESP" target="CHL">
      <data key="d0">3988842</data>
    </edge>
    <edge source="ESP" target="CHN">
      <data key="d0">25086530</data>
    </edge>
    <edge source="ESP" target="COL">
      <data key="d0">5958383</data>
    </edge>
    <edge source="ESP" target="CRI">
      <data key="d0">473641</data>
    </edge>
    <edge source="ESP" target="HRV">
      <data key="d0">126352</data>
    </edge>
    <edge source="ESP" target="CZE">
      <data key="d0">5132608</data>
    </edge>
    <edge source="ESP" target="BEN">
      <data key="d0">150802</data>
    </edge>
    <edge source="ESP" target="DNK">
      <data key="d0">6492956</data>
    </edge>
    <edge source="ESP" target="ECU">
      <data key="d0">3143996</data>
    </edge>
    <edge source="ESP" target="SLV">
      <data key="d0">331407</data>
    </edge>
    <edge source="ESP" target="ETH">
      <data key="d0">81830</data>
    </edge>
    <edge source="ESP" target="FIN">
      <data key="d0">12421611</data>
    </edge>
    <edge source="ESP" target="FRA">
      <data key="d0">281287975</data>
    </edge>
    <edge source="ESP" target="DEU">
      <data key="d0">260743860</data>
    </edge>
    <edge source="ESP" target="GHA">
      <data key="d0">641062</data>
    </edge>
    <edge source="ESP" target="GRC">
      <data key="d0">16456730</data>
    </edge>
    <edge source="ESP" target="GTM">
      <data key="d0">281044</data>
    </edge>
    <edge source="ESP" target="HND">
      <data key="d0">141479</data>
    </edge>
    <edge source="ESP" target="HKG">
      <data key="d0">47316692</data>
    </edge>
    <edge source="ESP" target="HUN">
      <data key="d0">7980091</data>
    </edge>
    <edge source="ESP" target="IDN">
      <data key="d0">2189533</data>
    </edge>
    <edge source="ESP" target="IRL">
      <data key="d0">9795848</data>
    </edge>
    <edge source="ESP" target="ISR">
      <data key="d0">13407749</data>
    </edge>
    <edge source="ESP" target="ITA">
      <data key="d0">305293889</data>
    </edge>
    <edge source="ESP" target="CIV">
      <data key="d0">2478217</data>
    </edge>
    <edge source="ESP" target="JAM">
      <data key="d0">50282</data>
    </edge>
    <edge source="ESP" target="JPN">
      <data key="d0">33479326</data>
    </edge>
    <edge source="ESP" target="KAZ">
      <data key="d0">151867</data>
    </edge>
    <edge source="ESP" target="JOR">
      <data key="d0">1657523</data>
    </edge>
    <edge source="ESP" target="KOR">
      <data key="d0">7260812</data>
    </edge>
    <edge source="ESP" target="LBN">
      <data key="d0">1742502</data>
    </edge>
    <edge source="ESP" target="LVA">
      <data key="d0">99686</data>
    </edge>
    <edge source="ESP" target="LTU">
      <data key="d0">382227</data>
    </edge>
    <edge source="ESP" target="MDG">
      <data key="d0">374653</data>
    </edge>
    <edge source="ESP" target="MYS">
      <data key="d0">4817026</data>
    </edge>
    <edge source="ESP" target="MRT">
      <data key="d0">262429</data>
    </edge>
    <edge source="ESP" target="MUS">
      <data key="d0">139046</data>
    </edge>
    <edge source="ESP" target="MEX">
      <data key="d0">14439546</data>
    </edge>
    <edge source="ESP" target="MAR">
      <data key="d0">32430642</data>
    </edge>
    <edge source="ESP" target="OMN">
      <data key="d0">62146</data>
    </edge>
    <edge source="ESP" target="NLD">
      <data key="d0">106749069</data>
    </edge>
    <edge source="ESP" target="NZL">
      <data key="d0">516948</data>
    </edge>
    <edge source="ESP" target="NOR">
      <data key="d0">2364756</data>
    </edge>
    <edge source="ESP" target="PAK">
      <data key="d0">2992023</data>
    </edge>
    <edge source="ESP" target="PAN">
      <data key="d0">366141</data>
    </edge>
    <edge source="ESP" target="PRY">
      <data key="d0">1039154</data>
    </edge>
    <edge source="ESP" target="PER">
      <data key="d0">785967</data>
    </edge>
    <edge source="ESP" target="PHL">
      <data key="d0">495421</data>
    </edge>
    <edge source="ESP" target="POL">
      <data key="d0">18334166</data>
    </edge>
    <edge source="ESP" target="PRT">
      <data key="d0">217640221</data>
    </edge>
    <edge source="ESP" target="ROU">
      <data key="d0">1321864</data>
    </edge>
    <edge source="ESP" target="RUS">
      <data key="d0">1799349</data>
    </edge>
    <edge source="ESP" target="SAU">
      <data key="d0">6190988</data>
    </edge>
    <edge source="ESP" target="SEN">
      <data key="d0">656048</data>
    </edge>
    <edge source="ESP" target="IND">
      <data key="d0">6551604</data>
    </edge>
    <edge source="ESP" target="SGP">
      <data key="d0">10566361</data>
    </edge>
    <edge source="ESP" target="SVK">
      <data key="d0">996643</data>
    </edge>
    <edge source="ESP" target="VNM">
      <data key="d0">372527</data>
    </edge>
    <edge source="ESP" target="SVN">
      <data key="d0">2174265</data>
    </edge>
    <edge source="ESP" target="ZAF">
      <data key="d0">6962223</data>
    </edge>
    <edge source="ESP" target="ZWE">
      <data key="d0">223251</data>
    </edge>
    <edge source="ESP" target="SWE">
      <data key="d0">17790145</data>
    </edge>
    <edge source="ESP" target="CHE">
      <data key="d0">27224874</data>
    </edge>
    <edge source="ESP" target="THA">
      <data key="d0">2981983</data>
    </edge>
    <edge source="ESP" target="ARE">
      <data key="d0">4102848</data>
    </edge>
    <edge source="ESP" target="TUN">
      <data key="d0">15026112</data>
    </edge>
    <edge source="ESP" target="TUR">
      <data key="d0">56878370</data>
    </edge>
    <edge source="ESP" target="UKR">
      <data key="d0">1737154</data>
    </edge>
    <edge source="ESP" target="EGY">
      <data key="d0">19256545</data>
    </edge>
    <edge source="ESP" target="GBR">
      <data key="d0">118974238</data>
    </edge>
    <edge source="ESP" target="TZA">
      <data key="d0">144798</data>
    </edge>
    <edge source="ESP" target="USA">
      <data key="d0">54754872</data>
    </edge>
    <edge source="ESP" target="BFA">
      <data key="d0">53110</data>
    </edge>
    <edge source="ESP" target="URY">
      <data key="d0">4059844</data>
    </edge>
    <edge source="ESP" target="SRB">
      <data key="d0">1008721</data>
    </edge>
    <edge source="TUN" target="DZA">
      <data key="d0">248526</data>
    </edge>
    <edge source="TUN" target="FRA">
      <data key="d0">896795</data>
    </edge>
    <edge source="TUN" target="DEU">
      <data key="d0">20987</data>
    </edge>
    <edge source="TUN" target="GHA">
      <data key="d0">999577</data>
    </edge>
    <edge source="TUN" target="ITA">
      <data key="d0">1000996</data>
    </edge>
    <edge source="TUN" target="MDG">
      <data key="d0">117809</data>
    </edge>
    <edge source="TUN" target="MRT">
      <data key="d0">32392</data>
    </edge>
    <edge source="TUN" target="MAR">
      <data key="d0">122366</data>
    </edge>
    <edge source="TUN" target="NLD">
      <data key="d0">10524</data>
    </edge>
    <edge source="TUN" target="NER">
      <data key="d0">11053</data>
    </edge>
    <edge source="TUN" target="PHL">
      <data key="d0">204576</data>
    </edge>
    <edge source="TUN" target="PRT">
      <data key="d0">27280</data>
    </edge>
    <edge source="TUN" target="SEN">
      <data key="d0">729562</data>
    </edge>
    <edge source="TUN" target="ESP">
      <data key="d0">434831</data>
    </edge>
    <edge source="TUN" target="EGY">
      <data key="d0">138387</data>
    </edge>
    <edge source="TUN" target="BFA">
      <data key="d0">29828</data>
    </edge>
    <edge source="AZE" target="AUT">
      <data key="d0">551331</data>
    </edge>
    <edge source="AZE" target="CHN">
      <data key="d0">4225960</data>
    </edge>
    <edge source="AZE" target="EST">
      <data key="d0">512633</data>
    </edge>
    <edge source="AZE" target="GEO">
      <data key="d0">1223571</data>
    </edge>
    <edge source="AZE" target="DEU">
      <data key="d0">14000</data>
    </edge>
    <edge source="AZE" target="LVA">
      <data key="d0">435706</data>
    </edge>
    <edge source="AZE" target="LTU">
      <data key="d0">721400</data>
    </edge>
    <edge source="AZE" target="NLD">
      <data key="d0">19280</data>
    </edge>
    <edge source="AZE" target="RUS">
      <data key="d0">1580435</data>
    </edge>
    <edge source="AZE" target="VNM">
      <data key="d0">401940</data>
    </edge>
    <edge source="AZE" target="SVN">
      <data key="d0">16250</data>
    </edge>
    <edge source="AZE" target="ARE">
      <data key="d0">615176</data>
    </edge>
    <edge source="AZE" target="TUR">
      <data key="d0">3353029</data>
    </edge>
    <edge source="AZE" target="UKR">
      <data key="d0">584747</data>
    </edge>
    <edge source="AZE" target="USA">
      <data key="d0">3936897</data>
    </edge>
    <edge source="AUT" target="AUS">
      <data key="d0">127734</data>
    </edge>
    <edge source="AUT" target="BEL">
      <data key="d0">3535073</data>
    </edge>
    <edge source="AUT" target="BRA">
      <data key="d0">146001</data>
    </edge>
    <edge source="AUT" target="BGR">
      <data key="d0">1459342</data>
    </edge>
    <edge source="AUT" target="BLR">
      <data key="d0">23954</data>
    </edge>
    <edge source="AUT" target="CAN">
      <data key="d0">886512</data>
    </edge>
    <edge source="AUT" target="CHL">
      <data key="d0">196051</data>
    </edge>
    <edge source="AUT" target="CHN">
      <data key="d0">1877204</data>
    </edge>
    <edge source="AUT" target="COL">
      <data key="d0">38273</data>
    </edge>
    <edge source="AUT" target="HRV">
      <data key="d0">3261672</data>
    </edge>
    <edge source="AUT" target="CZE">
      <data key="d0">17852010</data>
    </edge>
    <edge source="AUT" target="DNK">
      <data key="d0">1277744</data>
    </edge>
    <edge source="AUT" target="EST">
      <data key="d0">26229</data>
    </edge>
    <edge source="AUT" target="FIN">
      <data key="d0">421141</data>
    </edge>
    <edge source="AUT" target="FRA">
      <data key="d0">10371228</data>
    </edge>
    <edge source="AUT" target="DEU">
      <data key="d0">97641928</data>
    </edge>
    <edge source="AUT" target="GRC">
      <data key="d0">2419389</data>
    </edge>
    <edge source="AUT" target="HKG">
      <data key="d0">429639</data>
    </edge>
    <edge source="AUT" target="HUN">
      <data key="d0">17663787</data>
    </edge>
    <edge source="AUT" target="IDN">
      <data key="d0">93542</data>
    </edge>
    <edge source="AUT" target="IRL">
      <data key="d0">101170</data>
    </edge>
    <edge source="AUT" target="ISR">
      <data key="d0">498224</data>
    </edge>
    <edge source="AUT" target="ITA">
      <data key="d0">17778541</data>
    </edge>
    <edge source="AUT" target="JPN">
      <data key="d0">610167</data>
    </edge>
    <edge source="AUT" target="JOR">
      <data key="d0">172097</data>
    </edge>
    <edge source="AUT" target="KOR">
      <data key="d0">921172</data>
    </edge>
    <edge source="AUT" target="LBN">
      <data key="d0">738235</data>
    </edge>
    <edge source="AUT" target="LVA">
      <data key="d0">27099</data>
    </edge>
    <edge source="AUT" target="LTU">
      <data key="d0">42556</data>
    </edge>
    <edge source="AUT" target="MYS">
      <data key="d0">19337</data>
    </edge>
    <edge source="AUT" target="MEX">
      <data key="d0">576109</data>
    </edge>
    <edge source="AUT" target="MAR">
      <data key="d0">27768</data>
    </edge>
    <edge source="AUT" target="OMN">
      <data key="d0">28839</data>
    </edge>
    <edge source="AUT" target="NLD">
      <data key="d0">6978343</data>
    </edge>
    <edge source="AUT" target="NZL">
      <data key="d0">57611</data>
    </edge>
    <edge source="AUT" target="NOR">
      <data key="d0">1796308</data>
    </edge>
    <edge source="AUT" target="POL">
      <data key="d0">6968239</data>
    </edge>
    <edge source="AUT" target="PRT">
      <data key="d0">533486</data>
    </edge>
    <edge source="AUT" target="ROU">
      <data key="d0">2374090</data>
    </edge>
    <edge source="AUT" target="RUS">
      <data key="d0">1227158</data>
    </edge>
    <edge source="AUT" target="SAU">
      <data key="d0">1802799</data>
    </edge>
    <edge source="AUT" target="IND">
      <data key="d0">234458</data>
    </edge>
    <edge source="AUT" target="SGP">
      <data key="d0">160722</data>
    </edge>
    <edge source="AUT" target="SVK">
      <data key="d0">3080877</data>
    </edge>
    <edge source="AUT" target="SVN">
      <data key="d0">7497576</data>
    </edge>
    <edge source="AUT" target="ZAF">
      <data key="d0">211039</data>
    </edge>
    <edge source="AUT" target="ESP">
      <data key="d0">2913732</data>
    </edge>
    <edge source="AUT" target="SWE">
      <data key="d0">2314204</data>
    </edge>
    <edge source="AUT" target="CHE">
      <data key="d0">5202911</data>
    </edge>
    <edge source="AUT" target="THA">
      <data key="d0">52124</data>
    </edge>
    <edge source="AUT" target="ARE">
      <data key="d0">535159</data>
    </edge>
    <edge source="AUT" target="TUN">
      <data key="d0">550281</data>
    </edge>
    <edge source="AUT" target="TUR">
      <data key="d0">1209360</data>
    </edge>
    <edge source="AUT" target="UKR">
      <data key="d0">993102</data>
    </edge>
    <edge source="AUT" target="MKD">
      <data key="d0">127600</data>
    </edge>
    <edge source="AUT" target="EGY">
      <data key="d0">158915</data>
    </edge>
    <edge source="AUT" target="GBR">
      <data key="d0">3509245</data>
    </edge>
    <edge source="AUT" target="USA">
      <data key="d0">29287199</data>
    </edge>
    <edge source="AUT" target="URY">
      <data key="d0">101973</data>
    </edge>
    <edge source="AUT" target="SRB">
      <data key="d0">1292330</data>
    </edge>
    <edge source="CHN" target="DZA">
      <data key="d0">96711</data>
    </edge>
    <edge source="CHN" target="ARG">
      <data key="d0">47629</data>
    </edge>
    <edge source="CHN" target="AUS">
      <data key="d0">4245663</data>
    </edge>
    <edge source="CHN" target="AUT">
      <data key="d0">104464</data>
    </edge>
    <edge source="CHN" target="BEL">
      <data key="d0">12996448</data>
    </edge>
    <edge source="CHN" target="BRA">
      <data key="d0">5600315</data>
    </edge>
    <edge source="CHN" target="BGR">
      <data key="d0">30869</data>
    </edge>
    <edge source="CHN" target="KHM">
      <data key="d0">33838</data>
    </edge>
    <edge source="CHN" target="CMR">
      <data key="d0">17385</data>
    </edge>
    <edge source="CHN" target="CAN">
      <data key="d0">786986</data>
    </edge>
    <edge source="CHN" target="LKA">
      <data key="d0">628015</data>
    </edge>
    <edge source="CHN" target="CHL">
      <data key="d0">122703</data>
    </edge>
    <edge source="CHN" target="CRI">
      <data key="d0">13239</data>
    </edge>
    <edge source="CHN" target="HRV">
      <data key="d0">24360</data>
    </edge>
    <edge source="CHN" target="DNK">
      <data key="d0">155843</data>
    </edge>
    <edge source="CHN" target="ETH">
      <data key="d0">51998</data>
    </edge>
    <edge source="CHN" target="FRA">
      <data key="d0">4242288</data>
    </edge>
    <edge source="CHN" target="DEU">
      <data key="d0">6105777</data>
    </edge>
    <edge source="CHN" target="GHA">
      <data key="d0">14739</data>
    </edge>
    <edge source="CHN" target="GRC">
      <data key="d0">28474</data>
    </edge>
    <edge source="CHN" target="GTM">
      <data key="d0">259544</data>
    </edge>
    <edge source="CHN" target="HKG">
      <data key="d0">296666089</data>
    </edge>
    <edge source="CHN" target="IDN">
      <data key="d0">13033662</data>
    </edge>
    <edge source="CHN" target="IRL">
      <data key="d0">12264</data>
    </edge>
    <edge source="CHN" target="ISR">
      <data key="d0">176903</data>
    </edge>
    <edge source="CHN" target="ITA">
      <data key="d0">9989800</data>
    </edge>
    <edge source="CHN" target="JAM">
      <data key="d0">42012</data>
    </edge>
    <edge source="CHN" target="JPN">
      <data key="d0">59724781</data>
    </edge>
    <edge source="CHN" target="KAZ">
      <data key="d0">1924749</data>
    </edge>
    <edge source="CHN" target="JOR">
      <data key="d0">114241</data>
    </edge>
    <edge source="CHN" target="KOR">
      <data key="d0">27513424</data>
    </edge>
    <edge source="CHN" target="KGZ">
      <data key="d0">215422</data>
    </edge>
    <edge source="CHN" target="LBN">
      <data key="d0">135375</data>
    </edge>
    <edge source="CHN" target="MYS">
      <data key="d0">7275308</data>
    </edge>
    <edge source="CHN" target="MEX">
      <data key="d0">97371</data>
    </edge>
    <edge source="CHN" target="MAR">
      <data key="d0">78063</data>
    </edge>
    <edge source="CHN" target="NLD">
      <data key="d0">17521579</data>
    </edge>
    <edge source="CHN" target="NZL">
      <data key="d0">311616</data>
    </edge>
    <edge source="CHN" target="NOR">
      <data key="d0">374680</data>
    </edge>
    <edge source="CHN" target="PAK">
      <data key="d0">2926437</data>
    </edge>
    <edge source="CHN" target="PAN">
      <data key="d0">18494</data>
    </edge>
    <edge source="CHN" target="PRY">
      <data key="d0">20135</data>
    </edge>
    <edge source="CHN" target="PER">
      <data key="d0">45400</data>
    </edge>
    <edge source="CHN" target="PHL">
      <data key="d0">2670160</data>
    </edge>
    <edge source="CHN" target="PRT">
      <data key="d0">25335</data>
    </edge>
    <edge source="CHN" target="RUS">
      <data key="d0">827736</data>
    </edge>
    <edge source="CHN" target="SAU">
      <data key="d0">223455</data>
    </edge>
    <edge source="CHN" target="IND">
      <data key="d0">2354270</data>
    </edge>
    <edge source="CHN" target="SGP">
      <data key="d0">11472958</data>
    </edge>
    <edge source="CHN" target="VNM">
      <data key="d0">7105447</data>
    </edge>
    <edge source="CHN" target="SVN">
      <data key="d0">158402</data>
    </edge>
    <edge source="CHN" target="ZAF">
      <data key="d0">990092</data>
    </edge>
    <edge source="CHN" target="ESP">
      <data key="d0">1692101</data>
    </edge>
    <edge source="CHN" target="SWE">
      <data key="d0">186382</data>
    </edge>
    <edge source="CHN" target="CHE">
      <data key="d0">14577</data>
    </edge>
    <edge source="CHN" target="THA">
      <data key="d0">6411786</data>
    </edge>
    <edge source="CHN" target="ARE">
      <data key="d0">1456030</data>
    </edge>
    <edge source="CHN" target="TUN">
      <data key="d0">210915</data>
    </edge>
    <edge source="CHN" target="TUR">
      <data key="d0">873962</data>
    </edge>
    <edge source="CHN" target="EGY">
      <data key="d0">2269394</data>
    </edge>
    <edge source="CHN" target="GBR">
      <data key="d0">3389192</data>
    </edge>
    <edge source="CHN" target="TZA">
      <data key="d0">304965</data>
    </edge>
    <edge source="CHN" target="USA">
      <data key="d0">47857479</data>
    </edge>
    <edge source="CHN" target="URY">
      <data key="d0">46040</data>
    </edge>
    <edge source="EST" target="CHN">
      <data key="d0">15408</data>
    </edge>
    <edge source="EST" target="DNK">
      <data key="d0">10524</data>
    </edge>
    <edge source="EST" target="FIN">
      <data key="d0">1111013</data>
    </edge>
    <edge source="EST" target="FRA">
      <data key="d0">17736</data>
    </edge>
    <edge source="EST" target="DEU">
      <data key="d0">49062</data>
    </edge>
    <edge source="EST" target="HKG">
      <data key="d0">41077</data>
    </edge>
    <edge source="EST" target="ITA">
      <data key="d0">41730</data>
    </edge>
    <edge source="EST" target="KAZ">
      <data key="d0">87026</data>
    </edge>
    <edge source="EST" target="LVA">
      <data key="d0">2007456</data>
    </edge>
    <edge source="EST" target="LTU">
      <data key="d0">1224263</data>
    </edge>
    <edge source="EST" target="NLD">
      <data key="d0">62344</data>
    </edge>
    <edge source="EST" target="NOR">
      <data key="d0">171535</data>
    </edge>
    <edge source="EST" target="POL">
      <data key="d0">456646</data>
    </edge>
    <edge source="EST" target="RUS">
      <data key="d0">1358044</data>
    </edge>
    <edge source="EST" target="SWE">
      <data key="d0">356314</data>
    </edge>
    <edge source="EST" target="TUR">
      <data key="d0">211447</data>
    </edge>
    <edge source="EST" target="UKR">
      <data key="d0">618437</data>
    </edge>
    <edge source="EST" target="USA">
      <data key="d0">136579</data>
    </edge>
    <edge source="GEO" target="AZE">
      <data key="d0">238663</data>
    </edge>
    <edge source="GEO" target="ARM">
      <data key="d0">435321</data>
    </edge>
    <edge source="GEO" target="TUR">
      <data key="d0">377145</data>
    </edge>
    <edge source="DEU" target="ALB">
      <data key="d0">45000</data>
    </edge>
    <edge source="DEU" target="DZA">
      <data key="d0">6252000</data>
    </edge>
    <edge source="DEU" target="AZE">
      <data key="d0">1476000</data>
    </edge>
    <edge source="DEU" target="ARG">
      <data key="d0">30367000</data>
    </edge>
    <edge source="DEU" target="AUS">
      <data key="d0">47517000</data>
    </edge>
    <edge source="DEU" target="AUT">
      <data key="d0">528388000</data>
    </edge>
    <edge source="DEU" target="ARM">
      <data key="d0">94000</data>
    </edge>
    <edge source="DEU" target="BEL">
      <data key="d0">864249000</data>
    </edge>
    <edge source="DEU" target="BOL">
      <data key="d0">1118000</data>
    </edge>
    <edge source="DEU" target="BWA">
      <data key="d0">51000</data>
    </edge>
    <edge source="DEU" target="BRA">
      <data key="d0">111079000</data>
    </edge>
    <edge source="DEU" target="BGR">
      <data key="d0">15100000</data>
    </edge>
    <edge source="DEU" target="BDI">
      <data key="d0">124000</data>
    </edge>
    <edge source="DEU" target="BLR">
      <data key="d0">32789000</data>
    </edge>
    <edge source="DEU" target="KHM">
      <data key="d0">143000</data>
    </edge>
    <edge source="DEU" target="CMR">
      <data key="d0">581000</data>
    </edge>
    <edge source="DEU" target="CAN">
      <data key="d0">42849000</data>
    </edge>
    <edge source="DEU" target="LKA">
      <data key="d0">1850000</data>
    </edge>
    <edge source="DEU" target="CHL">
      <data key="d0">12110000</data>
    </edge>
    <edge source="DEU" target="CHN">
      <data key="d0">135323000</data>
    </edge>
    <edge source="DEU" target="COL">
      <data key="d0">14808000</data>
    </edge>
    <edge source="DEU" target="CRI">
      <data key="d0">1474000</data>
    </edge>
    <edge source="DEU" target="HRV">
      <data key="d0">22433000</data>
    </edge>
    <edge source="DEU" target="CZE">
      <data key="d0">218247000</data>
    </edge>
    <edge source="DEU" target="BEN">
      <data key="d0">129000</data>
    </edge>
    <edge source="DEU" target="DNK">
      <data key="d0">204285000</data>
    </edge>
    <edge source="DEU" target="ECU">
      <data key="d0">4014000</data>
    </edge>
    <edge source="DEU" target="SLV">
      <data key="d0">1683000</data>
    </edge>
    <edge source="DEU" target="ETH">
      <data key="d0">781000</data>
    </edge>
    <edge source="DEU" target="EST">
      <data key="d0">4325000</data>
    </edge>
    <edge source="DEU" target="FIN">
      <data key="d0">167437000</data>
    </edge>
    <edge source="DEU" target="FRA">
      <data key="d0">1486131000</data>
    </edge>
    <edge source="DEU" target="GEO">
      <data key="d0">287000</data>
    </edge>
    <edge source="DEU" target="GMB">
      <data key="d0">218000</data>
    </edge>
    <edge source="DEU" target="GHA">
      <data key="d0">4118000</data>
    </edge>
    <edge source="DEU" target="GRC">
      <data key="d0">83156000</data>
    </edge>
    <edge source="DEU" target="GTM">
      <data key="d0">2605000</data>
    </edge>
    <edge source="DEU" target="HND">
      <data key="d0">188000</data>
    </edge>
    <edge source="DEU" target="HKG">
      <data key="d0">203111000</data>
    </edge>
    <edge source="DEU" target="HUN">
      <data key="d0">145762000</data>
    </edge>
    <edge source="DEU" target="IDN">
      <data key="d0">58294000</data>
    </edge>
    <edge source="DEU" target="IRL">
      <data key="d0">65023000</data>
    </edge>
    <edge source="DEU" target="ISR">
      <data key="d0">81842000</data>
    </edge>
    <edge source="DEU" target="ITA">
      <data key="d0">1689729000</data>
    </edge>
    <edge source="DEU" target="CIV">
      <data key="d0">3257000</data>
    </edge>
    <edge source="DEU" target="JAM">
      <data key="d0">220000</data>
    </edge>
    <edge source="DEU" target="JPN">
      <data key="d0">151695000</data>
    </edge>
    <edge source="DEU" target="KAZ">
      <data key="d0">2464000</data>
    </edge>
    <edge source="DEU" target="JOR">
      <data key="d0">4228000</data>
    </edge>
    <edge source="DEU" target="KOR">
      <data key="d0">132730000</data>
    </edge>
    <edge source="DEU" target="KGZ">
      <data key="d0">153000</data>
    </edge>
    <edge source="DEU" target="LBN">
      <data key="d0">3491000</data>
    </edge>
    <edge source="DEU" target="LVA">
      <data key="d0">4400000</data>
    </edge>
    <edge source="DEU" target="LTU">
      <data key="d0">21911000</data>
    </edge>
    <edge source="DEU" target="MDG">
      <data key="d0">230000</data>
    </edge>
    <edge source="DEU" target="MWI">
      <data key="d0">16000</data>
    </edge>
    <edge source="DEU" target="MYS">
      <data key="d0">41596000</data>
    </edge>
    <edge source="DEU" target="MRT">
      <data key="d0">23000</data>
    </edge>
    <edge source="DEU" target="MUS">
      <data key="d0">631000</data>
    </edge>
    <edge source="DEU" target="MEX">
      <data key="d0">57632000</data>
    </edge>
    <edge source="DEU" target="MDA">
      <data key="d0">1603000</data>
    </edge>
    <edge source="DEU" target="MAR">
      <data key="d0">12722000</data>
    </edge>
    <edge source="DEU" target="MOZ">
      <data key="d0">113000</data>
    </edge>
    <edge source="DEU" target="OMN">
      <data key="d0">916000</data>
    </edge>
    <edge source="DEU" target="NAM">
      <data key="d0">73000</data>
    </edge>
    <edge source="DEU" target="NLD">
      <data key="d0">664557000</data>
    </edge>
    <edge source="DEU" target="NZL">
      <data key="d0">7641000</data>
    </edge>
    <edge source="DEU" target="NIC">
      <data key="d0">48000</data>
    </edge>
    <edge source="DEU" target="NOR">
      <data key="d0">62656000</data>
    </edge>
    <edge source="DEU" target="PAK">
      <data key="d0">18264000</data>
    </edge>
    <edge source="DEU" target="PAN">
      <data key="d0">626000</data>
    </edge>
    <edge source="DEU" target="PRY">
      <data key="d0">169000</data>
    </edge>
    <edge source="DEU" target="PER">
      <data key="d0">6980000</data>
    </edge>
    <edge source="DEU" target="PHL">
      <data key="d0">11080000</data>
    </edge>
    <edge source="DEU" target="POL">
      <data key="d0">431221000</data>
    </edge>
    <edge source="DEU" target="PRT">
      <data key="d0">94053000</data>
    </edge>
    <edge source="DEU" target="ROU">
      <data key="d0">27058000</data>
    </edge>
    <edge source="DEU" target="RUS">
      <data key="d0">105972000</data>
    </edge>
    <edge source="DEU" target="SAU">
      <data key="d0">36070000</data>
    </edge>
    <edge source="DEU" target="SEN">
      <data key="d0">977000</data>
    </edge>
    <edge source="DEU" target="IND">
      <data key="d0">58672000</data>
    </edge>
    <edge source="DEU" target="SGP">
      <data key="d0">90087000</data>
    </edge>
    <edge source="DEU" target="SVK">
      <data key="d0">45007000</data>
    </edge>
    <edge source="DEU" target="VNM">
      <data key="d0">4179000</data>
    </edge>
    <edge source="DEU" target="SVN">
      <data key="d0">59213000</data>
    </edge>
    <edge source="DEU" target="ZAF">
      <data key="d0">77163000</data>
    </edge>
    <edge source="DEU" target="ZWE">
      <data key="d0">662000</data>
    </edge>
    <edge source="DEU" target="ESP">
      <data key="d0">577129000</data>
    </edge>
    <edge source="DEU" target="SWE">
      <data key="d0">315421000</data>
    </edge>
    <edge source="DEU" target="CHE">
      <data key="d0">410780000</data>
    </edge>
    <edge source="DEU" target="THA">
      <data key="d0">49901000</data>
    </edge>
    <edge source="DEU" target="ARE">
      <data key="d0">26732000</data>
    </edge>
    <edge source="DEU" target="TUN">
      <data key="d0">14419000</data>
    </edge>
    <edge source="DEU" target="TUR">
      <data key="d0">256896000</data>
    </edge>
    <edge source="DEU" target="UGA">
      <data key="d0">254000</data>
    </edge>
    <edge source="DEU" target="UKR">
      <data key="d0">29299000</data>
    </edge>
    <edge source="DEU" target="MKD">
      <data key="d0">2131000</data>
    </edge>
    <edge source="DEU" target="EGY">
      <data key="d0">34943000</data>
    </edge>
    <edge source="DEU" target="GBR">
      <data key="d0">909783000</data>
    </edge>
    <edge source="DEU" target="TZA">
      <data key="d0">725000</data>
    </edge>
    <edge source="DEU" target="USA">
      <data key="d0">580666000</data>
    </edge>
    <edge source="DEU" target="BFA">
      <data key="d0">35000</data>
    </edge>
    <edge source="DEU" target="URY">
      <data key="d0">4063000</data>
    </edge>
    <edge source="DEU" target="SRB">
      <data key="d0">9710000</data>
    </edge>
    <edge source="LVA" target="BLR">
      <data key="d0">375660</data>
    </edge>
    <edge source="LVA" target="EST">
      <data key="d0">292095</data>
    </edge>
    <edge source="LVA" target="FIN">
      <data key="d0">50109</data>
    </edge>
    <edge source="LVA" target="DEU">
      <data key="d0">468869</data>
    </edge>
    <edge source="LVA" target="LTU">
      <data key="d0">252119</data>
    </edge>
    <edge source="LVA" target="RUS">
      <data key="d0">155768</data>
    </edge>
    <edge source="LVA" target="UKR">
      <data key="d0">194214</data>
    </edge>
    <edge source="LTU" target="AUT">
      <data key="d0">22011</data>
    </edge>
    <edge source="LTU" target="BLR">
      <data key="d0">1153004</data>
    </edge>
    <edge source="LTU" target="CHN">
      <data key="d0">39920</data>
    </edge>
    <edge source="LTU" target="HRV">
      <data key="d0">46755</data>
    </edge>
    <edge source="LTU" target="CZE">
      <data key="d0">20732</data>
    </edge>
    <edge source="LTU" target="EST">
      <data key="d0">863920</data>
    </edge>
    <edge source="LTU" target="DEU">
      <data key="d0">511631</data>
    </edge>
    <edge source="LTU" target="HKG">
      <data key="d0">10006</data>
    </edge>
    <edge source="LTU" target="ITA">
      <data key="d0">126816</data>
    </edge>
    <edge source="LTU" target="KAZ">
      <data key="d0">11297</data>
    </edge>
    <edge source="LTU" target="LVA">
      <data key="d0">2587817</data>
    </edge>
    <edge source="LTU" target="MDA">
      <data key="d0">829503</data>
    </edge>
    <edge source="LTU" target="NLD">
      <data key="d0">116220</data>
    </edge>
    <edge source="LTU" target="POL">
      <data key="d0">1277204</data>
    </edge>
    <edge source="LTU" target="RUS">
      <data key="d0">1952987</data>
    </edge>
    <edge source="LTU" target="ZAF">
      <data key="d0">19800</data>
    </edge>
    <edge source="LTU" target="SWE">
      <data key="d0">228660</data>
    </edge>
    <edge source="LTU" target="UKR">
      <data key="d0">14326016</data>
    </edge>
    <edge source="LTU" target="GBR">
      <data key="d0">54206</data>
    </edge>
    <edge source="LTU" target="USA">
      <data key="d0">899374</data>
    </edge>
    <edge source="NLD" target="DZA">
      <data key="d0">6786026</data>
    </edge>
    <edge source="NLD" target="AZE">
      <data key="d0">20251</data>
    </edge>
    <edge source="NLD" target="ARG">
      <data key="d0">5821328</data>
    </edge>
    <edge source="NLD" target="AUS">
      <data key="d0">6194136</data>
    </edge>
    <edge source="NLD" target="AUT">
      <data key="d0">119766185</data>
    </edge>
    <edge source="NLD" target="BEL">
      <data key="d0">492474781</data>
    </edge>
    <edge source="NLD" target="BRA">
      <data key="d0">20914990</data>
    </edge>
    <edge source="NLD" target="BGR">
      <data key="d0">3839462</data>
    </edge>
    <edge source="NLD" target="BDI">
      <data key="d0">53390</data>
    </edge>
    <edge source="NLD" target="BLR">
      <data key="d0">2552584</data>
    </edge>
    <edge source="NLD" target="CMR">
      <data key="d0">1331063</data>
    </edge>
    <edge source="NLD" target="CAN">
      <data key="d0">4883325</data>
    </edge>
    <edge source="NLD" target="LKA">
      <data key="d0">1132232</data>
    </edge>
    <edge source="NLD" target="CHL">
      <data key="d0">1248216</data>
    </edge>
    <edge source="NLD" target="CHN">
      <data key="d0">31716296</data>
    </edge>
    <edge source="NLD" target="COL">
      <data key="d0">1037419</data>
    </edge>
    <edge source="NLD" target="CRI">
      <data key="d0">20251</data>
    </edge>
    <edge source="NLD" target="HRV">
      <data key="d0">2233166</data>
    </edge>
    <edge source="NLD" target="CZE">
      <data key="d0">27453398</data>
    </edge>
    <edge source="NLD" target="BEN">
      <data key="d0">283518</data>
    </edge>
    <edge source="NLD" target="DNK">
      <data key="d0">92968193</data>
    </edge>
    <edge source="NLD" target="ECU">
      <data key="d0">274313</data>
    </edge>
    <edge source="NLD" target="SLV">
      <data key="d0">276154</data>
    </edge>
    <edge source="NLD" target="ETH">
      <data key="d0">411470</data>
    </edge>
    <edge source="NLD" target="EST">
      <data key="d0">433562</data>
    </edge>
    <edge source="NLD" target="FIN">
      <data key="d0">46898327</data>
    </edge>
    <edge source="NLD" target="FRA">
      <data key="d0">569208796</data>
    </edge>
    <edge source="NLD" target="GMB">
      <data key="d0">129792</data>
    </edge>
    <edge source="NLD" target="DEU">
      <data key="d0">1271281765</data>
    </edge>
    <edge source="NLD" target="GHA">
      <data key="d0">3196944</data>
    </edge>
    <edge source="NLD" target="GRC">
      <data key="d0">27614488</data>
    </edge>
    <edge source="NLD" target="GTM">
      <data key="d0">25774</data>
    </edge>
    <edge source="NLD" target="HND">
      <data key="d0">19331</data>
    </edge>
    <edge source="NLD" target="HKG">
      <data key="d0">49681040</data>
    </edge>
    <edge source="NLD" target="HUN">
      <data key="d0">26912136</data>
    </edge>
    <edge source="NLD" target="IDN">
      <data key="d0">3799880</data>
    </edge>
    <edge source="NLD" target="IRL">
      <data key="d0">73995487</data>
    </edge>
    <edge source="NLD" target="ISR">
      <data key="d0">31826758</data>
    </edge>
    <edge source="NLD" target="ITA">
      <data key="d0">437916860</data>
    </edge>
    <edge source="NLD" target="CIV">
      <data key="d0">1634832</data>
    </edge>
    <edge source="NLD" target="JAM">
      <data key="d0">887375</data>
    </edge>
    <edge source="NLD" target="JPN">
      <data key="d0">18262070</data>
    </edge>
    <edge source="NLD" target="KAZ">
      <data key="d0">190546</data>
    </edge>
    <edge source="NLD" target="JOR">
      <data key="d0">1337506</data>
    </edge>
    <edge source="NLD" target="KOR">
      <data key="d0">11640815</data>
    </edge>
    <edge source="NLD" target="KGZ">
      <data key="d0">186864</data>
    </edge>
    <edge source="NLD" target="LBN">
      <data key="d0">3669167</data>
    </edge>
    <edge source="NLD" target="LVA">
      <data key="d0">754821</data>
    </edge>
    <edge source="NLD" target="LTU">
      <data key="d0">3245731</data>
    </edge>
    <edge source="NLD" target="MDG">
      <data key="d0">138998</data>
    </edge>
    <edge source="NLD" target="MYS">
      <data key="d0">5950200</data>
    </edge>
    <edge source="NLD" target="MRT">
      <data key="d0">825701</data>
    </edge>
    <edge source="NLD" target="MUS">
      <data key="d0">279836</data>
    </edge>
    <edge source="NLD" target="MEX">
      <data key="d0">6078151</data>
    </edge>
    <edge source="NLD" target="MDA">
      <data key="d0">13808</data>
    </edge>
    <edge source="NLD" target="MAR">
      <data key="d0">7506788</data>
    </edge>
    <edge source="NLD" target="MOZ">
      <data key="d0">34059</data>
    </edge>
    <edge source="NLD" target="OMN">
      <data key="d0">173977</data>
    </edge>
    <edge source="NLD" target="NZL">
      <data key="d0">4780227</data>
    </edge>
    <edge source="NLD" target="NER">
      <data key="d0">81005</data>
    </edge>
    <edge source="NLD" target="NOR">
      <data key="d0">36535185</data>
    </edge>
    <edge source="NLD" target="PAK">
      <data key="d0">4995627</data>
    </edge>
    <edge source="NLD" target="PAN">
      <data key="d0">49708</data>
    </edge>
    <edge source="NLD" target="PER">
      <data key="d0">456575</data>
    </edge>
    <edge source="NLD" target="PHL">
      <data key="d0">977585</data>
    </edge>
    <edge source="NLD" target="POL">
      <data key="d0">72784091</data>
    </edge>
    <edge source="NLD" target="PRT">
      <data key="d0">22400699</data>
    </edge>
    <edge source="NLD" target="ROU">
      <data key="d0">12472039</data>
    </edge>
    <edge source="NLD" target="RUS">
      <data key="d0">16990840</data>
    </edge>
    <edge source="NLD" target="SAU">
      <data key="d0">12982924</data>
    </edge>
    <edge source="NLD" target="SEN">
      <data key="d0">2748654</data>
    </edge>
    <edge source="NLD" target="IND">
      <data key="d0">15456344</data>
    </edge>
    <edge source="NLD" target="SGP">
      <data key="d0">53623600</data>
    </edge>
    <edge source="NLD" target="SVK">
      <data key="d0">2815851</data>
    </edge>
    <edge source="NLD" target="VNM">
      <data key="d0">602936</data>
    </edge>
    <edge source="NLD" target="SVN">
      <data key="d0">18696552</data>
    </edge>
    <edge source="NLD" target="ZAF">
      <data key="d0">32200487</data>
    </edge>
    <edge source="NLD" target="ZWE">
      <data key="d0">136236</data>
    </edge>
    <edge source="NLD" target="ESP">
      <data key="d0">228056326</data>
    </edge>
    <edge source="NLD" target="SWE">
      <data key="d0">102916183</data>
    </edge>
    <edge source="NLD" target="CHE">
      <data key="d0">82011319</data>
    </edge>
    <edge source="NLD" target="THA">
      <data key="d0">5638146</data>
    </edge>
    <edge source="NLD" target="TGO">
      <data key="d0">11967</data>
    </edge>
    <edge source="NLD" target="ARE">
      <data key="d0">21277672</data>
    </edge>
    <edge source="NLD" target="TUN">
      <data key="d0">3288075</data>
    </edge>
    <edge source="NLD" target="TUR">
      <data key="d0">108186124</data>
    </edge>
    <edge source="NLD" target="UGA">
      <data key="d0">393059</data>
    </edge>
    <edge source="NLD" target="UKR">
      <data key="d0">5265338</data>
    </edge>
    <edge source="NLD" target="MKD">
      <data key="d0">549547</data>
    </edge>
    <edge source="NLD" target="EGY">
      <data key="d0">16125557</data>
    </edge>
    <edge source="NLD" target="GBR">
      <data key="d0">491311252</data>
    </edge>
    <edge source="NLD" target="TZA">
      <data key="d0">400423</data>
    </edge>
    <edge source="NLD" target="USA">
      <data key="d0">57962901</data>
    </edge>
    <edge source="NLD" target="BFA">
      <data key="d0">145441</data>
    </edge>
    <edge source="NLD" target="URY">
      <data key="d0">2209233</data>
    </edge>
    <edge source="NLD" target="SRB">
      <data key="d0">1553827</data>
    </edge>
    <edge source="RUS" target="ALB">
      <data key="d0">2425142</data>
    </edge>
    <edge source="RUS" target="AZE">
      <data key="d0">496181</data>
    </edge>
    <edge source="RUS" target="AUS">
      <data key="d0">286369</data>
    </edge>
    <edge source="RUS" target="AUT">
      <data key="d0">266193</data>
    </edge>
    <edge source="RUS" target="ARM">
      <data key="d0">542530</data>
    </edge>
    <edge source="RUS" target="BEL">
      <data key="d0">1031489</data>
    </edge>
    <edge source="RUS" target="BRA">
      <data key="d0">886266</data>
    </edge>
    <edge source="RUS" target="BGR">
      <data key="d0">4360672</data>
    </edge>
    <edge source="RUS" target="CAN">
      <data key="d0">1573678</data>
    </edge>
    <edge source="RUS" target="CHN">
      <data key="d0">240413051</data>
    </edge>
    <edge source="RUS" target="HRV">
      <data key="d0">254107</data>
    </edge>
    <edge source="RUS" target="CZE">
      <data key="d0">1294932</data>
    </edge>
    <edge source="RUS" target="EST">
      <data key="d0">9614497</data>
    </edge>
    <edge source="RUS" target="FIN">
      <data key="d0">13902024</data>
    </edge>
    <edge source="RUS" target="FRA">
      <data key="d0">3905248</data>
    </edge>
    <edge source="RUS" target="GEO">
      <data key="d0">183988</data>
    </edge>
    <edge source="RUS" target="DEU">
      <data key="d0">19581747</data>
    </edge>
    <edge source="RUS" target="GRC">
      <data key="d0">2325926</data>
    </edge>
    <edge source="RUS" target="HKG">
      <data key="d0">267555</data>
    </edge>
    <edge source="RUS" target="HUN">
      <data key="d0">14966559</data>
    </edge>
    <edge source="RUS" target="IRL">
      <data key="d0">30164</data>
    </edge>
    <edge source="RUS" target="ISR">
      <data key="d0">15931</data>
    </edge>
    <edge source="RUS" target="ITA">
      <data key="d0">12681210</data>
    </edge>
    <edge source="RUS" target="JPN">
      <data key="d0">17898</data>
    </edge>
    <edge source="RUS" target="KAZ">
      <data key="d0">12071010</data>
    </edge>
    <edge source="RUS" target="JOR">
      <data key="d0">879350</data>
    </edge>
    <edge source="RUS" target="KOR">
      <data key="d0">716380</data>
    </edge>
    <edge source="RUS" target="KGZ">
      <data key="d0">1276337</data>
    </edge>
    <edge source="RUS" target="LVA">
      <data key="d0">13939477</data>
    </edge>
    <edge source="RUS" target="LTU">
      <data key="d0">35978648</data>
    </edge>
    <edge source="RUS" target="MYS">
      <data key="d0">1459088</data>
    </edge>
    <edge source="RUS" target="MDA">
      <data key="d0">1992392</data>
    </edge>
    <edge source="RUS" target="MAR">
      <data key="d0">125842</data>
    </edge>
    <edge source="RUS" target="NLD">
      <data key="d0">14087728</data>
    </edge>
    <edge source="RUS" target="POL">
      <data key="d0">18104964</data>
    </edge>
    <edge source="RUS" target="ROU">
      <data key="d0">1902253</data>
    </edge>
    <edge source="RUS" target="IND">
      <data key="d0">741511</data>
    </edge>
    <edge source="RUS" target="SGP">
      <data key="d0">525138</data>
    </edge>
    <edge source="RUS" target="SVK">
      <data key="d0">2583893</data>
    </edge>
    <edge source="RUS" target="ESP">
      <data key="d0">642902</data>
    </edge>
    <edge source="RUS" target="CHE">
      <data key="d0">7019835</data>
    </edge>
    <edge source="RUS" target="THA">
      <data key="d0">86979</data>
    </edge>
    <edge source="RUS" target="ARE">
      <data key="d0">192576</data>
    </edge>
    <edge source="RUS" target="TUR">
      <data key="d0">37704388</data>
    </edge>
    <edge source="RUS" target="UKR">
      <data key="d0">29953783</data>
    </edge>
    <edge source="RUS" target="EGY">
      <data key="d0">15548419</data>
    </edge>
    <edge source="RUS" target="GBR">
      <data key="d0">146803</data>
    </edge>
    <edge source="RUS" target="USA">
      <data key="d0">21317644</data>
    </edge>
    <edge source="RUS" target="SRB">
      <data key="d0">615144</data>
    </edge>
    <edge source="VNM" target="AUS">
      <data key="d0">947000</data>
    </edge>
    <edge source="VNM" target="CHN">
      <data key="d0">906000</data>
    </edge>
    <edge source="VNM" target="HKG">
      <data key="d0">223000</data>
    </edge>
    <edge source="VNM" target="MYS">
      <data key="d0">91000</data>
    </edge>
    <edge source="VNM" target="SGP">
      <data key="d0">1910000</data>
    </edge>
    <edge source="VNM" target="UKR">
      <data key="d0">169000</data>
    </edge>
    <edge source="SVN" target="AUS">
      <data key="d0">19215</data>
    </edge>
    <edge source="SVN" target="AUT">
      <data key="d0">9674407</data>
    </edge>
    <edge source="SVN" target="BEL">
      <data key="d0">738128</data>
    </edge>
    <edge source="SVN" target="BGR">
      <data key="d0">858467</data>
    </edge>
    <edge source="SVN" target="BLR">
      <data key="d0">404488</data>
    </edge>
    <edge source="SVN" target="CAN">
      <data key="d0">65073</data>
    </edge>
    <edge source="SVN" target="CHN">
      <data key="d0">103727</data>
    </edge>
    <edge source="SVN" target="CRI">
      <data key="d0">15682</data>
    </edge>
    <edge source="SVN" target="HRV">
      <data key="d0">7087921</data>
    </edge>
    <edge source="SVN" target="CZE">
      <data key="d0">1421730</data>
    </edge>
    <edge source="SVN" target="BEN">
      <data key="d0">15489</data>
    </edge>
    <edge source="SVN" target="DNK">
      <data key="d0">35612</data>
    </edge>
    <edge source="SVN" target="ETH">
      <data key="d0">128765</data>
    </edge>
    <edge source="SVN" target="FRA">
      <data key="d0">3474825</data>
    </edge>
    <edge source="SVN" target="DEU">
      <data key="d0">30101293</data>
    </edge>
    <edge source="SVN" target="GRC">
      <data key="d0">270045</data>
    </edge>
    <edge source="SVN" target="HUN">
      <data key="d0">4098650</data>
    </edge>
    <edge source="SVN" target="ISR">
      <data key="d0">67727</data>
    </edge>
    <edge source="SVN" target="ITA">
      <data key="d0">23277049</data>
    </edge>
    <edge source="SVN" target="KOR">
      <data key="d0">65211</data>
    </edge>
    <edge source="SVN" target="LBN">
      <data key="d0">114172</data>
    </edge>
    <edge source="SVN" target="LTU">
      <data key="d0">42908</data>
    </edge>
    <edge source="SVN" target="OMN">
      <data key="d0">41498</data>
    </edge>
    <edge source="SVN" target="NLD">
      <data key="d0">27767</data>
    </edge>
    <edge source="SVN" target="PAK">
      <data key="d0">12531</data>
    </edge>
    <edge source="SVN" target="POL">
      <data key="d0">291532</data>
    </edge>
    <edge source="SVN" target="PRT">
      <data key="d0">295629</data>
    </edge>
    <edge source="SVN" target="ROU">
      <data key="d0">116220</data>
    </edge>
    <edge source="SVN" target="RUS">
      <data key="d0">637085</data>
    </edge>
    <edge source="SVN" target="SAU">
      <data key="d0">313898</data>
    </edge>
    <edge source="SVN" target="IND">
      <data key="d0">136317</data>
    </edge>
    <edge source="SVN" target="SVK">
      <data key="d0">383876</data>
    </edge>
    <edge source="SVN" target="ESP">
      <data key="d0">1144915</data>
    </edge>
    <edge source="SVN" target="SWE">
      <data key="d0">37803</data>
    </edge>
    <edge source="SVN" target="CHE">
      <data key="d0">564888</data>
    </edge>
    <edge source="SVN" target="ARE">
      <data key="d0">831693</data>
    </edge>
    <edge source="SVN" target="TUN">
      <data key="d0">21991</data>
    </edge>
    <edge source="SVN" target="TUR">
      <data key="d0">1562069</data>
    </edge>
    <edge source="SVN" target="UKR">
      <data key="d0">82076</data>
    </edge>
    <edge source="SVN" target="MKD">
      <data key="d0">982512</data>
    </edge>
    <edge source="SVN" target="GBR">
      <data key="d0">323799</data>
    </edge>
    <edge source="SVN" target="USA">
      <data key="d0">1166074</data>
    </edge>
    <edge source="SVN" target="SRB">
      <data key="d0">2310236</data>
    </edge>
    <edge source="ARE" target="DZA">
      <data key="d0">1147684</data>
    </edge>
    <edge source="ARE" target="ARM">
      <data key="d0">49621</data>
    </edge>
    <edge source="ARE" target="BEL">
      <data key="d0">49006</data>
    </edge>
    <edge source="ARE" target="BGR">
      <data key="d0">22075</data>
    </edge>
    <edge source="ARE" target="LKA">
      <data key="d0">144417</data>
    </edge>
    <edge source="ARE" target="CHN">
      <data key="d0">281773</data>
    </edge>
    <edge source="ARE" target="GEO">
      <data key="d0">16597</data>
    </edge>
    <edge source="ARE" target="DEU">
      <data key="d0">16638</data>
    </edge>
    <edge source="ARE" target="HKG">
      <data key="d0">296639</data>
    </edge>
    <edge source="ARE" target="IDN">
      <data key="d0">36005</data>
    </edge>
    <edge source="ARE" target="IRL">
      <data key="d0">30600</data>
    </edge>
    <edge source="ARE" target="KAZ">
      <data key="d0">56907</data>
    </edge>
    <edge source="ARE" target="JOR">
      <data key="d0">89187</data>
    </edge>
    <edge source="ARE" target="KOR">
      <data key="d0">184621</data>
    </edge>
    <edge source="ARE" target="LBN">
      <data key="d0">57287</data>
    </edge>
    <edge source="ARE" target="MUS">
      <data key="d0">15214</data>
    </edge>
    <edge source="ARE" target="OMN">
      <data key="d0">241510</data>
    </edge>
    <edge source="ARE" target="NLD">
      <data key="d0">170220</data>
    </edge>
    <edge source="ARE" target="PAK">
      <data key="d0">3136029</data>
    </edge>
    <edge source="ARE" target="RUS">
      <data key="d0">130099</data>
    </edge>
    <edge source="ARE" target="SAU">
      <data key="d0">342202</data>
    </edge>
    <edge source="ARE" target="IND">
      <data key="d0">710440</data>
    </edge>
    <edge source="ARE" target="VNM">
      <data key="d0">15503</data>
    </edge>
    <edge source="ARE" target="ZAF">
      <data key="d0">81773</data>
    </edge>
    <edge source="ARE" target="ESP">
      <data key="d0">25174</data>
    </edge>
    <edge source="ARE" target="TUN">
      <data key="d0">19333</data>
    </edge>
    <edge source="ARE" target="TUR">
      <data key="d0">42703</data>
    </edge>
    <edge source="ARE" target="EGY">
      <data key="d0">612957</data>
    </edge>
    <edge source="ARE" target="GBR">
      <data key="d0">14844</data>
    </edge>
    <edge source="ARE" target="TZA">
      <data key="d0">74456</data>
    </edge>
    <edge source="ARE" target="USA">
      <data key="d0">24783</data>
    </edge>
    <edge source="TUR" target="ALB">
      <data key="d0">252038</data>
    </edge>
    <edge source="TUR" target="DZA">
      <data key="d0">1841067</data>
    </edge>
    <edge source="TUR" target="AZE">
      <data key="d0">1449746</data>
    </edge>
    <edge source="TUR" target="AUS">
      <data key="d0">147926</data>
    </edge>
    <edge source="TUR" target="AUT">
      <data key="d0">198414</data>
    </edge>
    <edge source="TUR" target="BEL">
      <data key="d0">2797478</data>
    </edge>
    <edge source="TUR" target="BRA">
      <data key="d0">27000</data>
    </edge>
    <edge source="TUR" target="BGR">
      <data key="d0">4490706</data>
    </edge>
    <edge source="TUR" target="BLR">
      <data key="d0">307621</data>
    </edge>
    <edge source="TUR" target="CHL">
      <data key="d0">69505</data>
    </edge>
    <edge source="TUR" target="CHN">
      <data key="d0">2972339</data>
    </edge>
    <edge source="TUR" target="CRI">
      <data key="d0">12450</data>
    </edge>
    <edge source="TUR" target="HRV">
      <data key="d0">843869</data>
    </edge>
    <edge source="TUR" target="CZE">
      <data key="d0">99238</data>
    </edge>
    <edge source="TUR" target="DNK">
      <data key="d0">179679</data>
    </edge>
    <edge source="TUR" target="ETH">
      <data key="d0">13484</data>
    </edge>
    <edge source="TUR" target="FRA">
      <data key="d0">1924633</data>
    </edge>
    <edge source="TUR" target="GEO">
      <data key="d0">381862</data>
    </edge>
    <edge source="TUR" target="DEU">
      <data key="d0">4323584</data>
    </edge>
    <edge source="TUR" target="GRC">
      <data key="d0">3489234</data>
    </edge>
    <edge source="TUR" target="GTM">
      <data key="d0">28087</data>
    </edge>
    <edge source="TUR" target="HKG">
      <data key="d0">135552</data>
    </edge>
    <edge source="TUR" target="HUN">
      <data key="d0">276895</data>
    </edge>
    <edge source="TUR" target="IRL">
      <data key="d0">427687</data>
    </edge>
    <edge source="TUR" target="ISR">
      <data key="d0">5089340</data>
    </edge>
    <edge source="TUR" target="ITA">
      <data key="d0">10368753</data>
    </edge>
    <edge source="TUR" target="KAZ">
      <data key="d0">282718</data>
    </edge>
    <edge source="TUR" target="JOR">
      <data key="d0">1709392</data>
    </edge>
    <edge source="TUR" target="KOR">
      <data key="d0">509659</data>
    </edge>
    <edge source="TUR" target="KGZ">
      <data key="d0">14461</data>
    </edge>
    <edge source="TUR" target="LBN">
      <data key="d0">534835</data>
    </edge>
    <edge source="TUR" target="MYS">
      <data key="d0">289807</data>
    </edge>
    <edge source="TUR" target="MEX">
      <data key="d0">42188</data>
    </edge>
    <edge source="TUR" target="MDA">
      <data key="d0">11152</data>
    </edge>
    <edge source="TUR" target="MAR">
      <data key="d0">126104</data>
    </edge>
    <edge source="TUR" target="NLD">
      <data key="d0">2665781</data>
    </edge>
    <edge source="TUR" target="PAK">
      <data key="d0">890612</data>
    </edge>
    <edge source="TUR" target="POL">
      <data key="d0">833547</data>
    </edge>
    <edge source="TUR" target="PRT">
      <data key="d0">76188</data>
    </edge>
    <edge source="TUR" target="ROU">
      <data key="d0">2181818</data>
    </edge>
    <edge source="TUR" target="RUS">
      <data key="d0">1657820</data>
    </edge>
    <edge source="TUR" target="SAU">
      <data key="d0">1080855</data>
    </edge>
    <edge source="TUR" target="SVK">
      <data key="d0">53903</data>
    </edge>
    <edge source="TUR" target="SVN">
      <data key="d0">51573</data>
    </edge>
    <edge source="TUR" target="ZAF">
      <data key="d0">22731</data>
    </edge>
    <edge source="TUR" target="ZWE">
      <data key="d0">20160</data>
    </edge>
    <edge source="TUR" target="ESP">
      <data key="d0">1997520</data>
    </edge>
    <edge source="TUR" target="SWE">
      <data key="d0">232089</data>
    </edge>
    <edge source="TUR" target="CHE">
      <data key="d0">2173097</data>
    </edge>
    <edge source="TUR" target="THA">
      <data key="d0">28050</data>
    </edge>
    <edge source="TUR" target="ARE">
      <data key="d0">699947</data>
    </edge>
    <edge source="TUR" target="TUN">
      <data key="d0">470134</data>
    </edge>
    <edge source="TUR" target="UKR">
      <data key="d0">3138650</data>
    </edge>
    <edge source="TUR" target="MKD">
      <data key="d0">718071</data>
    </edge>
    <edge source="TUR" target="EGY">
      <data key="d0">13627584</data>
    </edge>
    <edge source="TUR" target="GBR">
      <data key="d0">1354011</data>
    </edge>
    <edge source="TUR" target="USA">
      <data key="d0">527516</data>
    </edge>
    <edge source="TUR" target="SRB">
      <data key="d0">67891</data>
    </edge>
    <edge source="UKR" target="AZE">
      <data key="d0">55780</data>
    </edge>
    <edge source="UKR" target="AUT">
      <data key="d0">69850</data>
    </edge>
    <edge source="UKR" target="BGR">
      <data key="d0">104610</data>
    </edge>
    <edge source="UKR" target="BLR">
      <data key="d0">1909350</data>
    </edge>
    <edge source="UKR" target="EST">
      <data key="d0">60730</data>
    </edge>
    <edge source="UKR" target="FIN">
      <data key="d0">19300</data>
    </edge>
    <edge source="UKR" target="GEO">
      <data key="d0">282400</data>
    </edge>
    <edge source="UKR" target="DEU">
      <data key="d0">499190</data>
    </edge>
    <edge source="UKR" target="HUN">
      <data key="d0">3326740</data>
    </edge>
    <edge source="UKR" target="ISR">
      <data key="d0">56900</data>
    </edge>
    <edge source="UKR" target="ITA">
      <data key="d0">749110</data>
    </edge>
    <edge source="UKR" target="KAZ">
      <data key="d0">1019330</data>
    </edge>
    <edge source="UKR" target="LVA">
      <data key="d0">653150</data>
    </edge>
    <edge source="UKR" target="LTU">
      <data key="d0">1030040</data>
    </edge>
    <edge source="UKR" target="MDA">
      <data key="d0">878810</data>
    </edge>
    <edge source="UKR" target="POL">
      <data key="d0">1951850</data>
    </edge>
    <edge source="UKR" target="ROU">
      <data key="d0">30270</data>
    </edge>
    <edge source="UKR" target="RUS">
      <data key="d0">29581910</data>
    </edge>
    <edge source="UKR" target="IND">
      <data key="d0">23880</data>
    </edge>
    <edge source="UKR" target="SVK">
      <data key="d0">93970</data>
    </edge>
    <edge source="UKR" target="CHE">
      <data key="d0">261500</data>
    </edge>
    <edge source="UKR" target="TUR">
      <data key="d0">6292460</data>
    </edge>
    <edge source="UKR" target="EGY">
      <data key="d0">801600</data>
    </edge>
    <edge source="UKR" target="SRB">
      <data key="d0">384610</data>
    </edge>
    <edge source="USA" target="ALB">
      <data key="d0">134289</data>
    </edge>
    <edge source="USA" target="DZA">
      <data key="d0">4008078</data>
    </edge>
    <edge source="USA" target="ARG">
      <data key="d0">168109448</data>
    </edge>
    <edge source="USA" target="AUS">
      <data key="d0">164851777</data>
    </edge>
    <edge source="USA" target="AUT">
      <data key="d0">4289648</data>
    </edge>
    <edge source="USA" target="BEL">
      <data key="d0">948658845</data>
    </edge>
    <edge source="USA" target="BOL">
      <data key="d0">3106578</data>
    </edge>
    <edge source="USA" target="BWA">
      <data key="d0">278859</data>
    </edge>
    <edge source="USA" target="BRA">
      <data key="d0">488503243</data>
    </edge>
    <edge source="USA" target="BGR">
      <data key="d0">583928</data>
    </edge>
    <edge source="USA" target="CMR">
      <data key="d0">146248</data>
    </edge>
    <edge source="USA" target="CAN">
      <data key="d0">3526374827</data>
    </edge>
    <edge source="USA" target="LKA">
      <data key="d0">1014618</data>
    </edge>
    <edge source="USA" target="CHL">
      <data key="d0">69722559</data>
    </edge>
    <edge source="USA" target="CHN">
      <data key="d0">536662136</data>
    </edge>
    <edge source="USA" target="COL">
      <data key="d0">145240509</data>
    </edge>
    <edge source="USA" target="CRI">
      <data key="d0">70369231</data>
    </edge>
    <edge source="USA" target="HRV">
      <data key="d0">345675</data>
    </edge>
    <edge source="USA" target="CZE">
      <data key="d0">599421</data>
    </edge>
    <edge source="USA" target="DNK">
      <data key="d0">6559693</data>
    </edge>
    <edge source="USA" target="ECU">
      <data key="d0">52147262</data>
    </edge>
    <edge source="USA" target="SLV">
      <data key="d0">38016600</data>
    </edge>
    <edge source="USA" target="ETH">
      <data key="d0">181507</data>
    </edge>
    <edge source="USA" target="FIN">
      <data key="d0">10532377</data>
    </edge>
    <edge source="USA" target="FRA">
      <data key="d0">126481403</data>
    </edge>
    <edge source="USA" target="GEO">
      <data key="d0">3639231</data>
    </edge>
    <edge source="USA" target="GMB">
      <data key="d0">20435</data>
    </edge>
    <edge source="USA" target="DEU">
      <data key="d0">225360362</data>
    </edge>
    <edge source="USA" target="GHA">
      <data key="d0">3186269</data>
    </edge>
    <edge source="USA" target="GRC">
      <data key="d0">1150915</data>
    </edge>
    <edge source="USA" target="GTM">
      <data key="d0">76593420</data>
    </edge>
    <edge source="USA" target="HND">
      <data key="d0">31957277</data>
    </edge>
    <edge source="USA" target="HKG">
      <data key="d0">601147034</data>
    </edge>
    <edge source="USA" target="HUN">
      <data key="d0">1187019</data>
    </edge>
    <edge source="USA" target="IDN">
      <data key="d0">69148236</data>
    </edge>
    <edge source="USA" target="IRL">
      <data key="d0">50211967</data>
    </edge>
    <edge source="USA" target="ISR">
      <data key="d0">71114823</data>
    </edge>
    <edge source="USA" target="ITA">
      <data key="d0">81419929</data>
    </edge>
    <edge source="USA" target="CIV">
      <data key="d0">5842566</data>
    </edge>
    <edge source="USA" target="JAM">
      <data key="d0">18617510</data>
    </edge>
    <edge source="USA" target="JPN">
      <data key="d0">696829472</data>
    </edge>
    <edge source="USA" target="KAZ">
      <data key="d0">924564</data>
    </edge>
    <edge source="USA" target="JOR">
      <data key="d0">1269342</data>
    </edge>
    <edge source="USA" target="KOR">
      <data key="d0">351217716</data>
    </edge>
    <edge source="USA" target="LBN">
      <data key="d0">857260</data>
    </edge>
    <edge source="USA" target="LVA">
      <data key="d0">153936</data>
    </edge>
    <edge source="USA" target="LTU">
      <data key="d0">2411115</data>
    </edge>
    <edge source="USA" target="MDG">
      <data key="d0">50513</data>
    </edge>
    <edge source="USA" target="MYS">
      <data key="d0">108402932</data>
    </edge>
    <edge source="USA" target="MUS">
      <data key="d0">24575</data>
    </edge>
    <edge source="USA" target="MEX">
      <data key="d0">2436584170</data>
    </edge>
    <edge source="USA" target="MAR">
      <data key="d0">5505908</data>
    </edge>
    <edge source="USA" target="OMN">
      <data key="d0">10676563</data>
    </edge>
    <edge source="USA" target="NAM">
      <data key="d0">583745</data>
    </edge>
    <edge source="USA" target="NLD">
      <data key="d0">452958698</data>
    </edge>
    <edge source="USA" target="NZL">
      <data key="d0">42046553</data>
    </edge>
    <edge source="USA" target="NIC">
      <data key="d0">3745535</data>
    </edge>
    <edge source="USA" target="NER">
      <data key="d0">27840</data>
    </edge>
    <edge source="USA" target="NOR">
      <data key="d0">9960637</data>
    </edge>
    <edge source="USA" target="PAK">
      <data key="d0">10095151</data>
    </edge>
    <edge source="USA" target="PAN">
      <data key="d0">19755238</data>
    </edge>
    <edge source="USA" target="PRY">
      <data key="d0">5256709</data>
    </edge>
    <edge source="USA" target="PER">
      <data key="d0">68621688</data>
    </edge>
    <edge source="USA" target="PHL">
      <data key="d0">67875732</data>
    </edge>
    <edge source="USA" target="POL">
      <data key="d0">2056723</data>
    </edge>
    <edge source="USA" target="PRT">
      <data key="d0">3405500</data>
    </edge>
    <edge source="USA" target="ROU">
      <data key="d0">335072</data>
    </edge>
    <edge source="USA" target="RUS">
      <data key="d0">10141667</data>
    </edge>
    <edge source="USA" target="SAU">
      <data key="d0">42328259</data>
    </edge>
    <edge source="USA" target="SEN">
      <data key="d0">2146169</data>
    </edge>
    <edge source="USA" target="IND">
      <data key="d0">52139234</data>
    </edge>
    <edge source="USA" target="SGP">
      <data key="d0">423073859</data>
    </edge>
    <edge source="USA" target="SVK">
      <data key="d0">647199</data>
    </edge>
    <edge source="USA" target="VNM">
      <data key="d0">15208142</data>
    </edge>
    <edge source="USA" target="SVN">
      <data key="d0">2935027</data>
    </edge>
    <edge source="USA" target="ZAF">
      <data key="d0">49659240</data>
    </edge>
    <edge source="USA" target="ZWE">
      <data key="d0">16547</data>
    </edge>
    <edge source="USA" target="ESP">
      <data key="d0">26285714</data>
    </edge>
    <edge source="USA" target="SWE">
      <data key="d0">21670199</data>
    </edge>
    <edge source="USA" target="CHE">
      <data key="d0">40845710</data>
    </edge>
    <edge source="USA" target="THA">
      <data key="d0">89815389</data>
    </edge>
    <edge source="USA" target="ARE">
      <data key="d0">18175276</data>
    </edge>
    <edge source="USA" target="TUN">
      <data key="d0">202740</data>
    </edge>
    <edge source="USA" target="TUR">
      <data key="d0">31416050</data>
    </edge>
    <edge source="USA" target="UGA">
      <data key="d0">41532</data>
    </edge>
    <edge source="USA" target="UKR">
      <data key="d0">1204154</data>
    </edge>
    <edge source="USA" target="MKD">
      <data key="d0">12870</data>
    </edge>
    <edge source="USA" target="EGY">
      <data key="d0">55015378</data>
    </edge>
    <edge source="USA" target="GBR">
      <data key="d0">255029977</data>
    </edge>
    <edge source="USA" target="TZA">
      <data key="d0">11686</data>
    </edge>
    <edge source="USA" target="URY">
      <data key="d0">15504188</data>
    </edge>
    <edge source="USA" target="SRB">
      <data key="d0">83990</data>
    </edge>
    <edge source="AUS" target="ARG">
      <data key="d0">57911</data>
    </edge>
    <edge source="AUS" target="AUT">
      <data key="d0">45795</data>
    </edge>
    <edge source="AUS" target="BEL">
      <data key="d0">977057</data>
    </edge>
    <edge source="AUS" target="BRA">
      <data key="d0">589121</data>
    </edge>
    <edge source="AUS" target="CAN">
      <data key="d0">34945</data>
    </edge>
    <edge source="AUS" target="LKA">
      <data key="d0">614464</data>
    </edge>
    <edge source="AUS" target="CHL">
      <data key="d0">206356</data>
    </edge>
    <edge source="AUS" target="CHN">
      <data key="d0">7573209</data>
    </edge>
    <edge source="AUS" target="FRA">
      <data key="d0">495724</data>
    </edge>
    <edge source="AUS" target="DEU">
      <data key="d0">52131</data>
    </edge>
    <edge source="AUS" target="HKG">
      <data key="d0">23063418</data>
    </edge>
    <edge source="AUS" target="IDN">
      <data key="d0">7686330</data>
    </edge>
    <edge source="AUS" target="IRL">
      <data key="d0">25619</data>
    </edge>
    <edge source="AUS" target="ISR">
      <data key="d0">793061</data>
    </edge>
    <edge source="AUS" target="ITA">
      <data key="d0">840880</data>
    </edge>
    <edge source="AUS" target="JPN">
      <data key="d0">1351249</data>
    </edge>
    <edge source="AUS" target="KOR">
      <data key="d0">2626402</data>
    </edge>
    <edge source="AUS" target="LBN">
      <data key="d0">28262</data>
    </edge>
    <edge source="AUS" target="MYS">
      <data key="d0">6303826</data>
    </edge>
    <edge source="AUS" target="MUS">
      <data key="d0">248219</data>
    </edge>
    <edge source="AUS" target="MEX">
      <data key="d0">114268</data>
    </edge>
    <edge source="AUS" target="MOZ">
      <data key="d0">26842</data>
    </edge>
    <edge source="AUS" target="NLD">
      <data key="d0">976742</data>
    </edge>
    <edge source="AUS" target="NZL">
      <data key="d0">34108523</data>
    </edge>
    <edge source="AUS" target="NOR">
      <data key="d0">60003</data>
    </edge>
    <edge source="AUS" target="PAK">
      <data key="d0">1583012</data>
    </edge>
    <edge source="AUS" target="PER">
      <data key="d0">486294</data>
    </edge>
    <edge source="AUS" target="PHL">
      <data key="d0">3249434</data>
    </edge>
    <edge source="AUS" target="SAU">
      <data key="d0">559681</data>
    </edge>
    <edge source="AUS" target="IND">
      <data key="d0">4427058</data>
    </edge>
    <edge source="AUS" target="SGP">
      <data key="d0">9195055</data>
    </edge>
    <edge source="AUS" target="VNM">
      <data key="d0">534880</data>
    </edge>
    <edge source="AUS" target="ZAF">
      <data key="d0">1080474</data>
    </edge>
    <edge source="AUS" target="ZWE">
      <data key="d0">327936</data>
    </edge>
    <edge source="AUS" target="CHE">
      <data key="d0">708546</data>
    </edge>
    <edge source="AUS" target="THA">
      <data key="d0">2291751</data>
    </edge>
    <edge source="AUS" target="ARE">
      <data key="d0">3717902</data>
    </edge>
    <edge source="AUS" target="TUR">
      <data key="d0">65908</data>
    </edge>
    <edge source="AUS" target="EGY">
      <data key="d0">25159</data>
    </edge>
    <edge source="AUS" target="GBR">
      <data key="d0">294852</data>
    </edge>
    <edge source="AUS" target="USA">
      <data key="d0">1145305</data>
    </edge>
    <edge source="BEL" target="ALB">
      <data key="d0">16950</data>
    </edge>
    <edge source="BEL" target="DZA">
      <data key="d0">15465558</data>
    </edge>
    <edge source="BEL" target="AZE">
      <data key="d0">37388</data>
    </edge>
    <edge source="BEL" target="ARG">
      <data key="d0">17949047</data>
    </edge>
    <edge source="BEL" target="AUS">
      <data key="d0">16349877</data>
    </edge>
    <edge source="BEL" target="AUT">
      <data key="d0">129036259</data>
    </edge>
    <edge source="BEL" target="BOL">
      <data key="d0">266436</data>
    </edge>
    <edge source="BEL" target="BRA">
      <data key="d0">46756236</data>
    </edge>
    <edge source="BEL" target="BGR">
      <data key="d0">2178878</data>
    </edge>
    <edge source="BEL" target="BDI">
      <data key="d0">269650</data>
    </edge>
    <edge source="BEL" target="BLR">
      <data key="d0">2712780</data>
    </edge>
    <edge source="BEL" target="CMR">
      <data key="d0">2108021</data>
    </edge>
    <edge source="BEL" target="CAN">
      <data key="d0">5871191</data>
    </edge>
    <edge source="BEL" target="LKA">
      <data key="d0">387462</data>
    </edge>
    <edge source="BEL" target="CHL">
      <data key="d0">6145871</data>
    </edge>
    <edge source="BEL" target="CHN">
      <data key="d0">51119841</data>
    </edge>
    <edge source="BEL" target="COL">
      <data key="d0">4785407</data>
    </edge>
    <edge source="BEL" target="CRI">
      <data key="d0">529327</data>
    </edge>
    <edge source="BEL" target="HRV">
      <data key="d0">5897531</data>
    </edge>
    <edge source="BEL" target="CZE">
      <data key="d0">63202890</data>
    </edge>
    <edge source="BEL" target="BEN">
      <data key="d0">186504</data>
    </edge>
    <edge source="BEL" target="DNK">
      <data key="d0">170077877</data>
    </edge>
    <edge source="BEL" target="ECU">
      <data key="d0">196637</data>
    </edge>
    <edge source="BEL" target="SLV">
      <data key="d0">603409</data>
    </edge>
    <edge source="BEL" target="ETH">
      <data key="d0">618914</data>
    </edge>
    <edge source="BEL" target="EST">
      <data key="d0">4780216</data>
    </edge>
    <edge source="BEL" target="FIN">
      <data key="d0">118583959</data>
    </edge>
    <edge source="BEL" target="FRA">
      <data key="d0">1243355620</data>
    </edge>
    <edge source="BEL" target="GEO">
      <data key="d0">33867</data>
    </edge>
    <edge source="BEL" target="GMB">
      <data key="d0">58180</data>
    </edge>
    <edge source="BEL" target="DEU">
      <data key="d0">1931126916</data>
    </edge>
    <edge source="BEL" target="GHA">
      <data key="d0">3163576</data>
    </edge>
    <edge source="BEL" target="GRC">
      <data key="d0">101251626</data>
    </edge>
    <edge source="BEL" target="GTM">
      <data key="d0">583836</data>
    </edge>
    <edge source="BEL" target="HND">
      <data key="d0">403587</data>
    </edge>
    <edge source="BEL" target="HKG">
      <data key="d0">80982750</data>
    </edge>
    <edge source="BEL" target="HUN">
      <data key="d0">39629979</data>
    </edge>
    <edge source="BEL" target="IDN">
      <data key="d0">10518017</data>
    </edge>
    <edge source="BEL" target="IRL">
      <data key="d0">62808905</data>
    </edge>
    <edge source="BEL" target="ISR">
      <data key="d0">52013772</data>
    </edge>
    <edge source="BEL" target="ITA">
      <data key="d0">1037965381</data>
    </edge>
    <edge source="BEL" target="CIV">
      <data key="d0">10290644</data>
    </edge>
    <edge source="BEL" target="JPN">
      <data key="d0">38209582</data>
    </edge>
    <edge source="BEL" target="KAZ">
      <data key="d0">445736</data>
    </edge>
    <edge source="BEL" target="JOR">
      <data key="d0">3393644</data>
    </edge>
    <edge source="BEL" target="KOR">
      <data key="d0">26272070</data>
    </edge>
    <edge source="BEL" target="LBN">
      <data key="d0">5082562</data>
    </edge>
    <edge source="BEL" target="LVA">
      <data key="d0">1587818</data>
    </edge>
    <edge source="BEL" target="LTU">
      <data key="d0">2427475</data>
    </edge>
    <edge source="BEL" target="MDG">
      <data key="d0">654371</data>
    </edge>
    <edge source="BEL" target="MWI">
      <data key="d0">78203</data>
    </edge>
    <edge source="BEL" target="MYS">
      <data key="d0">8946595</data>
    </edge>
    <edge source="BEL" target="MRT">
      <data key="d0">554154</data>
    </edge>
    <edge source="BEL" target="MUS">
      <data key="d0">114351</data>
    </edge>
    <edge source="BEL" target="MEX">
      <data key="d0">13077811</data>
    </edge>
    <edge source="BEL" target="MDA">
      <data key="d0">100660</data>
    </edge>
    <edge source="BEL" target="MAR">
      <data key="d0">15327755</data>
    </edge>
    <edge source="BEL" target="OMN">
      <data key="d0">1563403</data>
    </edge>
    <edge source="BEL" target="NLD">
      <data key="d0">722063568</data>
    </edge>
    <edge source="BEL" target="NZL">
      <data key="d0">7302989</data>
    </edge>
    <edge source="BEL" target="NER">
      <data key="d0">32820</data>
    </edge>
    <edge source="BEL" target="NOR">
      <data key="d0">29770242</data>
    </edge>
    <edge source="BEL" target="PAK">
      <data key="d0">2540442</data>
    </edge>
    <edge source="BEL" target="PAN">
      <data key="d0">191815</data>
    </edge>
    <edge source="BEL" target="PRY">
      <data key="d0">300245</data>
    </edge>
    <edge source="BEL" target="PER">
      <data key="d0">448777</data>
    </edge>
    <edge source="BEL" target="PHL">
      <data key="d0">2893978</data>
    </edge>
    <edge source="BEL" target="POL">
      <data key="d0">125594542</data>
    </edge>
    <edge source="BEL" target="PRT">
      <data key="d0">60749172</data>
    </edge>
    <edge source="BEL" target="ROU">
      <data key="d0">4966801</data>
    </edge>
    <edge source="BEL" target="RUS">
      <data key="d0">40153358</data>
    </edge>
    <edge source="BEL" target="SAU">
      <data key="d0">26216702</data>
    </edge>
    <edge source="BEL" target="SEN">
      <data key="d0">6626404</data>
    </edge>
    <edge source="BEL" target="IND">
      <data key="d0">22704900</data>
    </edge>
    <edge source="BEL" target="SGP">
      <data key="d0">19896363</data>
    </edge>
    <edge source="BEL" target="SVK">
      <data key="d0">10311089</data>
    </edge>
    <edge source="BEL" target="VNM">
      <data key="d0">1149755</data>
    </edge>
    <edge source="BEL" target="SVN">
      <data key="d0">12714807</data>
    </edge>
    <edge source="BEL" target="ZAF">
      <data key="d0">48742583</data>
    </edge>
    <edge source="BEL" target="ZWE">
      <data key="d0">491711</data>
    </edge>
    <edge source="BEL" target="ESP">
      <data key="d0">352381641</data>
    </edge>
    <edge source="BEL" target="SWE">
      <data key="d0">180580887</data>
    </edge>
    <edge source="BEL" target="CHE">
      <data key="d0">126431135</data>
    </edge>
    <edge source="BEL" target="THA">
      <data key="d0">9491591</data>
    </edge>
    <edge source="BEL" target="TGO">
      <data key="d0">911403</data>
    </edge>
    <edge source="BEL" target="ARE">
      <data key="d0">14809184</data>
    </edge>
    <edge source="BEL" target="TUN">
      <data key="d0">22606379</data>
    </edge>
    <edge source="BEL" target="TUR">
      <data key="d0">243587058</data>
    </edge>
    <edge source="BEL" target="UGA">
      <data key="d0">377813</data>
    </edge>
    <edge source="BEL" target="UKR">
      <data key="d0">4835909</data>
    </edge>
    <edge source="BEL" target="MKD">
      <data key="d0">652339</data>
    </edge>
    <edge source="BEL" target="EGY">
      <data key="d0">31195928</data>
    </edge>
    <edge source="BEL" target="GBR">
      <data key="d0">830033029</data>
    </edge>
    <edge source="BEL" target="TZA">
      <data key="d0">327510</data>
    </edge>
    <edge source="BEL" target="USA">
      <data key="d0">140777202</data>
    </edge>
    <edge source="BEL" target="BFA">
      <data key="d0">268747</data>
    </edge>
    <edge source="BEL" target="URY">
      <data key="d0">583815</data>
    </edge>
    <edge source="BEL" target="SRB">
      <data key="d0">3336931</data>
    </edge>
    <edge source="BOL" target="ARG">
      <data key="d0">62175</data>
    </edge>
    <edge source="BOL" target="BRA">
      <data key="d0">16074</data>
    </edge>
    <edge source="BOL" target="PER">
      <data key="d0">14887</data>
    </edge>
    <edge source="BRA" target="DZA">
      <data key="d0">57720</data>
    </edge>
    <edge source="BRA" target="ARG">
      <data key="d0">254268089</data>
    </edge>
    <edge source="BRA" target="AUS">
      <data key="d0">114100</data>
    </edge>
    <edge source="BRA" target="AUT">
      <data key="d0">1639660</data>
    </edge>
    <edge source="BRA" target="BEL">
      <data key="d0">27689634</data>
    </edge>
    <edge source="BRA" target="BOL">
      <data key="d0">15810852</data>
    </edge>
    <edge source="BRA" target="BWA">
      <data key="d0">57027</data>
    </edge>
    <edge source="BRA" target="CAN">
      <data key="d0">4115379</data>
    </edge>
    <edge source="BRA" target="LKA">
      <data key="d0">77530</data>
    </edge>
    <edge source="BRA" target="CHL">
      <data key="d0">56615277</data>
    </edge>
    <edge source="BRA" target="CHN">
      <data key="d0">27922755</data>
    </edge>
    <edge source="BRA" target="COL">
      <data key="d0">7236684</data>
    </edge>
    <edge source="BRA" target="CRI">
      <data key="d0">760362</data>
    </edge>
    <edge source="BRA" target="DNK">
      <data key="d0">25150</data>
    </edge>
    <edge source="BRA" target="ECU">
      <data key="d0">6827302</data>
    </edge>
    <edge source="BRA" target="SLV">
      <data key="d0">204088</data>
    </edge>
    <edge source="BRA" target="FIN">
      <data key="d0">293597</data>
    </edge>
    <edge source="BRA" target="FRA">
      <data key="d0">2205514</data>
    </edge>
    <edge source="BRA" target="DEU">
      <data key="d0">1471424</data>
    </edge>
    <edge source="BRA" target="GHA">
      <data key="d0">989590</data>
    </edge>
    <edge source="BRA" target="GRC">
      <data key="d0">18235</data>
    </edge>
    <edge source="BRA" target="GTM">
      <data key="d0">293931</data>
    </edge>
    <edge source="BRA" target="HND">
      <data key="d0">122836</data>
    </edge>
    <edge source="BRA" target="HKG">
      <data key="d0">20504826</data>
    </edge>
    <edge source="BRA" target="IDN">
      <data key="d0">13552804</data>
    </edge>
    <edge source="BRA" target="IRL">
      <data key="d0">61000</data>
    </edge>
    <edge source="BRA" target="ISR">
      <data key="d0">263308</data>
    </edge>
    <edge source="BRA" target="ITA">
      <data key="d0">6838048</data>
    </edge>
    <edge source="BRA" target="CIV">
      <data key="d0">8246530</data>
    </edge>
    <edge source="BRA" target="JAM">
      <data key="d0">88717</data>
    </edge>
    <edge source="BRA" target="JPN">
      <data key="d0">3624449</data>
    </edge>
    <edge source="BRA" target="KOR">
      <data key="d0">3778665</data>
    </edge>
    <edge source="BRA" target="LBN">
      <data key="d0">22295</data>
    </edge>
    <edge source="BRA" target="MDG">
      <data key="d0">65700</data>
    </edge>
    <edge source="BRA" target="MYS">
      <data key="d0">400641</data>
    </edge>
    <edge source="BRA" target="MRT">
      <data key="d0">16575</data>
    </edge>
    <edge source="BRA" target="MEX">
      <data key="d0">4273430</data>
    </edge>
    <edge source="BRA" target="MAR">
      <data key="d0">1420612</data>
    </edge>
    <edge source="BRA" target="NLD">
      <data key="d0">5522379</data>
    </edge>
    <edge source="BRA" target="NZL">
      <data key="d0">105450</data>
    </edge>
    <edge source="BRA" target="NIC">
      <data key="d0">13996</data>
    </edge>
    <edge source="BRA" target="PAK">
      <data key="d0">22394</data>
    </edge>
    <edge source="BRA" target="PAN">
      <data key="d0">112047</data>
    </edge>
    <edge source="BRA" target="PRY">
      <data key="d0">16795539</data>
    </edge>
    <edge source="BRA" target="PER">
      <data key="d0">15944110</data>
    </edge>
    <edge source="BRA" target="PHL">
      <data key="d0">3185872</data>
    </edge>
    <edge source="BRA" target="POL">
      <data key="d0">10430</data>
    </edge>
    <edge source="BRA" target="PRT">
      <data key="d0">3412043</data>
    </edge>
    <edge source="BRA" target="RUS">
      <data key="d0">1019396</data>
    </edge>
    <edge source="BRA" target="SAU">
      <data key="d0">54094</data>
    </edge>
    <edge source="BRA" target="SEN">
      <data key="d0">987225</data>
    </edge>
    <edge source="BRA" target="IND">
      <data key="d0">272621</data>
    </edge>
    <edge source="BRA" target="SGP">
      <data key="d0">9967009</data>
    </edge>
    <edge source="BRA" target="VNM">
      <data key="d0">153361</data>
    </edge>
    <edge source="BRA" target="ZAF">
      <data key="d0">6010023</data>
    </edge>
    <edge source="BRA" target="ZWE">
      <data key="d0">1800388</data>
    </edge>
    <edge source="BRA" target="ESP">
      <data key="d0">29811135</data>
    </edge>
    <edge source="BRA" target="SWE">
      <data key="d0">3052555</data>
    </edge>
    <edge source="BRA" target="CHE">
      <data key="d0">26627</data>
    </edge>
    <edge source="BRA" target="THA">
      <data key="d0">33991</data>
    </edge>
    <edge source="BRA" target="ARE">
      <data key="d0">592558</data>
    </edge>
    <edge source="BRA" target="TUN">
      <data key="d0">58160</data>
    </edge>
    <edge source="BRA" target="TUR">
      <data key="d0">2072661</data>
    </edge>
    <edge source="BRA" target="EGY">
      <data key="d0">4401721</data>
    </edge>
    <edge source="BRA" target="GBR">
      <data key="d0">6282953</data>
    </edge>
    <edge source="BRA" target="USA">
      <data key="d0">29190135</data>
    </edge>
    <edge source="BRA" target="URY">
      <data key="d0">33050519</data>
    </edge>
    <edge source="CAN" target="ARG">
      <data key="d0">9236687</data>
    </edge>
    <edge source="CAN" target="AUS">
      <data key="d0">3977023</data>
    </edge>
    <edge source="CAN" target="AUT">
      <data key="d0">175337</data>
    </edge>
    <edge source="CAN" target="BEL">
      <data key="d0">35429938</data>
    </edge>
    <edge source="CAN" target="BOL">
      <data key="d0">15119</data>
    </edge>
    <edge source="CAN" target="BRA">
      <data key="d0">9575359</data>
    </edge>
    <edge source="CAN" target="CHL">
      <data key="d0">6423151</data>
    </edge>
    <edge source="CAN" target="CHN">
      <data key="d0">91293340</data>
    </edge>
    <edge source="CAN" target="COL">
      <data key="d0">932831</data>
    </edge>
    <edge source="CAN" target="CRI">
      <data key="d0">2045863</data>
    </edge>
    <edge source="CAN" target="DNK">
      <data key="d0">823180</data>
    </edge>
    <edge source="CAN" target="ECU">
      <data key="d0">1251642</data>
    </edge>
    <edge source="CAN" target="SLV">
      <data key="d0">122040</data>
    </edge>
    <edge source="CAN" target="EST">
      <data key="d0">10313</data>
    </edge>
    <edge source="CAN" target="FIN">
      <data key="d0">2541537</data>
    </edge>
    <edge source="CAN" target="FRA">
      <data key="d0">1165485</data>
    </edge>
    <edge source="CAN" target="DEU">
      <data key="d0">9295499</data>
    </edge>
    <edge source="CAN" target="GHA">
      <data key="d0">49262</data>
    </edge>
    <edge source="CAN" target="GRC">
      <data key="d0">345740</data>
    </edge>
    <edge source="CAN" target="GTM">
      <data key="d0">1503561</data>
    </edge>
    <edge source="CAN" target="HND">
      <data key="d0">328245</data>
    </edge>
    <edge source="CAN" target="HKG">
      <data key="d0">22419990</data>
    </edge>
    <edge source="CAN" target="HUN">
      <data key="d0">20818</data>
    </edge>
    <edge source="CAN" target="IDN">
      <data key="d0">3176428</data>
    </edge>
    <edge source="CAN" target="IRL">
      <data key="d0">142325</data>
    </edge>
    <edge source="CAN" target="ISR">
      <data key="d0">959384</data>
    </edge>
    <edge source="CAN" target="ITA">
      <data key="d0">7439364</data>
    </edge>
    <edge source="CAN" target="JAM">
      <data key="d0">26561</data>
    </edge>
    <edge source="CAN" target="JPN">
      <data key="d0">13005412</data>
    </edge>
    <edge source="CAN" target="KOR">
      <data key="d0">2787682</data>
    </edge>
    <edge source="CAN" target="LBN">
      <data key="d0">302276</data>
    </edge>
    <edge source="CAN" target="MYS">
      <data key="d0">5700995</data>
    </edge>
    <edge source="CAN" target="MEX">
      <data key="d0">12072573</data>
    </edge>
    <edge source="CAN" target="MOZ">
      <data key="d0">14301</data>
    </edge>
    <edge source="CAN" target="NLD">
      <data key="d0">6198556</data>
    </edge>
    <edge source="CAN" target="NZL">
      <data key="d0">1933478</data>
    </edge>
    <edge source="CAN" target="NOR">
      <data key="d0">1055881</data>
    </edge>
    <edge source="CAN" target="PAK">
      <data key="d0">650337</data>
    </edge>
    <edge source="CAN" target="PAN">
      <data key="d0">20577</data>
    </edge>
    <edge source="CAN" target="PER">
      <data key="d0">518958</data>
    </edge>
    <edge source="CAN" target="PHL">
      <data key="d0">1041083</data>
    </edge>
    <edge source="CAN" target="POL">
      <data key="d0">233638</data>
    </edge>
    <edge source="CAN" target="PRT">
      <data key="d0">222607</data>
    </edge>
    <edge source="CAN" target="RUS">
      <data key="d0">55274</data>
    </edge>
    <edge source="CAN" target="SAU">
      <data key="d0">1157671</data>
    </edge>
    <edge source="CAN" target="IND">
      <data key="d0">2486595</data>
    </edge>
    <edge source="CAN" target="SGP">
      <data key="d0">4227368</data>
    </edge>
    <edge source="CAN" target="VNM">
      <data key="d0">586970</data>
    </edge>
    <edge source="CAN" target="ZAF">
      <data key="d0">234512</data>
    </edge>
    <edge source="CAN" target="ZWE">
      <data key="d0">14560</data>
    </edge>
    <edge source="CAN" target="ESP">
      <data key="d0">1788671</data>
    </edge>
    <edge source="CAN" target="SWE">
      <data key="d0">109440</data>
    </edge>
    <edge source="CAN" target="CHE">
      <data key="d0">2359966</data>
    </edge>
    <edge source="CAN" target="THA">
      <data key="d0">2845367</data>
    </edge>
    <edge source="CAN" target="ARE">
      <data key="d0">405774</data>
    </edge>
    <edge source="CAN" target="TUN">
      <data key="d0">12109</data>
    </edge>
    <edge source="CAN" target="TUR">
      <data key="d0">685668</data>
    </edge>
    <edge source="CAN" target="EGY">
      <data key="d0">664660</data>
    </edge>
    <edge source="CAN" target="GBR">
      <data key="d0">6611845</data>
    </edge>
    <edge source="CAN" target="USA">
      <data key="d0">3004023797</data>
    </edge>
    <edge source="CAN" target="URY">
      <data key="d0">95443</data>
    </edge>
    <edge source="CHL" target="ARG">
      <data key="d0">10254980</data>
    </edge>
    <edge source="CHL" target="AUS">
      <data key="d0">928750</data>
    </edge>
    <edge source="CHL" target="BEL">
      <data key="d0">611077</data>
    </edge>
    <edge source="CHL" target="BOL">
      <data key="d0">1670684</data>
    </edge>
    <edge source="CHL" target="BRA">
      <data key="d0">1645350</data>
    </edge>
    <edge source="CHL" target="CHN">
      <data key="d0">850518</data>
    </edge>
    <edge source="CHL" target="COL">
      <data key="d0">7789284</data>
    </edge>
    <edge source="CHL" target="CRI">
      <data key="d0">23519</data>
    </edge>
    <edge source="CHL" target="ECU">
      <data key="d0">9473783</data>
    </edge>
    <edge source="CHL" target="GTM">
      <data key="d0">230424</data>
    </edge>
    <edge source="CHL" target="IDN">
      <data key="d0">2839351</data>
    </edge>
    <edge source="CHL" target="ISR">
      <data key="d0">12622</data>
    </edge>
    <edge source="CHL" target="JPN">
      <data key="d0">1747342</data>
    </edge>
    <edge source="CHL" target="MDG">
      <data key="d0">105765</data>
    </edge>
    <edge source="CHL" target="MEX">
      <data key="d0">1827359</data>
    </edge>
    <edge source="CHL" target="MAR">
      <data key="d0">173745</data>
    </edge>
    <edge source="CHL" target="NLD">
      <data key="d0">754441</data>
    </edge>
    <edge source="CHL" target="NZL">
      <data key="d0">97905</data>
    </edge>
    <edge source="CHL" target="NIC">
      <data key="d0">467222</data>
    </edge>
    <edge source="CHL" target="PRY">
      <data key="d0">130298</data>
    </edge>
    <edge source="CHL" target="PER">
      <data key="d0">14463353</data>
    </edge>
    <edge source="CHL" target="PHL">
      <data key="d0">1690425</data>
    </edge>
    <edge source="CHL" target="PRT">
      <data key="d0">98700</data>
    </edge>
    <edge source="CHL" target="SEN">
      <data key="d0">54945</data>
    </edge>
    <edge source="CHL" target="ESP">
      <data key="d0">416495</data>
    </edge>
    <edge source="CHL" target="TUN">
      <data key="d0">154935</data>
    </edge>
    <edge source="CHL" target="TUR">
      <data key="d0">157590</data>
    </edge>
    <edge source="CHL" target="GBR">
      <data key="d0">112000</data>
    </edge>
    <edge source="CHL" target="USA">
      <data key="d0">225624</data>
    </edge>
    <edge source="CHL" target="URY">
      <data key="d0">869154</data>
    </edge>
    <edge source="COL" target="ARG">
      <data key="d0">5056386</data>
    </edge>
    <edge source="COL" target="AUS">
      <data key="d0">177178</data>
    </edge>
    <edge source="COL" target="BEL">
      <data key="d0">1077853</data>
    </edge>
    <edge source="COL" target="BOL">
      <data key="d0">6578180</data>
    </edge>
    <edge source="COL" target="BRA">
      <data key="d0">41944984</data>
    </edge>
    <edge source="COL" target="CAN">
      <data key="d0">352883</data>
    </edge>
    <edge source="COL" target="CHL">
      <data key="d0">27831542</data>
    </edge>
    <edge source="COL" target="CHN">
      <data key="d0">456291</data>
    </edge>
    <edge source="COL" target="CRI">
      <data key="d0">6239770</data>
    </edge>
    <edge source="COL" target="HRV">
      <data key="d0">21174</data>
    </edge>
    <edge source="COL" target="ECU">
      <data key="d0">29724636</data>
    </edge>
    <edge source="COL" target="SLV">
      <data key="d0">2186418</data>
    </edge>
    <edge source="COL" target="FRA">
      <data key="d0">156503</data>
    </edge>
    <edge source="COL" target="GHA">
      <data key="d0">14397</data>
    </edge>
    <edge source="COL" target="GRC">
      <data key="d0">16090</data>
    </edge>
    <edge source="COL" target="GTM">
      <data key="d0">3607664</data>
    </edge>
    <edge source="COL" target="HND">
      <data key="d0">343978</data>
    </edge>
    <edge source="COL" target="HKG">
      <data key="d0">1146240</data>
    </edge>
    <edge source="COL" target="ITA">
      <data key="d0">131854</data>
    </edge>
    <edge source="COL" target="JAM">
      <data key="d0">1542745</data>
    </edge>
    <edge source="COL" target="MEX">
      <data key="d0">4061141</data>
    </edge>
    <edge source="COL" target="NLD">
      <data key="d0">18252</data>
    </edge>
    <edge source="COL" target="PAN">
      <data key="d0">2270781</data>
    </edge>
    <edge source="COL" target="PER">
      <data key="d0">30809516</data>
    </edge>
    <edge source="COL" target="PRT">
      <data key="d0">352851</data>
    </edge>
    <edge source="COL" target="ESP">
      <data key="d0">73611</data>
    </edge>
    <edge source="COL" target="TUR">
      <data key="d0">340977</data>
    </edge>
    <edge source="COL" target="GBR">
      <data key="d0">492597</data>
    </edge>
    <edge source="COL" target="USA">
      <data key="d0">17633457</data>
    </edge>
    <edge source="COL" target="URY">
      <data key="d0">177288</data>
    </edge>
    <edge source="CRI" target="AUT">
      <data key="d0">15355</data>
    </edge>
    <edge source="CRI" target="BEL">
      <data key="d0">29783</data>
    </edge>
    <edge source="CRI" target="CHN">
      <data key="d0">51956</data>
    </edge>
    <edge source="CRI" target="COL">
      <data key="d0">248049</data>
    </edge>
    <edge source="CRI" target="SLV">
      <data key="d0">940059</data>
    </edge>
    <edge source="CRI" target="GTM">
      <data key="d0">2317928</data>
    </edge>
    <edge source="CRI" target="HND">
      <data key="d0">2977600</data>
    </edge>
    <edge source="CRI" target="JAM">
      <data key="d0">11400</data>
    </edge>
    <edge source="CRI" target="MEX">
      <data key="d0">35207</data>
    </edge>
    <edge source="CRI" target="NIC">
      <data key="d0">3644408</data>
    </edge>
    <edge source="CRI" target="PAN">
      <data key="d0">843502</data>
    </edge>
    <edge source="CRI" target="THA">
      <data key="d0">603377</data>
    </edge>
    <edge source="CRI" target="USA">
      <data key="d0">586028</data>
    </edge>
    <edge source="ECU" target="BOL">
      <data key="d0">63652</data>
    </edge>
    <edge source="ECU" target="CHL">
      <data key="d0">18617</data>
    </edge>
    <edge source="ECU" target="CHN">
      <data key="d0">148982</data>
    </edge>
    <edge source="ECU" target="COL">
      <data key="d0">2747183</data>
    </edge>
    <edge source="ECU" target="GTM">
      <data key="d0">29268</data>
    </edge>
    <edge source="ECU" target="PER">
      <data key="d0">238808</data>
    </edge>
    <edge source="ECU" target="ESP">
      <data key="d0">170679</data>
    </edge>
    <edge source="GHA" target="NER">
      <data key="d0">71370</data>
    </edge>
    <edge source="GHA" target="TGO">
      <data key="d0">53599</data>
    </edge>
    <edge source="GTM" target="CRI">
      <data key="d0">917531</data>
    </edge>
    <edge source="GTM" target="SLV">
      <data key="d0">2074775</data>
    </edge>
    <edge source="GTM" target="DEU">
      <data key="d0">244650</data>
    </edge>
    <edge source="GTM" target="HND">
      <data key="d0">966191</data>
    </edge>
    <edge source="GTM" target="JAM">
      <data key="d0">69802</data>
    </edge>
    <edge source="GTM" target="MEX">
      <data key="d0">78204</data>
    </edge>
    <edge source="GTM" target="NIC">
      <data key="d0">616142</data>
    </edge>
    <edge source="GTM" target="PAN">
      <data key="d0">13022</data>
    </edge>
    <edge source="GTM" target="USA">
      <data key="d0">89789</data>
    </edge>
    <edge source="HKG" target="DZA">
      <data key="d0">16502</data>
    </edge>
    <edge source="HKG" target="ARG">
      <data key="d0">10447</data>
    </edge>
    <edge source="HKG" target="AUS">
      <data key="d0">2208571</data>
    </edge>
    <edge source="HKG" target="BEL">
      <data key="d0">111043</data>
    </edge>
    <edge source="HKG" target="BRA">
      <data key="d0">1942808</data>
    </edge>
    <edge source="HKG" target="KHM">
      <data key="d0">51750</data>
    </edge>
    <edge source="HKG" target="CAN">
      <data key="d0">793127</data>
    </edge>
    <edge source="HKG" target="LKA">
      <data key="d0">316323</data>
    </edge>
    <edge source="HKG" target="CHL">
      <data key="d0">356579</data>
    </edge>
    <edge source="HKG" target="CHN">
      <data key="d0">4720728399</data>
    </edge>
    <edge source="HKG" target="COL">
      <data key="d0">15538</data>
    </edge>
    <edge source="HKG" target="CZE">
      <data key="d0">10848</data>
    </edge>
    <edge source="HKG" target="FRA">
      <data key="d0">115676</data>
    </edge>
    <edge source="HKG" target="DEU">
      <data key="d0">996177</data>
    </edge>
    <edge source="HKG" target="GHA">
      <data key="d0">54557</data>
    </edge>
    <edge source="HKG" target="GTM">
      <data key="d0">26012</data>
    </edge>
    <edge source="HKG" target="IDN">
      <data key="d0">7222379</data>
    </edge>
    <edge source="HKG" target="ISR">
      <data key="d0">237294</data>
    </edge>
    <edge source="HKG" target="ITA">
      <data key="d0">573240</data>
    </edge>
    <edge source="HKG" target="JAM">
      <data key="d0">83905</data>
    </edge>
    <edge source="HKG" target="JPN">
      <data key="d0">9941704</data>
    </edge>
    <edge source="HKG" target="KOR">
      <data key="d0">13519746</data>
    </edge>
    <edge source="HKG" target="MYS">
      <data key="d0">9521289</data>
    </edge>
    <edge source="HKG" target="MUS">
      <data key="d0">201765</data>
    </edge>
    <edge source="HKG" target="MEX">
      <data key="d0">624666</data>
    </edge>
    <edge source="HKG" target="MAR">
      <data key="d0">69458</data>
    </edge>
    <edge source="HKG" target="NLD">
      <data key="d0">982724</data>
    </edge>
    <edge source="HKG" target="NZL">
      <data key="d0">212167</data>
    </edge>
    <edge source="HKG" target="PAK">
      <data key="d0">1563501</data>
    </edge>
    <edge source="HKG" target="PAN">
      <data key="d0">10024</data>
    </edge>
    <edge source="HKG" target="PER">
      <data key="d0">15739</data>
    </edge>
    <edge source="HKG" target="PHL">
      <data key="d0">8482385</data>
    </edge>
    <edge source="HKG" target="IND">
      <data key="d0">1780035</data>
    </edge>
    <edge source="HKG" target="SGP">
      <data key="d0">7225899</data>
    </edge>
    <edge source="HKG" target="VNM">
      <data key="d0">3910377</data>
    </edge>
    <edge source="HKG" target="ZAF">
      <data key="d0">2052421</data>
    </edge>
    <edge source="HKG" target="ESP">
      <data key="d0">147511</data>
    </edge>
    <edge source="HKG" target="SWE">
      <data key="d0">27504</data>
    </edge>
    <edge source="HKG" target="CHE">
      <data key="d0">209318</data>
    </edge>
    <edge source="HKG" target="THA">
      <data key="d0">12332648</data>
    </edge>
    <edge source="HKG" target="ARE">
      <data key="d0">11024</data>
    </edge>
    <edge source="HKG" target="TUR">
      <data key="d0">11973</data>
    </edge>
    <edge source="HKG" target="EGY">
      <data key="d0">24621</data>
    </edge>
    <edge source="HKG" target="GBR">
      <data key="d0">289283</data>
    </edge>
    <edge source="HKG" target="USA">
      <data key="d0">5301028</data>
    </edge>
    <edge source="IDN" target="ARG">
      <data key="d0">858971</data>
    </edge>
    <edge source="IDN" target="AUS">
      <data key="d0">41798737</data>
    </edge>
    <edge source="IDN" target="BEL">
      <data key="d0">25637767</data>
    </edge>
    <edge source="IDN" target="BRA">
      <data key="d0">5563736</data>
    </edge>
    <edge source="IDN" target="BGR">
      <data key="d0">873991</data>
    </edge>
    <edge source="IDN" target="KHM">
      <data key="d0">12660</data>
    </edge>
    <edge source="IDN" target="CMR">
      <data key="d0">51646</data>
    </edge>
    <edge source="IDN" target="CAN">
      <data key="d0">3188041</data>
    </edge>
    <edge source="IDN" target="LKA">
      <data key="d0">541295</data>
    </edge>
    <edge source="IDN" target="CHL">
      <data key="d0">43286</data>
    </edge>
    <edge source="IDN" target="CHN">
      <data key="d0">89154484</data>
    </edge>
    <edge source="IDN" target="CRI">
      <data key="d0">954167</data>
    </edge>
    <edge source="IDN" target="CZE">
      <data key="d0">797448</data>
    </edge>
    <edge source="IDN" target="DNK">
      <data key="d0">16722</data>
    </edge>
    <edge source="IDN" target="ECU">
      <data key="d0">46860</data>
    </edge>
    <edge source="IDN" target="FIN">
      <data key="d0">138968</data>
    </edge>
    <edge source="IDN" target="FRA">
      <data key="d0">12106035</data>
    </edge>
    <edge source="IDN" target="GEO">
      <data key="d0">832175</data>
    </edge>
    <edge source="IDN" target="GMB">
      <data key="d0">33830</data>
    </edge>
    <edge source="IDN" target="DEU">
      <data key="d0">15530307</data>
    </edge>
    <edge source="IDN" target="GHA">
      <data key="d0">103600</data>
    </edge>
    <edge source="IDN" target="GRC">
      <data key="d0">949420</data>
    </edge>
    <edge source="IDN" target="GTM">
      <data key="d0">155680</data>
    </edge>
    <edge source="IDN" target="HKG">
      <data key="d0">83184765</data>
    </edge>
    <edge source="IDN" target="ISR">
      <data key="d0">44310</data>
    </edge>
    <edge source="IDN" target="ITA">
      <data key="d0">7173264</data>
    </edge>
    <edge source="IDN" target="CIV">
      <data key="d0">18856</data>
    </edge>
    <edge source="IDN" target="JPN">
      <data key="d0">58860344</data>
    </edge>
    <edge source="IDN" target="JOR">
      <data key="d0">191032</data>
    </edge>
    <edge source="IDN" target="KOR">
      <data key="d0">5464262</data>
    </edge>
    <edge source="IDN" target="LBN">
      <data key="d0">381476</data>
    </edge>
    <edge source="IDN" target="LTU">
      <data key="d0">189600</data>
    </edge>
    <edge source="IDN" target="MDG">
      <data key="d0">39035</data>
    </edge>
    <edge source="IDN" target="MYS">
      <data key="d0">53941857</data>
    </edge>
    <edge source="IDN" target="MUS">
      <data key="d0">104723</data>
    </edge>
    <edge source="IDN" target="MEX">
      <data key="d0">180000</data>
    </edge>
    <edge source="IDN" target="MAR">
      <data key="d0">268300</data>
    </edge>
    <edge source="IDN" target="OMN">
      <data key="d0">922712</data>
    </edge>
    <edge source="IDN" target="NLD">
      <data key="d0">695063</data>
    </edge>
    <edge source="IDN" target="NZL">
      <data key="d0">5332510</data>
    </edge>
    <edge source="IDN" target="NER">
      <data key="d0">108863</data>
    </edge>
    <edge source="IDN" target="PAK">
      <data key="d0">7284113</data>
    </edge>
    <edge source="IDN" target="PAN">
      <data key="d0">34280</data>
    </edge>
    <edge source="IDN" target="PER">
      <data key="d0">2308951</data>
    </edge>
    <edge source="IDN" target="PHL">
      <data key="d0">7635046</data>
    </edge>
    <edge source="IDN" target="POL">
      <data key="d0">3787536</data>
    </edge>
    <edge source="IDN" target="ROU">
      <data key="d0">1335710</data>
    </edge>
    <edge source="IDN" target="RUS">
      <data key="d0">1936000</data>
    </edge>
    <edge source="IDN" target="SAU">
      <data key="d0">4888871</data>
    </edge>
    <edge source="IDN" target="IND">
      <data key="d0">7108050</data>
    </edge>
    <edge source="IDN" target="SGP">
      <data key="d0">64371007</data>
    </edge>
    <edge source="IDN" target="VNM">
      <data key="d0">13435238</data>
    </edge>
    <edge source="IDN" target="SVN">
      <data key="d0">16421</data>
    </edge>
    <edge source="IDN" target="ZAF">
      <data key="d0">1081001</data>
    </edge>
    <edge source="IDN" target="ZWE">
      <data key="d0">29431</data>
    </edge>
    <edge source="IDN" target="ESP">
      <data key="d0">1815893</data>
    </edge>
    <edge source="IDN" target="SWE">
      <data key="d0">21022</data>
    </edge>
    <edge source="IDN" target="CHE">
      <data key="d0">872645</data>
    </edge>
    <edge source="IDN" target="THA">
      <data key="d0">20716873</data>
    </edge>
    <edge source="IDN" target="ARE">
      <data key="d0">3318195</data>
    </edge>
    <edge source="IDN" target="TUN">
      <data key="d0">2862327</data>
    </edge>
    <edge source="IDN" target="TUR">
      <data key="d0">1723668</data>
    </edge>
    <edge source="IDN" target="UGA">
      <data key="d0">628701</data>
    </edge>
    <edge source="IDN" target="UKR">
      <data key="d0">5238340</data>
    </edge>
    <edge source="IDN" target="EGY">
      <data key="d0">5580940</data>
    </edge>
    <edge source="IDN" target="GBR">
      <data key="d0">3530548</data>
    </edge>
    <edge source="IDN" target="TZA">
      <data key="d0">838989</data>
    </edge>
    <edge source="IDN" target="USA">
      <data key="d0">37516278</data>
    </edge>
    <edge source="IDN" target="URY">
      <data key="d0">4457402</data>
    </edge>
    <edge source="IDN" target="SRB">
      <data key="d0">535241</data>
    </edge>
    <edge source="IRL" target="ARG">
      <data key="d0">316063</data>
    </edge>
    <edge source="IRL" target="AUS">
      <data key="d0">222828</data>
    </edge>
    <edge source="IRL" target="AUT">
      <data key="d0">888108</data>
    </edge>
    <edge source="IRL" target="BEL">
      <data key="d0">4251567</data>
    </edge>
    <edge source="IRL" target="BOL">
      <data key="d0">21214</data>
    </edge>
    <edge source="IRL" target="BRA">
      <data key="d0">2175301</data>
    </edge>
    <edge source="IRL" target="CMR">
      <data key="d0">144874</data>
    </edge>
    <edge source="IRL" target="CAN">
      <data key="d0">1600278</data>
    </edge>
    <edge source="IRL" target="CAF">
      <data key="d0">44044</data>
    </edge>
    <edge source="IRL" target="LKA">
      <data key="d0">60298</data>
    </edge>
    <edge source="IRL" target="CHN">
      <data key="d0">719003</data>
    </edge>
    <edge source="IRL" target="COL">
      <data key="d0">114343</data>
    </edge>
    <edge source="IRL" target="HRV">
      <data key="d0">31430</data>
    </edge>
    <edge source="IRL" target="CZE">
      <data key="d0">1100090</data>
    </edge>
    <edge source="IRL" target="DNK">
      <data key="d0">1675914</data>
    </edge>
    <edge source="IRL" target="ECU">
      <data key="d0">43035</data>
    </edge>
    <edge source="IRL" target="FIN">
      <data key="d0">1005594</data>
    </edge>
    <edge source="IRL" target="FRA">
      <data key="d0">9328367</data>
    </edge>
    <edge source="IRL" target="GEO">
      <data key="d0">17412</data>
    </edge>
    <edge source="IRL" target="DEU">
      <data key="d0">15861147</data>
    </edge>
    <edge source="IRL" target="GHA">
      <data key="d0">1167404</data>
    </edge>
    <edge source="IRL" target="GRC">
      <data key="d0">43930</data>
    </edge>
    <edge source="IRL" target="GTM">
      <data key="d0">15966</data>
    </edge>
    <edge source="IRL" target="HKG">
      <data key="d0">1270356</data>
    </edge>
    <edge source="IRL" target="HUN">
      <data key="d0">524118</data>
    </edge>
    <edge source="IRL" target="IDN">
      <data key="d0">217267</data>
    </edge>
    <edge source="IRL" target="ISR">
      <data key="d0">1561202</data>
    </edge>
    <edge source="IRL" target="ITA">
      <data key="d0">7720392</data>
    </edge>
    <edge source="IRL" target="JPN">
      <data key="d0">4128458</data>
    </edge>
    <edge source="IRL" target="JOR">
      <data key="d0">717206</data>
    </edge>
    <edge source="IRL" target="KOR">
      <data key="d0">666529</data>
    </edge>
    <edge source="IRL" target="LBN">
      <data key="d0">31596</data>
    </edge>
    <edge source="IRL" target="MWI">
      <data key="d0">65314</data>
    </edge>
    <edge source="IRL" target="MYS">
      <data key="d0">517157</data>
    </edge>
    <edge source="IRL" target="MEX">
      <data key="d0">934814</data>
    </edge>
    <edge source="IRL" target="MAR">
      <data key="d0">15745</data>
    </edge>
    <edge source="IRL" target="OMN">
      <data key="d0">19124</data>
    </edge>
    <edge source="IRL" target="NLD">
      <data key="d0">4732508</data>
    </edge>
    <edge source="IRL" target="NZL">
      <data key="d0">24095</data>
    </edge>
    <edge source="IRL" target="NOR">
      <data key="d0">481276</data>
    </edge>
    <edge source="IRL" target="PAK">
      <data key="d0">501836</data>
    </edge>
    <edge source="IRL" target="PAN">
      <data key="d0">26938</data>
    </edge>
    <edge source="IRL" target="PRY">
      <data key="d0">41141</data>
    </edge>
    <edge source="IRL" target="PER">
      <data key="d0">79410</data>
    </edge>
    <edge source="IRL" target="PHL">
      <data key="d0">56354</data>
    </edge>
    <edge source="IRL" target="POL">
      <data key="d0">139719</data>
    </edge>
    <edge source="IRL" target="PRT">
      <data key="d0">357506</data>
    </edge>
    <edge source="IRL" target="SAU">
      <data key="d0">457554</data>
    </edge>
    <edge source="IRL" target="IND">
      <data key="d0">2190231</data>
    </edge>
    <edge source="IRL" target="SGP">
      <data key="d0">631614</data>
    </edge>
    <edge source="IRL" target="SVK">
      <data key="d0">27702</data>
    </edge>
    <edge source="IRL" target="VNM">
      <data key="d0">169586</data>
    </edge>
    <edge source="IRL" target="ZAF">
      <data key="d0">607056</data>
    </edge>
    <edge source="IRL" target="ZWE">
      <data key="d0">199573</data>
    </edge>
    <edge source="IRL" target="ESP">
      <data key="d0">3652936</data>
    </edge>
    <edge source="IRL" target="SWE">
      <data key="d0">4546934</data>
    </edge>
    <edge source="IRL" target="CHE">
      <data key="d0">5462404</data>
    </edge>
    <edge source="IRL" target="THA">
      <data key="d0">172188</data>
    </edge>
    <edge source="IRL" target="ARE">
      <data key="d0">267906</data>
    </edge>
    <edge source="IRL" target="TUR">
      <data key="d0">459309</data>
    </edge>
    <edge source="IRL" target="EGY">
      <data key="d0">1083947</data>
    </edge>
    <edge source="IRL" target="GBR">
      <data key="d0">72759857</data>
    </edge>
    <edge source="IRL" target="USA">
      <data key="d0">19783605</data>
    </edge>
    <edge source="IRL" target="URY">
      <data key="d0">1261562</data>
    </edge>
    <edge source="CIV" target="CMR">
      <data key="d0">157308</data>
    </edge>
    <edge source="CIV" target="BEN">
      <data key="d0">18151</data>
    </edge>
    <edge source="CIV" target="GHA">
      <data key="d0">4264710</data>
    </edge>
    <edge source="CIV" target="MRT">
      <data key="d0">17906</data>
    </edge>
    <edge source="CIV" target="NER">
      <data key="d0">52958</data>
    </edge>
    <edge source="CIV" target="SEN">
      <data key="d0">200434</data>
    </edge>
    <edge source="CIV" target="TGO">
      <data key="d0">650740</data>
    </edge>
    <edge source="CIV" target="TZA">
      <data key="d0">174061</data>
    </edge>
    <edge source="CIV" target="BFA">
      <data key="d0">549598</data>
    </edge>
    <edge source="JPN" target="DZA">
      <data key="d0">174390</data>
    </edge>
    <edge source="JPN" target="AZE">
      <data key="d0">44620</data>
    </edge>
    <edge source="JPN" target="ARG">
      <data key="d0">17889638</data>
    </edge>
    <edge source="JPN" target="AUS">
      <data key="d0">47378610</data>
    </edge>
    <edge source="JPN" target="AUT">
      <data key="d0">3007026</data>
    </edge>
    <edge source="JPN" target="BEL">
      <data key="d0">99324423</data>
    </edge>
    <edge source="JPN" target="BOL">
      <data key="d0">66137</data>
    </edge>
    <edge source="JPN" target="BRA">
      <data key="d0">30677210</data>
    </edge>
    <edge source="JPN" target="BGR">
      <data key="d0">16905</data>
    </edge>
    <edge source="JPN" target="KHM">
      <data key="d0">40584</data>
    </edge>
    <edge source="JPN" target="CAN">
      <data key="d0">29633625</data>
    </edge>
    <edge source="JPN" target="LKA">
      <data key="d0">6610264</data>
    </edge>
    <edge source="JPN" target="CHL">
      <data key="d0">1765790</data>
    </edge>
    <edge source="JPN" target="CHN">
      <data key="d0">1169064187</data>
    </edge>
    <edge source="JPN" target="COL">
      <data key="d0">3916787</data>
    </edge>
    <edge source="JPN" target="CRI">
      <data key="d0">8858547</data>
    </edge>
    <edge source="JPN" target="CZE">
      <data key="d0">574490</data>
    </edge>
    <edge source="JPN" target="DNK">
      <data key="d0">4783162</data>
    </edge>
    <edge source="JPN" target="ECU">
      <data key="d0">1736766</data>
    </edge>
    <edge source="JPN" target="SLV">
      <data key="d0">885674</data>
    </edge>
    <edge source="JPN" target="ETH">
      <data key="d0">10912</data>
    </edge>
    <edge source="JPN" target="EST">
      <data key="d0">47914</data>
    </edge>
    <edge source="JPN" target="FIN">
      <data key="d0">6744728</data>
    </edge>
    <edge source="JPN" target="FRA">
      <data key="d0">44733317</data>
    </edge>
    <edge source="JPN" target="DEU">
      <data key="d0">82833683</data>
    </edge>
    <edge source="JPN" target="GRC">
      <data key="d0">1113889</data>
    </edge>
    <edge source="JPN" target="GTM">
      <data key="d0">1660200</data>
    </edge>
    <edge source="JPN" target="HND">
      <data key="d0">129250</data>
    </edge>
    <edge source="JPN" target="HKG">
      <data key="d0">1099446726</data>
    </edge>
    <edge source="JPN" target="HUN">
      <data key="d0">1466928</data>
    </edge>
    <edge source="JPN" target="IDN">
      <data key="d0">211453872</data>
    </edge>
    <edge source="JPN" target="IRL">
      <data key="d0">9235126</data>
    </edge>
    <edge source="JPN" target="ISR">
      <data key="d0">19694713</data>
    </edge>
    <edge source="JPN" target="ITA">
      <data key="d0">52403180</data>
    </edge>
    <edge source="JPN" target="CIV">
      <data key="d0">1714322</data>
    </edge>
    <edge source="JPN" target="KAZ">
      <data key="d0">186777</data>
    </edge>
    <edge source="JPN" target="JOR">
      <data key="d0">594365</data>
    </edge>
    <edge source="JPN" target="KOR">
      <data key="d0">544684369</data>
    </edge>
    <edge source="JPN" target="LBN">
      <data key="d0">630969</data>
    </edge>
    <edge source="JPN" target="LTU">
      <data key="d0">3484398</data>
    </edge>
    <edge source="JPN" target="MYS">
      <data key="d0">281929162</data>
    </edge>
    <edge source="JPN" target="MUS">
      <data key="d0">228753</data>
    </edge>
    <edge source="JPN" target="MEX">
      <data key="d0">41164809</data>
    </edge>
    <edge source="JPN" target="MAR">
      <data key="d0">2793935</data>
    </edge>
    <edge source="JPN" target="OMN">
      <data key="d0">198347</data>
    </edge>
    <edge source="JPN" target="NLD">
      <data key="d0">137271898</data>
    </edge>
    <edge source="JPN" target="NZL">
      <data key="d0">26336728</data>
    </edge>
    <edge source="JPN" target="NOR">
      <data key="d0">2543359</data>
    </edge>
    <edge source="JPN" target="PAK">
      <data key="d0">5452515</data>
    </edge>
    <edge source="JPN" target="PAN">
      <data key="d0">478105</data>
    </edge>
    <edge source="JPN" target="PER">
      <data key="d0">1446571</data>
    </edge>
    <edge source="JPN" target="PHL">
      <data key="d0">127979357</data>
    </edge>
    <edge source="JPN" target="POL">
      <data key="d0">2586588</data>
    </edge>
    <edge source="JPN" target="PRT">
      <data key="d0">2566175</data>
    </edge>
    <edge source="JPN" target="RUS">
      <data key="d0">4620230</data>
    </edge>
    <edge source="JPN" target="SAU">
      <data key="d0">4322399</data>
    </edge>
    <edge source="JPN" target="SEN">
      <data key="d0">117735</data>
    </edge>
    <edge source="JPN" target="IND">
      <data key="d0">41945477</data>
    </edge>
    <edge source="JPN" target="SGP">
      <data key="d0">277412944</data>
    </edge>
    <edge source="JPN" target="VNM">
      <data key="d0">51460852</data>
    </edge>
    <edge source="JPN" target="SVN">
      <data key="d0">245371</data>
    </edge>
    <edge source="JPN" target="ZAF">
      <data key="d0">11056299</data>
    </edge>
    <edge source="JPN" target="ZWE">
      <data key="d0">79823</data>
    </edge>
    <edge source="JPN" target="ESP">
      <data key="d0">38244333</data>
    </edge>
    <edge source="JPN" target="SWE">
      <data key="d0">9294230</data>
    </edge>
    <edge source="JPN" target="CHE">
      <data key="d0">7087422</data>
    </edge>
    <edge source="JPN" target="THA">
      <data key="d0">322577777</data>
    </edge>
    <edge source="JPN" target="ARE">
      <data key="d0">7463593</data>
    </edge>
    <edge source="JPN" target="TUN">
      <data key="d0">463315</data>
    </edge>
    <edge source="JPN" target="TUR">
      <data key="d0">13372325</data>
    </edge>
    <edge source="JPN" target="UKR">
      <data key="d0">1937869</data>
    </edge>
    <edge source="JPN" target="EGY">
      <data key="d0">13976033</data>
    </edge>
    <edge source="JPN" target="GBR">
      <data key="d0">50824873</data>
    </edge>
    <edge source="JPN" target="TZA">
      <data key="d0">67010</data>
    </edge>
    <edge source="JPN" target="USA">
      <data key="d0">736340527</data>
    </edge>
    <edge source="JPN" target="URY">
      <data key="d0">3677744</data>
    </edge>
    <edge source="KOR" target="DZA">
      <data key="d0">11143664</data>
    </edge>
    <edge source="KOR" target="AZE">
      <data key="d0">163679</data>
    </edge>
    <edge source="KOR" target="ARG">
      <data key="d0">17859679</data>
    </edge>
    <edge source="KOR" target="AUS">
      <data key="d0">64605787</data>
    </edge>
    <edge source="KOR" target="AUT">
      <data key="d0">317194</data>
    </edge>
    <edge source="KOR" target="BEL">
      <data key="d0">115600561</data>
    </edge>
    <edge source="KOR" target="BOL">
      <data key="d0">193796</data>
    </edge>
    <edge source="KOR" target="BWA">
      <data key="d0">109863</data>
    </edge>
    <edge source="KOR" target="BRA">
      <data key="d0">69221353</data>
    </edge>
    <edge source="KOR" target="BGR">
      <data key="d0">631493</data>
    </edge>
    <edge source="KOR" target="BLR">
      <data key="d0">237840</data>
    </edge>
    <edge source="KOR" target="KHM">
      <data key="d0">280440</data>
    </edge>
    <edge source="KOR" target="CMR">
      <data key="d0">1446666</data>
    </edge>
    <edge source="KOR" target="CAN">
      <data key="d0">21217494</data>
    </edge>
    <edge source="KOR" target="LKA">
      <data key="d0">16138802</data>
    </edge>
    <edge source="KOR" target="CHL">
      <data key="d0">40866562</data>
    </edge>
    <edge source="KOR" target="CHN">
      <data key="d0">1602848210</data>
    </edge>
    <edge source="KOR" target="COL">
      <data key="d0">18019265</data>
    </edge>
    <edge source="KOR" target="CRI">
      <data key="d0">5376730</data>
    </edge>
    <edge source="KOR" target="HRV">
      <data key="d0">946133</data>
    </edge>
    <edge source="KOR" target="CZE">
      <data key="d0">1997128</data>
    </edge>
    <edge source="KOR" target="DNK">
      <data key="d0">3796844</data>
    </edge>
    <edge source="KOR" target="ECU">
      <data key="d0">24798683</data>
    </edge>
    <edge source="KOR" target="SLV">
      <data key="d0">3637594</data>
    </edge>
    <edge source="KOR" target="ETH">
      <data key="d0">461990</data>
    </edge>
    <edge source="KOR" target="EST">
      <data key="d0">86024</data>
    </edge>
    <edge source="KOR" target="FIN">
      <data key="d0">3699161</data>
    </edge>
    <edge source="KOR" target="FRA">
      <data key="d0">19202155</data>
    </edge>
    <edge source="KOR" target="GEO">
      <data key="d0">122431</data>
    </edge>
    <edge source="KOR" target="GMB">
      <data key="d0">21960</data>
    </edge>
    <edge source="KOR" target="PSE">
      <data key="d0">227700</data>
    </edge>
    <edge source="KOR" target="DEU">
      <data key="d0">18692938</data>
    </edge>
    <edge source="KOR" target="GHA">
      <data key="d0">12639823</data>
    </edge>
    <edge source="KOR" target="GRC">
      <data key="d0">5925278</data>
    </edge>
    <edge source="KOR" target="GTM">
      <data key="d0">5746854</data>
    </edge>
    <edge source="KOR" target="HND">
      <data key="d0">1215955</data>
    </edge>
    <edge source="KOR" target="HKG">
      <data key="d0">598401791</data>
    </edge>
    <edge source="KOR" target="HUN">
      <data key="d0">5031628</data>
    </edge>
    <edge source="KOR" target="IDN">
      <data key="d0">196389296</data>
    </edge>
    <edge source="KOR" target="IRL">
      <data key="d0">560065</data>
    </edge>
    <edge source="KOR" target="ISR">
      <data key="d0">51554432</data>
    </edge>
    <edge source="KOR" target="ITA">
      <data key="d0">79129680</data>
    </edge>
    <edge source="KOR" target="CIV">
      <data key="d0">6217196</data>
    </edge>
    <edge source="KOR" target="JAM">
      <data key="d0">1138540</data>
    </edge>
    <edge source="KOR" target="JPN">
      <data key="d0">243938620</data>
    </edge>
    <edge source="KOR" target="KAZ">
      <data key="d0">9128194</data>
    </edge>
    <edge source="KOR" target="JOR">
      <data key="d0">1985797</data>
    </edge>
    <edge source="KOR" target="KGZ">
      <data key="d0">4535811</data>
    </edge>
    <edge source="KOR" target="LBN">
      <data key="d0">1398881</data>
    </edge>
    <edge source="KOR" target="LVA">
      <data key="d0">278150</data>
    </edge>
    <edge source="KOR" target="LTU">
      <data key="d0">1088801</data>
    </edge>
    <edge source="KOR" target="MDG">
      <data key="d0">3092434</data>
    </edge>
    <edge source="KOR" target="MWI">
      <data key="d0">1071547</data>
    </edge>
    <edge source="KOR" target="MYS">
      <data key="d0">97705608</data>
    </edge>
    <edge source="KOR" target="MRT">
      <data key="d0">50330</data>
    </edge>
    <edge source="KOR" target="MUS">
      <data key="d0">654139</data>
    </edge>
    <edge source="KOR" target="MEX">
      <data key="d0">125445006</data>
    </edge>
    <edge source="KOR" target="MAR">
      <data key="d0">1438519</data>
    </edge>
    <edge source="KOR" target="MOZ">
      <data key="d0">269297</data>
    </edge>
    <edge source="KOR" target="OMN">
      <data key="d0">3836843</data>
    </edge>
    <edge source="KOR" target="NAM">
      <data key="d0">38606</data>
    </edge>
    <edge source="KOR" target="NLD">
      <data key="d0">21752865</data>
    </edge>
    <edge source="KOR" target="NZL">
      <data key="d0">25279824</data>
    </edge>
    <edge source="KOR" target="NIC">
      <data key="d0">162923</data>
    </edge>
    <edge source="KOR" target="NOR">
      <data key="d0">847463</data>
    </edge>
    <edge source="KOR" target="PAK">
      <data key="d0">46713547</data>
    </edge>
    <edge source="KOR" target="PAN">
      <data key="d0">1189328</data>
    </edge>
    <edge source="KOR" target="PRY">
      <data key="d0">5259333</data>
    </edge>
    <edge source="KOR" target="PER">
      <data key="d0">38189835</data>
    </edge>
    <edge source="KOR" target="PHL">
      <data key="d0">87962621</data>
    </edge>
    <edge source="KOR" target="POL">
      <data key="d0">9295395</data>
    </edge>
    <edge source="KOR" target="PRT">
      <data key="d0">2364437</data>
    </edge>
    <edge source="KOR" target="ROU">
      <data key="d0">4964040</data>
    </edge>
    <edge source="KOR" target="RUS">
      <data key="d0">185825091</data>
    </edge>
    <edge source="KOR" target="SAU">
      <data key="d0">9233927</data>
    </edge>
    <edge source="KOR" target="SEN">
      <data key="d0">1524431</data>
    </edge>
    <edge source="KOR" target="IND">
      <data key="d0">55349674</data>
    </edge>
    <edge source="KOR" target="SGP">
      <data key="d0">39197891</data>
    </edge>
    <edge source="KOR" target="SVK">
      <data key="d0">1390322</data>
    </edge>
    <edge source="KOR" target="VNM">
      <data key="d0">126120993</data>
    </edge>
    <edge source="KOR" target="SVN">
      <data key="d0">3353294</data>
    </edge>
    <edge source="KOR" target="ZAF">
      <data key="d0">38191462</data>
    </edge>
    <edge source="KOR" target="ZWE">
      <data key="d0">2486026</data>
    </edge>
    <edge source="KOR" target="ESP">
      <data key="d0">33100705</data>
    </edge>
    <edge source="KOR" target="SWE">
      <data key="d0">13335441</data>
    </edge>
    <edge source="KOR" target="CHE">
      <data key="d0">1195525</data>
    </edge>
    <edge source="KOR" target="THA">
      <data key="d0">86107975</data>
    </edge>
    <edge source="KOR" target="TGO">
      <data key="d0">173882</data>
    </edge>
    <edge source="KOR" target="ARE">
      <data key="d0">15578556</data>
    </edge>
    <edge source="KOR" target="TUN">
      <data key="d0">3030974</data>
    </edge>
    <edge source="KOR" target="TUR">
      <data key="d0">35852718</data>
    </edge>
    <edge source="KOR" target="UGA">
      <data key="d0">640203</data>
    </edge>
    <edge source="KOR" target="UKR">
      <data key="d0">29073796</data>
    </edge>
    <edge source="KOR" target="MKD">
      <data key="d0">134473</data>
    </edge>
    <edge source="KOR" target="EGY">
      <data key="d0">33056965</data>
    </edge>
    <edge source="KOR" target="GBR">
      <data key="d0">37393387</data>
    </edge>
    <edge source="KOR" target="TZA">
      <data key="d0">8238267</data>
    </edge>
    <edge source="KOR" target="USA">
      <data key="d0">186816125</data>
    </edge>
    <edge source="KOR" target="URY">
      <data key="d0">5163118</data>
    </edge>
    <edge source="KOR" target="SRB">
      <data key="d0">2943498</data>
    </edge>
    <edge source="MEX" target="ARG">
      <data key="d0">33104692</data>
    </edge>
    <edge source="MEX" target="AUS">
      <data key="d0">95584</data>
    </edge>
    <edge source="MEX" target="AUT">
      <data key="d0">39323</data>
    </edge>
    <edge source="MEX" target="BEL">
      <data key="d0">31699675</data>
    </edge>
    <edge source="MEX" target="BOL">
      <data key="d0">1774577</data>
    </edge>
    <edge source="MEX" target="BRA">
      <data key="d0">28381186</data>
    </edge>
    <edge source="MEX" target="CAN">
      <data key="d0">6217087</data>
    </edge>
    <edge source="MEX" target="CHL">
      <data key="d0">47392689</data>
    </edge>
    <edge source="MEX" target="CHN">
      <data key="d0">18483585</data>
    </edge>
    <edge source="MEX" target="COL">
      <data key="d0">9147759</data>
    </edge>
    <edge source="MEX" target="CRI">
      <data key="d0">21689986</data>
    </edge>
    <edge source="MEX" target="CZE">
      <data key="d0">17735</data>
    </edge>
    <edge source="MEX" target="ECU">
      <data key="d0">3166808</data>
    </edge>
    <edge source="MEX" target="SLV">
      <data key="d0">11413987</data>
    </edge>
    <edge source="MEX" target="FIN">
      <data key="d0">193250</data>
    </edge>
    <edge source="MEX" target="FRA">
      <data key="d0">1958752</data>
    </edge>
    <edge source="MEX" target="DEU">
      <data key="d0">2107415</data>
    </edge>
    <edge source="MEX" target="GTM">
      <data key="d0">22827093</data>
    </edge>
    <edge source="MEX" target="HND">
      <data key="d0">2208647</data>
    </edge>
    <edge source="MEX" target="HKG">
      <data key="d0">16644555</data>
    </edge>
    <edge source="MEX" target="IDN">
      <data key="d0">70173</data>
    </edge>
    <edge source="MEX" target="ISR">
      <data key="d0">422710</data>
    </edge>
    <edge source="MEX" target="ITA">
      <data key="d0">1032281</data>
    </edge>
    <edge source="MEX" target="JAM">
      <data key="d0">1063096</data>
    </edge>
    <edge source="MEX" target="JPN">
      <data key="d0">427538</data>
    </edge>
    <edge source="MEX" target="KOR">
      <data key="d0">1510987</data>
    </edge>
    <edge source="MEX" target="NLD">
      <data key="d0">312648</data>
    </edge>
    <edge source="MEX" target="NIC">
      <data key="d0">1633569</data>
    </edge>
    <edge source="MEX" target="PAN">
      <data key="d0">9772092</data>
    </edge>
    <edge source="MEX" target="PRY">
      <data key="d0">884907</data>
    </edge>
    <edge source="MEX" target="PER">
      <data key="d0">13169448</data>
    </edge>
    <edge source="MEX" target="PHL">
      <data key="d0">372304</data>
    </edge>
    <edge source="MEX" target="PRT">
      <data key="d0">30943</data>
    </edge>
    <edge source="MEX" target="IND">
      <data key="d0">214771</data>
    </edge>
    <edge source="MEX" target="SGP">
      <data key="d0">996784</data>
    </edge>
    <edge source="MEX" target="VNM">
      <data key="d0">124701</data>
    </edge>
    <edge source="MEX" target="ESP">
      <data key="d0">4754314</data>
    </edge>
    <edge source="MEX" target="THA">
      <data key="d0">10080</data>
    </edge>
    <edge source="MEX" target="ARE">
      <data key="d0">136291</data>
    </edge>
    <edge source="MEX" target="TUR">
      <data key="d0">172540</data>
    </edge>
    <edge source="MEX" target="GBR">
      <data key="d0">10821066</data>
    </edge>
    <edge source="MEX" target="USA">
      <data key="d0">515022912</data>
    </edge>
    <edge source="MEX" target="URY">
      <data key="d0">7859827</data>
    </edge>
    <edge source="PRY" target="ARG">
      <data key="d0">74456</data>
    </edge>
    <edge source="PRY" target="BRA">
      <data key="d0">588693</data>
    </edge>
    <edge source="PRY" target="USA">
      <data key="d0">235561</data>
    </edge>
    <edge source="PER" target="BOL">
      <data key="d0">977256</data>
    </edge>
    <edge source="PER" target="CHL">
      <data key="d0">599588</data>
    </edge>
    <edge source="PER" target="CHN">
      <data key="d0">133917</data>
    </edge>
    <edge source="PER" target="COL">
      <data key="d0">15713</data>
    </edge>
    <edge source="PER" target="ECU">
      <data key="d0">741069</data>
    </edge>
    <edge source="PER" target="HKG">
      <data key="d0">26190</data>
    </edge>
    <edge source="PER" target="USA">
      <data key="d0">37842</data>
    </edge>
    <edge source="SEN" target="CMR">
      <data key="d0">142086</data>
    </edge>
    <edge source="SEN" target="BEN">
      <data key="d0">64452</data>
    </edge>
    <edge source="SEN" target="GMB">
      <data key="d0">1101715</data>
    </edge>
    <edge source="SEN" target="GHA">
      <data key="d0">32686</data>
    </edge>
    <edge source="SEN" target="CIV">
      <data key="d0">125306</data>
    </edge>
    <edge source="SEN" target="MRT">
      <data key="d0">772272</data>
    </edge>
    <edge source="SEN" target="MOZ">
      <data key="d0">23980</data>
    </edge>
    <edge source="SEN" target="ZAF">
      <data key="d0">30604</data>
    </edge>
    <edge source="SEN" target="TGO">
      <data key="d0">87315</data>
    </edge>
    <edge source="IND" target="DZA">
      <data key="d0">230120</data>
    </edge>
    <edge source="IND" target="ARG">
      <data key="d0">160555</data>
    </edge>
    <edge source="IND" target="AUS">
      <data key="d0">798818</data>
    </edge>
    <edge source="IND" target="AUT">
      <data key="d0">222602</data>
    </edge>
    <edge source="IND" target="ARM">
      <data key="d0">17580</data>
    </edge>
    <edge source="IND" target="BEL">
      <data key="d0">7173220</data>
    </edge>
    <edge source="IND" target="BRA">
      <data key="d0">2641302</data>
    </edge>
    <edge source="IND" target="BGR">
      <data key="d0">234704</data>
    </edge>
    <edge source="IND" target="CMR">
      <data key="d0">27310</data>
    </edge>
    <edge source="IND" target="CAN">
      <data key="d0">294313</data>
    </edge>
    <edge source="IND" target="LKA">
      <data key="d0">6879590</data>
    </edge>
    <edge source="IND" target="CHL">
      <data key="d0">24274</data>
    </edge>
    <edge source="IND" target="CHN">
      <data key="d0">48895573</data>
    </edge>
    <edge source="IND" target="COL">
      <data key="d0">52557</data>
    </edge>
    <edge source="IND" target="CRI">
      <data key="d0">47652</data>
    </edge>
    <edge source="IND" target="CZE">
      <data key="d0">980605</data>
    </edge>
    <edge source="IND" target="DNK">
      <data key="d0">101725</data>
    </edge>
    <edge source="IND" target="ETH">
      <data key="d0">821873</data>
    </edge>
    <edge source="IND" target="FIN">
      <data key="d0">65024</data>
    </edge>
    <edge source="IND" target="FRA">
      <data key="d0">427982</data>
    </edge>
    <edge source="IND" target="DEU">
      <data key="d0">3376733</data>
    </edge>
    <edge source="IND" target="GHA">
      <data key="d0">755558</data>
    </edge>
    <edge source="IND" target="GRC">
      <data key="d0">209750</data>
    </edge>
    <edge source="IND" target="HND">
      <data key="d0">40210</data>
    </edge>
    <edge source="IND" target="HKG">
      <data key="d0">18563099</data>
    </edge>
    <edge source="IND" target="HUN">
      <data key="d0">172164</data>
    </edge>
    <edge source="IND" target="IDN">
      <data key="d0">11111313</data>
    </edge>
    <edge source="IND" target="IRL">
      <data key="d0">1190171</data>
    </edge>
    <edge source="IND" target="ISR">
      <data key="d0">5062238</data>
    </edge>
    <edge source="IND" target="ITA">
      <data key="d0">10738873</data>
    </edge>
    <edge source="IND" target="JPN">
      <data key="d0">8685797</data>
    </edge>
    <edge source="IND" target="KAZ">
      <data key="d0">63298</data>
    </edge>
    <edge source="IND" target="JOR">
      <data key="d0">404076</data>
    </edge>
    <edge source="IND" target="KOR">
      <data key="d0">851130</data>
    </edge>
    <edge source="IND" target="LBN">
      <data key="d0">880688</data>
    </edge>
    <edge source="IND" target="LVA">
      <data key="d0">71228</data>
    </edge>
    <edge source="IND" target="LTU">
      <data key="d0">16669</data>
    </edge>
    <edge source="IND" target="MDG">
      <data key="d0">10005</data>
    </edge>
    <edge source="IND" target="MWI">
      <data key="d0">13462</data>
    </edge>
    <edge source="IND" target="MYS">
      <data key="d0">2149617</data>
    </edge>
    <edge source="IND" target="MRT">
      <data key="d0">25413</data>
    </edge>
    <edge source="IND" target="MUS">
      <data key="d0">285994</data>
    </edge>
    <edge source="IND" target="MEX">
      <data key="d0">142004</data>
    </edge>
    <edge source="IND" target="MAR">
      <data key="d0">181815</data>
    </edge>
    <edge source="IND" target="MOZ">
      <data key="d0">17785</data>
    </edge>
    <edge source="IND" target="OMN">
      <data key="d0">838469</data>
    </edge>
    <edge source="IND" target="NLD">
      <data key="d0">2215519</data>
    </edge>
    <edge source="IND" target="NZL">
      <data key="d0">478534</data>
    </edge>
    <edge source="IND" target="PAK">
      <data key="d0">12084242</data>
    </edge>
    <edge source="IND" target="PAN">
      <data key="d0">124946</data>
    </edge>
    <edge source="IND" target="PER">
      <data key="d0">53624</data>
    </edge>
    <edge source="IND" target="PHL">
      <data key="d0">4698216</data>
    </edge>
    <edge source="IND" target="POL">
      <data key="d0">795764</data>
    </edge>
    <edge source="IND" target="PRT">
      <data key="d0">505250</data>
    </edge>
    <edge source="IND" target="ROU">
      <data key="d0">113804</data>
    </edge>
    <edge source="IND" target="RUS">
      <data key="d0">1167214</data>
    </edge>
    <edge source="IND" target="SAU">
      <data key="d0">1736167</data>
    </edge>
    <edge source="IND" target="SGP">
      <data key="d0">6453469</data>
    </edge>
    <edge source="IND" target="VNM">
      <data key="d0">23388783</data>
    </edge>
    <edge source="IND" target="SVN">
      <data key="d0">245469</data>
    </edge>
    <edge source="IND" target="ZAF">
      <data key="d0">3570862</data>
    </edge>
    <edge source="IND" target="ZWE">
      <data key="d0">22473</data>
    </edge>
    <edge source="IND" target="ESP">
      <data key="d0">10375915</data>
    </edge>
    <edge source="IND" target="SWE">
      <data key="d0">313938</data>
    </edge>
    <edge source="IND" target="CHE">
      <data key="d0">1520200</data>
    </edge>
    <edge source="IND" target="THA">
      <data key="d0">2104838</data>
    </edge>
    <edge source="IND" target="ARE">
      <data key="d0">20349613</data>
    </edge>
    <edge source="IND" target="TUR">
      <data key="d0">15475068</data>
    </edge>
    <edge source="IND" target="UGA">
      <data key="d0">441688</data>
    </edge>
    <edge source="IND" target="UKR">
      <data key="d0">2142541</data>
    </edge>
    <edge source="IND" target="EGY">
      <data key="d0">16279857</data>
    </edge>
    <edge source="IND" target="GBR">
      <data key="d0">3037055</data>
    </edge>
    <edge source="IND" target="TZA">
      <data key="d0">986900</data>
    </edge>
    <edge source="IND" target="USA">
      <data key="d0">10909495</data>
    </edge>
    <edge source="SGP" target="ARG">
      <data key="d0">2259070</data>
    </edge>
    <edge source="SGP" target="AUS">
      <data key="d0">48229639</data>
    </edge>
    <edge source="SGP" target="AUT">
      <data key="d0">241082</data>
    </edge>
    <edge source="SGP" target="BEL">
      <data key="d0">25664670</data>
    </edge>
    <edge source="SGP" target="BRA">
      <data key="d0">19128120</data>
    </edge>
    <edge source="SGP" target="BGR">
      <data key="d0">37969</data>
    </edge>
    <edge source="SGP" target="KHM">
      <data key="d0">2639381</data>
    </edge>
    <edge source="SGP" target="CAN">
      <data key="d0">413102</data>
    </edge>
    <edge source="SGP" target="LKA">
      <data key="d0">25154571</data>
    </edge>
    <edge source="SGP" target="CHN">
      <data key="d0">307271614</data>
    </edge>
    <edge source="SGP" target="COL">
      <data key="d0">165750</data>
    </edge>
    <edge source="SGP" target="CRI">
      <data key="d0">16340</data>
    </edge>
    <edge source="SGP" target="DNK">
      <data key="d0">18560</data>
    </edge>
    <edge source="SGP" target="SLV">
      <data key="d0">16155</data>
    </edge>
    <edge source="SGP" target="ETH">
      <data key="d0">206436</data>
    </edge>
    <edge source="SGP" target="FIN">
      <data key="d0">44558</data>
    </edge>
    <edge source="SGP" target="FRA">
      <data key="d0">2608943</data>
    </edge>
    <edge source="SGP" target="DEU">
      <data key="d0">4659326</data>
    </edge>
    <edge source="SGP" target="GHA">
      <data key="d0">1135311</data>
    </edge>
    <edge source="SGP" target="HKG">
      <data key="d0">301946007</data>
    </edge>
    <edge source="SGP" target="HUN">
      <data key="d0">142573</data>
    </edge>
    <edge source="SGP" target="IRL">
      <data key="d0">2217610</data>
    </edge>
    <edge source="SGP" target="ISR">
      <data key="d0">9816230</data>
    </edge>
    <edge source="SGP" target="ITA">
      <data key="d0">1105400</data>
    </edge>
    <edge source="SGP" target="CIV">
      <data key="d0">33759</data>
    </edge>
    <edge source="SGP" target="JPN">
      <data key="d0">69309963</data>
    </edge>
    <edge source="SGP" target="JOR">
      <data key="d0">133289</data>
    </edge>
    <edge source="SGP" target="KOR">
      <data key="d0">74722764</data>
    </edge>
    <edge source="SGP" target="LBN">
      <data key="d0">35056</data>
    </edge>
    <edge source="SGP" target="MYS">
      <data key="d0">474318749</data>
    </edge>
    <edge source="SGP" target="MUS">
      <data key="d0">4104915</data>
    </edge>
    <edge source="SGP" target="MEX">
      <data key="d0">5018424</data>
    </edge>
    <edge source="SGP" target="MAR">
      <data key="d0">5645687</data>
    </edge>
    <edge source="SGP" target="MOZ">
      <data key="d0">271193</data>
    </edge>
    <edge source="SGP" target="OMN">
      <data key="d0">627733</data>
    </edge>
    <edge source="SGP" target="NLD">
      <data key="d0">32212287</data>
    </edge>
    <edge source="SGP" target="NZL">
      <data key="d0">15616762</data>
    </edge>
    <edge source="SGP" target="NOR">
      <data key="d0">1484857</data>
    </edge>
    <edge source="SGP" target="PAK">
      <data key="d0">28223752</data>
    </edge>
    <edge source="SGP" target="PAN">
      <data key="d0">11106</data>
    </edge>
    <edge source="SGP" target="PER">
      <data key="d0">11004</data>
    </edge>
    <edge source="SGP" target="PHL">
      <data key="d0">116084621</data>
    </edge>
    <edge source="SGP" target="PRT">
      <data key="d0">111165</data>
    </edge>
    <edge source="SGP" target="RUS">
      <data key="d0">242259</data>
    </edge>
    <edge source="SGP" target="SAU">
      <data key="d0">4197517</data>
    </edge>
    <edge source="SGP" target="IND">
      <data key="d0">71141982</data>
    </edge>
    <edge source="SGP" target="VNM">
      <data key="d0">45765941</data>
    </edge>
    <edge source="SGP" target="ZAF">
      <data key="d0">20932302</data>
    </edge>
    <edge source="SGP" target="ZWE">
      <data key="d0">1029629</data>
    </edge>
    <edge source="SGP" target="ESP">
      <data key="d0">3952236</data>
    </edge>
    <edge source="SGP" target="SWE">
      <data key="d0">35710</data>
    </edge>
    <edge source="SGP" target="THA">
      <data key="d0">185350152</data>
    </edge>
    <edge source="SGP" target="ARE">
      <data key="d0">8660397</data>
    </edge>
    <edge source="SGP" target="TUN">
      <data key="d0">606920</data>
    </edge>
    <edge source="SGP" target="TUR">
      <data key="d0">1932835</data>
    </edge>
    <edge source="SGP" target="EGY">
      <data key="d0">1219577</data>
    </edge>
    <edge source="SGP" target="GBR">
      <data key="d0">2689659</data>
    </edge>
    <edge source="SGP" target="TZA">
      <data key="d0">354750</data>
    </edge>
    <edge source="SGP" target="USA">
      <data key="d0">24262011</data>
    </edge>
    <edge source="ZAF" target="ARG">
      <data key="d0">1915385</data>
    </edge>
    <edge source="ZAF" target="AUS">
      <data key="d0">3820337</data>
    </edge>
    <edge source="ZAF" target="BEL">
      <data key="d0">494257</data>
    </edge>
    <edge source="ZAF" target="BOL">
      <data key="d0">15022</data>
    </edge>
    <edge source="ZAF" target="BRA">
      <data key="d0">119865</data>
    </edge>
    <edge source="ZAF" target="BDI">
      <data key="d0">103860</data>
    </edge>
    <edge source="ZAF" target="CMR">
      <data key="d0">586829</data>
    </edge>
    <edge source="ZAF" target="CAN">
      <data key="d0">104957</data>
    </edge>
    <edge source="ZAF" target="LKA">
      <data key="d0">2180406</data>
    </edge>
    <edge source="ZAF" target="CHL">
      <data key="d0">148422</data>
    </edge>
    <edge source="ZAF" target="CHN">
      <data key="d0">620176</data>
    </edge>
    <edge source="ZAF" target="COL">
      <data key="d0">31440</data>
    </edge>
    <edge source="ZAF" target="CZE">
      <data key="d0">23334</data>
    </edge>
    <edge source="ZAF" target="BEN">
      <data key="d0">32367</data>
    </edge>
    <edge source="ZAF" target="ETH">
      <data key="d0">212279</data>
    </edge>
    <edge source="ZAF" target="FRA">
      <data key="d0">430490</data>
    </edge>
    <edge source="ZAF" target="DEU">
      <data key="d0">690825</data>
    </edge>
    <edge source="ZAF" target="GHA">
      <data key="d0">910202</data>
    </edge>
    <edge source="ZAF" target="GRC">
      <data key="d0">1067468</data>
    </edge>
    <edge source="ZAF" target="HKG">
      <data key="d0">12651236</data>
    </edge>
    <edge source="ZAF" target="IDN">
      <data key="d0">876525</data>
    </edge>
    <edge source="ZAF" target="IRL">
      <data key="d0">100781</data>
    </edge>
    <edge source="ZAF" target="ISR">
      <data key="d0">1864942</data>
    </edge>
    <edge source="ZAF" target="ITA">
      <data key="d0">2272606</data>
    </edge>
    <edge source="ZAF" target="CIV">
      <data key="d0">3385742</data>
    </edge>
    <edge source="ZAF" target="JPN">
      <data key="d0">22469</data>
    </edge>
    <edge source="ZAF" target="KOR">
      <data key="d0">49183</data>
    </edge>
    <edge source="ZAF" target="MDG">
      <data key="d0">2718083</data>
    </edge>
    <edge source="ZAF" target="MWI">
      <data key="d0">7103278</data>
    </edge>
    <edge source="ZAF" target="MYS">
      <data key="d0">156096</data>
    </edge>
    <edge source="ZAF" target="MUS">
      <data key="d0">4315888</data>
    </edge>
    <edge source="ZAF" target="MDA">
      <data key="d0">30596</data>
    </edge>
    <edge source="ZAF" target="MOZ">
      <data key="d0">3722532</data>
    </edge>
    <edge source="ZAF" target="OMN">
      <data key="d0">63652</data>
    </edge>
    <edge source="ZAF" target="NLD">
      <data key="d0">137271</data>
    </edge>
    <edge source="ZAF" target="NZL">
      <data key="d0">14650</data>
    </edge>
    <edge source="ZAF" target="NER">
      <data key="d0">137449</data>
    </edge>
    <edge source="ZAF" target="PAK">
      <data key="d0">48105</data>
    </edge>
    <edge source="ZAF" target="PER">
      <data key="d0">226749</data>
    </edge>
    <edge source="ZAF" target="PHL">
      <data key="d0">521518</data>
    </edge>
    <edge source="ZAF" target="PRT">
      <data key="d0">185684</data>
    </edge>
    <edge source="ZAF" target="SEN">
      <data key="d0">2153602</data>
    </edge>
    <edge source="ZAF" target="IND">
      <data key="d0">397958</data>
    </edge>
    <edge source="ZAF" target="SGP">
      <data key="d0">430428</data>
    </edge>
    <edge source="ZAF" target="ZWE">
      <data key="d0">35389873</data>
    </edge>
    <edge source="ZAF" target="ESP">
      <data key="d0">47905</data>
    </edge>
    <edge source="ZAF" target="SWE">
      <data key="d0">102183</data>
    </edge>
    <edge source="ZAF" target="CHE">
      <data key="d0">34815</data>
    </edge>
    <edge source="ZAF" target="THA">
      <data key="d0">122785</data>
    </edge>
    <edge source="ZAF" target="TGO">
      <data key="d0">360161</data>
    </edge>
    <edge source="ZAF" target="ARE">
      <data key="d0">1791615</data>
    </edge>
    <edge source="ZAF" target="UGA">
      <data key="d0">1591436</data>
    </edge>
    <edge source="ZAF" target="EGY">
      <data key="d0">362974</data>
    </edge>
    <edge source="ZAF" target="GBR">
      <data key="d0">2831707</data>
    </edge>
    <edge source="ZAF" target="TZA">
      <data key="d0">5387071</data>
    </edge>
    <edge source="ZAF" target="USA">
      <data key="d0">4221783</data>
    </edge>
    <edge source="ZAF" target="BFA">
      <data key="d0">187985</data>
    </edge>
    <edge source="ZAF" target="URY">
      <data key="d0">760840</data>
    </edge>
    <edge source="ZWE" target="BWA">
      <data key="d0">124971</data>
    </edge>
    <edge source="ZWE" target="MWI">
      <data key="d0">955974</data>
    </edge>
    <edge source="ZWE" target="MOZ">
      <data key="d0">44055</data>
    </edge>
    <edge source="ZWE" target="ZAF">
      <data key="d0">707866</data>
    </edge>
    <edge source="ZWE" target="UGA">
      <data key="d0">50610</data>
    </edge>
    <edge source="CHE" target="DZA">
      <data key="d0">85664</data>
    </edge>
    <edge source="CHE" target="AZE">
      <data key="d0">22769</data>
    </edge>
    <edge source="CHE" target="ARG">
      <data key="d0">786070</data>
    </edge>
    <edge source="CHE" target="AUS">
      <data key="d0">3534314</data>
    </edge>
    <edge source="CHE" target="AUT">
      <data key="d0">37334998</data>
    </edge>
    <edge source="CHE" target="BEL">
      <data key="d0">11514004</data>
    </edge>
    <edge source="CHE" target="BRA">
      <data key="d0">3071919</data>
    </edge>
    <edge source="CHE" target="BGR">
      <data key="d0">293160</data>
    </edge>
    <edge source="CHE" target="CAN">
      <data key="d0">1799063</data>
    </edge>
    <edge source="CHE" target="LKA">
      <data key="d0">166322</data>
    </edge>
    <edge source="CHE" target="CHL">
      <data key="d0">477313</data>
    </edge>
    <edge source="CHE" target="CHN">
      <data key="d0">8020383</data>
    </edge>
    <edge source="CHE" target="COL">
      <data key="d0">420044</data>
    </edge>
    <edge source="CHE" target="CRI">
      <data key="d0">101081</data>
    </edge>
    <edge source="CHE" target="HRV">
      <data key="d0">607317</data>
    </edge>
    <edge source="CHE" target="CZE">
      <data key="d0">3703297</data>
    </edge>
    <edge source="CHE" target="DNK">
      <data key="d0">9960543</data>
    </edge>
    <edge source="CHE" target="ECU">
      <data key="d0">395218</data>
    </edge>
    <edge source="CHE" target="SLV">
      <data key="d0">172620</data>
    </edge>
    <edge source="CHE" target="EST">
      <data key="d0">184497</data>
    </edge>
    <edge source="CHE" target="FIN">
      <data key="d0">5174531</data>
    </edge>
    <edge source="CHE" target="FRA">
      <data key="d0">46039552</data>
    </edge>
    <edge source="CHE" target="DEU">
      <data key="d0">204244406</data>
    </edge>
    <edge source="CHE" target="GHA">
      <data key="d0">102000</data>
    </edge>
    <edge source="CHE" target="GRC">
      <data key="d0">2824138</data>
    </edge>
    <edge source="CHE" target="GTM">
      <data key="d0">137428</data>
    </edge>
    <edge source="CHE" target="HKG">
      <data key="d0">6661058</data>
    </edge>
    <edge source="CHE" target="HUN">
      <data key="d0">3083195</data>
    </edge>
    <edge source="CHE" target="IDN">
      <data key="d0">2739340</data>
    </edge>
    <edge source="CHE" target="IRL">
      <data key="d0">989197</data>
    </edge>
    <edge source="CHE" target="ISR">
      <data key="d0">1066837</data>
    </edge>
    <edge source="CHE" target="ITA">
      <data key="d0">58259107</data>
    </edge>
    <edge source="CHE" target="CIV">
      <data key="d0">19523</data>
    </edge>
    <edge source="CHE" target="JPN">
      <data key="d0">6132626</data>
    </edge>
    <edge source="CHE" target="KAZ">
      <data key="d0">193489</data>
    </edge>
    <edge source="CHE" target="JOR">
      <data key="d0">527138</data>
    </edge>
    <edge source="CHE" target="KOR">
      <data key="d0">2817741</data>
    </edge>
    <edge source="CHE" target="LBN">
      <data key="d0">397073</data>
    </edge>
    <edge source="CHE" target="LVA">
      <data key="d0">228231</data>
    </edge>
    <edge source="CHE" target="LTU">
      <data key="d0">1131915</data>
    </edge>
    <edge source="CHE" target="MYS">
      <data key="d0">1166856</data>
    </edge>
    <edge source="CHE" target="MUS">
      <data key="d0">513777</data>
    </edge>
    <edge source="CHE" target="MEX">
      <data key="d0">3154167</data>
    </edge>
    <edge source="CHE" target="MAR">
      <data key="d0">350703</data>
    </edge>
    <edge source="CHE" target="OMN">
      <data key="d0">173270</data>
    </edge>
    <edge source="CHE" target="NLD">
      <data key="d0">15276363</data>
    </edge>
    <edge source="CHE" target="NZL">
      <data key="d0">541881</data>
    </edge>
    <edge source="CHE" target="NIC">
      <data key="d0">10570</data>
    </edge>
    <edge source="CHE" target="NOR">
      <data key="d0">2038274</data>
    </edge>
    <edge source="CHE" target="PAK">
      <data key="d0">1891326</data>
    </edge>
    <edge source="CHE" target="PAN">
      <data key="d0">81830</data>
    </edge>
    <edge source="CHE" target="PRY">
      <data key="d0">18398</data>
    </edge>
    <edge source="CHE" target="PER">
      <data key="d0">397003</data>
    </edge>
    <edge source="CHE" target="PHL">
      <data key="d0">312813</data>
    </edge>
    <edge source="CHE" target="POL">
      <data key="d0">7780539</data>
    </edge>
    <edge source="CHE" target="PRT">
      <data key="d0">3966678</data>
    </edge>
    <edge source="CHE" target="ROU">
      <data key="d0">1102590</data>
    </edge>
    <edge source="CHE" target="RUS">
      <data key="d0">668993</data>
    </edge>
    <edge source="CHE" target="SAU">
      <data key="d0">1914774</data>
    </edge>
    <edge source="CHE" target="SEN">
      <data key="d0">43256</data>
    </edge>
    <edge source="CHE" target="IND">
      <data key="d0">2306765</data>
    </edge>
    <edge source="CHE" target="SGP">
      <data key="d0">2548359</data>
    </edge>
    <edge source="CHE" target="SVK">
      <data key="d0">921102</data>
    </edge>
    <edge source="CHE" target="VNM">
      <data key="d0">16344</data>
    </edge>
    <edge source="CHE" target="SVN">
      <data key="d0">1748076</data>
    </edge>
    <edge source="CHE" target="ZAF">
      <data key="d0">2968423</data>
    </edge>
    <edge source="CHE" target="ESP">
      <data key="d0">14158896</data>
    </edge>
    <edge source="CHE" target="SWE">
      <data key="d0">8118351</data>
    </edge>
    <edge source="CHE" target="THA">
      <data key="d0">2388646</data>
    </edge>
    <edge source="CHE" target="ARE">
      <data key="d0">2141694</data>
    </edge>
    <edge source="CHE" target="TUN">
      <data key="d0">414673</data>
    </edge>
    <edge source="CHE" target="TUR">
      <data key="d0">8015764</data>
    </edge>
    <edge source="CHE" target="UGA">
      <data key="d0">36112</data>
    </edge>
    <edge source="CHE" target="UKR">
      <data key="d0">89854</data>
    </edge>
    <edge source="CHE" target="MKD">
      <data key="d0">314790</data>
    </edge>
    <edge source="CHE" target="EGY">
      <data key="d0">2634818</data>
    </edge>
    <edge source="CHE" target="GBR">
      <data key="d0">37511406</data>
    </edge>
    <edge source="CHE" target="USA">
      <data key="d0">41674387</data>
    </edge>
    <edge source="CHE" target="URY">
      <data key="d0">106939</data>
    </edge>
    <edge source="CHE" target="SRB">
      <data key="d0">703476</data>
    </edge>
    <edge source="THA" target="DZA">
      <data key="d0">2105229</data>
    </edge>
    <edge source="THA" target="ARG">
      <data key="d0">1355522</data>
    </edge>
    <edge source="THA" target="AUS">
      <data key="d0">39486579</data>
    </edge>
    <edge source="THA" target="AUT">
      <data key="d0">14324</data>
    </edge>
    <edge source="THA" target="BEL">
      <data key="d0">9097094</data>
    </edge>
    <edge source="THA" target="BRA">
      <data key="d0">16548357</data>
    </edge>
    <edge source="THA" target="BGR">
      <data key="d0">78933</data>
    </edge>
    <edge source="THA" target="KHM">
      <data key="d0">2559720</data>
    </edge>
    <edge source="THA" target="CAN">
      <data key="d0">14995005</data>
    </edge>
    <edge source="THA" target="LKA">
      <data key="d0">6250095</data>
    </edge>
    <edge source="THA" target="CHL">
      <data key="d0">406264</data>
    </edge>
    <edge source="THA" target="CHN">
      <data key="d0">199864046</data>
    </edge>
    <edge source="THA" target="COL">
      <data key="d0">887029</data>
    </edge>
    <edge source="THA" target="CRI">
      <data key="d0">1259644</data>
    </edge>
    <edge source="THA" target="HRV">
      <data key="d0">64382</data>
    </edge>
    <edge source="THA" target="CZE">
      <data key="d0">24634</data>
    </edge>
    <edge source="THA" target="DNK">
      <data key="d0">43322</data>
    </edge>
    <edge source="THA" target="ECU">
      <data key="d0">219062</data>
    </edge>
    <edge source="THA" target="SLV">
      <data key="d0">145670</data>
    </edge>
    <edge source="THA" target="FIN">
      <data key="d0">385789</data>
    </edge>
    <edge source="THA" target="FRA">
      <data key="d0">2058682</data>
    </edge>
    <edge source="THA" target="GEO">
      <data key="d0">86101</data>
    </edge>
    <edge source="THA" target="DEU">
      <data key="d0">4193954</data>
    </edge>
    <edge source="THA" target="GHA">
      <data key="d0">1428214</data>
    </edge>
    <edge source="THA" target="GRC">
      <data key="d0">914619</data>
    </edge>
    <edge source="THA" target="HKG">
      <data key="d0">533779784</data>
    </edge>
    <edge source="THA" target="HUN">
      <data key="d0">83024</data>
    </edge>
    <edge source="THA" target="IDN">
      <data key="d0">69251005</data>
    </edge>
    <edge source="THA" target="IRL">
      <data key="d0">34638</data>
    </edge>
    <edge source="THA" target="ISR">
      <data key="d0">6116908</data>
    </edge>
    <edge source="THA" target="ITA">
      <data key="d0">8907056</data>
    </edge>
    <edge source="THA" target="CIV">
      <data key="d0">200270</data>
    </edge>
    <edge source="THA" target="JPN">
      <data key="d0">167131951</data>
    </edge>
    <edge source="THA" target="JOR">
      <data key="d0">324967</data>
    </edge>
    <edge source="THA" target="KOR">
      <data key="d0">19770165</data>
    </edge>
    <edge source="THA" target="LBN">
      <data key="d0">39812</data>
    </edge>
    <edge source="THA" target="MDG">
      <data key="d0">21967</data>
    </edge>
    <edge source="THA" target="MWI">
      <data key="d0">60860</data>
    </edge>
    <edge source="THA" target="MYS">
      <data key="d0">88918316</data>
    </edge>
    <edge source="THA" target="MUS">
      <data key="d0">1755131</data>
    </edge>
    <edge source="THA" target="MEX">
      <data key="d0">1407698</data>
    </edge>
    <edge source="THA" target="MAR">
      <data key="d0">272359</data>
    </edge>
    <edge source="THA" target="MOZ">
      <data key="d0">131386</data>
    </edge>
    <edge source="THA" target="OMN">
      <data key="d0">187522</data>
    </edge>
    <edge source="THA" target="NAM">
      <data key="d0">77527</data>
    </edge>
    <edge source="THA" target="NLD">
      <data key="d0">2590867</data>
    </edge>
    <edge source="THA" target="NZL">
      <data key="d0">7912554</data>
    </edge>
    <edge source="THA" target="NER">
      <data key="d0">168789</data>
    </edge>
    <edge source="THA" target="NOR">
      <data key="d0">331804</data>
    </edge>
    <edge source="THA" target="PAK">
      <data key="d0">28782249</data>
    </edge>
    <edge source="THA" target="PRY">
      <data key="d0">35796</data>
    </edge>
    <edge source="THA" target="PER">
      <data key="d0">19776</data>
    </edge>
    <edge source="THA" target="PHL">
      <data key="d0">57912012</data>
    </edge>
    <edge source="THA" target="POL">
      <data key="d0">1451444</data>
    </edge>
    <edge source="THA" target="ROU">
      <data key="d0">2380819</data>
    </edge>
    <edge source="THA" target="RUS">
      <data key="d0">1643593</data>
    </edge>
    <edge source="THA" target="SAU">
      <data key="d0">1626375</data>
    </edge>
    <edge source="THA" target="SEN">
      <data key="d0">27415</data>
    </edge>
    <edge source="THA" target="IND">
      <data key="d0">31672034</data>
    </edge>
    <edge source="THA" target="SGP">
      <data key="d0">47788295</data>
    </edge>
    <edge source="THA" target="VNM">
      <data key="d0">122399107</data>
    </edge>
    <edge source="THA" target="SVN">
      <data key="d0">184424</data>
    </edge>
    <edge source="THA" target="ZAF">
      <data key="d0">2490266</data>
    </edge>
    <edge source="THA" target="ZWE">
      <data key="d0">613411</data>
    </edge>
    <edge source="THA" target="ESP">
      <data key="d0">2535832</data>
    </edge>
    <edge source="THA" target="SWE">
      <data key="d0">624898</data>
    </edge>
    <edge source="THA" target="CHE">
      <data key="d0">612525</data>
    </edge>
    <edge source="THA" target="ARE">
      <data key="d0">12794946</data>
    </edge>
    <edge source="THA" target="TUN">
      <data key="d0">26436</data>
    </edge>
    <edge source="THA" target="TUR">
      <data key="d0">2165649</data>
    </edge>
    <edge source="THA" target="UGA">
      <data key="d0">132784</data>
    </edge>
    <edge source="THA" target="EGY">
      <data key="d0">4663199</data>
    </edge>
    <edge source="THA" target="GBR">
      <data key="d0">5493042</data>
    </edge>
    <edge source="THA" target="TZA">
      <data key="d0">367371</data>
    </edge>
    <edge source="THA" target="USA">
      <data key="d0">87820994</data>
    </edge>
    <edge source="THA" target="URY">
      <data key="d0">214626</data>
    </edge>
    <edge source="EGY" target="BEL">
      <data key="d0">1280404</data>
    </edge>
    <edge source="EGY" target="CHN">
      <data key="d0">36737</data>
    </edge>
    <edge source="EGY" target="GRC">
      <data key="d0">712663</data>
    </edge>
    <edge source="EGY" target="ITA">
      <data key="d0">9348318</data>
    </edge>
    <edge source="EGY" target="LBN">
      <data key="d0">93423</data>
    </edge>
    <edge source="EGY" target="MAR">
      <data key="d0">12004</data>
    </edge>
    <edge source="EGY" target="PAK">
      <data key="d0">12324</data>
    </edge>
    <edge source="EGY" target="SAU">
      <data key="d0">105972</data>
    </edge>
    <edge source="EGY" target="ARE">
      <data key="d0">13887</data>
    </edge>
    <edge source="EGY" target="TUR">
      <data key="d0">942528</data>
    </edge>
    <edge source="EGY" target="UKR">
      <data key="d0">28326</data>
    </edge>
    <edge source="EGY" target="USA">
      <data key="d0">42188</data>
    </edge>
    <edge source="URY" target="ARG">
      <data key="d0">6867106</data>
    </edge>
    <edge source="URY" target="BOL">
      <data key="d0">31920</data>
    </edge>
    <edge source="URY" target="BRA">
      <data key="d0">12014813</data>
    </edge>
    <edge source="URY" target="CHL">
      <data key="d0">901711</data>
    </edge>
    <edge source="URY" target="CHN">
      <data key="d0">256823</data>
    </edge>
    <edge source="URY" target="HKG">
      <data key="d0">23407</data>
    </edge>
    <edge source="URY" target="MEX">
      <data key="d0">100256</data>
    </edge>
    <edge source="URY" target="PAN">
      <data key="d0">200268</data>
    </edge>
    <edge source="URY" target="PRY">
      <data key="d0">328278</data>
    </edge>
    <edge source="URY" target="PER">
      <data key="d0">42930</data>
    </edge>
    <edge source="URY" target="USA">
      <data key="d0">1522652</data>
    </edge>
    <edge source="LKA" target="KOR">
      <data key="d0">127894</data>
    </edge>
    <edge source="LKA" target="OMN">
      <data key="d0">72296</data>
    </edge>
    <edge source="LKA" target="NZL">
      <data key="d0">22605</data>
    </edge>
    <edge source="LKA" target="PAK">
      <data key="d0">94244</data>
    </edge>
    <edge source="LKA" target="PHL">
      <data key="d0">193663</data>
    </edge>
    <edge source="LKA" target="IND">
      <data key="d0">84665</data>
    </edge>
    <edge source="LKA" target="ESP">
      <data key="d0">85932</data>
    </edge>
    <edge source="LKA" target="ARE">
      <data key="d0">118846</data>
    </edge>
    <edge source="LKA" target="GBR">
      <data key="d0">128229</data>
    </edge>
    <edge source="ISR" target="AZE">
      <data key="d0">15000</data>
    </edge>
    <edge source="ISR" target="ARG">
      <data key="d0">221000</data>
    </edge>
    <edge source="ISR" target="AUS">
      <data key="d0">3126000</data>
    </edge>
    <edge source="ISR" target="AUT">
      <data key="d0">120000</data>
    </edge>
    <edge source="ISR" target="BEL">
      <data key="d0">1533000</data>
    </edge>
    <edge source="ISR" target="BRA">
      <data key="d0">1803000</data>
    </edge>
    <edge source="ISR" target="BGR">
      <data key="d0">93000</data>
    </edge>
    <edge source="ISR" target="BLR">
      <data key="d0">128000</data>
    </edge>
    <edge source="ISR" target="CAN">
      <data key="d0">298000</data>
    </edge>
    <edge source="ISR" target="CHL">
      <data key="d0">509000</data>
    </edge>
    <edge source="ISR" target="CHN">
      <data key="d0">141000</data>
    </edge>
    <edge source="ISR" target="COL">
      <data key="d0">833000</data>
    </edge>
    <edge source="ISR" target="CRI">
      <data key="d0">101000</data>
    </edge>
    <edge source="ISR" target="CZE">
      <data key="d0">41000</data>
    </edge>
    <edge source="ISR" target="DNK">
      <data key="d0">14000</data>
    </edge>
    <edge source="ISR" target="ECU">
      <data key="d0">559000</data>
    </edge>
    <edge source="ISR" target="SLV">
      <data key="d0">57000</data>
    </edge>
    <edge source="ISR" target="ETH">
      <data key="d0">19000</data>
    </edge>
    <edge source="ISR" target="EST">
      <data key="d0">35000</data>
    </edge>
    <edge source="ISR" target="FIN">
      <data key="d0">331000</data>
    </edge>
    <edge source="ISR" target="FRA">
      <data key="d0">6123000</data>
    </edge>
    <edge source="ISR" target="DEU">
      <data key="d0">6572000</data>
    </edge>
    <edge source="ISR" target="GHA">
      <data key="d0">25000</data>
    </edge>
    <edge source="ISR" target="GRC">
      <data key="d0">7269000</data>
    </edge>
    <edge source="ISR" target="GTM">
      <data key="d0">866000</data>
    </edge>
    <edge source="ISR" target="HND">
      <data key="d0">884000</data>
    </edge>
    <edge source="ISR" target="HKG">
      <data key="d0">830000</data>
    </edge>
    <edge source="ISR" target="HUN">
      <data key="d0">95000</data>
    </edge>
    <edge source="ISR" target="IDN">
      <data key="d0">101000</data>
    </edge>
    <edge source="ISR" target="IRL">
      <data key="d0">1194000</data>
    </edge>
    <edge source="ISR" target="ITA">
      <data key="d0">68527000</data>
    </edge>
    <edge source="ISR" target="JPN">
      <data key="d0">727000</data>
    </edge>
    <edge source="ISR" target="JOR">
      <data key="d0">161000</data>
    </edge>
    <edge source="ISR" target="KOR">
      <data key="d0">13000</data>
    </edge>
    <edge source="ISR" target="MEX">
      <data key="d0">951000</data>
    </edge>
    <edge source="ISR" target="MAR">
      <data key="d0">17000</data>
    </edge>
    <edge source="ISR" target="NLD">
      <data key="d0">3698000</data>
    </edge>
    <edge source="ISR" target="NZL">
      <data key="d0">13000</data>
    </edge>
    <edge source="ISR" target="NIC">
      <data key="d0">50000</data>
    </edge>
    <edge source="ISR" target="PAN">
      <data key="d0">167000</data>
    </edge>
    <edge source="ISR" target="PER">
      <data key="d0">69000</data>
    </edge>
    <edge source="ISR" target="PHL">
      <data key="d0">1464000</data>
    </edge>
    <edge source="ISR" target="POL">
      <data key="d0">222000</data>
    </edge>
    <edge source="ISR" target="PRT">
      <data key="d0">4245000</data>
    </edge>
    <edge source="ISR" target="ROU">
      <data key="d0">393000</data>
    </edge>
    <edge source="ISR" target="RUS">
      <data key="d0">392000</data>
    </edge>
    <edge source="ISR" target="IND">
      <data key="d0">80000</data>
    </edge>
    <edge source="ISR" target="SGP">
      <data key="d0">138000</data>
    </edge>
    <edge source="ISR" target="VNM">
      <data key="d0">619000</data>
    </edge>
    <edge source="ISR" target="SVN">
      <data key="d0">967000</data>
    </edge>
    <edge source="ISR" target="ZAF">
      <data key="d0">2623000</data>
    </edge>
    <edge source="ISR" target="ZWE">
      <data key="d0">68000</data>
    </edge>
    <edge source="ISR" target="ESP">
      <data key="d0">6403000</data>
    </edge>
    <edge source="ISR" target="SWE">
      <data key="d0">76000</data>
    </edge>
    <edge source="ISR" target="CHE">
      <data key="d0">194000</data>
    </edge>
    <edge source="ISR" target="THA">
      <data key="d0">174000</data>
    </edge>
    <edge source="ISR" target="ARE">
      <data key="d0">32000</data>
    </edge>
    <edge source="ISR" target="TUR">
      <data key="d0">54368000</data>
    </edge>
    <edge source="ISR" target="UGA">
      <data key="d0">44000</data>
    </edge>
    <edge source="ISR" target="UKR">
      <data key="d0">457000</data>
    </edge>
    <edge source="ISR" target="EGY">
      <data key="d0">4421000</data>
    </edge>
    <edge source="ISR" target="GBR">
      <data key="d0">35049000</data>
    </edge>
    <edge source="ISR" target="TZA">
      <data key="d0">64000</data>
    </edge>
    <edge source="ISR" target="USA">
      <data key="d0">17576000</data>
    </edge>
    <edge source="LBN" target="AZE">
      <data key="d0">12069</data>
    </edge>
    <edge source="LBN" target="CHN">
      <data key="d0">340916</data>
    </edge>
    <edge source="LBN" target="FRA">
      <data key="d0">48276</data>
    </edge>
    <edge source="LBN" target="HKG">
      <data key="d0">40119</data>
    </edge>
    <edge source="LBN" target="JOR">
      <data key="d0">11565</data>
    </edge>
    <edge source="LBN" target="SAU">
      <data key="d0">24536</data>
    </edge>
    <edge source="LBN" target="EGY">
      <data key="d0">23873</data>
    </edge>
    <edge source="MYS" target="DZA">
      <data key="d0">218162</data>
    </edge>
    <edge source="MYS" target="AZE">
      <data key="d0">45640</data>
    </edge>
    <edge source="MYS" target="ARG">
      <data key="d0">541176</data>
    </edge>
    <edge source="MYS" target="AUS">
      <data key="d0">12722757</data>
    </edge>
    <edge source="MYS" target="AUT">
      <data key="d0">130400</data>
    </edge>
    <edge source="MYS" target="BEL">
      <data key="d0">8024825</data>
    </edge>
    <edge source="MYS" target="BOL">
      <data key="d0">783006</data>
    </edge>
    <edge source="MYS" target="BRA">
      <data key="d0">4964678</data>
    </edge>
    <edge source="MYS" target="BGR">
      <data key="d0">367628</data>
    </edge>
    <edge source="MYS" target="KHM">
      <data key="d0">140003</data>
    </edge>
    <edge source="MYS" target="CAN">
      <data key="d0">222574</data>
    </edge>
    <edge source="MYS" target="LKA">
      <data key="d0">2863659</data>
    </edge>
    <edge source="MYS" target="CHL">
      <data key="d0">112165</data>
    </edge>
    <edge source="MYS" target="CHN">
      <data key="d0">102993939</data>
    </edge>
    <edge source="MYS" target="CZE">
      <data key="d0">329312</data>
    </edge>
    <edge source="MYS" target="DNK">
      <data key="d0">814403</data>
    </edge>
    <edge source="MYS" target="SLV">
      <data key="d0">46800</data>
    </edge>
    <edge source="MYS" target="FIN">
      <data key="d0">348804</data>
    </edge>
    <edge source="MYS" target="FRA">
      <data key="d0">1410082</data>
    </edge>
    <edge source="MYS" target="DEU">
      <data key="d0">14205932</data>
    </edge>
    <edge source="MYS" target="GHA">
      <data key="d0">116776</data>
    </edge>
    <edge source="MYS" target="GRC">
      <data key="d0">538813</data>
    </edge>
    <edge source="MYS" target="HKG">
      <data key="d0">214428395</data>
    </edge>
    <edge source="MYS" target="HUN">
      <data key="d0">523814</data>
    </edge>
    <edge source="MYS" target="IDN">
      <data key="d0">50945622</data>
    </edge>
    <edge source="MYS" target="IRL">
      <data key="d0">42454</data>
    </edge>
    <edge source="MYS" target="ITA">
      <data key="d0">12178388</data>
    </edge>
    <edge source="MYS" target="JPN">
      <data key="d0">78902815</data>
    </edge>
    <edge source="MYS" target="JOR">
      <data key="d0">116692</data>
    </edge>
    <edge source="MYS" target="KOR">
      <data key="d0">7148670</data>
    </edge>
    <edge source="MYS" target="LTU">
      <data key="d0">124801</data>
    </edge>
    <edge source="MYS" target="MDG">
      <data key="d0">42002</data>
    </edge>
    <edge source="MYS" target="MWI">
      <data key="d0">87597</data>
    </edge>
    <edge source="MYS" target="MRT">
      <data key="d0">118476</data>
    </edge>
    <edge source="MYS" target="MUS">
      <data key="d0">594845</data>
    </edge>
    <edge source="MYS" target="MEX">
      <data key="d0">2055596</data>
    </edge>
    <edge source="MYS" target="MDA">
      <data key="d0">14725</data>
    </edge>
    <edge source="MYS" target="MAR">
      <data key="d0">182684</data>
    </edge>
    <edge source="MYS" target="OMN">
      <data key="d0">62653</data>
    </edge>
    <edge source="MYS" target="NAM">
      <data key="d0">79635</data>
    </edge>
    <edge source="MYS" target="NLD">
      <data key="d0">2131572</data>
    </edge>
    <edge source="MYS" target="NZL">
      <data key="d0">5596376</data>
    </edge>
    <edge source="MYS" target="NOR">
      <data key="d0">916377</data>
    </edge>
    <edge source="MYS" target="PAK">
      <data key="d0">3136363</data>
    </edge>
    <edge source="MYS" target="PER">
      <data key="d0">37299</data>
    </edge>
    <edge source="MYS" target="PHL">
      <data key="d0">29241997</data>
    </edge>
    <edge source="MYS" target="PRT">
      <data key="d0">10237</data>
    </edge>
    <edge source="MYS" target="ROU">
      <data key="d0">4474933</data>
    </edge>
    <edge source="MYS" target="RUS">
      <data key="d0">3692627</data>
    </edge>
    <edge source="MYS" target="SAU">
      <data key="d0">2390136</data>
    </edge>
    <edge source="MYS" target="SEN">
      <data key="d0">11000</data>
    </edge>
    <edge source="MYS" target="IND">
      <data key="d0">9357662</data>
    </edge>
    <edge source="MYS" target="SGP">
      <data key="d0">118353803</data>
    </edge>
    <edge source="MYS" target="VNM">
      <data key="d0">21629872</data>
    </edge>
    <edge source="MYS" target="SVN">
      <data key="d0">325814</data>
    </edge>
    <edge source="MYS" target="ZAF">
      <data key="d0">4600688</data>
    </edge>
    <edge source="MYS" target="ZWE">
      <data key="d0">593226</data>
    </edge>
    <edge source="MYS" target="ESP">
      <data key="d0">1205054</data>
    </edge>
    <edge source="MYS" target="SWE">
      <data key="d0">257344</data>
    </edge>
    <edge source="MYS" target="CHE">
      <data key="d0">2565802</data>
    </edge>
    <edge source="MYS" target="THA">
      <data key="d0">48818922</data>
    </edge>
    <edge source="MYS" target="ARE">
      <data key="d0">4291105</data>
    </edge>
    <edge source="MYS" target="TUR">
      <data key="d0">3333096</data>
    </edge>
    <edge source="MYS" target="UGA">
      <data key="d0">39421</data>
    </edge>
    <edge source="MYS" target="UKR">
      <data key="d0">3146923</data>
    </edge>
    <edge source="MYS" target="EGY">
      <data key="d0">513223</data>
    </edge>
    <edge source="MYS" target="GBR">
      <data key="d0">11902136</data>
    </edge>
    <edge source="MYS" target="USA">
      <data key="d0">19298441</data>
    </edge>
    <edge source="MYS" target="SRB">
      <data key="d0">17490</data>
    </edge>
    <edge source="MUS" target="FRA">
      <data key="d0">10510</data>
    </edge>
    <edge source="MUS" target="ZAF">
      <data key="d0">12649</data>
    </edge>
    <edge source="NZL" target="AUS">
      <data key="d0">14792926</data>
    </edge>
    <edge source="NZL" target="LKA">
      <data key="d0">13156</data>
    </edge>
    <edge source="NZL" target="CHL">
      <data key="d0">15767</data>
    </edge>
    <edge source="NZL" target="CHN">
      <data key="d0">941994</data>
    </edge>
    <edge source="NZL" target="DEU">
      <data key="d0">224812</data>
    </edge>
    <edge source="NZL" target="HKG">
      <data key="d0">2303297</data>
    </edge>
    <edge source="NZL" target="IDN">
      <data key="d0">778656</data>
    </edge>
    <edge source="NZL" target="JPN">
      <data key="d0">170954</data>
    </edge>
    <edge source="NZL" target="KOR">
      <data key="d0">39078</data>
    </edge>
    <edge source="NZL" target="MYS">
      <data key="d0">607187</data>
    </edge>
    <edge source="NZL" target="PAK">
      <data key="d0">53680</data>
    </edge>
    <edge source="NZL" target="PHL">
      <data key="d0">457436</data>
    </edge>
    <edge source="NZL" target="IND">
      <data key="d0">43738</data>
    </edge>
    <edge source="NZL" target="SGP">
      <data key="d0">2624761</data>
    </edge>
    <edge source="NZL" target="VNM">
      <data key="d0">205139</data>
    </edge>
    <edge source="NZL" target="CHE">
      <data key="d0">51820</data>
    </edge>
    <edge source="NZL" target="THA">
      <data key="d0">202224</data>
    </edge>
    <edge source="NZL" target="GBR">
      <data key="d0">168695</data>
    </edge>
    <edge source="NZL" target="USA">
      <data key="d0">499951</data>
    </edge>
    <edge source="NOR" target="AUS">
      <data key="d0">38952</data>
    </edge>
    <edge source="NOR" target="AUT">
      <data key="d0">225657</data>
    </edge>
    <edge source="NOR" target="BEL">
      <data key="d0">416886</data>
    </edge>
    <edge source="NOR" target="BRA">
      <data key="d0">42186</data>
    </edge>
    <edge source="NOR" target="CAN">
      <data key="d0">326188</data>
    </edge>
    <edge source="NOR" target="CHL">
      <data key="d0">190587</data>
    </edge>
    <edge source="NOR" target="CHN">
      <data key="d0">1261620</data>
    </edge>
    <edge source="NOR" target="CZE">
      <data key="d0">362413</data>
    </edge>
    <edge source="NOR" target="DNK">
      <data key="d0">7350954</data>
    </edge>
    <edge source="NOR" target="EST">
      <data key="d0">49025</data>
    </edge>
    <edge source="NOR" target="FIN">
      <data key="d0">2245765</data>
    </edge>
    <edge source="NOR" target="FRA">
      <data key="d0">743320</data>
    </edge>
    <edge source="NOR" target="DEU">
      <data key="d0">3290797</data>
    </edge>
    <edge source="NOR" target="GRC">
      <data key="d0">33470</data>
    </edge>
    <edge source="NOR" target="HKG">
      <data key="d0">36938</data>
    </edge>
    <edge source="NOR" target="HUN">
      <data key="d0">220582</data>
    </edge>
    <edge source="NOR" target="IDN">
      <data key="d0">163132</data>
    </edge>
    <edge source="NOR" target="IRL">
      <data key="d0">20273</data>
    </edge>
    <edge source="NOR" target="ISR">
      <data key="d0">37381</data>
    </edge>
    <edge source="NOR" target="ITA">
      <data key="d0">675654</data>
    </edge>
    <edge source="NOR" target="JPN">
      <data key="d0">1155654</data>
    </edge>
    <edge source="NOR" target="KOR">
      <data key="d0">1486086</data>
    </edge>
    <edge source="NOR" target="LBN">
      <data key="d0">14478</data>
    </edge>
    <edge source="NOR" target="LVA">
      <data key="d0">10127</data>
    </edge>
    <edge source="NOR" target="LTU">
      <data key="d0">71694</data>
    </edge>
    <edge source="NOR" target="MYS">
      <data key="d0">317891</data>
    </edge>
    <edge source="NOR" target="MEX">
      <data key="d0">24867</data>
    </edge>
    <edge source="NOR" target="NLD">
      <data key="d0">820190</data>
    </edge>
    <edge source="NOR" target="POL">
      <data key="d0">355746</data>
    </edge>
    <edge source="NOR" target="PRT">
      <data key="d0">24384</data>
    </edge>
    <edge source="NOR" target="ROU">
      <data key="d0">39417</data>
    </edge>
    <edge source="NOR" target="RUS">
      <data key="d0">30700</data>
    </edge>
    <edge source="NOR" target="SAU">
      <data key="d0">26056</data>
    </edge>
    <edge source="NOR" target="SEN">
      <data key="d0">587519</data>
    </edge>
    <edge source="NOR" target="IND">
      <data key="d0">69475</data>
    </edge>
    <edge source="NOR" target="SGP">
      <data key="d0">1983627</data>
    </edge>
    <edge source="NOR" target="ZAF">
      <data key="d0">113239</data>
    </edge>
    <edge source="NOR" target="ESP">
      <data key="d0">920301</data>
    </edge>
    <edge source="NOR" target="SWE">
      <data key="d0">12511373</data>
    </edge>
    <edge source="NOR" target="CHE">
      <data key="d0">395003</data>
    </edge>
    <edge source="NOR" target="THA">
      <data key="d0">86769</data>
    </edge>
    <edge source="NOR" target="ARE">
      <data key="d0">1067365</data>
    </edge>
    <edge source="NOR" target="TUR">
      <data key="d0">779108</data>
    </edge>
    <edge source="NOR" target="EGY">
      <data key="d0">458099</data>
    </edge>
    <edge source="NOR" target="GBR">
      <data key="d0">4919460</data>
    </edge>
    <edge source="NOR" target="TZA">
      <data key="d0">30016</data>
    </edge>
    <edge source="NOR" target="USA">
      <data key="d0">1233401</data>
    </edge>
    <edge source="PAK" target="BEL">
      <data key="d0">1242598</data>
    </edge>
    <edge source="PAK" target="CAN">
      <data key="d0">87519</data>
    </edge>
    <edge source="PAK" target="LKA">
      <data key="d0">3535218</data>
    </edge>
    <edge source="PAK" target="CHN">
      <data key="d0">2454126</data>
    </edge>
    <edge source="PAK" target="EST">
      <data key="d0">82059</data>
    </edge>
    <edge source="PAK" target="DEU">
      <data key="d0">209982</data>
    </edge>
    <edge source="PAK" target="GRC">
      <data key="d0">272029</data>
    </edge>
    <edge source="PAK" target="HKG">
      <data key="d0">3947741</data>
    </edge>
    <edge source="PAK" target="IRL">
      <data key="d0">65812</data>
    </edge>
    <edge source="PAK" target="ITA">
      <data key="d0">279244</data>
    </edge>
    <edge source="PAK" target="KOR">
      <data key="d0">38545</data>
    </edge>
    <edge source="PAK" target="LBN">
      <data key="d0">1356068</data>
    </edge>
    <edge source="PAK" target="MYS">
      <data key="d0">17354</data>
    </edge>
    <edge source="PAK" target="OMN">
      <data key="d0">73712</data>
    </edge>
    <edge source="PAK" target="NLD">
      <data key="d0">4652433</data>
    </edge>
    <edge source="PAK" target="NOR">
      <data key="d0">124860</data>
    </edge>
    <edge source="PAK" target="PHL">
      <data key="d0">131574</data>
    </edge>
    <edge source="PAK" target="ROU">
      <data key="d0">140102</data>
    </edge>
    <edge source="PAK" target="SGP">
      <data key="d0">30574</data>
    </edge>
    <edge source="PAK" target="VNM">
      <data key="d0">376781</data>
    </edge>
    <edge source="PAK" target="ZAF">
      <data key="d0">47216</data>
    </edge>
    <edge source="PAK" target="ARE">
      <data key="d0">6622597</data>
    </edge>
    <edge source="PAK" target="EGY">
      <data key="d0">3917127</data>
    </edge>
    <edge source="PAK" target="GBR">
      <data key="d0">809846</data>
    </edge>
    <edge source="PAK" target="TZA">
      <data key="d0">96137</data>
    </edge>
    <edge source="SAU" target="DZA">
      <data key="d0">712001</data>
    </edge>
    <edge source="SAU" target="AUS">
      <data key="d0">1752269</data>
    </edge>
    <edge source="SAU" target="BEL">
      <data key="d0">44673389</data>
    </edge>
    <edge source="SAU" target="BRA">
      <data key="d0">62400</data>
    </edge>
    <edge source="SAU" target="CAN">
      <data key="d0">242667</data>
    </edge>
    <edge source="SAU" target="LKA">
      <data key="d0">3073604</data>
    </edge>
    <edge source="SAU" target="CHL">
      <data key="d0">38933</data>
    </edge>
    <edge source="SAU" target="CHN">
      <data key="d0">34823777</data>
    </edge>
    <edge source="SAU" target="ETH">
      <data key="d0">599467</data>
    </edge>
    <edge source="SAU" target="FIN">
      <data key="d0">242667</data>
    </edge>
    <edge source="SAU" target="FRA">
      <data key="d0">5819741</data>
    </edge>
    <edge source="SAU" target="DEU">
      <data key="d0">721868</data>
    </edge>
    <edge source="SAU" target="GRC">
      <data key="d0">122933</data>
    </edge>
    <edge source="SAU" target="HKG">
      <data key="d0">223167479</data>
    </edge>
    <edge source="SAU" target="IDN">
      <data key="d0">11464548</data>
    </edge>
    <edge source="SAU" target="ITA">
      <data key="d0">31442706</data>
    </edge>
    <edge source="SAU" target="JPN">
      <data key="d0">17070688</data>
    </edge>
    <edge source="SAU" target="JOR">
      <data key="d0">40905651</data>
    </edge>
    <edge source="SAU" target="KOR">
      <data key="d0">493601</data>
    </edge>
    <edge source="SAU" target="LBN">
      <data key="d0">21169360</data>
    </edge>
    <edge source="SAU" target="MYS">
      <data key="d0">5641340</data>
    </edge>
    <edge source="SAU" target="MAR">
      <data key="d0">21476560</data>
    </edge>
    <edge source="SAU" target="MOZ">
      <data key="d0">297867</data>
    </edge>
    <edge source="SAU" target="OMN">
      <data key="d0">6640008</data>
    </edge>
    <edge source="SAU" target="NLD">
      <data key="d0">6017874</data>
    </edge>
    <edge source="SAU" target="NZL">
      <data key="d0">1415735</data>
    </edge>
    <edge source="SAU" target="PAK">
      <data key="d0">19706691</data>
    </edge>
    <edge source="SAU" target="PHL">
      <data key="d0">3317071</data>
    </edge>
    <edge source="SAU" target="IND">
      <data key="d0">18288290</data>
    </edge>
    <edge source="SAU" target="SGP">
      <data key="d0">6859742</data>
    </edge>
    <edge source="SAU" target="VNM">
      <data key="d0">5371207</data>
    </edge>
    <edge source="SAU" target="ZAF">
      <data key="d0">840268</data>
    </edge>
    <edge source="SAU" target="ZWE">
      <data key="d0">41333</data>
    </edge>
    <edge source="SAU" target="ESP">
      <data key="d0">8516011</data>
    </edge>
    <edge source="SAU" target="SWE">
      <data key="d0">5219207</data>
    </edge>
    <edge source="SAU" target="THA">
      <data key="d0">3713071</data>
    </edge>
    <edge source="SAU" target="ARE">
      <data key="d0">74730227</data>
    </edge>
    <edge source="SAU" target="TUN">
      <data key="d0">21360027</data>
    </edge>
    <edge source="SAU" target="TUR">
      <data key="d0">550934</data>
    </edge>
    <edge source="SAU" target="UGA">
      <data key="d0">764534</data>
    </edge>
    <edge source="SAU" target="EGY">
      <data key="d0">65207815</data>
    </edge>
    <edge source="SAU" target="GBR">
      <data key="d0">23185096</data>
    </edge>
    <edge source="SAU" target="TZA">
      <data key="d0">1476269</data>
    </edge>
    <edge source="SAU" target="USA">
      <data key="d0">3461338</data>
    </edge>
    <edge source="GBR" target="ALB">
      <data key="d0">128820</data>
    </edge>
    <edge source="GBR" target="DZA">
      <data key="d0">314221</data>
    </edge>
    <edge source="GBR" target="AZE">
      <data key="d0">115546</data>
    </edge>
    <edge source="GBR" target="ARG">
      <data key="d0">4227069</data>
    </edge>
    <edge source="GBR" target="AUS">
      <data key="d0">9579954</data>
    </edge>
    <edge source="GBR" target="AUT">
      <data key="d0">16005971</data>
    </edge>
    <edge source="GBR" target="BEL">
      <data key="d0">227641430</data>
    </edge>
    <edge source="GBR" target="BOL">
      <data key="d0">13421</data>
    </edge>
    <edge source="GBR" target="BWA">
      <data key="d0">147842</data>
    </edge>
    <edge source="GBR" target="BRA">
      <data key="d0">9861692</data>
    </edge>
    <edge source="GBR" target="BGR">
      <data key="d0">207808</data>
    </edge>
    <edge source="GBR" target="BLR">
      <data key="d0">124345</data>
    </edge>
    <edge source="GBR" target="CMR">
      <data key="d0">70234</data>
    </edge>
    <edge source="GBR" target="CAN">
      <data key="d0">4728960</data>
    </edge>
    <edge source="GBR" target="LKA">
      <data key="d0">1046869</data>
    </edge>
    <edge source="GBR" target="CHL">
      <data key="d0">536985</data>
    </edge>
    <edge source="GBR" target="CHN">
      <data key="d0">11316298</data>
    </edge>
    <edge source="GBR" target="COL">
      <data key="d0">2961960</data>
    </edge>
    <edge source="GBR" target="CRI">
      <data key="d0">46501</data>
    </edge>
    <edge source="GBR" target="HRV">
      <data key="d0">112655</data>
    </edge>
    <edge source="GBR" target="CZE">
      <data key="d0">11346275</data>
    </edge>
    <edge source="GBR" target="BEN">
      <data key="d0">194608</data>
    </edge>
    <edge source="GBR" target="DNK">
      <data key="d0">32617314</data>
    </edge>
    <edge source="GBR" target="ECU">
      <data key="d0">30090</data>
    </edge>
    <edge source="GBR" target="SLV">
      <data key="d0">149920</data>
    </edge>
    <edge source="GBR" target="ETH">
      <data key="d0">113843</data>
    </edge>
    <edge source="GBR" target="EST">
      <data key="d0">4110958</data>
    </edge>
    <edge source="GBR" target="FIN">
      <data key="d0">15749322</data>
    </edge>
    <edge source="GBR" target="FRA">
      <data key="d0">244418274</data>
    </edge>
    <edge source="GBR" target="GEO">
      <data key="d0">80538</data>
    </edge>
    <edge source="GBR" target="GMB">
      <data key="d0">23137</data>
    </edge>
    <edge source="GBR" target="DEU">
      <data key="d0">271469718</data>
    </edge>
    <edge source="GBR" target="GHA">
      <data key="d0">2925744</data>
    </edge>
    <edge source="GBR" target="GRC">
      <data key="d0">8848825</data>
    </edge>
    <edge source="GBR" target="GTM">
      <data key="d0">31087</data>
    </edge>
    <edge source="GBR" target="HKG">
      <data key="d0">33072682</data>
    </edge>
    <edge source="GBR" target="HUN">
      <data key="d0">10671061</data>
    </edge>
    <edge source="GBR" target="IDN">
      <data key="d0">3061561</data>
    </edge>
    <edge source="GBR" target="IRL">
      <data key="d0">99079197</data>
    </edge>
    <edge source="GBR" target="ISR">
      <data key="d0">10354338</data>
    </edge>
    <edge source="GBR" target="ITA">
      <data key="d0">144850852</data>
    </edge>
    <edge source="GBR" target="CIV">
      <data key="d0">548134</data>
    </edge>
    <edge source="GBR" target="JAM">
      <data key="d0">1061944</data>
    </edge>
    <edge source="GBR" target="JPN">
      <data key="d0">27065664</data>
    </edge>
    <edge source="GBR" target="KAZ">
      <data key="d0">81149</data>
    </edge>
    <edge source="GBR" target="JOR">
      <data key="d0">871862</data>
    </edge>
    <edge source="GBR" target="KOR">
      <data key="d0">21731311</data>
    </edge>
    <edge source="GBR" target="KGZ">
      <data key="d0">40072</data>
    </edge>
    <edge source="GBR" target="LBN">
      <data key="d0">2432790</data>
    </edge>
    <edge source="GBR" target="LVA">
      <data key="d0">555427</data>
    </edge>
    <edge source="GBR" target="LTU">
      <data key="d0">411978</data>
    </edge>
    <edge source="GBR" target="MDG">
      <data key="d0">54552</data>
    </edge>
    <edge source="GBR" target="MYS">
      <data key="d0">8908765</data>
    </edge>
    <edge source="GBR" target="MUS">
      <data key="d0">1010185</data>
    </edge>
    <edge source="GBR" target="MEX">
      <data key="d0">2482191</data>
    </edge>
    <edge source="GBR" target="MAR">
      <data key="d0">2101011</data>
    </edge>
    <edge source="GBR" target="MOZ">
      <data key="d0">28992</data>
    </edge>
    <edge source="GBR" target="OMN">
      <data key="d0">1745124</data>
    </edge>
    <edge source="GBR" target="NAM">
      <data key="d0">13215</data>
    </edge>
    <edge source="GBR" target="NLD">
      <data key="d0">171347266</data>
    </edge>
    <edge source="GBR" target="NZL">
      <data key="d0">2061680</data>
    </edge>
    <edge source="GBR" target="NIC">
      <data key="d0">152190</data>
    </edge>
    <edge source="GBR" target="NOR">
      <data key="d0">14006911</data>
    </edge>
    <edge source="GBR" target="PAK">
      <data key="d0">3583457</data>
    </edge>
    <edge source="GBR" target="PAN">
      <data key="d0">67931</data>
    </edge>
    <edge source="GBR" target="PER">
      <data key="d0">42902</data>
    </edge>
    <edge source="GBR" target="PHL">
      <data key="d0">1837906</data>
    </edge>
    <edge source="GBR" target="POL">
      <data key="d0">19804243</data>
    </edge>
    <edge source="GBR" target="PRT">
      <data key="d0">13755913</data>
    </edge>
    <edge source="GBR" target="ROU">
      <data key="d0">4958751</data>
    </edge>
    <edge source="GBR" target="RUS">
      <data key="d0">2971355</data>
    </edge>
    <edge source="GBR" target="SAU">
      <data key="d0">8512139</data>
    </edge>
    <edge source="GBR" target="SEN">
      <data key="d0">44328</data>
    </edge>
    <edge source="GBR" target="IND">
      <data key="d0">11704112</data>
    </edge>
    <edge source="GBR" target="SGP">
      <data key="d0">8118635</data>
    </edge>
    <edge source="GBR" target="SVK">
      <data key="d0">832498</data>
    </edge>
    <edge source="GBR" target="VNM">
      <data key="d0">585706</data>
    </edge>
    <edge source="GBR" target="SVN">
      <data key="d0">1049900</data>
    </edge>
    <edge source="GBR" target="ZAF">
      <data key="d0">12254516</data>
    </edge>
    <edge source="GBR" target="ZWE">
      <data key="d0">144750</data>
    </edge>
    <edge source="GBR" target="ESP">
      <data key="d0">61669960</data>
    </edge>
    <edge source="GBR" target="SWE">
      <data key="d0">58237204</data>
    </edge>
    <edge source="GBR" target="CHE">
      <data key="d0">34598708</data>
    </edge>
    <edge source="GBR" target="THA">
      <data key="d0">8799032</data>
    </edge>
    <edge source="GBR" target="TGO">
      <data key="d0">14377</data>
    </edge>
    <edge source="GBR" target="ARE">
      <data key="d0">6442124</data>
    </edge>
    <edge source="GBR" target="TUN">
      <data key="d0">1267668</data>
    </edge>
    <edge source="GBR" target="TUR">
      <data key="d0">34962607</data>
    </edge>
    <edge source="GBR" target="UGA">
      <data key="d0">85028</data>
    </edge>
    <edge source="GBR" target="UKR">
      <data key="d0">1155730</data>
    </edge>
    <edge source="GBR" target="MKD">
      <data key="d0">58442</data>
    </edge>
    <edge source="GBR" target="EGY">
      <data key="d0">8807591</data>
    </edge>
    <edge source="GBR" target="TZA">
      <data key="d0">470497</data>
    </edge>
    <edge source="GBR" target="USA">
      <data key="d0">95013276</data>
    </edge>
    <edge source="GBR" target="BFA">
      <data key="d0">18588</data>
    </edge>
    <edge source="GBR" target="URY">
      <data key="d0">89788</data>
    </edge>
    <edge source="GBR" target="SRB">
      <data key="d0">455073</data>
    </edge>
    <edge source="BGR" target="ALB">
      <data key="d0">1485874</data>
    </edge>
    <edge source="BGR" target="AUT">
      <data key="d0">679240</data>
    </edge>
    <edge source="BGR" target="ARM">
      <data key="d0">477691</data>
    </edge>
    <edge source="BGR" target="BEL">
      <data key="d0">1661308</data>
    </edge>
    <edge source="BGR" target="CAN">
      <data key="d0">61118</data>
    </edge>
    <edge source="BGR" target="HRV">
      <data key="d0">15900</data>
    </edge>
    <edge source="BGR" target="CZE">
      <data key="d0">16708</data>
    </edge>
    <edge source="BGR" target="DNK">
      <data key="d0">10770</data>
    </edge>
    <edge source="BGR" target="GEO">
      <data key="d0">77865</data>
    </edge>
    <edge source="BGR" target="DEU">
      <data key="d0">2402036</data>
    </edge>
    <edge source="BGR" target="GRC">
      <data key="d0">13026737</data>
    </edge>
    <edge source="BGR" target="HKG">
      <data key="d0">14783</data>
    </edge>
    <edge source="BGR" target="HUN">
      <data key="d0">356376</data>
    </edge>
    <edge source="BGR" target="ITA">
      <data key="d0">7741009</data>
    </edge>
    <edge source="BGR" target="MDA">
      <data key="d0">71687</data>
    </edge>
    <edge source="BGR" target="NLD">
      <data key="d0">15288</data>
    </edge>
    <edge source="BGR" target="POL">
      <data key="d0">853511</data>
    </edge>
    <edge source="BGR" target="ROU">
      <data key="d0">270732</data>
    </edge>
    <edge source="BGR" target="RUS">
      <data key="d0">1038017</data>
    </edge>
    <edge source="BGR" target="SVK">
      <data key="d0">17920</data>
    </edge>
    <edge source="BGR" target="SVN">
      <data key="d0">77110</data>
    </edge>
    <edge source="BGR" target="ESP">
      <data key="d0">71334</data>
    </edge>
    <edge source="BGR" target="CHE">
      <data key="d0">13263</data>
    </edge>
    <edge source="BGR" target="ARE">
      <data key="d0">190074</data>
    </edge>
    <edge source="BGR" target="TUN">
      <data key="d0">17057</data>
    </edge>
    <edge source="BGR" target="TUR">
      <data key="d0">19579187</data>
    </edge>
    <edge source="BGR" target="UKR">
      <data key="d0">1303509</data>
    </edge>
    <edge source="BGR" target="MKD">
      <data key="d0">4531058</data>
    </edge>
    <edge source="BGR" target="EGY">
      <data key="d0">11761</data>
    </edge>
    <edge source="BGR" target="GBR">
      <data key="d0">1101033</data>
    </edge>
    <edge source="BGR" target="USA">
      <data key="d0">71342</data>
    </edge>
    <edge source="BGR" target="SRB">
      <data key="d0">5163533</data>
    </edge>
    <edge source="BLR" target="AUT">
      <data key="d0">13100</data>
    </edge>
    <edge source="BLR" target="ARM">
      <data key="d0">29500</data>
    </edge>
    <edge source="BLR" target="BEL">
      <data key="d0">930700</data>
    </edge>
    <edge source="BLR" target="BGR">
      <data key="d0">45500</data>
    </edge>
    <edge source="BLR" target="HRV">
      <data key="d0">195300</data>
    </edge>
    <edge source="BLR" target="CZE">
      <data key="d0">609900</data>
    </edge>
    <edge source="BLR" target="EST">
      <data key="d0">167100</data>
    </edge>
    <edge source="BLR" target="FRA">
      <data key="d0">504000</data>
    </edge>
    <edge source="BLR" target="DEU">
      <data key="d0">2180900</data>
    </edge>
    <edge source="BLR" target="HUN">
      <data key="d0">72200</data>
    </edge>
    <edge source="BLR" target="ITA">
      <data key="d0">587200</data>
    </edge>
    <edge source="BLR" target="KAZ">
      <data key="d0">60100</data>
    </edge>
    <edge source="BLR" target="KOR">
      <data key="d0">28900</data>
    </edge>
    <edge source="BLR" target="LVA">
      <data key="d0">1246800</data>
    </edge>
    <edge source="BLR" target="LTU">
      <data key="d0">4171500</data>
    </edge>
    <edge source="BLR" target="MDA">
      <data key="d0">240200</data>
    </edge>
    <edge source="BLR" target="NLD">
      <data key="d0">393200</data>
    </edge>
    <edge source="BLR" target="POL">
      <data key="d0">2103900</data>
    </edge>
    <edge source="BLR" target="ROU">
      <data key="d0">8813800</data>
    </edge>
    <edge source="BLR" target="RUS">
      <data key="d0">88748000</data>
    </edge>
    <edge source="BLR" target="SVK">
      <data key="d0">2381100</data>
    </edge>
    <edge source="BLR" target="SVN">
      <data key="d0">229300</data>
    </edge>
    <edge source="BLR" target="SWE">
      <data key="d0">16300</data>
    </edge>
    <edge source="BLR" target="CHE">
      <data key="d0">641900</data>
    </edge>
    <edge source="BLR" target="TUR">
      <data key="d0">213100</data>
    </edge>
    <edge source="BLR" target="UKR">
      <data key="d0">5308500</data>
    </edge>
    <edge source="HRV" target="AUT">
      <data key="d0">4813305</data>
    </edge>
    <edge source="HRV" target="BEL">
      <data key="d0">4724688</data>
    </edge>
    <edge source="HRV" target="BGR">
      <data key="d0">15102</data>
    </edge>
    <edge source="HRV" target="BLR">
      <data key="d0">317743</data>
    </edge>
    <edge source="HRV" target="CZE">
      <data key="d0">576394</data>
    </edge>
    <edge source="HRV" target="FRA">
      <data key="d0">5825979</data>
    </edge>
    <edge source="HRV" target="DEU">
      <data key="d0">16868293</data>
    </edge>
    <edge source="HRV" target="GRC">
      <data key="d0">190645</data>
    </edge>
    <edge source="HRV" target="HUN">
      <data key="d0">1444844</data>
    </edge>
    <edge source="HRV" target="ISR">
      <data key="d0">33812</data>
    </edge>
    <edge source="HRV" target="ITA">
      <data key="d0">63046510</data>
    </edge>
    <edge source="HRV" target="LTU">
      <data key="d0">303320</data>
    </edge>
    <edge source="HRV" target="NLD">
      <data key="d0">1407896</data>
    </edge>
    <edge source="HRV" target="ROU">
      <data key="d0">88941</data>
    </edge>
    <edge source="HRV" target="RUS">
      <data key="d0">221321</data>
    </edge>
    <edge source="HRV" target="SVK">
      <data key="d0">495280</data>
    </edge>
    <edge source="HRV" target="SVN">
      <data key="d0">10336750</data>
    </edge>
    <edge source="HRV" target="ZAF">
      <data key="d0">47475</data>
    </edge>
    <edge source="HRV" target="ESP">
      <data key="d0">4008083</data>
    </edge>
    <edge source="HRV" target="SWE">
      <data key="d0">25040</data>
    </edge>
    <edge source="HRV" target="CHE">
      <data key="d0">674952</data>
    </edge>
    <edge source="HRV" target="ARE">
      <data key="d0">29599</data>
    </edge>
    <edge source="HRV" target="TUR">
      <data key="d0">16958</data>
    </edge>
    <edge source="HRV" target="UKR">
      <data key="d0">120581</data>
    </edge>
    <edge source="HRV" target="MKD">
      <data key="d0">855367</data>
    </edge>
    <edge source="HRV" target="EGY">
      <data key="d0">39836</data>
    </edge>
    <edge source="HRV" target="GBR">
      <data key="d0">1245242</data>
    </edge>
    <edge source="HRV" target="USA">
      <data key="d0">15326</data>
    </edge>
    <edge source="HRV" target="SRB">
      <data key="d0">1255435</data>
    </edge>
    <edge source="CZE" target="DZA">
      <data key="d0">11726</data>
    </edge>
    <edge source="CZE" target="AUT">
      <data key="d0">20436135</data>
    </edge>
    <edge source="CZE" target="BEL">
      <data key="d0">3902662</data>
    </edge>
    <edge source="CZE" target="BGR">
      <data key="d0">793607</data>
    </edge>
    <edge source="CZE" target="BDI">
      <data key="d0">16312</data>
    </edge>
    <edge source="CZE" target="BLR">
      <data key="d0">760564</data>
    </edge>
    <edge source="CZE" target="CAN">
      <data key="d0">643027</data>
    </edge>
    <edge source="CZE" target="CHN">
      <data key="d0">1253946</data>
    </edge>
    <edge source="CZE" target="HRV">
      <data key="d0">1408972</data>
    </edge>
    <edge source="CZE" target="DNK">
      <data key="d0">1854275</data>
    </edge>
    <edge source="CZE" target="EST">
      <data key="d0">264099</data>
    </edge>
    <edge source="CZE" target="FIN">
      <data key="d0">118791</data>
    </edge>
    <edge source="CZE" target="FRA">
      <data key="d0">11781043</data>
    </edge>
    <edge source="CZE" target="DEU">
      <data key="d0">112581308</data>
    </edge>
    <edge source="CZE" target="GRC">
      <data key="d0">956508</data>
    </edge>
    <edge source="CZE" target="HKG">
      <data key="d0">286885</data>
    </edge>
    <edge source="CZE" target="HUN">
      <data key="d0">3675248</data>
    </edge>
    <edge source="CZE" target="IRL">
      <data key="d0">82357</data>
    </edge>
    <edge source="CZE" target="ISR">
      <data key="d0">429927</data>
    </edge>
    <edge source="CZE" target="ITA">
      <data key="d0">32571352</data>
    </edge>
    <edge source="CZE" target="KAZ">
      <data key="d0">87670</data>
    </edge>
    <edge source="CZE" target="JOR">
      <data key="d0">95209</data>
    </edge>
    <edge source="CZE" target="LVA">
      <data key="d0">308904</data>
    </edge>
    <edge source="CZE" target="LTU">
      <data key="d0">843948</data>
    </edge>
    <edge source="CZE" target="MDA">
      <data key="d0">100303</data>
    </edge>
    <edge source="CZE" target="MAR">
      <data key="d0">24574</data>
    </edge>
    <edge source="CZE" target="NLD">
      <data key="d0">19597187</data>
    </edge>
    <edge source="CZE" target="NOR">
      <data key="d0">287079</data>
    </edge>
    <edge source="CZE" target="POL">
      <data key="d0">53427984</data>
    </edge>
    <edge source="CZE" target="PRT">
      <data key="d0">541897</data>
    </edge>
    <edge source="CZE" target="ROU">
      <data key="d0">2229779</data>
    </edge>
    <edge source="CZE" target="RUS">
      <data key="d0">1151573</data>
    </edge>
    <edge source="CZE" target="IND">
      <data key="d0">79914</data>
    </edge>
    <edge source="CZE" target="SVK">
      <data key="d0">15807894</data>
    </edge>
    <edge source="CZE" target="VNM">
      <data key="d0">25869</data>
    </edge>
    <edge source="CZE" target="SVN">
      <data key="d0">1670459</data>
    </edge>
    <edge source="CZE" target="ZAF">
      <data key="d0">53978</data>
    </edge>
    <edge source="CZE" target="ESP">
      <data key="d0">9046472</data>
    </edge>
    <edge source="CZE" target="SWE">
      <data key="d0">1312246</data>
    </edge>
    <edge source="CZE" target="CHE">
      <data key="d0">3151014</data>
    </edge>
    <edge source="CZE" target="TUR">
      <data key="d0">611949</data>
    </edge>
    <edge source="CZE" target="UKR">
      <data key="d0">4116814</data>
    </edge>
    <edge source="CZE" target="MKD">
      <data key="d0">80040</data>
    </edge>
    <edge source="CZE" target="GBR">
      <data key="d0">3300946</data>
    </edge>
    <edge source="CZE" target="USA">
      <data key="d0">3895415</data>
    </edge>
    <edge source="CZE" target="SRB">
      <data key="d0">4657048</data>
    </edge>
    <edge source="DNK" target="AUS">
      <data key="d0">11690</data>
    </edge>
    <edge source="DNK" target="AUT">
      <data key="d0">522702</data>
    </edge>
    <edge source="DNK" target="BEL">
      <data key="d0">995619</data>
    </edge>
    <edge source="DNK" target="BRA">
      <data key="d0">115173</data>
    </edge>
    <edge source="DNK" target="BGR">
      <data key="d0">15604</data>
    </edge>
    <edge source="DNK" target="BLR">
      <data key="d0">167953</data>
    </edge>
    <edge source="DNK" target="CAN">
      <data key="d0">186989</data>
    </edge>
    <edge source="DNK" target="CHL">
      <data key="d0">39593</data>
    </edge>
    <edge source="DNK" target="CHN">
      <data key="d0">474952</data>
    </edge>
    <edge source="DNK" target="COL">
      <data key="d0">22111</data>
    </edge>
    <edge source="DNK" target="HRV">
      <data key="d0">23060</data>
    </edge>
    <edge source="DNK" target="CZE">
      <data key="d0">288014</data>
    </edge>
    <edge source="DNK" target="EST">
      <data key="d0">436868</data>
    </edge>
    <edge source="DNK" target="FIN">
      <data key="d0">6988672</data>
    </edge>
    <edge source="DNK" target="FRA">
      <data key="d0">1394486</data>
    </edge>
    <edge source="DNK" target="DEU">
      <data key="d0">12995709</data>
    </edge>
    <edge source="DNK" target="GHA">
      <data key="d0">10232</data>
    </edge>
    <edge source="DNK" target="GRC">
      <data key="d0">167985</data>
    </edge>
    <edge source="DNK" target="HKG">
      <data key="d0">1541804</data>
    </edge>
    <edge source="DNK" target="HUN">
      <data key="d0">281918</data>
    </edge>
    <edge source="DNK" target="IRL">
      <data key="d0">591402</data>
    </edge>
    <edge source="DNK" target="ISR">
      <data key="d0">208982</data>
    </edge>
    <edge source="DNK" target="ITA">
      <data key="d0">1216147</data>
    </edge>
    <edge source="DNK" target="JPN">
      <data key="d0">485620</data>
    </edge>
    <edge source="DNK" target="KOR">
      <data key="d0">87876</data>
    </edge>
    <edge source="DNK" target="LBN">
      <data key="d0">22859</data>
    </edge>
    <edge source="DNK" target="LVA">
      <data key="d0">149165</data>
    </edge>
    <edge source="DNK" target="LTU">
      <data key="d0">271600</data>
    </edge>
    <edge source="DNK" target="MYS">
      <data key="d0">200686</data>
    </edge>
    <edge source="DNK" target="MEX">
      <data key="d0">71578</data>
    </edge>
    <edge source="DNK" target="OMN">
      <data key="d0">38142</data>
    </edge>
    <edge source="DNK" target="NLD">
      <data key="d0">5018435</data>
    </edge>
    <edge source="DNK" target="NZL">
      <data key="d0">41900</data>
    </edge>
    <edge source="DNK" target="NOR">
      <data key="d0">8475233</data>
    </edge>
    <edge source="DNK" target="PHL">
      <data key="d0">18054</data>
    </edge>
    <edge source="DNK" target="POL">
      <data key="d0">5793297</data>
    </edge>
    <edge source="DNK" target="PRT">
      <data key="d0">803298</data>
    </edge>
    <edge source="DNK" target="ROU">
      <data key="d0">18050</data>
    </edge>
    <edge source="DNK" target="RUS">
      <data key="d0">184899</data>
    </edge>
    <edge source="DNK" target="SAU">
      <data key="d0">146757</data>
    </edge>
    <edge source="DNK" target="IND">
      <data key="d0">386411</data>
    </edge>
    <edge source="DNK" target="SGP">
      <data key="d0">65926</data>
    </edge>
    <edge source="DNK" target="ZAF">
      <data key="d0">135571</data>
    </edge>
    <edge source="DNK" target="ZWE">
      <data key="d0">65184</data>
    </edge>
    <edge source="DNK" target="ESP">
      <data key="d0">839205</data>
    </edge>
    <edge source="DNK" target="SWE">
      <data key="d0">28297059</data>
    </edge>
    <edge source="DNK" target="CHE">
      <data key="d0">1192496</data>
    </edge>
    <edge source="DNK" target="THA">
      <data key="d0">27301</data>
    </edge>
    <edge source="DNK" target="ARE">
      <data key="d0">277856</data>
    </edge>
    <edge source="DNK" target="TUR">
      <data key="d0">170347</data>
    </edge>
    <edge source="DNK" target="UKR">
      <data key="d0">171956</data>
    </edge>
    <edge source="DNK" target="EGY">
      <data key="d0">238769</data>
    </edge>
    <edge source="DNK" target="GBR">
      <data key="d0">3987638</data>
    </edge>
    <edge source="DNK" target="TZA">
      <data key="d0">176649</data>
    </edge>
    <edge source="DNK" target="USA">
      <data key="d0">1858086</data>
    </edge>
    <edge source="DNK" target="SRB">
      <data key="d0">42262</data>
    </edge>
    <edge source="FIN" target="ARG">
      <data key="d0">310506</data>
    </edge>
    <edge source="FIN" target="AUS">
      <data key="d0">3212081</data>
    </edge>
    <edge source="FIN" target="AUT">
      <data key="d0">993278</data>
    </edge>
    <edge source="FIN" target="BEL">
      <data key="d0">57443884</data>
    </edge>
    <edge source="FIN" target="BRA">
      <data key="d0">824902</data>
    </edge>
    <edge source="FIN" target="BGR">
      <data key="d0">20158</data>
    </edge>
    <edge source="FIN" target="BLR">
      <data key="d0">699462</data>
    </edge>
    <edge source="FIN" target="CAN">
      <data key="d0">793717</data>
    </edge>
    <edge source="FIN" target="CHL">
      <data key="d0">452265</data>
    </edge>
    <edge source="FIN" target="CHN">
      <data key="d0">5847292</data>
    </edge>
    <edge source="FIN" target="COL">
      <data key="d0">41429</data>
    </edge>
    <edge source="FIN" target="HRV">
      <data key="d0">85207</data>
    </edge>
    <edge source="FIN" target="CZE">
      <data key="d0">2135764</data>
    </edge>
    <edge source="FIN" target="DNK">
      <data key="d0">18375704</data>
    </edge>
    <edge source="FIN" target="EST">
      <data key="d0">8224716</data>
    </edge>
    <edge source="FIN" target="FRA">
      <data key="d0">5638957</data>
    </edge>
    <edge source="FIN" target="DEU">
      <data key="d0">26411929</data>
    </edge>
    <edge source="FIN" target="GRC">
      <data key="d0">3264494</data>
    </edge>
    <edge source="FIN" target="HKG">
      <data key="d0">1004867</data>
    </edge>
    <edge source="FIN" target="HUN">
      <data key="d0">3056339</data>
    </edge>
    <edge source="FIN" target="IDN">
      <data key="d0">161402</data>
    </edge>
    <edge source="FIN" target="IRL">
      <data key="d0">549768</data>
    </edge>
    <edge source="FIN" target="ISR">
      <data key="d0">1012294</data>
    </edge>
    <edge source="FIN" target="ITA">
      <data key="d0">9837298</data>
    </edge>
    <edge source="FIN" target="CIV">
      <data key="d0">443623</data>
    </edge>
    <edge source="FIN" target="JPN">
      <data key="d0">80127</data>
    </edge>
    <edge source="FIN" target="KAZ">
      <data key="d0">135600</data>
    </edge>
    <edge source="FIN" target="JOR">
      <data key="d0">80398</data>
    </edge>
    <edge source="FIN" target="KOR">
      <data key="d0">204017</data>
    </edge>
    <edge source="FIN" target="LBN">
      <data key="d0">538744</data>
    </edge>
    <edge source="FIN" target="LVA">
      <data key="d0">1196875</data>
    </edge>
    <edge source="FIN" target="LTU">
      <data key="d0">2019749</data>
    </edge>
    <edge source="FIN" target="MYS">
      <data key="d0">572640</data>
    </edge>
    <edge source="FIN" target="MUS">
      <data key="d0">14446</data>
    </edge>
    <edge source="FIN" target="MAR">
      <data key="d0">16231</data>
    </edge>
    <edge source="FIN" target="NLD">
      <data key="d0">2448896</data>
    </edge>
    <edge source="FIN" target="NZL">
      <data key="d0">388953</data>
    </edge>
    <edge source="FIN" target="NOR">
      <data key="d0">17848359</data>
    </edge>
    <edge source="FIN" target="PAK">
      <data key="d0">181704</data>
    </edge>
    <edge source="FIN" target="PHL">
      <data key="d0">134675</data>
    </edge>
    <edge source="FIN" target="POL">
      <data key="d0">11470649</data>
    </edge>
    <edge source="FIN" target="PRT">
      <data key="d0">893512</data>
    </edge>
    <edge source="FIN" target="ROU">
      <data key="d0">317447</data>
    </edge>
    <edge source="FIN" target="RUS">
      <data key="d0">20812809</data>
    </edge>
    <edge source="FIN" target="SAU">
      <data key="d0">358674</data>
    </edge>
    <edge source="FIN" target="SEN">
      <data key="d0">141664</data>
    </edge>
    <edge source="FIN" target="IND">
      <data key="d0">656100</data>
    </edge>
    <edge source="FIN" target="SGP">
      <data key="d0">1563027</data>
    </edge>
    <edge source="FIN" target="SVK">
      <data key="d0">631609</data>
    </edge>
    <edge source="FIN" target="SVN">
      <data key="d0">91021</data>
    </edge>
    <edge source="FIN" target="ZAF">
      <data key="d0">48854</data>
    </edge>
    <edge source="FIN" target="ZWE">
      <data key="d0">38371</data>
    </edge>
    <edge source="FIN" target="ESP">
      <data key="d0">2637420</data>
    </edge>
    <edge source="FIN" target="SWE">
      <data key="d0">56022251</data>
    </edge>
    <edge source="FIN" target="CHE">
      <data key="d0">2421207</data>
    </edge>
    <edge source="FIN" target="THA">
      <data key="d0">2332138</data>
    </edge>
    <edge source="FIN" target="ARE">
      <data key="d0">1596026</data>
    </edge>
    <edge source="FIN" target="TUR">
      <data key="d0">11162601</data>
    </edge>
    <edge source="FIN" target="UKR">
      <data key="d0">4774671</data>
    </edge>
    <edge source="FIN" target="MKD">
      <data key="d0">14436</data>
    </edge>
    <edge source="FIN" target="EGY">
      <data key="d0">908183</data>
    </edge>
    <edge source="FIN" target="GBR">
      <data key="d0">21972217</data>
    </edge>
    <edge source="FIN" target="USA">
      <data key="d0">2133467</data>
    </edge>
    <edge source="FIN" target="SRB">
      <data key="d0">69759</data>
    </edge>
    <edge source="HUN" target="ALB">
      <data key="d0">12000</data>
    </edge>
    <edge source="HUN" target="DZA">
      <data key="d0">368000</data>
    </edge>
    <edge source="HUN" target="AZE">
      <data key="d0">35000</data>
    </edge>
    <edge source="HUN" target="AUS">
      <data key="d0">47000</data>
    </edge>
    <edge source="HUN" target="AUT">
      <data key="d0">32417000</data>
    </edge>
    <edge source="HUN" target="BEL">
      <data key="d0">4779000</data>
    </edge>
    <edge source="HUN" target="BGR">
      <data key="d0">3931000</data>
    </edge>
    <edge source="HUN" target="BLR">
      <data key="d0">2005000</data>
    </edge>
    <edge source="HUN" target="CMR">
      <data key="d0">24000</data>
    </edge>
    <edge source="HUN" target="CHN">
      <data key="d0">1195000</data>
    </edge>
    <edge source="HUN" target="COL">
      <data key="d0">13000</data>
    </edge>
    <edge source="HUN" target="HRV">
      <data key="d0">4085000</data>
    </edge>
    <edge source="HUN" target="CZE">
      <data key="d0">15020000</data>
    </edge>
    <edge source="HUN" target="DNK">
      <data key="d0">1543000</data>
    </edge>
    <edge source="HUN" target="ETH">
      <data key="d0">127000</data>
    </edge>
    <edge source="HUN" target="EST">
      <data key="d0">37000</data>
    </edge>
    <edge source="HUN" target="FIN">
      <data key="d0">1375000</data>
    </edge>
    <edge source="HUN" target="FRA">
      <data key="d0">24313000</data>
    </edge>
    <edge source="HUN" target="DEU">
      <data key="d0">68088000</data>
    </edge>
    <edge source="HUN" target="GRC">
      <data key="d0">2593000</data>
    </edge>
    <edge source="HUN" target="HKG">
      <data key="d0">1344000</data>
    </edge>
    <edge source="HUN" target="IRL">
      <data key="d0">535000</data>
    </edge>
    <edge source="HUN" target="ISR">
      <data key="d0">15376000</data>
    </edge>
    <edge source="HUN" target="ITA">
      <data key="d0">111822000</data>
    </edge>
    <edge source="HUN" target="JPN">
      <data key="d0">59000</data>
    </edge>
    <edge source="HUN" target="KAZ">
      <data key="d0">101000</data>
    </edge>
    <edge source="HUN" target="JOR">
      <data key="d0">80000</data>
    </edge>
    <edge source="HUN" target="LBN">
      <data key="d0">263000</data>
    </edge>
    <edge source="HUN" target="LVA">
      <data key="d0">996000</data>
    </edge>
    <edge source="HUN" target="LTU">
      <data key="d0">597000</data>
    </edge>
    <edge source="HUN" target="MDA">
      <data key="d0">230000</data>
    </edge>
    <edge source="HUN" target="NLD">
      <data key="d0">4009000</data>
    </edge>
    <edge source="HUN" target="NOR">
      <data key="d0">595000</data>
    </edge>
    <edge source="HUN" target="PHL">
      <data key="d0">13000</data>
    </edge>
    <edge source="HUN" target="POL">
      <data key="d0">65181000</data>
    </edge>
    <edge source="HUN" target="PRT">
      <data key="d0">1720000</data>
    </edge>
    <edge source="HUN" target="ROU">
      <data key="d0">12850000</data>
    </edge>
    <edge source="HUN" target="RUS">
      <data key="d0">7599000</data>
    </edge>
    <edge source="HUN" target="SGP">
      <data key="d0">166000</data>
    </edge>
    <edge source="HUN" target="SVK">
      <data key="d0">11299000</data>
    </edge>
    <edge source="HUN" target="SVN">
      <data key="d0">9998000</data>
    </edge>
    <edge source="HUN" target="ZAF">
      <data key="d0">102000</data>
    </edge>
    <edge source="HUN" target="ESP">
      <data key="d0">12594000</data>
    </edge>
    <edge source="HUN" target="SWE">
      <data key="d0">1671000</data>
    </edge>
    <edge source="HUN" target="CHE">
      <data key="d0">4682000</data>
    </edge>
    <edge source="HUN" target="TUN">
      <data key="d0">256000</data>
    </edge>
    <edge source="HUN" target="TUR">
      <data key="d0">27256000</data>
    </edge>
    <edge source="HUN" target="UKR">
      <data key="d0">5776000</data>
    </edge>
    <edge source="HUN" target="MKD">
      <data key="d0">2105000</data>
    </edge>
    <edge source="HUN" target="EGY">
      <data key="d0">5599000</data>
    </edge>
    <edge source="HUN" target="GBR">
      <data key="d0">29477000</data>
    </edge>
    <edge source="HUN" target="TZA">
      <data key="d0">95000</data>
    </edge>
    <edge source="HUN" target="USA">
      <data key="d0">4121000</data>
    </edge>
    <edge source="HUN" target="SRB">
      <data key="d0">12286000</data>
    </edge>
    <edge source="JOR" target="DZA">
      <data key="d0">45134</data>
    </edge>
    <edge source="JOR" target="PSE">
      <data key="d0">470258</data>
    </edge>
    <edge source="JOR" target="ISR">
      <data key="d0">35543</data>
    </edge>
    <edge source="JOR" target="LBN">
      <data key="d0">232008</data>
    </edge>
    <edge source="JOR" target="MAR">
      <data key="d0">35480</data>
    </edge>
    <edge source="JOR" target="SAU">
      <data key="d0">1050929</data>
    </edge>
    <edge source="JOR" target="ARE">
      <data key="d0">1859314</data>
    </edge>
    <edge source="JOR" target="UGA">
      <data key="d0">46545</data>
    </edge>
    <edge source="JOR" target="UKR">
      <data key="d0">269550</data>
    </edge>
    <edge source="JOR" target="EGY">
      <data key="d0">1079298</data>
    </edge>
    <edge source="OMN" target="PAK">
      <data key="d0">43295</data>
    </edge>
    <edge source="OMN" target="SAU">
      <data key="d0">38882</data>
    </edge>
    <edge source="POL" target="DZA">
      <data key="d0">587000</data>
    </edge>
    <edge source="POL" target="AUT">
      <data key="d0">5614000</data>
    </edge>
    <edge source="POL" target="BEL">
      <data key="d0">6756000</data>
    </edge>
    <edge source="POL" target="BRA">
      <data key="d0">235000</data>
    </edge>
    <edge source="POL" target="BGR">
      <data key="d0">677000</data>
    </edge>
    <edge source="POL" target="BLR">
      <data key="d0">1202000</data>
    </edge>
    <edge source="POL" target="CAN">
      <data key="d0">196000</data>
    </edge>
    <edge source="POL" target="CHN">
      <data key="d0">637000</data>
    </edge>
    <edge source="POL" target="HRV">
      <data key="d0">254000</data>
    </edge>
    <edge source="POL" target="CZE">
      <data key="d0">10635000</data>
    </edge>
    <edge source="POL" target="DNK">
      <data key="d0">504000</data>
    </edge>
    <edge source="POL" target="EST">
      <data key="d0">630000</data>
    </edge>
    <edge source="POL" target="FIN">
      <data key="d0">2186000</data>
    </edge>
    <edge source="POL" target="FRA">
      <data key="d0">21108000</data>
    </edge>
    <edge source="POL" target="DEU">
      <data key="d0">112999000</data>
    </edge>
    <edge source="POL" target="GRC">
      <data key="d0">173000</data>
    </edge>
    <edge source="POL" target="HKG">
      <data key="d0">51000</data>
    </edge>
    <edge source="POL" target="HUN">
      <data key="d0">2430000</data>
    </edge>
    <edge source="POL" target="IRL">
      <data key="d0">183000</data>
    </edge>
    <edge source="POL" target="ISR">
      <data key="d0">342000</data>
    </edge>
    <edge source="POL" target="ITA">
      <data key="d0">45041000</data>
    </edge>
    <edge source="POL" target="LVA">
      <data key="d0">75000</data>
    </edge>
    <edge source="POL" target="LTU">
      <data key="d0">3048000</data>
    </edge>
    <edge source="POL" target="MDA">
      <data key="d0">209000</data>
    </edge>
    <edge source="POL" target="NLD">
      <data key="d0">17731000</data>
    </edge>
    <edge source="POL" target="NOR">
      <data key="d0">189000</data>
    </edge>
    <edge source="POL" target="PRT">
      <data key="d0">1515000</data>
    </edge>
    <edge source="POL" target="RUS">
      <data key="d0">804000</data>
    </edge>
    <edge source="POL" target="SEN">
      <data key="d0">120000</data>
    </edge>
    <edge source="POL" target="SVK">
      <data key="d0">3384000</data>
    </edge>
    <edge source="POL" target="SVN">
      <data key="d0">1098000</data>
    </edge>
    <edge source="POL" target="ESP">
      <data key="d0">5268000</data>
    </edge>
    <edge source="POL" target="SWE">
      <data key="d0">1472000</data>
    </edge>
    <edge source="POL" target="CHE">
      <data key="d0">2572000</data>
    </edge>
    <edge source="POL" target="TUR">
      <data key="d0">8069000</data>
    </edge>
    <edge source="POL" target="UKR">
      <data key="d0">6111000</data>
    </edge>
    <edge source="POL" target="GBR">
      <data key="d0">6042000</data>
    </edge>
    <edge source="POL" target="USA">
      <data key="d0">1380000</data>
    </edge>
    <edge source="POL" target="SRB">
      <data key="d0">204000</data>
    </edge>
    <edge source="ROU" target="ALB">
      <data key="d0">10000</data>
    </edge>
    <edge source="ROU" target="AUS">
      <data key="d0">120000</data>
    </edge>
    <edge source="ROU" target="AUT">
      <data key="d0">1955000</data>
    </edge>
    <edge source="ROU" target="BEL">
      <data key="d0">3158000</data>
    </edge>
    <edge source="ROU" target="BGR">
      <data key="d0">3155000</data>
    </edge>
    <edge source="ROU" target="CAN">
      <data key="d0">21000</data>
    </edge>
    <edge source="ROU" target="CHN">
      <data key="d0">23000</data>
    </edge>
    <edge source="ROU" target="HRV">
      <data key="d0">92000</data>
    </edge>
    <edge source="ROU" target="CZE">
      <data key="d0">801000</data>
    </edge>
    <edge source="ROU" target="DNK">
      <data key="d0">101000</data>
    </edge>
    <edge source="ROU" target="EST">
      <data key="d0">54000</data>
    </edge>
    <edge source="ROU" target="FRA">
      <data key="d0">2391000</data>
    </edge>
    <edge source="ROU" target="DEU">
      <data key="d0">16157000</data>
    </edge>
    <edge source="ROU" target="GRC">
      <data key="d0">8972000</data>
    </edge>
    <edge source="ROU" target="HUN">
      <data key="d0">3381000</data>
    </edge>
    <edge source="ROU" target="ISR">
      <data key="d0">553000</data>
    </edge>
    <edge source="ROU" target="ITA">
      <data key="d0">16159000</data>
    </edge>
    <edge source="ROU" target="JPN">
      <data key="d0">78000</data>
    </edge>
    <edge source="ROU" target="KAZ">
      <data key="d0">188000</data>
    </edge>
    <edge source="ROU" target="KOR">
      <data key="d0">45000</data>
    </edge>
    <edge source="ROU" target="LVA">
      <data key="d0">43000</data>
    </edge>
    <edge source="ROU" target="LTU">
      <data key="d0">57000</data>
    </edge>
    <edge source="ROU" target="MDA">
      <data key="d0">2440000</data>
    </edge>
    <edge source="ROU" target="NLD">
      <data key="d0">1246000</data>
    </edge>
    <edge source="ROU" target="PAK">
      <data key="d0">144000</data>
    </edge>
    <edge source="ROU" target="POL">
      <data key="d0">5234000</data>
    </edge>
    <edge source="ROU" target="PRT">
      <data key="d0">1337000</data>
    </edge>
    <edge source="ROU" target="RUS">
      <data key="d0">153000</data>
    </edge>
    <edge source="ROU" target="SAU">
      <data key="d0">87000</data>
    </edge>
    <edge source="ROU" target="SGP">
      <data key="d0">22000</data>
    </edge>
    <edge source="ROU" target="SVK">
      <data key="d0">48000</data>
    </edge>
    <edge source="ROU" target="SVN">
      <data key="d0">95000</data>
    </edge>
    <edge source="ROU" target="ZAF">
      <data key="d0">28000</data>
    </edge>
    <edge source="ROU" target="ESP">
      <data key="d0">7005000</data>
    </edge>
    <edge source="ROU" target="SWE">
      <data key="d0">15000</data>
    </edge>
    <edge source="ROU" target="ARE">
      <data key="d0">16000</data>
    </edge>
    <edge source="ROU" target="TUN">
      <data key="d0">782000</data>
    </edge>
    <edge source="ROU" target="TUR">
      <data key="d0">40031000</data>
    </edge>
    <edge source="ROU" target="UGA">
      <data key="d0">25000</data>
    </edge>
    <edge source="ROU" target="UKR">
      <data key="d0">573000</data>
    </edge>
    <edge source="ROU" target="MKD">
      <data key="d0">326000</data>
    </edge>
    <edge source="ROU" target="EGY">
      <data key="d0">1842000</data>
    </edge>
    <edge source="ROU" target="GBR">
      <data key="d0">8251000</data>
    </edge>
    <edge source="ROU" target="USA">
      <data key="d0">4610000</data>
    </edge>
    <edge source="ROU" target="SRB">
      <data key="d0">2370000</data>
    </edge>
    <edge source="SVK" target="AUT">
      <data key="d0">15858882</data>
    </edge>
    <edge source="SVK" target="BEL">
      <data key="d0">1149612</data>
    </edge>
    <edge source="SVK" target="BGR">
      <data key="d0">1017760</data>
    </edge>
    <edge source="SVK" target="BLR">
      <data key="d0">111348</data>
    </edge>
    <edge source="SVK" target="CHN">
      <data key="d0">116995</data>
    </edge>
    <edge source="SVK" target="HRV">
      <data key="d0">932310</data>
    </edge>
    <edge source="SVK" target="CZE">
      <data key="d0">62868165</data>
    </edge>
    <edge source="SVK" target="DNK">
      <data key="d0">108087</data>
    </edge>
    <edge source="SVK" target="FIN">
      <data key="d0">17307</data>
    </edge>
    <edge source="SVK" target="FRA">
      <data key="d0">1965446</data>
    </edge>
    <edge source="SVK" target="DEU">
      <data key="d0">56425174</data>
    </edge>
    <edge source="SVK" target="GRC">
      <data key="d0">50246</data>
    </edge>
    <edge source="SVK" target="HKG">
      <data key="d0">43141</data>
    </edge>
    <edge source="SVK" target="HUN">
      <data key="d0">11781252</data>
    </edge>
    <edge source="SVK" target="ITA">
      <data key="d0">29336176</data>
    </edge>
    <edge source="SVK" target="LVA">
      <data key="d0">4555757</data>
    </edge>
    <edge source="SVK" target="LTU">
      <data key="d0">746323</data>
    </edge>
    <edge source="SVK" target="MAR">
      <data key="d0">50310</data>
    </edge>
    <edge source="SVK" target="NLD">
      <data key="d0">3045000</data>
    </edge>
    <edge source="SVK" target="NOR">
      <data key="d0">827604</data>
    </edge>
    <edge source="SVK" target="POL">
      <data key="d0">37178449</data>
    </edge>
    <edge source="SVK" target="ROU">
      <data key="d0">1518456</data>
    </edge>
    <edge source="SVK" target="RUS">
      <data key="d0">487057</data>
    </edge>
    <edge source="SVK" target="SVN">
      <data key="d0">2791771</data>
    </edge>
    <edge source="SVK" target="ESP">
      <data key="d0">1122920</data>
    </edge>
    <edge source="SVK" target="SWE">
      <data key="d0">868509</data>
    </edge>
    <edge source="SVK" target="CHE">
      <data key="d0">428550</data>
    </edge>
    <edge source="SVK" target="TUR">
      <data key="d0">1802742</data>
    </edge>
    <edge source="SVK" target="UKR">
      <data key="d0">4120481</data>
    </edge>
    <edge source="SVK" target="MKD">
      <data key="d0">299138</data>
    </edge>
    <edge source="SVK" target="GBR">
      <data key="d0">303497</data>
    </edge>
    <edge source="SVK" target="SRB">
      <data key="d0">2899855</data>
    </edge>
    <edge source="SWE" target="DZA">
      <data key="d0">118838</data>
    </edge>
    <edge source="SWE" target="ARG">
      <data key="d0">2640518</data>
    </edge>
    <edge source="SWE" target="AUS">
      <data key="d0">7789730</data>
    </edge>
    <edge source="SWE" target="AUT">
      <data key="d0">13831155</data>
    </edge>
    <edge source="SWE" target="BEL">
      <data key="d0">22615894</data>
    </edge>
    <edge source="SWE" target="BOL">
      <data key="d0">46269</data>
    </edge>
    <edge source="SWE" target="BRA">
      <data key="d0">11998168</data>
    </edge>
    <edge source="SWE" target="BGR">
      <data key="d0">1186853</data>
    </edge>
    <edge source="SWE" target="BLR">
      <data key="d0">78025</data>
    </edge>
    <edge source="SWE" target="CAN">
      <data key="d0">5922696</data>
    </edge>
    <edge source="SWE" target="LKA">
      <data key="d0">736381</data>
    </edge>
    <edge source="SWE" target="CHL">
      <data key="d0">1367783</data>
    </edge>
    <edge source="SWE" target="CHN">
      <data key="d0">10956671</data>
    </edge>
    <edge source="SWE" target="COL">
      <data key="d0">1241088</data>
    </edge>
    <edge source="SWE" target="CRI">
      <data key="d0">26408</data>
    </edge>
    <edge source="SWE" target="HRV">
      <data key="d0">560361</data>
    </edge>
    <edge source="SWE" target="CZE">
      <data key="d0">7187246</data>
    </edge>
    <edge source="SWE" target="BEN">
      <data key="d0">54890</data>
    </edge>
    <edge source="SWE" target="DNK">
      <data key="d0">87551116</data>
    </edge>
    <edge source="SWE" target="ECU">
      <data key="d0">209631</data>
    </edge>
    <edge source="SWE" target="SLV">
      <data key="d0">176456</data>
    </edge>
    <edge source="SWE" target="ETH">
      <data key="d0">64712</data>
    </edge>
    <edge source="SWE" target="EST">
      <data key="d0">4090473</data>
    </edge>
    <edge source="SWE" target="FIN">
      <data key="d0">78504475</data>
    </edge>
    <edge source="SWE" target="FRA">
      <data key="d0">61978457</data>
    </edge>
    <edge source="SWE" target="DEU">
      <data key="d0">173576761</data>
    </edge>
    <edge source="SWE" target="GHA">
      <data key="d0">210395</data>
    </edge>
    <edge source="SWE" target="GRC">
      <data key="d0">4410539</data>
    </edge>
    <edge source="SWE" target="GTM">
      <data key="d0">143610</data>
    </edge>
    <edge source="SWE" target="HND">
      <data key="d0">62311</data>
    </edge>
    <edge source="SWE" target="HKG">
      <data key="d0">11136292</data>
    </edge>
    <edge source="SWE" target="HUN">
      <data key="d0">3689872</data>
    </edge>
    <edge source="SWE" target="IDN">
      <data key="d0">2618256</data>
    </edge>
    <edge source="SWE" target="IRL">
      <data key="d0">5425737</data>
    </edge>
    <edge source="SWE" target="ISR">
      <data key="d0">5144847</data>
    </edge>
    <edge source="SWE" target="ITA">
      <data key="d0">36450977</data>
    </edge>
    <edge source="SWE" target="CIV">
      <data key="d0">223053</data>
    </edge>
    <edge source="SWE" target="JAM">
      <data key="d0">244333</data>
    </edge>
    <edge source="SWE" target="JPN">
      <data key="d0">20299589</data>
    </edge>
    <edge source="SWE" target="KAZ">
      <data key="d0">108689</data>
    </edge>
    <edge source="SWE" target="JOR">
      <data key="d0">577821</data>
    </edge>
    <edge source="SWE" target="KOR">
      <data key="d0">9414832</data>
    </edge>
    <edge source="SWE" target="LBN">
      <data key="d0">846271</data>
    </edge>
    <edge source="SWE" target="LVA">
      <data key="d0">1728990</data>
    </edge>
    <edge source="SWE" target="LTU">
      <data key="d0">1101844</data>
    </edge>
    <edge source="SWE" target="MDG">
      <data key="d0">14295</data>
    </edge>
    <edge source="SWE" target="MYS">
      <data key="d0">6420637</data>
    </edge>
    <edge source="SWE" target="MEX">
      <data key="d0">4225789</data>
    </edge>
    <edge source="SWE" target="MAR">
      <data key="d0">415442</data>
    </edge>
    <edge source="SWE" target="OMN">
      <data key="d0">255027</data>
    </edge>
    <edge source="SWE" target="NLD">
      <data key="d0">46036045</data>
    </edge>
    <edge source="SWE" target="NZL">
      <data key="d0">591462</data>
    </edge>
    <edge source="SWE" target="NIC">
      <data key="d0">13422</data>
    </edge>
    <edge source="SWE" target="NOR">
      <data key="d0">50157619</data>
    </edge>
    <edge source="SWE" target="PAK">
      <data key="d0">2464061</data>
    </edge>
    <edge source="SWE" target="PAN">
      <data key="d0">257755</data>
    </edge>
    <edge source="SWE" target="PER">
      <data key="d0">140118</data>
    </edge>
    <edge source="SWE" target="PHL">
      <data key="d0">1818146</data>
    </edge>
    <edge source="SWE" target="POL">
      <data key="d0">29203930</data>
    </edge>
    <edge source="SWE" target="PRT">
      <data key="d0">3968361</data>
    </edge>
    <edge source="SWE" target="ROU">
      <data key="d0">931171</data>
    </edge>
    <edge source="SWE" target="RUS">
      <data key="d0">7181899</data>
    </edge>
    <edge source="SWE" target="SAU">
      <data key="d0">8527093</data>
    </edge>
    <edge source="SWE" target="SEN">
      <data key="d0">13422</data>
    </edge>
    <edge source="SWE" target="IND">
      <data key="d0">6505973</data>
    </edge>
    <edge source="SWE" target="SGP">
      <data key="d0">2247992</data>
    </edge>
    <edge source="SWE" target="SVK">
      <data key="d0">391325</data>
    </edge>
    <edge source="SWE" target="VNM">
      <data key="d0">1779406</data>
    </edge>
    <edge source="SWE" target="SVN">
      <data key="d0">874753</data>
    </edge>
    <edge source="SWE" target="ZAF">
      <data key="d0">4713691</data>
    </edge>
    <edge source="SWE" target="ZWE">
      <data key="d0">122439</data>
    </edge>
    <edge source="SWE" target="ESP">
      <data key="d0">18734179</data>
    </edge>
    <edge source="SWE" target="CHE">
      <data key="d0">14043513</data>
    </edge>
    <edge source="SWE" target="THA">
      <data key="d0">3572234</data>
    </edge>
    <edge source="SWE" target="ARE">
      <data key="d0">1044116</data>
    </edge>
    <edge source="SWE" target="TUN">
      <data key="d0">932589</data>
    </edge>
    <edge source="SWE" target="TUR">
      <data key="d0">23800127</data>
    </edge>
    <edge source="SWE" target="UGA">
      <data key="d0">24117</data>
    </edge>
    <edge source="SWE" target="UKR">
      <data key="d0">127241</data>
    </edge>
    <edge source="SWE" target="MKD">
      <data key="d0">129969</data>
    </edge>
    <edge source="SWE" target="EGY">
      <data key="d0">5045106</data>
    </edge>
    <edge source="SWE" target="GBR">
      <data key="d0">69972798</data>
    </edge>
    <edge source="SWE" target="TZA">
      <data key="d0">51507</data>
    </edge>
    <edge source="SWE" target="USA">
      <data key="d0">103009118</data>
    </edge>
    <edge source="SWE" target="URY">
      <data key="d0">289293</data>
    </edge>
    <edge source="SWE" target="SRB">
      <data key="d0">1465233</data>
    </edge>
    <edge source="MKD" target="ALB">
      <data key="d0">58416</data>
    </edge>
    <edge source="MKD" target="BGR">
      <data key="d0">97548</data>
    </edge>
    <edge source="MKD" target="HRV">
      <data key="d0">332902</data>
    </edge>
    <edge source="MKD" target="FRA">
      <data key="d0">67389</data>
    </edge>
    <edge source="MKD" target="GRC">
      <data key="d0">308408</data>
    </edge>
    <edge source="MKD" target="SVN">
      <data key="d0">37609</data>
    </edge>
    <edge source="MKD" target="SRB">
      <data key="d0">3126569</data>
    </edge>
    <edge source="SRB" target="AUT">
      <data key="d0">1286000</data>
    </edge>
    <edge source="SRB" target="BEL">
      <data key="d0">156000</data>
    </edge>
    <edge source="SRB" target="BGR">
      <data key="d0">274000</data>
    </edge>
    <edge source="SRB" target="HRV">
      <data key="d0">192000</data>
    </edge>
    <edge source="SRB" target="CZE">
      <data key="d0">227000</data>
    </edge>
    <edge source="SRB" target="FRA">
      <data key="d0">101000</data>
    </edge>
    <edge source="SRB" target="DEU">
      <data key="d0">587000</data>
    </edge>
    <edge source="SRB" target="GRC">
      <data key="d0">6042000</data>
    </edge>
    <edge source="SRB" target="HUN">
      <data key="d0">13759000</data>
    </edge>
    <edge source="SRB" target="ITA">
      <data key="d0">5586000</data>
    </edge>
    <edge source="SRB" target="LVA">
      <data key="d0">52000</data>
    </edge>
    <edge source="SRB" target="LTU">
      <data key="d0">15000</data>
    </edge>
    <edge source="SRB" target="NLD">
      <data key="d0">22000</data>
    </edge>
    <edge source="SRB" target="POL">
      <data key="d0">1529000</data>
    </edge>
    <edge source="SRB" target="ROU">
      <data key="d0">509000</data>
    </edge>
    <edge source="SRB" target="RUS">
      <data key="d0">27000</data>
    </edge>
    <edge source="SRB" target="SVK">
      <data key="d0">256000</data>
    </edge>
    <edge source="SRB" target="SVN">
      <data key="d0">1262000</data>
    </edge>
    <edge source="SRB" target="CHE">
      <data key="d0">77000</data>
    </edge>
    <edge source="SRB" target="TUR">
      <data key="d0">1440000</data>
    </edge>
    <edge source="SRB" target="UKR">
      <data key="d0">217000</data>
    </edge>
    <edge source="SRB" target="MKD">
      <data key="d0">2787000</data>
    </edge>
    <edge source="SRB" target="EGY">
      <data key="d0">618000</data>
    </edge>
    <edge source="SRB" target="GBR">
      <data key="d0">33000</data>
    </edge>
    <edge source="ARM" target="GEO">
      <data key="d0">33007</data>
    </edge>
    <edge source="CMR" target="CIV">
      <data key="d0">14323</data>
    </edge>
    <edge source="BEN" target="ZAF">
      <data key="d0">42934</data>
    </edge>
    <edge source="SLV" target="CRI">
      <data key="d0">245519</data>
    </edge>
    <edge source="SLV" target="GTM">
      <data key="d0">4014439</data>
    </edge>
    <edge source="SLV" target="HND">
      <data key="d0">1115665</data>
    </edge>
    <edge source="SLV" target="NIC">
      <data key="d0">705988</data>
    </edge>
    <edge source="SLV" target="PAN">
      <data key="d0">163219</data>
    </edge>
    <edge source="SLV" target="USA">
      <data key="d0">61101</data>
    </edge>
    <edge source="HND" target="CRI">
      <data key="d0">21660</data>
    </edge>
    <edge source="HND" target="SLV">
      <data key="d0">472289</data>
    </edge>
    <edge source="HND" target="GTM">
      <data key="d0">157834</data>
    </edge>
    <edge source="HND" target="HKG">
      <data key="d0">32665</data>
    </edge>
    <edge source="HND" target="USA">
      <data key="d0">170727</data>
    </edge>
    <edge source="MDG" target="FRA">
      <data key="d0">21007</data>
    </edge>
    <edge source="MDG" target="DEU">
      <data key="d0">129858</data>
    </edge>
    <edge source="MDG" target="MUS">
      <data key="d0">17282</data>
    </edge>
    <edge source="MDG" target="USA">
      <data key="d0">100874</data>
    </edge>
    <edge source="MWI" target="ZAF">
      <data key="d0">17346</data>
    </edge>
    <edge source="PAN" target="ARG">
      <data key="d0">16250</data>
    </edge>
    <edge source="PAN" target="CHL">
      <data key="d0">96000</data>
    </edge>
    <edge source="PAN" target="CRI">
      <data key="d0">195612</data>
    </edge>
    <edge source="PAN" target="SLV">
      <data key="d0">36000</data>
    </edge>
    <edge source="PAN" target="HND">
      <data key="d0">19258</data>
    </edge>
    <edge source="PAN" target="NIC">
      <data key="d0">22272</data>
    </edge>
    <edge source="PAN" target="PER">
      <data key="d0">24232</data>
    </edge>
    <edge source="PAN" target="ESP">
      <data key="d0">18000</data>
    </edge>
    <edge source="TGO" target="BEN">
      <data key="d0">26319</data>
    </edge>
    <edge source="UGA" target="IDN">
      <data key="d0">10694</data>
    </edge>
    <edge source="UGA" target="ZAF">
      <data key="d0">12908</data>
    </edge>
    <edge source="UGA" target="TZA">
      <data key="d0">398169</data>
    </edge>
    <edge source="BWA" target="ZAF">
      <data key="d0">91907</data>
    </edge>
    <edge source="JAM" target="CAN">
      <data key="d0">13476</data>
    </edge>
    <edge source="JAM" target="CHN">
      <data key="d0">19625</data>
    </edge>
    <edge source="JAM" target="CRI">
      <data key="d0">11000</data>
    </edge>
    <edge source="JAM" target="USA">
      <data key="d0">107390</data>
    </edge>
    <edge source="NIC" target="CHN">
      <data key="d0">21260</data>
    </edge>
    <edge source="NIC" target="CRI">
      <data key="d0">1092732</data>
    </edge>
    <edge source="NIC" target="GTM">
      <data key="d0">496872</data>
    </edge>
    <edge source="NIC" target="HND">
      <data key="d0">185187</data>
    </edge>
    <edge source="KGZ" target="KAZ">
      <data key="d0">31961</data>
    </edge>
    <edge source="NAM" target="ZAF">
      <data key="d0">35079</data>
    </edge>
    <edge source="PSE" target="ISR">
      <data key="d0">626852</data>
    </edge>
    <edge source="PSE" target="JOR">
      <data key="d0">17041</data>
    </edge>
  </graph>
</graphml>
