# Supplementary material for: Core-periphery structure in sectoral international trade networks: A new approach to an old theory
Source: PLoS One. 2020 Apr 2;15(4):e0229547. doi: 10.1371/journal.pone.0229547 (PMC7117750; doi:10.1371/journal.pone.0229547)
Supplement: S8 File — (ZIP) [file pone.0229547.s008.zip › S8_File/Networks 2000/58-PLASTIC,NON-PRIMARY FORM.graphml]

<?xml version='1.0' encoding='utf-8'?>
<graphml xmlns="http://graphml.graphdrawing.org/xmlns" xmlns:xsi="http://www.w3.org/2001/XMLSchema-instance" xsi:schemaLocation="http://graphml.graphdrawing.org/xmlns http://graphml.graphdrawing.org/xmlns/1.0/graphml.xsd">
  <key attr.name="weight" attr.type="long" for="edge" id="d0" />
  <graph edgedefault="directed">
    <node id="ALB" />
    <node id="GRC" />
    <node id="SRB" />
    <node id="DZA" />
    <node id="FRA" />
    <node id="IRL" />
    <node id="ESP" />
    <node id="AZE" />
    <node id="RUS" />
    <node id="TUR" />
    <node id="ARG" />
    <node id="BEL" />
    <node id="BOL" />
    <node id="BRA" />
    <node id="CAN" />
    <node id="CHL" />
    <node id="COL" />
    <node id="CRI" />
    <node id="BEN" />
    <node id="ECU" />
    <node id="SLV" />
    <node id="DEU" />
    <node id="GTM" />
    <node id="ISR" />
    <node id="ITA" />
    <node id="JOR" />
    <node id="MEX" />
    <node id="NLD" />
    <node id="PAN" />
    <node id="PRY" />
    <node id="PER" />
    <node id="PHL" />
    <node id="SAU" />
    <node id="ZAF" />
    <node id="ARE" />
    <node id="EGY" />
    <node id="USA" />
    <node id="URY" />
    <node id="AUS" />
    <node id="AUT" />
    <node id="KHM" />
    <node id="LKA" />
    <node id="CHN" />
    <node id="HRV" />
    <node id="CZE" />
    <node id="HKG" />
    <node id="IDN" />
    <node id="JPN" />
    <node id="KOR" />
    <node id="LBN" />
    <node id="MYS" />
    <node id="MUS" />
    <node id="OMN" />
    <node id="NZL" />
    <node id="PAK" />
    <node id="POL" />
    <node id="PRT" />
    <node id="ROU" />
    <node id="IND" />
    <node id="SGP" />
    <node id="VNM" />
    <node id="SWE" />
    <node id="CHE" />
    <node id="THA" />
    <node id="GBR" />
    <node id="TZA" />
    <node id="ARM" />
    <node id="BGR" />
    <node id="BDI" />
    <node id="BLR" />
    <node id="DNK" />
    <node id="EST" />
    <node id="FIN" />
    <node id="GEO" />
    <node id="HUN" />
    <node id="KAZ" />
    <node id="KGZ" />
    <node id="LVA" />
    <node id="LTU" />
    <node id="MDA" />
    <node id="MAR" />
    <node id="NOR" />
    <node id="SEN" />
    <node id="SVK" />
    <node id="SVN" />
    <node id="TUN" />
    <node id="UGA" />
    <node id="UKR" />
    <node id="MKD" />
    <node id="CMR" />
    <node id="GHA" />
    <node id="HND" />
    <node id="CIV" />
    <node id="JAM" />
    <node id="MDG" />
    <node id="MRT" />
    <node id="MOZ" />
    <node id="NIC" />
    <node id="NER" />
    <node id="ZWE" />
    <node id="TGO" />
    <node id="BWA" />
    <node id="MWI" />
    <node id="CAF" />
    <node id="ETH" />
    <node id="PSE" />
    <node id="NAM" />
    <node id="BFA" />
    <node id="GMB" />
    <edge source="ALB" target="GRC">
      <data key="d0">80654</data>
    </edge>
    <edge source="ALB" target="SRB">
      <data key="d0">114627</data>
    </edge>
    <edge source="GRC" target="ALB">
      <data key="d0">2789068</data>
    </edge>
    <edge source="GRC" target="DZA">
      <data key="d0">613166</data>
    </edge>
    <edge source="GRC" target="ARG">
      <data key="d0">146067</data>
    </edge>
    <edge source="GRC" target="AUS">
      <data key="d0">1828986</data>
    </edge>
    <edge source="GRC" target="AUT">
      <data key="d0">1083789</data>
    </edge>
    <edge source="GRC" target="ARM">
      <data key="d0">191609</data>
    </edge>
    <edge source="GRC" target="BEL">
      <data key="d0">885572</data>
    </edge>
    <edge source="GRC" target="BGR">
      <data key="d0">10029795</data>
    </edge>
    <edge source="GRC" target="CMR">
      <data key="d0">102798</data>
    </edge>
    <edge source="GRC" target="CAN">
      <data key="d0">438284</data>
    </edge>
    <edge source="GRC" target="CHL">
      <data key="d0">772361</data>
    </edge>
    <edge source="GRC" target="CHN">
      <data key="d0">672169</data>
    </edge>
    <edge source="GRC" target="HRV">
      <data key="d0">13786</data>
    </edge>
    <edge source="GRC" target="CZE">
      <data key="d0">3252022</data>
    </edge>
    <edge source="GRC" target="DNK">
      <data key="d0">1134857</data>
    </edge>
    <edge source="GRC" target="ETH">
      <data key="d0">11725</data>
    </edge>
    <edge source="GRC" target="EST">
      <data key="d0">34296</data>
    </edge>
    <edge source="GRC" target="FIN">
      <data key="d0">469822</data>
    </edge>
    <edge source="GRC" target="FRA">
      <data key="d0">7376306</data>
    </edge>
    <edge source="GRC" target="DEU">
      <data key="d0">10986428</data>
    </edge>
    <edge source="GRC" target="GTM">
      <data key="d0">26915</data>
    </edge>
    <edge source="GRC" target="HKG">
      <data key="d0">70593</data>
    </edge>
    <edge source="GRC" target="HUN">
      <data key="d0">2724224</data>
    </edge>
    <edge source="GRC" target="IRL">
      <data key="d0">297914</data>
    </edge>
    <edge source="GRC" target="ISR">
      <data key="d0">6848356</data>
    </edge>
    <edge source="GRC" target="ITA">
      <data key="d0">9005808</data>
    </edge>
    <edge source="GRC" target="CIV">
      <data key="d0">42801</data>
    </edge>
    <edge source="GRC" target="JPN">
      <data key="d0">129246</data>
    </edge>
    <edge source="GRC" target="JOR">
      <data key="d0">179353</data>
    </edge>
    <edge source="GRC" target="KOR">
      <data key="d0">42078</data>
    </edge>
    <edge source="GRC" target="LBN">
      <data key="d0">799570</data>
    </edge>
    <edge source="GRC" target="LVA">
      <data key="d0">14929</data>
    </edge>
    <edge source="GRC" target="LTU">
      <data key="d0">168972</data>
    </edge>
    <edge source="GRC" target="MYS">
      <data key="d0">11228</data>
    </edge>
    <edge source="GRC" target="MRT">
      <data key="d0">52402</data>
    </edge>
    <edge source="GRC" target="MEX">
      <data key="d0">234982</data>
    </edge>
    <edge source="GRC" target="MDA">
      <data key="d0">86505</data>
    </edge>
    <edge source="GRC" target="MAR">
      <data key="d0">374098</data>
    </edge>
    <edge source="GRC" target="OMN">
      <data key="d0">12882</data>
    </edge>
    <edge source="GRC" target="NLD">
      <data key="d0">4321326</data>
    </edge>
    <edge source="GRC" target="NZL">
      <data key="d0">318961</data>
    </edge>
    <edge source="GRC" target="NOR">
      <data key="d0">370525</data>
    </edge>
    <edge source="GRC" target="PAN">
      <data key="d0">11278</data>
    </edge>
    <edge source="GRC" target="PHL">
      <data key="d0">275290</data>
    </edge>
    <edge source="GRC" target="POL">
      <data key="d0">7016249</data>
    </edge>
    <edge source="GRC" target="PRT">
      <data key="d0">1985378</data>
    </edge>
    <edge source="GRC" target="ROU">
      <data key="d0">7977744</data>
    </edge>
    <edge source="GRC" target="RUS">
      <data key="d0">747872</data>
    </edge>
    <edge source="GRC" target="SAU">
      <data key="d0">1542388</data>
    </edge>
    <edge source="GRC" target="SEN">
      <data key="d0">10001</data>
    </edge>
    <edge source="GRC" target="IND">
      <data key="d0">18934</data>
    </edge>
    <edge source="GRC" target="SGP">
      <data key="d0">313072</data>
    </edge>
    <edge source="GRC" target="SVK">
      <data key="d0">655567</data>
    </edge>
    <edge source="GRC" target="SVN">
      <data key="d0">128735</data>
    </edge>
    <edge source="GRC" target="ZAF">
      <data key="d0">511102</data>
    </edge>
    <edge source="GRC" target="ESP">
      <data key="d0">4717985</data>
    </edge>
    <edge source="GRC" target="SWE">
      <data key="d0">1409508</data>
    </edge>
    <edge source="GRC" target="CHE">
      <data key="d0">657155</data>
    </edge>
    <edge source="GRC" target="THA">
      <data key="d0">39971</data>
    </edge>
    <edge source="GRC" target="ARE">
      <data key="d0">1112841</data>
    </edge>
    <edge source="GRC" target="TUN">
      <data key="d0">253610</data>
    </edge>
    <edge source="GRC" target="TUR">
      <data key="d0">5786360</data>
    </edge>
    <edge source="GRC" target="UKR">
      <data key="d0">1166848</data>
    </edge>
    <edge source="GRC" target="MKD">
      <data key="d0">2805058</data>
    </edge>
    <edge source="GRC" target="EGY">
      <data key="d0">364223</data>
    </edge>
    <edge source="GRC" target="GBR">
      <data key="d0">5621497</data>
    </edge>
    <edge source="GRC" target="TZA">
      <data key="d0">16888</data>
    </edge>
    <edge source="GRC" target="USA">
      <data key="d0">5796711</data>
    </edge>
    <edge source="GRC" target="URY">
      <data key="d0">26581</data>
    </edge>
    <edge source="GRC" target="SRB">
      <data key="d0">3418001</data>
    </edge>
    <edge source="SRB" target="AUT">
      <data key="d0">54000</data>
    </edge>
    <edge source="SRB" target="BGR">
      <data key="d0">120000</data>
    </edge>
    <edge source="SRB" target="CHN">
      <data key="d0">70000</data>
    </edge>
    <edge source="SRB" target="HRV">
      <data key="d0">69000</data>
    </edge>
    <edge source="SRB" target="DEU">
      <data key="d0">1187000</data>
    </edge>
    <edge source="SRB" target="GRC">
      <data key="d0">81000</data>
    </edge>
    <edge source="SRB" target="HUN">
      <data key="d0">239000</data>
    </edge>
    <edge source="SRB" target="LVA">
      <data key="d0">15000</data>
    </edge>
    <edge source="SRB" target="NLD">
      <data key="d0">138000</data>
    </edge>
    <edge source="SRB" target="ROU">
      <data key="d0">251000</data>
    </edge>
    <edge source="SRB" target="RUS">
      <data key="d0">2109000</data>
    </edge>
    <edge source="SRB" target="SVK">
      <data key="d0">28000</data>
    </edge>
    <edge source="SRB" target="SVN">
      <data key="d0">77000</data>
    </edge>
    <edge source="SRB" target="SWE">
      <data key="d0">14000</data>
    </edge>
    <edge source="SRB" target="UKR">
      <data key="d0">36000</data>
    </edge>
    <edge source="SRB" target="MKD">
      <data key="d0">3215000</data>
    </edge>
    <edge source="SRB" target="USA">
      <data key="d0">42000</data>
    </edge>
    <edge source="DZA" target="FRA">
      <data key="d0">49593</data>
    </edge>
    <edge source="DZA" target="IRL">
      <data key="d0">126097</data>
    </edge>
    <edge source="DZA" target="ESP">
      <data key="d0">26824</data>
    </edge>
    <edge source="FRA" target="DZA">
      <data key="d0">6273702</data>
    </edge>
    <edge source="FRA" target="AZE">
      <data key="d0">22473</data>
    </edge>
    <edge source="FRA" target="ARG">
      <data key="d0">1347806</data>
    </edge>
    <edge source="FRA" target="AUS">
      <data key="d0">10602384</data>
    </edge>
    <edge source="FRA" target="AUT">
      <data key="d0">17024829</data>
    </edge>
    <edge source="FRA" target="ARM">
      <data key="d0">248605</data>
    </edge>
    <edge source="FRA" target="BEL">
      <data key="d0">164326423</data>
    </edge>
    <edge source="FRA" target="BOL">
      <data key="d0">16152</data>
    </edge>
    <edge source="FRA" target="BRA">
      <data key="d0">9115247</data>
    </edge>
    <edge source="FRA" target="BGR">
      <data key="d0">2105561</data>
    </edge>
    <edge source="FRA" target="BDI">
      <data key="d0">46772</data>
    </edge>
    <edge source="FRA" target="BLR">
      <data key="d0">1248926</data>
    </edge>
    <edge source="FRA" target="KHM">
      <data key="d0">96633</data>
    </edge>
    <edge source="FRA" target="CMR">
      <data key="d0">2315681</data>
    </edge>
    <edge source="FRA" target="CAN">
      <data key="d0">5693483</data>
    </edge>
    <edge source="FRA" target="CAF">
      <data key="d0">160400</data>
    </edge>
    <edge source="FRA" target="LKA">
      <data key="d0">75424</data>
    </edge>
    <edge source="FRA" target="CHL">
      <data key="d0">2132387</data>
    </edge>
    <edge source="FRA" target="CHN">
      <data key="d0">9772576</data>
    </edge>
    <edge source="FRA" target="COL">
      <data key="d0">1370841</data>
    </edge>
    <edge source="FRA" target="CRI">
      <data key="d0">130061</data>
    </edge>
    <edge source="FRA" target="HRV">
      <data key="d0">602552</data>
    </edge>
    <edge source="FRA" target="CZE">
      <data key="d0">8351032</data>
    </edge>
    <edge source="FRA" target="BEN">
      <data key="d0">194530</data>
    </edge>
    <edge source="FRA" target="DNK">
      <data key="d0">26166903</data>
    </edge>
    <edge source="FRA" target="SLV">
      <data key="d0">225711</data>
    </edge>
    <edge source="FRA" target="ETH">
      <data key="d0">161102</data>
    </edge>
    <edge source="FRA" target="EST">
      <data key="d0">444119</data>
    </edge>
    <edge source="FRA" target="FIN">
      <data key="d0">11471379</data>
    </edge>
    <edge source="FRA" target="GEO">
      <data key="d0">62222</data>
    </edge>
    <edge source="FRA" target="PSE">
      <data key="d0">514767</data>
    </edge>
    <edge source="FRA" target="DEU">
      <data key="d0">292159413</data>
    </edge>
    <edge source="FRA" target="GHA">
      <data key="d0">520526</data>
    </edge>
    <edge source="FRA" target="GRC">
      <data key="d0">9637740</data>
    </edge>
    <edge source="FRA" target="GTM">
      <data key="d0">348047</data>
    </edge>
    <edge source="FRA" target="HND">
      <data key="d0">257314</data>
    </edge>
    <edge source="FRA" target="HKG">
      <data key="d0">4844011</data>
    </edge>
    <edge source="FRA" target="HUN">
      <data key="d0">8107202</data>
    </edge>
    <edge source="FRA" target="IDN">
      <data key="d0">1836589</data>
    </edge>
    <edge source="FRA" target="IRL">
      <data key="d0">14996940</data>
    </edge>
    <edge source="FRA" target="ISR">
      <data key="d0">8019277</data>
    </edge>
    <edge source="FRA" target="ITA">
      <data key="d0">172731390</data>
    </edge>
    <edge source="FRA" target="CIV">
      <data key="d0">4368150</data>
    </edge>
    <edge source="FRA" target="JAM">
      <data key="d0">29496</data>
    </edge>
    <edge source="FRA" target="JPN">
      <data key="d0">6241679</data>
    </edge>
    <edge source="FRA" target="KAZ">
      <data key="d0">198042</data>
    </edge>
    <edge source="FRA" target="JOR">
      <data key="d0">766603</data>
    </edge>
    <edge source="FRA" target="KOR">
      <data key="d0">5085313</data>
    </edge>
    <edge source="FRA" target="LBN">
      <data key="d0">2174805</data>
    </edge>
    <edge source="FRA" target="LVA">
      <data key="d0">3116696</data>
    </edge>
    <edge source="FRA" target="LTU">
      <data key="d0">2241942</data>
    </edge>
    <edge source="FRA" target="MDG">
      <data key="d0">1505818</data>
    </edge>
    <edge source="FRA" target="MYS">
      <data key="d0">9269186</data>
    </edge>
    <edge source="FRA" target="MRT">
      <data key="d0">1891788</data>
    </edge>
    <edge source="FRA" target="MUS">
      <data key="d0">901580</data>
    </edge>
    <edge source="FRA" target="MEX">
      <data key="d0">4670690</data>
    </edge>
    <edge source="FRA" target="MDA">
      <data key="d0">275573</data>
    </edge>
    <edge source="FRA" target="MAR">
      <data key="d0">10301951</data>
    </edge>
    <edge source="FRA" target="OMN">
      <data key="d0">161523</data>
    </edge>
    <edge source="FRA" target="NAM">
      <data key="d0">162085</data>
    </edge>
    <edge source="FRA" target="NLD">
      <data key="d0">79401305</data>
    </edge>
    <edge source="FRA" target="NZL">
      <data key="d0">2485070</data>
    </edge>
    <edge source="FRA" target="NER">
      <data key="d0">331333</data>
    </edge>
    <edge source="FRA" target="NOR">
      <data key="d0">7151686</data>
    </edge>
    <edge source="FRA" target="PAK">
      <data key="d0">712669</data>
    </edge>
    <edge source="FRA" target="PAN">
      <data key="d0">39608</data>
    </edge>
    <edge source="FRA" target="PER">
      <data key="d0">605782</data>
    </edge>
    <edge source="FRA" target="PHL">
      <data key="d0">1252156</data>
    </edge>
    <edge source="FRA" target="POL">
      <data key="d0">28996930</data>
    </edge>
    <edge source="FRA" target="PRT">
      <data key="d0">26942635</data>
    </edge>
    <edge source="FRA" target="ROU">
      <data key="d0">1456799</data>
    </edge>
    <edge source="FRA" target="RUS">
      <data key="d0">6792824</data>
    </edge>
    <edge source="FRA" target="SAU">
      <data key="d0">4655380</data>
    </edge>
    <edge source="FRA" target="SEN">
      <data key="d0">2158653</data>
    </edge>
    <edge source="FRA" target="IND">
      <data key="d0">2065952</data>
    </edge>
    <edge source="FRA" target="SGP">
      <data key="d0">5019861</data>
    </edge>
    <edge source="FRA" target="SVK">
      <data key="d0">3121331</data>
    </edge>
    <edge source="FRA" target="VNM">
      <data key="d0">879248</data>
    </edge>
    <edge source="FRA" target="SVN">
      <data key="d0">3359121</data>
    </edge>
    <edge source="FRA" target="ZAF">
      <data key="d0">6257410</data>
    </edge>
    <edge source="FRA" target="ZWE">
      <data key="d0">84694</data>
    </edge>
    <edge source="FRA" target="ESP">
      <data key="d0">166958550</data>
    </edge>
    <edge source="FRA" target="SWE">
      <data key="d0">23061583</data>
    </edge>
    <edge source="FRA" target="CHE">
      <data key="d0">37658788</data>
    </edge>
    <edge source="FRA" target="THA">
      <data key="d0">2424393</data>
    </edge>
    <edge source="FRA" target="TGO">
      <data key="d0">199306</data>
    </edge>
    <edge source="FRA" target="ARE">
      <data key="d0">3544522</data>
    </edge>
    <edge source="FRA" target="TUN">
      <data key="d0">13867682</data>
    </edge>
    <edge source="FRA" target="TUR">
      <data key="d0">17529624</data>
    </edge>
    <edge source="FRA" target="UGA">
      <data key="d0">238212</data>
    </edge>
    <edge source="FRA" target="UKR">
      <data key="d0">4819572</data>
    </edge>
    <edge source="FRA" target="MKD">
      <data key="d0">20085</data>
    </edge>
    <edge source="FRA" target="EGY">
      <data key="d0">4208452</data>
    </edge>
    <edge source="FRA" target="GBR">
      <data key="d0">197348652</data>
    </edge>
    <edge source="FRA" target="TZA">
      <data key="d0">106184</data>
    </edge>
    <edge source="FRA" target="USA">
      <data key="d0">63323143</data>
    </edge>
    <edge source="FRA" target="BFA">
      <data key="d0">842028</data>
    </edge>
    <edge source="FRA" target="URY">
      <data key="d0">693286</data>
    </edge>
    <edge source="FRA" target="SRB">
      <data key="d0">615755</data>
    </edge>
    <edge source="IRL" target="ARG">
      <data key="d0">63759</data>
    </edge>
    <edge source="IRL" target="AUS">
      <data key="d0">5536741</data>
    </edge>
    <edge source="IRL" target="AUT">
      <data key="d0">468835</data>
    </edge>
    <edge source="IRL" target="BEL">
      <data key="d0">8348747</data>
    </edge>
    <edge source="IRL" target="BRA">
      <data key="d0">194397</data>
    </edge>
    <edge source="IRL" target="CAN">
      <data key="d0">145793</data>
    </edge>
    <edge source="IRL" target="CHN">
      <data key="d0">289123</data>
    </edge>
    <edge source="IRL" target="CZE">
      <data key="d0">1141317</data>
    </edge>
    <edge source="IRL" target="DNK">
      <data key="d0">1692783</data>
    </edge>
    <edge source="IRL" target="FIN">
      <data key="d0">176721</data>
    </edge>
    <edge source="IRL" target="FRA">
      <data key="d0">23869030</data>
    </edge>
    <edge source="IRL" target="DEU">
      <data key="d0">21571057</data>
    </edge>
    <edge source="IRL" target="HKG">
      <data key="d0">798452</data>
    </edge>
    <edge source="IRL" target="HUN">
      <data key="d0">255045</data>
    </edge>
    <edge source="IRL" target="ISR">
      <data key="d0">726638</data>
    </edge>
    <edge source="IRL" target="ITA">
      <data key="d0">1870909</data>
    </edge>
    <edge source="IRL" target="JPN">
      <data key="d0">793392</data>
    </edge>
    <edge source="IRL" target="KOR">
      <data key="d0">391652</data>
    </edge>
    <edge source="IRL" target="LBN">
      <data key="d0">55554</data>
    </edge>
    <edge source="IRL" target="LTU">
      <data key="d0">24055</data>
    </edge>
    <edge source="IRL" target="MYS">
      <data key="d0">94655</data>
    </edge>
    <edge source="IRL" target="MAR">
      <data key="d0">53265</data>
    </edge>
    <edge source="IRL" target="NLD">
      <data key="d0">1824912</data>
    </edge>
    <edge source="IRL" target="NZL">
      <data key="d0">1321091</data>
    </edge>
    <edge source="IRL" target="NOR">
      <data key="d0">1641665</data>
    </edge>
    <edge source="IRL" target="PAN">
      <data key="d0">10320</data>
    </edge>
    <edge source="IRL" target="PHL">
      <data key="d0">24656</data>
    </edge>
    <edge source="IRL" target="POL">
      <data key="d0">1449508</data>
    </edge>
    <edge source="IRL" target="PRT">
      <data key="d0">81838</data>
    </edge>
    <edge source="IRL" target="ROU">
      <data key="d0">108102</data>
    </edge>
    <edge source="IRL" target="RUS">
      <data key="d0">286681</data>
    </edge>
    <edge source="IRL" target="SAU">
      <data key="d0">24032</data>
    </edge>
    <edge source="IRL" target="IND">
      <data key="d0">31284</data>
    </edge>
    <edge source="IRL" target="SGP">
      <data key="d0">1782095</data>
    </edge>
    <edge source="IRL" target="SVK">
      <data key="d0">500487</data>
    </edge>
    <edge source="IRL" target="VNM">
      <data key="d0">66159</data>
    </edge>
    <edge source="IRL" target="ZAF">
      <data key="d0">2361567</data>
    </edge>
    <edge source="IRL" target="ZWE">
      <data key="d0">62040</data>
    </edge>
    <edge source="IRL" target="ESP">
      <data key="d0">1466675</data>
    </edge>
    <edge source="IRL" target="SWE">
      <data key="d0">939552</data>
    </edge>
    <edge source="IRL" target="CHE">
      <data key="d0">1174405</data>
    </edge>
    <edge source="IRL" target="THA">
      <data key="d0">61019</data>
    </edge>
    <edge source="IRL" target="ARE">
      <data key="d0">147237</data>
    </edge>
    <edge source="IRL" target="TUR">
      <data key="d0">89349</data>
    </edge>
    <edge source="IRL" target="EGY">
      <data key="d0">516608</data>
    </edge>
    <edge source="IRL" target="GBR">
      <data key="d0">60239199</data>
    </edge>
    <edge source="IRL" target="USA">
      <data key="d0">40976211</data>
    </edge>
    <edge source="IRL" target="URY">
      <data key="d0">21354</data>
    </edge>
    <edge source="ESP" target="ALB">
      <data key="d0">12642</data>
    </edge>
    <edge source="ESP" target="DZA">
      <data key="d0">5030654</data>
    </edge>
    <edge source="ESP" target="ARG">
      <data key="d0">8790158</data>
    </edge>
    <edge source="ESP" target="AUS">
      <data key="d0">3676878</data>
    </edge>
    <edge source="ESP" target="AUT">
      <data key="d0">6296984</data>
    </edge>
    <edge source="ESP" target="BEL">
      <data key="d0">39936511</data>
    </edge>
    <edge source="ESP" target="BOL">
      <data key="d0">106085</data>
    </edge>
    <edge source="ESP" target="BRA">
      <data key="d0">15748261</data>
    </edge>
    <edge source="ESP" target="BGR">
      <data key="d0">1253022</data>
    </edge>
    <edge source="ESP" target="BLR">
      <data key="d0">10636</data>
    </edge>
    <edge source="ESP" target="CMR">
      <data key="d0">92763</data>
    </edge>
    <edge source="ESP" target="CAN">
      <data key="d0">1856737</data>
    </edge>
    <edge source="ESP" target="LKA">
      <data key="d0">315079</data>
    </edge>
    <edge source="ESP" target="CHL">
      <data key="d0">4529829</data>
    </edge>
    <edge source="ESP" target="CHN">
      <data key="d0">498791</data>
    </edge>
    <edge source="ESP" target="COL">
      <data key="d0">5059546</data>
    </edge>
    <edge source="ESP" target="CRI">
      <data key="d0">2263009</data>
    </edge>
    <edge source="ESP" target="HRV">
      <data key="d0">116499</data>
    </edge>
    <edge source="ESP" target="CZE">
      <data key="d0">6068770</data>
    </edge>
    <edge source="ESP" target="BEN">
      <data key="d0">21544</data>
    </edge>
    <edge source="ESP" target="DNK">
      <data key="d0">5606419</data>
    </edge>
    <edge source="ESP" target="ECU">
      <data key="d0">5450960</data>
    </edge>
    <edge source="ESP" target="SLV">
      <data key="d0">1000038</data>
    </edge>
    <edge source="ESP" target="ETH">
      <data key="d0">321112</data>
    </edge>
    <edge source="ESP" target="EST">
      <data key="d0">185494</data>
    </edge>
    <edge source="ESP" target="FIN">
      <data key="d0">1951972</data>
    </edge>
    <edge source="ESP" target="FRA">
      <data key="d0">176906225</data>
    </edge>
    <edge source="ESP" target="GEO">
      <data key="d0">18975</data>
    </edge>
    <edge source="ESP" target="DEU">
      <data key="d0">74005486</data>
    </edge>
    <edge source="ESP" target="GHA">
      <data key="d0">68405</data>
    </edge>
    <edge source="ESP" target="GRC">
      <data key="d0">5554503</data>
    </edge>
    <edge source="ESP" target="GTM">
      <data key="d0">1518270</data>
    </edge>
    <edge source="ESP" target="HND">
      <data key="d0">887287</data>
    </edge>
    <edge source="ESP" target="HKG">
      <data key="d0">1258997</data>
    </edge>
    <edge source="ESP" target="HUN">
      <data key="d0">5078636</data>
    </edge>
    <edge source="ESP" target="IDN">
      <data key="d0">1258505</data>
    </edge>
    <edge source="ESP" target="IRL">
      <data key="d0">3566896</data>
    </edge>
    <edge source="ESP" target="ISR">
      <data key="d0">5270691</data>
    </edge>
    <edge source="ESP" target="ITA">
      <data key="d0">52754786</data>
    </edge>
    <edge source="ESP" target="CIV">
      <data key="d0">262387</data>
    </edge>
    <edge source="ESP" target="JAM">
      <data key="d0">10850</data>
    </edge>
    <edge source="ESP" target="JPN">
      <data key="d0">1718697</data>
    </edge>
    <edge source="ESP" target="JOR">
      <data key="d0">510511</data>
    </edge>
    <edge source="ESP" target="KOR">
      <data key="d0">1617279</data>
    </edge>
    <edge source="ESP" target="LBN">
      <data key="d0">294666</data>
    </edge>
    <edge source="ESP" target="LVA">
      <data key="d0">211343</data>
    </edge>
    <edge source="ESP" target="LTU">
      <data key="d0">1028062</data>
    </edge>
    <edge source="ESP" target="MDG">
      <data key="d0">391626</data>
    </edge>
    <edge source="ESP" target="MYS">
      <data key="d0">1428766</data>
    </edge>
    <edge source="ESP" target="MRT">
      <data key="d0">71640</data>
    </edge>
    <edge source="ESP" target="MUS">
      <data key="d0">189101</data>
    </edge>
    <edge source="ESP" target="MEX">
      <data key="d0">23788670</data>
    </edge>
    <edge source="ESP" target="MAR">
      <data key="d0">9425735</data>
    </edge>
    <edge source="ESP" target="OMN">
      <data key="d0">175608</data>
    </edge>
    <edge source="ESP" target="NLD">
      <data key="d0">18884384</data>
    </edge>
    <edge source="ESP" target="NZL">
      <data key="d0">677398</data>
    </edge>
    <edge source="ESP" target="NIC">
      <data key="d0">276756</data>
    </edge>
    <edge source="ESP" target="NOR">
      <data key="d0">1450716</data>
    </edge>
    <edge source="ESP" target="PAK">
      <data key="d0">126448</data>
    </edge>
    <edge source="ESP" target="PAN">
      <data key="d0">834256</data>
    </edge>
    <edge source="ESP" target="PRY">
      <data key="d0">201758</data>
    </edge>
    <edge source="ESP" target="PER">
      <data key="d0">1276176</data>
    </edge>
    <edge source="ESP" target="PHL">
      <data key="d0">10801774</data>
    </edge>
    <edge source="ESP" target="POL">
      <data key="d0">12987568</data>
    </edge>
    <edge source="ESP" target="PRT">
      <data key="d0">118277027</data>
    </edge>
    <edge source="ESP" target="ROU">
      <data key="d0">912221</data>
    </edge>
    <edge source="ESP" target="RUS">
      <data key="d0">13298187</data>
    </edge>
    <edge source="ESP" target="SAU">
      <data key="d0">2743216</data>
    </edge>
    <edge source="ESP" target="SEN">
      <data key="d0">505035</data>
    </edge>
    <edge source="ESP" target="IND">
      <data key="d0">323241</data>
    </edge>
    <edge source="ESP" target="SGP">
      <data key="d0">574869</data>
    </edge>
    <edge source="ESP" target="SVK">
      <data key="d0">1502519</data>
    </edge>
    <edge source="ESP" target="VNM">
      <data key="d0">489590</data>
    </edge>
    <edge source="ESP" target="SVN">
      <data key="d0">964023</data>
    </edge>
    <edge source="ESP" target="ZAF">
      <data key="d0">3778957</data>
    </edge>
    <edge source="ESP" target="ZWE">
      <data key="d0">691900</data>
    </edge>
    <edge source="ESP" target="SWE">
      <data key="d0">6982231</data>
    </edge>
    <edge source="ESP" target="CHE">
      <data key="d0">6479243</data>
    </edge>
    <edge source="ESP" target="THA">
      <data key="d0">4023646</data>
    </edge>
    <edge source="ESP" target="TGO">
      <data key="d0">37400</data>
    </edge>
    <edge source="ESP" target="ARE">
      <data key="d0">1865913</data>
    </edge>
    <edge source="ESP" target="TUN">
      <data key="d0">2330662</data>
    </edge>
    <edge source="ESP" target="TUR">
      <data key="d0">12651547</data>
    </edge>
    <edge source="ESP" target="UGA">
      <data key="d0">16070</data>
    </edge>
    <edge source="ESP" target="UKR">
      <data key="d0">189367</data>
    </edge>
    <edge source="ESP" target="EGY">
      <data key="d0">1865244</data>
    </edge>
    <edge source="ESP" target="GBR">
      <data key="d0">60499046</data>
    </edge>
    <edge source="ESP" target="TZA">
      <data key="d0">119431</data>
    </edge>
    <edge source="ESP" target="USA">
      <data key="d0">27210999</data>
    </edge>
    <edge source="ESP" target="URY">
      <data key="d0">1488408</data>
    </edge>
    <edge source="ESP" target="SRB">
      <data key="d0">299182</data>
    </edge>
    <edge source="AZE" target="RUS">
      <data key="d0">42458</data>
    </edge>
    <edge source="AZE" target="TUR">
      <data key="d0">24002</data>
    </edge>
    <edge source="RUS" target="AZE">
      <data key="d0">174847</data>
    </edge>
    <edge source="RUS" target="ARG">
      <data key="d0">52972</data>
    </edge>
    <edge source="RUS" target="AUT">
      <data key="d0">64931</data>
    </edge>
    <edge source="RUS" target="ARM">
      <data key="d0">246479</data>
    </edge>
    <edge source="RUS" target="BEL">
      <data key="d0">187052</data>
    </edge>
    <edge source="RUS" target="BRA">
      <data key="d0">18186</data>
    </edge>
    <edge source="RUS" target="BGR">
      <data key="d0">41082</data>
    </edge>
    <edge source="RUS" target="CHL">
      <data key="d0">20122</data>
    </edge>
    <edge source="RUS" target="CHN">
      <data key="d0">179996</data>
    </edge>
    <edge source="RUS" target="COL">
      <data key="d0">423111</data>
    </edge>
    <edge source="RUS" target="CRI">
      <data key="d0">29918</data>
    </edge>
    <edge source="RUS" target="CZE">
      <data key="d0">1175826</data>
    </edge>
    <edge source="RUS" target="ECU">
      <data key="d0">16168</data>
    </edge>
    <edge source="RUS" target="EST">
      <data key="d0">611582</data>
    </edge>
    <edge source="RUS" target="FIN">
      <data key="d0">83077</data>
    </edge>
    <edge source="RUS" target="GEO">
      <data key="d0">263114</data>
    </edge>
    <edge source="RUS" target="DEU">
      <data key="d0">7019195</data>
    </edge>
    <edge source="RUS" target="GRC">
      <data key="d0">33463</data>
    </edge>
    <edge source="RUS" target="HKG">
      <data key="d0">37795</data>
    </edge>
    <edge source="RUS" target="HUN">
      <data key="d0">119415</data>
    </edge>
    <edge source="RUS" target="IRL">
      <data key="d0">68881</data>
    </edge>
    <edge source="RUS" target="ISR">
      <data key="d0">45772</data>
    </edge>
    <edge source="RUS" target="ITA">
      <data key="d0">166190</data>
    </edge>
    <edge source="RUS" target="KAZ">
      <data key="d0">15773276</data>
    </edge>
    <edge source="RUS" target="JOR">
      <data key="d0">52607</data>
    </edge>
    <edge source="RUS" target="KOR">
      <data key="d0">335783</data>
    </edge>
    <edge source="RUS" target="KGZ">
      <data key="d0">406153</data>
    </edge>
    <edge source="RUS" target="LVA">
      <data key="d0">1244234</data>
    </edge>
    <edge source="RUS" target="LTU">
      <data key="d0">1716917</data>
    </edge>
    <edge source="RUS" target="MDA">
      <data key="d0">522243</data>
    </edge>
    <edge source="RUS" target="NLD">
      <data key="d0">2971100</data>
    </edge>
    <edge source="RUS" target="POL">
      <data key="d0">328596</data>
    </edge>
    <edge source="RUS" target="IND">
      <data key="d0">276382</data>
    </edge>
    <edge source="RUS" target="SVK">
      <data key="d0">11204</data>
    </edge>
    <edge source="RUS" target="ESP">
      <data key="d0">79145</data>
    </edge>
    <edge source="RUS" target="CHE">
      <data key="d0">21458</data>
    </edge>
    <edge source="RUS" target="TUR">
      <data key="d0">141285</data>
    </edge>
    <edge source="RUS" target="UKR">
      <data key="d0">7847278</data>
    </edge>
    <edge source="RUS" target="EGY">
      <data key="d0">136621</data>
    </edge>
    <edge source="RUS" target="GBR">
      <data key="d0">2199076</data>
    </edge>
    <edge source="RUS" target="USA">
      <data key="d0">3022258</data>
    </edge>
    <edge source="RUS" target="SRB">
      <data key="d0">101363</data>
    </edge>
    <edge source="TUR" target="ALB">
      <data key="d0">742252</data>
    </edge>
    <edge source="TUR" target="DZA">
      <data key="d0">728149</data>
    </edge>
    <edge source="TUR" target="AZE">
      <data key="d0">4297504</data>
    </edge>
    <edge source="TUR" target="ARG">
      <data key="d0">122918</data>
    </edge>
    <edge source="TUR" target="AUS">
      <data key="d0">1440881</data>
    </edge>
    <edge source="TUR" target="AUT">
      <data key="d0">1257178</data>
    </edge>
    <edge source="TUR" target="BEL">
      <data key="d0">1117535</data>
    </edge>
    <edge source="TUR" target="BRA">
      <data key="d0">535922</data>
    </edge>
    <edge source="TUR" target="BGR">
      <data key="d0">6215835</data>
    </edge>
    <edge source="TUR" target="BLR">
      <data key="d0">211520</data>
    </edge>
    <edge source="TUR" target="CMR">
      <data key="d0">15477</data>
    </edge>
    <edge source="TUR" target="CAN">
      <data key="d0">41007</data>
    </edge>
    <edge source="TUR" target="CHL">
      <data key="d0">169722</data>
    </edge>
    <edge source="TUR" target="CHN">
      <data key="d0">3450108</data>
    </edge>
    <edge source="TUR" target="HRV">
      <data key="d0">89662</data>
    </edge>
    <edge source="TUR" target="CZE">
      <data key="d0">778722</data>
    </edge>
    <edge source="TUR" target="DNK">
      <data key="d0">105522</data>
    </edge>
    <edge source="TUR" target="FIN">
      <data key="d0">271439</data>
    </edge>
    <edge source="TUR" target="FRA">
      <data key="d0">5894320</data>
    </edge>
    <edge source="TUR" target="GEO">
      <data key="d0">1698876</data>
    </edge>
    <edge source="TUR" target="DEU">
      <data key="d0">7705308</data>
    </edge>
    <edge source="TUR" target="GHA">
      <data key="d0">27389</data>
    </edge>
    <edge source="TUR" target="GRC">
      <data key="d0">2119172</data>
    </edge>
    <edge source="TUR" target="HKG">
      <data key="d0">720457</data>
    </edge>
    <edge source="TUR" target="HUN">
      <data key="d0">1380765</data>
    </edge>
    <edge source="TUR" target="IRL">
      <data key="d0">2880181</data>
    </edge>
    <edge source="TUR" target="ISR">
      <data key="d0">3994360</data>
    </edge>
    <edge source="TUR" target="ITA">
      <data key="d0">6658862</data>
    </edge>
    <edge source="TUR" target="JPN">
      <data key="d0">67110</data>
    </edge>
    <edge source="TUR" target="KAZ">
      <data key="d0">2579434</data>
    </edge>
    <edge source="TUR" target="JOR">
      <data key="d0">2833787</data>
    </edge>
    <edge source="TUR" target="KOR">
      <data key="d0">36364</data>
    </edge>
    <edge source="TUR" target="KGZ">
      <data key="d0">304333</data>
    </edge>
    <edge source="TUR" target="LBN">
      <data key="d0">1049971</data>
    </edge>
    <edge source="TUR" target="LTU">
      <data key="d0">144691</data>
    </edge>
    <edge source="TUR" target="MUS">
      <data key="d0">37800</data>
    </edge>
    <edge source="TUR" target="MDA">
      <data key="d0">1487843</data>
    </edge>
    <edge source="TUR" target="MAR">
      <data key="d0">1614875</data>
    </edge>
    <edge source="TUR" target="OMN">
      <data key="d0">140141</data>
    </edge>
    <edge source="TUR" target="NLD">
      <data key="d0">944825</data>
    </edge>
    <edge source="TUR" target="NZL">
      <data key="d0">89448</data>
    </edge>
    <edge source="TUR" target="NOR">
      <data key="d0">52628</data>
    </edge>
    <edge source="TUR" target="PAK">
      <data key="d0">323742</data>
    </edge>
    <edge source="TUR" target="PHL">
      <data key="d0">78156</data>
    </edge>
    <edge source="TUR" target="POL">
      <data key="d0">3973335</data>
    </edge>
    <edge source="TUR" target="PRT">
      <data key="d0">115517</data>
    </edge>
    <edge source="TUR" target="ROU">
      <data key="d0">7761459</data>
    </edge>
    <edge source="TUR" target="RUS">
      <data key="d0">19749093</data>
    </edge>
    <edge source="TUR" target="SAU">
      <data key="d0">1140958</data>
    </edge>
    <edge source="TUR" target="IND">
      <data key="d0">247320</data>
    </edge>
    <edge source="TUR" target="SGP">
      <data key="d0">624483</data>
    </edge>
    <edge source="TUR" target="SVK">
      <data key="d0">232885</data>
    </edge>
    <edge source="TUR" target="SVN">
      <data key="d0">127966</data>
    </edge>
    <edge source="TUR" target="ZAF">
      <data key="d0">691213</data>
    </edge>
    <edge source="TUR" target="ESP">
      <data key="d0">2657583</data>
    </edge>
    <edge source="TUR" target="SWE">
      <data key="d0">172528</data>
    </edge>
    <edge source="TUR" target="CHE">
      <data key="d0">662228</data>
    </edge>
    <edge source="TUR" target="ARE">
      <data key="d0">1035651</data>
    </edge>
    <edge source="TUR" target="TUN">
      <data key="d0">227753</data>
    </edge>
    <edge source="TUR" target="UKR">
      <data key="d0">6812526</data>
    </edge>
    <edge source="TUR" target="MKD">
      <data key="d0">2568834</data>
    </edge>
    <edge source="TUR" target="EGY">
      <data key="d0">4795956</data>
    </edge>
    <edge source="TUR" target="GBR">
      <data key="d0">11644056</data>
    </edge>
    <edge source="TUR" target="TZA">
      <data key="d0">37377</data>
    </edge>
    <edge source="TUR" target="USA">
      <data key="d0">11464350</data>
    </edge>
    <edge source="TUR" target="SRB">
      <data key="d0">700367</data>
    </edge>
    <edge source="ARG" target="BEL">
      <data key="d0">33286</data>
    </edge>
    <edge source="ARG" target="BOL">
      <data key="d0">1844376</data>
    </edge>
    <edge source="ARG" target="BRA">
      <data key="d0">42181435</data>
    </edge>
    <edge source="ARG" target="CAN">
      <data key="d0">198341</data>
    </edge>
    <edge source="ARG" target="CHL">
      <data key="d0">16382415</data>
    </edge>
    <edge source="ARG" target="COL">
      <data key="d0">1088098</data>
    </edge>
    <edge source="ARG" target="CRI">
      <data key="d0">164120</data>
    </edge>
    <edge source="ARG" target="BEN">
      <data key="d0">27566</data>
    </edge>
    <edge source="ARG" target="ECU">
      <data key="d0">913529</data>
    </edge>
    <edge source="ARG" target="SLV">
      <data key="d0">1366027</data>
    </edge>
    <edge source="ARG" target="DEU">
      <data key="d0">74954</data>
    </edge>
    <edge source="ARG" target="GTM">
      <data key="d0">128905</data>
    </edge>
    <edge source="ARG" target="ISR">
      <data key="d0">595584</data>
    </edge>
    <edge source="ARG" target="ITA">
      <data key="d0">46588</data>
    </edge>
    <edge source="ARG" target="JOR">
      <data key="d0">69619</data>
    </edge>
    <edge source="ARG" target="MEX">
      <data key="d0">5354366</data>
    </edge>
    <edge source="ARG" target="NLD">
      <data key="d0">38235</data>
    </edge>
    <edge source="ARG" target="PAN">
      <data key="d0">107398</data>
    </edge>
    <edge source="ARG" target="PRY">
      <data key="d0">2515889</data>
    </edge>
    <edge source="ARG" target="PER">
      <data key="d0">1922190</data>
    </edge>
    <edge source="ARG" target="PHL">
      <data key="d0">34701</data>
    </edge>
    <edge source="ARG" target="SAU">
      <data key="d0">237369</data>
    </edge>
    <edge source="ARG" target="ZAF">
      <data key="d0">47190</data>
    </edge>
    <edge source="ARG" target="ESP">
      <data key="d0">46374</data>
    </edge>
    <edge source="ARG" target="ARE">
      <data key="d0">139239</data>
    </edge>
    <edge source="ARG" target="TUR">
      <data key="d0">778164</data>
    </edge>
    <edge source="ARG" target="EGY">
      <data key="d0">34949</data>
    </edge>
    <edge source="ARG" target="USA">
      <data key="d0">3169035</data>
    </edge>
    <edge source="ARG" target="URY">
      <data key="d0">13507848</data>
    </edge>
    <edge source="BEL" target="DZA">
      <data key="d0">2100404</data>
    </edge>
    <edge source="BEL" target="AZE">
      <data key="d0">531590</data>
    </edge>
    <edge source="BEL" target="ARG">
      <data key="d0">12473003</data>
    </edge>
    <edge source="BEL" target="AUS">
      <data key="d0">8911837</data>
    </edge>
    <edge source="BEL" target="AUT">
      <data key="d0">34187422</data>
    </edge>
    <edge source="BEL" target="ARM">
      <data key="d0">441709</data>
    </edge>
    <edge source="BEL" target="BOL">
      <data key="d0">12800</data>
    </edge>
    <edge source="BEL" target="BRA">
      <data key="d0">6311922</data>
    </edge>
    <edge source="BEL" target="BGR">
      <data key="d0">1868231</data>
    </edge>
    <edge source="BEL" target="BDI">
      <data key="d0">25548</data>
    </edge>
    <edge source="BEL" target="CMR">
      <data key="d0">372317</data>
    </edge>
    <edge source="BEL" target="CAN">
      <data key="d0">4877042</data>
    </edge>
    <edge source="BEL" target="LKA">
      <data key="d0">397836</data>
    </edge>
    <edge source="BEL" target="CHL">
      <data key="d0">1481507</data>
    </edge>
    <edge source="BEL" target="CHN">
      <data key="d0">6796429</data>
    </edge>
    <edge source="BEL" target="COL">
      <data key="d0">3341423</data>
    </edge>
    <edge source="BEL" target="CRI">
      <data key="d0">1946316</data>
    </edge>
    <edge source="BEL" target="HRV">
      <data key="d0">1176423</data>
    </edge>
    <edge source="BEL" target="CZE">
      <data key="d0">20368388</data>
    </edge>
    <edge source="BEL" target="DNK">
      <data key="d0">27542979</data>
    </edge>
    <edge source="BEL" target="ECU">
      <data key="d0">158183</data>
    </edge>
    <edge source="BEL" target="SLV">
      <data key="d0">113117</data>
    </edge>
    <edge source="BEL" target="EST">
      <data key="d0">496088</data>
    </edge>
    <edge source="BEL" target="FIN">
      <data key="d0">18809183</data>
    </edge>
    <edge source="BEL" target="FRA">
      <data key="d0">452486455</data>
    </edge>
    <edge source="BEL" target="GEO">
      <data key="d0">46061</data>
    </edge>
    <edge source="BEL" target="DEU">
      <data key="d0">471387385</data>
    </edge>
    <edge source="BEL" target="GHA">
      <data key="d0">172453</data>
    </edge>
    <edge source="BEL" target="GRC">
      <data key="d0">8201224</data>
    </edge>
    <edge source="BEL" target="GTM">
      <data key="d0">125251</data>
    </edge>
    <edge source="BEL" target="HND">
      <data key="d0">98621</data>
    </edge>
    <edge source="BEL" target="HKG">
      <data key="d0">9031778</data>
    </edge>
    <edge source="BEL" target="HUN">
      <data key="d0">10901299</data>
    </edge>
    <edge source="BEL" target="IDN">
      <data key="d0">570279</data>
    </edge>
    <edge source="BEL" target="IRL">
      <data key="d0">20227338</data>
    </edge>
    <edge source="BEL" target="ISR">
      <data key="d0">8764809</data>
    </edge>
    <edge source="BEL" target="ITA">
      <data key="d0">146393484</data>
    </edge>
    <edge source="BEL" target="CIV">
      <data key="d0">207199</data>
    </edge>
    <edge source="BEL" target="JAM">
      <data key="d0">139129</data>
    </edge>
    <edge source="BEL" target="JPN">
      <data key="d0">17766267</data>
    </edge>
    <edge source="BEL" target="KAZ">
      <data key="d0">278614</data>
    </edge>
    <edge source="BEL" target="JOR">
      <data key="d0">2424557</data>
    </edge>
    <edge source="BEL" target="KOR">
      <data key="d0">7681099</data>
    </edge>
    <edge source="BEL" target="LBN">
      <data key="d0">969189</data>
    </edge>
    <edge source="BEL" target="LVA">
      <data key="d0">2262444</data>
    </edge>
    <edge source="BEL" target="LTU">
      <data key="d0">6011781</data>
    </edge>
    <edge source="BEL" target="MDG">
      <data key="d0">69033</data>
    </edge>
    <edge source="BEL" target="MYS">
      <data key="d0">6246708</data>
    </edge>
    <edge source="BEL" target="MRT">
      <data key="d0">47121</data>
    </edge>
    <edge source="BEL" target="MUS">
      <data key="d0">490387</data>
    </edge>
    <edge source="BEL" target="MEX">
      <data key="d0">2001676</data>
    </edge>
    <edge source="BEL" target="MDA">
      <data key="d0">335579</data>
    </edge>
    <edge source="BEL" target="MAR">
      <data key="d0">2951061</data>
    </edge>
    <edge source="BEL" target="MOZ">
      <data key="d0">12411</data>
    </edge>
    <edge source="BEL" target="OMN">
      <data key="d0">432394</data>
    </edge>
    <edge source="BEL" target="NLD">
      <data key="d0">318779164</data>
    </edge>
    <edge source="BEL" target="NZL">
      <data key="d0">3086556</data>
    </edge>
    <edge source="BEL" target="NIC">
      <data key="d0">10662</data>
    </edge>
    <edge source="BEL" target="NER">
      <data key="d0">35326</data>
    </edge>
    <edge source="BEL" target="NOR">
      <data key="d0">5031987</data>
    </edge>
    <edge source="BEL" target="PAK">
      <data key="d0">2223989</data>
    </edge>
    <edge source="BEL" target="PAN">
      <data key="d0">55171</data>
    </edge>
    <edge source="BEL" target="PER">
      <data key="d0">217325</data>
    </edge>
    <edge source="BEL" target="PHL">
      <data key="d0">1531300</data>
    </edge>
    <edge source="BEL" target="POL">
      <data key="d0">50145724</data>
    </edge>
    <edge source="BEL" target="PRT">
      <data key="d0">14551683</data>
    </edge>
    <edge source="BEL" target="ROU">
      <data key="d0">2803046</data>
    </edge>
    <edge source="BEL" target="RUS">
      <data key="d0">22863469</data>
    </edge>
    <edge source="BEL" target="SAU">
      <data key="d0">4633511</data>
    </edge>
    <edge source="BEL" target="SEN">
      <data key="d0">72252</data>
    </edge>
    <edge source="BEL" target="IND">
      <data key="d0">3469300</data>
    </edge>
    <edge source="BEL" target="SGP">
      <data key="d0">6959000</data>
    </edge>
    <edge source="BEL" target="SVK">
      <data key="d0">7058587</data>
    </edge>
    <edge source="BEL" target="VNM">
      <data key="d0">1740042</data>
    </edge>
    <edge source="BEL" target="SVN">
      <data key="d0">1961651</data>
    </edge>
    <edge source="BEL" target="ZAF">
      <data key="d0">6302812</data>
    </edge>
    <edge source="BEL" target="ZWE">
      <data key="d0">354903</data>
    </edge>
    <edge source="BEL" target="ESP">
      <data key="d0">93868856</data>
    </edge>
    <edge source="BEL" target="SWE">
      <data key="d0">48005963</data>
    </edge>
    <edge source="BEL" target="CHE">
      <data key="d0">24826201</data>
    </edge>
    <edge source="BEL" target="THA">
      <data key="d0">4224734</data>
    </edge>
    <edge source="BEL" target="TGO">
      <data key="d0">34966</data>
    </edge>
    <edge source="BEL" target="ARE">
      <data key="d0">3338584</data>
    </edge>
    <edge source="BEL" target="TUN">
      <data key="d0">3430134</data>
    </edge>
    <edge source="BEL" target="TUR">
      <data key="d0">13320583</data>
    </edge>
    <edge source="BEL" target="UKR">
      <data key="d0">7259321</data>
    </edge>
    <edge source="BEL" target="MKD">
      <data key="d0">51214</data>
    </edge>
    <edge source="BEL" target="EGY">
      <data key="d0">2292593</data>
    </edge>
    <edge source="BEL" target="GBR">
      <data key="d0">306972795</data>
    </edge>
    <edge source="BEL" target="TZA">
      <data key="d0">87627</data>
    </edge>
    <edge source="BEL" target="USA">
      <data key="d0">52794306</data>
    </edge>
    <edge source="BEL" target="URY">
      <data key="d0">259541</data>
    </edge>
    <edge source="BEL" target="SRB">
      <data key="d0">385308</data>
    </edge>
    <edge source="BOL" target="PER">
      <data key="d0">88650</data>
    </edge>
    <edge source="BOL" target="URY">
      <data key="d0">33114</data>
    </edge>
    <edge source="BRA" target="ARG">
      <data key="d0">59992910</data>
    </edge>
    <edge source="BRA" target="AUS">
      <data key="d0">446937</data>
    </edge>
    <edge source="BRA" target="AUT">
      <data key="d0">195479</data>
    </edge>
    <edge source="BRA" target="BEL">
      <data key="d0">2887180</data>
    </edge>
    <edge source="BRA" target="BOL">
      <data key="d0">2848883</data>
    </edge>
    <edge source="BRA" target="CAN">
      <data key="d0">595759</data>
    </edge>
    <edge source="BRA" target="CHL">
      <data key="d0">21248008</data>
    </edge>
    <edge source="BRA" target="CHN">
      <data key="d0">169947</data>
    </edge>
    <edge source="BRA" target="COL">
      <data key="d0">2191085</data>
    </edge>
    <edge source="BRA" target="CRI">
      <data key="d0">320639</data>
    </edge>
    <edge source="BRA" target="BEN">
      <data key="d0">125179</data>
    </edge>
    <edge source="BRA" target="ECU">
      <data key="d0">870207</data>
    </edge>
    <edge source="BRA" target="SLV">
      <data key="d0">1791494</data>
    </edge>
    <edge source="BRA" target="FIN">
      <data key="d0">22442</data>
    </edge>
    <edge source="BRA" target="FRA">
      <data key="d0">458010</data>
    </edge>
    <edge source="BRA" target="DEU">
      <data key="d0">1516063</data>
    </edge>
    <edge source="BRA" target="GHA">
      <data key="d0">97041</data>
    </edge>
    <edge source="BRA" target="GTM">
      <data key="d0">695373</data>
    </edge>
    <edge source="BRA" target="HND">
      <data key="d0">135232</data>
    </edge>
    <edge source="BRA" target="HKG">
      <data key="d0">2743006</data>
    </edge>
    <edge source="BRA" target="ITA">
      <data key="d0">1760722</data>
    </edge>
    <edge source="BRA" target="JAM">
      <data key="d0">76831</data>
    </edge>
    <edge source="BRA" target="JPN">
      <data key="d0">65713</data>
    </edge>
    <edge source="BRA" target="JOR">
      <data key="d0">166722</data>
    </edge>
    <edge source="BRA" target="MEX">
      <data key="d0">4956046</data>
    </edge>
    <edge source="BRA" target="MAR">
      <data key="d0">36239</data>
    </edge>
    <edge source="BRA" target="NLD">
      <data key="d0">132198</data>
    </edge>
    <edge source="BRA" target="NIC">
      <data key="d0">48878</data>
    </edge>
    <edge source="BRA" target="NOR">
      <data key="d0">759849</data>
    </edge>
    <edge source="BRA" target="PAK">
      <data key="d0">30704</data>
    </edge>
    <edge source="BRA" target="PAN">
      <data key="d0">357535</data>
    </edge>
    <edge source="BRA" target="PRY">
      <data key="d0">7939215</data>
    </edge>
    <edge source="BRA" target="PER">
      <data key="d0">1319135</data>
    </edge>
    <edge source="BRA" target="POL">
      <data key="d0">46853</data>
    </edge>
    <edge source="BRA" target="PRT">
      <data key="d0">324570</data>
    </edge>
    <edge source="BRA" target="ROU">
      <data key="d0">12067</data>
    </edge>
    <edge source="BRA" target="IND">
      <data key="d0">200946</data>
    </edge>
    <edge source="BRA" target="SGP">
      <data key="d0">106060</data>
    </edge>
    <edge source="BRA" target="ZAF">
      <data key="d0">226214</data>
    </edge>
    <edge source="BRA" target="ZWE">
      <data key="d0">57136</data>
    </edge>
    <edge source="BRA" target="ESP">
      <data key="d0">711173</data>
    </edge>
    <edge source="BRA" target="SWE">
      <data key="d0">244127</data>
    </edge>
    <edge source="BRA" target="THA">
      <data key="d0">18246</data>
    </edge>
    <edge source="BRA" target="TUR">
      <data key="d0">477982</data>
    </edge>
    <edge source="BRA" target="GBR">
      <data key="d0">149110</data>
    </edge>
    <edge source="BRA" target="USA">
      <data key="d0">32597324</data>
    </edge>
    <edge source="BRA" target="URY">
      <data key="d0">6337729</data>
    </edge>
    <edge source="CAN" target="DZA">
      <data key="d0">45378</data>
    </edge>
    <edge source="CAN" target="ARG">
      <data key="d0">6273919</data>
    </edge>
    <edge source="CAN" target="AUS">
      <data key="d0">5329775</data>
    </edge>
    <edge source="CAN" target="AUT">
      <data key="d0">893419</data>
    </edge>
    <edge source="CAN" target="BEL">
      <data key="d0">1087293</data>
    </edge>
    <edge source="CAN" target="BOL">
      <data key="d0">127463</data>
    </edge>
    <edge source="CAN" target="BRA">
      <data key="d0">3887187</data>
    </edge>
    <edge source="CAN" target="CHL">
      <data key="d0">5560810</data>
    </edge>
    <edge source="CAN" target="CHN">
      <data key="d0">4137801</data>
    </edge>
    <edge source="CAN" target="COL">
      <data key="d0">3184120</data>
    </edge>
    <edge source="CAN" target="CRI">
      <data key="d0">143839</data>
    </edge>
    <edge source="CAN" target="CZE">
      <data key="d0">250773</data>
    </edge>
    <edge source="CAN" target="DNK">
      <data key="d0">332683</data>
    </edge>
    <edge source="CAN" target="ECU">
      <data key="d0">543094</data>
    </edge>
    <edge source="CAN" target="SLV">
      <data key="d0">711199</data>
    </edge>
    <edge source="CAN" target="FIN">
      <data key="d0">1631522</data>
    </edge>
    <edge source="CAN" target="FRA">
      <data key="d0">6488918</data>
    </edge>
    <edge source="CAN" target="GEO">
      <data key="d0">46991</data>
    </edge>
    <edge source="CAN" target="DEU">
      <data key="d0">5247089</data>
    </edge>
    <edge source="CAN" target="GRC">
      <data key="d0">337736</data>
    </edge>
    <edge source="CAN" target="GTM">
      <data key="d0">409534</data>
    </edge>
    <edge source="CAN" target="HKG">
      <data key="d0">4712822</data>
    </edge>
    <edge source="CAN" target="HUN">
      <data key="d0">59839</data>
    </edge>
    <edge source="CAN" target="IDN">
      <data key="d0">651581</data>
    </edge>
    <edge source="CAN" target="IRL">
      <data key="d0">157606</data>
    </edge>
    <edge source="CAN" target="ISR">
      <data key="d0">773305</data>
    </edge>
    <edge source="CAN" target="ITA">
      <data key="d0">3988316</data>
    </edge>
    <edge source="CAN" target="JAM">
      <data key="d0">741412</data>
    </edge>
    <edge source="CAN" target="JPN">
      <data key="d0">1202648</data>
    </edge>
    <edge source="CAN" target="KAZ">
      <data key="d0">17859</data>
    </edge>
    <edge source="CAN" target="JOR">
      <data key="d0">220657</data>
    </edge>
    <edge source="CAN" target="KOR">
      <data key="d0">2666701</data>
    </edge>
    <edge source="CAN" target="LBN">
      <data key="d0">149697</data>
    </edge>
    <edge source="CAN" target="LVA">
      <data key="d0">37567</data>
    </edge>
    <edge source="CAN" target="LTU">
      <data key="d0">13047</data>
    </edge>
    <edge source="CAN" target="MYS">
      <data key="d0">1084068</data>
    </edge>
    <edge source="CAN" target="MEX">
      <data key="d0">11478961</data>
    </edge>
    <edge source="CAN" target="MAR">
      <data key="d0">73527</data>
    </edge>
    <edge source="CAN" target="OMN">
      <data key="d0">68405</data>
    </edge>
    <edge source="CAN" target="NLD">
      <data key="d0">2797598</data>
    </edge>
    <edge source="CAN" target="NZL">
      <data key="d0">1351384</data>
    </edge>
    <edge source="CAN" target="NIC">
      <data key="d0">1542882</data>
    </edge>
    <edge source="CAN" target="NOR">
      <data key="d0">501439</data>
    </edge>
    <edge source="CAN" target="PAK">
      <data key="d0">10314</data>
    </edge>
    <edge source="CAN" target="PAN">
      <data key="d0">424719</data>
    </edge>
    <edge source="CAN" target="PER">
      <data key="d0">1986460</data>
    </edge>
    <edge source="CAN" target="PHL">
      <data key="d0">1624082</data>
    </edge>
    <edge source="CAN" target="POL">
      <data key="d0">595862</data>
    </edge>
    <edge source="CAN" target="PRT">
      <data key="d0">144875</data>
    </edge>
    <edge source="CAN" target="RUS">
      <data key="d0">532348</data>
    </edge>
    <edge source="CAN" target="SAU">
      <data key="d0">2207651</data>
    </edge>
    <edge source="CAN" target="IND">
      <data key="d0">249494</data>
    </edge>
    <edge source="CAN" target="SGP">
      <data key="d0">479071</data>
    </edge>
    <edge source="CAN" target="VNM">
      <data key="d0">28208</data>
    </edge>
    <edge source="CAN" target="SVN">
      <data key="d0">12821</data>
    </edge>
    <edge source="CAN" target="ZAF">
      <data key="d0">836683</data>
    </edge>
    <edge source="CAN" target="ESP">
      <data key="d0">1395871</data>
    </edge>
    <edge source="CAN" target="SWE">
      <data key="d0">1677393</data>
    </edge>
    <edge source="CAN" target="CHE">
      <data key="d0">238867</data>
    </edge>
    <edge source="CAN" target="THA">
      <data key="d0">2641910</data>
    </edge>
    <edge source="CAN" target="ARE">
      <data key="d0">903526</data>
    </edge>
    <edge source="CAN" target="TUN">
      <data key="d0">13929</data>
    </edge>
    <edge source="CAN" target="TUR">
      <data key="d0">1726331</data>
    </edge>
    <edge source="CAN" target="UKR">
      <data key="d0">153495</data>
    </edge>
    <edge source="CAN" target="EGY">
      <data key="d0">396044</data>
    </edge>
    <edge source="CAN" target="GBR">
      <data key="d0">16727643</data>
    </edge>
    <edge source="CAN" target="USA">
      <data key="d0">1489886276</data>
    </edge>
    <edge source="CAN" target="URY">
      <data key="d0">1541666</data>
    </edge>
    <edge source="CHL" target="ARG">
      <data key="d0">10514955</data>
    </edge>
    <edge source="CHL" target="BOL">
      <data key="d0">1377101</data>
    </edge>
    <edge source="CHL" target="BRA">
      <data key="d0">4931014</data>
    </edge>
    <edge source="CHL" target="CHN">
      <data key="d0">331634</data>
    </edge>
    <edge source="CHL" target="COL">
      <data key="d0">1388517</data>
    </edge>
    <edge source="CHL" target="CRI">
      <data key="d0">421913</data>
    </edge>
    <edge source="CHL" target="ECU">
      <data key="d0">1073128</data>
    </edge>
    <edge source="CHL" target="DEU">
      <data key="d0">19438</data>
    </edge>
    <edge source="CHL" target="GTM">
      <data key="d0">30005</data>
    </edge>
    <edge source="CHL" target="ITA">
      <data key="d0">47924</data>
    </edge>
    <edge source="CHL" target="JAM">
      <data key="d0">15603</data>
    </edge>
    <edge source="CHL" target="LVA">
      <data key="d0">52270</data>
    </edge>
    <edge source="CHL" target="MEX">
      <data key="d0">497520</data>
    </edge>
    <edge source="CHL" target="PAN">
      <data key="d0">130924</data>
    </edge>
    <edge source="CHL" target="PRY">
      <data key="d0">367524</data>
    </edge>
    <edge source="CHL" target="PER">
      <data key="d0">4733567</data>
    </edge>
    <edge source="CHL" target="PHL">
      <data key="d0">49225</data>
    </edge>
    <edge source="CHL" target="GBR">
      <data key="d0">73681</data>
    </edge>
    <edge source="CHL" target="USA">
      <data key="d0">2221515</data>
    </edge>
    <edge source="CHL" target="URY">
      <data key="d0">518439</data>
    </edge>
    <edge source="COL" target="ARG">
      <data key="d0">3431606</data>
    </edge>
    <edge source="COL" target="BOL">
      <data key="d0">686681</data>
    </edge>
    <edge source="COL" target="BRA">
      <data key="d0">1260523</data>
    </edge>
    <edge source="COL" target="CHL">
      <data key="d0">10079142</data>
    </edge>
    <edge source="COL" target="CHN">
      <data key="d0">22301</data>
    </edge>
    <edge source="COL" target="CRI">
      <data key="d0">4125196</data>
    </edge>
    <edge source="COL" target="ECU">
      <data key="d0">8786655</data>
    </edge>
    <edge source="COL" target="SLV">
      <data key="d0">2692860</data>
    </edge>
    <edge source="COL" target="FRA">
      <data key="d0">18532</data>
    </edge>
    <edge source="COL" target="DEU">
      <data key="d0">151475</data>
    </edge>
    <edge source="COL" target="GTM">
      <data key="d0">2708796</data>
    </edge>
    <edge source="COL" target="HND">
      <data key="d0">915598</data>
    </edge>
    <edge source="COL" target="ITA">
      <data key="d0">78726</data>
    </edge>
    <edge source="COL" target="CIV">
      <data key="d0">44390</data>
    </edge>
    <edge source="COL" target="JAM">
      <data key="d0">1158847</data>
    </edge>
    <edge source="COL" target="MEX">
      <data key="d0">5844604</data>
    </edge>
    <edge source="COL" target="NLD">
      <data key="d0">16531</data>
    </edge>
    <edge source="COL" target="NIC">
      <data key="d0">46361</data>
    </edge>
    <edge source="COL" target="PAN">
      <data key="d0">2038786</data>
    </edge>
    <edge source="COL" target="PRY">
      <data key="d0">42361</data>
    </edge>
    <edge source="COL" target="PER">
      <data key="d0">8581741</data>
    </edge>
    <edge source="COL" target="SGP">
      <data key="d0">250928</data>
    </edge>
    <edge source="COL" target="ESP">
      <data key="d0">520258</data>
    </edge>
    <edge source="COL" target="GBR">
      <data key="d0">922160</data>
    </edge>
    <edge source="COL" target="USA">
      <data key="d0">8580961</data>
    </edge>
    <edge source="COL" target="URY">
      <data key="d0">90813</data>
    </edge>
    <edge source="CRI" target="BEL">
      <data key="d0">95728</data>
    </edge>
    <edge source="CRI" target="CMR">
      <data key="d0">11376</data>
    </edge>
    <edge source="CRI" target="COL">
      <data key="d0">308762</data>
    </edge>
    <edge source="CRI" target="ECU">
      <data key="d0">343471</data>
    </edge>
    <edge source="CRI" target="SLV">
      <data key="d0">6917553</data>
    </edge>
    <edge source="CRI" target="GTM">
      <data key="d0">7363365</data>
    </edge>
    <edge source="CRI" target="HND">
      <data key="d0">5940517</data>
    </edge>
    <edge source="CRI" target="JAM">
      <data key="d0">162138</data>
    </edge>
    <edge source="CRI" target="MEX">
      <data key="d0">2317915</data>
    </edge>
    <edge source="CRI" target="NIC">
      <data key="d0">6291123</data>
    </edge>
    <edge source="CRI" target="PAN">
      <data key="d0">4014575</data>
    </edge>
    <edge source="CRI" target="PER">
      <data key="d0">391522</data>
    </edge>
    <edge source="CRI" target="ZAF">
      <data key="d0">19828</data>
    </edge>
    <edge source="CRI" target="USA">
      <data key="d0">1900412</data>
    </edge>
    <edge source="ECU" target="ARG">
      <data key="d0">546275</data>
    </edge>
    <edge source="ECU" target="BOL">
      <data key="d0">53644</data>
    </edge>
    <edge source="ECU" target="BRA">
      <data key="d0">430402</data>
    </edge>
    <edge source="ECU" target="CHL">
      <data key="d0">509894</data>
    </edge>
    <edge source="ECU" target="COL">
      <data key="d0">4532175</data>
    </edge>
    <edge source="ECU" target="CRI">
      <data key="d0">14517</data>
    </edge>
    <edge source="ECU" target="SLV">
      <data key="d0">128339</data>
    </edge>
    <edge source="ECU" target="GTM">
      <data key="d0">177976</data>
    </edge>
    <edge source="ECU" target="HND">
      <data key="d0">251580</data>
    </edge>
    <edge source="ECU" target="MEX">
      <data key="d0">183264</data>
    </edge>
    <edge source="ECU" target="PAN">
      <data key="d0">187468</data>
    </edge>
    <edge source="ECU" target="PER">
      <data key="d0">4109401</data>
    </edge>
    <edge source="ECU" target="USA">
      <data key="d0">202102</data>
    </edge>
    <edge source="SLV" target="CRI">
      <data key="d0">1556252</data>
    </edge>
    <edge source="SLV" target="GTM">
      <data key="d0">6278812</data>
    </edge>
    <edge source="SLV" target="HND">
      <data key="d0">4582394</data>
    </edge>
    <edge source="SLV" target="HKG">
      <data key="d0">84729</data>
    </edge>
    <edge source="SLV" target="MEX">
      <data key="d0">4015082</data>
    </edge>
    <edge source="SLV" target="NIC">
      <data key="d0">2264143</data>
    </edge>
    <edge source="SLV" target="PAN">
      <data key="d0">75974</data>
    </edge>
    <edge source="SLV" target="ESP">
      <data key="d0">36144</data>
    </edge>
    <edge source="SLV" target="USA">
      <data key="d0">366865</data>
    </edge>
    <edge source="DEU" target="ALB">
      <data key="d0">621000</data>
    </edge>
    <edge source="DEU" target="DZA">
      <data key="d0">2379000</data>
    </edge>
    <edge source="DEU" target="AZE">
      <data key="d0">664000</data>
    </edge>
    <edge source="DEU" target="ARG">
      <data key="d0">15081000</data>
    </edge>
    <edge source="DEU" target="AUS">
      <data key="d0">37705000</data>
    </edge>
    <edge source="DEU" target="AUT">
      <data key="d0">346719000</data>
    </edge>
    <edge source="DEU" target="ARM">
      <data key="d0">475000</data>
    </edge>
    <edge source="DEU" target="BEL">
      <data key="d0">376997000</data>
    </edge>
    <edge source="DEU" target="BOL">
      <data key="d0">304000</data>
    </edge>
    <edge source="DEU" target="BRA">
      <data key="d0">45122000</data>
    </edge>
    <edge source="DEU" target="BGR">
      <data key="d0">14392000</data>
    </edge>
    <edge source="DEU" target="BDI">
      <data key="d0">11000</data>
    </edge>
    <edge source="DEU" target="BLR">
      <data key="d0">11365000</data>
    </edge>
    <edge source="DEU" target="CMR">
      <data key="d0">168000</data>
    </edge>
    <edge source="DEU" target="CAN">
      <data key="d0">41356000</data>
    </edge>
    <edge source="DEU" target="CAF">
      <data key="d0">140000</data>
    </edge>
    <edge source="DEU" target="LKA">
      <data key="d0">1340000</data>
    </edge>
    <edge source="DEU" target="CHL">
      <data key="d0">12198000</data>
    </edge>
    <edge source="DEU" target="CHN">
      <data key="d0">36459000</data>
    </edge>
    <edge source="DEU" target="COL">
      <data key="d0">4368000</data>
    </edge>
    <edge source="DEU" target="CRI">
      <data key="d0">2528000</data>
    </edge>
    <edge source="DEU" target="HRV">
      <data key="d0">19282000</data>
    </edge>
    <edge source="DEU" target="CZE">
      <data key="d0">301853000</data>
    </edge>
    <edge source="DEU" target="BEN">
      <data key="d0">21000</data>
    </edge>
    <edge source="DEU" target="DNK">
      <data key="d0">155692000</data>
    </edge>
    <edge source="DEU" target="ECU">
      <data key="d0">1747000</data>
    </edge>
    <edge source="DEU" target="SLV">
      <data key="d0">1167000</data>
    </edge>
    <edge source="DEU" target="ETH">
      <data key="d0">92000</data>
    </edge>
    <edge source="DEU" target="EST">
      <data key="d0">12631000</data>
    </edge>
    <edge source="DEU" target="FIN">
      <data key="d0">56730000</data>
    </edge>
    <edge source="DEU" target="FRA">
      <data key="d0">754402000</data>
    </edge>
    <edge source="DEU" target="GEO">
      <data key="d0">560000</data>
    </edge>
    <edge source="DEU" target="GMB">
      <data key="d0">60000</data>
    </edge>
    <edge source="DEU" target="PSE">
      <data key="d0">135000</data>
    </edge>
    <edge source="DEU" target="GHA">
      <data key="d0">951000</data>
    </edge>
    <edge source="DEU" target="GRC">
      <data key="d0">47989000</data>
    </edge>
    <edge source="DEU" target="GTM">
      <data key="d0">2892000</data>
    </edge>
    <edge source="DEU" target="HND">
      <data key="d0">336000</data>
    </edge>
    <edge source="DEU" target="HKG">
      <data key="d0">47284000</data>
    </edge>
    <edge source="DEU" target="HUN">
      <data key="d0">110379000</data>
    </edge>
    <edge source="DEU" target="IDN">
      <data key="d0">7248000</data>
    </edge>
    <edge source="DEU" target="IRL">
      <data key="d0">44731000</data>
    </edge>
    <edge source="DEU" target="ISR">
      <data key="d0">27168000</data>
    </edge>
    <edge source="DEU" target="ITA">
      <data key="d0">481806000</data>
    </edge>
    <edge source="DEU" target="CIV">
      <data key="d0">318000</data>
    </edge>
    <edge source="DEU" target="JAM">
      <data key="d0">121000</data>
    </edge>
    <edge source="DEU" target="JPN">
      <data key="d0">55324000</data>
    </edge>
    <edge source="DEU" target="KAZ">
      <data key="d0">5645000</data>
    </edge>
    <edge source="DEU" target="JOR">
      <data key="d0">3361000</data>
    </edge>
    <edge source="DEU" target="KOR">
      <data key="d0">36194000</data>
    </edge>
    <edge source="DEU" target="KGZ">
      <data key="d0">387000</data>
    </edge>
    <edge source="DEU" target="LBN">
      <data key="d0">2248000</data>
    </edge>
    <edge source="DEU" target="LVA">
      <data key="d0">17801000</data>
    </edge>
    <edge source="DEU" target="LTU">
      <data key="d0">24824000</data>
    </edge>
    <edge source="DEU" target="MDG">
      <data key="d0">55000</data>
    </edge>
    <edge source="DEU" target="MYS">
      <data key="d0">14249000</data>
    </edge>
    <edge source="DEU" target="MRT">
      <data key="d0">72000</data>
    </edge>
    <edge source="DEU" target="MUS">
      <data key="d0">905000</data>
    </edge>
    <edge source="DEU" target="MEX">
      <data key="d0">32513000</data>
    </edge>
    <edge source="DEU" target="MDA">
      <data key="d0">1311000</data>
    </edge>
    <edge source="DEU" target="MAR">
      <data key="d0">4853000</data>
    </edge>
    <edge source="DEU" target="MOZ">
      <data key="d0">21000</data>
    </edge>
    <edge source="DEU" target="OMN">
      <data key="d0">1009000</data>
    </edge>
    <edge source="DEU" target="NAM">
      <data key="d0">74000</data>
    </edge>
    <edge source="DEU" target="NLD">
      <data key="d0">518946000</data>
    </edge>
    <edge source="DEU" target="NZL">
      <data key="d0">12386000</data>
    </edge>
    <edge source="DEU" target="NIC">
      <data key="d0">257000</data>
    </edge>
    <edge source="DEU" target="NOR">
      <data key="d0">40042000</data>
    </edge>
    <edge source="DEU" target="PAK">
      <data key="d0">2981000</data>
    </edge>
    <edge source="DEU" target="PAN">
      <data key="d0">499000</data>
    </edge>
    <edge source="DEU" target="PRY">
      <data key="d0">319000</data>
    </edge>
    <edge source="DEU" target="PER">
      <data key="d0">1970000</data>
    </edge>
    <edge source="DEU" target="PHL">
      <data key="d0">5725000</data>
    </edge>
    <edge source="DEU" target="POL">
      <data key="d0">404189000</data>
    </edge>
    <edge source="DEU" target="PRT">
      <data key="d0">61076000</data>
    </edge>
    <edge source="DEU" target="ROU">
      <data key="d0">25764000</data>
    </edge>
    <edge source="DEU" target="RUS">
      <data key="d0">145562000</data>
    </edge>
    <edge source="DEU" target="SAU">
      <data key="d0">26372000</data>
    </edge>
    <edge source="DEU" target="SEN">
      <data key="d0">244000</data>
    </edge>
    <edge source="DEU" target="IND">
      <data key="d0">17562000</data>
    </edge>
    <edge source="DEU" target="SGP">
      <data key="d0">26635000</data>
    </edge>
    <edge source="DEU" target="SVK">
      <data key="d0">35710000</data>
    </edge>
    <edge source="DEU" target="VNM">
      <data key="d0">2550000</data>
    </edge>
    <edge source="DEU" target="SVN">
      <data key="d0">37963000</data>
    </edge>
    <edge source="DEU" target="ZAF">
      <data key="d0">29777000</data>
    </edge>
    <edge source="DEU" target="ZWE">
      <data key="d0">243000</data>
    </edge>
    <edge source="DEU" target="ESP">
      <data key="d0">287152000</data>
    </edge>
    <edge source="DEU" target="SWE">
      <data key="d0">127888000</data>
    </edge>
    <edge source="DEU" target="CHE">
      <data key="d0">343685000</data>
    </edge>
    <edge source="DEU" target="THA">
      <data key="d0">12887000</data>
    </edge>
    <edge source="DEU" target="TGO">
      <data key="d0">29000</data>
    </edge>
    <edge source="DEU" target="ARE">
      <data key="d0">13596000</data>
    </edge>
    <edge source="DEU" target="TUN">
      <data key="d0">6817000</data>
    </edge>
    <edge source="DEU" target="TUR">
      <data key="d0">99630000</data>
    </edge>
    <edge source="DEU" target="UGA">
      <data key="d0">54000</data>
    </edge>
    <edge source="DEU" target="UKR">
      <data key="d0">24925000</data>
    </edge>
    <edge source="DEU" target="MKD">
      <data key="d0">1506000</data>
    </edge>
    <edge source="DEU" target="EGY">
      <data key="d0">13346000</data>
    </edge>
    <edge source="DEU" target="GBR">
      <data key="d0">608286000</data>
    </edge>
    <edge source="DEU" target="TZA">
      <data key="d0">325000</data>
    </edge>
    <edge source="DEU" target="USA">
      <data key="d0">379555000</data>
    </edge>
    <edge source="DEU" target="BFA">
      <data key="d0">11000</data>
    </edge>
    <edge source="DEU" target="URY">
      <data key="d0">754000</data>
    </edge>
    <edge source="DEU" target="SRB">
      <data key="d0">7553000</data>
    </edge>
    <edge source="GTM" target="CMR">
      <data key="d0">13877</data>
    </edge>
    <edge source="GTM" target="COL">
      <data key="d0">73546</data>
    </edge>
    <edge source="GTM" target="CRI">
      <data key="d0">2390679</data>
    </edge>
    <edge source="GTM" target="SLV">
      <data key="d0">6545113</data>
    </edge>
    <edge source="GTM" target="HND">
      <data key="d0">4033120</data>
    </edge>
    <edge source="GTM" target="MEX">
      <data key="d0">139575</data>
    </edge>
    <edge source="GTM" target="NIC">
      <data key="d0">1011015</data>
    </edge>
    <edge source="ISR" target="ARG">
      <data key="d0">9920000</data>
    </edge>
    <edge source="ISR" target="AUS">
      <data key="d0">19365000</data>
    </edge>
    <edge source="ISR" target="AUT">
      <data key="d0">1907000</data>
    </edge>
    <edge source="ISR" target="BEL">
      <data key="d0">5519000</data>
    </edge>
    <edge source="ISR" target="BOL">
      <data key="d0">179000</data>
    </edge>
    <edge source="ISR" target="BRA">
      <data key="d0">8211000</data>
    </edge>
    <edge source="ISR" target="BGR">
      <data key="d0">352000</data>
    </edge>
    <edge source="ISR" target="CMR">
      <data key="d0">133000</data>
    </edge>
    <edge source="ISR" target="CAN">
      <data key="d0">7139000</data>
    </edge>
    <edge source="ISR" target="LKA">
      <data key="d0">428000</data>
    </edge>
    <edge source="ISR" target="CHL">
      <data key="d0">4187000</data>
    </edge>
    <edge source="ISR" target="CHN">
      <data key="d0">6573000</data>
    </edge>
    <edge source="ISR" target="COL">
      <data key="d0">610000</data>
    </edge>
    <edge source="ISR" target="CRI">
      <data key="d0">2671000</data>
    </edge>
    <edge source="ISR" target="HRV">
      <data key="d0">208000</data>
    </edge>
    <edge source="ISR" target="CZE">
      <data key="d0">732000</data>
    </edge>
    <edge source="ISR" target="DNK">
      <data key="d0">2521000</data>
    </edge>
    <edge source="ISR" target="ECU">
      <data key="d0">1710000</data>
    </edge>
    <edge source="ISR" target="SLV">
      <data key="d0">15000</data>
    </edge>
    <edge source="ISR" target="ETH">
      <data key="d0">191000</data>
    </edge>
    <edge source="ISR" target="EST">
      <data key="d0">43000</data>
    </edge>
    <edge source="ISR" target="FIN">
      <data key="d0">881000</data>
    </edge>
    <edge source="ISR" target="FRA">
      <data key="d0">27400000</data>
    </edge>
    <edge source="ISR" target="GEO">
      <data key="d0">54000</data>
    </edge>
    <edge source="ISR" target="GMB">
      <data key="d0">554000</data>
    </edge>
    <edge source="ISR" target="DEU">
      <data key="d0">33759000</data>
    </edge>
    <edge source="ISR" target="GHA">
      <data key="d0">53000</data>
    </edge>
    <edge source="ISR" target="GRC">
      <data key="d0">6511000</data>
    </edge>
    <edge source="ISR" target="GTM">
      <data key="d0">943000</data>
    </edge>
    <edge source="ISR" target="HND">
      <data key="d0">112000</data>
    </edge>
    <edge source="ISR" target="HKG">
      <data key="d0">8851000</data>
    </edge>
    <edge source="ISR" target="HUN">
      <data key="d0">1740000</data>
    </edge>
    <edge source="ISR" target="IDN">
      <data key="d0">109000</data>
    </edge>
    <edge source="ISR" target="IRL">
      <data key="d0">1269000</data>
    </edge>
    <edge source="ISR" target="ITA">
      <data key="d0">28422000</data>
    </edge>
    <edge source="ISR" target="CIV">
      <data key="d0">284000</data>
    </edge>
    <edge source="ISR" target="JPN">
      <data key="d0">7498000</data>
    </edge>
    <edge source="ISR" target="KAZ">
      <data key="d0">208000</data>
    </edge>
    <edge source="ISR" target="JOR">
      <data key="d0">512000</data>
    </edge>
    <edge source="ISR" target="KOR">
      <data key="d0">3488000</data>
    </edge>
    <edge source="ISR" target="LVA">
      <data key="d0">431000</data>
    </edge>
    <edge source="ISR" target="LTU">
      <data key="d0">163000</data>
    </edge>
    <edge source="ISR" target="MYS">
      <data key="d0">57000</data>
    </edge>
    <edge source="ISR" target="MUS">
      <data key="d0">64000</data>
    </edge>
    <edge source="ISR" target="MEX">
      <data key="d0">5856000</data>
    </edge>
    <edge source="ISR" target="MDA">
      <data key="d0">32000</data>
    </edge>
    <edge source="ISR" target="MAR">
      <data key="d0">1466000</data>
    </edge>
    <edge source="ISR" target="OMN">
      <data key="d0">90000</data>
    </edge>
    <edge source="ISR" target="NAM">
      <data key="d0">29000</data>
    </edge>
    <edge source="ISR" target="NLD">
      <data key="d0">18873000</data>
    </edge>
    <edge source="ISR" target="NZL">
      <data key="d0">2491000</data>
    </edge>
    <edge source="ISR" target="NOR">
      <data key="d0">1050000</data>
    </edge>
    <edge source="ISR" target="PAN">
      <data key="d0">532000</data>
    </edge>
    <edge source="ISR" target="PRY">
      <data key="d0">324000</data>
    </edge>
    <edge source="ISR" target="PER">
      <data key="d0">1832000</data>
    </edge>
    <edge source="ISR" target="PHL">
      <data key="d0">3613000</data>
    </edge>
    <edge source="ISR" target="POL">
      <data key="d0">3230000</data>
    </edge>
    <edge source="ISR" target="PRT">
      <data key="d0">3472000</data>
    </edge>
    <edge source="ISR" target="ROU">
      <data key="d0">2066000</data>
    </edge>
    <edge source="ISR" target="RUS">
      <data key="d0">5429000</data>
    </edge>
    <edge source="ISR" target="SEN">
      <data key="d0">228000</data>
    </edge>
    <edge source="ISR" target="IND">
      <data key="d0">940000</data>
    </edge>
    <edge source="ISR" target="SGP">
      <data key="d0">2167000</data>
    </edge>
    <edge source="ISR" target="SVK">
      <data key="d0">609000</data>
    </edge>
    <edge source="ISR" target="VNM">
      <data key="d0">234000</data>
    </edge>
    <edge source="ISR" target="SVN">
      <data key="d0">151000</data>
    </edge>
    <edge source="ISR" target="ZAF">
      <data key="d0">13104000</data>
    </edge>
    <edge source="ISR" target="ZWE">
      <data key="d0">148000</data>
    </edge>
    <edge source="ISR" target="ESP">
      <data key="d0">33134000</data>
    </edge>
    <edge source="ISR" target="SWE">
      <data key="d0">4372000</data>
    </edge>
    <edge source="ISR" target="CHE">
      <data key="d0">3256000</data>
    </edge>
    <edge source="ISR" target="THA">
      <data key="d0">1892000</data>
    </edge>
    <edge source="ISR" target="ARE">
      <data key="d0">15000</data>
    </edge>
    <edge source="ISR" target="TUN">
      <data key="d0">1014000</data>
    </edge>
    <edge source="ISR" target="TUR">
      <data key="d0">9903000</data>
    </edge>
    <edge source="ISR" target="UGA">
      <data key="d0">71000</data>
    </edge>
    <edge source="ISR" target="UKR">
      <data key="d0">4964000</data>
    </edge>
    <edge source="ISR" target="MKD">
      <data key="d0">88000</data>
    </edge>
    <edge source="ISR" target="EGY">
      <data key="d0">1592000</data>
    </edge>
    <edge source="ISR" target="GBR">
      <data key="d0">34888000</data>
    </edge>
    <edge source="ISR" target="TZA">
      <data key="d0">222000</data>
    </edge>
    <edge source="ISR" target="USA">
      <data key="d0">98190000</data>
    </edge>
    <edge source="ISR" target="URY">
      <data key="d0">863000</data>
    </edge>
    <edge source="ITA" target="ALB">
      <data key="d0">1800763</data>
    </edge>
    <edge source="ITA" target="DZA">
      <data key="d0">6357519</data>
    </edge>
    <edge source="ITA" target="AZE">
      <data key="d0">83628</data>
    </edge>
    <edge source="ITA" target="ARG">
      <data key="d0">12579042</data>
    </edge>
    <edge source="ITA" target="AUS">
      <data key="d0">26959472</data>
    </edge>
    <edge source="ITA" target="AUT">
      <data key="d0">84173070</data>
    </edge>
    <edge source="ITA" target="ARM">
      <data key="d0">64995</data>
    </edge>
    <edge source="ITA" target="BEL">
      <data key="d0">154524963</data>
    </edge>
    <edge source="ITA" target="BOL">
      <data key="d0">45367</data>
    </edge>
    <edge source="ITA" target="BRA">
      <data key="d0">19060667</data>
    </edge>
    <edge source="ITA" target="BGR">
      <data key="d0">5639049</data>
    </edge>
    <edge source="ITA" target="BDI">
      <data key="d0">13933</data>
    </edge>
    <edge source="ITA" target="BLR">
      <data key="d0">520772</data>
    </edge>
    <edge source="ITA" target="CMR">
      <data key="d0">621488</data>
    </edge>
    <edge source="ITA" target="CAN">
      <data key="d0">10270427</data>
    </edge>
    <edge source="ITA" target="LKA">
      <data key="d0">287713</data>
    </edge>
    <edge source="ITA" target="CHL">
      <data key="d0">4192104</data>
    </edge>
    <edge source="ITA" target="CHN">
      <data key="d0">13029531</data>
    </edge>
    <edge source="ITA" target="COL">
      <data key="d0">1606183</data>
    </edge>
    <edge source="ITA" target="CRI">
      <data key="d0">547843</data>
    </edge>
    <edge source="ITA" target="HRV">
      <data key="d0">12506540</data>
    </edge>
    <edge source="ITA" target="CZE">
      <data key="d0">36915423</data>
    </edge>
    <edge source="ITA" target="BEN">
      <data key="d0">26694</data>
    </edge>
    <edge source="ITA" target="DNK">
      <data key="d0">41819943</data>
    </edge>
    <edge source="ITA" target="ECU">
      <data key="d0">831375</data>
    </edge>
    <edge source="ITA" target="SLV">
      <data key="d0">505198</data>
    </edge>
    <edge source="ITA" target="ETH">
      <data key="d0">1638464</data>
    </edge>
    <edge source="ITA" target="EST">
      <data key="d0">2472207</data>
    </edge>
    <edge source="ITA" target="FIN">
      <data key="d0">21199142</data>
    </edge>
    <edge source="ITA" target="FRA">
      <data key="d0">569798822</data>
    </edge>
    <edge source="ITA" target="GEO">
      <data key="d0">65910</data>
    </edge>
    <edge source="ITA" target="GMB">
      <data key="d0">12742</data>
    </edge>
    <edge source="ITA" target="PSE">
      <data key="d0">33479</data>
    </edge>
    <edge source="ITA" target="DEU">
      <data key="d0">528104029</data>
    </edge>
    <edge source="ITA" target="GHA">
      <data key="d0">309421</data>
    </edge>
    <edge source="ITA" target="GRC">
      <data key="d0">72804118</data>
    </edge>
    <edge source="ITA" target="GTM">
      <data key="d0">694194</data>
    </edge>
    <edge source="ITA" target="HND">
      <data key="d0">222838</data>
    </edge>
    <edge source="ITA" target="HKG">
      <data key="d0">35343311</data>
    </edge>
    <edge source="ITA" target="HUN">
      <data key="d0">28728937</data>
    </edge>
    <edge source="ITA" target="IDN">
      <data key="d0">1341837</data>
    </edge>
    <edge source="ITA" target="IRL">
      <data key="d0">16702847</data>
    </edge>
    <edge source="ITA" target="ISR">
      <data key="d0">39964154</data>
    </edge>
    <edge source="ITA" target="CIV">
      <data key="d0">3087696</data>
    </edge>
    <edge source="ITA" target="JAM">
      <data key="d0">974414</data>
    </edge>
    <edge source="ITA" target="JPN">
      <data key="d0">10052281</data>
    </edge>
    <edge source="ITA" target="KAZ">
      <data key="d0">3224945</data>
    </edge>
    <edge source="ITA" target="JOR">
      <data key="d0">2636151</data>
    </edge>
    <edge source="ITA" target="KOR">
      <data key="d0">11532581</data>
    </edge>
    <edge source="ITA" target="LBN">
      <data key="d0">5860462</data>
    </edge>
    <edge source="ITA" target="LVA">
      <data key="d0">6922478</data>
    </edge>
    <edge source="ITA" target="LTU">
      <data key="d0">8356729</data>
    </edge>
    <edge source="ITA" target="MDG">
      <data key="d0">189123</data>
    </edge>
    <edge source="ITA" target="MWI">
      <data key="d0">73282</data>
    </edge>
    <edge source="ITA" target="MYS">
      <data key="d0">1867172</data>
    </edge>
    <edge source="ITA" target="MRT">
      <data key="d0">19014</data>
    </edge>
    <edge source="ITA" target="MUS">
      <data key="d0">297843</data>
    </edge>
    <edge source="ITA" target="MEX">
      <data key="d0">10523977</data>
    </edge>
    <edge source="ITA" target="MDA">
      <data key="d0">292376</data>
    </edge>
    <edge source="ITA" target="MAR">
      <data key="d0">7915942</data>
    </edge>
    <edge source="ITA" target="MOZ">
      <data key="d0">83731</data>
    </edge>
    <edge source="ITA" target="OMN">
      <data key="d0">1371355</data>
    </edge>
    <edge source="ITA" target="NAM">
      <data key="d0">329500</data>
    </edge>
    <edge source="ITA" target="NLD">
      <data key="d0">124716283</data>
    </edge>
    <edge source="ITA" target="NZL">
      <data key="d0">3635909</data>
    </edge>
    <edge source="ITA" target="NIC">
      <data key="d0">88671</data>
    </edge>
    <edge source="ITA" target="NER">
      <data key="d0">80176</data>
    </edge>
    <edge source="ITA" target="NOR">
      <data key="d0">15679563</data>
    </edge>
    <edge source="ITA" target="PAK">
      <data key="d0">1901718</data>
    </edge>
    <edge source="ITA" target="PAN">
      <data key="d0">283753</data>
    </edge>
    <edge source="ITA" target="PRY">
      <data key="d0">132746</data>
    </edge>
    <edge source="ITA" target="PER">
      <data key="d0">920657</data>
    </edge>
    <edge source="ITA" target="PHL">
      <data key="d0">1842200</data>
    </edge>
    <edge source="ITA" target="POL">
      <data key="d0">69940787</data>
    </edge>
    <edge source="ITA" target="PRT">
      <data key="d0">52148670</data>
    </edge>
    <edge source="ITA" target="ROU">
      <data key="d0">14740239</data>
    </edge>
    <edge source="ITA" target="RUS">
      <data key="d0">33539871</data>
    </edge>
    <edge source="ITA" target="SAU">
      <data key="d0">16854251</data>
    </edge>
    <edge source="ITA" target="SEN">
      <data key="d0">1283040</data>
    </edge>
    <edge source="ITA" target="IND">
      <data key="d0">2958272</data>
    </edge>
    <edge source="ITA" target="SGP">
      <data key="d0">15359576</data>
    </edge>
    <edge source="ITA" target="SVK">
      <data key="d0">6974546</data>
    </edge>
    <edge source="ITA" target="VNM">
      <data key="d0">183521</data>
    </edge>
    <edge source="ITA" target="SVN">
      <data key="d0">22432209</data>
    </edge>
    <edge source="ITA" target="ZAF">
      <data key="d0">19339549</data>
    </edge>
    <edge source="ITA" target="ZWE">
      <data key="d0">79426</data>
    </edge>
    <edge source="ITA" target="ESP">
      <data key="d0">302701778</data>
    </edge>
    <edge source="ITA" target="SWE">
      <data key="d0">38677479</data>
    </edge>
    <edge source="ITA" target="CHE">
      <data key="d0">94910661</data>
    </edge>
    <edge source="ITA" target="THA">
      <data key="d0">6718120</data>
    </edge>
    <edge source="ITA" target="TGO">
      <data key="d0">11942</data>
    </edge>
    <edge source="ITA" target="ARE">
      <data key="d0">12824386</data>
    </edge>
    <edge source="ITA" target="TUN">
      <data key="d0">14860122</data>
    </edge>
    <edge source="ITA" target="TUR">
      <data key="d0">38795006</data>
    </edge>
    <edge source="ITA" target="UGA">
      <data key="d0">81925</data>
    </edge>
    <edge source="ITA" target="UKR">
      <data key="d0">6991913</data>
    </edge>
    <edge source="ITA" target="MKD">
      <data key="d0">2167979</data>
    </edge>
    <edge source="ITA" target="EGY">
      <data key="d0">15848320</data>
    </edge>
    <edge source="ITA" target="GBR">
      <data key="d0">300295427</data>
    </edge>
    <edge source="ITA" target="TZA">
      <data key="d0">75791</data>
    </edge>
    <edge source="ITA" target="USA">
      <data key="d0">107532594</data>
    </edge>
    <edge source="ITA" target="BFA">
      <data key="d0">31998</data>
    </edge>
    <edge source="ITA" target="URY">
      <data key="d0">1093948</data>
    </edge>
    <edge source="ITA" target="SRB">
      <data key="d0">6925194</data>
    </edge>
    <edge source="JOR" target="DZA">
      <data key="d0">365519</data>
    </edge>
    <edge source="JOR" target="AUS">
      <data key="d0">11284</data>
    </edge>
    <edge source="JOR" target="BGR">
      <data key="d0">10500</data>
    </edge>
    <edge source="JOR" target="FRA">
      <data key="d0">222280</data>
    </edge>
    <edge source="JOR" target="PSE">
      <data key="d0">496028</data>
    </edge>
    <edge source="JOR" target="GRC">
      <data key="d0">149507</data>
    </edge>
    <edge source="JOR" target="ISR">
      <data key="d0">144160</data>
    </edge>
    <edge source="JOR" target="ITA">
      <data key="d0">316139</data>
    </edge>
    <edge source="JOR" target="LBN">
      <data key="d0">474292</data>
    </edge>
    <edge source="JOR" target="MAR">
      <data key="d0">612718</data>
    </edge>
    <edge source="JOR" target="OMN">
      <data key="d0">65071</data>
    </edge>
    <edge source="JOR" target="SAU">
      <data key="d0">1154425</data>
    </edge>
    <edge source="JOR" target="IND">
      <data key="d0">21157</data>
    </edge>
    <edge source="JOR" target="SGP">
      <data key="d0">141044</data>
    </edge>
    <edge source="JOR" target="ESP">
      <data key="d0">175632</data>
    </edge>
    <edge source="JOR" target="ARE">
      <data key="d0">578573</data>
    </edge>
    <edge source="JOR" target="TUN">
      <data key="d0">1285888</data>
    </edge>
    <edge source="JOR" target="UGA">
      <data key="d0">49161</data>
    </edge>
    <edge source="JOR" target="EGY">
      <data key="d0">1802256</data>
    </edge>
    <edge source="JOR" target="GBR">
      <data key="d0">45636</data>
    </edge>
    <edge source="JOR" target="TZA">
      <data key="d0">40030</data>
    </edge>
    <edge source="JOR" target="USA">
      <data key="d0">214206</data>
    </edge>
    <edge source="JOR" target="SRB">
      <data key="d0">68124</data>
    </edge>
    <edge source="MEX" target="ARG">
      <data key="d0">2836965</data>
    </edge>
    <edge source="MEX" target="AUS">
      <data key="d0">116094</data>
    </edge>
    <edge source="MEX" target="AUT">
      <data key="d0">95456</data>
    </edge>
    <edge source="MEX" target="BEL">
      <data key="d0">1465763</data>
    </edge>
    <edge source="MEX" target="BOL">
      <data key="d0">113309</data>
    </edge>
    <edge source="MEX" target="BRA">
      <data key="d0">2428823</data>
    </edge>
    <edge source="MEX" target="CAN">
      <data key="d0">4170039</data>
    </edge>
    <edge source="MEX" target="CHL">
      <data key="d0">2671048</data>
    </edge>
    <edge source="MEX" target="CHN">
      <data key="d0">351614</data>
    </edge>
    <edge source="MEX" target="COL">
      <data key="d0">8424318</data>
    </edge>
    <edge source="MEX" target="CRI">
      <data key="d0">4355401</data>
    </edge>
    <edge source="MEX" target="CZE">
      <data key="d0">27395</data>
    </edge>
    <edge source="MEX" target="ECU">
      <data key="d0">756724</data>
    </edge>
    <edge source="MEX" target="SLV">
      <data key="d0">3146721</data>
    </edge>
    <edge source="MEX" target="FRA">
      <data key="d0">24498</data>
    </edge>
    <edge source="MEX" target="DEU">
      <data key="d0">880735</data>
    </edge>
    <edge source="MEX" target="GTM">
      <data key="d0">7930616</data>
    </edge>
    <edge source="MEX" target="HND">
      <data key="d0">3580113</data>
    </edge>
    <edge source="MEX" target="HKG">
      <data key="d0">1333663</data>
    </edge>
    <edge source="MEX" target="IDN">
      <data key="d0">38232</data>
    </edge>
    <edge source="MEX" target="ISR">
      <data key="d0">23411</data>
    </edge>
    <edge source="MEX" target="ITA">
      <data key="d0">298362</data>
    </edge>
    <edge source="MEX" target="JAM">
      <data key="d0">411941</data>
    </edge>
    <edge source="MEX" target="JPN">
      <data key="d0">30254</data>
    </edge>
    <edge source="MEX" target="KAZ">
      <data key="d0">499522</data>
    </edge>
    <edge source="MEX" target="KOR">
      <data key="d0">26516</data>
    </edge>
    <edge source="MEX" target="MYS">
      <data key="d0">102299</data>
    </edge>
    <edge source="MEX" target="MDA">
      <data key="d0">10900</data>
    </edge>
    <edge source="MEX" target="NLD">
      <data key="d0">183349</data>
    </edge>
    <edge source="MEX" target="NIC">
      <data key="d0">695708</data>
    </edge>
    <edge source="MEX" target="PAN">
      <data key="d0">2219818</data>
    </edge>
    <edge source="MEX" target="PER">
      <data key="d0">1454831</data>
    </edge>
    <edge source="MEX" target="PHL">
      <data key="d0">325537</data>
    </edge>
    <edge source="MEX" target="PRT">
      <data key="d0">34000</data>
    </edge>
    <edge source="MEX" target="SAU">
      <data key="d0">84519</data>
    </edge>
    <edge source="MEX" target="IND">
      <data key="d0">95489</data>
    </edge>
    <edge source="MEX" target="ZAF">
      <data key="d0">206469</data>
    </edge>
    <edge source="MEX" target="ESP">
      <data key="d0">798621</data>
    </edge>
    <edge source="MEX" target="CHE">
      <data key="d0">31596</data>
    </edge>
    <edge source="MEX" target="THA">
      <data key="d0">523028</data>
    </edge>
    <edge source="MEX" target="TUR">
      <data key="d0">43445</data>
    </edge>
    <edge source="MEX" target="EGY">
      <data key="d0">10652</data>
    </edge>
    <edge source="MEX" target="GBR">
      <data key="d0">1908581</data>
    </edge>
    <edge source="MEX" target="USA">
      <data key="d0">333154327</data>
    </edge>
    <edge source="MEX" target="URY">
      <data key="d0">109565</data>
    </edge>
    <edge source="NLD" target="DZA">
      <data key="d0">478667</data>
    </edge>
    <edge source="NLD" target="AZE">
      <data key="d0">66277</data>
    </edge>
    <edge source="NLD" target="ARG">
      <data key="d0">1024532</data>
    </edge>
    <edge source="NLD" target="AUS">
      <data key="d0">6935150</data>
    </edge>
    <edge source="NLD" target="AUT">
      <data key="d0">22294840</data>
    </edge>
    <edge source="NLD" target="ARM">
      <data key="d0">82846</data>
    </edge>
    <edge source="NLD" target="BEL">
      <data key="d0">189105713</data>
    </edge>
    <edge source="NLD" target="BRA">
      <data key="d0">2343628</data>
    </edge>
    <edge source="NLD" target="BGR">
      <data key="d0">1093570</data>
    </edge>
    <edge source="NLD" target="BLR">
      <data key="d0">335987</data>
    </edge>
    <edge source="NLD" target="CMR">
      <data key="d0">15649</data>
    </edge>
    <edge source="NLD" target="CAN">
      <data key="d0">3625903</data>
    </edge>
    <edge source="NLD" target="LKA">
      <data key="d0">116905</data>
    </edge>
    <edge source="NLD" target="CHL">
      <data key="d0">488793</data>
    </edge>
    <edge source="NLD" target="CHN">
      <data key="d0">4904497</data>
    </edge>
    <edge source="NLD" target="COL">
      <data key="d0">324021</data>
    </edge>
    <edge source="NLD" target="CRI">
      <data key="d0">1159847</data>
    </edge>
    <edge source="NLD" target="HRV">
      <data key="d0">1378929</data>
    </edge>
    <edge source="NLD" target="CZE">
      <data key="d0">15172826</data>
    </edge>
    <edge source="NLD" target="BEN">
      <data key="d0">26695</data>
    </edge>
    <edge source="NLD" target="DNK">
      <data key="d0">30437703</data>
    </edge>
    <edge source="NLD" target="ECU">
      <data key="d0">107700</data>
    </edge>
    <edge source="NLD" target="ETH">
      <data key="d0">56151</data>
    </edge>
    <edge source="NLD" target="EST">
      <data key="d0">1864961</data>
    </edge>
    <edge source="NLD" target="FIN">
      <data key="d0">12454549</data>
    </edge>
    <edge source="NLD" target="FRA">
      <data key="d0">154067283</data>
    </edge>
    <edge source="NLD" target="GEO">
      <data key="d0">76403</data>
    </edge>
    <edge source="NLD" target="DEU">
      <data key="d0">420453797</data>
    </edge>
    <edge source="NLD" target="GHA">
      <data key="d0">399503</data>
    </edge>
    <edge source="NLD" target="GRC">
      <data key="d0">5923505</data>
    </edge>
    <edge source="NLD" target="HKG">
      <data key="d0">10266488</data>
    </edge>
    <edge source="NLD" target="HUN">
      <data key="d0">5530446</data>
    </edge>
    <edge source="NLD" target="IDN">
      <data key="d0">544024</data>
    </edge>
    <edge source="NLD" target="IRL">
      <data key="d0">13756155</data>
    </edge>
    <edge source="NLD" target="ISR">
      <data key="d0">6466608</data>
    </edge>
    <edge source="NLD" target="ITA">
      <data key="d0">110144977</data>
    </edge>
    <edge source="NLD" target="CIV">
      <data key="d0">78244</data>
    </edge>
    <edge source="NLD" target="JAM">
      <data key="d0">152805</data>
    </edge>
    <edge source="NLD" target="JPN">
      <data key="d0">10522391</data>
    </edge>
    <edge source="NLD" target="KAZ">
      <data key="d0">648042</data>
    </edge>
    <edge source="NLD" target="JOR">
      <data key="d0">247618</data>
    </edge>
    <edge source="NLD" target="KOR">
      <data key="d0">4622819</data>
    </edge>
    <edge source="NLD" target="KGZ">
      <data key="d0">14728</data>
    </edge>
    <edge source="NLD" target="LBN">
      <data key="d0">1577760</data>
    </edge>
    <edge source="NLD" target="LVA">
      <data key="d0">1725963</data>
    </edge>
    <edge source="NLD" target="LTU">
      <data key="d0">759424</data>
    </edge>
    <edge source="NLD" target="MDG">
      <data key="d0">29456</data>
    </edge>
    <edge source="NLD" target="MYS">
      <data key="d0">768629</data>
    </edge>
    <edge source="NLD" target="MUS">
      <data key="d0">63515</data>
    </edge>
    <edge source="NLD" target="MEX">
      <data key="d0">1970820</data>
    </edge>
    <edge source="NLD" target="MAR">
      <data key="d0">799926</data>
    </edge>
    <edge source="NLD" target="MOZ">
      <data key="d0">189626</data>
    </edge>
    <edge source="NLD" target="OMN">
      <data key="d0">634234</data>
    </edge>
    <edge source="NLD" target="NAM">
      <data key="d0">279836</data>
    </edge>
    <edge source="NLD" target="NZL">
      <data key="d0">1980025</data>
    </edge>
    <edge source="NLD" target="NOR">
      <data key="d0">11816633</data>
    </edge>
    <edge source="NLD" target="PAK">
      <data key="d0">218162</data>
    </edge>
    <edge source="NLD" target="PAN">
      <data key="d0">67197</data>
    </edge>
    <edge source="NLD" target="PER">
      <data key="d0">75482</data>
    </edge>
    <edge source="NLD" target="PHL">
      <data key="d0">949050</data>
    </edge>
    <edge source="NLD" target="POL">
      <data key="d0">25977815</data>
    </edge>
    <edge source="NLD" target="PRT">
      <data key="d0">7660514</data>
    </edge>
    <edge source="NLD" target="ROU">
      <data key="d0">2918028</data>
    </edge>
    <edge source="NLD" target="RUS">
      <data key="d0">9177521</data>
    </edge>
    <edge source="NLD" target="SAU">
      <data key="d0">3002715</data>
    </edge>
    <edge source="NLD" target="SEN">
      <data key="d0">153726</data>
    </edge>
    <edge source="NLD" target="IND">
      <data key="d0">997837</data>
    </edge>
    <edge source="NLD" target="SGP">
      <data key="d0">4108252</data>
    </edge>
    <edge source="NLD" target="SVK">
      <data key="d0">1703871</data>
    </edge>
    <edge source="NLD" target="VNM">
      <data key="d0">3023887</data>
    </edge>
    <edge source="NLD" target="SVN">
      <data key="d0">2452248</data>
    </edge>
    <edge source="NLD" target="ZAF">
      <data key="d0">4487504</data>
    </edge>
    <edge source="NLD" target="ZWE">
      <data key="d0">71800</data>
    </edge>
    <edge source="NLD" target="ESP">
      <data key="d0">50322638</data>
    </edge>
    <edge source="NLD" target="SWE">
      <data key="d0">23262299</data>
    </edge>
    <edge source="NLD" target="CHE">
      <data key="d0">27921019</data>
    </edge>
    <edge source="NLD" target="THA">
      <data key="d0">2061950</data>
    </edge>
    <edge source="NLD" target="TGO">
      <data key="d0">11967</data>
    </edge>
    <edge source="NLD" target="ARE">
      <data key="d0">6431629</data>
    </edge>
    <edge source="NLD" target="TUN">
      <data key="d0">1612740</data>
    </edge>
    <edge source="NLD" target="TUR">
      <data key="d0">8155751</data>
    </edge>
    <edge source="NLD" target="UGA">
      <data key="d0">162010</data>
    </edge>
    <edge source="NLD" target="UKR">
      <data key="d0">1752658</data>
    </edge>
    <edge source="NLD" target="MKD">
      <data key="d0">48787</data>
    </edge>
    <edge source="NLD" target="EGY">
      <data key="d0">4082478</data>
    </edge>
    <edge source="NLD" target="GBR">
      <data key="d0">149469318</data>
    </edge>
    <edge source="NLD" target="TZA">
      <data key="d0">25774</data>
    </edge>
    <edge source="NLD" target="USA">
      <data key="d0">55052237</data>
    </edge>
    <edge source="NLD" target="URY">
      <data key="d0">100336</data>
    </edge>
    <edge source="NLD" target="SRB">
      <data key="d0">118746</data>
    </edge>
    <edge source="PAN" target="CAN">
      <data key="d0">86439</data>
    </edge>
    <edge source="PAN" target="CRI">
      <data key="d0">5507679</data>
    </edge>
    <edge source="PAN" target="SLV">
      <data key="d0">15551</data>
    </edge>
    <edge source="PAN" target="HND">
      <data key="d0">158041</data>
    </edge>
    <edge source="PAN" target="USA">
      <data key="d0">188573</data>
    </edge>
    <edge source="PRY" target="ARG">
      <data key="d0">589853</data>
    </edge>
    <edge source="PRY" target="BOL">
      <data key="d0">70713</data>
    </edge>
    <edge source="PRY" target="BRA">
      <data key="d0">1322049</data>
    </edge>
    <edge source="PRY" target="URY">
      <data key="d0">60734</data>
    </edge>
    <edge source="PER" target="BOL">
      <data key="d0">464292</data>
    </edge>
    <edge source="PER" target="CHL">
      <data key="d0">318404</data>
    </edge>
    <edge source="PER" target="COL">
      <data key="d0">775876</data>
    </edge>
    <edge source="PER" target="CRI">
      <data key="d0">93940</data>
    </edge>
    <edge source="PER" target="ECU">
      <data key="d0">477768</data>
    </edge>
    <edge source="PER" target="FIN">
      <data key="d0">77147</data>
    </edge>
    <edge source="PER" target="DEU">
      <data key="d0">59695</data>
    </edge>
    <edge source="PER" target="GTM">
      <data key="d0">386833</data>
    </edge>
    <edge source="PER" target="JPN">
      <data key="d0">34059</data>
    </edge>
    <edge source="PER" target="NLD">
      <data key="d0">47387</data>
    </edge>
    <edge source="PER" target="PAN">
      <data key="d0">634229</data>
    </edge>
    <edge source="PER" target="GBR">
      <data key="d0">158201</data>
    </edge>
    <edge source="PER" target="USA">
      <data key="d0">177290</data>
    </edge>
    <edge source="PHL" target="ARG">
      <data key="d0">102456</data>
    </edge>
    <edge source="PHL" target="AUS">
      <data key="d0">193145</data>
    </edge>
    <edge source="PHL" target="BEL">
      <data key="d0">60212</data>
    </edge>
    <edge source="PHL" target="CAN">
      <data key="d0">27784</data>
    </edge>
    <edge source="PHL" target="LKA">
      <data key="d0">86128</data>
    </edge>
    <edge source="PHL" target="CHN">
      <data key="d0">2575449</data>
    </edge>
    <edge source="PHL" target="CRI">
      <data key="d0">59400</data>
    </edge>
    <edge source="PHL" target="CZE">
      <data key="d0">35733</data>
    </edge>
    <edge source="PHL" target="FIN">
      <data key="d0">11288</data>
    </edge>
    <edge source="PHL" target="DEU">
      <data key="d0">24516</data>
    </edge>
    <edge source="PHL" target="HKG">
      <data key="d0">14110313</data>
    </edge>
    <edge source="PHL" target="IDN">
      <data key="d0">425868</data>
    </edge>
    <edge source="PHL" target="IRL">
      <data key="d0">69823</data>
    </edge>
    <edge source="PHL" target="ISR">
      <data key="d0">46288</data>
    </edge>
    <edge source="PHL" target="JPN">
      <data key="d0">8912640</data>
    </edge>
    <edge source="PHL" target="KOR">
      <data key="d0">4107278</data>
    </edge>
    <edge source="PHL" target="LBN">
      <data key="d0">11940</data>
    </edge>
    <edge source="PHL" target="MYS">
      <data key="d0">2188238</data>
    </edge>
    <edge source="PHL" target="NLD">
      <data key="d0">114750</data>
    </edge>
    <edge source="PHL" target="NZL">
      <data key="d0">91408</data>
    </edge>
    <edge source="PHL" target="PAK">
      <data key="d0">826140</data>
    </edge>
    <edge source="PHL" target="RUS">
      <data key="d0">10546</data>
    </edge>
    <edge source="PHL" target="SAU">
      <data key="d0">29724</data>
    </edge>
    <edge source="PHL" target="IND">
      <data key="d0">120666</data>
    </edge>
    <edge source="PHL" target="SGP">
      <data key="d0">1432650</data>
    </edge>
    <edge source="PHL" target="VNM">
      <data key="d0">981070</data>
    </edge>
    <edge source="PHL" target="ZAF">
      <data key="d0">769432</data>
    </edge>
    <edge source="PHL" target="ESP">
      <data key="d0">25189</data>
    </edge>
    <edge source="PHL" target="SWE">
      <data key="d0">63134</data>
    </edge>
    <edge source="PHL" target="THA">
      <data key="d0">2081366</data>
    </edge>
    <edge source="PHL" target="ARE">
      <data key="d0">22479</data>
    </edge>
    <edge source="PHL" target="TUN">
      <data key="d0">87528</data>
    </edge>
    <edge source="PHL" target="TUR">
      <data key="d0">71384</data>
    </edge>
    <edge source="PHL" target="EGY">
      <data key="d0">708388</data>
    </edge>
    <edge source="PHL" target="GBR">
      <data key="d0">247847</data>
    </edge>
    <edge source="PHL" target="USA">
      <data key="d0">1945900</data>
    </edge>
    <edge source="SAU" target="AUS">
      <data key="d0">53867</data>
    </edge>
    <edge source="SAU" target="BEL">
      <data key="d0">1200535</data>
    </edge>
    <edge source="SAU" target="FRA">
      <data key="d0">184800</data>
    </edge>
    <edge source="SAU" target="DEU">
      <data key="d0">243200</data>
    </edge>
    <edge source="SAU" target="ITA">
      <data key="d0">46933</data>
    </edge>
    <edge source="SAU" target="JOR">
      <data key="d0">1234935</data>
    </edge>
    <edge source="SAU" target="LBN">
      <data key="d0">669868</data>
    </edge>
    <edge source="SAU" target="OMN">
      <data key="d0">883734</data>
    </edge>
    <edge source="SAU" target="PAK">
      <data key="d0">131200</data>
    </edge>
    <edge source="SAU" target="SGP">
      <data key="d0">55200</data>
    </edge>
    <edge source="SAU" target="ESP">
      <data key="d0">212267</data>
    </edge>
    <edge source="SAU" target="ARE">
      <data key="d0">13573617</data>
    </edge>
    <edge source="SAU" target="TUN">
      <data key="d0">64533</data>
    </edge>
    <edge source="SAU" target="TUR">
      <data key="d0">129600</data>
    </edge>
    <edge source="SAU" target="EGY">
      <data key="d0">4721606</data>
    </edge>
    <edge source="SAU" target="GBR">
      <data key="d0">736534</data>
    </edge>
    <edge source="SAU" target="USA">
      <data key="d0">294934</data>
    </edge>
    <edge source="ZAF" target="ARG">
      <data key="d0">116658</data>
    </edge>
    <edge source="ZAF" target="AUS">
      <data key="d0">700241</data>
    </edge>
    <edge source="ZAF" target="BEL">
      <data key="d0">96874</data>
    </edge>
    <edge source="ZAF" target="BRA">
      <data key="d0">287761</data>
    </edge>
    <edge source="ZAF" target="CMR">
      <data key="d0">91773</data>
    </edge>
    <edge source="ZAF" target="CAN">
      <data key="d0">156086</data>
    </edge>
    <edge source="ZAF" target="LKA">
      <data key="d0">77306</data>
    </edge>
    <edge source="ZAF" target="CHL">
      <data key="d0">119012</data>
    </edge>
    <edge source="ZAF" target="CHN">
      <data key="d0">38570</data>
    </edge>
    <edge source="ZAF" target="COL">
      <data key="d0">71642</data>
    </edge>
    <edge source="ZAF" target="DNK">
      <data key="d0">76815</data>
    </edge>
    <edge source="ZAF" target="FRA">
      <data key="d0">124282</data>
    </edge>
    <edge source="ZAF" target="DEU">
      <data key="d0">898897</data>
    </edge>
    <edge source="ZAF" target="GHA">
      <data key="d0">1010504</data>
    </edge>
    <edge source="ZAF" target="GRC">
      <data key="d0">26856</data>
    </edge>
    <edge source="ZAF" target="HKG">
      <data key="d0">108323</data>
    </edge>
    <edge source="ZAF" target="IRL">
      <data key="d0">306358</data>
    </edge>
    <edge source="ZAF" target="ISR">
      <data key="d0">403238</data>
    </edge>
    <edge source="ZAF" target="ITA">
      <data key="d0">283847</data>
    </edge>
    <edge source="ZAF" target="CIV">
      <data key="d0">40321</data>
    </edge>
    <edge source="ZAF" target="JAM">
      <data key="d0">61986</data>
    </edge>
    <edge source="ZAF" target="JPN">
      <data key="d0">16674</data>
    </edge>
    <edge source="ZAF" target="JOR">
      <data key="d0">31350</data>
    </edge>
    <edge source="ZAF" target="KOR">
      <data key="d0">301764</data>
    </edge>
    <edge source="ZAF" target="MDG">
      <data key="d0">99153</data>
    </edge>
    <edge source="ZAF" target="MWI">
      <data key="d0">2182322</data>
    </edge>
    <edge source="ZAF" target="MYS">
      <data key="d0">177291</data>
    </edge>
    <edge source="ZAF" target="MUS">
      <data key="d0">996093</data>
    </edge>
    <edge source="ZAF" target="MAR">
      <data key="d0">74270</data>
    </edge>
    <edge source="ZAF" target="MOZ">
      <data key="d0">4108063</data>
    </edge>
    <edge source="ZAF" target="NLD">
      <data key="d0">3145831</data>
    </edge>
    <edge source="ZAF" target="NZL">
      <data key="d0">96564</data>
    </edge>
    <edge source="ZAF" target="PAK">
      <data key="d0">61557</data>
    </edge>
    <edge source="ZAF" target="PER">
      <data key="d0">34881</data>
    </edge>
    <edge source="ZAF" target="SAU">
      <data key="d0">34099</data>
    </edge>
    <edge source="ZAF" target="SEN">
      <data key="d0">17453</data>
    </edge>
    <edge source="ZAF" target="IND">
      <data key="d0">18660</data>
    </edge>
    <edge source="ZAF" target="SGP">
      <data key="d0">323578</data>
    </edge>
    <edge source="ZAF" target="ZWE">
      <data key="d0">7129691</data>
    </edge>
    <edge source="ZAF" target="ESP">
      <data key="d0">33747</data>
    </edge>
    <edge source="ZAF" target="SWE">
      <data key="d0">75299</data>
    </edge>
    <edge source="ZAF" target="CHE">
      <data key="d0">97641</data>
    </edge>
    <edge source="ZAF" target="THA">
      <data key="d0">201780</data>
    </edge>
    <edge source="ZAF" target="ARE">
      <data key="d0">164858</data>
    </edge>
    <edge source="ZAF" target="UGA">
      <data key="d0">339146</data>
    </edge>
    <edge source="ZAF" target="EGY">
      <data key="d0">95935</data>
    </edge>
    <edge source="ZAF" target="GBR">
      <data key="d0">1530181</data>
    </edge>
    <edge source="ZAF" target="TZA">
      <data key="d0">1204734</data>
    </edge>
    <edge source="ZAF" target="USA">
      <data key="d0">1137397</data>
    </edge>
    <edge source="ZAF" target="URY">
      <data key="d0">14791</data>
    </edge>
    <edge source="ARE" target="DZA">
      <data key="d0">255486</data>
    </edge>
    <edge source="ARE" target="AZE">
      <data key="d0">36494</data>
    </edge>
    <edge source="ARE" target="AUS">
      <data key="d0">46396</data>
    </edge>
    <edge source="ARE" target="ARM">
      <data key="d0">58867</data>
    </edge>
    <edge source="ARE" target="BEL">
      <data key="d0">13812</data>
    </edge>
    <edge source="ARE" target="KHM">
      <data key="d0">17261</data>
    </edge>
    <edge source="ARE" target="LKA">
      <data key="d0">92496</data>
    </edge>
    <edge source="ARE" target="ETH">
      <data key="d0">53801</data>
    </edge>
    <edge source="ARE" target="FIN">
      <data key="d0">14018</data>
    </edge>
    <edge source="ARE" target="GMB">
      <data key="d0">47651</data>
    </edge>
    <edge source="ARE" target="DEU">
      <data key="d0">24986</data>
    </edge>
    <edge source="ARE" target="HKG">
      <data key="d0">219980</data>
    </edge>
    <edge source="ARE" target="IDN">
      <data key="d0">32381</data>
    </edge>
    <edge source="ARE" target="IRL">
      <data key="d0">40112</data>
    </edge>
    <edge source="ARE" target="JAM">
      <data key="d0">87932</data>
    </edge>
    <edge source="ARE" target="KAZ">
      <data key="d0">121355</data>
    </edge>
    <edge source="ARE" target="JOR">
      <data key="d0">414430</data>
    </edge>
    <edge source="ARE" target="KOR">
      <data key="d0">117565</data>
    </edge>
    <edge source="ARE" target="LBN">
      <data key="d0">132637</data>
    </edge>
    <edge source="ARE" target="MUS">
      <data key="d0">35820</data>
    </edge>
    <edge source="ARE" target="MOZ">
      <data key="d0">34855</data>
    </edge>
    <edge source="ARE" target="OMN">
      <data key="d0">85475</data>
    </edge>
    <edge source="ARE" target="NLD">
      <data key="d0">263969</data>
    </edge>
    <edge source="ARE" target="PAK">
      <data key="d0">742527</data>
    </edge>
    <edge source="ARE" target="PAN">
      <data key="d0">12823</data>
    </edge>
    <edge source="ARE" target="ROU">
      <data key="d0">69301</data>
    </edge>
    <edge source="ARE" target="RUS">
      <data key="d0">194460</data>
    </edge>
    <edge source="ARE" target="SAU">
      <data key="d0">874122</data>
    </edge>
    <edge source="ARE" target="IND">
      <data key="d0">446857</data>
    </edge>
    <edge source="ARE" target="SGP">
      <data key="d0">67083</data>
    </edge>
    <edge source="ARE" target="TUR">
      <data key="d0">122969</data>
    </edge>
    <edge source="ARE" target="UGA">
      <data key="d0">25412</data>
    </edge>
    <edge source="ARE" target="EGY">
      <data key="d0">1443412</data>
    </edge>
    <edge source="ARE" target="GBR">
      <data key="d0">784678</data>
    </edge>
    <edge source="ARE" target="TZA">
      <data key="d0">188411</data>
    </edge>
    <edge source="ARE" target="USA">
      <data key="d0">138671</data>
    </edge>
    <edge source="EGY" target="CHN">
      <data key="d0">32028</data>
    </edge>
    <edge source="EGY" target="FRA">
      <data key="d0">47326</data>
    </edge>
    <edge source="EGY" target="PSE">
      <data key="d0">14510</data>
    </edge>
    <edge source="EGY" target="GRC">
      <data key="d0">29003</data>
    </edge>
    <edge source="EGY" target="ITA">
      <data key="d0">67763</data>
    </edge>
    <edge source="EGY" target="CIV">
      <data key="d0">118776</data>
    </edge>
    <edge source="EGY" target="LBN">
      <data key="d0">31806</data>
    </edge>
    <edge source="EGY" target="LTU">
      <data key="d0">39538</data>
    </edge>
    <edge source="EGY" target="MAR">
      <data key="d0">56673</data>
    </edge>
    <edge source="EGY" target="NOR">
      <data key="d0">31871</data>
    </edge>
    <edge source="EGY" target="ROU">
      <data key="d0">375385</data>
    </edge>
    <edge source="EGY" target="SAU">
      <data key="d0">2472374</data>
    </edge>
    <edge source="EGY" target="ARE">
      <data key="d0">67701</data>
    </edge>
    <edge source="EGY" target="TUR">
      <data key="d0">30205</data>
    </edge>
    <edge source="USA" target="ALB">
      <data key="d0">12989</data>
    </edge>
    <edge source="USA" target="DZA">
      <data key="d0">2479593</data>
    </edge>
    <edge source="USA" target="AZE">
      <data key="d0">27313</data>
    </edge>
    <edge source="USA" target="ARG">
      <data key="d0">51717625</data>
    </edge>
    <edge source="USA" target="AUS">
      <data key="d0">142046078</data>
    </edge>
    <edge source="USA" target="AUT">
      <data key="d0">6436484</data>
    </edge>
    <edge source="USA" target="ARM">
      <data key="d0">13876</data>
    </edge>
    <edge source="USA" target="BEL">
      <data key="d0">118745454</data>
    </edge>
    <edge source="USA" target="BOL">
      <data key="d0">1777535</data>
    </edge>
    <edge source="USA" target="BWA">
      <data key="d0">24919</data>
    </edge>
    <edge source="USA" target="BRA">
      <data key="d0">145014454</data>
    </edge>
    <edge source="USA" target="BGR">
      <data key="d0">277836</data>
    </edge>
    <edge source="USA" target="CMR">
      <data key="d0">174501</data>
    </edge>
    <edge source="USA" target="CAN">
      <data key="d0">1717236284</data>
    </edge>
    <edge source="USA" target="LKA">
      <data key="d0">367933</data>
    </edge>
    <edge source="USA" target="CHL">
      <data key="d0">30351959</data>
    </edge>
    <edge source="USA" target="CHN">
      <data key="d0">101313499</data>
    </edge>
    <edge source="USA" target="COL">
      <data key="d0">29535488</data>
    </edge>
    <edge source="USA" target="CRI">
      <data key="d0">57531379</data>
    </edge>
    <edge source="USA" target="HRV">
      <data key="d0">72316</data>
    </edge>
    <edge source="USA" target="CZE">
      <data key="d0">2990618</data>
    </edge>
    <edge source="USA" target="BEN">
      <data key="d0">49020</data>
    </edge>
    <edge source="USA" target="DNK">
      <data key="d0">7696869</data>
    </edge>
    <edge source="USA" target="ECU">
      <data key="d0">3460167</data>
    </edge>
    <edge source="USA" target="SLV">
      <data key="d0">8722405</data>
    </edge>
    <edge source="USA" target="ETH">
      <data key="d0">116298</data>
    </edge>
    <edge source="USA" target="EST">
      <data key="d0">235347</data>
    </edge>
    <edge source="USA" target="FIN">
      <data key="d0">8816803</data>
    </edge>
    <edge source="USA" target="FRA">
      <data key="d0">185667841</data>
    </edge>
    <edge source="USA" target="GEO">
      <data key="d0">136390</data>
    </edge>
    <edge source="USA" target="DEU">
      <data key="d0">229473581</data>
    </edge>
    <edge source="USA" target="GHA">
      <data key="d0">609571</data>
    </edge>
    <edge source="USA" target="GRC">
      <data key="d0">2642986</data>
    </edge>
    <edge source="USA" target="GTM">
      <data key="d0">10363793</data>
    </edge>
    <edge source="USA" target="HND">
      <data key="d0">12153537</data>
    </edge>
    <edge source="USA" target="HKG">
      <data key="d0">127708838</data>
    </edge>
    <edge source="USA" target="HUN">
      <data key="d0">1681845</data>
    </edge>
    <edge source="USA" target="IDN">
      <data key="d0">6908637</data>
    </edge>
    <edge source="USA" target="IRL">
      <data key="d0">40963904</data>
    </edge>
    <edge source="USA" target="ISR">
      <data key="d0">19019623</data>
    </edge>
    <edge source="USA" target="ITA">
      <data key="d0">58093427</data>
    </edge>
    <edge source="USA" target="CIV">
      <data key="d0">140327</data>
    </edge>
    <edge source="USA" target="JAM">
      <data key="d0">12257504</data>
    </edge>
    <edge source="USA" target="JPN">
      <data key="d0">260238529</data>
    </edge>
    <edge source="USA" target="KAZ">
      <data key="d0">3405154</data>
    </edge>
    <edge source="USA" target="JOR">
      <data key="d0">1161925</data>
    </edge>
    <edge source="USA" target="KOR">
      <data key="d0">128161372</data>
    </edge>
    <edge source="USA" target="KGZ">
      <data key="d0">13330</data>
    </edge>
    <edge source="USA" target="LBN">
      <data key="d0">4021742</data>
    </edge>
    <edge source="USA" target="LVA">
      <data key="d0">792287</data>
    </edge>
    <edge source="USA" target="LTU">
      <data key="d0">427558</data>
    </edge>
    <edge source="USA" target="MYS">
      <data key="d0">50512379</data>
    </edge>
    <edge source="USA" target="MUS">
      <data key="d0">149042</data>
    </edge>
    <edge source="USA" target="MEX">
      <data key="d0">1362179988</data>
    </edge>
    <edge source="USA" target="MAR">
      <data key="d0">667376</data>
    </edge>
    <edge source="USA" target="MOZ">
      <data key="d0">28319</data>
    </edge>
    <edge source="USA" target="OMN">
      <data key="d0">880070</data>
    </edge>
    <edge source="USA" target="NAM">
      <data key="d0">12373</data>
    </edge>
    <edge source="USA" target="NLD">
      <data key="d0">162040096</data>
    </edge>
    <edge source="USA" target="NZL">
      <data key="d0">17394462</data>
    </edge>
    <edge source="USA" target="NIC">
      <data key="d0">1196575</data>
    </edge>
    <edge source="USA" target="NER">
      <data key="d0">775418</data>
    </edge>
    <edge source="USA" target="NOR">
      <data key="d0">25176508</data>
    </edge>
    <edge source="USA" target="PAK">
      <data key="d0">1855945</data>
    </edge>
    <edge source="USA" target="PAN">
      <data key="d0">8985404</data>
    </edge>
    <edge source="USA" target="PRY">
      <data key="d0">787261</data>
    </edge>
    <edge source="USA" target="PER">
      <data key="d0">27112791</data>
    </edge>
    <edge source="USA" target="PHL">
      <data key="d0">44299310</data>
    </edge>
    <edge source="USA" target="POL">
      <data key="d0">7112821</data>
    </edge>
    <edge source="USA" target="PRT">
      <data key="d0">1077444</data>
    </edge>
    <edge source="USA" target="ROU">
      <data key="d0">322168</data>
    </edge>
    <edge source="USA" target="RUS">
      <data key="d0">26396566</data>
    </edge>
    <edge source="USA" target="SAU">
      <data key="d0">25653768</data>
    </edge>
    <edge source="USA" target="SEN">
      <data key="d0">350379</data>
    </edge>
    <edge source="USA" target="IND">
      <data key="d0">14843599</data>
    </edge>
    <edge source="USA" target="SGP">
      <data key="d0">126650929</data>
    </edge>
    <edge source="USA" target="SVK">
      <data key="d0">970441</data>
    </edge>
    <edge source="USA" target="VNM">
      <data key="d0">1215386</data>
    </edge>
    <edge source="USA" target="SVN">
      <data key="d0">288565</data>
    </edge>
    <edge source="USA" target="ZAF">
      <data key="d0">25467944</data>
    </edge>
    <edge source="USA" target="ZWE">
      <data key="d0">206162</data>
    </edge>
    <edge source="USA" target="ESP">
      <data key="d0">36635419</data>
    </edge>
    <edge source="USA" target="SWE">
      <data key="d0">17848977</data>
    </edge>
    <edge source="USA" target="CHE">
      <data key="d0">17837470</data>
    </edge>
    <edge source="USA" target="THA">
      <data key="d0">44547239</data>
    </edge>
    <edge source="USA" target="ARE">
      <data key="d0">9488069</data>
    </edge>
    <edge source="USA" target="TUN">
      <data key="d0">810015</data>
    </edge>
    <edge source="USA" target="TUR">
      <data key="d0">5065902</data>
    </edge>
    <edge source="USA" target="UGA">
      <data key="d0">84579</data>
    </edge>
    <edge source="USA" target="UKR">
      <data key="d0">1103522</data>
    </edge>
    <edge source="USA" target="MKD">
      <data key="d0">115888</data>
    </edge>
    <edge source="USA" target="EGY">
      <data key="d0">22690890</data>
    </edge>
    <edge source="USA" target="GBR">
      <data key="d0">273683116</data>
    </edge>
    <edge source="USA" target="TZA">
      <data key="d0">125473</data>
    </edge>
    <edge source="USA" target="URY">
      <data key="d0">2867211</data>
    </edge>
    <edge source="URY" target="ARG">
      <data key="d0">8293432</data>
    </edge>
    <edge source="URY" target="BOL">
      <data key="d0">249903</data>
    </edge>
    <edge source="URY" target="BRA">
      <data key="d0">4707768</data>
    </edge>
    <edge source="URY" target="CHL">
      <data key="d0">1358648</data>
    </edge>
    <edge source="URY" target="SLV">
      <data key="d0">21454</data>
    </edge>
    <edge source="URY" target="PAN">
      <data key="d0">40902</data>
    </edge>
    <edge source="URY" target="PRY">
      <data key="d0">81835</data>
    </edge>
    <edge source="URY" target="PER">
      <data key="d0">50492</data>
    </edge>
    <edge source="AUS" target="AZE">
      <data key="d0">36139</data>
    </edge>
    <edge source="AUS" target="AUT">
      <data key="d0">36820</data>
    </edge>
    <edge source="AUS" target="BEL">
      <data key="d0">178543</data>
    </edge>
    <edge source="AUS" target="BRA">
      <data key="d0">2996498</data>
    </edge>
    <edge source="AUS" target="KHM">
      <data key="d0">21477</data>
    </edge>
    <edge source="AUS" target="CAN">
      <data key="d0">865060</data>
    </edge>
    <edge source="AUS" target="LKA">
      <data key="d0">75193</data>
    </edge>
    <edge source="AUS" target="CHL">
      <data key="d0">110117</data>
    </edge>
    <edge source="AUS" target="CHN">
      <data key="d0">18785055</data>
    </edge>
    <edge source="AUS" target="HRV">
      <data key="d0">12921</data>
    </edge>
    <edge source="AUS" target="CZE">
      <data key="d0">25141</data>
    </edge>
    <edge source="AUS" target="FRA">
      <data key="d0">156917</data>
    </edge>
    <edge source="AUS" target="DEU">
      <data key="d0">217206</data>
    </edge>
    <edge source="AUS" target="GRC">
      <data key="d0">51821</data>
    </edge>
    <edge source="AUS" target="HKG">
      <data key="d0">6704796</data>
    </edge>
    <edge source="AUS" target="IDN">
      <data key="d0">4499159</data>
    </edge>
    <edge source="AUS" target="IRL">
      <data key="d0">1157838</data>
    </edge>
    <edge source="AUS" target="ISR">
      <data key="d0">170252</data>
    </edge>
    <edge source="AUS" target="ITA">
      <data key="d0">504427</data>
    </edge>
    <edge source="AUS" target="JPN">
      <data key="d0">3936614</data>
    </edge>
    <edge source="AUS" target="JOR">
      <data key="d0">1312638</data>
    </edge>
    <edge source="AUS" target="KOR">
      <data key="d0">900458</data>
    </edge>
    <edge source="AUS" target="LBN">
      <data key="d0">86387</data>
    </edge>
    <edge source="AUS" target="MYS">
      <data key="d0">2267173</data>
    </edge>
    <edge source="AUS" target="MUS">
      <data key="d0">291206</data>
    </edge>
    <edge source="AUS" target="MEX">
      <data key="d0">81275</data>
    </edge>
    <edge source="AUS" target="OMN">
      <data key="d0">116618</data>
    </edge>
    <edge source="AUS" target="NLD">
      <data key="d0">1850285</data>
    </edge>
    <edge source="AUS" target="NZL">
      <data key="d0">34576603</data>
    </edge>
    <edge source="AUS" target="PAK">
      <data key="d0">18425</data>
    </edge>
    <edge source="AUS" target="PER">
      <data key="d0">37749</data>
    </edge>
    <edge source="AUS" target="PHL">
      <data key="d0">1399058</data>
    </edge>
    <edge source="AUS" target="POL">
      <data key="d0">15844</data>
    </edge>
    <edge source="AUS" target="PRT">
      <data key="d0">82343</data>
    </edge>
    <edge source="AUS" target="ROU">
      <data key="d0">15938</data>
    </edge>
    <edge source="AUS" target="SAU">
      <data key="d0">627799</data>
    </edge>
    <edge source="AUS" target="IND">
      <data key="d0">645614</data>
    </edge>
    <edge source="AUS" target="SGP">
      <data key="d0">4282752</data>
    </edge>
    <edge source="AUS" target="VNM">
      <data key="d0">2259489</data>
    </edge>
    <edge source="AUS" target="ZAF">
      <data key="d0">472750</data>
    </edge>
    <edge source="AUS" target="ESP">
      <data key="d0">393316</data>
    </edge>
    <edge source="AUS" target="SWE">
      <data key="d0">78501</data>
    </edge>
    <edge source="AUS" target="CHE">
      <data key="d0">206801</data>
    </edge>
    <edge source="AUS" target="THA">
      <data key="d0">1445178</data>
    </edge>
    <edge source="AUS" target="ARE">
      <data key="d0">1492177</data>
    </edge>
    <edge source="AUS" target="TUR">
      <data key="d0">39239</data>
    </edge>
    <edge source="AUS" target="EGY">
      <data key="d0">313886</data>
    </edge>
    <edge source="AUS" target="GBR">
      <data key="d0">4037974</data>
    </edge>
    <edge source="AUS" target="TZA">
      <data key="d0">265530</data>
    </edge>
    <edge source="AUS" target="USA">
      <data key="d0">7502831</data>
    </edge>
    <edge source="AUT" target="ALB">
      <data key="d0">20140</data>
    </edge>
    <edge source="AUT" target="DZA">
      <data key="d0">177048</data>
    </edge>
    <edge source="AUT" target="AZE">
      <data key="d0">100970</data>
    </edge>
    <edge source="AUT" target="ARG">
      <data key="d0">193843</data>
    </edge>
    <edge source="AUT" target="AUS">
      <data key="d0">3555012</data>
    </edge>
    <edge source="AUT" target="ARM">
      <data key="d0">56607</data>
    </edge>
    <edge source="AUT" target="BEL">
      <data key="d0">11123314</data>
    </edge>
    <edge source="AUT" target="BOL">
      <data key="d0">25694</data>
    </edge>
    <edge source="AUT" target="BRA">
      <data key="d0">1233180</data>
    </edge>
    <edge source="AUT" target="BGR">
      <data key="d0">5106826</data>
    </edge>
    <edge source="AUT" target="BDI">
      <data key="d0">15992</data>
    </edge>
    <edge source="AUT" target="BLR">
      <data key="d0">140983</data>
    </edge>
    <edge source="AUT" target="CAN">
      <data key="d0">1492530</data>
    </edge>
    <edge source="AUT" target="LKA">
      <data key="d0">815385</data>
    </edge>
    <edge source="AUT" target="CHL">
      <data key="d0">276880</data>
    </edge>
    <edge source="AUT" target="CHN">
      <data key="d0">1994701</data>
    </edge>
    <edge source="AUT" target="COL">
      <data key="d0">173301</data>
    </edge>
    <edge source="AUT" target="CRI">
      <data key="d0">58213</data>
    </edge>
    <edge source="AUT" target="HRV">
      <data key="d0">10468718</data>
    </edge>
    <edge source="AUT" target="CZE">
      <data key="d0">34529186</data>
    </edge>
    <edge source="AUT" target="DNK">
      <data key="d0">23924102</data>
    </edge>
    <edge source="AUT" target="ECU">
      <data key="d0">116961</data>
    </edge>
    <edge source="AUT" target="EST">
      <data key="d0">472195</data>
    </edge>
    <edge source="AUT" target="FIN">
      <data key="d0">4727772</data>
    </edge>
    <edge source="AUT" target="FRA">
      <data key="d0">50553505</data>
    </edge>
    <edge source="AUT" target="GEO">
      <data key="d0">202140</data>
    </edge>
    <edge source="AUT" target="DEU">
      <data key="d0">255387249</data>
    </edge>
    <edge source="AUT" target="GRC">
      <data key="d0">2529191</data>
    </edge>
    <edge source="AUT" target="HKG">
      <data key="d0">3862872</data>
    </edge>
    <edge source="AUT" target="HUN">
      <data key="d0">31631312</data>
    </edge>
    <edge source="AUT" target="IDN">
      <data key="d0">1212304</data>
    </edge>
    <edge source="AUT" target="IRL">
      <data key="d0">2235048</data>
    </edge>
    <edge source="AUT" target="ISR">
      <data key="d0">1681756</data>
    </edge>
    <edge source="AUT" target="ITA">
      <data key="d0">55536879</data>
    </edge>
    <edge source="AUT" target="JPN">
      <data key="d0">6169582</data>
    </edge>
    <edge source="AUT" target="KAZ">
      <data key="d0">1802330</data>
    </edge>
    <edge source="AUT" target="JOR">
      <data key="d0">356505</data>
    </edge>
    <edge source="AUT" target="KOR">
      <data key="d0">4395489</data>
    </edge>
    <edge source="AUT" target="KGZ">
      <data key="d0">191300</data>
    </edge>
    <edge source="AUT" target="LBN">
      <data key="d0">202742</data>
    </edge>
    <edge source="AUT" target="LVA">
      <data key="d0">658878</data>
    </edge>
    <edge source="AUT" target="LTU">
      <data key="d0">435059</data>
    </edge>
    <edge source="AUT" target="MYS">
      <data key="d0">1030037</data>
    </edge>
    <edge source="AUT" target="MUS">
      <data key="d0">31315</data>
    </edge>
    <edge source="AUT" target="MEX">
      <data key="d0">476812</data>
    </edge>
    <edge source="AUT" target="MDA">
      <data key="d0">67112</data>
    </edge>
    <edge source="AUT" target="MAR">
      <data key="d0">66644</data>
    </edge>
    <edge source="AUT" target="OMN">
      <data key="d0">73134</data>
    </edge>
    <edge source="AUT" target="NLD">
      <data key="d0">35155879</data>
    </edge>
    <edge source="AUT" target="NZL">
      <data key="d0">1445156</data>
    </edge>
    <edge source="AUT" target="NOR">
      <data key="d0">3712857</data>
    </edge>
    <edge source="AUT" target="PAK">
      <data key="d0">1027427</data>
    </edge>
    <edge source="AUT" target="PRY">
      <data key="d0">14787</data>
    </edge>
    <edge source="AUT" target="PER">
      <data key="d0">37537</data>
    </edge>
    <edge source="AUT" target="PHL">
      <data key="d0">266576</data>
    </edge>
    <edge source="AUT" target="POL">
      <data key="d0">18583821</data>
    </edge>
    <edge source="AUT" target="PRT">
      <data key="d0">2553614</data>
    </edge>
    <edge source="AUT" target="ROU">
      <data key="d0">7125682</data>
    </edge>
    <edge source="AUT" target="RUS">
      <data key="d0">6137398</data>
    </edge>
    <edge source="AUT" target="SAU">
      <data key="d0">493607</data>
    </edge>
    <edge source="AUT" target="SEN">
      <data key="d0">17531</data>
    </edge>
    <edge source="AUT" target="IND">
      <data key="d0">1762183</data>
    </edge>
    <edge source="AUT" target="SGP">
      <data key="d0">6626053</data>
    </edge>
    <edge source="AUT" target="SVK">
      <data key="d0">15397760</data>
    </edge>
    <edge source="AUT" target="VNM">
      <data key="d0">50853</data>
    </edge>
    <edge source="AUT" target="SVN">
      <data key="d0">23190885</data>
    </edge>
    <edge source="AUT" target="ZAF">
      <data key="d0">1712401</data>
    </edge>
    <edge source="AUT" target="ESP">
      <data key="d0">27312972</data>
    </edge>
    <edge source="AUT" target="SWE">
      <data key="d0">12243615</data>
    </edge>
    <edge source="AUT" target="CHE">
      <data key="d0">61621550</data>
    </edge>
    <edge source="AUT" target="THA">
      <data key="d0">390295</data>
    </edge>
    <edge source="AUT" target="ARE">
      <data key="d0">810968</data>
    </edge>
    <edge source="AUT" target="TUN">
      <data key="d0">689658</data>
    </edge>
    <edge source="AUT" target="TUR">
      <data key="d0">3937479</data>
    </edge>
    <edge source="AUT" target="UGA">
      <data key="d0">43225</data>
    </edge>
    <edge source="AUT" target="UKR">
      <data key="d0">6249073</data>
    </edge>
    <edge source="AUT" target="MKD">
      <data key="d0">810299</data>
    </edge>
    <edge source="AUT" target="EGY">
      <data key="d0">1118159</data>
    </edge>
    <edge source="AUT" target="GBR">
      <data key="d0">41322919</data>
    </edge>
    <edge source="AUT" target="USA">
      <data key="d0">15183977</data>
    </edge>
    <edge source="AUT" target="URY">
      <data key="d0">85914</data>
    </edge>
    <edge source="AUT" target="SRB">
      <data key="d0">4268156</data>
    </edge>
    <edge source="LKA" target="BEL">
      <data key="d0">39856</data>
    </edge>
    <edge source="LKA" target="CHN">
      <data key="d0">11610</data>
    </edge>
    <edge source="LKA" target="DNK">
      <data key="d0">16984</data>
    </edge>
    <edge source="LKA" target="DEU">
      <data key="d0">21494</data>
    </edge>
    <edge source="LKA" target="IDN">
      <data key="d0">10547</data>
    </edge>
    <edge source="LKA" target="JPN">
      <data key="d0">16542</data>
    </edge>
    <edge source="LKA" target="NLD">
      <data key="d0">63554</data>
    </edge>
    <edge source="LKA" target="NZL">
      <data key="d0">22484</data>
    </edge>
    <edge source="LKA" target="IND">
      <data key="d0">16816</data>
    </edge>
    <edge source="LKA" target="ARE">
      <data key="d0">19902</data>
    </edge>
    <edge source="LKA" target="GBR">
      <data key="d0">103701</data>
    </edge>
    <edge source="CHN" target="DZA">
      <data key="d0">943187</data>
    </edge>
    <edge source="CHN" target="AZE">
      <data key="d0">10500</data>
    </edge>
    <edge source="CHN" target="ARG">
      <data key="d0">2067295</data>
    </edge>
    <edge source="CHN" target="AUS">
      <data key="d0">10280752</data>
    </edge>
    <edge source="CHN" target="AUT">
      <data key="d0">114417</data>
    </edge>
    <edge source="CHN" target="BEL">
      <data key="d0">1435737</data>
    </edge>
    <edge source="CHN" target="BOL">
      <data key="d0">14635</data>
    </edge>
    <edge source="CHN" target="BRA">
      <data key="d0">3452772</data>
    </edge>
    <edge source="CHN" target="BGR">
      <data key="d0">10072</data>
    </edge>
    <edge source="CHN" target="BLR">
      <data key="d0">786407</data>
    </edge>
    <edge source="CHN" target="KHM">
      <data key="d0">147748</data>
    </edge>
    <edge source="CHN" target="CMR">
      <data key="d0">22730</data>
    </edge>
    <edge source="CHN" target="CAN">
      <data key="d0">2645285</data>
    </edge>
    <edge source="CHN" target="LKA">
      <data key="d0">369254</data>
    </edge>
    <edge source="CHN" target="CHL">
      <data key="d0">1172149</data>
    </edge>
    <edge source="CHN" target="COL">
      <data key="d0">397637</data>
    </edge>
    <edge source="CHN" target="CRI">
      <data key="d0">106893</data>
    </edge>
    <edge source="CHN" target="CZE">
      <data key="d0">40463</data>
    </edge>
    <edge source="CHN" target="BEN">
      <data key="d0">301838</data>
    </edge>
    <edge source="CHN" target="DNK">
      <data key="d0">307265</data>
    </edge>
    <edge source="CHN" target="ECU">
      <data key="d0">499449</data>
    </edge>
    <edge source="CHN" target="SLV">
      <data key="d0">196537</data>
    </edge>
    <edge source="CHN" target="ETH">
      <data key="d0">32500</data>
    </edge>
    <edge source="CHN" target="EST">
      <data key="d0">21922</data>
    </edge>
    <edge source="CHN" target="FIN">
      <data key="d0">1163152</data>
    </edge>
    <edge source="CHN" target="FRA">
      <data key="d0">3931144</data>
    </edge>
    <edge source="CHN" target="PSE">
      <data key="d0">89989</data>
    </edge>
    <edge source="CHN" target="DEU">
      <data key="d0">7578552</data>
    </edge>
    <edge source="CHN" target="GHA">
      <data key="d0">106790</data>
    </edge>
    <edge source="CHN" target="GRC">
      <data key="d0">1586856</data>
    </edge>
    <edge source="CHN" target="GTM">
      <data key="d0">276959</data>
    </edge>
    <edge source="CHN" target="HND">
      <data key="d0">35528</data>
    </edge>
    <edge source="CHN" target="HKG">
      <data key="d0">218811801</data>
    </edge>
    <edge source="CHN" target="HUN">
      <data key="d0">156637</data>
    </edge>
    <edge source="CHN" target="IDN">
      <data key="d0">5989919</data>
    </edge>
    <edge source="CHN" target="IRL">
      <data key="d0">3617224</data>
    </edge>
    <edge source="CHN" target="ISR">
      <data key="d0">1006055</data>
    </edge>
    <edge source="CHN" target="ITA">
      <data key="d0">6123022</data>
    </edge>
    <edge source="CHN" target="CIV">
      <data key="d0">26063</data>
    </edge>
    <edge source="CHN" target="JAM">
      <data key="d0">451415</data>
    </edge>
    <edge source="CHN" target="JPN">
      <data key="d0">32993366</data>
    </edge>
    <edge source="CHN" target="KAZ">
      <data key="d0">455754</data>
    </edge>
    <edge source="CHN" target="JOR">
      <data key="d0">955975</data>
    </edge>
    <edge source="CHN" target="KOR">
      <data key="d0">15018318</data>
    </edge>
    <edge source="CHN" target="KGZ">
      <data key="d0">33327</data>
    </edge>
    <edge source="CHN" target="LBN">
      <data key="d0">761669</data>
    </edge>
    <edge source="CHN" target="LTU">
      <data key="d0">61759</data>
    </edge>
    <edge source="CHN" target="MDG">
      <data key="d0">121882</data>
    </edge>
    <edge source="CHN" target="MYS">
      <data key="d0">4477997</data>
    </edge>
    <edge source="CHN" target="MUS">
      <data key="d0">233849</data>
    </edge>
    <edge source="CHN" target="MEX">
      <data key="d0">3000914</data>
    </edge>
    <edge source="CHN" target="MAR">
      <data key="d0">672440</data>
    </edge>
    <edge source="CHN" target="MOZ">
      <data key="d0">95148</data>
    </edge>
    <edge source="CHN" target="OMN">
      <data key="d0">30654</data>
    </edge>
    <edge source="CHN" target="NLD">
      <data key="d0">11049933</data>
    </edge>
    <edge source="CHN" target="NZL">
      <data key="d0">1189564</data>
    </edge>
    <edge source="CHN" target="NER">
      <data key="d0">23792</data>
    </edge>
    <edge source="CHN" target="NOR">
      <data key="d0">178682</data>
    </edge>
    <edge source="CHN" target="PAK">
      <data key="d0">4413515</data>
    </edge>
    <edge source="CHN" target="PAN">
      <data key="d0">853308</data>
    </edge>
    <edge source="CHN" target="PRY">
      <data key="d0">35772</data>
    </edge>
    <edge source="CHN" target="PER">
      <data key="d0">978740</data>
    </edge>
    <edge source="CHN" target="PHL">
      <data key="d0">6450122</data>
    </edge>
    <edge source="CHN" target="POL">
      <data key="d0">840871</data>
    </edge>
    <edge source="CHN" target="PRT">
      <data key="d0">238984</data>
    </edge>
    <edge source="CHN" target="ROU">
      <data key="d0">244330</data>
    </edge>
    <edge source="CHN" target="RUS">
      <data key="d0">10414112</data>
    </edge>
    <edge source="CHN" target="SAU">
      <data key="d0">1653921</data>
    </edge>
    <edge source="CHN" target="SEN">
      <data key="d0">27724</data>
    </edge>
    <edge source="CHN" target="IND">
      <data key="d0">2992405</data>
    </edge>
    <edge source="CHN" target="SGP">
      <data key="d0">9526640</data>
    </edge>
    <edge source="CHN" target="VNM">
      <data key="d0">4514339</data>
    </edge>
    <edge source="CHN" target="SVN">
      <data key="d0">58136</data>
    </edge>
    <edge source="CHN" target="ZAF">
      <data key="d0">1282726</data>
    </edge>
    <edge source="CHN" target="ZWE">
      <data key="d0">155357</data>
    </edge>
    <edge source="CHN" target="ESP">
      <data key="d0">3932924</data>
    </edge>
    <edge source="CHN" target="SWE">
      <data key="d0">777149</data>
    </edge>
    <edge source="CHN" target="CHE">
      <data key="d0">68869</data>
    </edge>
    <edge source="CHN" target="THA">
      <data key="d0">3656468</data>
    </edge>
    <edge source="CHN" target="TGO">
      <data key="d0">53412</data>
    </edge>
    <edge source="CHN" target="ARE">
      <data key="d0">3267648</data>
    </edge>
    <edge source="CHN" target="TUN">
      <data key="d0">700710</data>
    </edge>
    <edge source="CHN" target="TUR">
      <data key="d0">2250016</data>
    </edge>
    <edge source="CHN" target="UKR">
      <data key="d0">340504</data>
    </edge>
    <edge source="CHN" target="EGY">
      <data key="d0">3451953</data>
    </edge>
    <edge source="CHN" target="GBR">
      <data key="d0">5226324</data>
    </edge>
    <edge source="CHN" target="TZA">
      <data key="d0">30555</data>
    </edge>
    <edge source="CHN" target="USA">
      <data key="d0">69382890</data>
    </edge>
    <edge source="CHN" target="URY">
      <data key="d0">519802</data>
    </edge>
    <edge source="HRV" target="ALB">
      <data key="d0">67400</data>
    </edge>
    <edge source="HRV" target="AUT">
      <data key="d0">1768485</data>
    </edge>
    <edge source="HRV" target="BEL">
      <data key="d0">46753</data>
    </edge>
    <edge source="HRV" target="BGR">
      <data key="d0">26549</data>
    </edge>
    <edge source="HRV" target="CZE">
      <data key="d0">304547</data>
    </edge>
    <edge source="HRV" target="FRA">
      <data key="d0">127068</data>
    </edge>
    <edge source="HRV" target="DEU">
      <data key="d0">985140</data>
    </edge>
    <edge source="HRV" target="GRC">
      <data key="d0">123540</data>
    </edge>
    <edge source="HRV" target="HUN">
      <data key="d0">211877</data>
    </edge>
    <edge source="HRV" target="ITA">
      <data key="d0">6975497</data>
    </edge>
    <edge source="HRV" target="LBN">
      <data key="d0">24576</data>
    </edge>
    <edge source="HRV" target="LTU">
      <data key="d0">36639</data>
    </edge>
    <edge source="HRV" target="MDA">
      <data key="d0">30149</data>
    </edge>
    <edge source="HRV" target="NLD">
      <data key="d0">25219</data>
    </edge>
    <edge source="HRV" target="POL">
      <data key="d0">213611</data>
    </edge>
    <edge source="HRV" target="ROU">
      <data key="d0">58829</data>
    </edge>
    <edge source="HRV" target="RUS">
      <data key="d0">107294</data>
    </edge>
    <edge source="HRV" target="SEN">
      <data key="d0">42585</data>
    </edge>
    <edge source="HRV" target="SVN">
      <data key="d0">4756497</data>
    </edge>
    <edge source="HRV" target="UKR">
      <data key="d0">91914</data>
    </edge>
    <edge source="HRV" target="MKD">
      <data key="d0">1086308</data>
    </edge>
    <edge source="HRV" target="GBR">
      <data key="d0">58767</data>
    </edge>
    <edge source="HRV" target="USA">
      <data key="d0">77915</data>
    </edge>
    <edge source="HRV" target="SRB">
      <data key="d0">1478267</data>
    </edge>
    <edge source="CZE" target="DZA">
      <data key="d0">201895</data>
    </edge>
    <edge source="CZE" target="AZE">
      <data key="d0">26823</data>
    </edge>
    <edge source="CZE" target="ARG">
      <data key="d0">174270</data>
    </edge>
    <edge source="CZE" target="AUS">
      <data key="d0">178243</data>
    </edge>
    <edge source="CZE" target="AUT">
      <data key="d0">13669215</data>
    </edge>
    <edge source="CZE" target="BEL">
      <data key="d0">17406755</data>
    </edge>
    <edge source="CZE" target="BRA">
      <data key="d0">1219756</data>
    </edge>
    <edge source="CZE" target="BGR">
      <data key="d0">2670778</data>
    </edge>
    <edge source="CZE" target="BLR">
      <data key="d0">322785</data>
    </edge>
    <edge source="CZE" target="CAN">
      <data key="d0">1465276</data>
    </edge>
    <edge source="CZE" target="CHN">
      <data key="d0">109039</data>
    </edge>
    <edge source="CZE" target="HRV">
      <data key="d0">721919</data>
    </edge>
    <edge source="CZE" target="DNK">
      <data key="d0">443043</data>
    </edge>
    <edge source="CZE" target="SLV">
      <data key="d0">261273</data>
    </edge>
    <edge source="CZE" target="EST">
      <data key="d0">448020</data>
    </edge>
    <edge source="CZE" target="FIN">
      <data key="d0">340791</data>
    </edge>
    <edge source="CZE" target="FRA">
      <data key="d0">9562414</data>
    </edge>
    <edge source="CZE" target="GEO">
      <data key="d0">17201</data>
    </edge>
    <edge source="CZE" target="DEU">
      <data key="d0">106072971</data>
    </edge>
    <edge source="CZE" target="GRC">
      <data key="d0">755656</data>
    </edge>
    <edge source="CZE" target="HKG">
      <data key="d0">187710</data>
    </edge>
    <edge source="CZE" target="HUN">
      <data key="d0">6771550</data>
    </edge>
    <edge source="CZE" target="IRL">
      <data key="d0">245024</data>
    </edge>
    <edge source="CZE" target="ISR">
      <data key="d0">237314</data>
    </edge>
    <edge source="CZE" target="ITA">
      <data key="d0">4200407</data>
    </edge>
    <edge source="CZE" target="JPN">
      <data key="d0">72833</data>
    </edge>
    <edge source="CZE" target="KAZ">
      <data key="d0">195846</data>
    </edge>
    <edge source="CZE" target="KOR">
      <data key="d0">19875</data>
    </edge>
    <edge source="CZE" target="LVA">
      <data key="d0">1768375</data>
    </edge>
    <edge source="CZE" target="LTU">
      <data key="d0">4883265</data>
    </edge>
    <edge source="CZE" target="MYS">
      <data key="d0">178515</data>
    </edge>
    <edge source="CZE" target="MEX">
      <data key="d0">69315</data>
    </edge>
    <edge source="CZE" target="MDA">
      <data key="d0">457612</data>
    </edge>
    <edge source="CZE" target="MAR">
      <data key="d0">174006</data>
    </edge>
    <edge source="CZE" target="NLD">
      <data key="d0">5133982</data>
    </edge>
    <edge source="CZE" target="NOR">
      <data key="d0">932322</data>
    </edge>
    <edge source="CZE" target="PAK">
      <data key="d0">401795</data>
    </edge>
    <edge source="CZE" target="PHL">
      <data key="d0">635725</data>
    </edge>
    <edge source="CZE" target="POL">
      <data key="d0">22954739</data>
    </edge>
    <edge source="CZE" target="PRT">
      <data key="d0">1085941</data>
    </edge>
    <edge source="CZE" target="ROU">
      <data key="d0">7496029</data>
    </edge>
    <edge source="CZE" target="RUS">
      <data key="d0">5012292</data>
    </edge>
    <edge source="CZE" target="SAU">
      <data key="d0">74100</data>
    </edge>
    <edge source="CZE" target="SGP">
      <data key="d0">48099</data>
    </edge>
    <edge source="CZE" target="SVK">
      <data key="d0">38533017</data>
    </edge>
    <edge source="CZE" target="VNM">
      <data key="d0">755757</data>
    </edge>
    <edge source="CZE" target="SVN">
      <data key="d0">638309</data>
    </edge>
    <edge source="CZE" target="ZAF">
      <data key="d0">680815</data>
    </edge>
    <edge source="CZE" target="ESP">
      <data key="d0">1901273</data>
    </edge>
    <edge source="CZE" target="SWE">
      <data key="d0">2155299</data>
    </edge>
    <edge source="CZE" target="CHE">
      <data key="d0">1332697</data>
    </edge>
    <edge source="CZE" target="THA">
      <data key="d0">24954</data>
    </edge>
    <edge source="CZE" target="ARE">
      <data key="d0">75678</data>
    </edge>
    <edge source="CZE" target="TUR">
      <data key="d0">827044</data>
    </edge>
    <edge source="CZE" target="UKR">
      <data key="d0">3482909</data>
    </edge>
    <edge source="CZE" target="MKD">
      <data key="d0">31693</data>
    </edge>
    <edge source="CZE" target="GBR">
      <data key="d0">3960749</data>
    </edge>
    <edge source="CZE" target="USA">
      <data key="d0">13872451</data>
    </edge>
    <edge source="CZE" target="SRB">
      <data key="d0">1085499</data>
    </edge>
    <edge source="HKG" target="ARG">
      <data key="d0">270534</data>
    </edge>
    <edge source="HKG" target="AUS">
      <data key="d0">2365872</data>
    </edge>
    <edge source="HKG" target="AUT">
      <data key="d0">58337</data>
    </edge>
    <edge source="HKG" target="BEL">
      <data key="d0">411495</data>
    </edge>
    <edge source="HKG" target="BRA">
      <data key="d0">332953</data>
    </edge>
    <edge source="HKG" target="KHM">
      <data key="d0">266593</data>
    </edge>
    <edge source="HKG" target="CMR">
      <data key="d0">63548</data>
    </edge>
    <edge source="HKG" target="CAN">
      <data key="d0">1458873</data>
    </edge>
    <edge source="HKG" target="LKA">
      <data key="d0">855183</data>
    </edge>
    <edge source="HKG" target="CHL">
      <data key="d0">112870</data>
    </edge>
    <edge source="HKG" target="CHN">
      <data key="d0">823658207</data>
    </edge>
    <edge source="HKG" target="COL">
      <data key="d0">68449</data>
    </edge>
    <edge source="HKG" target="CRI">
      <data key="d0">16021</data>
    </edge>
    <edge source="HKG" target="CZE">
      <data key="d0">243939</data>
    </edge>
    <edge source="HKG" target="DNK">
      <data key="d0">134620</data>
    </edge>
    <edge source="HKG" target="ECU">
      <data key="d0">55709</data>
    </edge>
    <edge source="HKG" target="FIN">
      <data key="d0">17109</data>
    </edge>
    <edge source="HKG" target="FRA">
      <data key="d0">280982</data>
    </edge>
    <edge source="HKG" target="DEU">
      <data key="d0">846954</data>
    </edge>
    <edge source="HKG" target="GHA">
      <data key="d0">23748</data>
    </edge>
    <edge source="HKG" target="GRC">
      <data key="d0">60319</data>
    </edge>
    <edge source="HKG" target="HUN">
      <data key="d0">19995</data>
    </edge>
    <edge source="HKG" target="IDN">
      <data key="d0">3588567</data>
    </edge>
    <edge source="HKG" target="ISR">
      <data key="d0">113901</data>
    </edge>
    <edge source="HKG" target="ITA">
      <data key="d0">354023</data>
    </edge>
    <edge source="HKG" target="JAM">
      <data key="d0">10360</data>
    </edge>
    <edge source="HKG" target="JPN">
      <data key="d0">10009501</data>
    </edge>
    <edge source="HKG" target="JOR">
      <data key="d0">86162</data>
    </edge>
    <edge source="HKG" target="KOR">
      <data key="d0">3630733</data>
    </edge>
    <edge source="HKG" target="LBN">
      <data key="d0">16934</data>
    </edge>
    <edge source="HKG" target="MDG">
      <data key="d0">14865</data>
    </edge>
    <edge source="HKG" target="MWI">
      <data key="d0">28784</data>
    </edge>
    <edge source="HKG" target="MYS">
      <data key="d0">3539996</data>
    </edge>
    <edge source="HKG" target="MUS">
      <data key="d0">159134</data>
    </edge>
    <edge source="HKG" target="MEX">
      <data key="d0">247613</data>
    </edge>
    <edge source="HKG" target="MAR">
      <data key="d0">59897</data>
    </edge>
    <edge source="HKG" target="NLD">
      <data key="d0">745388</data>
    </edge>
    <edge source="HKG" target="NZL">
      <data key="d0">614015</data>
    </edge>
    <edge source="HKG" target="NOR">
      <data key="d0">75984</data>
    </edge>
    <edge source="HKG" target="PAK">
      <data key="d0">349249</data>
    </edge>
    <edge source="HKG" target="PAN">
      <data key="d0">61897</data>
    </edge>
    <edge source="HKG" target="PRY">
      <data key="d0">25670</data>
    </edge>
    <edge source="HKG" target="PER">
      <data key="d0">21933</data>
    </edge>
    <edge source="HKG" target="PHL">
      <data key="d0">5099672</data>
    </edge>
    <edge source="HKG" target="PRT">
      <data key="d0">35699</data>
    </edge>
    <edge source="HKG" target="RUS">
      <data key="d0">93902</data>
    </edge>
    <edge source="HKG" target="SAU">
      <data key="d0">247022</data>
    </edge>
    <edge source="HKG" target="SEN">
      <data key="d0">27272</data>
    </edge>
    <edge source="HKG" target="IND">
      <data key="d0">1500362</data>
    </edge>
    <edge source="HKG" target="SGP">
      <data key="d0">4992430</data>
    </edge>
    <edge source="HKG" target="VNM">
      <data key="d0">1294228</data>
    </edge>
    <edge source="HKG" target="SVN">
      <data key="d0">18151</data>
    </edge>
    <edge source="HKG" target="ZAF">
      <data key="d0">605258</data>
    </edge>
    <edge source="HKG" target="ESP">
      <data key="d0">241658</data>
    </edge>
    <edge source="HKG" target="SWE">
      <data key="d0">154546</data>
    </edge>
    <edge source="HKG" target="CHE">
      <data key="d0">94118</data>
    </edge>
    <edge source="HKG" target="THA">
      <data key="d0">4027002</data>
    </edge>
    <edge source="HKG" target="ARE">
      <data key="d0">600463</data>
    </edge>
    <edge source="HKG" target="TUR">
      <data key="d0">28752</data>
    </edge>
    <edge source="HKG" target="EGY">
      <data key="d0">110537</data>
    </edge>
    <edge source="HKG" target="GBR">
      <data key="d0">2731964</data>
    </edge>
    <edge source="HKG" target="USA">
      <data key="d0">14597720</data>
    </edge>
    <edge source="IDN" target="ALB">
      <data key="d0">14681</data>
    </edge>
    <edge source="IDN" target="ARG">
      <data key="d0">164544</data>
    </edge>
    <edge source="IDN" target="AUS">
      <data key="d0">14148502</data>
    </edge>
    <edge source="IDN" target="AUT">
      <data key="d0">13730</data>
    </edge>
    <edge source="IDN" target="BEL">
      <data key="d0">7320763</data>
    </edge>
    <edge source="IDN" target="BRA">
      <data key="d0">695095</data>
    </edge>
    <edge source="IDN" target="BGR">
      <data key="d0">375511</data>
    </edge>
    <edge source="IDN" target="KHM">
      <data key="d0">14726</data>
    </edge>
    <edge source="IDN" target="CAN">
      <data key="d0">1161863</data>
    </edge>
    <edge source="IDN" target="LKA">
      <data key="d0">2868393</data>
    </edge>
    <edge source="IDN" target="CHL">
      <data key="d0">111271</data>
    </edge>
    <edge source="IDN" target="CHN">
      <data key="d0">9607739</data>
    </edge>
    <edge source="IDN" target="COL">
      <data key="d0">126653</data>
    </edge>
    <edge source="IDN" target="DNK">
      <data key="d0">91676</data>
    </edge>
    <edge source="IDN" target="ECU">
      <data key="d0">111431</data>
    </edge>
    <edge source="IDN" target="SLV">
      <data key="d0">71704</data>
    </edge>
    <edge source="IDN" target="ETH">
      <data key="d0">29356</data>
    </edge>
    <edge source="IDN" target="FRA">
      <data key="d0">872461</data>
    </edge>
    <edge source="IDN" target="PSE">
      <data key="d0">161156</data>
    </edge>
    <edge source="IDN" target="DEU">
      <data key="d0">1220046</data>
    </edge>
    <edge source="IDN" target="GHA">
      <data key="d0">38799</data>
    </edge>
    <edge source="IDN" target="GRC">
      <data key="d0">156487</data>
    </edge>
    <edge source="IDN" target="GTM">
      <data key="d0">75313</data>
    </edge>
    <edge source="IDN" target="HKG">
      <data key="d0">16281207</data>
    </edge>
    <edge source="IDN" target="ITA">
      <data key="d0">2129949</data>
    </edge>
    <edge source="IDN" target="JPN">
      <data key="d0">42683090</data>
    </edge>
    <edge source="IDN" target="JOR">
      <data key="d0">214342</data>
    </edge>
    <edge source="IDN" target="KOR">
      <data key="d0">1329547</data>
    </edge>
    <edge source="IDN" target="LBN">
      <data key="d0">121047</data>
    </edge>
    <edge source="IDN" target="MDG">
      <data key="d0">149964</data>
    </edge>
    <edge source="IDN" target="MYS">
      <data key="d0">14692765</data>
    </edge>
    <edge source="IDN" target="MUS">
      <data key="d0">493633</data>
    </edge>
    <edge source="IDN" target="MEX">
      <data key="d0">1561067</data>
    </edge>
    <edge source="IDN" target="MAR">
      <data key="d0">214983</data>
    </edge>
    <edge source="IDN" target="NLD">
      <data key="d0">2068312</data>
    </edge>
    <edge source="IDN" target="NZL">
      <data key="d0">1511567</data>
    </edge>
    <edge source="IDN" target="NER">
      <data key="d0">64431</data>
    </edge>
    <edge source="IDN" target="NOR">
      <data key="d0">19265</data>
    </edge>
    <edge source="IDN" target="PAK">
      <data key="d0">3911967</data>
    </edge>
    <edge source="IDN" target="PAN">
      <data key="d0">50761</data>
    </edge>
    <edge source="IDN" target="PRY">
      <data key="d0">96519</data>
    </edge>
    <edge source="IDN" target="PER">
      <data key="d0">462735</data>
    </edge>
    <edge source="IDN" target="PHL">
      <data key="d0">17456405</data>
    </edge>
    <edge source="IDN" target="POL">
      <data key="d0">268265</data>
    </edge>
    <edge source="IDN" target="PRT">
      <data key="d0">65335</data>
    </edge>
    <edge source="IDN" target="RUS">
      <data key="d0">475780</data>
    </edge>
    <edge source="IDN" target="SAU">
      <data key="d0">1910302</data>
    </edge>
    <edge source="IDN" target="IND">
      <data key="d0">3707614</data>
    </edge>
    <edge source="IDN" target="SGP">
      <data key="d0">34420141</data>
    </edge>
    <edge source="IDN" target="VNM">
      <data key="d0">6761967</data>
    </edge>
    <edge source="IDN" target="ZAF">
      <data key="d0">83592</data>
    </edge>
    <edge source="IDN" target="ESP">
      <data key="d0">836923</data>
    </edge>
    <edge source="IDN" target="SWE">
      <data key="d0">48374</data>
    </edge>
    <edge source="IDN" target="CHE">
      <data key="d0">353363</data>
    </edge>
    <edge source="IDN" target="THA">
      <data key="d0">11149706</data>
    </edge>
    <edge source="IDN" target="ARE">
      <data key="d0">1304127</data>
    </edge>
    <edge source="IDN" target="TUN">
      <data key="d0">105509</data>
    </edge>
    <edge source="IDN" target="TUR">
      <data key="d0">21556</data>
    </edge>
    <edge source="IDN" target="MKD">
      <data key="d0">51702</data>
    </edge>
    <edge source="IDN" target="EGY">
      <data key="d0">175185</data>
    </edge>
    <edge source="IDN" target="GBR">
      <data key="d0">1600426</data>
    </edge>
    <edge source="IDN" target="TZA">
      <data key="d0">663984</data>
    </edge>
    <edge source="IDN" target="USA">
      <data key="d0">35643726</data>
    </edge>
    <edge source="IDN" target="URY">
      <data key="d0">181741</data>
    </edge>
    <edge source="IDN" target="SRB">
      <data key="d0">10370</data>
    </edge>
    <edge source="JPN" target="DZA">
      <data key="d0">76817</data>
    </edge>
    <edge source="JPN" target="ARG">
      <data key="d0">2142981</data>
    </edge>
    <edge source="JPN" target="AUS">
      <data key="d0">43154861</data>
    </edge>
    <edge source="JPN" target="AUT">
      <data key="d0">4371454</data>
    </edge>
    <edge source="JPN" target="BEL">
      <data key="d0">35812752</data>
    </edge>
    <edge source="JPN" target="BOL">
      <data key="d0">30786</data>
    </edge>
    <edge source="JPN" target="BRA">
      <data key="d0">8697434</data>
    </edge>
    <edge source="JPN" target="BGR">
      <data key="d0">41540</data>
    </edge>
    <edge source="JPN" target="KHM">
      <data key="d0">13677</data>
    </edge>
    <edge source="JPN" target="CAN">
      <data key="d0">21845515</data>
    </edge>
    <edge source="JPN" target="LKA">
      <data key="d0">3374726</data>
    </edge>
    <edge source="JPN" target="CHL">
      <data key="d0">790522</data>
    </edge>
    <edge source="JPN" target="CHN">
      <data key="d0">268953986</data>
    </edge>
    <edge source="JPN" target="COL">
      <data key="d0">922732</data>
    </edge>
    <edge source="JPN" target="CRI">
      <data key="d0">106545</data>
    </edge>
    <edge source="JPN" target="HRV">
      <data key="d0">13871</data>
    </edge>
    <edge source="JPN" target="CZE">
      <data key="d0">1902537</data>
    </edge>
    <edge source="JPN" target="DNK">
      <data key="d0">5588038</data>
    </edge>
    <edge source="JPN" target="ECU">
      <data key="d0">103140</data>
    </edge>
    <edge source="JPN" target="SLV">
      <data key="d0">11617</data>
    </edge>
    <edge source="JPN" target="ETH">
      <data key="d0">14335</data>
    </edge>
    <edge source="JPN" target="FIN">
      <data key="d0">5013474</data>
    </edge>
    <edge source="JPN" target="FRA">
      <data key="d0">46247593</data>
    </edge>
    <edge source="JPN" target="GEO">
      <data key="d0">52294</data>
    </edge>
    <edge source="JPN" target="DEU">
      <data key="d0">83466266</data>
    </edge>
    <edge source="JPN" target="GRC">
      <data key="d0">580540</data>
    </edge>
    <edge source="JPN" target="HND">
      <data key="d0">79823</data>
    </edge>
    <edge source="JPN" target="HKG">
      <data key="d0">335969142</data>
    </edge>
    <edge source="JPN" target="HUN">
      <data key="d0">2058518</data>
    </edge>
    <edge source="JPN" target="IDN">
      <data key="d0">56602406</data>
    </edge>
    <edge source="JPN" target="IRL">
      <data key="d0">3930566</data>
    </edge>
    <edge source="JPN" target="ISR">
      <data key="d0">5380969</data>
    </edge>
    <edge source="JPN" target="ITA">
      <data key="d0">44665602</data>
    </edge>
    <edge source="JPN" target="KAZ">
      <data key="d0">15718</data>
    </edge>
    <edge source="JPN" target="JOR">
      <data key="d0">568775</data>
    </edge>
    <edge source="JPN" target="KOR">
      <data key="d0">398412871</data>
    </edge>
    <edge source="JPN" target="LBN">
      <data key="d0">100607</data>
    </edge>
    <edge source="JPN" target="LTU">
      <data key="d0">46662</data>
    </edge>
    <edge source="JPN" target="MDG">
      <data key="d0">206011</data>
    </edge>
    <edge source="JPN" target="MYS">
      <data key="d0">116471341</data>
    </edge>
    <edge source="JPN" target="MUS">
      <data key="d0">104894</data>
    </edge>
    <edge source="JPN" target="MEX">
      <data key="d0">30276739</data>
    </edge>
    <edge source="JPN" target="MAR">
      <data key="d0">197234</data>
    </edge>
    <edge source="JPN" target="MOZ">
      <data key="d0">62101</data>
    </edge>
    <edge source="JPN" target="OMN">
      <data key="d0">863312</data>
    </edge>
    <edge source="JPN" target="NLD">
      <data key="d0">82923073</data>
    </edge>
    <edge source="JPN" target="NZL">
      <data key="d0">7174241</data>
    </edge>
    <edge source="JPN" target="NIC">
      <data key="d0">14159</data>
    </edge>
    <edge source="JPN" target="NOR">
      <data key="d0">617311</data>
    </edge>
    <edge source="JPN" target="PAK">
      <data key="d0">4071414</data>
    </edge>
    <edge source="JPN" target="PAN">
      <data key="d0">119786</data>
    </edge>
    <edge source="JPN" target="PRY">
      <data key="d0">623407</data>
    </edge>
    <edge source="JPN" target="PER">
      <data key="d0">448079</data>
    </edge>
    <edge source="JPN" target="PHL">
      <data key="d0">99856909</data>
    </edge>
    <edge source="JPN" target="POL">
      <data key="d0">949371</data>
    </edge>
    <edge source="JPN" target="PRT">
      <data key="d0">2121380</data>
    </edge>
    <edge source="JPN" target="RUS">
      <data key="d0">2041260</data>
    </edge>
    <edge source="JPN" target="SAU">
      <data key="d0">6441218</data>
    </edge>
    <edge source="JPN" target="IND">
      <data key="d0">13489587</data>
    </edge>
    <edge source="JPN" target="SGP">
      <data key="d0">145851254</data>
    </edge>
    <edge source="JPN" target="SVK">
      <data key="d0">120816</data>
    </edge>
    <edge source="JPN" target="VNM">
      <data key="d0">14493209</data>
    </edge>
    <edge source="JPN" target="SVN">
      <data key="d0">404990</data>
    </edge>
    <edge source="JPN" target="ZAF">
      <data key="d0">6014090</data>
    </edge>
    <edge source="JPN" target="ZWE">
      <data key="d0">93825</data>
    </edge>
    <edge source="JPN" target="ESP">
      <data key="d0">13070123</data>
    </edge>
    <edge source="JPN" target="SWE">
      <data key="d0">5766622</data>
    </edge>
    <edge source="JPN" target="CHE">
      <data key="d0">7181952</data>
    </edge>
    <edge source="JPN" target="THA">
      <data key="d0">153937938</data>
    </edge>
    <edge source="JPN" target="ARE">
      <data key="d0">5022140</data>
    </edge>
    <edge source="JPN" target="TUR">
      <data key="d0">2670299</data>
    </edge>
    <edge source="JPN" target="UKR">
      <data key="d0">206429</data>
    </edge>
    <edge source="JPN" target="EGY">
      <data key="d0">1942694</data>
    </edge>
    <edge source="JPN" target="GBR">
      <data key="d0">72647507</data>
    </edge>
    <edge source="JPN" target="TZA">
      <data key="d0">25581</data>
    </edge>
    <edge source="JPN" target="USA">
      <data key="d0">592941016</data>
    </edge>
    <edge source="JPN" target="BFA">
      <data key="d0">14892</data>
    </edge>
    <edge source="KOR" target="DZA">
      <data key="d0">415695</data>
    </edge>
    <edge source="KOR" target="ARG">
      <data key="d0">4047554</data>
    </edge>
    <edge source="KOR" target="AUS">
      <data key="d0">33530094</data>
    </edge>
    <edge source="KOR" target="AUT">
      <data key="d0">572119</data>
    </edge>
    <edge source="KOR" target="BEL">
      <data key="d0">9690005</data>
    </edge>
    <edge source="KOR" target="BOL">
      <data key="d0">47646</data>
    </edge>
    <edge source="KOR" target="BRA">
      <data key="d0">7778318</data>
    </edge>
    <edge source="KOR" target="BGR">
      <data key="d0">255046</data>
    </edge>
    <edge source="KOR" target="BLR">
      <data key="d0">117656</data>
    </edge>
    <edge source="KOR" target="KHM">
      <data key="d0">992002</data>
    </edge>
    <edge source="KOR" target="CAN">
      <data key="d0">12398864</data>
    </edge>
    <edge source="KOR" target="LKA">
      <data key="d0">13945129</data>
    </edge>
    <edge source="KOR" target="CHL">
      <data key="d0">2605007</data>
    </edge>
    <edge source="KOR" target="CHN">
      <data key="d0">198047066</data>
    </edge>
    <edge source="KOR" target="COL">
      <data key="d0">4036331</data>
    </edge>
    <edge source="KOR" target="CRI">
      <data key="d0">181194</data>
    </edge>
    <edge source="KOR" target="CZE">
      <data key="d0">230336</data>
    </edge>
    <edge source="KOR" target="BEN">
      <data key="d0">50805</data>
    </edge>
    <edge source="KOR" target="DNK">
      <data key="d0">1840775</data>
    </edge>
    <edge source="KOR" target="ECU">
      <data key="d0">451061</data>
    </edge>
    <edge source="KOR" target="SLV">
      <data key="d0">69481</data>
    </edge>
    <edge source="KOR" target="ETH">
      <data key="d0">54090</data>
    </edge>
    <edge source="KOR" target="FIN">
      <data key="d0">2836263</data>
    </edge>
    <edge source="KOR" target="FRA">
      <data key="d0">7187423</data>
    </edge>
    <edge source="KOR" target="GEO">
      <data key="d0">125104</data>
    </edge>
    <edge source="KOR" target="DEU">
      <data key="d0">38727834</data>
    </edge>
    <edge source="KOR" target="GHA">
      <data key="d0">87089</data>
    </edge>
    <edge source="KOR" target="GRC">
      <data key="d0">1557124</data>
    </edge>
    <edge source="KOR" target="GTM">
      <data key="d0">548364</data>
    </edge>
    <edge source="KOR" target="HND">
      <data key="d0">183715</data>
    </edge>
    <edge source="KOR" target="HKG">
      <data key="d0">122396908</data>
    </edge>
    <edge source="KOR" target="HUN">
      <data key="d0">1012199</data>
    </edge>
    <edge source="KOR" target="IDN">
      <data key="d0">32666430</data>
    </edge>
    <edge source="KOR" target="IRL">
      <data key="d0">10057021</data>
    </edge>
    <edge source="KOR" target="ISR">
      <data key="d0">8306485</data>
    </edge>
    <edge source="KOR" target="ITA">
      <data key="d0">19440436</data>
    </edge>
    <edge source="KOR" target="CIV">
      <data key="d0">10501</data>
    </edge>
    <edge source="KOR" target="JAM">
      <data key="d0">63782</data>
    </edge>
    <edge source="KOR" target="JPN">
      <data key="d0">180851871</data>
    </edge>
    <edge source="KOR" target="KAZ">
      <data key="d0">304734</data>
    </edge>
    <edge source="KOR" target="JOR">
      <data key="d0">1741365</data>
    </edge>
    <edge source="KOR" target="KGZ">
      <data key="d0">14190</data>
    </edge>
    <edge source="KOR" target="LBN">
      <data key="d0">1359340</data>
    </edge>
    <edge source="KOR" target="LVA">
      <data key="d0">79657</data>
    </edge>
    <edge source="KOR" target="LTU">
      <data key="d0">305626</data>
    </edge>
    <edge source="KOR" target="MDG">
      <data key="d0">362992</data>
    </edge>
    <edge source="KOR" target="MWI">
      <data key="d0">160038</data>
    </edge>
    <edge source="KOR" target="MYS">
      <data key="d0">18564351</data>
    </edge>
    <edge source="KOR" target="MUS">
      <data key="d0">202296</data>
    </edge>
    <edge source="KOR" target="MEX">
      <data key="d0">9027546</data>
    </edge>
    <edge source="KOR" target="MAR">
      <data key="d0">747116</data>
    </edge>
    <edge source="KOR" target="OMN">
      <data key="d0">42611</data>
    </edge>
    <edge source="KOR" target="NLD">
      <data key="d0">17789949</data>
    </edge>
    <edge source="KOR" target="NZL">
      <data key="d0">6517440</data>
    </edge>
    <edge source="KOR" target="NOR">
      <data key="d0">1209122</data>
    </edge>
    <edge source="KOR" target="PAK">
      <data key="d0">6139321</data>
    </edge>
    <edge source="KOR" target="PAN">
      <data key="d0">408252</data>
    </edge>
    <edge source="KOR" target="PRY">
      <data key="d0">43625</data>
    </edge>
    <edge source="KOR" target="PER">
      <data key="d0">1009254</data>
    </edge>
    <edge source="KOR" target="PHL">
      <data key="d0">35484215</data>
    </edge>
    <edge source="KOR" target="POL">
      <data key="d0">1791772</data>
    </edge>
    <edge source="KOR" target="PRT">
      <data key="d0">422180</data>
    </edge>
    <edge source="KOR" target="ROU">
      <data key="d0">76580</data>
    </edge>
    <edge source="KOR" target="RUS">
      <data key="d0">10638838</data>
    </edge>
    <edge source="KOR" target="SAU">
      <data key="d0">7830104</data>
    </edge>
    <edge source="KOR" target="SEN">
      <data key="d0">825016</data>
    </edge>
    <edge source="KOR" target="IND">
      <data key="d0">31113323</data>
    </edge>
    <edge source="KOR" target="SGP">
      <data key="d0">22930516</data>
    </edge>
    <edge source="KOR" target="SVK">
      <data key="d0">33368</data>
    </edge>
    <edge source="KOR" target="VNM">
      <data key="d0">28375996</data>
    </edge>
    <edge source="KOR" target="SVN">
      <data key="d0">162711</data>
    </edge>
    <edge source="KOR" target="ZAF">
      <data key="d0">5337460</data>
    </edge>
    <edge source="KOR" target="ZWE">
      <data key="d0">17524</data>
    </edge>
    <edge source="KOR" target="ESP">
      <data key="d0">7002344</data>
    </edge>
    <edge source="KOR" target="SWE">
      <data key="d0">2794112</data>
    </edge>
    <edge source="KOR" target="CHE">
      <data key="d0">3898412</data>
    </edge>
    <edge source="KOR" target="THA">
      <data key="d0">24719147</data>
    </edge>
    <edge source="KOR" target="TGO">
      <data key="d0">44694</data>
    </edge>
    <edge source="KOR" target="ARE">
      <data key="d0">4506936</data>
    </edge>
    <edge source="KOR" target="TUN">
      <data key="d0">99866</data>
    </edge>
    <edge source="KOR" target="TUR">
      <data key="d0">6943995</data>
    </edge>
    <edge source="KOR" target="UGA">
      <data key="d0">18192</data>
    </edge>
    <edge source="KOR" target="UKR">
      <data key="d0">895905</data>
    </edge>
    <edge source="KOR" target="EGY">
      <data key="d0">3158794</data>
    </edge>
    <edge source="KOR" target="GBR">
      <data key="d0">24151585</data>
    </edge>
    <edge source="KOR" target="TZA">
      <data key="d0">301878</data>
    </edge>
    <edge source="KOR" target="USA">
      <data key="d0">191764581</data>
    </edge>
    <edge source="KOR" target="URY">
      <data key="d0">336461</data>
    </edge>
    <edge source="KOR" target="SRB">
      <data key="d0">227223</data>
    </edge>
    <edge source="LBN" target="ALB">
      <data key="d0">12765</data>
    </edge>
    <edge source="LBN" target="BEL">
      <data key="d0">12149</data>
    </edge>
    <edge source="LBN" target="FRA">
      <data key="d0">49400</data>
    </edge>
    <edge source="LBN" target="GMB">
      <data key="d0">16206</data>
    </edge>
    <edge source="LBN" target="GHA">
      <data key="d0">83207</data>
    </edge>
    <edge source="LBN" target="ITA">
      <data key="d0">112950</data>
    </edge>
    <edge source="LBN" target="CIV">
      <data key="d0">165644</data>
    </edge>
    <edge source="LBN" target="JOR">
      <data key="d0">1618355</data>
    </edge>
    <edge source="LBN" target="ROU">
      <data key="d0">12371</data>
    </edge>
    <edge source="LBN" target="SAU">
      <data key="d0">1990206</data>
    </edge>
    <edge source="LBN" target="IND">
      <data key="d0">15915</data>
    </edge>
    <edge source="LBN" target="SWE">
      <data key="d0">36569</data>
    </edge>
    <edge source="LBN" target="ARE">
      <data key="d0">86380</data>
    </edge>
    <edge source="LBN" target="TUR">
      <data key="d0">174610</data>
    </edge>
    <edge source="LBN" target="UKR">
      <data key="d0">41600</data>
    </edge>
    <edge source="LBN" target="EGY">
      <data key="d0">1093835</data>
    </edge>
    <edge source="LBN" target="TZA">
      <data key="d0">91649</data>
    </edge>
    <edge source="LBN" target="USA">
      <data key="d0">20129</data>
    </edge>
    <edge source="MYS" target="ARG">
      <data key="d0">102126</data>
    </edge>
    <edge source="MYS" target="AUS">
      <data key="d0">15050791</data>
    </edge>
    <edge source="MYS" target="AUT">
      <data key="d0">40100</data>
    </edge>
    <edge source="MYS" target="BEL">
      <data key="d0">1149964</data>
    </edge>
    <edge source="MYS" target="BRA">
      <data key="d0">307182</data>
    </edge>
    <edge source="MYS" target="BGR">
      <data key="d0">25468</data>
    </edge>
    <edge source="MYS" target="KHM">
      <data key="d0">642593</data>
    </edge>
    <edge source="MYS" target="CMR">
      <data key="d0">13841</data>
    </edge>
    <edge source="MYS" target="CAN">
      <data key="d0">220938</data>
    </edge>
    <edge source="MYS" target="CAF">
      <data key="d0">23386</data>
    </edge>
    <edge source="MYS" target="LKA">
      <data key="d0">1403355</data>
    </edge>
    <edge source="MYS" target="CHL">
      <data key="d0">622002</data>
    </edge>
    <edge source="MYS" target="CHN">
      <data key="d0">24068651</data>
    </edge>
    <edge source="MYS" target="CRI">
      <data key="d0">423521</data>
    </edge>
    <edge source="MYS" target="HRV">
      <data key="d0">14737</data>
    </edge>
    <edge source="MYS" target="CZE">
      <data key="d0">67200</data>
    </edge>
    <edge source="MYS" target="DNK">
      <data key="d0">35492</data>
    </edge>
    <edge source="MYS" target="ECU">
      <data key="d0">23921</data>
    </edge>
    <edge source="MYS" target="FIN">
      <data key="d0">286282</data>
    </edge>
    <edge source="MYS" target="FRA">
      <data key="d0">1296062</data>
    </edge>
    <edge source="MYS" target="DEU">
      <data key="d0">1916356</data>
    </edge>
    <edge source="MYS" target="GHA">
      <data key="d0">47366</data>
    </edge>
    <edge source="MYS" target="GRC">
      <data key="d0">54385</data>
    </edge>
    <edge source="MYS" target="HKG">
      <data key="d0">30408340</data>
    </edge>
    <edge source="MYS" target="HUN">
      <data key="d0">149257</data>
    </edge>
    <edge source="MYS" target="IDN">
      <data key="d0">12429204</data>
    </edge>
    <edge source="MYS" target="IRL">
      <data key="d0">97303</data>
    </edge>
    <edge source="MYS" target="ITA">
      <data key="d0">97895</data>
    </edge>
    <edge source="MYS" target="JPN">
      <data key="d0">74698927</data>
    </edge>
    <edge source="MYS" target="JOR">
      <data key="d0">1301286</data>
    </edge>
    <edge source="MYS" target="KOR">
      <data key="d0">3755342</data>
    </edge>
    <edge source="MYS" target="LBN">
      <data key="d0">114991</data>
    </edge>
    <edge source="MYS" target="MRT">
      <data key="d0">50240</data>
    </edge>
    <edge source="MYS" target="MUS">
      <data key="d0">868006</data>
    </edge>
    <edge source="MYS" target="MEX">
      <data key="d0">629768</data>
    </edge>
    <edge source="MYS" target="MAR">
      <data key="d0">800486</data>
    </edge>
    <edge source="MYS" target="MOZ">
      <data key="d0">18178</data>
    </edge>
    <edge source="MYS" target="OMN">
      <data key="d0">82965</data>
    </edge>
    <edge source="MYS" target="NLD">
      <data key="d0">744202</data>
    </edge>
    <edge source="MYS" target="NZL">
      <data key="d0">997226</data>
    </edge>
    <edge source="MYS" target="PAK">
      <data key="d0">787811</data>
    </edge>
    <edge source="MYS" target="PAN">
      <data key="d0">20684</data>
    </edge>
    <edge source="MYS" target="PHL">
      <data key="d0">14979266</data>
    </edge>
    <edge source="MYS" target="PRT">
      <data key="d0">140802</data>
    </edge>
    <edge source="MYS" target="RUS">
      <data key="d0">2828096</data>
    </edge>
    <edge source="MYS" target="SAU">
      <data key="d0">560110</data>
    </edge>
    <edge source="MYS" target="IND">
      <data key="d0">3524783</data>
    </edge>
    <edge source="MYS" target="SGP">
      <data key="d0">83945066</data>
    </edge>
    <edge source="MYS" target="VNM">
      <data key="d0">7095821</data>
    </edge>
    <edge source="MYS" target="ZAF">
      <data key="d0">553087</data>
    </edge>
    <edge source="MYS" target="ZWE">
      <data key="d0">20901</data>
    </edge>
    <edge source="MYS" target="ESP">
      <data key="d0">42670</data>
    </edge>
    <edge source="MYS" target="SWE">
      <data key="d0">70388</data>
    </edge>
    <edge source="MYS" target="CHE">
      <data key="d0">180920</data>
    </edge>
    <edge source="MYS" target="THA">
      <data key="d0">30853473</data>
    </edge>
    <edge source="MYS" target="ARE">
      <data key="d0">1520950</data>
    </edge>
    <edge source="MYS" target="TUN">
      <data key="d0">15685</data>
    </edge>
    <edge source="MYS" target="TUR">
      <data key="d0">111844</data>
    </edge>
    <edge source="MYS" target="UKR">
      <data key="d0">85419</data>
    </edge>
    <edge source="MYS" target="EGY">
      <data key="d0">193370</data>
    </edge>
    <edge source="MYS" target="GBR">
      <data key="d0">1104505</data>
    </edge>
    <edge source="MYS" target="USA">
      <data key="d0">15540768</data>
    </edge>
    <edge source="MYS" target="URY">
      <data key="d0">36002</data>
    </edge>
    <edge source="MUS" target="FRA">
      <data key="d0">112285</data>
    </edge>
    <edge source="MUS" target="MDG">
      <data key="d0">88215</data>
    </edge>
    <edge source="MUS" target="PRT">
      <data key="d0">19449</data>
    </edge>
    <edge source="MUS" target="ARE">
      <data key="d0">10676</data>
    </edge>
    <edge source="OMN" target="LKA">
      <data key="d0">174437</data>
    </edge>
    <edge source="OMN" target="HKG">
      <data key="d0">104835</data>
    </edge>
    <edge source="OMN" target="JOR">
      <data key="d0">1035397</data>
    </edge>
    <edge source="OMN" target="LBN">
      <data key="d0">192910</data>
    </edge>
    <edge source="OMN" target="PAK">
      <data key="d0">531696</data>
    </edge>
    <edge source="OMN" target="RUS">
      <data key="d0">105313</data>
    </edge>
    <edge source="OMN" target="SAU">
      <data key="d0">3021404</data>
    </edge>
    <edge source="OMN" target="IND">
      <data key="d0">625087</data>
    </edge>
    <edge source="OMN" target="ZAF">
      <data key="d0">30138</data>
    </edge>
    <edge source="OMN" target="ARE">
      <data key="d0">6841544</data>
    </edge>
    <edge source="OMN" target="EGY">
      <data key="d0">1314554</data>
    </edge>
    <edge source="OMN" target="TZA">
      <data key="d0">36107</data>
    </edge>
    <edge source="OMN" target="USA">
      <data key="d0">73475</data>
    </edge>
    <edge source="NZL" target="ARG">
      <data key="d0">63154</data>
    </edge>
    <edge source="NZL" target="AUS">
      <data key="d0">37271472</data>
    </edge>
    <edge source="NZL" target="AUT">
      <data key="d0">17687</data>
    </edge>
    <edge source="NZL" target="BEL">
      <data key="d0">21118</data>
    </edge>
    <edge source="NZL" target="BWA">
      <data key="d0">26367</data>
    </edge>
    <edge source="NZL" target="BRA">
      <data key="d0">80231</data>
    </edge>
    <edge source="NZL" target="CAN">
      <data key="d0">404971</data>
    </edge>
    <edge source="NZL" target="LKA">
      <data key="d0">160871</data>
    </edge>
    <edge source="NZL" target="CHL">
      <data key="d0">78488</data>
    </edge>
    <edge source="NZL" target="CHN">
      <data key="d0">254028</data>
    </edge>
    <edge source="NZL" target="FIN">
      <data key="d0">54054</data>
    </edge>
    <edge source="NZL" target="FRA">
      <data key="d0">291375</data>
    </edge>
    <edge source="NZL" target="DEU">
      <data key="d0">62510</data>
    </edge>
    <edge source="NZL" target="HKG">
      <data key="d0">492205</data>
    </edge>
    <edge source="NZL" target="IDN">
      <data key="d0">78048</data>
    </edge>
    <edge source="NZL" target="IRL">
      <data key="d0">231783</data>
    </edge>
    <edge source="NZL" target="ISR">
      <data key="d0">44639</data>
    </edge>
    <edge source="NZL" target="ITA">
      <data key="d0">44137</data>
    </edge>
    <edge source="NZL" target="JPN">
      <data key="d0">1273807</data>
    </edge>
    <edge source="NZL" target="KOR">
      <data key="d0">172835</data>
    </edge>
    <edge source="NZL" target="LTU">
      <data key="d0">54540</data>
    </edge>
    <edge source="NZL" target="MYS">
      <data key="d0">860425</data>
    </edge>
    <edge source="NZL" target="MEX">
      <data key="d0">400292</data>
    </edge>
    <edge source="NZL" target="NLD">
      <data key="d0">142613</data>
    </edge>
    <edge source="NZL" target="NOR">
      <data key="d0">12776</data>
    </edge>
    <edge source="NZL" target="PHL">
      <data key="d0">225529</data>
    </edge>
    <edge source="NZL" target="POL">
      <data key="d0">23296</data>
    </edge>
    <edge source="NZL" target="IND">
      <data key="d0">65676</data>
    </edge>
    <edge source="NZL" target="SGP">
      <data key="d0">1051817</data>
    </edge>
    <edge source="NZL" target="SVK">
      <data key="d0">15199</data>
    </edge>
    <edge source="NZL" target="VNM">
      <data key="d0">40329</data>
    </edge>
    <edge source="NZL" target="ZAF">
      <data key="d0">53552</data>
    </edge>
    <edge source="NZL" target="ESP">
      <data key="d0">22227</data>
    </edge>
    <edge source="NZL" target="THA">
      <data key="d0">300156</data>
    </edge>
    <edge source="NZL" target="ARE">
      <data key="d0">215623</data>
    </edge>
    <edge source="NZL" target="TUR">
      <data key="d0">58409</data>
    </edge>
    <edge source="NZL" target="GBR">
      <data key="d0">717615</data>
    </edge>
    <edge source="NZL" target="USA">
      <data key="d0">1296443</data>
    </edge>
    <edge source="NZL" target="URY">
      <data key="d0">153345</data>
    </edge>
    <edge source="PAK" target="LKA">
      <data key="d0">51062</data>
    </edge>
    <edge source="PAK" target="HKG">
      <data key="d0">35511</data>
    </edge>
    <edge source="PAK" target="JPN">
      <data key="d0">39381</data>
    </edge>
    <edge source="PAK" target="SGP">
      <data key="d0">19947</data>
    </edge>
    <edge source="PAK" target="ARE">
      <data key="d0">126049</data>
    </edge>
    <edge source="POL" target="AZE">
      <data key="d0">352000</data>
    </edge>
    <edge source="POL" target="ARG">
      <data key="d0">127000</data>
    </edge>
    <edge source="POL" target="AUT">
      <data key="d0">2996000</data>
    </edge>
    <edge source="POL" target="ARM">
      <data key="d0">52000</data>
    </edge>
    <edge source="POL" target="BEL">
      <data key="d0">2598000</data>
    </edge>
    <edge source="POL" target="BGR">
      <data key="d0">500000</data>
    </edge>
    <edge source="POL" target="BLR">
      <data key="d0">4238000</data>
    </edge>
    <edge source="POL" target="CZE">
      <data key="d0">13743000</data>
    </edge>
    <edge source="POL" target="DNK">
      <data key="d0">2666000</data>
    </edge>
    <edge source="POL" target="EST">
      <data key="d0">2143000</data>
    </edge>
    <edge source="POL" target="FIN">
      <data key="d0">310000</data>
    </edge>
    <edge source="POL" target="FRA">
      <data key="d0">2890000</data>
    </edge>
    <edge source="POL" target="DEU">
      <data key="d0">43169000</data>
    </edge>
    <edge source="POL" target="GRC">
      <data key="d0">210000</data>
    </edge>
    <edge source="POL" target="HUN">
      <data key="d0">8889000</data>
    </edge>
    <edge source="POL" target="IRL">
      <data key="d0">77000</data>
    </edge>
    <edge source="POL" target="ISR">
      <data key="d0">58000</data>
    </edge>
    <edge source="POL" target="ITA">
      <data key="d0">1421000</data>
    </edge>
    <edge source="POL" target="JPN">
      <data key="d0">277000</data>
    </edge>
    <edge source="POL" target="KAZ">
      <data key="d0">446000</data>
    </edge>
    <edge source="POL" target="KGZ">
      <data key="d0">130000</data>
    </edge>
    <edge source="POL" target="LVA">
      <data key="d0">5752000</data>
    </edge>
    <edge source="POL" target="LTU">
      <data key="d0">26922000</data>
    </edge>
    <edge source="POL" target="MDA">
      <data key="d0">495000</data>
    </edge>
    <edge source="POL" target="NLD">
      <data key="d0">2858000</data>
    </edge>
    <edge source="POL" target="NOR">
      <data key="d0">1222000</data>
    </edge>
    <edge source="POL" target="PRT">
      <data key="d0">72000</data>
    </edge>
    <edge source="POL" target="ROU">
      <data key="d0">4027000</data>
    </edge>
    <edge source="POL" target="RUS">
      <data key="d0">21157000</data>
    </edge>
    <edge source="POL" target="SVK">
      <data key="d0">5042000</data>
    </edge>
    <edge source="POL" target="SVN">
      <data key="d0">87000</data>
    </edge>
    <edge source="POL" target="ESP">
      <data key="d0">1716000</data>
    </edge>
    <edge source="POL" target="SWE">
      <data key="d0">2722000</data>
    </edge>
    <edge source="POL" target="CHE">
      <data key="d0">1141000</data>
    </edge>
    <edge source="POL" target="TUR">
      <data key="d0">648000</data>
    </edge>
    <edge source="POL" target="UKR">
      <data key="d0">26530000</data>
    </edge>
    <edge source="POL" target="EGY">
      <data key="d0">310000</data>
    </edge>
    <edge source="POL" target="GBR">
      <data key="d0">1917000</data>
    </edge>
    <edge source="POL" target="USA">
      <data key="d0">504000</data>
    </edge>
    <edge source="POL" target="URY">
      <data key="d0">189000</data>
    </edge>
    <edge source="POL" target="SRB">
      <data key="d0">502000</data>
    </edge>
    <edge source="PRT" target="DZA">
      <data key="d0">61241</data>
    </edge>
    <edge source="PRT" target="ARG">
      <data key="d0">120615</data>
    </edge>
    <edge source="PRT" target="AUS">
      <data key="d0">1025349</data>
    </edge>
    <edge source="PRT" target="AUT">
      <data key="d0">211214</data>
    </edge>
    <edge source="PRT" target="BEL">
      <data key="d0">3083149</data>
    </edge>
    <edge source="PRT" target="BWA">
      <data key="d0">159252</data>
    </edge>
    <edge source="PRT" target="BRA">
      <data key="d0">869716</data>
    </edge>
    <edge source="PRT" target="CMR">
      <data key="d0">152789</data>
    </edge>
    <edge source="PRT" target="CAN">
      <data key="d0">156790</data>
    </edge>
    <edge source="PRT" target="CHL">
      <data key="d0">529356</data>
    </edge>
    <edge source="PRT" target="CHN">
      <data key="d0">250062</data>
    </edge>
    <edge source="PRT" target="CRI">
      <data key="d0">123050</data>
    </edge>
    <edge source="PRT" target="HRV">
      <data key="d0">47796</data>
    </edge>
    <edge source="PRT" target="CZE">
      <data key="d0">215699</data>
    </edge>
    <edge source="PRT" target="BEN">
      <data key="d0">37999</data>
    </edge>
    <edge source="PRT" target="DNK">
      <data key="d0">592613</data>
    </edge>
    <edge source="PRT" target="ECU">
      <data key="d0">10697</data>
    </edge>
    <edge source="PRT" target="SLV">
      <data key="d0">13611</data>
    </edge>
    <edge source="PRT" target="FIN">
      <data key="d0">461884</data>
    </edge>
    <edge source="PRT" target="FRA">
      <data key="d0">26511428</data>
    </edge>
    <edge source="PRT" target="DEU">
      <data key="d0">14861557</data>
    </edge>
    <edge source="PRT" target="GHA">
      <data key="d0">19457</data>
    </edge>
    <edge source="PRT" target="GRC">
      <data key="d0">864101</data>
    </edge>
    <edge source="PRT" target="GTM">
      <data key="d0">72919</data>
    </edge>
    <edge source="PRT" target="HKG">
      <data key="d0">968566</data>
    </edge>
    <edge source="PRT" target="HUN">
      <data key="d0">113614</data>
    </edge>
    <edge source="PRT" target="IRL">
      <data key="d0">884776</data>
    </edge>
    <edge source="PRT" target="ISR">
      <data key="d0">1985815</data>
    </edge>
    <edge source="PRT" target="ITA">
      <data key="d0">6835845</data>
    </edge>
    <edge source="PRT" target="CIV">
      <data key="d0">67598</data>
    </edge>
    <edge source="PRT" target="JPN">
      <data key="d0">20616</data>
    </edge>
    <edge source="PRT" target="JOR">
      <data key="d0">11729</data>
    </edge>
    <edge source="PRT" target="LBN">
      <data key="d0">13665</data>
    </edge>
    <edge source="PRT" target="LTU">
      <data key="d0">1383375</data>
    </edge>
    <edge source="PRT" target="MUS">
      <data key="d0">63297</data>
    </edge>
    <edge source="PRT" target="MEX">
      <data key="d0">200710</data>
    </edge>
    <edge source="PRT" target="MAR">
      <data key="d0">2701185</data>
    </edge>
    <edge source="PRT" target="MOZ">
      <data key="d0">381676</data>
    </edge>
    <edge source="PRT" target="NAM">
      <data key="d0">14180</data>
    </edge>
    <edge source="PRT" target="NLD">
      <data key="d0">4627508</data>
    </edge>
    <edge source="PRT" target="NZL">
      <data key="d0">224333</data>
    </edge>
    <edge source="PRT" target="NOR">
      <data key="d0">714200</data>
    </edge>
    <edge source="PRT" target="PHL">
      <data key="d0">155262</data>
    </edge>
    <edge source="PRT" target="POL">
      <data key="d0">1540884</data>
    </edge>
    <edge source="PRT" target="ROU">
      <data key="d0">570874</data>
    </edge>
    <edge source="PRT" target="RUS">
      <data key="d0">1363821</data>
    </edge>
    <edge source="PRT" target="SAU">
      <data key="d0">48474</data>
    </edge>
    <edge source="PRT" target="SEN">
      <data key="d0">488823</data>
    </edge>
    <edge source="PRT" target="IND">
      <data key="d0">131222</data>
    </edge>
    <edge source="PRT" target="SGP">
      <data key="d0">595696</data>
    </edge>
    <edge source="PRT" target="ZAF">
      <data key="d0">100096</data>
    </edge>
    <edge source="PRT" target="ESP">
      <data key="d0">72338467</data>
    </edge>
    <edge source="PRT" target="SWE">
      <data key="d0">753825</data>
    </edge>
    <edge source="PRT" target="CHE">
      <data key="d0">1683980</data>
    </edge>
    <edge source="PRT" target="THA">
      <data key="d0">49940</data>
    </edge>
    <edge source="PRT" target="ARE">
      <data key="d0">32084</data>
    </edge>
    <edge source="PRT" target="TUN">
      <data key="d0">722443</data>
    </edge>
    <edge source="PRT" target="TUR">
      <data key="d0">711913</data>
    </edge>
    <edge source="PRT" target="UGA">
      <data key="d0">20381</data>
    </edge>
    <edge source="PRT" target="UKR">
      <data key="d0">23854</data>
    </edge>
    <edge source="PRT" target="EGY">
      <data key="d0">172526</data>
    </edge>
    <edge source="PRT" target="GBR">
      <data key="d0">16090535</data>
    </edge>
    <edge source="PRT" target="USA">
      <data key="d0">2417432</data>
    </edge>
    <edge source="PRT" target="URY">
      <data key="d0">209423</data>
    </edge>
    <edge source="ROU" target="AUT">
      <data key="d0">810000</data>
    </edge>
    <edge source="ROU" target="BEL">
      <data key="d0">113000</data>
    </edge>
    <edge source="ROU" target="BGR">
      <data key="d0">1157000</data>
    </edge>
    <edge source="ROU" target="CZE">
      <data key="d0">338000</data>
    </edge>
    <edge source="ROU" target="FIN">
      <data key="d0">114000</data>
    </edge>
    <edge source="ROU" target="FRA">
      <data key="d0">329000</data>
    </edge>
    <edge source="ROU" target="DEU">
      <data key="d0">1923000</data>
    </edge>
    <edge source="ROU" target="GRC">
      <data key="d0">21000</data>
    </edge>
    <edge source="ROU" target="HUN">
      <data key="d0">918000</data>
    </edge>
    <edge source="ROU" target="ITA">
      <data key="d0">962000</data>
    </edge>
    <edge source="ROU" target="MDA">
      <data key="d0">771000</data>
    </edge>
    <edge source="ROU" target="NLD">
      <data key="d0">504000</data>
    </edge>
    <edge source="ROU" target="POL">
      <data key="d0">112000</data>
    </edge>
    <edge source="ROU" target="RUS">
      <data key="d0">44000</data>
    </edge>
    <edge source="ROU" target="ESP">
      <data key="d0">212000</data>
    </edge>
    <edge source="ROU" target="SWE">
      <data key="d0">186000</data>
    </edge>
    <edge source="ROU" target="TUR">
      <data key="d0">36000</data>
    </edge>
    <edge source="ROU" target="UKR">
      <data key="d0">26000</data>
    </edge>
    <edge source="ROU" target="GBR">
      <data key="d0">532000</data>
    </edge>
    <edge source="ROU" target="SRB">
      <data key="d0">150000</data>
    </edge>
    <edge source="IND" target="AZE">
      <data key="d0">51658</data>
    </edge>
    <edge source="IND" target="ARG">
      <data key="d0">267367</data>
    </edge>
    <edge source="IND" target="AUS">
      <data key="d0">965461</data>
    </edge>
    <edge source="IND" target="AUT">
      <data key="d0">45327</data>
    </edge>
    <edge source="IND" target="BEL">
      <data key="d0">358204</data>
    </edge>
    <edge source="IND" target="BWA">
      <data key="d0">35484</data>
    </edge>
    <edge source="IND" target="BRA">
      <data key="d0">1815269</data>
    </edge>
    <edge source="IND" target="BGR">
      <data key="d0">16330</data>
    </edge>
    <edge source="IND" target="BDI">
      <data key="d0">38158</data>
    </edge>
    <edge source="IND" target="KHM">
      <data key="d0">140779</data>
    </edge>
    <edge source="IND" target="CAN">
      <data key="d0">280406</data>
    </edge>
    <edge source="IND" target="LKA">
      <data key="d0">3463265</data>
    </edge>
    <edge source="IND" target="CHL">
      <data key="d0">37675</data>
    </edge>
    <edge source="IND" target="CHN">
      <data key="d0">3965592</data>
    </edge>
    <edge source="IND" target="COL">
      <data key="d0">38821</data>
    </edge>
    <edge source="IND" target="CRI">
      <data key="d0">150641</data>
    </edge>
    <edge source="IND" target="CZE">
      <data key="d0">66285</data>
    </edge>
    <edge source="IND" target="DNK">
      <data key="d0">56044</data>
    </edge>
    <edge source="IND" target="ECU">
      <data key="d0">30207</data>
    </edge>
    <edge source="IND" target="ETH">
      <data key="d0">164630</data>
    </edge>
    <edge source="IND" target="FIN">
      <data key="d0">27161</data>
    </edge>
    <edge source="IND" target="FRA">
      <data key="d0">1226447</data>
    </edge>
    <edge source="IND" target="DEU">
      <data key="d0">2304346</data>
    </edge>
    <edge source="IND" target="GHA">
      <data key="d0">517346</data>
    </edge>
    <edge source="IND" target="GRC">
      <data key="d0">213128</data>
    </edge>
    <edge source="IND" target="HKG">
      <data key="d0">2519068</data>
    </edge>
    <edge source="IND" target="IDN">
      <data key="d0">874652</data>
    </edge>
    <edge source="IND" target="IRL">
      <data key="d0">309499</data>
    </edge>
    <edge source="IND" target="ISR">
      <data key="d0">433388</data>
    </edge>
    <edge source="IND" target="ITA">
      <data key="d0">14949809</data>
    </edge>
    <edge source="IND" target="CIV">
      <data key="d0">988278</data>
    </edge>
    <edge source="IND" target="JPN">
      <data key="d0">767447</data>
    </edge>
    <edge source="IND" target="KAZ">
      <data key="d0">231140</data>
    </edge>
    <edge source="IND" target="JOR">
      <data key="d0">236803</data>
    </edge>
    <edge source="IND" target="KOR">
      <data key="d0">414517</data>
    </edge>
    <edge source="IND" target="LBN">
      <data key="d0">113101</data>
    </edge>
    <edge source="IND" target="MWI">
      <data key="d0">24873</data>
    </edge>
    <edge source="IND" target="MYS">
      <data key="d0">399066</data>
    </edge>
    <edge source="IND" target="MUS">
      <data key="d0">937800</data>
    </edge>
    <edge source="IND" target="MEX">
      <data key="d0">137932</data>
    </edge>
    <edge source="IND" target="MAR">
      <data key="d0">56764</data>
    </edge>
    <edge source="IND" target="MOZ">
      <data key="d0">21608</data>
    </edge>
    <edge source="IND" target="OMN">
      <data key="d0">764902</data>
    </edge>
    <edge source="IND" target="NLD">
      <data key="d0">1036302</data>
    </edge>
    <edge source="IND" target="NZL">
      <data key="d0">118354</data>
    </edge>
    <edge source="IND" target="NOR">
      <data key="d0">86372</data>
    </edge>
    <edge source="IND" target="PAK">
      <data key="d0">509657</data>
    </edge>
    <edge source="IND" target="PAN">
      <data key="d0">31112</data>
    </edge>
    <edge source="IND" target="PHL">
      <data key="d0">454531</data>
    </edge>
    <edge source="IND" target="POL">
      <data key="d0">55189</data>
    </edge>
    <edge source="IND" target="PRT">
      <data key="d0">77044</data>
    </edge>
    <edge source="IND" target="ROU">
      <data key="d0">162968</data>
    </edge>
    <edge source="IND" target="RUS">
      <data key="d0">948856</data>
    </edge>
    <edge source="IND" target="SAU">
      <data key="d0">1439313</data>
    </edge>
    <edge source="IND" target="SEN">
      <data key="d0">269698</data>
    </edge>
    <edge source="IND" target="SGP">
      <data key="d0">1713683</data>
    </edge>
    <edge source="IND" target="VNM">
      <data key="d0">159600</data>
    </edge>
    <edge source="IND" target="SVN">
      <data key="d0">246853</data>
    </edge>
    <edge source="IND" target="ZAF">
      <data key="d0">2316180</data>
    </edge>
    <edge source="IND" target="ZWE">
      <data key="d0">19248</data>
    </edge>
    <edge source="IND" target="ESP">
      <data key="d0">732666</data>
    </edge>
    <edge source="IND" target="SWE">
      <data key="d0">43004</data>
    </edge>
    <edge source="IND" target="CHE">
      <data key="d0">129336</data>
    </edge>
    <edge source="IND" target="THA">
      <data key="d0">345434</data>
    </edge>
    <edge source="IND" target="ARE">
      <data key="d0">12913654</data>
    </edge>
    <edge source="IND" target="TUN">
      <data key="d0">148700</data>
    </edge>
    <edge source="IND" target="TUR">
      <data key="d0">846403</data>
    </edge>
    <edge source="IND" target="UGA">
      <data key="d0">444980</data>
    </edge>
    <edge source="IND" target="EGY">
      <data key="d0">1717787</data>
    </edge>
    <edge source="IND" target="GBR">
      <data key="d0">4102261</data>
    </edge>
    <edge source="IND" target="TZA">
      <data key="d0">560091</data>
    </edge>
    <edge source="IND" target="USA">
      <data key="d0">34394629</data>
    </edge>
    <edge source="SGP" target="ARG">
      <data key="d0">73611</data>
    </edge>
    <edge source="SGP" target="AUS">
      <data key="d0">10642359</data>
    </edge>
    <edge source="SGP" target="BEL">
      <data key="d0">501611</data>
    </edge>
    <edge source="SGP" target="BRA">
      <data key="d0">2678762</data>
    </edge>
    <edge source="SGP" target="KHM">
      <data key="d0">368138</data>
    </edge>
    <edge source="SGP" target="CMR">
      <data key="d0">16414</data>
    </edge>
    <edge source="SGP" target="CAN">
      <data key="d0">103404</data>
    </edge>
    <edge source="SGP" target="LKA">
      <data key="d0">1793163</data>
    </edge>
    <edge source="SGP" target="CHL">
      <data key="d0">179460</data>
    </edge>
    <edge source="SGP" target="CHN">
      <data key="d0">20515573</data>
    </edge>
    <edge source="SGP" target="COL">
      <data key="d0">89460</data>
    </edge>
    <edge source="SGP" target="DNK">
      <data key="d0">192368</data>
    </edge>
    <edge source="SGP" target="ECU">
      <data key="d0">11294</data>
    </edge>
    <edge source="SGP" target="SLV">
      <data key="d0">11334</data>
    </edge>
    <edge source="SGP" target="FIN">
      <data key="d0">59399</data>
    </edge>
    <edge source="SGP" target="FRA">
      <data key="d0">223378</data>
    </edge>
    <edge source="SGP" target="DEU">
      <data key="d0">1416595</data>
    </edge>
    <edge source="SGP" target="GHA">
      <data key="d0">13270</data>
    </edge>
    <edge source="SGP" target="GRC">
      <data key="d0">156012</data>
    </edge>
    <edge source="SGP" target="GTM">
      <data key="d0">170563</data>
    </edge>
    <edge source="SGP" target="HKG">
      <data key="d0">26006576</data>
    </edge>
    <edge source="SGP" target="HUN">
      <data key="d0">82380</data>
    </edge>
    <edge source="SGP" target="IRL">
      <data key="d0">129434</data>
    </edge>
    <edge source="SGP" target="ISR">
      <data key="d0">111559</data>
    </edge>
    <edge source="SGP" target="ITA">
      <data key="d0">627164</data>
    </edge>
    <edge source="SGP" target="JPN">
      <data key="d0">43323931</data>
    </edge>
    <edge source="SGP" target="JOR">
      <data key="d0">59200</data>
    </edge>
    <edge source="SGP" target="KOR">
      <data key="d0">8873671</data>
    </edge>
    <edge source="SGP" target="LBN">
      <data key="d0">27770</data>
    </edge>
    <edge source="SGP" target="MDG">
      <data key="d0">18017</data>
    </edge>
    <edge source="SGP" target="MYS">
      <data key="d0">106403413</data>
    </edge>
    <edge source="SGP" target="MUS">
      <data key="d0">290747</data>
    </edge>
    <edge source="SGP" target="MEX">
      <data key="d0">2369836</data>
    </edge>
    <edge source="SGP" target="MAR">
      <data key="d0">116266</data>
    </edge>
    <edge source="SGP" target="OMN">
      <data key="d0">879884</data>
    </edge>
    <edge source="SGP" target="NLD">
      <data key="d0">2773087</data>
    </edge>
    <edge source="SGP" target="NZL">
      <data key="d0">1386385</data>
    </edge>
    <edge source="SGP" target="NOR">
      <data key="d0">12770</data>
    </edge>
    <edge source="SGP" target="PAK">
      <data key="d0">1042582</data>
    </edge>
    <edge source="SGP" target="PAN">
      <data key="d0">160601</data>
    </edge>
    <edge source="SGP" target="PRY">
      <data key="d0">71339</data>
    </edge>
    <edge source="SGP" target="PER">
      <data key="d0">30276</data>
    </edge>
    <edge source="SGP" target="PHL">
      <data key="d0">7746642</data>
    </edge>
    <edge source="SGP" target="POL">
      <data key="d0">230811</data>
    </edge>
    <edge source="SGP" target="PRT">
      <data key="d0">160999</data>
    </edge>
    <edge source="SGP" target="RUS">
      <data key="d0">848958</data>
    </edge>
    <edge source="SGP" target="SAU">
      <data key="d0">3095008</data>
    </edge>
    <edge source="SGP" target="SEN">
      <data key="d0">39824</data>
    </edge>
    <edge source="SGP" target="IND">
      <data key="d0">7783469</data>
    </edge>
    <edge source="SGP" target="VNM">
      <data key="d0">9205730</data>
    </edge>
    <edge source="SGP" target="SVN">
      <data key="d0">25353</data>
    </edge>
    <edge source="SGP" target="ZAF">
      <data key="d0">371311</data>
    </edge>
    <edge source="SGP" target="ESP">
      <data key="d0">663494</data>
    </edge>
    <edge source="SGP" target="SWE">
      <data key="d0">367081</data>
    </edge>
    <edge source="SGP" target="CHE">
      <data key="d0">19265</data>
    </edge>
    <edge source="SGP" target="THA">
      <data key="d0">27476344</data>
    </edge>
    <edge source="SGP" target="TGO">
      <data key="d0">49979</data>
    </edge>
    <edge source="SGP" target="ARE">
      <data key="d0">1697264</data>
    </edge>
    <edge source="SGP" target="TUR">
      <data key="d0">296754</data>
    </edge>
    <edge source="SGP" target="UKR">
      <data key="d0">528160</data>
    </edge>
    <edge source="SGP" target="EGY">
      <data key="d0">1912485</data>
    </edge>
    <edge source="SGP" target="GBR">
      <data key="d0">1459775</data>
    </edge>
    <edge source="SGP" target="TZA">
      <data key="d0">11348</data>
    </edge>
    <edge source="SGP" target="USA">
      <data key="d0">6870257</data>
    </edge>
    <edge source="SGP" target="BFA">
      <data key="d0">37738</data>
    </edge>
    <edge source="VNM" target="KHM">
      <data key="d0">494000</data>
    </edge>
    <edge source="VNM" target="CAN">
      <data key="d0">92000</data>
    </edge>
    <edge source="VNM" target="LKA">
      <data key="d0">51000</data>
    </edge>
    <edge source="VNM" target="CHL">
      <data key="d0">213000</data>
    </edge>
    <edge source="VNM" target="HRV">
      <data key="d0">21000</data>
    </edge>
    <edge source="VNM" target="HUN">
      <data key="d0">35000</data>
    </edge>
    <edge source="VNM" target="JPN">
      <data key="d0">1092000</data>
    </edge>
    <edge source="VNM" target="KOR">
      <data key="d0">1537000</data>
    </edge>
    <edge source="VNM" target="MYS">
      <data key="d0">365000</data>
    </edge>
    <edge source="VNM" target="MEX">
      <data key="d0">277000</data>
    </edge>
    <edge source="VNM" target="MAR">
      <data key="d0">22000</data>
    </edge>
    <edge source="VNM" target="NLD">
      <data key="d0">316000</data>
    </edge>
    <edge source="VNM" target="NZL">
      <data key="d0">109000</data>
    </edge>
    <edge source="VNM" target="PAN">
      <data key="d0">262000</data>
    </edge>
    <edge source="VNM" target="PER">
      <data key="d0">33000</data>
    </edge>
    <edge source="VNM" target="RUS">
      <data key="d0">880000</data>
    </edge>
    <edge source="VNM" target="ESP">
      <data key="d0">739000</data>
    </edge>
    <edge source="VNM" target="ARE">
      <data key="d0">187000</data>
    </edge>
    <edge source="VNM" target="TUN">
      <data key="d0">89000</data>
    </edge>
    <edge source="VNM" target="UKR">
      <data key="d0">3944000</data>
    </edge>
    <edge source="VNM" target="USA">
      <data key="d0">196000</data>
    </edge>
    <edge source="SWE" target="DZA">
      <data key="d0">90902</data>
    </edge>
    <edge source="SWE" target="ARG">
      <data key="d0">91775</data>
    </edge>
    <edge source="SWE" target="AUS">
      <data key="d0">8620177</data>
    </edge>
    <edge source="SWE" target="AUT">
      <data key="d0">6071434</data>
    </edge>
    <edge source="SWE" target="BEL">
      <data key="d0">11009051</data>
    </edge>
    <edge source="SWE" target="BRA">
      <data key="d0">3243329</data>
    </edge>
    <edge source="SWE" target="BGR">
      <data key="d0">668178</data>
    </edge>
    <edge source="SWE" target="BLR">
      <data key="d0">42450</data>
    </edge>
    <edge source="SWE" target="CMR">
      <data key="d0">43432</data>
    </edge>
    <edge source="SWE" target="CAN">
      <data key="d0">1479965</data>
    </edge>
    <edge source="SWE" target="CHL">
      <data key="d0">321485</data>
    </edge>
    <edge source="SWE" target="CHN">
      <data key="d0">6391610</data>
    </edge>
    <edge source="SWE" target="COL">
      <data key="d0">128878</data>
    </edge>
    <edge source="SWE" target="HRV">
      <data key="d0">207776</data>
    </edge>
    <edge source="SWE" target="CZE">
      <data key="d0">3374498</data>
    </edge>
    <edge source="SWE" target="DNK">
      <data key="d0">65855044</data>
    </edge>
    <edge source="SWE" target="ECU">
      <data key="d0">30010</data>
    </edge>
    <edge source="SWE" target="EST">
      <data key="d0">6607024</data>
    </edge>
    <edge source="SWE" target="FIN">
      <data key="d0">63730582</data>
    </edge>
    <edge source="SWE" target="FRA">
      <data key="d0">39028420</data>
    </edge>
    <edge source="SWE" target="DEU">
      <data key="d0">82976997</data>
    </edge>
    <edge source="SWE" target="GHA">
      <data key="d0">27391</data>
    </edge>
    <edge source="SWE" target="GRC">
      <data key="d0">1799376</data>
    </edge>
    <edge source="SWE" target="HKG">
      <data key="d0">1065396</data>
    </edge>
    <edge source="SWE" target="HUN">
      <data key="d0">4104223</data>
    </edge>
    <edge source="SWE" target="IDN">
      <data key="d0">34375</data>
    </edge>
    <edge source="SWE" target="IRL">
      <data key="d0">4983231</data>
    </edge>
    <edge source="SWE" target="ISR">
      <data key="d0">186496</data>
    </edge>
    <edge source="SWE" target="ITA">
      <data key="d0">12241518</data>
    </edge>
    <edge source="SWE" target="JPN">
      <data key="d0">5548940</data>
    </edge>
    <edge source="SWE" target="KAZ">
      <data key="d0">88501</data>
    </edge>
    <edge source="SWE" target="JOR">
      <data key="d0">322249</data>
    </edge>
    <edge source="SWE" target="KOR">
      <data key="d0">2072300</data>
    </edge>
    <edge source="SWE" target="KGZ">
      <data key="d0">22480</data>
    </edge>
    <edge source="SWE" target="LBN">
      <data key="d0">52490</data>
    </edge>
    <edge source="SWE" target="LVA">
      <data key="d0">1926180</data>
    </edge>
    <edge source="SWE" target="LTU">
      <data key="d0">1020217</data>
    </edge>
    <edge source="SWE" target="MYS">
      <data key="d0">1310601</data>
    </edge>
    <edge source="SWE" target="MEX">
      <data key="d0">1376404</data>
    </edge>
    <edge source="SWE" target="MAR">
      <data key="d0">27718</data>
    </edge>
    <edge source="SWE" target="NLD">
      <data key="d0">26079002</data>
    </edge>
    <edge source="SWE" target="NZL">
      <data key="d0">453090</data>
    </edge>
    <edge source="SWE" target="NOR">
      <data key="d0">63839708</data>
    </edge>
    <edge source="SWE" target="PAK">
      <data key="d0">159760</data>
    </edge>
    <edge source="SWE" target="PER">
      <data key="d0">37539</data>
    </edge>
    <edge source="SWE" target="PHL">
      <data key="d0">134443</data>
    </edge>
    <edge source="SWE" target="POL">
      <data key="d0">11910322</data>
    </edge>
    <edge source="SWE" target="PRT">
      <data key="d0">1428130</data>
    </edge>
    <edge source="SWE" target="ROU">
      <data key="d0">384887</data>
    </edge>
    <edge source="SWE" target="RUS">
      <data key="d0">4417196</data>
    </edge>
    <edge source="SWE" target="SAU">
      <data key="d0">849217</data>
    </edge>
    <edge source="SWE" target="IND">
      <data key="d0">434866</data>
    </edge>
    <edge source="SWE" target="SGP">
      <data key="d0">2114641</data>
    </edge>
    <edge source="SWE" target="SVK">
      <data key="d0">1245671</data>
    </edge>
    <edge source="SWE" target="VNM">
      <data key="d0">26190</data>
    </edge>
    <edge source="SWE" target="SVN">
      <data key="d0">644061</data>
    </edge>
    <edge source="SWE" target="ZAF">
      <data key="d0">151794</data>
    </edge>
    <edge source="SWE" target="ESP">
      <data key="d0">9367035</data>
    </edge>
    <edge source="SWE" target="CHE">
      <data key="d0">9051770</data>
    </edge>
    <edge source="SWE" target="THA">
      <data key="d0">2310631</data>
    </edge>
    <edge source="SWE" target="ARE">
      <data key="d0">626491</data>
    </edge>
    <edge source="SWE" target="TUN">
      <data key="d0">63948</data>
    </edge>
    <edge source="SWE" target="TUR">
      <data key="d0">2317396</data>
    </edge>
    <edge source="SWE" target="UKR">
      <data key="d0">409986</data>
    </edge>
    <edge source="SWE" target="EGY">
      <data key="d0">94939</data>
    </edge>
    <edge source="SWE" target="GBR">
      <data key="d0">64064616</data>
    </edge>
    <edge source="SWE" target="USA">
      <data key="d0">43511419</data>
    </edge>
    <edge source="SWE" target="URY">
      <data key="d0">189661</data>
    </edge>
    <edge source="SWE" target="SRB">
      <data key="d0">41250</data>
    </edge>
    <edge source="CHE" target="DZA">
      <data key="d0">306092</data>
    </edge>
    <edge source="CHE" target="ARG">
      <data key="d0">1267709</data>
    </edge>
    <edge source="CHE" target="AUS">
      <data key="d0">3681616</data>
    </edge>
    <edge source="CHE" target="AUT">
      <data key="d0">62457040</data>
    </edge>
    <edge source="CHE" target="BEL">
      <data key="d0">20213857</data>
    </edge>
    <edge source="CHE" target="BOL">
      <data key="d0">17064</data>
    </edge>
    <edge source="CHE" target="BRA">
      <data key="d0">3387719</data>
    </edge>
    <edge source="CHE" target="BGR">
      <data key="d0">673550</data>
    </edge>
    <edge source="CHE" target="BLR">
      <data key="d0">18712</data>
    </edge>
    <edge source="CHE" target="CAN">
      <data key="d0">3776079</data>
    </edge>
    <edge source="CHE" target="LKA">
      <data key="d0">60769</data>
    </edge>
    <edge source="CHE" target="CHL">
      <data key="d0">1139852</data>
    </edge>
    <edge source="CHE" target="CHN">
      <data key="d0">2882686</data>
    </edge>
    <edge source="CHE" target="COL">
      <data key="d0">749701</data>
    </edge>
    <edge source="CHE" target="CRI">
      <data key="d0">254602</data>
    </edge>
    <edge source="CHE" target="HRV">
      <data key="d0">1045832</data>
    </edge>
    <edge source="CHE" target="CZE">
      <data key="d0">9279194</data>
    </edge>
    <edge source="CHE" target="DNK">
      <data key="d0">17727565</data>
    </edge>
    <edge source="CHE" target="ECU">
      <data key="d0">248158</data>
    </edge>
    <edge source="CHE" target="EST">
      <data key="d0">335310</data>
    </edge>
    <edge source="CHE" target="FIN">
      <data key="d0">5228434</data>
    </edge>
    <edge source="CHE" target="FRA">
      <data key="d0">71191316</data>
    </edge>
    <edge source="CHE" target="DEU">
      <data key="d0">325796512</data>
    </edge>
    <edge source="CHE" target="GRC">
      <data key="d0">3353851</data>
    </edge>
    <edge source="CHE" target="GTM">
      <data key="d0">238921</data>
    </edge>
    <edge source="CHE" target="HND">
      <data key="d0">492809</data>
    </edge>
    <edge source="CHE" target="HKG">
      <data key="d0">6438636</data>
    </edge>
    <edge source="CHE" target="HUN">
      <data key="d0">3996054</data>
    </edge>
    <edge source="CHE" target="IDN">
      <data key="d0">758571</data>
    </edge>
    <edge source="CHE" target="IRL">
      <data key="d0">2240758</data>
    </edge>
    <edge source="CHE" target="ISR">
      <data key="d0">2937915</data>
    </edge>
    <edge source="CHE" target="ITA">
      <data key="d0">81816446</data>
    </edge>
    <edge source="CHE" target="CIV">
      <data key="d0">47945</data>
    </edge>
    <edge source="CHE" target="JPN">
      <data key="d0">9874536</data>
    </edge>
    <edge source="CHE" target="JOR">
      <data key="d0">793117</data>
    </edge>
    <edge source="CHE" target="KOR">
      <data key="d0">3672642</data>
    </edge>
    <edge source="CHE" target="LBN">
      <data key="d0">268310</data>
    </edge>
    <edge source="CHE" target="LVA">
      <data key="d0">90766</data>
    </edge>
    <edge source="CHE" target="LTU">
      <data key="d0">780549</data>
    </edge>
    <edge source="CHE" target="MYS">
      <data key="d0">542091</data>
    </edge>
    <edge source="CHE" target="MUS">
      <data key="d0">72811</data>
    </edge>
    <edge source="CHE" target="MEX">
      <data key="d0">1066782</data>
    </edge>
    <edge source="CHE" target="MAR">
      <data key="d0">44332</data>
    </edge>
    <edge source="CHE" target="OMN">
      <data key="d0">16641</data>
    </edge>
    <edge source="CHE" target="NAM">
      <data key="d0">31136</data>
    </edge>
    <edge source="CHE" target="NLD">
      <data key="d0">35676222</data>
    </edge>
    <edge source="CHE" target="NZL">
      <data key="d0">641401</data>
    </edge>
    <edge source="CHE" target="NOR">
      <data key="d0">4438442</data>
    </edge>
    <edge source="CHE" target="PAK">
      <data key="d0">1328490</data>
    </edge>
    <edge source="CHE" target="PRY">
      <data key="d0">14352</data>
    </edge>
    <edge source="CHE" target="PER">
      <data key="d0">669390</data>
    </edge>
    <edge source="CHE" target="PHL">
      <data key="d0">446234</data>
    </edge>
    <edge source="CHE" target="POL">
      <data key="d0">12923303</data>
    </edge>
    <edge source="CHE" target="PRT">
      <data key="d0">5524349</data>
    </edge>
    <edge source="CHE" target="ROU">
      <data key="d0">1077568</data>
    </edge>
    <edge source="CHE" target="RUS">
      <data key="d0">1362202</data>
    </edge>
    <edge source="CHE" target="SAU">
      <data key="d0">1060020</data>
    </edge>
    <edge source="CHE" target="SEN">
      <data key="d0">88726</data>
    </edge>
    <edge source="CHE" target="IND">
      <data key="d0">1037890</data>
    </edge>
    <edge source="CHE" target="SGP">
      <data key="d0">4822605</data>
    </edge>
    <edge source="CHE" target="SVK">
      <data key="d0">1021166</data>
    </edge>
    <edge source="CHE" target="VNM">
      <data key="d0">179319</data>
    </edge>
    <edge source="CHE" target="SVN">
      <data key="d0">2611622</data>
    </edge>
    <edge source="CHE" target="ZAF">
      <data key="d0">1608901</data>
    </edge>
    <edge source="CHE" target="ESP">
      <data key="d0">24313361</data>
    </edge>
    <edge source="CHE" target="SWE">
      <data key="d0">15802984</data>
    </edge>
    <edge source="CHE" target="THA">
      <data key="d0">1453114</data>
    </edge>
    <edge source="CHE" target="ARE">
      <data key="d0">1528032</data>
    </edge>
    <edge source="CHE" target="TUN">
      <data key="d0">699605</data>
    </edge>
    <edge source="CHE" target="TUR">
      <data key="d0">6885411</data>
    </edge>
    <edge source="CHE" target="UKR">
      <data key="d0">256405</data>
    </edge>
    <edge source="CHE" target="MKD">
      <data key="d0">59539</data>
    </edge>
    <edge source="CHE" target="EGY">
      <data key="d0">1192690</data>
    </edge>
    <edge source="CHE" target="GBR">
      <data key="d0">54812572</data>
    </edge>
    <edge source="CHE" target="TZA">
      <data key="d0">18501</data>
    </edge>
    <edge source="CHE" target="USA">
      <data key="d0">55038437</data>
    </edge>
    <edge source="CHE" target="URY">
      <data key="d0">94573</data>
    </edge>
    <edge source="CHE" target="SRB">
      <data key="d0">87390</data>
    </edge>
    <edge source="THA" target="ALB">
      <data key="d0">36364</data>
    </edge>
    <edge source="THA" target="DZA">
      <data key="d0">98473</data>
    </edge>
    <edge source="THA" target="ARG">
      <data key="d0">213771</data>
    </edge>
    <edge source="THA" target="AUS">
      <data key="d0">11904876</data>
    </edge>
    <edge source="THA" target="AUT">
      <data key="d0">19566</data>
    </edge>
    <edge source="THA" target="BEL">
      <data key="d0">2437879</data>
    </edge>
    <edge source="THA" target="BRA">
      <data key="d0">533947</data>
    </edge>
    <edge source="THA" target="KHM">
      <data key="d0">2240088</data>
    </edge>
    <edge source="THA" target="CMR">
      <data key="d0">78247</data>
    </edge>
    <edge source="THA" target="CAN">
      <data key="d0">2355136</data>
    </edge>
    <edge source="THA" target="LKA">
      <data key="d0">2635486</data>
    </edge>
    <edge source="THA" target="CHL">
      <data key="d0">321958</data>
    </edge>
    <edge source="THA" target="CHN">
      <data key="d0">3713985</data>
    </edge>
    <edge source="THA" target="COL">
      <data key="d0">79463</data>
    </edge>
    <edge source="THA" target="CRI">
      <data key="d0">187579</data>
    </edge>
    <edge source="THA" target="CZE">
      <data key="d0">15560</data>
    </edge>
    <edge source="THA" target="BEN">
      <data key="d0">734752</data>
    </edge>
    <edge source="THA" target="DNK">
      <data key="d0">672619</data>
    </edge>
    <edge source="THA" target="ECU">
      <data key="d0">60688</data>
    </edge>
    <edge source="THA" target="SLV">
      <data key="d0">118845</data>
    </edge>
    <edge source="THA" target="ETH">
      <data key="d0">391963</data>
    </edge>
    <edge source="THA" target="FIN">
      <data key="d0">507351</data>
    </edge>
    <edge source="THA" target="FRA">
      <data key="d0">718618</data>
    </edge>
    <edge source="THA" target="GMB">
      <data key="d0">465227</data>
    </edge>
    <edge source="THA" target="DEU">
      <data key="d0">2071482</data>
    </edge>
    <edge source="THA" target="GHA">
      <data key="d0">1324817</data>
    </edge>
    <edge source="THA" target="GRC">
      <data key="d0">1112639</data>
    </edge>
    <edge source="THA" target="HND">
      <data key="d0">39238</data>
    </edge>
    <edge source="THA" target="HKG">
      <data key="d0">68918224</data>
    </edge>
    <edge source="THA" target="IDN">
      <data key="d0">13303470</data>
    </edge>
    <edge source="THA" target="IRL">
      <data key="d0">13502</data>
    </edge>
    <edge source="THA" target="ISR">
      <data key="d0">240408</data>
    </edge>
    <edge source="THA" target="ITA">
      <data key="d0">710998</data>
    </edge>
    <edge source="THA" target="CIV">
      <data key="d0">787505</data>
    </edge>
    <edge source="THA" target="JAM">
      <data key="d0">207925</data>
    </edge>
    <edge source="THA" target="JPN">
      <data key="d0">22015919</data>
    </edge>
    <edge source="THA" target="JOR">
      <data key="d0">1149512</data>
    </edge>
    <edge source="THA" target="KOR">
      <data key="d0">1059708</data>
    </edge>
    <edge source="THA" target="LBN">
      <data key="d0">1121758</data>
    </edge>
    <edge source="THA" target="LVA">
      <data key="d0">84189</data>
    </edge>
    <edge source="THA" target="MDG">
      <data key="d0">84647</data>
    </edge>
    <edge source="THA" target="MYS">
      <data key="d0">23938932</data>
    </edge>
    <edge source="THA" target="MRT">
      <data key="d0">61403</data>
    </edge>
    <edge source="THA" target="MUS">
      <data key="d0">281088</data>
    </edge>
    <edge source="THA" target="MEX">
      <data key="d0">297068</data>
    </edge>
    <edge source="THA" target="MAR">
      <data key="d0">654182</data>
    </edge>
    <edge source="THA" target="MOZ">
      <data key="d0">15885</data>
    </edge>
    <edge source="THA" target="OMN">
      <data key="d0">591475</data>
    </edge>
    <edge source="THA" target="NLD">
      <data key="d0">2268516</data>
    </edge>
    <edge source="THA" target="NZL">
      <data key="d0">2522996</data>
    </edge>
    <edge source="THA" target="NOR">
      <data key="d0">293315</data>
    </edge>
    <edge source="THA" target="PAK">
      <data key="d0">4059204</data>
    </edge>
    <edge source="THA" target="PAN">
      <data key="d0">356750</data>
    </edge>
    <edge source="THA" target="PER">
      <data key="d0">44347</data>
    </edge>
    <edge source="THA" target="PHL">
      <data key="d0">5267571</data>
    </edge>
    <edge source="THA" target="POL">
      <data key="d0">176398</data>
    </edge>
    <edge source="THA" target="PRT">
      <data key="d0">78564</data>
    </edge>
    <edge source="THA" target="RUS">
      <data key="d0">811027</data>
    </edge>
    <edge source="THA" target="SAU">
      <data key="d0">1816838</data>
    </edge>
    <edge source="THA" target="SEN">
      <data key="d0">665743</data>
    </edge>
    <edge source="THA" target="IND">
      <data key="d0">3273610</data>
    </edge>
    <edge source="THA" target="SGP">
      <data key="d0">10978865</data>
    </edge>
    <edge source="THA" target="VNM">
      <data key="d0">16337637</data>
    </edge>
    <edge source="THA" target="ZAF">
      <data key="d0">4855338</data>
    </edge>
    <edge source="THA" target="ZWE">
      <data key="d0">54789</data>
    </edge>
    <edge source="THA" target="ESP">
      <data key="d0">1386772</data>
    </edge>
    <edge source="THA" target="SWE">
      <data key="d0">339907</data>
    </edge>
    <edge source="THA" target="CHE">
      <data key="d0">458937</data>
    </edge>
    <edge source="THA" target="ARE">
      <data key="d0">6802724</data>
    </edge>
    <edge source="THA" target="TUN">
      <data key="d0">393979</data>
    </edge>
    <edge source="THA" target="TUR">
      <data key="d0">701849</data>
    </edge>
    <edge source="THA" target="UGA">
      <data key="d0">10885</data>
    </edge>
    <edge source="THA" target="UKR">
      <data key="d0">522149</data>
    </edge>
    <edge source="THA" target="EGY">
      <data key="d0">1977732</data>
    </edge>
    <edge source="THA" target="GBR">
      <data key="d0">1330175</data>
    </edge>
    <edge source="THA" target="TZA">
      <data key="d0">540650</data>
    </edge>
    <edge source="THA" target="USA">
      <data key="d0">13591261</data>
    </edge>
    <edge source="THA" target="URY">
      <data key="d0">104003</data>
    </edge>
    <edge source="GBR" target="ALB">
      <data key="d0">198691</data>
    </edge>
    <edge source="GBR" target="DZA">
      <data key="d0">129153</data>
    </edge>
    <edge source="GBR" target="AZE">
      <data key="d0">102532</data>
    </edge>
    <edge source="GBR" target="ARG">
      <data key="d0">5731350</data>
    </edge>
    <edge source="GBR" target="AUS">
      <data key="d0">29002445</data>
    </edge>
    <edge source="GBR" target="AUT">
      <data key="d0">13561556</data>
    </edge>
    <edge source="GBR" target="ARM">
      <data key="d0">24269</data>
    </edge>
    <edge source="GBR" target="BEL">
      <data key="d0">95441931</data>
    </edge>
    <edge source="GBR" target="BWA">
      <data key="d0">483427</data>
    </edge>
    <edge source="GBR" target="BRA">
      <data key="d0">11258345</data>
    </edge>
    <edge source="GBR" target="BGR">
      <data key="d0">1695431</data>
    </edge>
    <edge source="GBR" target="BDI">
      <data key="d0">13671</data>
    </edge>
    <edge source="GBR" target="BLR">
      <data key="d0">192205</data>
    </edge>
    <edge source="GBR" target="CMR">
      <data key="d0">270141</data>
    </edge>
    <edge source="GBR" target="CAN">
      <data key="d0">19467130</data>
    </edge>
    <edge source="GBR" target="LKA">
      <data key="d0">1602851</data>
    </edge>
    <edge source="GBR" target="CHL">
      <data key="d0">4587350</data>
    </edge>
    <edge source="GBR" target="CHN">
      <data key="d0">8258705</data>
    </edge>
    <edge source="GBR" target="COL">
      <data key="d0">2805123</data>
    </edge>
    <edge source="GBR" target="CRI">
      <data key="d0">1372679</data>
    </edge>
    <edge source="GBR" target="HRV">
      <data key="d0">1408623</data>
    </edge>
    <edge source="GBR" target="CZE">
      <data key="d0">8785875</data>
    </edge>
    <edge source="GBR" target="BEN">
      <data key="d0">198592</data>
    </edge>
    <edge source="GBR" target="DNK">
      <data key="d0">53636787</data>
    </edge>
    <edge source="GBR" target="ECU">
      <data key="d0">395747</data>
    </edge>
    <edge source="GBR" target="SLV">
      <data key="d0">976005</data>
    </edge>
    <edge source="GBR" target="ETH">
      <data key="d0">130816</data>
    </edge>
    <edge source="GBR" target="EST">
      <data key="d0">1411451</data>
    </edge>
    <edge source="GBR" target="FIN">
      <data key="d0">36716818</data>
    </edge>
    <edge source="GBR" target="FRA">
      <data key="d0">221333890</data>
    </edge>
    <edge source="GBR" target="GEO">
      <data key="d0">38709</data>
    </edge>
    <edge source="GBR" target="GMB">
      <data key="d0">23101</data>
    </edge>
    <edge source="GBR" target="DEU">
      <data key="d0">266414773</data>
    </edge>
    <edge source="GBR" target="GHA">
      <data key="d0">1440395</data>
    </edge>
    <edge source="GBR" target="GRC">
      <data key="d0">10909386</data>
    </edge>
    <edge source="GBR" target="GTM">
      <data key="d0">399514</data>
    </edge>
    <edge source="GBR" target="HKG">
      <data key="d0">32058167</data>
    </edge>
    <edge source="GBR" target="HUN">
      <data key="d0">11669918</data>
    </edge>
    <edge source="GBR" target="IDN">
      <data key="d0">4684601</data>
    </edge>
    <edge source="GBR" target="IRL">
      <data key="d0">220402654</data>
    </edge>
    <edge source="GBR" target="ISR">
      <data key="d0">9066583</data>
    </edge>
    <edge source="GBR" target="ITA">
      <data key="d0">146093058</data>
    </edge>
    <edge source="GBR" target="CIV">
      <data key="d0">157790</data>
    </edge>
    <edge source="GBR" target="JAM">
      <data key="d0">1617822</data>
    </edge>
    <edge source="GBR" target="JPN">
      <data key="d0">20331387</data>
    </edge>
    <edge source="GBR" target="KAZ">
      <data key="d0">622161</data>
    </edge>
    <edge source="GBR" target="JOR">
      <data key="d0">1108450</data>
    </edge>
    <edge source="GBR" target="KOR">
      <data key="d0">9223952</data>
    </edge>
    <edge source="GBR" target="KGZ">
      <data key="d0">38208</data>
    </edge>
    <edge source="GBR" target="LBN">
      <data key="d0">2586102</data>
    </edge>
    <edge source="GBR" target="LVA">
      <data key="d0">3517614</data>
    </edge>
    <edge source="GBR" target="LTU">
      <data key="d0">1817063</data>
    </edge>
    <edge source="GBR" target="MDG">
      <data key="d0">103401</data>
    </edge>
    <edge source="GBR" target="MWI">
      <data key="d0">113241</data>
    </edge>
    <edge source="GBR" target="MYS">
      <data key="d0">8436470</data>
    </edge>
    <edge source="GBR" target="MUS">
      <data key="d0">858588</data>
    </edge>
    <edge source="GBR" target="MEX">
      <data key="d0">12520261</data>
    </edge>
    <edge source="GBR" target="MDA">
      <data key="d0">157409</data>
    </edge>
    <edge source="GBR" target="MAR">
      <data key="d0">2155766</data>
    </edge>
    <edge source="GBR" target="MOZ">
      <data key="d0">346154</data>
    </edge>
    <edge source="GBR" target="OMN">
      <data key="d0">784037</data>
    </edge>
    <edge source="GBR" target="NAM">
      <data key="d0">65130</data>
    </edge>
    <edge source="GBR" target="NLD">
      <data key="d0">123372782</data>
    </edge>
    <edge source="GBR" target="NZL">
      <data key="d0">10244132</data>
    </edge>
    <edge source="GBR" target="NIC">
      <data key="d0">11877</data>
    </edge>
    <edge source="GBR" target="NOR">
      <data key="d0">33324157</data>
    </edge>
    <edge source="GBR" target="PAK">
      <data key="d0">3421919</data>
    </edge>
    <edge source="GBR" target="PAN">
      <data key="d0">392909</data>
    </edge>
    <edge source="GBR" target="PRY">
      <data key="d0">115766</data>
    </edge>
    <edge source="GBR" target="PER">
      <data key="d0">673163</data>
    </edge>
    <edge source="GBR" target="PHL">
      <data key="d0">3647513</data>
    </edge>
    <edge source="GBR" target="POL">
      <data key="d0">35245517</data>
    </edge>
    <edge source="GBR" target="PRT">
      <data key="d0">25571373</data>
    </edge>
    <edge source="GBR" target="ROU">
      <data key="d0">1511237</data>
    </edge>
    <edge source="GBR" target="RUS">
      <data key="d0">8326978</data>
    </edge>
    <edge source="GBR" target="SAU">
      <data key="d0">5450560</data>
    </edge>
    <edge source="GBR" target="SEN">
      <data key="d0">224857</data>
    </edge>
    <edge source="GBR" target="IND">
      <data key="d0">7270267</data>
    </edge>
    <edge source="GBR" target="SGP">
      <data key="d0">26081366</data>
    </edge>
    <edge source="GBR" target="SVK">
      <data key="d0">4032550</data>
    </edge>
    <edge source="GBR" target="VNM">
      <data key="d0">1727349</data>
    </edge>
    <edge source="GBR" target="SVN">
      <data key="d0">3217317</data>
    </edge>
    <edge source="GBR" target="ZAF">
      <data key="d0">19814233</data>
    </edge>
    <edge source="GBR" target="ZWE">
      <data key="d0">419663</data>
    </edge>
    <edge source="GBR" target="ESP">
      <data key="d0">94424837</data>
    </edge>
    <edge source="GBR" target="SWE">
      <data key="d0">78652345</data>
    </edge>
    <edge source="GBR" target="CHE">
      <data key="d0">31729645</data>
    </edge>
    <edge source="GBR" target="THA">
      <data key="d0">7048371</data>
    </edge>
    <edge source="GBR" target="TGO">
      <data key="d0">86982</data>
    </edge>
    <edge source="GBR" target="ARE">
      <data key="d0">21904514</data>
    </edge>
    <edge source="GBR" target="TUN">
      <data key="d0">519302</data>
    </edge>
    <edge source="GBR" target="TUR">
      <data key="d0">15388038</data>
    </edge>
    <edge source="GBR" target="UGA">
      <data key="d0">1872759</data>
    </edge>
    <edge source="GBR" target="UKR">
      <data key="d0">3299941</data>
    </edge>
    <edge source="GBR" target="MKD">
      <data key="d0">74224</data>
    </edge>
    <edge source="GBR" target="EGY">
      <data key="d0">5527315</data>
    </edge>
    <edge source="GBR" target="TZA">
      <data key="d0">238808</data>
    </edge>
    <edge source="GBR" target="USA">
      <data key="d0">201333314</data>
    </edge>
    <edge source="GBR" target="BFA">
      <data key="d0">18632</data>
    </edge>
    <edge source="GBR" target="URY">
      <data key="d0">1158422</data>
    </edge>
    <edge source="GBR" target="SRB">
      <data key="d0">1467097</data>
    </edge>
    <edge source="TZA" target="ARE">
      <data key="d0">20315</data>
    </edge>
    <edge source="ARM" target="BGR">
      <data key="d0">50121</data>
    </edge>
    <edge source="ARM" target="RUS">
      <data key="d0">67504</data>
    </edge>
    <edge source="BGR" target="ALB">
      <data key="d0">710668</data>
    </edge>
    <edge source="BGR" target="AUT">
      <data key="d0">14516</data>
    </edge>
    <edge source="BGR" target="ARM">
      <data key="d0">50014</data>
    </edge>
    <edge source="BGR" target="BRA">
      <data key="d0">87526</data>
    </edge>
    <edge source="BGR" target="BLR">
      <data key="d0">18731</data>
    </edge>
    <edge source="BGR" target="CHL">
      <data key="d0">10458</data>
    </edge>
    <edge source="BGR" target="COL">
      <data key="d0">12864</data>
    </edge>
    <edge source="BGR" target="CRI">
      <data key="d0">40243</data>
    </edge>
    <edge source="BGR" target="HRV">
      <data key="d0">14913</data>
    </edge>
    <edge source="BGR" target="CZE">
      <data key="d0">28706</data>
    </edge>
    <edge source="BGR" target="ECU">
      <data key="d0">58063</data>
    </edge>
    <edge source="BGR" target="FRA">
      <data key="d0">501824</data>
    </edge>
    <edge source="BGR" target="GEO">
      <data key="d0">165946</data>
    </edge>
    <edge source="BGR" target="DEU">
      <data key="d0">816308</data>
    </edge>
    <edge source="BGR" target="GRC">
      <data key="d0">238170</data>
    </edge>
    <edge source="BGR" target="HND">
      <data key="d0">25278</data>
    </edge>
    <edge source="BGR" target="HUN">
      <data key="d0">99046</data>
    </edge>
    <edge source="BGR" target="ISR">
      <data key="d0">118017</data>
    </edge>
    <edge source="BGR" target="ITA">
      <data key="d0">1055015</data>
    </edge>
    <edge source="BGR" target="JPN">
      <data key="d0">42443</data>
    </edge>
    <edge source="BGR" target="KOR">
      <data key="d0">19785</data>
    </edge>
    <edge source="BGR" target="MDA">
      <data key="d0">57014</data>
    </edge>
    <edge source="BGR" target="MAR">
      <data key="d0">20107</data>
    </edge>
    <edge source="BGR" target="NLD">
      <data key="d0">404781</data>
    </edge>
    <edge source="BGR" target="PER">
      <data key="d0">27289</data>
    </edge>
    <edge source="BGR" target="PHL">
      <data key="d0">19109</data>
    </edge>
    <edge source="BGR" target="POL">
      <data key="d0">13377</data>
    </edge>
    <edge source="BGR" target="PRT">
      <data key="d0">22556</data>
    </edge>
    <edge source="BGR" target="ROU">
      <data key="d0">146009</data>
    </edge>
    <edge source="BGR" target="RUS">
      <data key="d0">108911</data>
    </edge>
    <edge source="BGR" target="SGP">
      <data key="d0">109066</data>
    </edge>
    <edge source="BGR" target="SVN">
      <data key="d0">11248</data>
    </edge>
    <edge source="BGR" target="ZAF">
      <data key="d0">19362</data>
    </edge>
    <edge source="BGR" target="ESP">
      <data key="d0">137368</data>
    </edge>
    <edge source="BGR" target="SWE">
      <data key="d0">10035</data>
    </edge>
    <edge source="BGR" target="THA">
      <data key="d0">67371</data>
    </edge>
    <edge source="BGR" target="ARE">
      <data key="d0">28268</data>
    </edge>
    <edge source="BGR" target="TUN">
      <data key="d0">33422</data>
    </edge>
    <edge source="BGR" target="TUR">
      <data key="d0">1072876</data>
    </edge>
    <edge source="BGR" target="UKR">
      <data key="d0">133272</data>
    </edge>
    <edge source="BGR" target="MKD">
      <data key="d0">884659</data>
    </edge>
    <edge source="BGR" target="GBR">
      <data key="d0">229518</data>
    </edge>
    <edge source="BGR" target="USA">
      <data key="d0">622563</data>
    </edge>
    <edge source="BGR" target="SRB">
      <data key="d0">3645321</data>
    </edge>
    <edge source="BLR" target="DEU">
      <data key="d0">69300</data>
    </edge>
    <edge source="BLR" target="HUN">
      <data key="d0">28900</data>
    </edge>
    <edge source="BLR" target="ITA">
      <data key="d0">14900</data>
    </edge>
    <edge source="BLR" target="KAZ">
      <data key="d0">86500</data>
    </edge>
    <edge source="BLR" target="LVA">
      <data key="d0">134600</data>
    </edge>
    <edge source="BLR" target="LTU">
      <data key="d0">335100</data>
    </edge>
    <edge source="BLR" target="MDA">
      <data key="d0">476500</data>
    </edge>
    <edge source="BLR" target="POL">
      <data key="d0">68800</data>
    </edge>
    <edge source="BLR" target="RUS">
      <data key="d0">26762100</data>
    </edge>
    <edge source="BLR" target="CHE">
      <data key="d0">110500</data>
    </edge>
    <edge source="BLR" target="UKR">
      <data key="d0">630100</data>
    </edge>
    <edge source="DNK" target="ARG">
      <data key="d0">1054545</data>
    </edge>
    <edge source="DNK" target="AUS">
      <data key="d0">221693</data>
    </edge>
    <edge source="DNK" target="AUT">
      <data key="d0">6166144</data>
    </edge>
    <edge source="DNK" target="BEL">
      <data key="d0">12150964</data>
    </edge>
    <edge source="DNK" target="BRA">
      <data key="d0">2397636</data>
    </edge>
    <edge source="DNK" target="BGR">
      <data key="d0">48300</data>
    </edge>
    <edge source="DNK" target="BLR">
      <data key="d0">415481</data>
    </edge>
    <edge source="DNK" target="CAN">
      <data key="d0">462139</data>
    </edge>
    <edge source="DNK" target="CHL">
      <data key="d0">120218</data>
    </edge>
    <edge source="DNK" target="CHN">
      <data key="d0">189739</data>
    </edge>
    <edge source="DNK" target="HRV">
      <data key="d0">49925</data>
    </edge>
    <edge source="DNK" target="CZE">
      <data key="d0">2555390</data>
    </edge>
    <edge source="DNK" target="ETH">
      <data key="d0">52915</data>
    </edge>
    <edge source="DNK" target="EST">
      <data key="d0">1067521</data>
    </edge>
    <edge source="DNK" target="FIN">
      <data key="d0">15126745</data>
    </edge>
    <edge source="DNK" target="FRA">
      <data key="d0">19162124</data>
    </edge>
    <edge source="DNK" target="GEO">
      <data key="d0">18444</data>
    </edge>
    <edge source="DNK" target="DEU">
      <data key="d0">58430264</data>
    </edge>
    <edge source="DNK" target="GHA">
      <data key="d0">982355</data>
    </edge>
    <edge source="DNK" target="GRC">
      <data key="d0">738749</data>
    </edge>
    <edge source="DNK" target="HKG">
      <data key="d0">210126</data>
    </edge>
    <edge source="DNK" target="HUN">
      <data key="d0">1716834</data>
    </edge>
    <edge source="DNK" target="IDN">
      <data key="d0">19729</data>
    </edge>
    <edge source="DNK" target="IRL">
      <data key="d0">4749767</data>
    </edge>
    <edge source="DNK" target="ISR">
      <data key="d0">195539</data>
    </edge>
    <edge source="DNK" target="ITA">
      <data key="d0">7516062</data>
    </edge>
    <edge source="DNK" target="JPN">
      <data key="d0">633381</data>
    </edge>
    <edge source="DNK" target="KAZ">
      <data key="d0">20025</data>
    </edge>
    <edge source="DNK" target="JOR">
      <data key="d0">22683</data>
    </edge>
    <edge source="DNK" target="KOR">
      <data key="d0">705299</data>
    </edge>
    <edge source="DNK" target="LBN">
      <data key="d0">57908</data>
    </edge>
    <edge source="DNK" target="LVA">
      <data key="d0">1156979</data>
    </edge>
    <edge source="DNK" target="LTU">
      <data key="d0">2149254</data>
    </edge>
    <edge source="DNK" target="MYS">
      <data key="d0">13702</data>
    </edge>
    <edge source="DNK" target="MEX">
      <data key="d0">705688</data>
    </edge>
    <edge source="DNK" target="OMN">
      <data key="d0">42449</data>
    </edge>
    <edge source="DNK" target="NLD">
      <data key="d0">24484731</data>
    </edge>
    <edge source="DNK" target="NIC">
      <data key="d0">46694</data>
    </edge>
    <edge source="DNK" target="NOR">
      <data key="d0">40611276</data>
    </edge>
    <edge source="DNK" target="POL">
      <data key="d0">11805676</data>
    </edge>
    <edge source="DNK" target="PRT">
      <data key="d0">790279</data>
    </edge>
    <edge source="DNK" target="ROU">
      <data key="d0">496109</data>
    </edge>
    <edge source="DNK" target="RUS">
      <data key="d0">3879879</data>
    </edge>
    <edge source="DNK" target="SAU">
      <data key="d0">379313</data>
    </edge>
    <edge source="DNK" target="IND">
      <data key="d0">23479</data>
    </edge>
    <edge source="DNK" target="SGP">
      <data key="d0">159006</data>
    </edge>
    <edge source="DNK" target="SVK">
      <data key="d0">353761</data>
    </edge>
    <edge source="DNK" target="VNM">
      <data key="d0">105585</data>
    </edge>
    <edge source="DNK" target="SVN">
      <data key="d0">243713</data>
    </edge>
    <edge source="DNK" target="ZAF">
      <data key="d0">4163131</data>
    </edge>
    <edge source="DNK" target="ESP">
      <data key="d0">6353689</data>
    </edge>
    <edge source="DNK" target="SWE">
      <data key="d0">78514776</data>
    </edge>
    <edge source="DNK" target="CHE">
      <data key="d0">8717819</data>
    </edge>
    <edge source="DNK" target="THA">
      <data key="d0">1142794</data>
    </edge>
    <edge source="DNK" target="TGO">
      <data key="d0">245064</data>
    </edge>
    <edge source="DNK" target="ARE">
      <data key="d0">187933</data>
    </edge>
    <edge source="DNK" target="TUN">
      <data key="d0">121079</data>
    </edge>
    <edge source="DNK" target="TUR">
      <data key="d0">517066</data>
    </edge>
    <edge source="DNK" target="UKR">
      <data key="d0">1156088</data>
    </edge>
    <edge source="DNK" target="MKD">
      <data key="d0">18039</data>
    </edge>
    <edge source="DNK" target="EGY">
      <data key="d0">59519</data>
    </edge>
    <edge source="DNK" target="GBR">
      <data key="d0">54720888</data>
    </edge>
    <edge source="DNK" target="TZA">
      <data key="d0">13262</data>
    </edge>
    <edge source="DNK" target="USA">
      <data key="d0">6330624</data>
    </edge>
    <edge source="DNK" target="SRB">
      <data key="d0">84765</data>
    </edge>
    <edge source="EST" target="BLR">
      <data key="d0">92503</data>
    </edge>
    <edge source="EST" target="DNK">
      <data key="d0">55886</data>
    </edge>
    <edge source="EST" target="FIN">
      <data key="d0">1389252</data>
    </edge>
    <edge source="EST" target="DEU">
      <data key="d0">53188</data>
    </edge>
    <edge source="EST" target="LVA">
      <data key="d0">2693600</data>
    </edge>
    <edge source="EST" target="LTU">
      <data key="d0">2163239</data>
    </edge>
    <edge source="EST" target="NOR">
      <data key="d0">45905</data>
    </edge>
    <edge source="EST" target="RUS">
      <data key="d0">779279</data>
    </edge>
    <edge source="EST" target="SWE">
      <data key="d0">464898</data>
    </edge>
    <edge source="EST" target="UKR">
      <data key="d0">220239</data>
    </edge>
    <edge source="EST" target="GBR">
      <data key="d0">34273</data>
    </edge>
    <edge source="FIN" target="DZA">
      <data key="d0">36201</data>
    </edge>
    <edge source="FIN" target="AZE">
      <data key="d0">15814</data>
    </edge>
    <edge source="FIN" target="ARG">
      <data key="d0">445242</data>
    </edge>
    <edge source="FIN" target="AUS">
      <data key="d0">1804142</data>
    </edge>
    <edge source="FIN" target="AUT">
      <data key="d0">5395019</data>
    </edge>
    <edge source="FIN" target="BEL">
      <data key="d0">3827216</data>
    </edge>
    <edge source="FIN" target="BRA">
      <data key="d0">387459</data>
    </edge>
    <edge source="FIN" target="BGR">
      <data key="d0">190890</data>
    </edge>
    <edge source="FIN" target="BLR">
      <data key="d0">48276</data>
    </edge>
    <edge source="FIN" target="CAN">
      <data key="d0">1272755</data>
    </edge>
    <edge source="FIN" target="LKA">
      <data key="d0">153819</data>
    </edge>
    <edge source="FIN" target="CHL">
      <data key="d0">28383</data>
    </edge>
    <edge source="FIN" target="CHN">
      <data key="d0">1681772</data>
    </edge>
    <edge source="FIN" target="COL">
      <data key="d0">117127</data>
    </edge>
    <edge source="FIN" target="HRV">
      <data key="d0">116426</data>
    </edge>
    <edge source="FIN" target="CZE">
      <data key="d0">3972810</data>
    </edge>
    <edge source="FIN" target="DNK">
      <data key="d0">20840118</data>
    </edge>
    <edge source="FIN" target="SLV">
      <data key="d0">197173</data>
    </edge>
    <edge source="FIN" target="EST">
      <data key="d0">15947214</data>
    </edge>
    <edge source="FIN" target="FRA">
      <data key="d0">22622518</data>
    </edge>
    <edge source="FIN" target="GEO">
      <data key="d0">39629</data>
    </edge>
    <edge source="FIN" target="DEU">
      <data key="d0">54155653</data>
    </edge>
    <edge source="FIN" target="GHA">
      <data key="d0">11504</data>
    </edge>
    <edge source="FIN" target="GRC">
      <data key="d0">119621</data>
    </edge>
    <edge source="FIN" target="HKG">
      <data key="d0">1200607</data>
    </edge>
    <edge source="FIN" target="HUN">
      <data key="d0">4279685</data>
    </edge>
    <edge source="FIN" target="IDN">
      <data key="d0">43361</data>
    </edge>
    <edge source="FIN" target="IRL">
      <data key="d0">2198073</data>
    </edge>
    <edge source="FIN" target="ISR">
      <data key="d0">569331</data>
    </edge>
    <edge source="FIN" target="ITA">
      <data key="d0">7560509</data>
    </edge>
    <edge source="FIN" target="JPN">
      <data key="d0">189498</data>
    </edge>
    <edge source="FIN" target="KAZ">
      <data key="d0">373593</data>
    </edge>
    <edge source="FIN" target="JOR">
      <data key="d0">67634</data>
    </edge>
    <edge source="FIN" target="KOR">
      <data key="d0">696787</data>
    </edge>
    <edge source="FIN" target="LBN">
      <data key="d0">55584</data>
    </edge>
    <edge source="FIN" target="LVA">
      <data key="d0">3623497</data>
    </edge>
    <edge source="FIN" target="LTU">
      <data key="d0">2805328</data>
    </edge>
    <edge source="FIN" target="MYS">
      <data key="d0">561512</data>
    </edge>
    <edge source="FIN" target="MEX">
      <data key="d0">580655</data>
    </edge>
    <edge source="FIN" target="OMN">
      <data key="d0">33616</data>
    </edge>
    <edge source="FIN" target="NLD">
      <data key="d0">19578963</data>
    </edge>
    <edge source="FIN" target="NZL">
      <data key="d0">744628</data>
    </edge>
    <edge source="FIN" target="NOR">
      <data key="d0">19425026</data>
    </edge>
    <edge source="FIN" target="PAK">
      <data key="d0">248079</data>
    </edge>
    <edge source="FIN" target="PHL">
      <data key="d0">10194</data>
    </edge>
    <edge source="FIN" target="POL">
      <data key="d0">12107637</data>
    </edge>
    <edge source="FIN" target="PRT">
      <data key="d0">959688</data>
    </edge>
    <edge source="FIN" target="ROU">
      <data key="d0">16237</data>
    </edge>
    <edge source="FIN" target="RUS">
      <data key="d0">21381527</data>
    </edge>
    <edge source="FIN" target="SAU">
      <data key="d0">276485</data>
    </edge>
    <edge source="FIN" target="IND">
      <data key="d0">2474630</data>
    </edge>
    <edge source="FIN" target="SGP">
      <data key="d0">1139248</data>
    </edge>
    <edge source="FIN" target="SVK">
      <data key="d0">462728</data>
    </edge>
    <edge source="FIN" target="SVN">
      <data key="d0">169056</data>
    </edge>
    <edge source="FIN" target="ZAF">
      <data key="d0">132982</data>
    </edge>
    <edge source="FIN" target="ESP">
      <data key="d0">6423582</data>
    </edge>
    <edge source="FIN" target="SWE">
      <data key="d0">73634963</data>
    </edge>
    <edge source="FIN" target="CHE">
      <data key="d0">10104589</data>
    </edge>
    <edge source="FIN" target="THA">
      <data key="d0">399896</data>
    </edge>
    <edge source="FIN" target="ARE">
      <data key="d0">880871</data>
    </edge>
    <edge source="FIN" target="TUN">
      <data key="d0">54879</data>
    </edge>
    <edge source="FIN" target="TUR">
      <data key="d0">1928609</data>
    </edge>
    <edge source="FIN" target="UKR">
      <data key="d0">720373</data>
    </edge>
    <edge source="FIN" target="MKD">
      <data key="d0">19728</data>
    </edge>
    <edge source="FIN" target="EGY">
      <data key="d0">59754</data>
    </edge>
    <edge source="FIN" target="GBR">
      <data key="d0">22854171</data>
    </edge>
    <edge source="FIN" target="TZA">
      <data key="d0">26304</data>
    </edge>
    <edge source="FIN" target="USA">
      <data key="d0">8209968</data>
    </edge>
    <edge source="FIN" target="URY">
      <data key="d0">155797</data>
    </edge>
    <edge source="GEO" target="AZE">
      <data key="d0">13933</data>
    </edge>
    <edge source="HUN" target="ARG">
      <data key="d0">18000</data>
    </edge>
    <edge source="HUN" target="AUT">
      <data key="d0">23628000</data>
    </edge>
    <edge source="HUN" target="BEL">
      <data key="d0">949000</data>
    </edge>
    <edge source="HUN" target="BGR">
      <data key="d0">1710000</data>
    </edge>
    <edge source="HUN" target="BLR">
      <data key="d0">488000</data>
    </edge>
    <edge source="HUN" target="CHN">
      <data key="d0">27000</data>
    </edge>
    <edge source="HUN" target="HRV">
      <data key="d0">2045000</data>
    </edge>
    <edge source="HUN" target="CZE">
      <data key="d0">6117000</data>
    </edge>
    <edge source="HUN" target="DNK">
      <data key="d0">778000</data>
    </edge>
    <edge source="HUN" target="EST">
      <data key="d0">159000</data>
    </edge>
    <edge source="HUN" target="FIN">
      <data key="d0">1165000</data>
    </edge>
    <edge source="HUN" target="FRA">
      <data key="d0">5143000</data>
    </edge>
    <edge source="HUN" target="DEU">
      <data key="d0">20337000</data>
    </edge>
    <edge source="HUN" target="GRC">
      <data key="d0">2463000</data>
    </edge>
    <edge source="HUN" target="IRL">
      <data key="d0">33000</data>
    </edge>
    <edge source="HUN" target="ISR">
      <data key="d0">203000</data>
    </edge>
    <edge source="HUN" target="ITA">
      <data key="d0">7098000</data>
    </edge>
    <edge source="HUN" target="JPN">
      <data key="d0">595000</data>
    </edge>
    <edge source="HUN" target="KAZ">
      <data key="d0">168000</data>
    </edge>
    <edge source="HUN" target="KOR">
      <data key="d0">85000</data>
    </edge>
    <edge source="HUN" target="LVA">
      <data key="d0">593000</data>
    </edge>
    <edge source="HUN" target="LTU">
      <data key="d0">1732000</data>
    </edge>
    <edge source="HUN" target="MYS">
      <data key="d0">67000</data>
    </edge>
    <edge source="HUN" target="MEX">
      <data key="d0">105000</data>
    </edge>
    <edge source="HUN" target="MDA">
      <data key="d0">1318000</data>
    </edge>
    <edge source="HUN" target="NLD">
      <data key="d0">2394000</data>
    </edge>
    <edge source="HUN" target="NOR">
      <data key="d0">893000</data>
    </edge>
    <edge source="HUN" target="POL">
      <data key="d0">15155000</data>
    </edge>
    <edge source="HUN" target="PRT">
      <data key="d0">176000</data>
    </edge>
    <edge source="HUN" target="ROU">
      <data key="d0">20759000</data>
    </edge>
    <edge source="HUN" target="RUS">
      <data key="d0">4146000</data>
    </edge>
    <edge source="HUN" target="IND">
      <data key="d0">85000</data>
    </edge>
    <edge source="HUN" target="SVK">
      <data key="d0">7177000</data>
    </edge>
    <edge source="HUN" target="SVN">
      <data key="d0">1914000</data>
    </edge>
    <edge source="HUN" target="ZAF">
      <data key="d0">291000</data>
    </edge>
    <edge source="HUN" target="ESP">
      <data key="d0">654000</data>
    </edge>
    <edge source="HUN" target="SWE">
      <data key="d0">399000</data>
    </edge>
    <edge source="HUN" target="CHE">
      <data key="d0">1266000</data>
    </edge>
    <edge source="HUN" target="THA">
      <data key="d0">10000</data>
    </edge>
    <edge source="HUN" target="TUR">
      <data key="d0">2229000</data>
    </edge>
    <edge source="HUN" target="UKR">
      <data key="d0">5334000</data>
    </edge>
    <edge source="HUN" target="MKD">
      <data key="d0">403000</data>
    </edge>
    <edge source="HUN" target="EGY">
      <data key="d0">427000</data>
    </edge>
    <edge source="HUN" target="GBR">
      <data key="d0">6191000</data>
    </edge>
    <edge source="HUN" target="USA">
      <data key="d0">778000</data>
    </edge>
    <edge source="HUN" target="SRB">
      <data key="d0">2227000</data>
    </edge>
    <edge source="KGZ" target="RUS">
      <data key="d0">85590</data>
    </edge>
    <edge source="KGZ" target="ARE">
      <data key="d0">120750</data>
    </edge>
    <edge source="LVA" target="ARM">
      <data key="d0">44086</data>
    </edge>
    <edge source="LVA" target="BLR">
      <data key="d0">110166</data>
    </edge>
    <edge source="LVA" target="DNK">
      <data key="d0">33257</data>
    </edge>
    <edge source="LVA" target="EST">
      <data key="d0">1765988</data>
    </edge>
    <edge source="LVA" target="FRA">
      <data key="d0">67606</data>
    </edge>
    <edge source="LVA" target="DEU">
      <data key="d0">12510</data>
    </edge>
    <edge source="LVA" target="KAZ">
      <data key="d0">61197</data>
    </edge>
    <edge source="LVA" target="LTU">
      <data key="d0">1423790</data>
    </edge>
    <edge source="LVA" target="POL">
      <data key="d0">10356</data>
    </edge>
    <edge source="LVA" target="RUS">
      <data key="d0">637315</data>
    </edge>
    <edge source="LVA" target="ESP">
      <data key="d0">23688</data>
    </edge>
    <edge source="LVA" target="SWE">
      <data key="d0">294473</data>
    </edge>
    <edge source="LVA" target="UKR">
      <data key="d0">86292</data>
    </edge>
    <edge source="LVA" target="GBR">
      <data key="d0">111089</data>
    </edge>
    <edge source="LTU" target="BEL">
      <data key="d0">851252</data>
    </edge>
    <edge source="LTU" target="BLR">
      <data key="d0">1551192</data>
    </edge>
    <edge source="LTU" target="CZE">
      <data key="d0">73064</data>
    </edge>
    <edge source="LTU" target="DNK">
      <data key="d0">2538705</data>
    </edge>
    <edge source="LTU" target="EST">
      <data key="d0">2249733</data>
    </edge>
    <edge source="LTU" target="FIN">
      <data key="d0">525149</data>
    </edge>
    <edge source="LTU" target="FRA">
      <data key="d0">1767977</data>
    </edge>
    <edge source="LTU" target="GEO">
      <data key="d0">15333</data>
    </edge>
    <edge source="LTU" target="DEU">
      <data key="d0">3673483</data>
    </edge>
    <edge source="LTU" target="IRL">
      <data key="d0">18000</data>
    </edge>
    <edge source="LTU" target="ITA">
      <data key="d0">10843</data>
    </edge>
    <edge source="LTU" target="KAZ">
      <data key="d0">66216</data>
    </edge>
    <edge source="LTU" target="LVA">
      <data key="d0">6330674</data>
    </edge>
    <edge source="LTU" target="MDA">
      <data key="d0">60677</data>
    </edge>
    <edge source="LTU" target="NLD">
      <data key="d0">2562422</data>
    </edge>
    <edge source="LTU" target="NOR">
      <data key="d0">13506</data>
    </edge>
    <edge source="LTU" target="POL">
      <data key="d0">279128</data>
    </edge>
    <edge source="LTU" target="RUS">
      <data key="d0">3940880</data>
    </edge>
    <edge source="LTU" target="IND">
      <data key="d0">26311</data>
    </edge>
    <edge source="LTU" target="SVK">
      <data key="d0">33649</data>
    </edge>
    <edge source="LTU" target="SWE">
      <data key="d0">1270257</data>
    </edge>
    <edge source="LTU" target="UKR">
      <data key="d0">1278914</data>
    </edge>
    <edge source="LTU" target="GBR">
      <data key="d0">3514412</data>
    </edge>
    <edge source="LTU" target="USA">
      <data key="d0">2904047</data>
    </edge>
    <edge source="MDA" target="RUS">
      <data key="d0">31920</data>
    </edge>
    <edge source="MDA" target="UKR">
      <data key="d0">159319</data>
    </edge>
    <edge source="MAR" target="DZA">
      <data key="d0">18081</data>
    </edge>
    <edge source="MAR" target="AUS">
      <data key="d0">13156</data>
    </edge>
    <edge source="MAR" target="CMR">
      <data key="d0">295209</data>
    </edge>
    <edge source="MAR" target="FRA">
      <data key="d0">1112437</data>
    </edge>
    <edge source="MAR" target="DEU">
      <data key="d0">582707</data>
    </edge>
    <edge source="MAR" target="ITA">
      <data key="d0">115079</data>
    </edge>
    <edge source="MAR" target="CIV">
      <data key="d0">385777</data>
    </edge>
    <edge source="MAR" target="LBN">
      <data key="d0">148778</data>
    </edge>
    <edge source="MAR" target="MRT">
      <data key="d0">55027</data>
    </edge>
    <edge source="MAR" target="NER">
      <data key="d0">183333</data>
    </edge>
    <edge source="MAR" target="SAU">
      <data key="d0">64651</data>
    </edge>
    <edge source="MAR" target="SEN">
      <data key="d0">347263</data>
    </edge>
    <edge source="MAR" target="ESP">
      <data key="d0">13897</data>
    </edge>
    <edge source="MAR" target="TUN">
      <data key="d0">306197</data>
    </edge>
    <edge source="MAR" target="EGY">
      <data key="d0">304486</data>
    </edge>
    <edge source="MAR" target="GBR">
      <data key="d0">117381</data>
    </edge>
    <edge source="NOR" target="AUS">
      <data key="d0">70482</data>
    </edge>
    <edge source="NOR" target="AUT">
      <data key="d0">1292449</data>
    </edge>
    <edge source="NOR" target="BEL">
      <data key="d0">1503248</data>
    </edge>
    <edge source="NOR" target="BGR">
      <data key="d0">76572</data>
    </edge>
    <edge source="NOR" target="CAN">
      <data key="d0">186408</data>
    </edge>
    <edge source="NOR" target="LKA">
      <data key="d0">551956</data>
    </edge>
    <edge source="NOR" target="CHL">
      <data key="d0">31857</data>
    </edge>
    <edge source="NOR" target="CHN">
      <data key="d0">381886</data>
    </edge>
    <edge source="NOR" target="HRV">
      <data key="d0">295101</data>
    </edge>
    <edge source="NOR" target="CZE">
      <data key="d0">1701463</data>
    </edge>
    <edge source="NOR" target="DNK">
      <data key="d0">11215062</data>
    </edge>
    <edge source="NOR" target="EST">
      <data key="d0">1159295</data>
    </edge>
    <edge source="NOR" target="FIN">
      <data key="d0">4630683</data>
    </edge>
    <edge source="NOR" target="FRA">
      <data key="d0">7783773</data>
    </edge>
    <edge source="NOR" target="DEU">
      <data key="d0">8941384</data>
    </edge>
    <edge source="NOR" target="GRC">
      <data key="d0">36143</data>
    </edge>
    <edge source="NOR" target="HKG">
      <data key="d0">540029</data>
    </edge>
    <edge source="NOR" target="HUN">
      <data key="d0">500671</data>
    </edge>
    <edge source="NOR" target="IDN">
      <data key="d0">252158</data>
    </edge>
    <edge source="NOR" target="IRL">
      <data key="d0">101404</data>
    </edge>
    <edge source="NOR" target="ISR">
      <data key="d0">121580</data>
    </edge>
    <edge source="NOR" target="ITA">
      <data key="d0">764600</data>
    </edge>
    <edge source="NOR" target="JPN">
      <data key="d0">48281</data>
    </edge>
    <edge source="NOR" target="KOR">
      <data key="d0">34810</data>
    </edge>
    <edge source="NOR" target="LVA">
      <data key="d0">396241</data>
    </edge>
    <edge source="NOR" target="LTU">
      <data key="d0">1490694</data>
    </edge>
    <edge source="NOR" target="MYS">
      <data key="d0">46538</data>
    </edge>
    <edge source="NOR" target="NLD">
      <data key="d0">3015049</data>
    </edge>
    <edge source="NOR" target="PAK">
      <data key="d0">16186</data>
    </edge>
    <edge source="NOR" target="PAN">
      <data key="d0">30509</data>
    </edge>
    <edge source="NOR" target="PER">
      <data key="d0">28233</data>
    </edge>
    <edge source="NOR" target="POL">
      <data key="d0">2688797</data>
    </edge>
    <edge source="NOR" target="PRT">
      <data key="d0">246562</data>
    </edge>
    <edge source="NOR" target="ROU">
      <data key="d0">14185</data>
    </edge>
    <edge source="NOR" target="RUS">
      <data key="d0">420200</data>
    </edge>
    <edge source="NOR" target="SAU">
      <data key="d0">48141</data>
    </edge>
    <edge source="NOR" target="SGP">
      <data key="d0">104516</data>
    </edge>
    <edge source="NOR" target="SVK">
      <data key="d0">151086</data>
    </edge>
    <edge source="NOR" target="SVN">
      <data key="d0">133487</data>
    </edge>
    <edge source="NOR" target="ESP">
      <data key="d0">958803</data>
    </edge>
    <edge source="NOR" target="SWE">
      <data key="d0">46029608</data>
    </edge>
    <edge source="NOR" target="CHE">
      <data key="d0">605222</data>
    </edge>
    <edge source="NOR" target="THA">
      <data key="d0">249916</data>
    </edge>
    <edge source="NOR" target="ARE">
      <data key="d0">16308</data>
    </edge>
    <edge source="NOR" target="TUR">
      <data key="d0">56081</data>
    </edge>
    <edge source="NOR" target="UKR">
      <data key="d0">37034</data>
    </edge>
    <edge source="NOR" target="GBR">
      <data key="d0">17304653</data>
    </edge>
    <edge source="NOR" target="USA">
      <data key="d0">3213985</data>
    </edge>
    <edge source="NOR" target="SRB">
      <data key="d0">806341</data>
    </edge>
    <edge source="SEN" target="CMR">
      <data key="d0">38629</data>
    </edge>
    <edge source="SEN" target="GMB">
      <data key="d0">337449</data>
    </edge>
    <edge source="SEN" target="MRT">
      <data key="d0">183600</data>
    </edge>
    <edge source="SVK" target="AUT">
      <data key="d0">5878154</data>
    </edge>
    <edge source="SVK" target="BEL">
      <data key="d0">1723027</data>
    </edge>
    <edge source="SVK" target="BRA">
      <data key="d0">85767</data>
    </edge>
    <edge source="SVK" target="BGR">
      <data key="d0">1519231</data>
    </edge>
    <edge source="SVK" target="BLR">
      <data key="d0">92477</data>
    </edge>
    <edge source="SVK" target="CHN">
      <data key="d0">103213</data>
    </edge>
    <edge source="SVK" target="HRV">
      <data key="d0">526579</data>
    </edge>
    <edge source="SVK" target="CZE">
      <data key="d0">32930132</data>
    </edge>
    <edge source="SVK" target="DNK">
      <data key="d0">349209</data>
    </edge>
    <edge source="SVK" target="EST">
      <data key="d0">78584</data>
    </edge>
    <edge source="SVK" target="FIN">
      <data key="d0">2791487</data>
    </edge>
    <edge source="SVK" target="FRA">
      <data key="d0">688912</data>
    </edge>
    <edge source="SVK" target="DEU">
      <data key="d0">12673064</data>
    </edge>
    <edge source="SVK" target="GRC">
      <data key="d0">77494</data>
    </edge>
    <edge source="SVK" target="HKG">
      <data key="d0">44462</data>
    </edge>
    <edge source="SVK" target="HUN">
      <data key="d0">3216240</data>
    </edge>
    <edge source="SVK" target="ITA">
      <data key="d0">1421307</data>
    </edge>
    <edge source="SVK" target="KAZ">
      <data key="d0">665885</data>
    </edge>
    <edge source="SVK" target="KOR">
      <data key="d0">43692</data>
    </edge>
    <edge source="SVK" target="LVA">
      <data key="d0">288876</data>
    </edge>
    <edge source="SVK" target="LTU">
      <data key="d0">1421042</data>
    </edge>
    <edge source="SVK" target="MDA">
      <data key="d0">15018</data>
    </edge>
    <edge source="SVK" target="NLD">
      <data key="d0">2539807</data>
    </edge>
    <edge source="SVK" target="NOR">
      <data key="d0">23549</data>
    </edge>
    <edge source="SVK" target="PAN">
      <data key="d0">15297</data>
    </edge>
    <edge source="SVK" target="POL">
      <data key="d0">13711038</data>
    </edge>
    <edge source="SVK" target="PRT">
      <data key="d0">40763</data>
    </edge>
    <edge source="SVK" target="ROU">
      <data key="d0">702446</data>
    </edge>
    <edge source="SVK" target="RUS">
      <data key="d0">3549324</data>
    </edge>
    <edge source="SVK" target="IND">
      <data key="d0">779807</data>
    </edge>
    <edge source="SVK" target="SVN">
      <data key="d0">733108</data>
    </edge>
    <edge source="SVK" target="ESP">
      <data key="d0">484966</data>
    </edge>
    <edge source="SVK" target="SWE">
      <data key="d0">735056</data>
    </edge>
    <edge source="SVK" target="CHE">
      <data key="d0">433299</data>
    </edge>
    <edge source="SVK" target="THA">
      <data key="d0">12523</data>
    </edge>
    <edge source="SVK" target="TUR">
      <data key="d0">30463</data>
    </edge>
    <edge source="SVK" target="UKR">
      <data key="d0">5517006</data>
    </edge>
    <edge source="SVK" target="MKD">
      <data key="d0">247662</data>
    </edge>
    <edge source="SVK" target="GBR">
      <data key="d0">2147002</data>
    </edge>
    <edge source="SVK" target="USA">
      <data key="d0">78070</data>
    </edge>
    <edge source="SVK" target="SRB">
      <data key="d0">104708</data>
    </edge>
    <edge source="SVN" target="ALB">
      <data key="d0">63408</data>
    </edge>
    <edge source="SVN" target="ARG">
      <data key="d0">16415</data>
    </edge>
    <edge source="SVN" target="AUS">
      <data key="d0">524520</data>
    </edge>
    <edge source="SVN" target="AUT">
      <data key="d0">2553670</data>
    </edge>
    <edge source="SVN" target="BEL">
      <data key="d0">54178</data>
    </edge>
    <edge source="SVN" target="BGR">
      <data key="d0">467299</data>
    </edge>
    <edge source="SVN" target="BLR">
      <data key="d0">106428</data>
    </edge>
    <edge source="SVN" target="CHL">
      <data key="d0">14182</data>
    </edge>
    <edge source="SVN" target="HRV">
      <data key="d0">13701066</data>
    </edge>
    <edge source="SVN" target="CZE">
      <data key="d0">2546568</data>
    </edge>
    <edge source="SVN" target="DNK">
      <data key="d0">46656</data>
    </edge>
    <edge source="SVN" target="EST">
      <data key="d0">33818</data>
    </edge>
    <edge source="SVN" target="FRA">
      <data key="d0">1089808</data>
    </edge>
    <edge source="SVN" target="DEU">
      <data key="d0">6277750</data>
    </edge>
    <edge source="SVN" target="GRC">
      <data key="d0">135241</data>
    </edge>
    <edge source="SVN" target="HKG">
      <data key="d0">39525</data>
    </edge>
    <edge source="SVN" target="HUN">
      <data key="d0">1899554</data>
    </edge>
    <edge source="SVN" target="IRL">
      <data key="d0">24464</data>
    </edge>
    <edge source="SVN" target="ITA">
      <data key="d0">7487685</data>
    </edge>
    <edge source="SVN" target="JOR">
      <data key="d0">12231</data>
    </edge>
    <edge source="SVN" target="LBN">
      <data key="d0">17968</data>
    </edge>
    <edge source="SVN" target="LVA">
      <data key="d0">21885</data>
    </edge>
    <edge source="SVN" target="LTU">
      <data key="d0">18020</data>
    </edge>
    <edge source="SVN" target="MDA">
      <data key="d0">58916</data>
    </edge>
    <edge source="SVN" target="NLD">
      <data key="d0">240894</data>
    </edge>
    <edge source="SVN" target="NOR">
      <data key="d0">16097</data>
    </edge>
    <edge source="SVN" target="PAN">
      <data key="d0">25924</data>
    </edge>
    <edge source="SVN" target="POL">
      <data key="d0">943876</data>
    </edge>
    <edge source="SVN" target="PRT">
      <data key="d0">49962</data>
    </edge>
    <edge source="SVN" target="ROU">
      <data key="d0">652563</data>
    </edge>
    <edge source="SVN" target="RUS">
      <data key="d0">701866</data>
    </edge>
    <edge source="SVN" target="SAU">
      <data key="d0">70720</data>
    </edge>
    <edge source="SVN" target="SEN">
      <data key="d0">11724</data>
    </edge>
    <edge source="SVN" target="IND">
      <data key="d0">369992</data>
    </edge>
    <edge source="SVN" target="SVK">
      <data key="d0">743956</data>
    </edge>
    <edge source="SVN" target="ESP">
      <data key="d0">187045</data>
    </edge>
    <edge source="SVN" target="SWE">
      <data key="d0">93188</data>
    </edge>
    <edge source="SVN" target="CHE">
      <data key="d0">166694</data>
    </edge>
    <edge source="SVN" target="ARE">
      <data key="d0">16018</data>
    </edge>
    <edge source="SVN" target="TUR">
      <data key="d0">423380</data>
    </edge>
    <edge source="SVN" target="UKR">
      <data key="d0">1152938</data>
    </edge>
    <edge source="SVN" target="MKD">
      <data key="d0">1399306</data>
    </edge>
    <edge source="SVN" target="EGY">
      <data key="d0">11701</data>
    </edge>
    <edge source="SVN" target="GBR">
      <data key="d0">1172211</data>
    </edge>
    <edge source="SVN" target="USA">
      <data key="d0">724167</data>
    </edge>
    <edge source="SVN" target="SRB">
      <data key="d0">2053328</data>
    </edge>
    <edge source="TUN" target="DZA">
      <data key="d0">680458</data>
    </edge>
    <edge source="TUN" target="BEL">
      <data key="d0">107635</data>
    </edge>
    <edge source="TUN" target="CMR">
      <data key="d0">70705</data>
    </edge>
    <edge source="TUN" target="FRA">
      <data key="d0">11014918</data>
    </edge>
    <edge source="TUN" target="GRC">
      <data key="d0">340558</data>
    </edge>
    <edge source="TUN" target="HKG">
      <data key="d0">106375</data>
    </edge>
    <edge source="TUN" target="ITA">
      <data key="d0">1755349</data>
    </edge>
    <edge source="TUN" target="MDG">
      <data key="d0">75451</data>
    </edge>
    <edge source="TUN" target="MAR">
      <data key="d0">410591</data>
    </edge>
    <edge source="TUN" target="PAN">
      <data key="d0">73545</data>
    </edge>
    <edge source="TUN" target="PHL">
      <data key="d0">18616</data>
    </edge>
    <edge source="TUN" target="SEN">
      <data key="d0">1045171</data>
    </edge>
    <edge source="TUN" target="SGP">
      <data key="d0">72023</data>
    </edge>
    <edge source="TUN" target="ESP">
      <data key="d0">23813</data>
    </edge>
    <edge source="TUN" target="THA">
      <data key="d0">190406</data>
    </edge>
    <edge source="TUN" target="TUR">
      <data key="d0">19368</data>
    </edge>
    <edge source="TUN" target="EGY">
      <data key="d0">216627</data>
    </edge>
    <edge source="UGA" target="BDI">
      <data key="d0">21617</data>
    </edge>
    <edge source="UGA" target="FRA">
      <data key="d0">32497</data>
    </edge>
    <edge source="UKR" target="DZA">
      <data key="d0">37750</data>
    </edge>
    <edge source="UKR" target="BGR">
      <data key="d0">21310</data>
    </edge>
    <edge source="UKR" target="BLR">
      <data key="d0">1648580</data>
    </edge>
    <edge source="UKR" target="CZE">
      <data key="d0">295490</data>
    </edge>
    <edge source="UKR" target="FIN">
      <data key="d0">488120</data>
    </edge>
    <edge source="UKR" target="DEU">
      <data key="d0">31150</data>
    </edge>
    <edge source="UKR" target="HUN">
      <data key="d0">68560</data>
    </edge>
    <edge source="UKR" target="ISR">
      <data key="d0">27780</data>
    </edge>
    <edge source="UKR" target="ITA">
      <data key="d0">12920</data>
    </edge>
    <edge source="UKR" target="KAZ">
      <data key="d0">315360</data>
    </edge>
    <edge source="UKR" target="LVA">
      <data key="d0">13900</data>
    </edge>
    <edge source="UKR" target="LTU">
      <data key="d0">94200</data>
    </edge>
    <edge source="UKR" target="MDA">
      <data key="d0">934750</data>
    </edge>
    <edge source="UKR" target="NLD">
      <data key="d0">16570</data>
    </edge>
    <edge source="UKR" target="NOR">
      <data key="d0">29960</data>
    </edge>
    <edge source="UKR" target="POL">
      <data key="d0">268700</data>
    </edge>
    <edge source="UKR" target="RUS">
      <data key="d0">11548880</data>
    </edge>
    <edge source="UKR" target="SVK">
      <data key="d0">2020130</data>
    </edge>
    <edge source="UKR" target="ESP">
      <data key="d0">16140</data>
    </edge>
    <edge source="UKR" target="TUR">
      <data key="d0">59680</data>
    </edge>
    <edge source="UKR" target="SRB">
      <data key="d0">11970</data>
    </edge>
    <edge source="MKD" target="ALB">
      <data key="d0">55951</data>
    </edge>
    <edge source="MKD" target="BGR">
      <data key="d0">398382</data>
    </edge>
    <edge source="MKD" target="HRV">
      <data key="d0">248085</data>
    </edge>
    <edge source="MKD" target="DEU">
      <data key="d0">115321</data>
    </edge>
    <edge source="MKD" target="GRC">
      <data key="d0">414915</data>
    </edge>
    <edge source="MKD" target="HUN">
      <data key="d0">14561</data>
    </edge>
    <edge source="MKD" target="NAM">
      <data key="d0">11325</data>
    </edge>
    <edge source="MKD" target="SAU">
      <data key="d0">61352</data>
    </edge>
    <edge source="MKD" target="SVN">
      <data key="d0">62940</data>
    </edge>
    <edge source="MKD" target="TUR">
      <data key="d0">28379</data>
    </edge>
    <edge source="MKD" target="USA">
      <data key="d0">14145</data>
    </edge>
    <edge source="MKD" target="SRB">
      <data key="d0">7984131</data>
    </edge>
    <edge source="CMR" target="CAF">
      <data key="d0">88068</data>
    </edge>
    <edge source="CMR" target="TGO">
      <data key="d0">15134</data>
    </edge>
    <edge source="GHA" target="BEN">
      <data key="d0">82866</data>
    </edge>
    <edge source="GHA" target="FRA">
      <data key="d0">23527</data>
    </edge>
    <edge source="GHA" target="DEU">
      <data key="d0">20528</data>
    </edge>
    <edge source="GHA" target="CIV">
      <data key="d0">265708</data>
    </edge>
    <edge source="GHA" target="MYS">
      <data key="d0">11828</data>
    </edge>
    <edge source="GHA" target="TGO">
      <data key="d0">333860</data>
    </edge>
    <edge source="GHA" target="BFA">
      <data key="d0">75876</data>
    </edge>
    <edge source="HND" target="CRI">
      <data key="d0">44815</data>
    </edge>
    <edge source="HND" target="SLV">
      <data key="d0">644894</data>
    </edge>
    <edge source="HND" target="GTM">
      <data key="d0">674269</data>
    </edge>
    <edge source="HND" target="NIC">
      <data key="d0">162383</data>
    </edge>
    <edge source="HND" target="USA">
      <data key="d0">120172</data>
    </edge>
    <edge source="CIV" target="CMR">
      <data key="d0">22657</data>
    </edge>
    <edge source="CIV" target="CAF">
      <data key="d0">30602</data>
    </edge>
    <edge source="CIV" target="BEN">
      <data key="d0">1271113</data>
    </edge>
    <edge source="CIV" target="GMB">
      <data key="d0">94655</data>
    </edge>
    <edge source="CIV" target="GHA">
      <data key="d0">1116559</data>
    </edge>
    <edge source="CIV" target="MDG">
      <data key="d0">29730</data>
    </edge>
    <edge source="CIV" target="MRT">
      <data key="d0">235879</data>
    </edge>
    <edge source="CIV" target="MAR">
      <data key="d0">10065</data>
    </edge>
    <edge source="CIV" target="NER">
      <data key="d0">285900</data>
    </edge>
    <edge source="CIV" target="SEN">
      <data key="d0">1184268</data>
    </edge>
    <edge source="CIV" target="TGO">
      <data key="d0">30012</data>
    </edge>
    <edge source="CIV" target="BFA">
      <data key="d0">1799625</data>
    </edge>
    <edge source="JAM" target="USA">
      <data key="d0">23525</data>
    </edge>
    <edge source="MDG" target="FRA">
      <data key="d0">10960</data>
    </edge>
    <edge source="MDG" target="CIV">
      <data key="d0">12554</data>
    </edge>
    <edge source="MDG" target="USA">
      <data key="d0">1803594</data>
    </edge>
    <edge source="NIC" target="CRI">
      <data key="d0">620403</data>
    </edge>
    <edge source="NIC" target="SLV">
      <data key="d0">37349</data>
    </edge>
    <edge source="NIC" target="GTM">
      <data key="d0">15463</data>
    </edge>
    <edge source="NIC" target="PAN">
      <data key="d0">17512</data>
    </edge>
    <edge source="ZWE" target="BWA">
      <data key="d0">31903</data>
    </edge>
    <edge source="ZWE" target="MWI">
      <data key="d0">622695</data>
    </edge>
    <edge source="ZWE" target="MOZ">
      <data key="d0">188357</data>
    </edge>
    <edge source="ZWE" target="ZAF">
      <data key="d0">64658</data>
    </edge>
    <edge source="TGO" target="BEN">
      <data key="d0">138866</data>
    </edge>
    <edge source="TGO" target="GHA">
      <data key="d0">17781</data>
    </edge>
    <edge source="TGO" target="NER">
      <data key="d0">80455</data>
    </edge>
    <edge source="TGO" target="BFA">
      <data key="d0">28355</data>
    </edge>
    <edge source="BWA" target="MDG">
      <data key="d0">408733</data>
    </edge>
    <edge source="BWA" target="MWI">
      <data key="d0">35421</data>
    </edge>
    <edge source="BWA" target="ZAF">
      <data key="d0">2386570</data>
    </edge>
    <edge source="BWA" target="ZWE">
      <data key="d0">122891</data>
    </edge>
    <edge source="MWI" target="MOZ">
      <data key="d0">16514</data>
    </edge>
    <edge source="PSE" target="ISR">
      <data key="d0">7479547</data>
    </edge>
    <edge source="PSE" target="JOR">
      <data key="d0">23594</data>
    </edge>
    <edge source="NAM" target="RUS">
      <data key="d0">37242</data>
    </edge>
    <edge source="NAM" target="ZAF">
      <data key="d0">44701</data>
    </edge>
  </graph>
</graphml>
