# Supplementary material for: Core-periphery structure in sectoral international trade networks: A new approach to an old theory
Source: PLoS One. 2020 Apr 2;15(4):e0229547. doi: 10.1371/journal.pone.0229547 (PMC7117750; doi:10.1371/journal.pone.0229547)
Supplement: S8 File — (ZIP) [file pone.0229547.s008.zip › S8_File/Networks 2000/59-CHEMICAL MATERIALS NES.graphml]

<?xml version='1.0' encoding='utf-8'?>
<graphml xmlns="http://graphml.graphdrawing.org/xmlns" xmlns:xsi="http://www.w3.org/2001/XMLSchema-instance" xsi:schemaLocation="http://graphml.graphdrawing.org/xmlns http://graphml.graphdrawing.org/xmlns/1.0/graphml.xsd">
  <key attr.name="weight" attr.type="long" for="edge" id="d0" />
  <graph edgedefault="directed">
    <node id="ALB" />
    <node id="MKD" />
    <node id="SRB" />
    <node id="DZA" />
    <node id="ARG" />
    <node id="TGO" />
    <node id="TUN" />
    <node id="EGY" />
    <node id="AZE" />
    <node id="BLR" />
    <node id="GEO" />
    <node id="KAZ" />
    <node id="RUS" />
    <node id="AUS" />
    <node id="AUT" />
    <node id="BEL" />
    <node id="BOL" />
    <node id="BRA" />
    <node id="CAN" />
    <node id="LKA" />
    <node id="CHL" />
    <node id="CHN" />
    <node id="COL" />
    <node id="CRI" />
    <node id="ECU" />
    <node id="SLV" />
    <node id="FIN" />
    <node id="FRA" />
    <node id="DEU" />
    <node id="GTM" />
    <node id="HND" />
    <node id="HKG" />
    <node id="IDN" />
    <node id="ISR" />
    <node id="ITA" />
    <node id="JAM" />
    <node id="JPN" />
    <node id="JOR" />
    <node id="KOR" />
    <node id="LBN" />
    <node id="MYS" />
    <node id="MEX" />
    <node id="NLD" />
    <node id="NZL" />
    <node id="PAK" />
    <node id="PAN" />
    <node id="PRY" />
    <node id="PER" />
    <node id="PHL" />
    <node id="POL" />
    <node id="PRT" />
    <node id="SAU" />
    <node id="IND" />
    <node id="SGP" />
    <node id="ZAF" />
    <node id="ESP" />
    <node id="SWE" />
    <node id="CHE" />
    <node id="THA" />
    <node id="TUR" />
    <node id="GBR" />
    <node id="USA" />
    <node id="URY" />
    <node id="KHM" />
    <node id="CAF" />
    <node id="HRV" />
    <node id="CZE" />
    <node id="DNK" />
    <node id="GHA" />
    <node id="GRC" />
    <node id="IRL" />
    <node id="MUS" />
    <node id="OMN" />
    <node id="NIC" />
    <node id="ROU" />
    <node id="VNM" />
    <node id="ARE" />
    <node id="TZA" />
    <node id="BGR" />
    <node id="EST" />
    <node id="HUN" />
    <node id="CIV" />
    <node id="LVA" />
    <node id="LTU" />
    <node id="MDA" />
    <node id="MAR" />
    <node id="NOR" />
    <node id="SVK" />
    <node id="SVN" />
    <node id="UKR" />
    <node id="ARM" />
    <node id="BDI" />
    <node id="CMR" />
    <node id="BEN" />
    <node id="ETH" />
    <node id="GMB" />
    <node id="MDG" />
    <node id="MWI" />
    <node id="MRT" />
    <node id="MOZ" />
    <node id="NAM" />
    <node id="NER" />
    <node id="SEN" />
    <node id="ZWE" />
    <node id="UGA" />
    <node id="BFA" />
    <node id="BWA" />
    <node id="KGZ" />
    <node id="PSE" />
    <edge source="ALB" target="MKD">
      <data key="d0">86496</data>
    </edge>
    <edge source="ALB" target="SRB">
      <data key="d0">62452</data>
    </edge>
    <edge source="MKD" target="ALB">
      <data key="d0">90757</data>
    </edge>
    <edge source="MKD" target="BGR">
      <data key="d0">197315</data>
    </edge>
    <edge source="MKD" target="HRV">
      <data key="d0">15460</data>
    </edge>
    <edge source="MKD" target="GRC">
      <data key="d0">24197</data>
    </edge>
    <edge source="MKD" target="KAZ">
      <data key="d0">330682</data>
    </edge>
    <edge source="MKD" target="ROU">
      <data key="d0">25405</data>
    </edge>
    <edge source="MKD" target="RUS">
      <data key="d0">39066</data>
    </edge>
    <edge source="MKD" target="SAU">
      <data key="d0">73058</data>
    </edge>
    <edge source="MKD" target="USA">
      <data key="d0">40056</data>
    </edge>
    <edge source="MKD" target="SRB">
      <data key="d0">1750929</data>
    </edge>
    <edge source="SRB" target="AUT">
      <data key="d0">224000</data>
    </edge>
    <edge source="SRB" target="BGR">
      <data key="d0">225000</data>
    </edge>
    <edge source="SRB" target="BLR">
      <data key="d0">97000</data>
    </edge>
    <edge source="SRB" target="HRV">
      <data key="d0">977000</data>
    </edge>
    <edge source="SRB" target="DEU">
      <data key="d0">85000</data>
    </edge>
    <edge source="SRB" target="GRC">
      <data key="d0">16000</data>
    </edge>
    <edge source="SRB" target="HUN">
      <data key="d0">500000</data>
    </edge>
    <edge source="SRB" target="ITA">
      <data key="d0">601000</data>
    </edge>
    <edge source="SRB" target="NLD">
      <data key="d0">71000</data>
    </edge>
    <edge source="SRB" target="ROU">
      <data key="d0">718000</data>
    </edge>
    <edge source="SRB" target="RUS">
      <data key="d0">263000</data>
    </edge>
    <edge source="SRB" target="SVK">
      <data key="d0">296000</data>
    </edge>
    <edge source="SRB" target="SVN">
      <data key="d0">248000</data>
    </edge>
    <edge source="SRB" target="MKD">
      <data key="d0">2197000</data>
    </edge>
    <edge source="DZA" target="ARG">
      <data key="d0">12075</data>
    </edge>
    <edge source="DZA" target="TGO">
      <data key="d0">10178</data>
    </edge>
    <edge source="DZA" target="TUN">
      <data key="d0">23526</data>
    </edge>
    <edge source="DZA" target="EGY">
      <data key="d0">124745</data>
    </edge>
    <edge source="ARG" target="AUS">
      <data key="d0">418813</data>
    </edge>
    <edge source="ARG" target="AUT">
      <data key="d0">548605</data>
    </edge>
    <edge source="ARG" target="BEL">
      <data key="d0">658501</data>
    </edge>
    <edge source="ARG" target="BOL">
      <data key="d0">18470519</data>
    </edge>
    <edge source="ARG" target="BRA">
      <data key="d0">79199685</data>
    </edge>
    <edge source="ARG" target="CAN">
      <data key="d0">565277</data>
    </edge>
    <edge source="ARG" target="LKA">
      <data key="d0">248392</data>
    </edge>
    <edge source="ARG" target="CHL">
      <data key="d0">35843017</data>
    </edge>
    <edge source="ARG" target="CHN">
      <data key="d0">568067</data>
    </edge>
    <edge source="ARG" target="COL">
      <data key="d0">1623005</data>
    </edge>
    <edge source="ARG" target="CRI">
      <data key="d0">3221881</data>
    </edge>
    <edge source="ARG" target="ECU">
      <data key="d0">1250970</data>
    </edge>
    <edge source="ARG" target="SLV">
      <data key="d0">189471</data>
    </edge>
    <edge source="ARG" target="FIN">
      <data key="d0">33814</data>
    </edge>
    <edge source="ARG" target="FRA">
      <data key="d0">925205</data>
    </edge>
    <edge source="ARG" target="DEU">
      <data key="d0">3374822</data>
    </edge>
    <edge source="ARG" target="GTM">
      <data key="d0">498607</data>
    </edge>
    <edge source="ARG" target="HND">
      <data key="d0">105621</data>
    </edge>
    <edge source="ARG" target="HKG">
      <data key="d0">73280</data>
    </edge>
    <edge source="ARG" target="IDN">
      <data key="d0">1539768</data>
    </edge>
    <edge source="ARG" target="ISR">
      <data key="d0">241138</data>
    </edge>
    <edge source="ARG" target="ITA">
      <data key="d0">4104386</data>
    </edge>
    <edge source="ARG" target="JAM">
      <data key="d0">30977</data>
    </edge>
    <edge source="ARG" target="JPN">
      <data key="d0">2803313</data>
    </edge>
    <edge source="ARG" target="JOR">
      <data key="d0">64435</data>
    </edge>
    <edge source="ARG" target="KOR">
      <data key="d0">169966</data>
    </edge>
    <edge source="ARG" target="LBN">
      <data key="d0">11445</data>
    </edge>
    <edge source="ARG" target="MYS">
      <data key="d0">522223</data>
    </edge>
    <edge source="ARG" target="MEX">
      <data key="d0">1767279</data>
    </edge>
    <edge source="ARG" target="NLD">
      <data key="d0">3466113</data>
    </edge>
    <edge source="ARG" target="NZL">
      <data key="d0">87789</data>
    </edge>
    <edge source="ARG" target="PAK">
      <data key="d0">16262</data>
    </edge>
    <edge source="ARG" target="PAN">
      <data key="d0">49391</data>
    </edge>
    <edge source="ARG" target="PRY">
      <data key="d0">26635542</data>
    </edge>
    <edge source="ARG" target="PER">
      <data key="d0">4471206</data>
    </edge>
    <edge source="ARG" target="PHL">
      <data key="d0">1107560</data>
    </edge>
    <edge source="ARG" target="POL">
      <data key="d0">2192508</data>
    </edge>
    <edge source="ARG" target="PRT">
      <data key="d0">560357</data>
    </edge>
    <edge source="ARG" target="SAU">
      <data key="d0">113942</data>
    </edge>
    <edge source="ARG" target="IND">
      <data key="d0">299312</data>
    </edge>
    <edge source="ARG" target="SGP">
      <data key="d0">111193</data>
    </edge>
    <edge source="ARG" target="ZAF">
      <data key="d0">1790746</data>
    </edge>
    <edge source="ARG" target="ESP">
      <data key="d0">569148</data>
    </edge>
    <edge source="ARG" target="SWE">
      <data key="d0">54960</data>
    </edge>
    <edge source="ARG" target="CHE">
      <data key="d0">49337</data>
    </edge>
    <edge source="ARG" target="THA">
      <data key="d0">507593</data>
    </edge>
    <edge source="ARG" target="TUN">
      <data key="d0">87120</data>
    </edge>
    <edge source="ARG" target="TUR">
      <data key="d0">12778</data>
    </edge>
    <edge source="ARG" target="EGY">
      <data key="d0">204446</data>
    </edge>
    <edge source="ARG" target="GBR">
      <data key="d0">5664999</data>
    </edge>
    <edge source="ARG" target="USA">
      <data key="d0">36521397</data>
    </edge>
    <edge source="ARG" target="URY">
      <data key="d0">40238613</data>
    </edge>
    <edge source="TGO" target="GHA">
      <data key="d0">24588</data>
    </edge>
    <edge source="TUN" target="DZA">
      <data key="d0">2084486</data>
    </edge>
    <edge source="TUN" target="BEL">
      <data key="d0">30466</data>
    </edge>
    <edge source="TUN" target="CMR">
      <data key="d0">24395</data>
    </edge>
    <edge source="TUN" target="FRA">
      <data key="d0">118574</data>
    </edge>
    <edge source="TUN" target="DEU">
      <data key="d0">34085</data>
    </edge>
    <edge source="TUN" target="ITA">
      <data key="d0">87427</data>
    </edge>
    <edge source="TUN" target="JOR">
      <data key="d0">33481</data>
    </edge>
    <edge source="TUN" target="MDG">
      <data key="d0">17617</data>
    </edge>
    <edge source="TUN" target="MRT">
      <data key="d0">42316</data>
    </edge>
    <edge source="TUN" target="MAR">
      <data key="d0">100483</data>
    </edge>
    <edge source="TUN" target="NLD">
      <data key="d0">169122</data>
    </edge>
    <edge source="TUN" target="SEN">
      <data key="d0">120293</data>
    </edge>
    <edge source="TUN" target="ESP">
      <data key="d0">400978</data>
    </edge>
    <edge source="TUN" target="ARE">
      <data key="d0">17051</data>
    </edge>
    <edge source="TUN" target="TUR">
      <data key="d0">197285</data>
    </edge>
    <edge source="TUN" target="EGY">
      <data key="d0">73884</data>
    </edge>
    <edge source="TUN" target="GBR">
      <data key="d0">813594</data>
    </edge>
    <edge source="TUN" target="BFA">
      <data key="d0">49158</data>
    </edge>
    <edge source="EGY" target="AUS">
      <data key="d0">10338</data>
    </edge>
    <edge source="EGY" target="BEL">
      <data key="d0">323845</data>
    </edge>
    <edge source="EGY" target="CHN">
      <data key="d0">53170</data>
    </edge>
    <edge source="EGY" target="ETH">
      <data key="d0">73193</data>
    </edge>
    <edge source="EGY" target="PSE">
      <data key="d0">54776</data>
    </edge>
    <edge source="EGY" target="DEU">
      <data key="d0">1560122</data>
    </edge>
    <edge source="EGY" target="HKG">
      <data key="d0">38622</data>
    </edge>
    <edge source="EGY" target="IDN">
      <data key="d0">12191</data>
    </edge>
    <edge source="EGY" target="ISR">
      <data key="d0">277399</data>
    </edge>
    <edge source="EGY" target="ITA">
      <data key="d0">12535163</data>
    </edge>
    <edge source="EGY" target="CIV">
      <data key="d0">110069</data>
    </edge>
    <edge source="EGY" target="JPN">
      <data key="d0">20113</data>
    </edge>
    <edge source="EGY" target="JOR">
      <data key="d0">57478</data>
    </edge>
    <edge source="EGY" target="KOR">
      <data key="d0">172209</data>
    </edge>
    <edge source="EGY" target="LBN">
      <data key="d0">273309</data>
    </edge>
    <edge source="EGY" target="OMN">
      <data key="d0">24970</data>
    </edge>
    <edge source="EGY" target="NLD">
      <data key="d0">572518</data>
    </edge>
    <edge source="EGY" target="NZL">
      <data key="d0">20447</data>
    </edge>
    <edge source="EGY" target="PRT">
      <data key="d0">1794701</data>
    </edge>
    <edge source="EGY" target="ROU">
      <data key="d0">17229</data>
    </edge>
    <edge source="EGY" target="SAU">
      <data key="d0">118167</data>
    </edge>
    <edge source="EGY" target="ESP">
      <data key="d0">15392</data>
    </edge>
    <edge source="EGY" target="ARE">
      <data key="d0">571061</data>
    </edge>
    <edge source="EGY" target="TUN">
      <data key="d0">74789</data>
    </edge>
    <edge source="EGY" target="TUR">
      <data key="d0">557959</data>
    </edge>
    <edge source="EGY" target="UGA">
      <data key="d0">26880</data>
    </edge>
    <edge source="EGY" target="GBR">
      <data key="d0">27519</data>
    </edge>
    <edge source="EGY" target="USA">
      <data key="d0">53302</data>
    </edge>
    <edge source="AZE" target="BLR">
      <data key="d0">12500</data>
    </edge>
    <edge source="AZE" target="GEO">
      <data key="d0">257479</data>
    </edge>
    <edge source="AZE" target="KAZ">
      <data key="d0">126120</data>
    </edge>
    <edge source="AZE" target="RUS">
      <data key="d0">754302</data>
    </edge>
    <edge source="BLR" target="ARM">
      <data key="d0">72600</data>
    </edge>
    <edge source="BLR" target="CZE">
      <data key="d0">68500</data>
    </edge>
    <edge source="BLR" target="EST">
      <data key="d0">149800</data>
    </edge>
    <edge source="BLR" target="FRA">
      <data key="d0">450700</data>
    </edge>
    <edge source="BLR" target="DEU">
      <data key="d0">2368700</data>
    </edge>
    <edge source="BLR" target="HUN">
      <data key="d0">722400</data>
    </edge>
    <edge source="BLR" target="ITA">
      <data key="d0">14600</data>
    </edge>
    <edge source="BLR" target="LVA">
      <data key="d0">562500</data>
    </edge>
    <edge source="BLR" target="LTU">
      <data key="d0">1987700</data>
    </edge>
    <edge source="BLR" target="MDA">
      <data key="d0">171800</data>
    </edge>
    <edge source="BLR" target="POL">
      <data key="d0">3331700</data>
    </edge>
    <edge source="BLR" target="RUS">
      <data key="d0">28158300</data>
    </edge>
    <edge source="BLR" target="UKR">
      <data key="d0">2869300</data>
    </edge>
    <edge source="BLR" target="USA">
      <data key="d0">425300</data>
    </edge>
    <edge source="GEO" target="AZE">
      <data key="d0">25877</data>
    </edge>
    <edge source="GEO" target="DEU">
      <data key="d0">2207638</data>
    </edge>
    <edge source="GEO" target="CHE">
      <data key="d0">20392</data>
    </edge>
    <edge source="GEO" target="TUR">
      <data key="d0">19059</data>
    </edge>
    <edge source="GEO" target="GBR">
      <data key="d0">765186</data>
    </edge>
    <edge source="KAZ" target="KGZ">
      <data key="d0">73500</data>
    </edge>
    <edge source="KAZ" target="RUS">
      <data key="d0">110600</data>
    </edge>
    <edge source="RUS" target="DZA">
      <data key="d0">617699</data>
    </edge>
    <edge source="RUS" target="AZE">
      <data key="d0">1729882</data>
    </edge>
    <edge source="RUS" target="ARG">
      <data key="d0">390650</data>
    </edge>
    <edge source="RUS" target="AUT">
      <data key="d0">603644</data>
    </edge>
    <edge source="RUS" target="ARM">
      <data key="d0">281637</data>
    </edge>
    <edge source="RUS" target="BEL">
      <data key="d0">2343229</data>
    </edge>
    <edge source="RUS" target="BGR">
      <data key="d0">2003200</data>
    </edge>
    <edge source="RUS" target="CHN">
      <data key="d0">4028594</data>
    </edge>
    <edge source="RUS" target="HRV">
      <data key="d0">78950</data>
    </edge>
    <edge source="RUS" target="CZE">
      <data key="d0">199692</data>
    </edge>
    <edge source="RUS" target="DNK">
      <data key="d0">58120</data>
    </edge>
    <edge source="RUS" target="EST">
      <data key="d0">1783354</data>
    </edge>
    <edge source="RUS" target="FIN">
      <data key="d0">20597389</data>
    </edge>
    <edge source="RUS" target="FRA">
      <data key="d0">21110465</data>
    </edge>
    <edge source="RUS" target="GEO">
      <data key="d0">143424</data>
    </edge>
    <edge source="RUS" target="DEU">
      <data key="d0">25978513</data>
    </edge>
    <edge source="RUS" target="HKG">
      <data key="d0">418950</data>
    </edge>
    <edge source="RUS" target="HUN">
      <data key="d0">2234175</data>
    </edge>
    <edge source="RUS" target="IRL">
      <data key="d0">75822</data>
    </edge>
    <edge source="RUS" target="ISR">
      <data key="d0">616524</data>
    </edge>
    <edge source="RUS" target="ITA">
      <data key="d0">9548148</data>
    </edge>
    <edge source="RUS" target="JPN">
      <data key="d0">1020028</data>
    </edge>
    <edge source="RUS" target="KAZ">
      <data key="d0">49042639</data>
    </edge>
    <edge source="RUS" target="KOR">
      <data key="d0">248224</data>
    </edge>
    <edge source="RUS" target="KGZ">
      <data key="d0">1775188</data>
    </edge>
    <edge source="RUS" target="LBN">
      <data key="d0">166480</data>
    </edge>
    <edge source="RUS" target="LVA">
      <data key="d0">35361935</data>
    </edge>
    <edge source="RUS" target="LTU">
      <data key="d0">2506155</data>
    </edge>
    <edge source="RUS" target="MDA">
      <data key="d0">602183</data>
    </edge>
    <edge source="RUS" target="NLD">
      <data key="d0">7580482</data>
    </edge>
    <edge source="RUS" target="NOR">
      <data key="d0">499708</data>
    </edge>
    <edge source="RUS" target="PAK">
      <data key="d0">23887</data>
    </edge>
    <edge source="RUS" target="PER">
      <data key="d0">304588</data>
    </edge>
    <edge source="RUS" target="POL">
      <data key="d0">27203572</data>
    </edge>
    <edge source="RUS" target="PRT">
      <data key="d0">10320</data>
    </edge>
    <edge source="RUS" target="ROU">
      <data key="d0">3027344</data>
    </edge>
    <edge source="RUS" target="IND">
      <data key="d0">6991129</data>
    </edge>
    <edge source="RUS" target="SGP">
      <data key="d0">207997</data>
    </edge>
    <edge source="RUS" target="SVK">
      <data key="d0">1122451</data>
    </edge>
    <edge source="RUS" target="VNM">
      <data key="d0">136575</data>
    </edge>
    <edge source="RUS" target="ESP">
      <data key="d0">1884915</data>
    </edge>
    <edge source="RUS" target="SWE">
      <data key="d0">28453</data>
    </edge>
    <edge source="RUS" target="CHE">
      <data key="d0">275671</data>
    </edge>
    <edge source="RUS" target="ARE">
      <data key="d0">1065901</data>
    </edge>
    <edge source="RUS" target="TUR">
      <data key="d0">474099</data>
    </edge>
    <edge source="RUS" target="UKR">
      <data key="d0">21477012</data>
    </edge>
    <edge source="RUS" target="EGY">
      <data key="d0">337903</data>
    </edge>
    <edge source="RUS" target="GBR">
      <data key="d0">576364</data>
    </edge>
    <edge source="RUS" target="USA">
      <data key="d0">18417788</data>
    </edge>
    <edge source="RUS" target="SRB">
      <data key="d0">368933</data>
    </edge>
    <edge source="AUS" target="ARG">
      <data key="d0">1903144</data>
    </edge>
    <edge source="AUS" target="AUT">
      <data key="d0">352438</data>
    </edge>
    <edge source="AUS" target="BEL">
      <data key="d0">932941</data>
    </edge>
    <edge source="AUS" target="BOL">
      <data key="d0">12983</data>
    </edge>
    <edge source="AUS" target="BRA">
      <data key="d0">1316172</data>
    </edge>
    <edge source="AUS" target="KHM">
      <data key="d0">41803</data>
    </edge>
    <edge source="AUS" target="CAN">
      <data key="d0">4375398</data>
    </edge>
    <edge source="AUS" target="CAF">
      <data key="d0">23830</data>
    </edge>
    <edge source="AUS" target="LKA">
      <data key="d0">316845</data>
    </edge>
    <edge source="AUS" target="CHL">
      <data key="d0">192384</data>
    </edge>
    <edge source="AUS" target="CHN">
      <data key="d0">5715443</data>
    </edge>
    <edge source="AUS" target="COL">
      <data key="d0">223901</data>
    </edge>
    <edge source="AUS" target="HRV">
      <data key="d0">193761</data>
    </edge>
    <edge source="AUS" target="CZE">
      <data key="d0">86126</data>
    </edge>
    <edge source="AUS" target="DNK">
      <data key="d0">212020</data>
    </edge>
    <edge source="AUS" target="ECU">
      <data key="d0">36024</data>
    </edge>
    <edge source="AUS" target="FIN">
      <data key="d0">26082</data>
    </edge>
    <edge source="AUS" target="FRA">
      <data key="d0">3779304</data>
    </edge>
    <edge source="AUS" target="DEU">
      <data key="d0">2531600</data>
    </edge>
    <edge source="AUS" target="GHA">
      <data key="d0">591494</data>
    </edge>
    <edge source="AUS" target="GRC">
      <data key="d0">120363</data>
    </edge>
    <edge source="AUS" target="GTM">
      <data key="d0">45112</data>
    </edge>
    <edge source="AUS" target="HKG">
      <data key="d0">8369657</data>
    </edge>
    <edge source="AUS" target="IDN">
      <data key="d0">21132089</data>
    </edge>
    <edge source="AUS" target="IRL">
      <data key="d0">390755</data>
    </edge>
    <edge source="AUS" target="ISR">
      <data key="d0">176715</data>
    </edge>
    <edge source="AUS" target="ITA">
      <data key="d0">990817</data>
    </edge>
    <edge source="AUS" target="JAM">
      <data key="d0">84910</data>
    </edge>
    <edge source="AUS" target="JPN">
      <data key="d0">35330795</data>
    </edge>
    <edge source="AUS" target="JOR">
      <data key="d0">78910</data>
    </edge>
    <edge source="AUS" target="KOR">
      <data key="d0">3331329</data>
    </edge>
    <edge source="AUS" target="LBN">
      <data key="d0">13173</data>
    </edge>
    <edge source="AUS" target="MYS">
      <data key="d0">8042010</data>
    </edge>
    <edge source="AUS" target="MUS">
      <data key="d0">156445</data>
    </edge>
    <edge source="AUS" target="MEX">
      <data key="d0">8868153</data>
    </edge>
    <edge source="AUS" target="OMN">
      <data key="d0">47136</data>
    </edge>
    <edge source="AUS" target="NLD">
      <data key="d0">1965657</data>
    </edge>
    <edge source="AUS" target="NZL">
      <data key="d0">55238391</data>
    </edge>
    <edge source="AUS" target="NIC">
      <data key="d0">55911</data>
    </edge>
    <edge source="AUS" target="PAK">
      <data key="d0">435595</data>
    </edge>
    <edge source="AUS" target="PAN">
      <data key="d0">14730</data>
    </edge>
    <edge source="AUS" target="PER">
      <data key="d0">31330</data>
    </edge>
    <edge source="AUS" target="PHL">
      <data key="d0">7127586</data>
    </edge>
    <edge source="AUS" target="POL">
      <data key="d0">897398</data>
    </edge>
    <edge source="AUS" target="PRT">
      <data key="d0">197906</data>
    </edge>
    <edge source="AUS" target="ROU">
      <data key="d0">19283</data>
    </edge>
    <edge source="AUS" target="RUS">
      <data key="d0">810411</data>
    </edge>
    <edge source="AUS" target="SAU">
      <data key="d0">3525556</data>
    </edge>
    <edge source="AUS" target="IND">
      <data key="d0">2429367</data>
    </edge>
    <edge source="AUS" target="SGP">
      <data key="d0">11290564</data>
    </edge>
    <edge source="AUS" target="VNM">
      <data key="d0">1054587</data>
    </edge>
    <edge source="AUS" target="ZAF">
      <data key="d0">4511874</data>
    </edge>
    <edge source="AUS" target="ESP">
      <data key="d0">572780</data>
    </edge>
    <edge source="AUS" target="SWE">
      <data key="d0">684034</data>
    </edge>
    <edge source="AUS" target="CHE">
      <data key="d0">256921</data>
    </edge>
    <edge source="AUS" target="THA">
      <data key="d0">9312484</data>
    </edge>
    <edge source="AUS" target="ARE">
      <data key="d0">887705</data>
    </edge>
    <edge source="AUS" target="TUN">
      <data key="d0">34476</data>
    </edge>
    <edge source="AUS" target="TUR">
      <data key="d0">75099</data>
    </edge>
    <edge source="AUS" target="EGY">
      <data key="d0">98415</data>
    </edge>
    <edge source="AUS" target="GBR">
      <data key="d0">7479200</data>
    </edge>
    <edge source="AUS" target="TZA">
      <data key="d0">213550</data>
    </edge>
    <edge source="AUS" target="USA">
      <data key="d0">97790858</data>
    </edge>
    <edge source="AUS" target="URY">
      <data key="d0">127836</data>
    </edge>
    <edge source="AUS" target="SRB">
      <data key="d0">78598</data>
    </edge>
    <edge source="AUT" target="ALB">
      <data key="d0">29441</data>
    </edge>
    <edge source="AUT" target="DZA">
      <data key="d0">278754</data>
    </edge>
    <edge source="AUT" target="AZE">
      <data key="d0">11107</data>
    </edge>
    <edge source="AUT" target="ARG">
      <data key="d0">310871</data>
    </edge>
    <edge source="AUT" target="AUS">
      <data key="d0">280426</data>
    </edge>
    <edge source="AUT" target="BEL">
      <data key="d0">2101291</data>
    </edge>
    <edge source="AUT" target="BOL">
      <data key="d0">28839</data>
    </edge>
    <edge source="AUT" target="BRA">
      <data key="d0">1215047</data>
    </edge>
    <edge source="AUT" target="BGR">
      <data key="d0">4288965</data>
    </edge>
    <edge source="AUT" target="BLR">
      <data key="d0">1066905</data>
    </edge>
    <edge source="AUT" target="CAN">
      <data key="d0">259684</data>
    </edge>
    <edge source="AUT" target="LKA">
      <data key="d0">58414</data>
    </edge>
    <edge source="AUT" target="CHL">
      <data key="d0">108531</data>
    </edge>
    <edge source="AUT" target="CHN">
      <data key="d0">2329794</data>
    </edge>
    <edge source="AUT" target="COL">
      <data key="d0">74138</data>
    </edge>
    <edge source="AUT" target="CRI">
      <data key="d0">19605</data>
    </edge>
    <edge source="AUT" target="HRV">
      <data key="d0">6333315</data>
    </edge>
    <edge source="AUT" target="CZE">
      <data key="d0">29674884</data>
    </edge>
    <edge source="AUT" target="DNK">
      <data key="d0">1397917</data>
    </edge>
    <edge source="AUT" target="ECU">
      <data key="d0">54801</data>
    </edge>
    <edge source="AUT" target="SLV">
      <data key="d0">13583</data>
    </edge>
    <edge source="AUT" target="EST">
      <data key="d0">619467</data>
    </edge>
    <edge source="AUT" target="FIN">
      <data key="d0">1320032</data>
    </edge>
    <edge source="AUT" target="FRA">
      <data key="d0">6684065</data>
    </edge>
    <edge source="AUT" target="GEO">
      <data key="d0">47641</data>
    </edge>
    <edge source="AUT" target="DEU">
      <data key="d0">95942641</data>
    </edge>
    <edge source="AUT" target="GHA">
      <data key="d0">17531</data>
    </edge>
    <edge source="AUT" target="GRC">
      <data key="d0">1582793</data>
    </edge>
    <edge source="AUT" target="GTM">
      <data key="d0">35664</data>
    </edge>
    <edge source="AUT" target="HKG">
      <data key="d0">948472</data>
    </edge>
    <edge source="AUT" target="HUN">
      <data key="d0">45266688</data>
    </edge>
    <edge source="AUT" target="IDN">
      <data key="d0">157108</data>
    </edge>
    <edge source="AUT" target="IRL">
      <data key="d0">27219296</data>
    </edge>
    <edge source="AUT" target="ISR">
      <data key="d0">1155630</data>
    </edge>
    <edge source="AUT" target="ITA">
      <data key="d0">18370708</data>
    </edge>
    <edge source="AUT" target="CIV">
      <data key="d0">14854</data>
    </edge>
    <edge source="AUT" target="JPN">
      <data key="d0">1743314</data>
    </edge>
    <edge source="AUT" target="KAZ">
      <data key="d0">381128</data>
    </edge>
    <edge source="AUT" target="JOR">
      <data key="d0">199999</data>
    </edge>
    <edge source="AUT" target="KOR">
      <data key="d0">862089</data>
    </edge>
    <edge source="AUT" target="LBN">
      <data key="d0">108664</data>
    </edge>
    <edge source="AUT" target="LVA">
      <data key="d0">288322</data>
    </edge>
    <edge source="AUT" target="LTU">
      <data key="d0">256807</data>
    </edge>
    <edge source="AUT" target="MYS">
      <data key="d0">269921</data>
    </edge>
    <edge source="AUT" target="MUS">
      <data key="d0">23018</data>
    </edge>
    <edge source="AUT" target="MEX">
      <data key="d0">449378</data>
    </edge>
    <edge source="AUT" target="MDA">
      <data key="d0">111809</data>
    </edge>
    <edge source="AUT" target="MAR">
      <data key="d0">75075</data>
    </edge>
    <edge source="AUT" target="OMN">
      <data key="d0">273401</data>
    </edge>
    <edge source="AUT" target="NLD">
      <data key="d0">6689084</data>
    </edge>
    <edge source="AUT" target="NZL">
      <data key="d0">71194</data>
    </edge>
    <edge source="AUT" target="NOR">
      <data key="d0">446702</data>
    </edge>
    <edge source="AUT" target="PAK">
      <data key="d0">44630</data>
    </edge>
    <edge source="AUT" target="PRY">
      <data key="d0">10037</data>
    </edge>
    <edge source="AUT" target="PER">
      <data key="d0">55537</data>
    </edge>
    <edge source="AUT" target="PHL">
      <data key="d0">25694</data>
    </edge>
    <edge source="AUT" target="POL">
      <data key="d0">18964147</data>
    </edge>
    <edge source="AUT" target="PRT">
      <data key="d0">753759</data>
    </edge>
    <edge source="AUT" target="ROU">
      <data key="d0">7493762</data>
    </edge>
    <edge source="AUT" target="RUS">
      <data key="d0">9140590</data>
    </edge>
    <edge source="AUT" target="SAU">
      <data key="d0">1059210</data>
    </edge>
    <edge source="AUT" target="IND">
      <data key="d0">923781</data>
    </edge>
    <edge source="AUT" target="SGP">
      <data key="d0">123184</data>
    </edge>
    <edge source="AUT" target="SVK">
      <data key="d0">13047156</data>
    </edge>
    <edge source="AUT" target="VNM">
      <data key="d0">49515</data>
    </edge>
    <edge source="AUT" target="SVN">
      <data key="d0">15862996</data>
    </edge>
    <edge source="AUT" target="ZAF">
      <data key="d0">454330</data>
    </edge>
    <edge source="AUT" target="ESP">
      <data key="d0">4565712</data>
    </edge>
    <edge source="AUT" target="SWE">
      <data key="d0">1339971</data>
    </edge>
    <edge source="AUT" target="CHE">
      <data key="d0">10042692</data>
    </edge>
    <edge source="AUT" target="THA">
      <data key="d0">1601596</data>
    </edge>
    <edge source="AUT" target="ARE">
      <data key="d0">353293</data>
    </edge>
    <edge source="AUT" target="TUN">
      <data key="d0">411908</data>
    </edge>
    <edge source="AUT" target="TUR">
      <data key="d0">8620553</data>
    </edge>
    <edge source="AUT" target="UKR">
      <data key="d0">2707577</data>
    </edge>
    <edge source="AUT" target="MKD">
      <data key="d0">716222</data>
    </edge>
    <edge source="AUT" target="EGY">
      <data key="d0">425959</data>
    </edge>
    <edge source="AUT" target="GBR">
      <data key="d0">5730040</data>
    </edge>
    <edge source="AUT" target="USA">
      <data key="d0">5549847</data>
    </edge>
    <edge source="AUT" target="URY">
      <data key="d0">26898</data>
    </edge>
    <edge source="AUT" target="SRB">
      <data key="d0">3230357</data>
    </edge>
    <edge source="BEL" target="DZA">
      <data key="d0">2677444</data>
    </edge>
    <edge source="BEL" target="AZE">
      <data key="d0">141905</data>
    </edge>
    <edge source="BEL" target="ARG">
      <data key="d0">7379812</data>
    </edge>
    <edge source="BEL" target="AUS">
      <data key="d0">12310417</data>
    </edge>
    <edge source="BEL" target="AUT">
      <data key="d0">37589736</data>
    </edge>
    <edge source="BEL" target="BOL">
      <data key="d0">59827</data>
    </edge>
    <edge source="BEL" target="BRA">
      <data key="d0">16959735</data>
    </edge>
    <edge source="BEL" target="BGR">
      <data key="d0">2983952</data>
    </edge>
    <edge source="BEL" target="BDI">
      <data key="d0">212537</data>
    </edge>
    <edge source="BEL" target="BLR">
      <data key="d0">2686470</data>
    </edge>
    <edge source="BEL" target="KHM">
      <data key="d0">24035</data>
    </edge>
    <edge source="BEL" target="CMR">
      <data key="d0">561460</data>
    </edge>
    <edge source="BEL" target="CAN">
      <data key="d0">4804109</data>
    </edge>
    <edge source="BEL" target="CAF">
      <data key="d0">169597</data>
    </edge>
    <edge source="BEL" target="LKA">
      <data key="d0">395607</data>
    </edge>
    <edge source="BEL" target="CHL">
      <data key="d0">2657128</data>
    </edge>
    <edge source="BEL" target="CHN">
      <data key="d0">14408931</data>
    </edge>
    <edge source="BEL" target="COL">
      <data key="d0">2092196</data>
    </edge>
    <edge source="BEL" target="CRI">
      <data key="d0">2546454</data>
    </edge>
    <edge source="BEL" target="HRV">
      <data key="d0">3172475</data>
    </edge>
    <edge source="BEL" target="CZE">
      <data key="d0">12382752</data>
    </edge>
    <edge source="BEL" target="BEN">
      <data key="d0">51290</data>
    </edge>
    <edge source="BEL" target="DNK">
      <data key="d0">29583928</data>
    </edge>
    <edge source="BEL" target="ECU">
      <data key="d0">1198168</data>
    </edge>
    <edge source="BEL" target="SLV">
      <data key="d0">1149264</data>
    </edge>
    <edge source="BEL" target="ETH">
      <data key="d0">376628</data>
    </edge>
    <edge source="BEL" target="EST">
      <data key="d0">680244</data>
    </edge>
    <edge source="BEL" target="FIN">
      <data key="d0">27878066</data>
    </edge>
    <edge source="BEL" target="FRA">
      <data key="d0">431225755</data>
    </edge>
    <edge source="BEL" target="GEO">
      <data key="d0">109194</data>
    </edge>
    <edge source="BEL" target="GMB">
      <data key="d0">43155</data>
    </edge>
    <edge source="BEL" target="DEU">
      <data key="d0">586390616</data>
    </edge>
    <edge source="BEL" target="GHA">
      <data key="d0">652378</data>
    </edge>
    <edge source="BEL" target="GRC">
      <data key="d0">18758911</data>
    </edge>
    <edge source="BEL" target="GTM">
      <data key="d0">681818</data>
    </edge>
    <edge source="BEL" target="HND">
      <data key="d0">815382</data>
    </edge>
    <edge source="BEL" target="HKG">
      <data key="d0">3799574</data>
    </edge>
    <edge source="BEL" target="HUN">
      <data key="d0">13843520</data>
    </edge>
    <edge source="BEL" target="IDN">
      <data key="d0">2215964</data>
    </edge>
    <edge source="BEL" target="IRL">
      <data key="d0">21431878</data>
    </edge>
    <edge source="BEL" target="ISR">
      <data key="d0">9041970</data>
    </edge>
    <edge source="BEL" target="ITA">
      <data key="d0">159694498</data>
    </edge>
    <edge source="BEL" target="CIV">
      <data key="d0">2800527</data>
    </edge>
    <edge source="BEL" target="JAM">
      <data key="d0">158503</data>
    </edge>
    <edge source="BEL" target="JPN">
      <data key="d0">14172921</data>
    </edge>
    <edge source="BEL" target="KAZ">
      <data key="d0">6057051</data>
    </edge>
    <edge source="BEL" target="JOR">
      <data key="d0">3862395</data>
    </edge>
    <edge source="BEL" target="KOR">
      <data key="d0">17616763</data>
    </edge>
    <edge source="BEL" target="LBN">
      <data key="d0">1482115</data>
    </edge>
    <edge source="BEL" target="LVA">
      <data key="d0">815357</data>
    </edge>
    <edge source="BEL" target="LTU">
      <data key="d0">980854</data>
    </edge>
    <edge source="BEL" target="MDG">
      <data key="d0">139430</data>
    </edge>
    <edge source="BEL" target="MWI">
      <data key="d0">778294</data>
    </edge>
    <edge source="BEL" target="MYS">
      <data key="d0">12824859</data>
    </edge>
    <edge source="BEL" target="MRT">
      <data key="d0">429444</data>
    </edge>
    <edge source="BEL" target="MUS">
      <data key="d0">103580</data>
    </edge>
    <edge source="BEL" target="MEX">
      <data key="d0">2595274</data>
    </edge>
    <edge source="BEL" target="MDA">
      <data key="d0">161765</data>
    </edge>
    <edge source="BEL" target="MAR">
      <data key="d0">5063770</data>
    </edge>
    <edge source="BEL" target="MOZ">
      <data key="d0">37972</data>
    </edge>
    <edge source="BEL" target="OMN">
      <data key="d0">411925</data>
    </edge>
    <edge source="BEL" target="NAM">
      <data key="d0">16471</data>
    </edge>
    <edge source="BEL" target="NLD">
      <data key="d0">298359411</data>
    </edge>
    <edge source="BEL" target="NZL">
      <data key="d0">2732880</data>
    </edge>
    <edge source="BEL" target="NIC">
      <data key="d0">135615</data>
    </edge>
    <edge source="BEL" target="NER">
      <data key="d0">109060</data>
    </edge>
    <edge source="BEL" target="NOR">
      <data key="d0">10824696</data>
    </edge>
    <edge source="BEL" target="PAK">
      <data key="d0">3987451</data>
    </edge>
    <edge source="BEL" target="PAN">
      <data key="d0">253708</data>
    </edge>
    <edge source="BEL" target="PRY">
      <data key="d0">214139</data>
    </edge>
    <edge source="BEL" target="PER">
      <data key="d0">1512143</data>
    </edge>
    <edge source="BEL" target="PHL">
      <data key="d0">1032696</data>
    </edge>
    <edge source="BEL" target="POL">
      <data key="d0">48022134</data>
    </edge>
    <edge source="BEL" target="PRT">
      <data key="d0">14863343</data>
    </edge>
    <edge source="BEL" target="ROU">
      <data key="d0">9532311</data>
    </edge>
    <edge source="BEL" target="RUS">
      <data key="d0">24984270</data>
    </edge>
    <edge source="BEL" target="SAU">
      <data key="d0">16288464</data>
    </edge>
    <edge source="BEL" target="SEN">
      <data key="d0">1854825</data>
    </edge>
    <edge source="BEL" target="IND">
      <data key="d0">4584158</data>
    </edge>
    <edge source="BEL" target="SGP">
      <data key="d0">16529695</data>
    </edge>
    <edge source="BEL" target="SVK">
      <data key="d0">4741670</data>
    </edge>
    <edge source="BEL" target="VNM">
      <data key="d0">921377</data>
    </edge>
    <edge source="BEL" target="SVN">
      <data key="d0">3822579</data>
    </edge>
    <edge source="BEL" target="ZAF">
      <data key="d0">18612679</data>
    </edge>
    <edge source="BEL" target="ZWE">
      <data key="d0">547293</data>
    </edge>
    <edge source="BEL" target="ESP">
      <data key="d0">91139574</data>
    </edge>
    <edge source="BEL" target="SWE">
      <data key="d0">40788817</data>
    </edge>
    <edge source="BEL" target="CHE">
      <data key="d0">25326025</data>
    </edge>
    <edge source="BEL" target="THA">
      <data key="d0">6401712</data>
    </edge>
    <edge source="BEL" target="TGO">
      <data key="d0">36245</data>
    </edge>
    <edge source="BEL" target="ARE">
      <data key="d0">11836213</data>
    </edge>
    <edge source="BEL" target="TUN">
      <data key="d0">3122344</data>
    </edge>
    <edge source="BEL" target="TUR">
      <data key="d0">28770859</data>
    </edge>
    <edge source="BEL" target="UGA">
      <data key="d0">270626</data>
    </edge>
    <edge source="BEL" target="UKR">
      <data key="d0">4682304</data>
    </edge>
    <edge source="BEL" target="MKD">
      <data key="d0">545906</data>
    </edge>
    <edge source="BEL" target="EGY">
      <data key="d0">7909486</data>
    </edge>
    <edge source="BEL" target="GBR">
      <data key="d0">209265524</data>
    </edge>
    <edge source="BEL" target="TZA">
      <data key="d0">381673</data>
    </edge>
    <edge source="BEL" target="USA">
      <data key="d0">82136423</data>
    </edge>
    <edge source="BEL" target="BFA">
      <data key="d0">62491</data>
    </edge>
    <edge source="BEL" target="URY">
      <data key="d0">451137</data>
    </edge>
    <edge source="BEL" target="SRB">
      <data key="d0">3872307</data>
    </edge>
    <edge source="BOL" target="ARG">
      <data key="d0">185439</data>
    </edge>
    <edge source="BOL" target="BRA">
      <data key="d0">185328</data>
    </edge>
    <edge source="BOL" target="PRY">
      <data key="d0">55000</data>
    </edge>
    <edge source="BOL" target="PER">
      <data key="d0">104588</data>
    </edge>
    <edge source="BOL" target="ESP">
      <data key="d0">123840</data>
    </edge>
    <edge source="BRA" target="ARG">
      <data key="d0">103140736</data>
    </edge>
    <edge source="BRA" target="AUS">
      <data key="d0">4039725</data>
    </edge>
    <edge source="BRA" target="AUT">
      <data key="d0">200714</data>
    </edge>
    <edge source="BRA" target="BEL">
      <data key="d0">2984175</data>
    </edge>
    <edge source="BRA" target="BOL">
      <data key="d0">16973437</data>
    </edge>
    <edge source="BRA" target="CAN">
      <data key="d0">2207894</data>
    </edge>
    <edge source="BRA" target="LKA">
      <data key="d0">101071</data>
    </edge>
    <edge source="BRA" target="CHL">
      <data key="d0">26451030</data>
    </edge>
    <edge source="BRA" target="CHN">
      <data key="d0">3117158</data>
    </edge>
    <edge source="BRA" target="COL">
      <data key="d0">17001646</data>
    </edge>
    <edge source="BRA" target="CRI">
      <data key="d0">2134399</data>
    </edge>
    <edge source="BRA" target="CZE">
      <data key="d0">179194</data>
    </edge>
    <edge source="BRA" target="DNK">
      <data key="d0">214236</data>
    </edge>
    <edge source="BRA" target="ECU">
      <data key="d0">2852067</data>
    </edge>
    <edge source="BRA" target="SLV">
      <data key="d0">112568</data>
    </edge>
    <edge source="BRA" target="FIN">
      <data key="d0">2928168</data>
    </edge>
    <edge source="BRA" target="FRA">
      <data key="d0">7902158</data>
    </edge>
    <edge source="BRA" target="GMB">
      <data key="d0">16817</data>
    </edge>
    <edge source="BRA" target="DEU">
      <data key="d0">19791510</data>
    </edge>
    <edge source="BRA" target="GHA">
      <data key="d0">79733</data>
    </edge>
    <edge source="BRA" target="GRC">
      <data key="d0">43649</data>
    </edge>
    <edge source="BRA" target="GTM">
      <data key="d0">1249015</data>
    </edge>
    <edge source="BRA" target="HND">
      <data key="d0">94267</data>
    </edge>
    <edge source="BRA" target="HKG">
      <data key="d0">501857</data>
    </edge>
    <edge source="BRA" target="HUN">
      <data key="d0">578566</data>
    </edge>
    <edge source="BRA" target="IDN">
      <data key="d0">3960166</data>
    </edge>
    <edge source="BRA" target="ISR">
      <data key="d0">33365</data>
    </edge>
    <edge source="BRA" target="ITA">
      <data key="d0">919904</data>
    </edge>
    <edge source="BRA" target="JAM">
      <data key="d0">181683</data>
    </edge>
    <edge source="BRA" target="JPN">
      <data key="d0">6896266</data>
    </edge>
    <edge source="BRA" target="JOR">
      <data key="d0">61805</data>
    </edge>
    <edge source="BRA" target="KOR">
      <data key="d0">842294</data>
    </edge>
    <edge source="BRA" target="LBN">
      <data key="d0">71223</data>
    </edge>
    <edge source="BRA" target="MYS">
      <data key="d0">558227</data>
    </edge>
    <edge source="BRA" target="MEX">
      <data key="d0">12360674</data>
    </edge>
    <edge source="BRA" target="OMN">
      <data key="d0">11676</data>
    </edge>
    <edge source="BRA" target="NLD">
      <data key="d0">13689306</data>
    </edge>
    <edge source="BRA" target="NZL">
      <data key="d0">1029568</data>
    </edge>
    <edge source="BRA" target="NIC">
      <data key="d0">56494</data>
    </edge>
    <edge source="BRA" target="NOR">
      <data key="d0">29089</data>
    </edge>
    <edge source="BRA" target="PAK">
      <data key="d0">512926</data>
    </edge>
    <edge source="BRA" target="PAN">
      <data key="d0">1539649</data>
    </edge>
    <edge source="BRA" target="PRY">
      <data key="d0">31894624</data>
    </edge>
    <edge source="BRA" target="PER">
      <data key="d0">9540931</data>
    </edge>
    <edge source="BRA" target="PHL">
      <data key="d0">1721808</data>
    </edge>
    <edge source="BRA" target="POL">
      <data key="d0">100211</data>
    </edge>
    <edge source="BRA" target="PRT">
      <data key="d0">2689893</data>
    </edge>
    <edge source="BRA" target="ROU">
      <data key="d0">30761</data>
    </edge>
    <edge source="BRA" target="SAU">
      <data key="d0">627727</data>
    </edge>
    <edge source="BRA" target="IND">
      <data key="d0">113695</data>
    </edge>
    <edge source="BRA" target="SGP">
      <data key="d0">683970</data>
    </edge>
    <edge source="BRA" target="VNM">
      <data key="d0">323045</data>
    </edge>
    <edge source="BRA" target="ZAF">
      <data key="d0">8929612</data>
    </edge>
    <edge source="BRA" target="ZWE">
      <data key="d0">94683</data>
    </edge>
    <edge source="BRA" target="ESP">
      <data key="d0">2502319</data>
    </edge>
    <edge source="BRA" target="SWE">
      <data key="d0">1722900</data>
    </edge>
    <edge source="BRA" target="CHE">
      <data key="d0">326680</data>
    </edge>
    <edge source="BRA" target="THA">
      <data key="d0">2639664</data>
    </edge>
    <edge source="BRA" target="ARE">
      <data key="d0">176708</data>
    </edge>
    <edge source="BRA" target="TUN">
      <data key="d0">462783</data>
    </edge>
    <edge source="BRA" target="TUR">
      <data key="d0">1029710</data>
    </edge>
    <edge source="BRA" target="UKR">
      <data key="d0">57401</data>
    </edge>
    <edge source="BRA" target="EGY">
      <data key="d0">1066346</data>
    </edge>
    <edge source="BRA" target="GBR">
      <data key="d0">18070573</data>
    </edge>
    <edge source="BRA" target="USA">
      <data key="d0">44668845</data>
    </edge>
    <edge source="BRA" target="URY">
      <data key="d0">10139677</data>
    </edge>
    <edge source="BRA" target="SRB">
      <data key="d0">51720</data>
    </edge>
    <edge source="CAN" target="ARG">
      <data key="d0">10585735</data>
    </edge>
    <edge source="CAN" target="AUS">
      <data key="d0">5042701</data>
    </edge>
    <edge source="CAN" target="AUT">
      <data key="d0">883621</data>
    </edge>
    <edge source="CAN" target="BEL">
      <data key="d0">7549422</data>
    </edge>
    <edge source="CAN" target="BRA">
      <data key="d0">1482845</data>
    </edge>
    <edge source="CAN" target="LKA">
      <data key="d0">70296</data>
    </edge>
    <edge source="CAN" target="CHL">
      <data key="d0">1801423</data>
    </edge>
    <edge source="CAN" target="CHN">
      <data key="d0">1781228</data>
    </edge>
    <edge source="CAN" target="COL">
      <data key="d0">1713340</data>
    </edge>
    <edge source="CAN" target="CRI">
      <data key="d0">673211</data>
    </edge>
    <edge source="CAN" target="HRV">
      <data key="d0">39425</data>
    </edge>
    <edge source="CAN" target="CZE">
      <data key="d0">335151</data>
    </edge>
    <edge source="CAN" target="DNK">
      <data key="d0">234941</data>
    </edge>
    <edge source="CAN" target="ECU">
      <data key="d0">448043</data>
    </edge>
    <edge source="CAN" target="SLV">
      <data key="d0">26512</data>
    </edge>
    <edge source="CAN" target="FIN">
      <data key="d0">245816</data>
    </edge>
    <edge source="CAN" target="FRA">
      <data key="d0">2010017</data>
    </edge>
    <edge source="CAN" target="DEU">
      <data key="d0">19338722</data>
    </edge>
    <edge source="CAN" target="GHA">
      <data key="d0">182159</data>
    </edge>
    <edge source="CAN" target="GRC">
      <data key="d0">58971</data>
    </edge>
    <edge source="CAN" target="GTM">
      <data key="d0">110285</data>
    </edge>
    <edge source="CAN" target="HND">
      <data key="d0">116249</data>
    </edge>
    <edge source="CAN" target="HKG">
      <data key="d0">1296927</data>
    </edge>
    <edge source="CAN" target="HUN">
      <data key="d0">367538</data>
    </edge>
    <edge source="CAN" target="IDN">
      <data key="d0">435078</data>
    </edge>
    <edge source="CAN" target="IRL">
      <data key="d0">536065</data>
    </edge>
    <edge source="CAN" target="ISR">
      <data key="d0">919346</data>
    </edge>
    <edge source="CAN" target="ITA">
      <data key="d0">789221</data>
    </edge>
    <edge source="CAN" target="JAM">
      <data key="d0">169000</data>
    </edge>
    <edge source="CAN" target="JPN">
      <data key="d0">7947842</data>
    </edge>
    <edge source="CAN" target="KOR">
      <data key="d0">2253162</data>
    </edge>
    <edge source="CAN" target="LBN">
      <data key="d0">33238</data>
    </edge>
    <edge source="CAN" target="LVA">
      <data key="d0">16191</data>
    </edge>
    <edge source="CAN" target="LTU">
      <data key="d0">40386</data>
    </edge>
    <edge source="CAN" target="MYS">
      <data key="d0">452738</data>
    </edge>
    <edge source="CAN" target="MEX">
      <data key="d0">37765296</data>
    </edge>
    <edge source="CAN" target="OMN">
      <data key="d0">11538</data>
    </edge>
    <edge source="CAN" target="NLD">
      <data key="d0">3772141</data>
    </edge>
    <edge source="CAN" target="NZL">
      <data key="d0">229098</data>
    </edge>
    <edge source="CAN" target="NIC">
      <data key="d0">101754</data>
    </edge>
    <edge source="CAN" target="NOR">
      <data key="d0">407899</data>
    </edge>
    <edge source="CAN" target="PAK">
      <data key="d0">23917</data>
    </edge>
    <edge source="CAN" target="PAN">
      <data key="d0">180595</data>
    </edge>
    <edge source="CAN" target="PER">
      <data key="d0">1111054</data>
    </edge>
    <edge source="CAN" target="PHL">
      <data key="d0">937116</data>
    </edge>
    <edge source="CAN" target="POL">
      <data key="d0">569924</data>
    </edge>
    <edge source="CAN" target="PRT">
      <data key="d0">39122</data>
    </edge>
    <edge source="CAN" target="ROU">
      <data key="d0">20012</data>
    </edge>
    <edge source="CAN" target="RUS">
      <data key="d0">330961</data>
    </edge>
    <edge source="CAN" target="SAU">
      <data key="d0">3869588</data>
    </edge>
    <edge source="CAN" target="IND">
      <data key="d0">697211</data>
    </edge>
    <edge source="CAN" target="SGP">
      <data key="d0">5041055</data>
    </edge>
    <edge source="CAN" target="VNM">
      <data key="d0">750060</data>
    </edge>
    <edge source="CAN" target="ZAF">
      <data key="d0">3037638</data>
    </edge>
    <edge source="CAN" target="ESP">
      <data key="d0">8850033</data>
    </edge>
    <edge source="CAN" target="SWE">
      <data key="d0">1276989</data>
    </edge>
    <edge source="CAN" target="CHE">
      <data key="d0">2820386</data>
    </edge>
    <edge source="CAN" target="THA">
      <data key="d0">637643</data>
    </edge>
    <edge source="CAN" target="ARE">
      <data key="d0">944883</data>
    </edge>
    <edge source="CAN" target="TUR">
      <data key="d0">1577817</data>
    </edge>
    <edge source="CAN" target="UGA">
      <data key="d0">11058</data>
    </edge>
    <edge source="CAN" target="EGY">
      <data key="d0">159604</data>
    </edge>
    <edge source="CAN" target="GBR">
      <data key="d0">10875535</data>
    </edge>
    <edge source="CAN" target="USA">
      <data key="d0">841991546</data>
    </edge>
    <edge source="CAN" target="URY">
      <data key="d0">24801</data>
    </edge>
    <edge source="LKA" target="AUS">
      <data key="d0">1230616</data>
    </edge>
    <edge source="LKA" target="BEL">
      <data key="d0">121480</data>
    </edge>
    <edge source="LKA" target="BRA">
      <data key="d0">35765</data>
    </edge>
    <edge source="LKA" target="CAN">
      <data key="d0">236495</data>
    </edge>
    <edge source="LKA" target="CHN">
      <data key="d0">62565</data>
    </edge>
    <edge source="LKA" target="DNK">
      <data key="d0">20005</data>
    </edge>
    <edge source="LKA" target="ETH">
      <data key="d0">64268</data>
    </edge>
    <edge source="LKA" target="FRA">
      <data key="d0">303050</data>
    </edge>
    <edge source="LKA" target="DEU">
      <data key="d0">496541</data>
    </edge>
    <edge source="LKA" target="IDN">
      <data key="d0">298097</data>
    </edge>
    <edge source="LKA" target="ITA">
      <data key="d0">86156</data>
    </edge>
    <edge source="LKA" target="JPN">
      <data key="d0">671636</data>
    </edge>
    <edge source="LKA" target="KOR">
      <data key="d0">377115</data>
    </edge>
    <edge source="LKA" target="MYS">
      <data key="d0">53997</data>
    </edge>
    <edge source="LKA" target="NLD">
      <data key="d0">228124</data>
    </edge>
    <edge source="LKA" target="NZL">
      <data key="d0">86783</data>
    </edge>
    <edge source="LKA" target="NIC">
      <data key="d0">30663</data>
    </edge>
    <edge source="LKA" target="PAK">
      <data key="d0">40461</data>
    </edge>
    <edge source="LKA" target="PRY">
      <data key="d0">17661</data>
    </edge>
    <edge source="LKA" target="SAU">
      <data key="d0">66796</data>
    </edge>
    <edge source="LKA" target="IND">
      <data key="d0">197716</data>
    </edge>
    <edge source="LKA" target="SGP">
      <data key="d0">51077</data>
    </edge>
    <edge source="LKA" target="ZAF">
      <data key="d0">2610462</data>
    </edge>
    <edge source="LKA" target="ZWE">
      <data key="d0">20949</data>
    </edge>
    <edge source="LKA" target="ESP">
      <data key="d0">28237</data>
    </edge>
    <edge source="LKA" target="SWE">
      <data key="d0">207660</data>
    </edge>
    <edge source="LKA" target="ARE">
      <data key="d0">69483</data>
    </edge>
    <edge source="LKA" target="TUR">
      <data key="d0">49250</data>
    </edge>
    <edge source="LKA" target="GBR">
      <data key="d0">1489854</data>
    </edge>
    <edge source="LKA" target="USA">
      <data key="d0">8002435</data>
    </edge>
    <edge source="CHL" target="ARG">
      <data key="d0">9289987</data>
    </edge>
    <edge source="CHL" target="AUS">
      <data key="d0">1360118</data>
    </edge>
    <edge source="CHL" target="BEL">
      <data key="d0">25795</data>
    </edge>
    <edge source="CHL" target="BOL">
      <data key="d0">3292892</data>
    </edge>
    <edge source="CHL" target="BRA">
      <data key="d0">4107595</data>
    </edge>
    <edge source="CHL" target="BGR">
      <data key="d0">13705</data>
    </edge>
    <edge source="CHL" target="CAN">
      <data key="d0">15870</data>
    </edge>
    <edge source="CHL" target="COL">
      <data key="d0">1114762</data>
    </edge>
    <edge source="CHL" target="CRI">
      <data key="d0">170991</data>
    </edge>
    <edge source="CHL" target="ECU">
      <data key="d0">963045</data>
    </edge>
    <edge source="CHL" target="SLV">
      <data key="d0">30193</data>
    </edge>
    <edge source="CHL" target="FRA">
      <data key="d0">30308</data>
    </edge>
    <edge source="CHL" target="DEU">
      <data key="d0">74371</data>
    </edge>
    <edge source="CHL" target="GRC">
      <data key="d0">585258</data>
    </edge>
    <edge source="CHL" target="GTM">
      <data key="d0">32329</data>
    </edge>
    <edge source="CHL" target="HND">
      <data key="d0">18932</data>
    </edge>
    <edge source="CHL" target="ISR">
      <data key="d0">156359</data>
    </edge>
    <edge source="CHL" target="ITA">
      <data key="d0">393323</data>
    </edge>
    <edge source="CHL" target="JAM">
      <data key="d0">95070</data>
    </edge>
    <edge source="CHL" target="JPN">
      <data key="d0">38330</data>
    </edge>
    <edge source="CHL" target="KOR">
      <data key="d0">291028</data>
    </edge>
    <edge source="CHL" target="LBN">
      <data key="d0">138032</data>
    </edge>
    <edge source="CHL" target="MEX">
      <data key="d0">2382584</data>
    </edge>
    <edge source="CHL" target="NLD">
      <data key="d0">174109</data>
    </edge>
    <edge source="CHL" target="NZL">
      <data key="d0">105821</data>
    </edge>
    <edge source="CHL" target="NIC">
      <data key="d0">92247</data>
    </edge>
    <edge source="CHL" target="NOR">
      <data key="d0">264902</data>
    </edge>
    <edge source="CHL" target="PAK">
      <data key="d0">18823</data>
    </edge>
    <edge source="CHL" target="PAN">
      <data key="d0">29432</data>
    </edge>
    <edge source="CHL" target="PRY">
      <data key="d0">1343261</data>
    </edge>
    <edge source="CHL" target="PER">
      <data key="d0">5905833</data>
    </edge>
    <edge source="CHL" target="PRT">
      <data key="d0">1321783</data>
    </edge>
    <edge source="CHL" target="SAU">
      <data key="d0">56691</data>
    </edge>
    <edge source="CHL" target="IND">
      <data key="d0">98283</data>
    </edge>
    <edge source="CHL" target="ZAF">
      <data key="d0">499159</data>
    </edge>
    <edge source="CHL" target="ESP">
      <data key="d0">615809</data>
    </edge>
    <edge source="CHL" target="ARE">
      <data key="d0">17872</data>
    </edge>
    <edge source="CHL" target="TUN">
      <data key="d0">170764</data>
    </edge>
    <edge source="CHL" target="TUR">
      <data key="d0">197605</data>
    </edge>
    <edge source="CHL" target="EGY">
      <data key="d0">10650</data>
    </edge>
    <edge source="CHL" target="GBR">
      <data key="d0">18203</data>
    </edge>
    <edge source="CHL" target="USA">
      <data key="d0">3498738</data>
    </edge>
    <edge source="CHL" target="URY">
      <data key="d0">917155</data>
    </edge>
    <edge source="CHN" target="DZA">
      <data key="d0">810939</data>
    </edge>
    <edge source="CHN" target="AZE">
      <data key="d0">36411</data>
    </edge>
    <edge source="CHN" target="ARG">
      <data key="d0">47836451</data>
    </edge>
    <edge source="CHN" target="AUS">
      <data key="d0">30388515</data>
    </edge>
    <edge source="CHN" target="AUT">
      <data key="d0">237340</data>
    </edge>
    <edge source="CHN" target="ARM">
      <data key="d0">11000</data>
    </edge>
    <edge source="CHN" target="BEL">
      <data key="d0">26596410</data>
    </edge>
    <edge source="CHN" target="BOL">
      <data key="d0">136021</data>
    </edge>
    <edge source="CHN" target="BRA">
      <data key="d0">32451261</data>
    </edge>
    <edge source="CHN" target="BGR">
      <data key="d0">885104</data>
    </edge>
    <edge source="CHN" target="KHM">
      <data key="d0">139519</data>
    </edge>
    <edge source="CHN" target="CMR">
      <data key="d0">135080</data>
    </edge>
    <edge source="CHN" target="CAN">
      <data key="d0">4147081</data>
    </edge>
    <edge source="CHN" target="LKA">
      <data key="d0">946478</data>
    </edge>
    <edge source="CHN" target="CHL">
      <data key="d0">4206835</data>
    </edge>
    <edge source="CHN" target="COL">
      <data key="d0">4054078</data>
    </edge>
    <edge source="CHN" target="CRI">
      <data key="d0">3336704</data>
    </edge>
    <edge source="CHN" target="HRV">
      <data key="d0">301472</data>
    </edge>
    <edge source="CHN" target="CZE">
      <data key="d0">666839</data>
    </edge>
    <edge source="CHN" target="BEN">
      <data key="d0">1490916</data>
    </edge>
    <edge source="CHN" target="DNK">
      <data key="d0">3284575</data>
    </edge>
    <edge source="CHN" target="ECU">
      <data key="d0">2354979</data>
    </edge>
    <edge source="CHN" target="SLV">
      <data key="d0">152151</data>
    </edge>
    <edge source="CHN" target="ETH">
      <data key="d0">1529094</data>
    </edge>
    <edge source="CHN" target="EST">
      <data key="d0">48572</data>
    </edge>
    <edge source="CHN" target="FIN">
      <data key="d0">2561190</data>
    </edge>
    <edge source="CHN" target="FRA">
      <data key="d0">30572944</data>
    </edge>
    <edge source="CHN" target="GMB">
      <data key="d0">56107</data>
    </edge>
    <edge source="CHN" target="DEU">
      <data key="d0">139124427</data>
    </edge>
    <edge source="CHN" target="GHA">
      <data key="d0">680058</data>
    </edge>
    <edge source="CHN" target="GRC">
      <data key="d0">3384669</data>
    </edge>
    <edge source="CHN" target="GTM">
      <data key="d0">1724392</data>
    </edge>
    <edge source="CHN" target="HND">
      <data key="d0">96305</data>
    </edge>
    <edge source="CHN" target="HKG">
      <data key="d0">185484478</data>
    </edge>
    <edge source="CHN" target="HUN">
      <data key="d0">427432</data>
    </edge>
    <edge source="CHN" target="IDN">
      <data key="d0">21199723</data>
    </edge>
    <edge source="CHN" target="IRL">
      <data key="d0">4389719</data>
    </edge>
    <edge source="CHN" target="ISR">
      <data key="d0">3261518</data>
    </edge>
    <edge source="CHN" target="ITA">
      <data key="d0">17003973</data>
    </edge>
    <edge source="CHN" target="CIV">
      <data key="d0">1146257</data>
    </edge>
    <edge source="CHN" target="JAM">
      <data key="d0">1227064</data>
    </edge>
    <edge source="CHN" target="JPN">
      <data key="d0">186736339</data>
    </edge>
    <edge source="CHN" target="KAZ">
      <data key="d0">5495108</data>
    </edge>
    <edge source="CHN" target="JOR">
      <data key="d0">2702467</data>
    </edge>
    <edge source="CHN" target="KOR">
      <data key="d0">72799383</data>
    </edge>
    <edge source="CHN" target="KGZ">
      <data key="d0">324529</data>
    </edge>
    <edge source="CHN" target="LBN">
      <data key="d0">1951174</data>
    </edge>
    <edge source="CHN" target="LVA">
      <data key="d0">620009</data>
    </edge>
    <edge source="CHN" target="LTU">
      <data key="d0">35317</data>
    </edge>
    <edge source="CHN" target="MDG">
      <data key="d0">25581</data>
    </edge>
    <edge source="CHN" target="MYS">
      <data key="d0">29086102</data>
    </edge>
    <edge source="CHN" target="MUS">
      <data key="d0">1111073</data>
    </edge>
    <edge source="CHN" target="MEX">
      <data key="d0">4156865</data>
    </edge>
    <edge source="CHN" target="MAR">
      <data key="d0">852710</data>
    </edge>
    <edge source="CHN" target="MOZ">
      <data key="d0">57031</data>
    </edge>
    <edge source="CHN" target="OMN">
      <data key="d0">178336</data>
    </edge>
    <edge source="CHN" target="NAM">
      <data key="d0">126386</data>
    </edge>
    <edge source="CHN" target="NLD">
      <data key="d0">49001150</data>
    </edge>
    <edge source="CHN" target="NZL">
      <data key="d0">3856534</data>
    </edge>
    <edge source="CHN" target="NIC">
      <data key="d0">33027</data>
    </edge>
    <edge source="CHN" target="NER">
      <data key="d0">14426</data>
    </edge>
    <edge source="CHN" target="NOR">
      <data key="d0">1487384</data>
    </edge>
    <edge source="CHN" target="PAK">
      <data key="d0">40754670</data>
    </edge>
    <edge source="CHN" target="PAN">
      <data key="d0">1025438</data>
    </edge>
    <edge source="CHN" target="PRY">
      <data key="d0">4922793</data>
    </edge>
    <edge source="CHN" target="PER">
      <data key="d0">1807002</data>
    </edge>
    <edge source="CHN" target="PHL">
      <data key="d0">10313713</data>
    </edge>
    <edge source="CHN" target="POL">
      <data key="d0">3248028</data>
    </edge>
    <edge source="CHN" target="PRT">
      <data key="d0">5873789</data>
    </edge>
    <edge source="CHN" target="ROU">
      <data key="d0">879769</data>
    </edge>
    <edge source="CHN" target="RUS">
      <data key="d0">13260080</data>
    </edge>
    <edge source="CHN" target="SAU">
      <data key="d0">5115156</data>
    </edge>
    <edge source="CHN" target="SEN">
      <data key="d0">856829</data>
    </edge>
    <edge source="CHN" target="IND">
      <data key="d0">12439768</data>
    </edge>
    <edge source="CHN" target="SGP">
      <data key="d0">29384984</data>
    </edge>
    <edge source="CHN" target="SVK">
      <data key="d0">102130</data>
    </edge>
    <edge source="CHN" target="VNM">
      <data key="d0">29136852</data>
    </edge>
    <edge source="CHN" target="SVN">
      <data key="d0">334073</data>
    </edge>
    <edge source="CHN" target="ZAF">
      <data key="d0">11094681</data>
    </edge>
    <edge source="CHN" target="ZWE">
      <data key="d0">574501</data>
    </edge>
    <edge source="CHN" target="ESP">
      <data key="d0">27746409</data>
    </edge>
    <edge source="CHN" target="SWE">
      <data key="d0">3191526</data>
    </edge>
    <edge source="CHN" target="CHE">
      <data key="d0">819883</data>
    </edge>
    <edge source="CHN" target="THA">
      <data key="d0">48616364</data>
    </edge>
    <edge source="CHN" target="TGO">
      <data key="d0">1176569</data>
    </edge>
    <edge source="CHN" target="ARE">
      <data key="d0">3978778</data>
    </edge>
    <edge source="CHN" target="TUN">
      <data key="d0">521612</data>
    </edge>
    <edge source="CHN" target="TUR">
      <data key="d0">9829866</data>
    </edge>
    <edge source="CHN" target="UGA">
      <data key="d0">210975</data>
    </edge>
    <edge source="CHN" target="UKR">
      <data key="d0">501981</data>
    </edge>
    <edge source="CHN" target="EGY">
      <data key="d0">5631514</data>
    </edge>
    <edge source="CHN" target="GBR">
      <data key="d0">28597776</data>
    </edge>
    <edge source="CHN" target="TZA">
      <data key="d0">199271</data>
    </edge>
    <edge source="CHN" target="USA">
      <data key="d0">167582330</data>
    </edge>
    <edge source="CHN" target="URY">
      <data key="d0">4135126</data>
    </edge>
    <edge source="COL" target="ARG">
      <data key="d0">110037</data>
    </edge>
    <edge source="COL" target="AUS">
      <data key="d0">2624517</data>
    </edge>
    <edge source="COL" target="AUT">
      <data key="d0">167760</data>
    </edge>
    <edge source="COL" target="BEL">
      <data key="d0">43101</data>
    </edge>
    <edge source="COL" target="BOL">
      <data key="d0">3043570</data>
    </edge>
    <edge source="COL" target="BRA">
      <data key="d0">1149183</data>
    </edge>
    <edge source="COL" target="CMR">
      <data key="d0">475937</data>
    </edge>
    <edge source="COL" target="CAN">
      <data key="d0">4822344</data>
    </edge>
    <edge source="COL" target="LKA">
      <data key="d0">675778</data>
    </edge>
    <edge source="COL" target="CHL">
      <data key="d0">11169920</data>
    </edge>
    <edge source="COL" target="CHN">
      <data key="d0">1187095</data>
    </edge>
    <edge source="COL" target="CRI">
      <data key="d0">15768290</data>
    </edge>
    <edge source="COL" target="DNK">
      <data key="d0">64848</data>
    </edge>
    <edge source="COL" target="ECU">
      <data key="d0">46237734</data>
    </edge>
    <edge source="COL" target="SLV">
      <data key="d0">823696</data>
    </edge>
    <edge source="COL" target="FRA">
      <data key="d0">1752775</data>
    </edge>
    <edge source="COL" target="GMB">
      <data key="d0">29354</data>
    </edge>
    <edge source="COL" target="DEU">
      <data key="d0">1907330</data>
    </edge>
    <edge source="COL" target="GHA">
      <data key="d0">77545</data>
    </edge>
    <edge source="COL" target="GTM">
      <data key="d0">7174475</data>
    </edge>
    <edge source="COL" target="HND">
      <data key="d0">1748351</data>
    </edge>
    <edge source="COL" target="HKG">
      <data key="d0">313854</data>
    </edge>
    <edge source="COL" target="IDN">
      <data key="d0">1679880</data>
    </edge>
    <edge source="COL" target="ITA">
      <data key="d0">1055354</data>
    </edge>
    <edge source="COL" target="CIV">
      <data key="d0">38858</data>
    </edge>
    <edge source="COL" target="JAM">
      <data key="d0">175427</data>
    </edge>
    <edge source="COL" target="KOR">
      <data key="d0">47979</data>
    </edge>
    <edge source="COL" target="MYS">
      <data key="d0">358500</data>
    </edge>
    <edge source="COL" target="MEX">
      <data key="d0">17701972</data>
    </edge>
    <edge source="COL" target="NZL">
      <data key="d0">377010</data>
    </edge>
    <edge source="COL" target="NIC">
      <data key="d0">402828</data>
    </edge>
    <edge source="COL" target="PAN">
      <data key="d0">17312782</data>
    </edge>
    <edge source="COL" target="PRY">
      <data key="d0">637149</data>
    </edge>
    <edge source="COL" target="PER">
      <data key="d0">18200596</data>
    </edge>
    <edge source="COL" target="PHL">
      <data key="d0">2228218</data>
    </edge>
    <edge source="COL" target="SEN">
      <data key="d0">175600</data>
    </edge>
    <edge source="COL" target="SGP">
      <data key="d0">31290</data>
    </edge>
    <edge source="COL" target="ZAF">
      <data key="d0">195552</data>
    </edge>
    <edge source="COL" target="ESP">
      <data key="d0">472587</data>
    </edge>
    <edge source="COL" target="CHE">
      <data key="d0">327800</data>
    </edge>
    <edge source="COL" target="THA">
      <data key="d0">2581706</data>
    </edge>
    <edge source="COL" target="ARE">
      <data key="d0">13628</data>
    </edge>
    <edge source="COL" target="GBR">
      <data key="d0">666562</data>
    </edge>
    <edge source="COL" target="USA">
      <data key="d0">8054327</data>
    </edge>
    <edge source="COL" target="URY">
      <data key="d0">462045</data>
    </edge>
    <edge source="CRI" target="CHL">
      <data key="d0">98623</data>
    </edge>
    <edge source="CRI" target="COL">
      <data key="d0">612824</data>
    </edge>
    <edge source="CRI" target="ECU">
      <data key="d0">3228588</data>
    </edge>
    <edge source="CRI" target="SLV">
      <data key="d0">3110738</data>
    </edge>
    <edge source="CRI" target="FRA">
      <data key="d0">14500</data>
    </edge>
    <edge source="CRI" target="GTM">
      <data key="d0">6710745</data>
    </edge>
    <edge source="CRI" target="HND">
      <data key="d0">4588820</data>
    </edge>
    <edge source="CRI" target="ISR">
      <data key="d0">28720</data>
    </edge>
    <edge source="CRI" target="JAM">
      <data key="d0">36801</data>
    </edge>
    <edge source="CRI" target="MYS">
      <data key="d0">145339</data>
    </edge>
    <edge source="CRI" target="MEX">
      <data key="d0">193740</data>
    </edge>
    <edge source="CRI" target="NIC">
      <data key="d0">6499834</data>
    </edge>
    <edge source="CRI" target="PAN">
      <data key="d0">9250802</data>
    </edge>
    <edge source="CRI" target="PRY">
      <data key="d0">10840</data>
    </edge>
    <edge source="CRI" target="PER">
      <data key="d0">416987</data>
    </edge>
    <edge source="CRI" target="ESP">
      <data key="d0">12842</data>
    </edge>
    <edge source="CRI" target="USA">
      <data key="d0">107016</data>
    </edge>
    <edge source="ECU" target="BOL">
      <data key="d0">429772</data>
    </edge>
    <edge source="ECU" target="CHL">
      <data key="d0">29335</data>
    </edge>
    <edge source="ECU" target="COL">
      <data key="d0">2717711</data>
    </edge>
    <edge source="ECU" target="CRI">
      <data key="d0">428081</data>
    </edge>
    <edge source="ECU" target="GTM">
      <data key="d0">583685</data>
    </edge>
    <edge source="ECU" target="MEX">
      <data key="d0">235000</data>
    </edge>
    <edge source="ECU" target="PAN">
      <data key="d0">194670</data>
    </edge>
    <edge source="ECU" target="PER">
      <data key="d0">1418186</data>
    </edge>
    <edge source="ECU" target="USA">
      <data key="d0">19429</data>
    </edge>
    <edge source="SLV" target="CHN">
      <data key="d0">64519</data>
    </edge>
    <edge source="SLV" target="CRI">
      <data key="d0">961556</data>
    </edge>
    <edge source="SLV" target="ECU">
      <data key="d0">10572</data>
    </edge>
    <edge source="SLV" target="DEU">
      <data key="d0">10300</data>
    </edge>
    <edge source="SLV" target="GTM">
      <data key="d0">2766247</data>
    </edge>
    <edge source="SLV" target="HND">
      <data key="d0">778552</data>
    </edge>
    <edge source="SLV" target="NIC">
      <data key="d0">1710644</data>
    </edge>
    <edge source="SLV" target="PAN">
      <data key="d0">67369</data>
    </edge>
    <edge source="SLV" target="USA">
      <data key="d0">73486</data>
    </edge>
    <edge source="FIN" target="ARG">
      <data key="d0">486457</data>
    </edge>
    <edge source="FIN" target="AUS">
      <data key="d0">554715</data>
    </edge>
    <edge source="FIN" target="AUT">
      <data key="d0">3078636</data>
    </edge>
    <edge source="FIN" target="BEL">
      <data key="d0">2106904</data>
    </edge>
    <edge source="FIN" target="BOL">
      <data key="d0">110087</data>
    </edge>
    <edge source="FIN" target="BRA">
      <data key="d0">5737972</data>
    </edge>
    <edge source="FIN" target="BGR">
      <data key="d0">210089</data>
    </edge>
    <edge source="FIN" target="BLR">
      <data key="d0">615137</data>
    </edge>
    <edge source="FIN" target="CAN">
      <data key="d0">1180397</data>
    </edge>
    <edge source="FIN" target="CHL">
      <data key="d0">233042</data>
    </edge>
    <edge source="FIN" target="CHN">
      <data key="d0">3898726</data>
    </edge>
    <edge source="FIN" target="COL">
      <data key="d0">127025</data>
    </edge>
    <edge source="FIN" target="CRI">
      <data key="d0">142633</data>
    </edge>
    <edge source="FIN" target="HRV">
      <data key="d0">315200</data>
    </edge>
    <edge source="FIN" target="CZE">
      <data key="d0">857293</data>
    </edge>
    <edge source="FIN" target="DNK">
      <data key="d0">2248083</data>
    </edge>
    <edge source="FIN" target="ECU">
      <data key="d0">35691</data>
    </edge>
    <edge source="FIN" target="EST">
      <data key="d0">7886923</data>
    </edge>
    <edge source="FIN" target="FRA">
      <data key="d0">12269251</data>
    </edge>
    <edge source="FIN" target="GEO">
      <data key="d0">36323</data>
    </edge>
    <edge source="FIN" target="DEU">
      <data key="d0">36812965</data>
    </edge>
    <edge source="FIN" target="GRC">
      <data key="d0">202690</data>
    </edge>
    <edge source="FIN" target="HKG">
      <data key="d0">274175</data>
    </edge>
    <edge source="FIN" target="HUN">
      <data key="d0">592848</data>
    </edge>
    <edge source="FIN" target="IDN">
      <data key="d0">69174</data>
    </edge>
    <edge source="FIN" target="IRL">
      <data key="d0">710370</data>
    </edge>
    <edge source="FIN" target="ISR">
      <data key="d0">484410</data>
    </edge>
    <edge source="FIN" target="ITA">
      <data key="d0">9242493</data>
    </edge>
    <edge source="FIN" target="JPN">
      <data key="d0">10832453</data>
    </edge>
    <edge source="FIN" target="KAZ">
      <data key="d0">436452</data>
    </edge>
    <edge source="FIN" target="JOR">
      <data key="d0">13507</data>
    </edge>
    <edge source="FIN" target="KOR">
      <data key="d0">1775661</data>
    </edge>
    <edge source="FIN" target="LBN">
      <data key="d0">25344</data>
    </edge>
    <edge source="FIN" target="LVA">
      <data key="d0">4129462</data>
    </edge>
    <edge source="FIN" target="LTU">
      <data key="d0">1958277</data>
    </edge>
    <edge source="FIN" target="MYS">
      <data key="d0">92494</data>
    </edge>
    <edge source="FIN" target="MUS">
      <data key="d0">18138</data>
    </edge>
    <edge source="FIN" target="MEX">
      <data key="d0">221371</data>
    </edge>
    <edge source="FIN" target="MDA">
      <data key="d0">72879</data>
    </edge>
    <edge source="FIN" target="OMN">
      <data key="d0">56811</data>
    </edge>
    <edge source="FIN" target="NLD">
      <data key="d0">2972961</data>
    </edge>
    <edge source="FIN" target="NZL">
      <data key="d0">132685</data>
    </edge>
    <edge source="FIN" target="NOR">
      <data key="d0">5613679</data>
    </edge>
    <edge source="FIN" target="PAK">
      <data key="d0">14081</data>
    </edge>
    <edge source="FIN" target="PAN">
      <data key="d0">19880</data>
    </edge>
    <edge source="FIN" target="PER">
      <data key="d0">65590</data>
    </edge>
    <edge source="FIN" target="PHL">
      <data key="d0">264896</data>
    </edge>
    <edge source="FIN" target="POL">
      <data key="d0">3021058</data>
    </edge>
    <edge source="FIN" target="PRT">
      <data key="d0">7430767</data>
    </edge>
    <edge source="FIN" target="ROU">
      <data key="d0">99877</data>
    </edge>
    <edge source="FIN" target="RUS">
      <data key="d0">49277225</data>
    </edge>
    <edge source="FIN" target="SAU">
      <data key="d0">3255204</data>
    </edge>
    <edge source="FIN" target="IND">
      <data key="d0">2399389</data>
    </edge>
    <edge source="FIN" target="SGP">
      <data key="d0">185423</data>
    </edge>
    <edge source="FIN" target="SVK">
      <data key="d0">180144</data>
    </edge>
    <edge source="FIN" target="SVN">
      <data key="d0">553691</data>
    </edge>
    <edge source="FIN" target="ZAF">
      <data key="d0">288570</data>
    </edge>
    <edge source="FIN" target="ESP">
      <data key="d0">4536144</data>
    </edge>
    <edge source="FIN" target="SWE">
      <data key="d0">35313865</data>
    </edge>
    <edge source="FIN" target="CHE">
      <data key="d0">3469848</data>
    </edge>
    <edge source="FIN" target="THA">
      <data key="d0">182087</data>
    </edge>
    <edge source="FIN" target="ARE">
      <data key="d0">70042</data>
    </edge>
    <edge source="FIN" target="TUN">
      <data key="d0">17002</data>
    </edge>
    <edge source="FIN" target="TUR">
      <data key="d0">1572038</data>
    </edge>
    <edge source="FIN" target="UKR">
      <data key="d0">1173659</data>
    </edge>
    <edge source="FIN" target="EGY">
      <data key="d0">11351</data>
    </edge>
    <edge source="FIN" target="GBR">
      <data key="d0">14046112</data>
    </edge>
    <edge source="FIN" target="USA">
      <data key="d0">52518238</data>
    </edge>
    <edge source="FIN" target="SRB">
      <data key="d0">53564</data>
    </edge>
    <edge source="FRA" target="ALB">
      <data key="d0">723062</data>
    </edge>
    <edge source="FRA" target="DZA">
      <data key="d0">29079798</data>
    </edge>
    <edge source="FRA" target="AZE">
      <data key="d0">1710601</data>
    </edge>
    <edge source="FRA" target="ARG">
      <data key="d0">21253507</data>
    </edge>
    <edge source="FRA" target="AUS">
      <data key="d0">27974418</data>
    </edge>
    <edge source="FRA" target="AUT">
      <data key="d0">60452665</data>
    </edge>
    <edge source="FRA" target="ARM">
      <data key="d0">407881</data>
    </edge>
    <edge source="FRA" target="BEL">
      <data key="d0">330790993</data>
    </edge>
    <edge source="FRA" target="BOL">
      <data key="d0">72334</data>
    </edge>
    <edge source="FRA" target="BWA">
      <data key="d0">92981</data>
    </edge>
    <edge source="FRA" target="BRA">
      <data key="d0">63512617</data>
    </edge>
    <edge source="FRA" target="BGR">
      <data key="d0">9505712</data>
    </edge>
    <edge source="FRA" target="BDI">
      <data key="d0">355492</data>
    </edge>
    <edge source="FRA" target="BLR">
      <data key="d0">6013861</data>
    </edge>
    <edge source="FRA" target="KHM">
      <data key="d0">219250</data>
    </edge>
    <edge source="FRA" target="CMR">
      <data key="d0">12340936</data>
    </edge>
    <edge source="FRA" target="CAN">
      <data key="d0">34399250</data>
    </edge>
    <edge source="FRA" target="CAF">
      <data key="d0">654380</data>
    </edge>
    <edge source="FRA" target="LKA">
      <data key="d0">2065671</data>
    </edge>
    <edge source="FRA" target="CHL">
      <data key="d0">7158428</data>
    </edge>
    <edge source="FRA" target="CHN">
      <data key="d0">49776401</data>
    </edge>
    <edge source="FRA" target="COL">
      <data key="d0">10250404</data>
    </edge>
    <edge source="FRA" target="CRI">
      <data key="d0">738793</data>
    </edge>
    <edge source="FRA" target="HRV">
      <data key="d0">8621688</data>
    </edge>
    <edge source="FRA" target="CZE">
      <data key="d0">42275403</data>
    </edge>
    <edge source="FRA" target="BEN">
      <data key="d0">3600563</data>
    </edge>
    <edge source="FRA" target="DNK">
      <data key="d0">46082576</data>
    </edge>
    <edge source="FRA" target="ECU">
      <data key="d0">1221677</data>
    </edge>
    <edge source="FRA" target="SLV">
      <data key="d0">491452</data>
    </edge>
    <edge source="FRA" target="ETH">
      <data key="d0">863658</data>
    </edge>
    <edge source="FRA" target="EST">
      <data key="d0">1293169</data>
    </edge>
    <edge source="FRA" target="FIN">
      <data key="d0">71108281</data>
    </edge>
    <edge source="FRA" target="GEO">
      <data key="d0">774609</data>
    </edge>
    <edge source="FRA" target="GMB">
      <data key="d0">619266</data>
    </edge>
    <edge source="FRA" target="PSE">
      <data key="d0">211947</data>
    </edge>
    <edge source="FRA" target="DEU">
      <data key="d0">851617709</data>
    </edge>
    <edge source="FRA" target="GHA">
      <data key="d0">6651667</data>
    </edge>
    <edge source="FRA" target="GRC">
      <data key="d0">66412310</data>
    </edge>
    <edge source="FRA" target="GTM">
      <data key="d0">2038985</data>
    </edge>
    <edge source="FRA" target="HND">
      <data key="d0">226975</data>
    </edge>
    <edge source="FRA" target="HKG">
      <data key="d0">28036639</data>
    </edge>
    <edge source="FRA" target="HUN">
      <data key="d0">50444264</data>
    </edge>
    <edge source="FRA" target="IDN">
      <data key="d0">15820849</data>
    </edge>
    <edge source="FRA" target="IRL">
      <data key="d0">24031706</data>
    </edge>
    <edge source="FRA" target="ISR">
      <data key="d0">19024486</data>
    </edge>
    <edge source="FRA" target="ITA">
      <data key="d0">477296348</data>
    </edge>
    <edge source="FRA" target="CIV">
      <data key="d0">13575535</data>
    </edge>
    <edge source="FRA" target="JAM">
      <data key="d0">254083</data>
    </edge>
    <edge source="FRA" target="JPN">
      <data key="d0">101597124</data>
    </edge>
    <edge source="FRA" target="KAZ">
      <data key="d0">6184514</data>
    </edge>
    <edge source="FRA" target="JOR">
      <data key="d0">7081599</data>
    </edge>
    <edge source="FRA" target="KOR">
      <data key="d0">55875939</data>
    </edge>
    <edge source="FRA" target="KGZ">
      <data key="d0">260965</data>
    </edge>
    <edge source="FRA" target="LBN">
      <data key="d0">5940684</data>
    </edge>
    <edge source="FRA" target="LVA">
      <data key="d0">3097173</data>
    </edge>
    <edge source="FRA" target="LTU">
      <data key="d0">6779621</data>
    </edge>
    <edge source="FRA" target="MDG">
      <data key="d0">2852641</data>
    </edge>
    <edge source="FRA" target="MWI">
      <data key="d0">92981</data>
    </edge>
    <edge source="FRA" target="MYS">
      <data key="d0">12826489</data>
    </edge>
    <edge source="FRA" target="MRT">
      <data key="d0">922508</data>
    </edge>
    <edge source="FRA" target="MUS">
      <data key="d0">2416668</data>
    </edge>
    <edge source="FRA" target="MEX">
      <data key="d0">23981985</data>
    </edge>
    <edge source="FRA" target="MDA">
      <data key="d0">813656</data>
    </edge>
    <edge source="FRA" target="MAR">
      <data key="d0">31277497</data>
    </edge>
    <edge source="FRA" target="MOZ">
      <data key="d0">375858</data>
    </edge>
    <edge source="FRA" target="OMN">
      <data key="d0">3148017</data>
    </edge>
    <edge source="FRA" target="NAM">
      <data key="d0">22894</data>
    </edge>
    <edge source="FRA" target="NLD">
      <data key="d0">260321641</data>
    </edge>
    <edge source="FRA" target="NZL">
      <data key="d0">7041570</data>
    </edge>
    <edge source="FRA" target="NIC">
      <data key="d0">73598</data>
    </edge>
    <edge source="FRA" target="NER">
      <data key="d0">1814116</data>
    </edge>
    <edge source="FRA" target="NOR">
      <data key="d0">22310430</data>
    </edge>
    <edge source="FRA" target="PAK">
      <data key="d0">10106859</data>
    </edge>
    <edge source="FRA" target="PAN">
      <data key="d0">1081082</data>
    </edge>
    <edge source="FRA" target="PRY">
      <data key="d0">2662324</data>
    </edge>
    <edge source="FRA" target="PER">
      <data key="d0">1593602</data>
    </edge>
    <edge source="FRA" target="PHL">
      <data key="d0">13259090</data>
    </edge>
    <edge source="FRA" target="POL">
      <data key="d0">109254027</data>
    </edge>
    <edge source="FRA" target="PRT">
      <data key="d0">54718309</data>
    </edge>
    <edge source="FRA" target="ROU">
      <data key="d0">25432463</data>
    </edge>
    <edge source="FRA" target="RUS">
      <data key="d0">67010367</data>
    </edge>
    <edge source="FRA" target="SAU">
      <data key="d0">25994002</data>
    </edge>
    <edge source="FRA" target="SEN">
      <data key="d0">8043716</data>
    </edge>
    <edge source="FRA" target="IND">
      <data key="d0">29420121</data>
    </edge>
    <edge source="FRA" target="SGP">
      <data key="d0">55336452</data>
    </edge>
    <edge source="FRA" target="SVK">
      <data key="d0">15964955</data>
    </edge>
    <edge source="FRA" target="VNM">
      <data key="d0">6144484</data>
    </edge>
    <edge source="FRA" target="SVN">
      <data key="d0">10202649</data>
    </edge>
    <edge source="FRA" target="ZAF">
      <data key="d0">40872679</data>
    </edge>
    <edge source="FRA" target="ZWE">
      <data key="d0">1367329</data>
    </edge>
    <edge source="FRA" target="ESP">
      <data key="d0">386878036</data>
    </edge>
    <edge source="FRA" target="SWE">
      <data key="d0">69813708</data>
    </edge>
    <edge source="FRA" target="CHE">
      <data key="d0">130153868</data>
    </edge>
    <edge source="FRA" target="THA">
      <data key="d0">25993441</data>
    </edge>
    <edge source="FRA" target="TGO">
      <data key="d0">3736102</data>
    </edge>
    <edge source="FRA" target="ARE">
      <data key="d0">35920096</data>
    </edge>
    <edge source="FRA" target="TUN">
      <data key="d0">22640921</data>
    </edge>
    <edge source="FRA" target="TUR">
      <data key="d0">83012964</data>
    </edge>
    <edge source="FRA" target="UGA">
      <data key="d0">175569</data>
    </edge>
    <edge source="FRA" target="UKR">
      <data key="d0">22746262</data>
    </edge>
    <edge source="FRA" target="MKD">
      <data key="d0">2054575</data>
    </edge>
    <edge source="FRA" target="EGY">
      <data key="d0">37794608</data>
    </edge>
    <edge source="FRA" target="GBR">
      <data key="d0">452255754</data>
    </edge>
    <edge source="FRA" target="TZA">
      <data key="d0">744973</data>
    </edge>
    <edge source="FRA" target="USA">
      <data key="d0">418607236</data>
    </edge>
    <edge source="FRA" target="BFA">
      <data key="d0">2320597</data>
    </edge>
    <edge source="FRA" target="URY">
      <data key="d0">1303563</data>
    </edge>
    <edge source="FRA" target="SRB">
      <data key="d0">4099740</data>
    </edge>
    <edge source="DEU" target="ALB">
      <data key="d0">310000</data>
    </edge>
    <edge source="DEU" target="DZA">
      <data key="d0">7519000</data>
    </edge>
    <edge source="DEU" target="AZE">
      <data key="d0">854000</data>
    </edge>
    <edge source="DEU" target="ARG">
      <data key="d0">34968000</data>
    </edge>
    <edge source="DEU" target="AUS">
      <data key="d0">60726000</data>
    </edge>
    <edge source="DEU" target="AUT">
      <data key="d0">333632000</data>
    </edge>
    <edge source="DEU" target="ARM">
      <data key="d0">369000</data>
    </edge>
    <edge source="DEU" target="BEL">
      <data key="d0">419862000</data>
    </edge>
    <edge source="DEU" target="BOL">
      <data key="d0">1189000</data>
    </edge>
    <edge source="DEU" target="BWA">
      <data key="d0">21000</data>
    </edge>
    <edge source="DEU" target="BRA">
      <data key="d0">90909000</data>
    </edge>
    <edge source="DEU" target="BGR">
      <data key="d0">13510000</data>
    </edge>
    <edge source="DEU" target="BDI">
      <data key="d0">33000</data>
    </edge>
    <edge source="DEU" target="BLR">
      <data key="d0">17666000</data>
    </edge>
    <edge source="DEU" target="KHM">
      <data key="d0">26000</data>
    </edge>
    <edge source="DEU" target="CMR">
      <data key="d0">1355000</data>
    </edge>
    <edge source="DEU" target="CAN">
      <data key="d0">104146000</data>
    </edge>
    <edge source="DEU" target="CAF">
      <data key="d0">87000</data>
    </edge>
    <edge source="DEU" target="LKA">
      <data key="d0">4282000</data>
    </edge>
    <edge source="DEU" target="CHL">
      <data key="d0">25319000</data>
    </edge>
    <edge source="DEU" target="CHN">
      <data key="d0">106439000</data>
    </edge>
    <edge source="DEU" target="COL">
      <data key="d0">36819000</data>
    </edge>
    <edge source="DEU" target="CRI">
      <data key="d0">6268000</data>
    </edge>
    <edge source="DEU" target="HRV">
      <data key="d0">51648000</data>
    </edge>
    <edge source="DEU" target="CZE">
      <data key="d0">149308000</data>
    </edge>
    <edge source="DEU" target="BEN">
      <data key="d0">138000</data>
    </edge>
    <edge source="DEU" target="DNK">
      <data key="d0">106931000</data>
    </edge>
    <edge source="DEU" target="ECU">
      <data key="d0">6527000</data>
    </edge>
    <edge source="DEU" target="SLV">
      <data key="d0">1865000</data>
    </edge>
    <edge source="DEU" target="ETH">
      <data key="d0">2563000</data>
    </edge>
    <edge source="DEU" target="EST">
      <data key="d0">5872000</data>
    </edge>
    <edge source="DEU" target="FIN">
      <data key="d0">74903000</data>
    </edge>
    <edge source="DEU" target="FRA">
      <data key="d0">1574499000</data>
    </edge>
    <edge source="DEU" target="GEO">
      <data key="d0">954000</data>
    </edge>
    <edge source="DEU" target="GMB">
      <data key="d0">97000</data>
    </edge>
    <edge source="DEU" target="PSE">
      <data key="d0">446000</data>
    </edge>
    <edge source="DEU" target="GHA">
      <data key="d0">3090000</data>
    </edge>
    <edge source="DEU" target="GRC">
      <data key="d0">73628000</data>
    </edge>
    <edge source="DEU" target="GTM">
      <data key="d0">6385000</data>
    </edge>
    <edge source="DEU" target="HND">
      <data key="d0">1526000</data>
    </edge>
    <edge source="DEU" target="HKG">
      <data key="d0">105966000</data>
    </edge>
    <edge source="DEU" target="HUN">
      <data key="d0">92750000</data>
    </edge>
    <edge source="DEU" target="IDN">
      <data key="d0">52748000</data>
    </edge>
    <edge source="DEU" target="IRL">
      <data key="d0">47790000</data>
    </edge>
    <edge source="DEU" target="ISR">
      <data key="d0">60488000</data>
    </edge>
    <edge source="DEU" target="ITA">
      <data key="d0">737521000</data>
    </edge>
    <edge source="DEU" target="CIV">
      <data key="d0">962000</data>
    </edge>
    <edge source="DEU" target="JAM">
      <data key="d0">668000</data>
    </edge>
    <edge source="DEU" target="JPN">
      <data key="d0">287398000</data>
    </edge>
    <edge source="DEU" target="KAZ">
      <data key="d0">7653000</data>
    </edge>
    <edge source="DEU" target="JOR">
      <data key="d0">5212000</data>
    </edge>
    <edge source="DEU" target="KOR">
      <data key="d0">148350000</data>
    </edge>
    <edge source="DEU" target="KGZ">
      <data key="d0">204000</data>
    </edge>
    <edge source="DEU" target="LBN">
      <data key="d0">8171000</data>
    </edge>
    <edge source="DEU" target="LVA">
      <data key="d0">11280000</data>
    </edge>
    <edge source="DEU" target="LTU">
      <data key="d0">14690000</data>
    </edge>
    <edge source="DEU" target="MDG">
      <data key="d0">375000</data>
    </edge>
    <edge source="DEU" target="MWI">
      <data key="d0">46000</data>
    </edge>
    <edge source="DEU" target="MYS">
      <data key="d0">37208000</data>
    </edge>
    <edge source="DEU" target="MRT">
      <data key="d0">387000</data>
    </edge>
    <edge source="DEU" target="MUS">
      <data key="d0">1939000</data>
    </edge>
    <edge source="DEU" target="MEX">
      <data key="d0">85503000</data>
    </edge>
    <edge source="DEU" target="MDA">
      <data key="d0">961000</data>
    </edge>
    <edge source="DEU" target="MAR">
      <data key="d0">13028000</data>
    </edge>
    <edge source="DEU" target="MOZ">
      <data key="d0">92000</data>
    </edge>
    <edge source="DEU" target="OMN">
      <data key="d0">3897000</data>
    </edge>
    <edge source="DEU" target="NAM">
      <data key="d0">446000</data>
    </edge>
    <edge source="DEU" target="NLD">
      <data key="d0">527182000</data>
    </edge>
    <edge source="DEU" target="NZL">
      <data key="d0">12864000</data>
    </edge>
    <edge source="DEU" target="NIC">
      <data key="d0">629000</data>
    </edge>
    <edge source="DEU" target="NER">
      <data key="d0">35000</data>
    </edge>
    <edge source="DEU" target="NOR">
      <data key="d0">54186000</data>
    </edge>
    <edge source="DEU" target="PAK">
      <data key="d0">18649000</data>
    </edge>
    <edge source="DEU" target="PAN">
      <data key="d0">2356000</data>
    </edge>
    <edge source="DEU" target="PRY">
      <data key="d0">1807000</data>
    </edge>
    <edge source="DEU" target="PER">
      <data key="d0">11444000</data>
    </edge>
    <edge source="DEU" target="PHL">
      <data key="d0">20609000</data>
    </edge>
    <edge source="DEU" target="POL">
      <data key="d0">283051000</data>
    </edge>
    <edge source="DEU" target="PRT">
      <data key="d0">86404000</data>
    </edge>
    <edge source="DEU" target="ROU">
      <data key="d0">33890000</data>
    </edge>
    <edge source="DEU" target="RUS">
      <data key="d0">104126000</data>
    </edge>
    <edge source="DEU" target="SAU">
      <data key="d0">58966000</data>
    </edge>
    <edge source="DEU" target="SEN">
      <data key="d0">1141000</data>
    </edge>
    <edge source="DEU" target="IND">
      <data key="d0">57982000</data>
    </edge>
    <edge source="DEU" target="SGP">
      <data key="d0">67265000</data>
    </edge>
    <edge source="DEU" target="SVK">
      <data key="d0">34765000</data>
    </edge>
    <edge source="DEU" target="VNM">
      <data key="d0">11199000</data>
    </edge>
    <edge source="DEU" target="SVN">
      <data key="d0">39701000</data>
    </edge>
    <edge source="DEU" target="ZAF">
      <data key="d0">72007000</data>
    </edge>
    <edge source="DEU" target="ZWE">
      <data key="d0">722000</data>
    </edge>
    <edge source="DEU" target="ESP">
      <data key="d0">381057000</data>
    </edge>
    <edge source="DEU" target="SWE">
      <data key="d0">209833000</data>
    </edge>
    <edge source="DEU" target="CHE">
      <data key="d0">372076000</data>
    </edge>
    <edge source="DEU" target="THA">
      <data key="d0">59904000</data>
    </edge>
    <edge source="DEU" target="TGO">
      <data key="d0">105000</data>
    </edge>
    <edge source="DEU" target="ARE">
      <data key="d0">19450000</data>
    </edge>
    <edge source="DEU" target="TUN">
      <data key="d0">9659000</data>
    </edge>
    <edge source="DEU" target="TUR">
      <data key="d0">169680000</data>
    </edge>
    <edge source="DEU" target="UGA">
      <data key="d0">405000</data>
    </edge>
    <edge source="DEU" target="UKR">
      <data key="d0">21312000</data>
    </edge>
    <edge source="DEU" target="MKD">
      <data key="d0">3868000</data>
    </edge>
    <edge source="DEU" target="EGY">
      <data key="d0">33915000</data>
    </edge>
    <edge source="DEU" target="GBR">
      <data key="d0">562411000</data>
    </edge>
    <edge source="DEU" target="TZA">
      <data key="d0">827000</data>
    </edge>
    <edge source="DEU" target="USA">
      <data key="d0">581122000</data>
    </edge>
    <edge source="DEU" target="BFA">
      <data key="d0">109000</data>
    </edge>
    <edge source="DEU" target="URY">
      <data key="d0">9436000</data>
    </edge>
    <edge source="DEU" target="SRB">
      <data key="d0">11618000</data>
    </edge>
    <edge source="GTM" target="CHL">
      <data key="d0">422810</data>
    </edge>
    <edge source="GTM" target="COL">
      <data key="d0">217179</data>
    </edge>
    <edge source="GTM" target="CRI">
      <data key="d0">6338622</data>
    </edge>
    <edge source="GTM" target="ECU">
      <data key="d0">791619</data>
    </edge>
    <edge source="GTM" target="SLV">
      <data key="d0">15079604</data>
    </edge>
    <edge source="GTM" target="FRA">
      <data key="d0">80153</data>
    </edge>
    <edge source="GTM" target="DEU">
      <data key="d0">11410</data>
    </edge>
    <edge source="GTM" target="HND">
      <data key="d0">12828250</data>
    </edge>
    <edge source="GTM" target="CIV">
      <data key="d0">50600</data>
    </edge>
    <edge source="GTM" target="JAM">
      <data key="d0">985590</data>
    </edge>
    <edge source="GTM" target="MEX">
      <data key="d0">1977422</data>
    </edge>
    <edge source="GTM" target="NLD">
      <data key="d0">28558</data>
    </edge>
    <edge source="GTM" target="NIC">
      <data key="d0">3933986</data>
    </edge>
    <edge source="GTM" target="PAN">
      <data key="d0">2186926</data>
    </edge>
    <edge source="GTM" target="USA">
      <data key="d0">789422</data>
    </edge>
    <edge source="GTM" target="URY">
      <data key="d0">33120</data>
    </edge>
    <edge source="HND" target="CAN">
      <data key="d0">93539</data>
    </edge>
    <edge source="HND" target="COL">
      <data key="d0">1434251</data>
    </edge>
    <edge source="HND" target="CRI">
      <data key="d0">66553</data>
    </edge>
    <edge source="HND" target="ECU">
      <data key="d0">19893</data>
    </edge>
    <edge source="HND" target="SLV">
      <data key="d0">834245</data>
    </edge>
    <edge source="HND" target="DEU">
      <data key="d0">237859</data>
    </edge>
    <edge source="HND" target="GTM">
      <data key="d0">450616</data>
    </edge>
    <edge source="HND" target="MEX">
      <data key="d0">1187113</data>
    </edge>
    <edge source="HND" target="NLD">
      <data key="d0">119621</data>
    </edge>
    <edge source="HND" target="NIC">
      <data key="d0">898790</data>
    </edge>
    <edge source="HND" target="PAN">
      <data key="d0">82141</data>
    </edge>
    <edge source="HND" target="ESP">
      <data key="d0">56739</data>
    </edge>
    <edge source="HND" target="GBR">
      <data key="d0">59707</data>
    </edge>
    <edge source="HND" target="USA">
      <data key="d0">181867</data>
    </edge>
    <edge source="HKG" target="ARG">
      <data key="d0">136215</data>
    </edge>
    <edge source="HKG" target="AUS">
      <data key="d0">2494312</data>
    </edge>
    <edge source="HKG" target="AUT">
      <data key="d0">13383</data>
    </edge>
    <edge source="HKG" target="BEL">
      <data key="d0">691857</data>
    </edge>
    <edge source="HKG" target="BRA">
      <data key="d0">426302</data>
    </edge>
    <edge source="HKG" target="KHM">
      <data key="d0">331527</data>
    </edge>
    <edge source="HKG" target="CAN">
      <data key="d0">631858</data>
    </edge>
    <edge source="HKG" target="LKA">
      <data key="d0">1121969</data>
    </edge>
    <edge source="HKG" target="CHL">
      <data key="d0">479687</data>
    </edge>
    <edge source="HKG" target="CHN">
      <data key="d0">884988917</data>
    </edge>
    <edge source="HKG" target="COL">
      <data key="d0">269234</data>
    </edge>
    <edge source="HKG" target="DNK">
      <data key="d0">27028</data>
    </edge>
    <edge source="HKG" target="ECU">
      <data key="d0">84112</data>
    </edge>
    <edge source="HKG" target="FIN">
      <data key="d0">145401</data>
    </edge>
    <edge source="HKG" target="FRA">
      <data key="d0">667488</data>
    </edge>
    <edge source="HKG" target="DEU">
      <data key="d0">9396668</data>
    </edge>
    <edge source="HKG" target="GHA">
      <data key="d0">145626</data>
    </edge>
    <edge source="HKG" target="GRC">
      <data key="d0">87040</data>
    </edge>
    <edge source="HKG" target="GTM">
      <data key="d0">174647</data>
    </edge>
    <edge source="HKG" target="HND">
      <data key="d0">17608</data>
    </edge>
    <edge source="HKG" target="IDN">
      <data key="d0">2459864</data>
    </edge>
    <edge source="HKG" target="IRL">
      <data key="d0">11503</data>
    </edge>
    <edge source="HKG" target="ISR">
      <data key="d0">122662</data>
    </edge>
    <edge source="HKG" target="ITA">
      <data key="d0">869204</data>
    </edge>
    <edge source="HKG" target="CIV">
      <data key="d0">21896</data>
    </edge>
    <edge source="HKG" target="JAM">
      <data key="d0">15621</data>
    </edge>
    <edge source="HKG" target="JPN">
      <data key="d0">4061089</data>
    </edge>
    <edge source="HKG" target="JOR">
      <data key="d0">84650</data>
    </edge>
    <edge source="HKG" target="KOR">
      <data key="d0">17940997</data>
    </edge>
    <edge source="HKG" target="LBN">
      <data key="d0">28017</data>
    </edge>
    <edge source="HKG" target="MDG">
      <data key="d0">246201</data>
    </edge>
    <edge source="HKG" target="MYS">
      <data key="d0">6280649</data>
    </edge>
    <edge source="HKG" target="MUS">
      <data key="d0">1050717</data>
    </edge>
    <edge source="HKG" target="MEX">
      <data key="d0">381117</data>
    </edge>
    <edge source="HKG" target="MAR">
      <data key="d0">136056</data>
    </edge>
    <edge source="HKG" target="MOZ">
      <data key="d0">54847</data>
    </edge>
    <edge source="HKG" target="NLD">
      <data key="d0">3395943</data>
    </edge>
    <edge source="HKG" target="NZL">
      <data key="d0">185719</data>
    </edge>
    <edge source="HKG" target="NOR">
      <data key="d0">26995</data>
    </edge>
    <edge source="HKG" target="PAK">
      <data key="d0">842681</data>
    </edge>
    <edge source="HKG" target="PAN">
      <data key="d0">126134</data>
    </edge>
    <edge source="HKG" target="PRY">
      <data key="d0">572554</data>
    </edge>
    <edge source="HKG" target="PHL">
      <data key="d0">11415885</data>
    </edge>
    <edge source="HKG" target="POL">
      <data key="d0">49417</data>
    </edge>
    <edge source="HKG" target="PRT">
      <data key="d0">123229</data>
    </edge>
    <edge source="HKG" target="ROU">
      <data key="d0">42166</data>
    </edge>
    <edge source="HKG" target="RUS">
      <data key="d0">350341</data>
    </edge>
    <edge source="HKG" target="SAU">
      <data key="d0">450337</data>
    </edge>
    <edge source="HKG" target="IND">
      <data key="d0">4198899</data>
    </edge>
    <edge source="HKG" target="SGP">
      <data key="d0">10082569</data>
    </edge>
    <edge source="HKG" target="VNM">
      <data key="d0">1999561</data>
    </edge>
    <edge source="HKG" target="ZAF">
      <data key="d0">1575110</data>
    </edge>
    <edge source="HKG" target="ZWE">
      <data key="d0">14800</data>
    </edge>
    <edge source="HKG" target="ESP">
      <data key="d0">189159</data>
    </edge>
    <edge source="HKG" target="SWE">
      <data key="d0">54397</data>
    </edge>
    <edge source="HKG" target="CHE">
      <data key="d0">789033</data>
    </edge>
    <edge source="HKG" target="THA">
      <data key="d0">17763985</data>
    </edge>
    <edge source="HKG" target="ARE">
      <data key="d0">1084152</data>
    </edge>
    <edge source="HKG" target="TUR">
      <data key="d0">335047</data>
    </edge>
    <edge source="HKG" target="UKR">
      <data key="d0">124479</data>
    </edge>
    <edge source="HKG" target="EGY">
      <data key="d0">701297</data>
    </edge>
    <edge source="HKG" target="GBR">
      <data key="d0">2104785</data>
    </edge>
    <edge source="HKG" target="USA">
      <data key="d0">8146712</data>
    </edge>
    <edge source="HKG" target="URY">
      <data key="d0">82329</data>
    </edge>
    <edge source="HKG" target="SRB">
      <data key="d0">24150</data>
    </edge>
    <edge source="IDN" target="ARG">
      <data key="d0">49976</data>
    </edge>
    <edge source="IDN" target="AUS">
      <data key="d0">1316250</data>
    </edge>
    <edge source="IDN" target="AUT">
      <data key="d0">17551</data>
    </edge>
    <edge source="IDN" target="BEL">
      <data key="d0">627628</data>
    </edge>
    <edge source="IDN" target="BOL">
      <data key="d0">23616</data>
    </edge>
    <edge source="IDN" target="BRA">
      <data key="d0">142043</data>
    </edge>
    <edge source="IDN" target="KHM">
      <data key="d0">81392</data>
    </edge>
    <edge source="IDN" target="CMR">
      <data key="d0">33000</data>
    </edge>
    <edge source="IDN" target="CAN">
      <data key="d0">66870</data>
    </edge>
    <edge source="IDN" target="LKA">
      <data key="d0">2679967</data>
    </edge>
    <edge source="IDN" target="CHN">
      <data key="d0">12476428</data>
    </edge>
    <edge source="IDN" target="COL">
      <data key="d0">102300</data>
    </edge>
    <edge source="IDN" target="CZE">
      <data key="d0">67826</data>
    </edge>
    <edge source="IDN" target="BEN">
      <data key="d0">104445</data>
    </edge>
    <edge source="IDN" target="DNK">
      <data key="d0">37807</data>
    </edge>
    <edge source="IDN" target="SLV">
      <data key="d0">10485</data>
    </edge>
    <edge source="IDN" target="FRA">
      <data key="d0">1955426</data>
    </edge>
    <edge source="IDN" target="GMB">
      <data key="d0">155722</data>
    </edge>
    <edge source="IDN" target="DEU">
      <data key="d0">1234643</data>
    </edge>
    <edge source="IDN" target="GHA">
      <data key="d0">917846</data>
    </edge>
    <edge source="IDN" target="GRC">
      <data key="d0">406754</data>
    </edge>
    <edge source="IDN" target="HKG">
      <data key="d0">7097958</data>
    </edge>
    <edge source="IDN" target="ITA">
      <data key="d0">1664174</data>
    </edge>
    <edge source="IDN" target="CIV">
      <data key="d0">192521</data>
    </edge>
    <edge source="IDN" target="JAM">
      <data key="d0">86382</data>
    </edge>
    <edge source="IDN" target="JPN">
      <data key="d0">23815583</data>
    </edge>
    <edge source="IDN" target="JOR">
      <data key="d0">162054</data>
    </edge>
    <edge source="IDN" target="KOR">
      <data key="d0">12887758</data>
    </edge>
    <edge source="IDN" target="LBN">
      <data key="d0">495283</data>
    </edge>
    <edge source="IDN" target="MDG">
      <data key="d0">477962</data>
    </edge>
    <edge source="IDN" target="MYS">
      <data key="d0">13735877</data>
    </edge>
    <edge source="IDN" target="MUS">
      <data key="d0">136917</data>
    </edge>
    <edge source="IDN" target="MEX">
      <data key="d0">1507174</data>
    </edge>
    <edge source="IDN" target="MDA">
      <data key="d0">11480</data>
    </edge>
    <edge source="IDN" target="MAR">
      <data key="d0">29304</data>
    </edge>
    <edge source="IDN" target="MOZ">
      <data key="d0">27963</data>
    </edge>
    <edge source="IDN" target="OMN">
      <data key="d0">37545</data>
    </edge>
    <edge source="IDN" target="NLD">
      <data key="d0">4192882</data>
    </edge>
    <edge source="IDN" target="NZL">
      <data key="d0">2710285</data>
    </edge>
    <edge source="IDN" target="NER">
      <data key="d0">49622</data>
    </edge>
    <edge source="IDN" target="NOR">
      <data key="d0">19708</data>
    </edge>
    <edge source="IDN" target="PAK">
      <data key="d0">2956592</data>
    </edge>
    <edge source="IDN" target="PER">
      <data key="d0">60855</data>
    </edge>
    <edge source="IDN" target="PHL">
      <data key="d0">9644421</data>
    </edge>
    <edge source="IDN" target="POL">
      <data key="d0">10604</data>
    </edge>
    <edge source="IDN" target="PRT">
      <data key="d0">44695</data>
    </edge>
    <edge source="IDN" target="RUS">
      <data key="d0">30624</data>
    </edge>
    <edge source="IDN" target="SAU">
      <data key="d0">158736</data>
    </edge>
    <edge source="IDN" target="SEN">
      <data key="d0">119785</data>
    </edge>
    <edge source="IDN" target="IND">
      <data key="d0">6980007</data>
    </edge>
    <edge source="IDN" target="SGP">
      <data key="d0">14855620</data>
    </edge>
    <edge source="IDN" target="VNM">
      <data key="d0">13602032</data>
    </edge>
    <edge source="IDN" target="SVN">
      <data key="d0">381129</data>
    </edge>
    <edge source="IDN" target="ZAF">
      <data key="d0">1845178</data>
    </edge>
    <edge source="IDN" target="ZWE">
      <data key="d0">45440</data>
    </edge>
    <edge source="IDN" target="ESP">
      <data key="d0">806303</data>
    </edge>
    <edge source="IDN" target="CHE">
      <data key="d0">645274</data>
    </edge>
    <edge source="IDN" target="THA">
      <data key="d0">23476667</data>
    </edge>
    <edge source="IDN" target="TGO">
      <data key="d0">44425</data>
    </edge>
    <edge source="IDN" target="ARE">
      <data key="d0">404509</data>
    </edge>
    <edge source="IDN" target="TUR">
      <data key="d0">499111</data>
    </edge>
    <edge source="IDN" target="UGA">
      <data key="d0">38675</data>
    </edge>
    <edge source="IDN" target="EGY">
      <data key="d0">89664</data>
    </edge>
    <edge source="IDN" target="GBR">
      <data key="d0">616237</data>
    </edge>
    <edge source="IDN" target="TZA">
      <data key="d0">351477</data>
    </edge>
    <edge source="IDN" target="USA">
      <data key="d0">16421739</data>
    </edge>
    <edge source="ISR" target="ARG">
      <data key="d0">7546000</data>
    </edge>
    <edge source="ISR" target="AUS">
      <data key="d0">1519000</data>
    </edge>
    <edge source="ISR" target="AUT">
      <data key="d0">201000</data>
    </edge>
    <edge source="ISR" target="BEL">
      <data key="d0">6227000</data>
    </edge>
    <edge source="ISR" target="BOL">
      <data key="d0">732000</data>
    </edge>
    <edge source="ISR" target="BWA">
      <data key="d0">322000</data>
    </edge>
    <edge source="ISR" target="BRA">
      <data key="d0">1226000</data>
    </edge>
    <edge source="ISR" target="BGR">
      <data key="d0">581000</data>
    </edge>
    <edge source="ISR" target="BLR">
      <data key="d0">602000</data>
    </edge>
    <edge source="ISR" target="CMR">
      <data key="d0">317000</data>
    </edge>
    <edge source="ISR" target="CAN">
      <data key="d0">129000</data>
    </edge>
    <edge source="ISR" target="LKA">
      <data key="d0">288000</data>
    </edge>
    <edge source="ISR" target="CHL">
      <data key="d0">1988000</data>
    </edge>
    <edge source="ISR" target="CHN">
      <data key="d0">666000</data>
    </edge>
    <edge source="ISR" target="COL">
      <data key="d0">1194000</data>
    </edge>
    <edge source="ISR" target="CRI">
      <data key="d0">1385000</data>
    </edge>
    <edge source="ISR" target="HRV">
      <data key="d0">13000</data>
    </edge>
    <edge source="ISR" target="CZE">
      <data key="d0">758000</data>
    </edge>
    <edge source="ISR" target="DNK">
      <data key="d0">1118000</data>
    </edge>
    <edge source="ISR" target="ECU">
      <data key="d0">3568000</data>
    </edge>
    <edge source="ISR" target="SLV">
      <data key="d0">82000</data>
    </edge>
    <edge source="ISR" target="ETH">
      <data key="d0">182000</data>
    </edge>
    <edge source="ISR" target="FIN">
      <data key="d0">14000</data>
    </edge>
    <edge source="ISR" target="FRA">
      <data key="d0">20286000</data>
    </edge>
    <edge source="ISR" target="DEU">
      <data key="d0">2600000</data>
    </edge>
    <edge source="ISR" target="GHA">
      <data key="d0">169000</data>
    </edge>
    <edge source="ISR" target="GRC">
      <data key="d0">4713000</data>
    </edge>
    <edge source="ISR" target="GTM">
      <data key="d0">831000</data>
    </edge>
    <edge source="ISR" target="HND">
      <data key="d0">185000</data>
    </edge>
    <edge source="ISR" target="HUN">
      <data key="d0">1636000</data>
    </edge>
    <edge source="ISR" target="IDN">
      <data key="d0">179000</data>
    </edge>
    <edge source="ISR" target="IRL">
      <data key="d0">261000</data>
    </edge>
    <edge source="ISR" target="ITA">
      <data key="d0">4205000</data>
    </edge>
    <edge source="ISR" target="CIV">
      <data key="d0">303000</data>
    </edge>
    <edge source="ISR" target="JAM">
      <data key="d0">381000</data>
    </edge>
    <edge source="ISR" target="JPN">
      <data key="d0">749000</data>
    </edge>
    <edge source="ISR" target="KAZ">
      <data key="d0">48000</data>
    </edge>
    <edge source="ISR" target="JOR">
      <data key="d0">227000</data>
    </edge>
    <edge source="ISR" target="KOR">
      <data key="d0">68000</data>
    </edge>
    <edge source="ISR" target="LVA">
      <data key="d0">78000</data>
    </edge>
    <edge source="ISR" target="LTU">
      <data key="d0">48000</data>
    </edge>
    <edge source="ISR" target="MDG">
      <data key="d0">73000</data>
    </edge>
    <edge source="ISR" target="MYS">
      <data key="d0">236000</data>
    </edge>
    <edge source="ISR" target="MEX">
      <data key="d0">13779000</data>
    </edge>
    <edge source="ISR" target="OMN">
      <data key="d0">25000</data>
    </edge>
    <edge source="ISR" target="NLD">
      <data key="d0">3215000</data>
    </edge>
    <edge source="ISR" target="NZL">
      <data key="d0">476000</data>
    </edge>
    <edge source="ISR" target="NIC">
      <data key="d0">724000</data>
    </edge>
    <edge source="ISR" target="NOR">
      <data key="d0">92000</data>
    </edge>
    <edge source="ISR" target="PAN">
      <data key="d0">114000</data>
    </edge>
    <edge source="ISR" target="PRY">
      <data key="d0">644000</data>
    </edge>
    <edge source="ISR" target="PER">
      <data key="d0">428000</data>
    </edge>
    <edge source="ISR" target="PHL">
      <data key="d0">1039000</data>
    </edge>
    <edge source="ISR" target="POL">
      <data key="d0">6851000</data>
    </edge>
    <edge source="ISR" target="PRT">
      <data key="d0">2234000</data>
    </edge>
    <edge source="ISR" target="ROU">
      <data key="d0">3069000</data>
    </edge>
    <edge source="ISR" target="RUS">
      <data key="d0">1215000</data>
    </edge>
    <edge source="ISR" target="SEN">
      <data key="d0">42000</data>
    </edge>
    <edge source="ISR" target="IND">
      <data key="d0">970000</data>
    </edge>
    <edge source="ISR" target="SGP">
      <data key="d0">2583000</data>
    </edge>
    <edge source="ISR" target="SVK">
      <data key="d0">1139000</data>
    </edge>
    <edge source="ISR" target="VNM">
      <data key="d0">481000</data>
    </edge>
    <edge source="ISR" target="SVN">
      <data key="d0">305000</data>
    </edge>
    <edge source="ISR" target="ZAF">
      <data key="d0">2517000</data>
    </edge>
    <edge source="ISR" target="ZWE">
      <data key="d0">159000</data>
    </edge>
    <edge source="ISR" target="ESP">
      <data key="d0">3981000</data>
    </edge>
    <edge source="ISR" target="SWE">
      <data key="d0">49000</data>
    </edge>
    <edge source="ISR" target="CHE">
      <data key="d0">457000</data>
    </edge>
    <edge source="ISR" target="THA">
      <data key="d0">11205000</data>
    </edge>
    <edge source="ISR" target="TGO">
      <data key="d0">272000</data>
    </edge>
    <edge source="ISR" target="TUR">
      <data key="d0">2628000</data>
    </edge>
    <edge source="ISR" target="UGA">
      <data key="d0">24000</data>
    </edge>
    <edge source="ISR" target="UKR">
      <data key="d0">211000</data>
    </edge>
    <edge source="ISR" target="MKD">
      <data key="d0">13000</data>
    </edge>
    <edge source="ISR" target="EGY">
      <data key="d0">370000</data>
    </edge>
    <edge source="ISR" target="GBR">
      <data key="d0">15016000</data>
    </edge>
    <edge source="ISR" target="TZA">
      <data key="d0">499000</data>
    </edge>
    <edge source="ISR" target="USA">
      <data key="d0">18527000</data>
    </edge>
    <edge source="ISR" target="URY">
      <data key="d0">859000</data>
    </edge>
    <edge source="ISR" target="SRB">
      <data key="d0">155000</data>
    </edge>
    <edge source="ITA" target="ALB">
      <data key="d0">2550279</data>
    </edge>
    <edge source="ITA" target="DZA">
      <data key="d0">15742852</data>
    </edge>
    <edge source="ITA" target="AZE">
      <data key="d0">55538</data>
    </edge>
    <edge source="ITA" target="ARG">
      <data key="d0">12075742</data>
    </edge>
    <edge source="ITA" target="AUS">
      <data key="d0">10472340</data>
    </edge>
    <edge source="ITA" target="AUT">
      <data key="d0">42232863</data>
    </edge>
    <edge source="ITA" target="ARM">
      <data key="d0">110573</data>
    </edge>
    <edge source="ITA" target="BEL">
      <data key="d0">95078756</data>
    </edge>
    <edge source="ITA" target="BOL">
      <data key="d0">163748</data>
    </edge>
    <edge source="ITA" target="BRA">
      <data key="d0">26438977</data>
    </edge>
    <edge source="ITA" target="BGR">
      <data key="d0">6630495</data>
    </edge>
    <edge source="ITA" target="BDI">
      <data key="d0">22688</data>
    </edge>
    <edge source="ITA" target="BLR">
      <data key="d0">2052669</data>
    </edge>
    <edge source="ITA" target="CMR">
      <data key="d0">897397</data>
    </edge>
    <edge source="ITA" target="CAN">
      <data key="d0">6982577</data>
    </edge>
    <edge source="ITA" target="LKA">
      <data key="d0">697679</data>
    </edge>
    <edge source="ITA" target="CHL">
      <data key="d0">3166918</data>
    </edge>
    <edge source="ITA" target="CHN">
      <data key="d0">36882227</data>
    </edge>
    <edge source="ITA" target="COL">
      <data key="d0">4625892</data>
    </edge>
    <edge source="ITA" target="CRI">
      <data key="d0">1133623</data>
    </edge>
    <edge source="ITA" target="HRV">
      <data key="d0">9985540</data>
    </edge>
    <edge source="ITA" target="CZE">
      <data key="d0">12568054</data>
    </edge>
    <edge source="ITA" target="BEN">
      <data key="d0">333892</data>
    </edge>
    <edge source="ITA" target="DNK">
      <data key="d0">7442301</data>
    </edge>
    <edge source="ITA" target="ECU">
      <data key="d0">1067907</data>
    </edge>
    <edge source="ITA" target="SLV">
      <data key="d0">405725</data>
    </edge>
    <edge source="ITA" target="ETH">
      <data key="d0">1309518</data>
    </edge>
    <edge source="ITA" target="EST">
      <data key="d0">472429</data>
    </edge>
    <edge source="ITA" target="FIN">
      <data key="d0">9401845</data>
    </edge>
    <edge source="ITA" target="FRA">
      <data key="d0">320847758</data>
    </edge>
    <edge source="ITA" target="GEO">
      <data key="d0">134775</data>
    </edge>
    <edge source="ITA" target="GMB">
      <data key="d0">74434</data>
    </edge>
    <edge source="ITA" target="DEU">
      <data key="d0">224392275</data>
    </edge>
    <edge source="ITA" target="GHA">
      <data key="d0">2336921</data>
    </edge>
    <edge source="ITA" target="GRC">
      <data key="d0">61955584</data>
    </edge>
    <edge source="ITA" target="GTM">
      <data key="d0">619432</data>
    </edge>
    <edge source="ITA" target="HND">
      <data key="d0">152154</data>
    </edge>
    <edge source="ITA" target="HKG">
      <data key="d0">24964631</data>
    </edge>
    <edge source="ITA" target="HUN">
      <data key="d0">23253424</data>
    </edge>
    <edge source="ITA" target="IDN">
      <data key="d0">8401066</data>
    </edge>
    <edge source="ITA" target="IRL">
      <data key="d0">14679597</data>
    </edge>
    <edge source="ITA" target="ISR">
      <data key="d0">24634285</data>
    </edge>
    <edge source="ITA" target="CIV">
      <data key="d0">2275255</data>
    </edge>
    <edge source="ITA" target="JAM">
      <data key="d0">87806</data>
    </edge>
    <edge source="ITA" target="JPN">
      <data key="d0">33313104</data>
    </edge>
    <edge source="ITA" target="KAZ">
      <data key="d0">1032355</data>
    </edge>
    <edge source="ITA" target="JOR">
      <data key="d0">10667811</data>
    </edge>
    <edge source="ITA" target="KOR">
      <data key="d0">61495428</data>
    </edge>
    <edge source="ITA" target="KGZ">
      <data key="d0">23008</data>
    </edge>
    <edge source="ITA" target="LBN">
      <data key="d0">7551932</data>
    </edge>
    <edge source="ITA" target="LVA">
      <data key="d0">532469</data>
    </edge>
    <edge source="ITA" target="LTU">
      <data key="d0">4014463</data>
    </edge>
    <edge source="ITA" target="MDG">
      <data key="d0">271439</data>
    </edge>
    <edge source="ITA" target="MWI">
      <data key="d0">41891</data>
    </edge>
    <edge source="ITA" target="MYS">
      <data key="d0">7753424</data>
    </edge>
    <edge source="ITA" target="MRT">
      <data key="d0">219452</data>
    </edge>
    <edge source="ITA" target="MUS">
      <data key="d0">625762</data>
    </edge>
    <edge source="ITA" target="MEX">
      <data key="d0">11902717</data>
    </edge>
    <edge source="ITA" target="MDA">
      <data key="d0">657401</data>
    </edge>
    <edge source="ITA" target="MAR">
      <data key="d0">7204581</data>
    </edge>
    <edge source="ITA" target="MOZ">
      <data key="d0">22412</data>
    </edge>
    <edge source="ITA" target="OMN">
      <data key="d0">1038879</data>
    </edge>
    <edge source="ITA" target="NLD">
      <data key="d0">87530010</data>
    </edge>
    <edge source="ITA" target="NZL">
      <data key="d0">2200245</data>
    </edge>
    <edge source="ITA" target="NIC">
      <data key="d0">19038</data>
    </edge>
    <edge source="ITA" target="NER">
      <data key="d0">213524</data>
    </edge>
    <edge source="ITA" target="NOR">
      <data key="d0">6913766</data>
    </edge>
    <edge source="ITA" target="PAK">
      <data key="d0">8745634</data>
    </edge>
    <edge source="ITA" target="PAN">
      <data key="d0">351944</data>
    </edge>
    <edge source="ITA" target="PRY">
      <data key="d0">35956</data>
    </edge>
    <edge source="ITA" target="PER">
      <data key="d0">2812779</data>
    </edge>
    <edge source="ITA" target="PHL">
      <data key="d0">3819229</data>
    </edge>
    <edge source="ITA" target="POL">
      <data key="d0">36417851</data>
    </edge>
    <edge source="ITA" target="PRT">
      <data key="d0">25382691</data>
    </edge>
    <edge source="ITA" target="ROU">
      <data key="d0">16703088</data>
    </edge>
    <edge source="ITA" target="RUS">
      <data key="d0">18797145</data>
    </edge>
    <edge source="ITA" target="SAU">
      <data key="d0">31149547</data>
    </edge>
    <edge source="ITA" target="SEN">
      <data key="d0">1308628</data>
    </edge>
    <edge source="ITA" target="IND">
      <data key="d0">30725346</data>
    </edge>
    <edge source="ITA" target="SGP">
      <data key="d0">21651572</data>
    </edge>
    <edge source="ITA" target="SVK">
      <data key="d0">7337716</data>
    </edge>
    <edge source="ITA" target="VNM">
      <data key="d0">1650355</data>
    </edge>
    <edge source="ITA" target="SVN">
      <data key="d0">15987331</data>
    </edge>
    <edge source="ITA" target="ZAF">
      <data key="d0">18878008</data>
    </edge>
    <edge source="ITA" target="ZWE">
      <data key="d0">560738</data>
    </edge>
    <edge source="ITA" target="ESP">
      <data key="d0">151134216</data>
    </edge>
    <edge source="ITA" target="SWE">
      <data key="d0">17242387</data>
    </edge>
    <edge source="ITA" target="CHE">
      <data key="d0">48619182</data>
    </edge>
    <edge source="ITA" target="THA">
      <data key="d0">20644828</data>
    </edge>
    <edge source="ITA" target="TGO">
      <data key="d0">197724</data>
    </edge>
    <edge source="ITA" target="ARE">
      <data key="d0">16561492</data>
    </edge>
    <edge source="ITA" target="TUN">
      <data key="d0">13510937</data>
    </edge>
    <edge source="ITA" target="TUR">
      <data key="d0">55651767</data>
    </edge>
    <edge source="ITA" target="UGA">
      <data key="d0">784161</data>
    </edge>
    <edge source="ITA" target="UKR">
      <data key="d0">5758362</data>
    </edge>
    <edge source="ITA" target="MKD">
      <data key="d0">1814467</data>
    </edge>
    <edge source="ITA" target="EGY">
      <data key="d0">36582397</data>
    </edge>
    <edge source="ITA" target="GBR">
      <data key="d0">133301612</data>
    </edge>
    <edge source="ITA" target="TZA">
      <data key="d0">747499</data>
    </edge>
    <edge source="ITA" target="USA">
      <data key="d0">122267129</data>
    </edge>
    <edge source="ITA" target="BFA">
      <data key="d0">72808</data>
    </edge>
    <edge source="ITA" target="URY">
      <data key="d0">1114427</data>
    </edge>
    <edge source="ITA" target="SRB">
      <data key="d0">6124460</data>
    </edge>
    <edge source="JAM" target="ECU">
      <data key="d0">45630</data>
    </edge>
    <edge source="JAM" target="PAN">
      <data key="d0">21600</data>
    </edge>
    <edge source="JAM" target="GBR">
      <data key="d0">132300</data>
    </edge>
    <edge source="JPN" target="DZA">
      <data key="d0">134186</data>
    </edge>
    <edge source="JPN" target="AZE">
      <data key="d0">77216</data>
    </edge>
    <edge source="JPN" target="ARG">
      <data key="d0">4396497</data>
    </edge>
    <edge source="JPN" target="AUS">
      <data key="d0">24012379</data>
    </edge>
    <edge source="JPN" target="AUT">
      <data key="d0">14622636</data>
    </edge>
    <edge source="JPN" target="BEL">
      <data key="d0">22770632</data>
    </edge>
    <edge source="JPN" target="BOL">
      <data key="d0">102426</data>
    </edge>
    <edge source="JPN" target="BRA">
      <data key="d0">28899312</data>
    </edge>
    <edge source="JPN" target="BGR">
      <data key="d0">278931</data>
    </edge>
    <edge source="JPN" target="KHM">
      <data key="d0">130261</data>
    </edge>
    <edge source="JPN" target="CMR">
      <data key="d0">14818</data>
    </edge>
    <edge source="JPN" target="CAN">
      <data key="d0">30957988</data>
    </edge>
    <edge source="JPN" target="LKA">
      <data key="d0">4961430</data>
    </edge>
    <edge source="JPN" target="CHL">
      <data key="d0">2545187</data>
    </edge>
    <edge source="JPN" target="CHN">
      <data key="d0">367173864</data>
    </edge>
    <edge source="JPN" target="COL">
      <data key="d0">8296267</data>
    </edge>
    <edge source="JPN" target="CRI">
      <data key="d0">1845919</data>
    </edge>
    <edge source="JPN" target="HRV">
      <data key="d0">284703</data>
    </edge>
    <edge source="JPN" target="CZE">
      <data key="d0">2822467</data>
    </edge>
    <edge source="JPN" target="BEN">
      <data key="d0">10030</data>
    </edge>
    <edge source="JPN" target="DNK">
      <data key="d0">3344171</data>
    </edge>
    <edge source="JPN" target="ECU">
      <data key="d0">1638627</data>
    </edge>
    <edge source="JPN" target="SLV">
      <data key="d0">128888</data>
    </edge>
    <edge source="JPN" target="ETH">
      <data key="d0">1016937</data>
    </edge>
    <edge source="JPN" target="EST">
      <data key="d0">40028</data>
    </edge>
    <edge source="JPN" target="FIN">
      <data key="d0">3791119</data>
    </edge>
    <edge source="JPN" target="FRA">
      <data key="d0">89301401</data>
    </edge>
    <edge source="JPN" target="DEU">
      <data key="d0">199754969</data>
    </edge>
    <edge source="JPN" target="GHA">
      <data key="d0">702627</data>
    </edge>
    <edge source="JPN" target="GRC">
      <data key="d0">1615802</data>
    </edge>
    <edge source="JPN" target="GTM">
      <data key="d0">1669098</data>
    </edge>
    <edge source="JPN" target="HND">
      <data key="d0">84852</data>
    </edge>
    <edge source="JPN" target="HKG">
      <data key="d0">218745041</data>
    </edge>
    <edge source="JPN" target="HUN">
      <data key="d0">4166436</data>
    </edge>
    <edge source="JPN" target="IDN">
      <data key="d0">87057535</data>
    </edge>
    <edge source="JPN" target="IRL">
      <data key="d0">12033468</data>
    </edge>
    <edge source="JPN" target="ISR">
      <data key="d0">9616882</data>
    </edge>
    <edge source="JPN" target="ITA">
      <data key="d0">83817366</data>
    </edge>
    <edge source="JPN" target="CIV">
      <data key="d0">708120</data>
    </edge>
    <edge source="JPN" target="JAM">
      <data key="d0">100867</data>
    </edge>
    <edge source="JPN" target="KAZ">
      <data key="d0">422303</data>
    </edge>
    <edge source="JPN" target="JOR">
      <data key="d0">824612</data>
    </edge>
    <edge source="JPN" target="KOR">
      <data key="d0">917669772</data>
    </edge>
    <edge source="JPN" target="LBN">
      <data key="d0">145812</data>
    </edge>
    <edge source="JPN" target="LVA">
      <data key="d0">36984</data>
    </edge>
    <edge source="JPN" target="LTU">
      <data key="d0">60366</data>
    </edge>
    <edge source="JPN" target="MDG">
      <data key="d0">59912</data>
    </edge>
    <edge source="JPN" target="MYS">
      <data key="d0">184657513</data>
    </edge>
    <edge source="JPN" target="MRT">
      <data key="d0">413034</data>
    </edge>
    <edge source="JPN" target="MUS">
      <data key="d0">583481</data>
    </edge>
    <edge source="JPN" target="MEX">
      <data key="d0">15888043</data>
    </edge>
    <edge source="JPN" target="MAR">
      <data key="d0">7513261</data>
    </edge>
    <edge source="JPN" target="OMN">
      <data key="d0">293155</data>
    </edge>
    <edge source="JPN" target="NLD">
      <data key="d0">76680712</data>
    </edge>
    <edge source="JPN" target="NZL">
      <data key="d0">7549438</data>
    </edge>
    <edge source="JPN" target="NIC">
      <data key="d0">675441</data>
    </edge>
    <edge source="JPN" target="NER">
      <data key="d0">195183</data>
    </edge>
    <edge source="JPN" target="NOR">
      <data key="d0">1352208</data>
    </edge>
    <edge source="JPN" target="PAK">
      <data key="d0">7263195</data>
    </edge>
    <edge source="JPN" target="PAN">
      <data key="d0">1620024</data>
    </edge>
    <edge source="JPN" target="PRY">
      <data key="d0">845071</data>
    </edge>
    <edge source="JPN" target="PER">
      <data key="d0">1784402</data>
    </edge>
    <edge source="JPN" target="PHL">
      <data key="d0">88988547</data>
    </edge>
    <edge source="JPN" target="POL">
      <data key="d0">4170286</data>
    </edge>
    <edge source="JPN" target="PRT">
      <data key="d0">1274101</data>
    </edge>
    <edge source="JPN" target="ROU">
      <data key="d0">967696</data>
    </edge>
    <edge source="JPN" target="RUS">
      <data key="d0">4233464</data>
    </edge>
    <edge source="JPN" target="SAU">
      <data key="d0">16219129</data>
    </edge>
    <edge source="JPN" target="SEN">
      <data key="d0">173787</data>
    </edge>
    <edge source="JPN" target="IND">
      <data key="d0">49754083</data>
    </edge>
    <edge source="JPN" target="SGP">
      <data key="d0">227282217</data>
    </edge>
    <edge source="JPN" target="SVK">
      <data key="d0">1673051</data>
    </edge>
    <edge source="JPN" target="VNM">
      <data key="d0">24202700</data>
    </edge>
    <edge source="JPN" target="SVN">
      <data key="d0">444006</data>
    </edge>
    <edge source="JPN" target="ZAF">
      <data key="d0">10122089</data>
    </edge>
    <edge source="JPN" target="ZWE">
      <data key="d0">115527</data>
    </edge>
    <edge source="JPN" target="ESP">
      <data key="d0">32529160</data>
    </edge>
    <edge source="JPN" target="SWE">
      <data key="d0">14901818</data>
    </edge>
    <edge source="JPN" target="CHE">
      <data key="d0">6379237</data>
    </edge>
    <edge source="JPN" target="THA">
      <data key="d0">185269164</data>
    </edge>
    <edge source="JPN" target="TGO">
      <data key="d0">299576</data>
    </edge>
    <edge source="JPN" target="ARE">
      <data key="d0">3365215</data>
    </edge>
    <edge source="JPN" target="TUN">
      <data key="d0">302183</data>
    </edge>
    <edge source="JPN" target="TUR">
      <data key="d0">11721357</data>
    </edge>
    <edge source="JPN" target="UKR">
      <data key="d0">162310</data>
    </edge>
    <edge source="JPN" target="EGY">
      <data key="d0">5660206</data>
    </edge>
    <edge source="JPN" target="GBR">
      <data key="d0">116649573</data>
    </edge>
    <edge source="JPN" target="TZA">
      <data key="d0">520786</data>
    </edge>
    <edge source="JPN" target="USA">
      <data key="d0">1220003251</data>
    </edge>
    <edge source="JPN" target="URY">
      <data key="d0">255058</data>
    </edge>
    <edge source="JPN" target="SRB">
      <data key="d0">35787</data>
    </edge>
    <edge source="JOR" target="ALB">
      <data key="d0">34282</data>
    </edge>
    <edge source="JOR" target="DZA">
      <data key="d0">715993</data>
    </edge>
    <edge source="JOR" target="BEL">
      <data key="d0">11145</data>
    </edge>
    <edge source="JOR" target="BRA">
      <data key="d0">101936</data>
    </edge>
    <edge source="JOR" target="CHN">
      <data key="d0">63470</data>
    </edge>
    <edge source="JOR" target="ETH">
      <data key="d0">15000</data>
    </edge>
    <edge source="JOR" target="FRA">
      <data key="d0">21157</data>
    </edge>
    <edge source="JOR" target="PSE">
      <data key="d0">315966</data>
    </edge>
    <edge source="JOR" target="DEU">
      <data key="d0">35055</data>
    </edge>
    <edge source="JOR" target="ISR">
      <data key="d0">557658</data>
    </edge>
    <edge source="JOR" target="ITA">
      <data key="d0">13884</data>
    </edge>
    <edge source="JOR" target="JAM">
      <data key="d0">21916</data>
    </edge>
    <edge source="JOR" target="JPN">
      <data key="d0">35261</data>
    </edge>
    <edge source="JOR" target="LBN">
      <data key="d0">1733518</data>
    </edge>
    <edge source="JOR" target="OMN">
      <data key="d0">207961</data>
    </edge>
    <edge source="JOR" target="NLD">
      <data key="d0">159105</data>
    </edge>
    <edge source="JOR" target="PER">
      <data key="d0">307929</data>
    </edge>
    <edge source="JOR" target="ROU">
      <data key="d0">15500</data>
    </edge>
    <edge source="JOR" target="RUS">
      <data key="d0">10340</data>
    </edge>
    <edge source="JOR" target="SAU">
      <data key="d0">2718736</data>
    </edge>
    <edge source="JOR" target="ZAF">
      <data key="d0">11284</data>
    </edge>
    <edge source="JOR" target="ESP">
      <data key="d0">70349</data>
    </edge>
    <edge source="JOR" target="ARE">
      <data key="d0">199231</data>
    </edge>
    <edge source="JOR" target="TUR">
      <data key="d0">92962</data>
    </edge>
    <edge source="JOR" target="EGY">
      <data key="d0">695604</data>
    </edge>
    <edge source="JOR" target="GBR">
      <data key="d0">28209</data>
    </edge>
    <edge source="JOR" target="USA">
      <data key="d0">34257</data>
    </edge>
    <edge source="KOR" target="DZA">
      <data key="d0">13456</data>
    </edge>
    <edge source="KOR" target="ARG">
      <data key="d0">485329</data>
    </edge>
    <edge source="KOR" target="AUS">
      <data key="d0">6677722</data>
    </edge>
    <edge source="KOR" target="AUT">
      <data key="d0">256717</data>
    </edge>
    <edge source="KOR" target="BEL">
      <data key="d0">3197296</data>
    </edge>
    <edge source="KOR" target="BOL">
      <data key="d0">13409</data>
    </edge>
    <edge source="KOR" target="BRA">
      <data key="d0">2846419</data>
    </edge>
    <edge source="KOR" target="BGR">
      <data key="d0">44824</data>
    </edge>
    <edge source="KOR" target="KHM">
      <data key="d0">39913</data>
    </edge>
    <edge source="KOR" target="CMR">
      <data key="d0">24652</data>
    </edge>
    <edge source="KOR" target="CAN">
      <data key="d0">2869053</data>
    </edge>
    <edge source="KOR" target="LKA">
      <data key="d0">1495135</data>
    </edge>
    <edge source="KOR" target="CHL">
      <data key="d0">684977</data>
    </edge>
    <edge source="KOR" target="CHN">
      <data key="d0">161437620</data>
    </edge>
    <edge source="KOR" target="COL">
      <data key="d0">214994</data>
    </edge>
    <edge source="KOR" target="CRI">
      <data key="d0">44950</data>
    </edge>
    <edge source="KOR" target="HRV">
      <data key="d0">59179</data>
    </edge>
    <edge source="KOR" target="CZE">
      <data key="d0">35764</data>
    </edge>
    <edge source="KOR" target="DNK">
      <data key="d0">429740</data>
    </edge>
    <edge source="KOR" target="ECU">
      <data key="d0">147890</data>
    </edge>
    <edge source="KOR" target="ETH">
      <data key="d0">26478</data>
    </edge>
    <edge source="KOR" target="FIN">
      <data key="d0">605638</data>
    </edge>
    <edge source="KOR" target="FRA">
      <data key="d0">3747134</data>
    </edge>
    <edge source="KOR" target="DEU">
      <data key="d0">14205356</data>
    </edge>
    <edge source="KOR" target="GHA">
      <data key="d0">113016</data>
    </edge>
    <edge source="KOR" target="GRC">
      <data key="d0">200266</data>
    </edge>
    <edge source="KOR" target="GTM">
      <data key="d0">160990</data>
    </edge>
    <edge source="KOR" target="HKG">
      <data key="d0">21841550</data>
    </edge>
    <edge source="KOR" target="HUN">
      <data key="d0">205701</data>
    </edge>
    <edge source="KOR" target="IDN">
      <data key="d0">33118845</data>
    </edge>
    <edge source="KOR" target="IRL">
      <data key="d0">42235</data>
    </edge>
    <edge source="KOR" target="ISR">
      <data key="d0">569623</data>
    </edge>
    <edge source="KOR" target="ITA">
      <data key="d0">3810727</data>
    </edge>
    <edge source="KOR" target="CIV">
      <data key="d0">130135</data>
    </edge>
    <edge source="KOR" target="JAM">
      <data key="d0">10718</data>
    </edge>
    <edge source="KOR" target="JPN">
      <data key="d0">109173594</data>
    </edge>
    <edge source="KOR" target="KAZ">
      <data key="d0">231918</data>
    </edge>
    <edge source="KOR" target="JOR">
      <data key="d0">137580</data>
    </edge>
    <edge source="KOR" target="LBN">
      <data key="d0">33989</data>
    </edge>
    <edge source="KOR" target="LVA">
      <data key="d0">61918</data>
    </edge>
    <edge source="KOR" target="LTU">
      <data key="d0">77694</data>
    </edge>
    <edge source="KOR" target="MYS">
      <data key="d0">11661491</data>
    </edge>
    <edge source="KOR" target="MEX">
      <data key="d0">21576536</data>
    </edge>
    <edge source="KOR" target="MAR">
      <data key="d0">59941</data>
    </edge>
    <edge source="KOR" target="OMN">
      <data key="d0">48792</data>
    </edge>
    <edge source="KOR" target="NLD">
      <data key="d0">7196410</data>
    </edge>
    <edge source="KOR" target="NZL">
      <data key="d0">3863221</data>
    </edge>
    <edge source="KOR" target="NER">
      <data key="d0">126366</data>
    </edge>
    <edge source="KOR" target="NOR">
      <data key="d0">1262382</data>
    </edge>
    <edge source="KOR" target="PAK">
      <data key="d0">3695742</data>
    </edge>
    <edge source="KOR" target="PAN">
      <data key="d0">78636</data>
    </edge>
    <edge source="KOR" target="PRY">
      <data key="d0">11040</data>
    </edge>
    <edge source="KOR" target="PER">
      <data key="d0">152624</data>
    </edge>
    <edge source="KOR" target="PHL">
      <data key="d0">20119586</data>
    </edge>
    <edge source="KOR" target="POL">
      <data key="d0">1542185</data>
    </edge>
    <edge source="KOR" target="PRT">
      <data key="d0">160040</data>
    </edge>
    <edge source="KOR" target="ROU">
      <data key="d0">110253</data>
    </edge>
    <edge source="KOR" target="RUS">
      <data key="d0">2452191</data>
    </edge>
    <edge source="KOR" target="SAU">
      <data key="d0">3112801</data>
    </edge>
    <edge source="KOR" target="IND">
      <data key="d0">5197654</data>
    </edge>
    <edge source="KOR" target="SGP">
      <data key="d0">23333367</data>
    </edge>
    <edge source="KOR" target="VNM">
      <data key="d0">30146280</data>
    </edge>
    <edge source="KOR" target="SVN">
      <data key="d0">57841</data>
    </edge>
    <edge source="KOR" target="ZAF">
      <data key="d0">2246144</data>
    </edge>
    <edge source="KOR" target="ZWE">
      <data key="d0">36333</data>
    </edge>
    <edge source="KOR" target="ESP">
      <data key="d0">779789</data>
    </edge>
    <edge source="KOR" target="SWE">
      <data key="d0">125817</data>
    </edge>
    <edge source="KOR" target="CHE">
      <data key="d0">235488</data>
    </edge>
    <edge source="KOR" target="THA">
      <data key="d0">25087919</data>
    </edge>
    <edge source="KOR" target="TGO">
      <data key="d0">50420</data>
    </edge>
    <edge source="KOR" target="ARE">
      <data key="d0">1269695</data>
    </edge>
    <edge source="KOR" target="TUR">
      <data key="d0">831805</data>
    </edge>
    <edge source="KOR" target="UKR">
      <data key="d0">70387</data>
    </edge>
    <edge source="KOR" target="EGY">
      <data key="d0">1706115</data>
    </edge>
    <edge source="KOR" target="GBR">
      <data key="d0">19362396</data>
    </edge>
    <edge source="KOR" target="TZA">
      <data key="d0">222990</data>
    </edge>
    <edge source="KOR" target="USA">
      <data key="d0">114335076</data>
    </edge>
    <edge source="KOR" target="URY">
      <data key="d0">47687</data>
    </edge>
    <edge source="KOR" target="SRB">
      <data key="d0">35003</data>
    </edge>
    <edge source="LBN" target="FRA">
      <data key="d0">37640</data>
    </edge>
    <edge source="LBN" target="DEU">
      <data key="d0">25794</data>
    </edge>
    <edge source="LBN" target="JOR">
      <data key="d0">226536</data>
    </edge>
    <edge source="LBN" target="OMN">
      <data key="d0">179692</data>
    </edge>
    <edge source="LBN" target="PHL">
      <data key="d0">28912</data>
    </edge>
    <edge source="LBN" target="SAU">
      <data key="d0">1668199</data>
    </edge>
    <edge source="LBN" target="SEN">
      <data key="d0">65739</data>
    </edge>
    <edge source="LBN" target="ARE">
      <data key="d0">82466</data>
    </edge>
    <edge source="LBN" target="TUN">
      <data key="d0">17905</data>
    </edge>
    <edge source="LBN" target="TUR">
      <data key="d0">22015</data>
    </edge>
    <edge source="LBN" target="EGY">
      <data key="d0">298265</data>
    </edge>
    <edge source="MYS" target="DZA">
      <data key="d0">48772</data>
    </edge>
    <edge source="MYS" target="ARG">
      <data key="d0">754377</data>
    </edge>
    <edge source="MYS" target="AUS">
      <data key="d0">12043205</data>
    </edge>
    <edge source="MYS" target="AUT">
      <data key="d0">1107853</data>
    </edge>
    <edge source="MYS" target="BEL">
      <data key="d0">2493789</data>
    </edge>
    <edge source="MYS" target="BRA">
      <data key="d0">990162</data>
    </edge>
    <edge source="MYS" target="KHM">
      <data key="d0">235397</data>
    </edge>
    <edge source="MYS" target="CMR">
      <data key="d0">73992</data>
    </edge>
    <edge source="MYS" target="CAN">
      <data key="d0">1040947</data>
    </edge>
    <edge source="MYS" target="LKA">
      <data key="d0">2116792</data>
    </edge>
    <edge source="MYS" target="CHL">
      <data key="d0">62532</data>
    </edge>
    <edge source="MYS" target="CHN">
      <data key="d0">20235274</data>
    </edge>
    <edge source="MYS" target="COL">
      <data key="d0">423256</data>
    </edge>
    <edge source="MYS" target="CRI">
      <data key="d0">82772</data>
    </edge>
    <edge source="MYS" target="CZE">
      <data key="d0">30853</data>
    </edge>
    <edge source="MYS" target="DNK">
      <data key="d0">1488891</data>
    </edge>
    <edge source="MYS" target="ECU">
      <data key="d0">133694</data>
    </edge>
    <edge source="MYS" target="FIN">
      <data key="d0">74187</data>
    </edge>
    <edge source="MYS" target="FRA">
      <data key="d0">1295809</data>
    </edge>
    <edge source="MYS" target="DEU">
      <data key="d0">19715218</data>
    </edge>
    <edge source="MYS" target="GHA">
      <data key="d0">27660</data>
    </edge>
    <edge source="MYS" target="GRC">
      <data key="d0">368041</data>
    </edge>
    <edge source="MYS" target="GTM">
      <data key="d0">30224</data>
    </edge>
    <edge source="MYS" target="HND">
      <data key="d0">25795</data>
    </edge>
    <edge source="MYS" target="HKG">
      <data key="d0">8908391</data>
    </edge>
    <edge source="MYS" target="HUN">
      <data key="d0">67513</data>
    </edge>
    <edge source="MYS" target="IDN">
      <data key="d0">14953806</data>
    </edge>
    <edge source="MYS" target="IRL">
      <data key="d0">965549</data>
    </edge>
    <edge source="MYS" target="ITA">
      <data key="d0">13685162</data>
    </edge>
    <edge source="MYS" target="CIV">
      <data key="d0">14421</data>
    </edge>
    <edge source="MYS" target="JPN">
      <data key="d0">71779705</data>
    </edge>
    <edge source="MYS" target="JOR">
      <data key="d0">142219</data>
    </edge>
    <edge source="MYS" target="KOR">
      <data key="d0">65704879</data>
    </edge>
    <edge source="MYS" target="LBN">
      <data key="d0">276458</data>
    </edge>
    <edge source="MYS" target="LVA">
      <data key="d0">40354</data>
    </edge>
    <edge source="MYS" target="LTU">
      <data key="d0">11305</data>
    </edge>
    <edge source="MYS" target="MDG">
      <data key="d0">46185</data>
    </edge>
    <edge source="MYS" target="MUS">
      <data key="d0">302313</data>
    </edge>
    <edge source="MYS" target="MEX">
      <data key="d0">156770</data>
    </edge>
    <edge source="MYS" target="MAR">
      <data key="d0">13834</data>
    </edge>
    <edge source="MYS" target="OMN">
      <data key="d0">62328</data>
    </edge>
    <edge source="MYS" target="NLD">
      <data key="d0">85062031</data>
    </edge>
    <edge source="MYS" target="NZL">
      <data key="d0">964714</data>
    </edge>
    <edge source="MYS" target="NIC">
      <data key="d0">33847</data>
    </edge>
    <edge source="MYS" target="NOR">
      <data key="d0">75239</data>
    </edge>
    <edge source="MYS" target="PAK">
      <data key="d0">2176953</data>
    </edge>
    <edge source="MYS" target="PAN">
      <data key="d0">136799</data>
    </edge>
    <edge source="MYS" target="PER">
      <data key="d0">95726</data>
    </edge>
    <edge source="MYS" target="PHL">
      <data key="d0">7323763</data>
    </edge>
    <edge source="MYS" target="POL">
      <data key="d0">346977</data>
    </edge>
    <edge source="MYS" target="PRT">
      <data key="d0">151114</data>
    </edge>
    <edge source="MYS" target="RUS">
      <data key="d0">409957</data>
    </edge>
    <edge source="MYS" target="SAU">
      <data key="d0">1684430</data>
    </edge>
    <edge source="MYS" target="IND">
      <data key="d0">5711443</data>
    </edge>
    <edge source="MYS" target="SGP">
      <data key="d0">65863986</data>
    </edge>
    <edge source="MYS" target="VNM">
      <data key="d0">9455600</data>
    </edge>
    <edge source="MYS" target="ZAF">
      <data key="d0">2038206</data>
    </edge>
    <edge source="MYS" target="ZWE">
      <data key="d0">12241</data>
    </edge>
    <edge source="MYS" target="ESP">
      <data key="d0">1967579</data>
    </edge>
    <edge source="MYS" target="SWE">
      <data key="d0">912680</data>
    </edge>
    <edge source="MYS" target="CHE">
      <data key="d0">232676</data>
    </edge>
    <edge source="MYS" target="THA">
      <data key="d0">40009633</data>
    </edge>
    <edge source="MYS" target="TGO">
      <data key="d0">10000</data>
    </edge>
    <edge source="MYS" target="ARE">
      <data key="d0">1394153</data>
    </edge>
    <edge source="MYS" target="TUN">
      <data key="d0">55254</data>
    </edge>
    <edge source="MYS" target="TUR">
      <data key="d0">656935</data>
    </edge>
    <edge source="MYS" target="MKD">
      <data key="d0">66295</data>
    </edge>
    <edge source="MYS" target="EGY">
      <data key="d0">562610</data>
    </edge>
    <edge source="MYS" target="GBR">
      <data key="d0">5692768</data>
    </edge>
    <edge source="MYS" target="TZA">
      <data key="d0">23797</data>
    </edge>
    <edge source="MYS" target="USA">
      <data key="d0">85168119</data>
    </edge>
    <edge source="MYS" target="URY">
      <data key="d0">59859</data>
    </edge>
    <edge source="MYS" target="SRB">
      <data key="d0">20108</data>
    </edge>
    <edge source="MEX" target="ARG">
      <data key="d0">3676445</data>
    </edge>
    <edge source="MEX" target="AUS">
      <data key="d0">5551103</data>
    </edge>
    <edge source="MEX" target="AUT">
      <data key="d0">23510</data>
    </edge>
    <edge source="MEX" target="BEL">
      <data key="d0">2713075</data>
    </edge>
    <edge source="MEX" target="BOL">
      <data key="d0">324887</data>
    </edge>
    <edge source="MEX" target="BRA">
      <data key="d0">12688502</data>
    </edge>
    <edge source="MEX" target="CAN">
      <data key="d0">5920862</data>
    </edge>
    <edge source="MEX" target="CHL">
      <data key="d0">7205647</data>
    </edge>
    <edge source="MEX" target="CHN">
      <data key="d0">94804</data>
    </edge>
    <edge source="MEX" target="COL">
      <data key="d0">11801868</data>
    </edge>
    <edge source="MEX" target="CRI">
      <data key="d0">8438250</data>
    </edge>
    <edge source="MEX" target="CZE">
      <data key="d0">39899</data>
    </edge>
    <edge source="MEX" target="DNK">
      <data key="d0">862505</data>
    </edge>
    <edge source="MEX" target="ECU">
      <data key="d0">1925324</data>
    </edge>
    <edge source="MEX" target="SLV">
      <data key="d0">6259067</data>
    </edge>
    <edge source="MEX" target="FRA">
      <data key="d0">6015932</data>
    </edge>
    <edge source="MEX" target="DEU">
      <data key="d0">5698906</data>
    </edge>
    <edge source="MEX" target="GRC">
      <data key="d0">223415</data>
    </edge>
    <edge source="MEX" target="GTM">
      <data key="d0">12547999</data>
    </edge>
    <edge source="MEX" target="HND">
      <data key="d0">3267085</data>
    </edge>
    <edge source="MEX" target="HKG">
      <data key="d0">813096</data>
    </edge>
    <edge source="MEX" target="HUN">
      <data key="d0">62730</data>
    </edge>
    <edge source="MEX" target="IDN">
      <data key="d0">168558</data>
    </edge>
    <edge source="MEX" target="ISR">
      <data key="d0">77561</data>
    </edge>
    <edge source="MEX" target="ITA">
      <data key="d0">1104270</data>
    </edge>
    <edge source="MEX" target="JAM">
      <data key="d0">362182</data>
    </edge>
    <edge source="MEX" target="JPN">
      <data key="d0">4707351</data>
    </edge>
    <edge source="MEX" target="KOR">
      <data key="d0">570315</data>
    </edge>
    <edge source="MEX" target="LBN">
      <data key="d0">10500</data>
    </edge>
    <edge source="MEX" target="MYS">
      <data key="d0">6329976</data>
    </edge>
    <edge source="MEX" target="OMN">
      <data key="d0">25041</data>
    </edge>
    <edge source="MEX" target="NLD">
      <data key="d0">2476902</data>
    </edge>
    <edge source="MEX" target="NZL">
      <data key="d0">134279</data>
    </edge>
    <edge source="MEX" target="NIC">
      <data key="d0">1523452</data>
    </edge>
    <edge source="MEX" target="PAN">
      <data key="d0">3229877</data>
    </edge>
    <edge source="MEX" target="PRY">
      <data key="d0">131228</data>
    </edge>
    <edge source="MEX" target="PER">
      <data key="d0">2793994</data>
    </edge>
    <edge source="MEX" target="PHL">
      <data key="d0">346755</data>
    </edge>
    <edge source="MEX" target="PRT">
      <data key="d0">151369</data>
    </edge>
    <edge source="MEX" target="IND">
      <data key="d0">155269</data>
    </edge>
    <edge source="MEX" target="SGP">
      <data key="d0">4383642</data>
    </edge>
    <edge source="MEX" target="ZAF">
      <data key="d0">242865</data>
    </edge>
    <edge source="MEX" target="ESP">
      <data key="d0">2960360</data>
    </edge>
    <edge source="MEX" target="SWE">
      <data key="d0">34939</data>
    </edge>
    <edge source="MEX" target="CHE">
      <data key="d0">502057</data>
    </edge>
    <edge source="MEX" target="THA">
      <data key="d0">195890</data>
    </edge>
    <edge source="MEX" target="ARE">
      <data key="d0">138343</data>
    </edge>
    <edge source="MEX" target="TUR">
      <data key="d0">106795</data>
    </edge>
    <edge source="MEX" target="UKR">
      <data key="d0">18719</data>
    </edge>
    <edge source="MEX" target="GBR">
      <data key="d0">1743028</data>
    </edge>
    <edge source="MEX" target="USA">
      <data key="d0">252413418</data>
    </edge>
    <edge source="MEX" target="URY">
      <data key="d0">323252</data>
    </edge>
    <edge source="NLD" target="ALB">
      <data key="d0">60754</data>
    </edge>
    <edge source="NLD" target="DZA">
      <data key="d0">3443641</data>
    </edge>
    <edge source="NLD" target="AZE">
      <data key="d0">89290</data>
    </edge>
    <edge source="NLD" target="ARG">
      <data key="d0">9083628</data>
    </edge>
    <edge source="NLD" target="AUS">
      <data key="d0">17877295</data>
    </edge>
    <edge source="NLD" target="AUT">
      <data key="d0">26169281</data>
    </edge>
    <edge source="NLD" target="ARM">
      <data key="d0">78244</data>
    </edge>
    <edge source="NLD" target="BEL">
      <data key="d0">232479394</data>
    </edge>
    <edge source="NLD" target="BOL">
      <data key="d0">150964</data>
    </edge>
    <edge source="NLD" target="BWA">
      <data key="d0">33138</data>
    </edge>
    <edge source="NLD" target="BRA">
      <data key="d0">15079854</data>
    </edge>
    <edge source="NLD" target="BGR">
      <data key="d0">4326414</data>
    </edge>
    <edge source="NLD" target="BDI">
      <data key="d0">179500</data>
    </edge>
    <edge source="NLD" target="BLR">
      <data key="d0">2192663</data>
    </edge>
    <edge source="NLD" target="KHM">
      <data key="d0">80085</data>
    </edge>
    <edge source="NLD" target="CMR">
      <data key="d0">1143278</data>
    </edge>
    <edge source="NLD" target="CAN">
      <data key="d0">7844617</data>
    </edge>
    <edge source="NLD" target="CAF">
      <data key="d0">40503</data>
    </edge>
    <edge source="NLD" target="LKA">
      <data key="d0">1071478</data>
    </edge>
    <edge source="NLD" target="CHL">
      <data key="d0">5072030</data>
    </edge>
    <edge source="NLD" target="CHN">
      <data key="d0">57486075</data>
    </edge>
    <edge source="NLD" target="COL">
      <data key="d0">4232522</data>
    </edge>
    <edge source="NLD" target="CRI">
      <data key="d0">1605376</data>
    </edge>
    <edge source="NLD" target="HRV">
      <data key="d0">2593087</data>
    </edge>
    <edge source="NLD" target="CZE">
      <data key="d0">16886822</data>
    </edge>
    <edge source="NLD" target="BEN">
      <data key="d0">182262</data>
    </edge>
    <edge source="NLD" target="DNK">
      <data key="d0">35898190</data>
    </edge>
    <edge source="NLD" target="ECU">
      <data key="d0">849634</data>
    </edge>
    <edge source="NLD" target="SLV">
      <data key="d0">96654</data>
    </edge>
    <edge source="NLD" target="ETH">
      <data key="d0">1436001</data>
    </edge>
    <edge source="NLD" target="EST">
      <data key="d0">2454089</data>
    </edge>
    <edge source="NLD" target="FIN">
      <data key="d0">33937496</data>
    </edge>
    <edge source="NLD" target="FRA">
      <data key="d0">274107781</data>
    </edge>
    <edge source="NLD" target="GEO">
      <data key="d0">162010</data>
    </edge>
    <edge source="NLD" target="GMB">
      <data key="d0">378331</data>
    </edge>
    <edge source="NLD" target="DEU">
      <data key="d0">512541058</data>
    </edge>
    <edge source="NLD" target="GHA">
      <data key="d0">1533576</data>
    </edge>
    <edge source="NLD" target="GRC">
      <data key="d0">25071109</data>
    </edge>
    <edge source="NLD" target="GTM">
      <data key="d0">807290</data>
    </edge>
    <edge source="NLD" target="HND">
      <data key="d0">71800</data>
    </edge>
    <edge source="NLD" target="HKG">
      <data key="d0">4275786</data>
    </edge>
    <edge source="NLD" target="HUN">
      <data key="d0">12166428</data>
    </edge>
    <edge source="NLD" target="IDN">
      <data key="d0">22274588</data>
    </edge>
    <edge source="NLD" target="IRL">
      <data key="d0">19063837</data>
    </edge>
    <edge source="NLD" target="ISR">
      <data key="d0">13217655</data>
    </edge>
    <edge source="NLD" target="ITA">
      <data key="d0">293498400</data>
    </edge>
    <edge source="NLD" target="CIV">
      <data key="d0">2130068</data>
    </edge>
    <edge source="NLD" target="JAM">
      <data key="d0">305611</data>
    </edge>
    <edge source="NLD" target="JPN">
      <data key="d0">33809544</data>
    </edge>
    <edge source="NLD" target="KAZ">
      <data key="d0">3301882</data>
    </edge>
    <edge source="NLD" target="JOR">
      <data key="d0">1118424</data>
    </edge>
    <edge source="NLD" target="KOR">
      <data key="d0">37127996</data>
    </edge>
    <edge source="NLD" target="KGZ">
      <data key="d0">55231</data>
    </edge>
    <edge source="NLD" target="LBN">
      <data key="d0">1398260</data>
    </edge>
    <edge source="NLD" target="LVA">
      <data key="d0">2993510</data>
    </edge>
    <edge source="NLD" target="LTU">
      <data key="d0">3409582</data>
    </edge>
    <edge source="NLD" target="MDG">
      <data key="d0">146362</data>
    </edge>
    <edge source="NLD" target="MYS">
      <data key="d0">6929626</data>
    </edge>
    <edge source="NLD" target="MRT">
      <data key="d0">70880</data>
    </edge>
    <edge source="NLD" target="MUS">
      <data key="d0">532057</data>
    </edge>
    <edge source="NLD" target="MEX">
      <data key="d0">13132047</data>
    </edge>
    <edge source="NLD" target="MDA">
      <data key="d0">128872</data>
    </edge>
    <edge source="NLD" target="MAR">
      <data key="d0">5041653</data>
    </edge>
    <edge source="NLD" target="MOZ">
      <data key="d0">117826</data>
    </edge>
    <edge source="NLD" target="OMN">
      <data key="d0">1953330</data>
    </edge>
    <edge source="NLD" target="NZL">
      <data key="d0">3008238</data>
    </edge>
    <edge source="NLD" target="NER">
      <data key="d0">1815253</data>
    </edge>
    <edge source="NLD" target="NOR">
      <data key="d0">17764072</data>
    </edge>
    <edge source="NLD" target="PAK">
      <data key="d0">7029962</data>
    </edge>
    <edge source="NLD" target="PAN">
      <data key="d0">1575919</data>
    </edge>
    <edge source="NLD" target="PRY">
      <data key="d0">259585</data>
    </edge>
    <edge source="NLD" target="PER">
      <data key="d0">2605054</data>
    </edge>
    <edge source="NLD" target="PHL">
      <data key="d0">4763658</data>
    </edge>
    <edge source="NLD" target="POL">
      <data key="d0">36133841</data>
    </edge>
    <edge source="NLD" target="PRT">
      <data key="d0">15443457</data>
    </edge>
    <edge source="NLD" target="ROU">
      <data key="d0">8408892</data>
    </edge>
    <edge source="NLD" target="RUS">
      <data key="d0">44078794</data>
    </edge>
    <edge source="NLD" target="SAU">
      <data key="d0">18576885</data>
    </edge>
    <edge source="NLD" target="SEN">
      <data key="d0">590970</data>
    </edge>
    <edge source="NLD" target="IND">
      <data key="d0">21441524</data>
    </edge>
    <edge source="NLD" target="SGP">
      <data key="d0">23877203</data>
    </edge>
    <edge source="NLD" target="SVK">
      <data key="d0">7471809</data>
    </edge>
    <edge source="NLD" target="VNM">
      <data key="d0">2172412</data>
    </edge>
    <edge source="NLD" target="SVN">
      <data key="d0">6538408</data>
    </edge>
    <edge source="NLD" target="ZAF">
      <data key="d0">30167993</data>
    </edge>
    <edge source="NLD" target="ZWE">
      <data key="d0">856078</data>
    </edge>
    <edge source="NLD" target="ESP">
      <data key="d0">111531270</data>
    </edge>
    <edge source="NLD" target="SWE">
      <data key="d0">59908867</data>
    </edge>
    <edge source="NLD" target="CHE">
      <data key="d0">32180235</data>
    </edge>
    <edge source="NLD" target="THA">
      <data key="d0">13961430</data>
    </edge>
    <edge source="NLD" target="TGO">
      <data key="d0">29456</data>
    </edge>
    <edge source="NLD" target="ARE">
      <data key="d0">8525797</data>
    </edge>
    <edge source="NLD" target="TUN">
      <data key="d0">3545818</data>
    </edge>
    <edge source="NLD" target="TUR">
      <data key="d0">38580566</data>
    </edge>
    <edge source="NLD" target="UGA">
      <data key="d0">57072</data>
    </edge>
    <edge source="NLD" target="UKR">
      <data key="d0">5204584</data>
    </edge>
    <edge source="NLD" target="MKD">
      <data key="d0">320339</data>
    </edge>
    <edge source="NLD" target="EGY">
      <data key="d0">11198048</data>
    </edge>
    <edge source="NLD" target="GBR">
      <data key="d0">260595562</data>
    </edge>
    <edge source="NLD" target="TZA">
      <data key="d0">1095411</data>
    </edge>
    <edge source="NLD" target="USA">
      <data key="d0">115086294</data>
    </edge>
    <edge source="NLD" target="BFA">
      <data key="d0">32218</data>
    </edge>
    <edge source="NLD" target="URY">
      <data key="d0">592811</data>
    </edge>
    <edge source="NLD" target="SRB">
      <data key="d0">780596</data>
    </edge>
    <edge source="NZL" target="ARG">
      <data key="d0">1999163</data>
    </edge>
    <edge source="NZL" target="AUS">
      <data key="d0">81708860</data>
    </edge>
    <edge source="NZL" target="BEL">
      <data key="d0">15852</data>
    </edge>
    <edge source="NZL" target="BRA">
      <data key="d0">8188977</data>
    </edge>
    <edge source="NZL" target="CAN">
      <data key="d0">7861995</data>
    </edge>
    <edge source="NZL" target="LKA">
      <data key="d0">44707</data>
    </edge>
    <edge source="NZL" target="CHL">
      <data key="d0">1296978</data>
    </edge>
    <edge source="NZL" target="CHN">
      <data key="d0">12712076</data>
    </edge>
    <edge source="NZL" target="COL">
      <data key="d0">564362</data>
    </edge>
    <edge source="NZL" target="DNK">
      <data key="d0">4897164</data>
    </edge>
    <edge source="NZL" target="ECU">
      <data key="d0">79219</data>
    </edge>
    <edge source="NZL" target="SLV">
      <data key="d0">870060</data>
    </edge>
    <edge source="NZL" target="EST">
      <data key="d0">31727</data>
    </edge>
    <edge source="NZL" target="FRA">
      <data key="d0">1090245</data>
    </edge>
    <edge source="NZL" target="DEU">
      <data key="d0">54713965</data>
    </edge>
    <edge source="NZL" target="HKG">
      <data key="d0">2112168</data>
    </edge>
    <edge source="NZL" target="HUN">
      <data key="d0">12203</data>
    </edge>
    <edge source="NZL" target="IDN">
      <data key="d0">2151402</data>
    </edge>
    <edge source="NZL" target="IRL">
      <data key="d0">248880</data>
    </edge>
    <edge source="NZL" target="ITA">
      <data key="d0">19048122</data>
    </edge>
    <edge source="NZL" target="JAM">
      <data key="d0">182719</data>
    </edge>
    <edge source="NZL" target="JPN">
      <data key="d0">69266958</data>
    </edge>
    <edge source="NZL" target="JOR">
      <data key="d0">41108</data>
    </edge>
    <edge source="NZL" target="KOR">
      <data key="d0">18986402</data>
    </edge>
    <edge source="NZL" target="LVA">
      <data key="d0">138765</data>
    </edge>
    <edge source="NZL" target="LTU">
      <data key="d0">42996</data>
    </edge>
    <edge source="NZL" target="MYS">
      <data key="d0">1505003</data>
    </edge>
    <edge source="NZL" target="MUS">
      <data key="d0">32894</data>
    </edge>
    <edge source="NZL" target="MEX">
      <data key="d0">23017785</data>
    </edge>
    <edge source="NZL" target="MAR">
      <data key="d0">880014</data>
    </edge>
    <edge source="NZL" target="NLD">
      <data key="d0">2326547</data>
    </edge>
    <edge source="NZL" target="NOR">
      <data key="d0">35183</data>
    </edge>
    <edge source="NZL" target="PAK">
      <data key="d0">226172</data>
    </edge>
    <edge source="NZL" target="PAN">
      <data key="d0">29349</data>
    </edge>
    <edge source="NZL" target="PER">
      <data key="d0">711249</data>
    </edge>
    <edge source="NZL" target="PHL">
      <data key="d0">5266303</data>
    </edge>
    <edge source="NZL" target="PRT">
      <data key="d0">19090</data>
    </edge>
    <edge source="NZL" target="SAU">
      <data key="d0">3537104</data>
    </edge>
    <edge source="NZL" target="IND">
      <data key="d0">342638</data>
    </edge>
    <edge source="NZL" target="SGP">
      <data key="d0">3961161</data>
    </edge>
    <edge source="NZL" target="VNM">
      <data key="d0">10321</data>
    </edge>
    <edge source="NZL" target="ZAF">
      <data key="d0">5163419</data>
    </edge>
    <edge source="NZL" target="ESP">
      <data key="d0">66379</data>
    </edge>
    <edge source="NZL" target="CHE">
      <data key="d0">107395</data>
    </edge>
    <edge source="NZL" target="THA">
      <data key="d0">2206884</data>
    </edge>
    <edge source="NZL" target="ARE">
      <data key="d0">1049826</data>
    </edge>
    <edge source="NZL" target="EGY">
      <data key="d0">562517</data>
    </edge>
    <edge source="NZL" target="GBR">
      <data key="d0">12729159</data>
    </edge>
    <edge source="NZL" target="USA">
      <data key="d0">264074649</data>
    </edge>
    <edge source="PAK" target="AUS">
      <data key="d0">1371069</data>
    </edge>
    <edge source="PAK" target="BEL">
      <data key="d0">47091</data>
    </edge>
    <edge source="PAK" target="LKA">
      <data key="d0">49083</data>
    </edge>
    <edge source="PAK" target="CHN">
      <data key="d0">258853</data>
    </edge>
    <edge source="PAK" target="DEU">
      <data key="d0">500817</data>
    </edge>
    <edge source="PAK" target="ITA">
      <data key="d0">2358603</data>
    </edge>
    <edge source="PAK" target="JPN">
      <data key="d0">340358</data>
    </edge>
    <edge source="PAK" target="KOR">
      <data key="d0">50728</data>
    </edge>
    <edge source="PAK" target="MYS">
      <data key="d0">367916</data>
    </edge>
    <edge source="PAK" target="NLD">
      <data key="d0">89655</data>
    </edge>
    <edge source="PAK" target="SAU">
      <data key="d0">98330</data>
    </edge>
    <edge source="PAK" target="IND">
      <data key="d0">45092</data>
    </edge>
    <edge source="PAK" target="SGP">
      <data key="d0">10035</data>
    </edge>
    <edge source="PAK" target="ESP">
      <data key="d0">113771</data>
    </edge>
    <edge source="PAK" target="ARE">
      <data key="d0">876624</data>
    </edge>
    <edge source="PAK" target="GBR">
      <data key="d0">156272</data>
    </edge>
    <edge source="PAK" target="USA">
      <data key="d0">1437102</data>
    </edge>
    <edge source="PAN" target="ARG">
      <data key="d0">84961</data>
    </edge>
    <edge source="PAN" target="CRI">
      <data key="d0">16675</data>
    </edge>
    <edge source="PAN" target="SLV">
      <data key="d0">114025</data>
    </edge>
    <edge source="PAN" target="GTM">
      <data key="d0">91909</data>
    </edge>
    <edge source="PRY" target="ARG">
      <data key="d0">178382</data>
    </edge>
    <edge source="PRY" target="BOL">
      <data key="d0">674598</data>
    </edge>
    <edge source="PRY" target="BRA">
      <data key="d0">1222671</data>
    </edge>
    <edge source="PRY" target="CHL">
      <data key="d0">34719</data>
    </edge>
    <edge source="PRY" target="ESP">
      <data key="d0">462352</data>
    </edge>
    <edge source="PRY" target="USA">
      <data key="d0">15000</data>
    </edge>
    <edge source="PRY" target="URY">
      <data key="d0">255402</data>
    </edge>
    <edge source="PER" target="ARG">
      <data key="d0">525471</data>
    </edge>
    <edge source="PER" target="AUS">
      <data key="d0">137483</data>
    </edge>
    <edge source="PER" target="AUT">
      <data key="d0">28328</data>
    </edge>
    <edge source="PER" target="BEL">
      <data key="d0">53800</data>
    </edge>
    <edge source="PER" target="BOL">
      <data key="d0">2633754</data>
    </edge>
    <edge source="PER" target="BRA">
      <data key="d0">325160</data>
    </edge>
    <edge source="PER" target="CAN">
      <data key="d0">48199</data>
    </edge>
    <edge source="PER" target="LKA">
      <data key="d0">47720</data>
    </edge>
    <edge source="PER" target="CHL">
      <data key="d0">1495025</data>
    </edge>
    <edge source="PER" target="COL">
      <data key="d0">1819595</data>
    </edge>
    <edge source="PER" target="ECU">
      <data key="d0">4342667</data>
    </edge>
    <edge source="PER" target="SLV">
      <data key="d0">70891</data>
    </edge>
    <edge source="PER" target="DEU">
      <data key="d0">68005</data>
    </edge>
    <edge source="PER" target="GRC">
      <data key="d0">67729</data>
    </edge>
    <edge source="PER" target="GTM">
      <data key="d0">99360</data>
    </edge>
    <edge source="PER" target="HND">
      <data key="d0">313667</data>
    </edge>
    <edge source="PER" target="HUN">
      <data key="d0">123651</data>
    </edge>
    <edge source="PER" target="IDN">
      <data key="d0">26000</data>
    </edge>
    <edge source="PER" target="ISR">
      <data key="d0">38800</data>
    </edge>
    <edge source="PER" target="ITA">
      <data key="d0">462055</data>
    </edge>
    <edge source="PER" target="MYS">
      <data key="d0">27055</data>
    </edge>
    <edge source="PER" target="MEX">
      <data key="d0">195712</data>
    </edge>
    <edge source="PER" target="NIC">
      <data key="d0">49156</data>
    </edge>
    <edge source="PER" target="PAN">
      <data key="d0">77000</data>
    </edge>
    <edge source="PER" target="ZAF">
      <data key="d0">790291</data>
    </edge>
    <edge source="PER" target="ESP">
      <data key="d0">114510</data>
    </edge>
    <edge source="PER" target="THA">
      <data key="d0">173305</data>
    </edge>
    <edge source="PER" target="TUR">
      <data key="d0">106785</data>
    </edge>
    <edge source="PER" target="EGY">
      <data key="d0">254000</data>
    </edge>
    <edge source="PER" target="GBR">
      <data key="d0">101949</data>
    </edge>
    <edge source="PER" target="USA">
      <data key="d0">1172281</data>
    </edge>
    <edge source="PER" target="URY">
      <data key="d0">106923</data>
    </edge>
    <edge source="PHL" target="AUS">
      <data key="d0">2057520</data>
    </edge>
    <edge source="PHL" target="BEL">
      <data key="d0">364167</data>
    </edge>
    <edge source="PHL" target="BRA">
      <data key="d0">164331</data>
    </edge>
    <edge source="PHL" target="CAN">
      <data key="d0">251157</data>
    </edge>
    <edge source="PHL" target="LKA">
      <data key="d0">120372</data>
    </edge>
    <edge source="PHL" target="CHL">
      <data key="d0">154659</data>
    </edge>
    <edge source="PHL" target="CHN">
      <data key="d0">1634726</data>
    </edge>
    <edge source="PHL" target="FRA">
      <data key="d0">1973011</data>
    </edge>
    <edge source="PHL" target="DEU">
      <data key="d0">335397</data>
    </edge>
    <edge source="PHL" target="GHA">
      <data key="d0">43259</data>
    </edge>
    <edge source="PHL" target="GRC">
      <data key="d0">475564</data>
    </edge>
    <edge source="PHL" target="HKG">
      <data key="d0">2122711</data>
    </edge>
    <edge source="PHL" target="IDN">
      <data key="d0">3674743</data>
    </edge>
    <edge source="PHL" target="ISR">
      <data key="d0">15738</data>
    </edge>
    <edge source="PHL" target="ITA">
      <data key="d0">84006</data>
    </edge>
    <edge source="PHL" target="CIV">
      <data key="d0">117561</data>
    </edge>
    <edge source="PHL" target="JPN">
      <data key="d0">13928187</data>
    </edge>
    <edge source="PHL" target="KOR">
      <data key="d0">1591283</data>
    </edge>
    <edge source="PHL" target="MYS">
      <data key="d0">1072686</data>
    </edge>
    <edge source="PHL" target="MEX">
      <data key="d0">38353</data>
    </edge>
    <edge source="PHL" target="NLD">
      <data key="d0">372684</data>
    </edge>
    <edge source="PHL" target="NZL">
      <data key="d0">26303</data>
    </edge>
    <edge source="PHL" target="PER">
      <data key="d0">140172</data>
    </edge>
    <edge source="PHL" target="RUS">
      <data key="d0">23000</data>
    </edge>
    <edge source="PHL" target="SAU">
      <data key="d0">11356</data>
    </edge>
    <edge source="PHL" target="SEN">
      <data key="d0">30800</data>
    </edge>
    <edge source="PHL" target="IND">
      <data key="d0">85370</data>
    </edge>
    <edge source="PHL" target="SGP">
      <data key="d0">5164571</data>
    </edge>
    <edge source="PHL" target="VNM">
      <data key="d0">2128054</data>
    </edge>
    <edge source="PHL" target="ZAF">
      <data key="d0">661871</data>
    </edge>
    <edge source="PHL" target="SWE">
      <data key="d0">37264</data>
    </edge>
    <edge source="PHL" target="CHE">
      <data key="d0">13938</data>
    </edge>
    <edge source="PHL" target="THA">
      <data key="d0">4984426</data>
    </edge>
    <edge source="PHL" target="ARE">
      <data key="d0">58368</data>
    </edge>
    <edge source="PHL" target="GBR">
      <data key="d0">2936359</data>
    </edge>
    <edge source="PHL" target="USA">
      <data key="d0">9849029</data>
    </edge>
    <edge source="POL" target="DZA">
      <data key="d0">460000</data>
    </edge>
    <edge source="POL" target="ARG">
      <data key="d0">183000</data>
    </edge>
    <edge source="POL" target="AUS">
      <data key="d0">563000</data>
    </edge>
    <edge source="POL" target="AUT">
      <data key="d0">6863000</data>
    </edge>
    <edge source="POL" target="BEL">
      <data key="d0">172000</data>
    </edge>
    <edge source="POL" target="BRA">
      <data key="d0">735000</data>
    </edge>
    <edge source="POL" target="BGR">
      <data key="d0">223000</data>
    </edge>
    <edge source="POL" target="BLR">
      <data key="d0">4620000</data>
    </edge>
    <edge source="POL" target="CAN">
      <data key="d0">344000</data>
    </edge>
    <edge source="POL" target="CHL">
      <data key="d0">59000</data>
    </edge>
    <edge source="POL" target="CHN">
      <data key="d0">112000</data>
    </edge>
    <edge source="POL" target="COL">
      <data key="d0">128000</data>
    </edge>
    <edge source="POL" target="HRV">
      <data key="d0">429000</data>
    </edge>
    <edge source="POL" target="CZE">
      <data key="d0">5458000</data>
    </edge>
    <edge source="POL" target="DNK">
      <data key="d0">735000</data>
    </edge>
    <edge source="POL" target="EST">
      <data key="d0">307000</data>
    </edge>
    <edge source="POL" target="FIN">
      <data key="d0">163000</data>
    </edge>
    <edge source="POL" target="FRA">
      <data key="d0">5977000</data>
    </edge>
    <edge source="POL" target="DEU">
      <data key="d0">20740000</data>
    </edge>
    <edge source="POL" target="HKG">
      <data key="d0">1257000</data>
    </edge>
    <edge source="POL" target="HUN">
      <data key="d0">3088000</data>
    </edge>
    <edge source="POL" target="IDN">
      <data key="d0">841000</data>
    </edge>
    <edge source="POL" target="JPN">
      <data key="d0">4563000</data>
    </edge>
    <edge source="POL" target="KAZ">
      <data key="d0">160000</data>
    </edge>
    <edge source="POL" target="KOR">
      <data key="d0">165000</data>
    </edge>
    <edge source="POL" target="LVA">
      <data key="d0">1166000</data>
    </edge>
    <edge source="POL" target="LTU">
      <data key="d0">4252000</data>
    </edge>
    <edge source="POL" target="MYS">
      <data key="d0">255000</data>
    </edge>
    <edge source="POL" target="MEX">
      <data key="d0">15626000</data>
    </edge>
    <edge source="POL" target="MDA">
      <data key="d0">148000</data>
    </edge>
    <edge source="POL" target="NLD">
      <data key="d0">5577000</data>
    </edge>
    <edge source="POL" target="NIC">
      <data key="d0">69000</data>
    </edge>
    <edge source="POL" target="NOR">
      <data key="d0">3701000</data>
    </edge>
    <edge source="POL" target="PER">
      <data key="d0">72000</data>
    </edge>
    <edge source="POL" target="ROU">
      <data key="d0">498000</data>
    </edge>
    <edge source="POL" target="RUS">
      <data key="d0">7829000</data>
    </edge>
    <edge source="POL" target="IND">
      <data key="d0">54000</data>
    </edge>
    <edge source="POL" target="SVK">
      <data key="d0">759000</data>
    </edge>
    <edge source="POL" target="SVN">
      <data key="d0">1017000</data>
    </edge>
    <edge source="POL" target="ZAF">
      <data key="d0">372000</data>
    </edge>
    <edge source="POL" target="ESP">
      <data key="d0">1538000</data>
    </edge>
    <edge source="POL" target="SWE">
      <data key="d0">1994000</data>
    </edge>
    <edge source="POL" target="CHE">
      <data key="d0">742000</data>
    </edge>
    <edge source="POL" target="THA">
      <data key="d0">2085000</data>
    </edge>
    <edge source="POL" target="ARE">
      <data key="d0">98000</data>
    </edge>
    <edge source="POL" target="TUR">
      <data key="d0">543000</data>
    </edge>
    <edge source="POL" target="UKR">
      <data key="d0">7968000</data>
    </edge>
    <edge source="POL" target="EGY">
      <data key="d0">481000</data>
    </edge>
    <edge source="POL" target="GBR">
      <data key="d0">4575000</data>
    </edge>
    <edge source="POL" target="USA">
      <data key="d0">21500000</data>
    </edge>
    <edge source="POL" target="SRB">
      <data key="d0">151000</data>
    </edge>
    <edge source="PRT" target="DZA">
      <data key="d0">56538</data>
    </edge>
    <edge source="PRT" target="ARG">
      <data key="d0">51117</data>
    </edge>
    <edge source="PRT" target="AUS">
      <data key="d0">132813</data>
    </edge>
    <edge source="PRT" target="AUT">
      <data key="d0">45691</data>
    </edge>
    <edge source="PRT" target="ARM">
      <data key="d0">18038</data>
    </edge>
    <edge source="PRT" target="BEL">
      <data key="d0">786641</data>
    </edge>
    <edge source="PRT" target="BRA">
      <data key="d0">252773</data>
    </edge>
    <edge source="PRT" target="BGR">
      <data key="d0">11969</data>
    </edge>
    <edge source="PRT" target="CAN">
      <data key="d0">194288</data>
    </edge>
    <edge source="PRT" target="CHL">
      <data key="d0">46031</data>
    </edge>
    <edge source="PRT" target="CHN">
      <data key="d0">130824</data>
    </edge>
    <edge source="PRT" target="DNK">
      <data key="d0">322279</data>
    </edge>
    <edge source="PRT" target="ECU">
      <data key="d0">76470</data>
    </edge>
    <edge source="PRT" target="ETH">
      <data key="d0">142154</data>
    </edge>
    <edge source="PRT" target="FIN">
      <data key="d0">26577</data>
    </edge>
    <edge source="PRT" target="FRA">
      <data key="d0">9448934</data>
    </edge>
    <edge source="PRT" target="DEU">
      <data key="d0">9548384</data>
    </edge>
    <edge source="PRT" target="GRC">
      <data key="d0">311627</data>
    </edge>
    <edge source="PRT" target="HKG">
      <data key="d0">89369</data>
    </edge>
    <edge source="PRT" target="HUN">
      <data key="d0">122195</data>
    </edge>
    <edge source="PRT" target="IRL">
      <data key="d0">211551</data>
    </edge>
    <edge source="PRT" target="ISR">
      <data key="d0">533292</data>
    </edge>
    <edge source="PRT" target="ITA">
      <data key="d0">5834586</data>
    </edge>
    <edge source="PRT" target="JPN">
      <data key="d0">71989</data>
    </edge>
    <edge source="PRT" target="KAZ">
      <data key="d0">19088</data>
    </edge>
    <edge source="PRT" target="KOR">
      <data key="d0">59301</data>
    </edge>
    <edge source="PRT" target="LBN">
      <data key="d0">26099</data>
    </edge>
    <edge source="PRT" target="MYS">
      <data key="d0">28903</data>
    </edge>
    <edge source="PRT" target="MRT">
      <data key="d0">29672</data>
    </edge>
    <edge source="PRT" target="MAR">
      <data key="d0">1422779</data>
    </edge>
    <edge source="PRT" target="MOZ">
      <data key="d0">506266</data>
    </edge>
    <edge source="PRT" target="NLD">
      <data key="d0">71648205</data>
    </edge>
    <edge source="PRT" target="NZL">
      <data key="d0">14009</data>
    </edge>
    <edge source="PRT" target="NOR">
      <data key="d0">175913</data>
    </edge>
    <edge source="PRT" target="POL">
      <data key="d0">160805</data>
    </edge>
    <edge source="PRT" target="ROU">
      <data key="d0">244990</data>
    </edge>
    <edge source="PRT" target="RUS">
      <data key="d0">235435</data>
    </edge>
    <edge source="PRT" target="SAU">
      <data key="d0">586216</data>
    </edge>
    <edge source="PRT" target="SEN">
      <data key="d0">20341</data>
    </edge>
    <edge source="PRT" target="IND">
      <data key="d0">263261</data>
    </edge>
    <edge source="PRT" target="SVN">
      <data key="d0">174730</data>
    </edge>
    <edge source="PRT" target="ZAF">
      <data key="d0">120179</data>
    </edge>
    <edge source="PRT" target="ZWE">
      <data key="d0">80808</data>
    </edge>
    <edge source="PRT" target="ESP">
      <data key="d0">21453745</data>
    </edge>
    <edge source="PRT" target="SWE">
      <data key="d0">478118</data>
    </edge>
    <edge source="PRT" target="CHE">
      <data key="d0">328683</data>
    </edge>
    <edge source="PRT" target="ARE">
      <data key="d0">80417</data>
    </edge>
    <edge source="PRT" target="TUN">
      <data key="d0">96697</data>
    </edge>
    <edge source="PRT" target="TUR">
      <data key="d0">914085</data>
    </edge>
    <edge source="PRT" target="UKR">
      <data key="d0">20779</data>
    </edge>
    <edge source="PRT" target="GBR">
      <data key="d0">5568529</data>
    </edge>
    <edge source="PRT" target="USA">
      <data key="d0">1186228</data>
    </edge>
    <edge source="SAU" target="JOR">
      <data key="d0">900268</data>
    </edge>
    <edge source="SAU" target="LBN">
      <data key="d0">463734</data>
    </edge>
    <edge source="SAU" target="OMN">
      <data key="d0">205600</data>
    </edge>
    <edge source="SAU" target="PAK">
      <data key="d0">128000</data>
    </edge>
    <edge source="SAU" target="PHL">
      <data key="d0">50133</data>
    </edge>
    <edge source="SAU" target="ZAF">
      <data key="d0">70667</data>
    </edge>
    <edge source="SAU" target="ARE">
      <data key="d0">4873606</data>
    </edge>
    <edge source="SAU" target="EGY">
      <data key="d0">683201</data>
    </edge>
    <edge source="SAU" target="GBR">
      <data key="d0">52000</data>
    </edge>
    <edge source="SAU" target="USA">
      <data key="d0">3025070</data>
    </edge>
    <edge source="IND" target="DZA">
      <data key="d0">37297</data>
    </edge>
    <edge source="IND" target="ARG">
      <data key="d0">6005059</data>
    </edge>
    <edge source="IND" target="AUS">
      <data key="d0">7060944</data>
    </edge>
    <edge source="IND" target="AUT">
      <data key="d0">89556</data>
    </edge>
    <edge source="IND" target="ARM">
      <data key="d0">18559</data>
    </edge>
    <edge source="IND" target="BEL">
      <data key="d0">7096623</data>
    </edge>
    <edge source="IND" target="BWA">
      <data key="d0">22648</data>
    </edge>
    <edge source="IND" target="BRA">
      <data key="d0">7308015</data>
    </edge>
    <edge source="IND" target="BGR">
      <data key="d0">127566</data>
    </edge>
    <edge source="IND" target="BDI">
      <data key="d0">52922</data>
    </edge>
    <edge source="IND" target="CMR">
      <data key="d0">93125</data>
    </edge>
    <edge source="IND" target="CAN">
      <data key="d0">500442</data>
    </edge>
    <edge source="IND" target="LKA">
      <data key="d0">6425085</data>
    </edge>
    <edge source="IND" target="CHL">
      <data key="d0">380958</data>
    </edge>
    <edge source="IND" target="CHN">
      <data key="d0">9648630</data>
    </edge>
    <edge source="IND" target="COL">
      <data key="d0">758078</data>
    </edge>
    <edge source="IND" target="CRI">
      <data key="d0">425693</data>
    </edge>
    <edge source="IND" target="CZE">
      <data key="d0">298773</data>
    </edge>
    <edge source="IND" target="DNK">
      <data key="d0">267024</data>
    </edge>
    <edge source="IND" target="ECU">
      <data key="d0">550840</data>
    </edge>
    <edge source="IND" target="ETH">
      <data key="d0">148293</data>
    </edge>
    <edge source="IND" target="FIN">
      <data key="d0">13727</data>
    </edge>
    <edge source="IND" target="FRA">
      <data key="d0">19171498</data>
    </edge>
    <edge source="IND" target="GEO">
      <data key="d0">112480</data>
    </edge>
    <edge source="IND" target="DEU">
      <data key="d0">16082229</data>
    </edge>
    <edge source="IND" target="GHA">
      <data key="d0">477127</data>
    </edge>
    <edge source="IND" target="GRC">
      <data key="d0">1816081</data>
    </edge>
    <edge source="IND" target="GTM">
      <data key="d0">543157</data>
    </edge>
    <edge source="IND" target="HKG">
      <data key="d0">3831592</data>
    </edge>
    <edge source="IND" target="HUN">
      <data key="d0">295272</data>
    </edge>
    <edge source="IND" target="IDN">
      <data key="d0">3790237</data>
    </edge>
    <edge source="IND" target="IRL">
      <data key="d0">832803</data>
    </edge>
    <edge source="IND" target="ISR">
      <data key="d0">3742454</data>
    </edge>
    <edge source="IND" target="ITA">
      <data key="d0">6770808</data>
    </edge>
    <edge source="IND" target="CIV">
      <data key="d0">314266</data>
    </edge>
    <edge source="IND" target="JAM">
      <data key="d0">10772</data>
    </edge>
    <edge source="IND" target="JPN">
      <data key="d0">12269512</data>
    </edge>
    <edge source="IND" target="KAZ">
      <data key="d0">42616</data>
    </edge>
    <edge source="IND" target="JOR">
      <data key="d0">1672518</data>
    </edge>
    <edge source="IND" target="KOR">
      <data key="d0">2636553</data>
    </edge>
    <edge source="IND" target="LBN">
      <data key="d0">339962</data>
    </edge>
    <edge source="IND" target="MDG">
      <data key="d0">33876</data>
    </edge>
    <edge source="IND" target="MWI">
      <data key="d0">30608</data>
    </edge>
    <edge source="IND" target="MYS">
      <data key="d0">9375810</data>
    </edge>
    <edge source="IND" target="MUS">
      <data key="d0">442604</data>
    </edge>
    <edge source="IND" target="MEX">
      <data key="d0">4366078</data>
    </edge>
    <edge source="IND" target="MAR">
      <data key="d0">155954</data>
    </edge>
    <edge source="IND" target="OMN">
      <data key="d0">1304502</data>
    </edge>
    <edge source="IND" target="NLD">
      <data key="d0">36869508</data>
    </edge>
    <edge source="IND" target="NZL">
      <data key="d0">749046</data>
    </edge>
    <edge source="IND" target="NOR">
      <data key="d0">132020</data>
    </edge>
    <edge source="IND" target="PAK">
      <data key="d0">797513</data>
    </edge>
    <edge source="IND" target="PAN">
      <data key="d0">25324</data>
    </edge>
    <edge source="IND" target="PRY">
      <data key="d0">267051</data>
    </edge>
    <edge source="IND" target="PER">
      <data key="d0">235480</data>
    </edge>
    <edge source="IND" target="PHL">
      <data key="d0">8314517</data>
    </edge>
    <edge source="IND" target="POL">
      <data key="d0">24141</data>
    </edge>
    <edge source="IND" target="PRT">
      <data key="d0">1665425</data>
    </edge>
    <edge source="IND" target="ROU">
      <data key="d0">59529</data>
    </edge>
    <edge source="IND" target="RUS">
      <data key="d0">7159590</data>
    </edge>
    <edge source="IND" target="SAU">
      <data key="d0">18067500</data>
    </edge>
    <edge source="IND" target="SEN">
      <data key="d0">675173</data>
    </edge>
    <edge source="IND" target="SGP">
      <data key="d0">12857477</data>
    </edge>
    <edge source="IND" target="VNM">
      <data key="d0">10281147</data>
    </edge>
    <edge source="IND" target="SVN">
      <data key="d0">267875</data>
    </edge>
    <edge source="IND" target="ZAF">
      <data key="d0">8209769</data>
    </edge>
    <edge source="IND" target="ZWE">
      <data key="d0">1409560</data>
    </edge>
    <edge source="IND" target="ESP">
      <data key="d0">7760197</data>
    </edge>
    <edge source="IND" target="SWE">
      <data key="d0">126042</data>
    </edge>
    <edge source="IND" target="CHE">
      <data key="d0">1078863</data>
    </edge>
    <edge source="IND" target="THA">
      <data key="d0">16104720</data>
    </edge>
    <edge source="IND" target="ARE">
      <data key="d0">82287822</data>
    </edge>
    <edge source="IND" target="TUN">
      <data key="d0">96852</data>
    </edge>
    <edge source="IND" target="TUR">
      <data key="d0">5328815</data>
    </edge>
    <edge source="IND" target="UGA">
      <data key="d0">886954</data>
    </edge>
    <edge source="IND" target="UKR">
      <data key="d0">133919</data>
    </edge>
    <edge source="IND" target="EGY">
      <data key="d0">3843864</data>
    </edge>
    <edge source="IND" target="GBR">
      <data key="d0">8791945</data>
    </edge>
    <edge source="IND" target="TZA">
      <data key="d0">399265</data>
    </edge>
    <edge source="IND" target="USA">
      <data key="d0">51916296</data>
    </edge>
    <edge source="IND" target="URY">
      <data key="d0">1013852</data>
    </edge>
    <edge source="SGP" target="DZA">
      <data key="d0">60637</data>
    </edge>
    <edge source="SGP" target="ARG">
      <data key="d0">182247</data>
    </edge>
    <edge source="SGP" target="AUS">
      <data key="d0">61461677</data>
    </edge>
    <edge source="SGP" target="BEL">
      <data key="d0">856806</data>
    </edge>
    <edge source="SGP" target="BRA">
      <data key="d0">999549</data>
    </edge>
    <edge source="SGP" target="BDI">
      <data key="d0">36798</data>
    </edge>
    <edge source="SGP" target="KHM">
      <data key="d0">1460998</data>
    </edge>
    <edge source="SGP" target="CMR">
      <data key="d0">36814</data>
    </edge>
    <edge source="SGP" target="CAN">
      <data key="d0">287898</data>
    </edge>
    <edge source="SGP" target="LKA">
      <data key="d0">10441516</data>
    </edge>
    <edge source="SGP" target="CHL">
      <data key="d0">74342</data>
    </edge>
    <edge source="SGP" target="CHN">
      <data key="d0">106963877</data>
    </edge>
    <edge source="SGP" target="COL">
      <data key="d0">24177</data>
    </edge>
    <edge source="SGP" target="CRI">
      <data key="d0">22996</data>
    </edge>
    <edge source="SGP" target="CZE">
      <data key="d0">118181</data>
    </edge>
    <edge source="SGP" target="DNK">
      <data key="d0">40034</data>
    </edge>
    <edge source="SGP" target="ECU">
      <data key="d0">59422</data>
    </edge>
    <edge source="SGP" target="FIN">
      <data key="d0">216212</data>
    </edge>
    <edge source="SGP" target="FRA">
      <data key="d0">39733998</data>
    </edge>
    <edge source="SGP" target="DEU">
      <data key="d0">1941592</data>
    </edge>
    <edge source="SGP" target="GHA">
      <data key="d0">166116</data>
    </edge>
    <edge source="SGP" target="GRC">
      <data key="d0">220784</data>
    </edge>
    <edge source="SGP" target="GTM">
      <data key="d0">110868</data>
    </edge>
    <edge source="SGP" target="HKG">
      <data key="d0">65701149</data>
    </edge>
    <edge source="SGP" target="HUN">
      <data key="d0">520300</data>
    </edge>
    <edge source="SGP" target="IRL">
      <data key="d0">298578</data>
    </edge>
    <edge source="SGP" target="ISR">
      <data key="d0">1056953</data>
    </edge>
    <edge source="SGP" target="ITA">
      <data key="d0">12159841</data>
    </edge>
    <edge source="SGP" target="CIV">
      <data key="d0">381218</data>
    </edge>
    <edge source="SGP" target="JPN">
      <data key="d0">117688023</data>
    </edge>
    <edge source="SGP" target="JOR">
      <data key="d0">50533</data>
    </edge>
    <edge source="SGP" target="KOR">
      <data key="d0">102794978</data>
    </edge>
    <edge source="SGP" target="LBN">
      <data key="d0">378770</data>
    </edge>
    <edge source="SGP" target="MDG">
      <data key="d0">46827</data>
    </edge>
    <edge source="SGP" target="MYS">
      <data key="d0">216793689</data>
    </edge>
    <edge source="SGP" target="MUS">
      <data key="d0">277578</data>
    </edge>
    <edge source="SGP" target="MEX">
      <data key="d0">2297493</data>
    </edge>
    <edge source="SGP" target="MAR">
      <data key="d0">345003</data>
    </edge>
    <edge source="SGP" target="OMN">
      <data key="d0">284048</data>
    </edge>
    <edge source="SGP" target="NLD">
      <data key="d0">4046115</data>
    </edge>
    <edge source="SGP" target="NZL">
      <data key="d0">3769139</data>
    </edge>
    <edge source="SGP" target="NOR">
      <data key="d0">22044</data>
    </edge>
    <edge source="SGP" target="PAK">
      <data key="d0">9563066</data>
    </edge>
    <edge source="SGP" target="PAN">
      <data key="d0">589431</data>
    </edge>
    <edge source="SGP" target="PRY">
      <data key="d0">570604</data>
    </edge>
    <edge source="SGP" target="PER">
      <data key="d0">47094</data>
    </edge>
    <edge source="SGP" target="PHL">
      <data key="d0">71333758</data>
    </edge>
    <edge source="SGP" target="POL">
      <data key="d0">17420</data>
    </edge>
    <edge source="SGP" target="PRT">
      <data key="d0">1257346</data>
    </edge>
    <edge source="SGP" target="RUS">
      <data key="d0">331818</data>
    </edge>
    <edge source="SGP" target="SAU">
      <data key="d0">1452657</data>
    </edge>
    <edge source="SGP" target="IND">
      <data key="d0">98302665</data>
    </edge>
    <edge source="SGP" target="VNM">
      <data key="d0">34072087</data>
    </edge>
    <edge source="SGP" target="ZAF">
      <data key="d0">3572992</data>
    </edge>
    <edge source="SGP" target="ZWE">
      <data key="d0">19237</data>
    </edge>
    <edge source="SGP" target="ESP">
      <data key="d0">1763889</data>
    </edge>
    <edge source="SGP" target="SWE">
      <data key="d0">209921</data>
    </edge>
    <edge source="SGP" target="CHE">
      <data key="d0">936349</data>
    </edge>
    <edge source="SGP" target="THA">
      <data key="d0">103676735</data>
    </edge>
    <edge source="SGP" target="TGO">
      <data key="d0">64098</data>
    </edge>
    <edge source="SGP" target="ARE">
      <data key="d0">7132795</data>
    </edge>
    <edge source="SGP" target="TUR">
      <data key="d0">333696</data>
    </edge>
    <edge source="SGP" target="UGA">
      <data key="d0">12282</data>
    </edge>
    <edge source="SGP" target="UKR">
      <data key="d0">31925</data>
    </edge>
    <edge source="SGP" target="EGY">
      <data key="d0">431708</data>
    </edge>
    <edge source="SGP" target="GBR">
      <data key="d0">2840295</data>
    </edge>
    <edge source="SGP" target="TZA">
      <data key="d0">198626</data>
    </edge>
    <edge source="SGP" target="USA">
      <data key="d0">24103781</data>
    </edge>
    <edge source="SGP" target="URY">
      <data key="d0">579703</data>
    </edge>
    <edge source="ZAF" target="DZA">
      <data key="d0">299866</data>
    </edge>
    <edge source="ZAF" target="ARG">
      <data key="d0">3773237</data>
    </edge>
    <edge source="ZAF" target="AUS">
      <data key="d0">8335032</data>
    </edge>
    <edge source="ZAF" target="BEL">
      <data key="d0">4644197</data>
    </edge>
    <edge source="ZAF" target="BRA">
      <data key="d0">27251412</data>
    </edge>
    <edge source="ZAF" target="BGR">
      <data key="d0">855451</data>
    </edge>
    <edge source="ZAF" target="BDI">
      <data key="d0">196760</data>
    </edge>
    <edge source="ZAF" target="CMR">
      <data key="d0">1168548</data>
    </edge>
    <edge source="ZAF" target="CAN">
      <data key="d0">393786</data>
    </edge>
    <edge source="ZAF" target="LKA">
      <data key="d0">428974</data>
    </edge>
    <edge source="ZAF" target="CHL">
      <data key="d0">1060236</data>
    </edge>
    <edge source="ZAF" target="CHN">
      <data key="d0">242005</data>
    </edge>
    <edge source="ZAF" target="COL">
      <data key="d0">2617102</data>
    </edge>
    <edge source="ZAF" target="CRI">
      <data key="d0">15623</data>
    </edge>
    <edge source="ZAF" target="CZE">
      <data key="d0">203066</data>
    </edge>
    <edge source="ZAF" target="BEN">
      <data key="d0">14797</data>
    </edge>
    <edge source="ZAF" target="DNK">
      <data key="d0">81728</data>
    </edge>
    <edge source="ZAF" target="ECU">
      <data key="d0">682889</data>
    </edge>
    <edge source="ZAF" target="SLV">
      <data key="d0">94877</data>
    </edge>
    <edge source="ZAF" target="ETH">
      <data key="d0">292400</data>
    </edge>
    <edge source="ZAF" target="FIN">
      <data key="d0">124092</data>
    </edge>
    <edge source="ZAF" target="FRA">
      <data key="d0">4486767</data>
    </edge>
    <edge source="ZAF" target="DEU">
      <data key="d0">25167073</data>
    </edge>
    <edge source="ZAF" target="GHA">
      <data key="d0">3948710</data>
    </edge>
    <edge source="ZAF" target="GRC">
      <data key="d0">1357044</data>
    </edge>
    <edge source="ZAF" target="GTM">
      <data key="d0">188037</data>
    </edge>
    <edge source="ZAF" target="HKG">
      <data key="d0">3282761</data>
    </edge>
    <edge source="ZAF" target="HUN">
      <data key="d0">136204</data>
    </edge>
    <edge source="ZAF" target="IDN">
      <data key="d0">1572937</data>
    </edge>
    <edge source="ZAF" target="IRL">
      <data key="d0">1344633</data>
    </edge>
    <edge source="ZAF" target="ISR">
      <data key="d0">994852</data>
    </edge>
    <edge source="ZAF" target="ITA">
      <data key="d0">3865173</data>
    </edge>
    <edge source="ZAF" target="CIV">
      <data key="d0">1556121</data>
    </edge>
    <edge source="ZAF" target="JAM">
      <data key="d0">260869</data>
    </edge>
    <edge source="ZAF" target="JPN">
      <data key="d0">987410</data>
    </edge>
    <edge source="ZAF" target="JOR">
      <data key="d0">280006</data>
    </edge>
    <edge source="ZAF" target="KOR">
      <data key="d0">3315902</data>
    </edge>
    <edge source="ZAF" target="LBN">
      <data key="d0">192549</data>
    </edge>
    <edge source="ZAF" target="MDG">
      <data key="d0">3332741</data>
    </edge>
    <edge source="ZAF" target="MWI">
      <data key="d0">5090158</data>
    </edge>
    <edge source="ZAF" target="MYS">
      <data key="d0">2264206</data>
    </edge>
    <edge source="ZAF" target="MRT">
      <data key="d0">430476</data>
    </edge>
    <edge source="ZAF" target="MUS">
      <data key="d0">6629957</data>
    </edge>
    <edge source="ZAF" target="MEX">
      <data key="d0">1630253</data>
    </edge>
    <edge source="ZAF" target="MAR">
      <data key="d0">714152</data>
    </edge>
    <edge source="ZAF" target="MOZ">
      <data key="d0">7437591</data>
    </edge>
    <edge source="ZAF" target="OMN">
      <data key="d0">220711</data>
    </edge>
    <edge source="ZAF" target="NLD">
      <data key="d0">2419925</data>
    </edge>
    <edge source="ZAF" target="NZL">
      <data key="d0">1218990</data>
    </edge>
    <edge source="ZAF" target="NER">
      <data key="d0">32178</data>
    </edge>
    <edge source="ZAF" target="NOR">
      <data key="d0">17003</data>
    </edge>
    <edge source="ZAF" target="PAK">
      <data key="d0">423786</data>
    </edge>
    <edge source="ZAF" target="PAN">
      <data key="d0">33436</data>
    </edge>
    <edge source="ZAF" target="PRY">
      <data key="d0">70534</data>
    </edge>
    <edge source="ZAF" target="PER">
      <data key="d0">757106</data>
    </edge>
    <edge source="ZAF" target="PHL">
      <data key="d0">3661009</data>
    </edge>
    <edge source="ZAF" target="POL">
      <data key="d0">1219455</data>
    </edge>
    <edge source="ZAF" target="PRT">
      <data key="d0">231251</data>
    </edge>
    <edge source="ZAF" target="ROU">
      <data key="d0">1683932</data>
    </edge>
    <edge source="ZAF" target="RUS">
      <data key="d0">171973</data>
    </edge>
    <edge source="ZAF" target="SAU">
      <data key="d0">1441634</data>
    </edge>
    <edge source="ZAF" target="SEN">
      <data key="d0">340757</data>
    </edge>
    <edge source="ZAF" target="IND">
      <data key="d0">9895354</data>
    </edge>
    <edge source="ZAF" target="SGP">
      <data key="d0">2237344</data>
    </edge>
    <edge source="ZAF" target="SVK">
      <data key="d0">162654</data>
    </edge>
    <edge source="ZAF" target="VNM">
      <data key="d0">559015</data>
    </edge>
    <edge source="ZAF" target="ZWE">
      <data key="d0">37926699</data>
    </edge>
    <edge source="ZAF" target="ESP">
      <data key="d0">3673318</data>
    </edge>
    <edge source="ZAF" target="SWE">
      <data key="d0">16372</data>
    </edge>
    <edge source="ZAF" target="CHE">
      <data key="d0">1148933</data>
    </edge>
    <edge source="ZAF" target="THA">
      <data key="d0">1600510</data>
    </edge>
    <edge source="ZAF" target="ARE">
      <data key="d0">2205748</data>
    </edge>
    <edge source="ZAF" target="TUN">
      <data key="d0">346041</data>
    </edge>
    <edge source="ZAF" target="TUR">
      <data key="d0">1080665</data>
    </edge>
    <edge source="ZAF" target="UGA">
      <data key="d0">1178741</data>
    </edge>
    <edge source="ZAF" target="UKR">
      <data key="d0">118479</data>
    </edge>
    <edge source="ZAF" target="EGY">
      <data key="d0">1190258</data>
    </edge>
    <edge source="ZAF" target="GBR">
      <data key="d0">6289812</data>
    </edge>
    <edge source="ZAF" target="TZA">
      <data key="d0">5216981</data>
    </edge>
    <edge source="ZAF" target="USA">
      <data key="d0">7984314</data>
    </edge>
    <edge source="ZAF" target="URY">
      <data key="d0">219303</data>
    </edge>
    <edge source="ZAF" target="SRB">
      <data key="d0">126236</data>
    </edge>
    <edge source="ESP" target="ALB">
      <data key="d0">46158</data>
    </edge>
    <edge source="ESP" target="DZA">
      <data key="d0">7765248</data>
    </edge>
    <edge source="ESP" target="ARG">
      <data key="d0">12089385</data>
    </edge>
    <edge source="ESP" target="AUS">
      <data key="d0">2022406</data>
    </edge>
    <edge source="ESP" target="AUT">
      <data key="d0">4192507</data>
    </edge>
    <edge source="ESP" target="ARM">
      <data key="d0">18005</data>
    </edge>
    <edge source="ESP" target="BEL">
      <data key="d0">20290961</data>
    </edge>
    <edge source="ESP" target="BOL">
      <data key="d0">599519</data>
    </edge>
    <edge source="ESP" target="BRA">
      <data key="d0">14395922</data>
    </edge>
    <edge source="ESP" target="BGR">
      <data key="d0">5200554</data>
    </edge>
    <edge source="ESP" target="BLR">
      <data key="d0">1718769</data>
    </edge>
    <edge source="ESP" target="CMR">
      <data key="d0">593065</data>
    </edge>
    <edge source="ESP" target="CAN">
      <data key="d0">2720487</data>
    </edge>
    <edge source="ESP" target="CAF">
      <data key="d0">40218</data>
    </edge>
    <edge source="ESP" target="LKA">
      <data key="d0">114380</data>
    </edge>
    <edge source="ESP" target="CHL">
      <data key="d0">5875798</data>
    </edge>
    <edge source="ESP" target="CHN">
      <data key="d0">18122254</data>
    </edge>
    <edge source="ESP" target="COL">
      <data key="d0">3587279</data>
    </edge>
    <edge source="ESP" target="CRI">
      <data key="d0">1009746</data>
    </edge>
    <edge source="ESP" target="HRV">
      <data key="d0">576091</data>
    </edge>
    <edge source="ESP" target="CZE">
      <data key="d0">2844810</data>
    </edge>
    <edge source="ESP" target="BEN">
      <data key="d0">173966</data>
    </edge>
    <edge source="ESP" target="DNK">
      <data key="d0">2266697</data>
    </edge>
    <edge source="ESP" target="ECU">
      <data key="d0">2059278</data>
    </edge>
    <edge source="ESP" target="SLV">
      <data key="d0">342831</data>
    </edge>
    <edge source="ESP" target="ETH">
      <data key="d0">149599</data>
    </edge>
    <edge source="ESP" target="EST">
      <data key="d0">284614</data>
    </edge>
    <edge source="ESP" target="FIN">
      <data key="d0">3042115</data>
    </edge>
    <edge source="ESP" target="FRA">
      <data key="d0">152182592</data>
    </edge>
    <edge source="ESP" target="GEO">
      <data key="d0">325480</data>
    </edge>
    <edge source="ESP" target="GMB">
      <data key="d0">13980</data>
    </edge>
    <edge source="ESP" target="PSE">
      <data key="d0">36723</data>
    </edge>
    <edge source="ESP" target="DEU">
      <data key="d0">129217454</data>
    </edge>
    <edge source="ESP" target="GHA">
      <data key="d0">390514</data>
    </edge>
    <edge source="ESP" target="GRC">
      <data key="d0">7321659</data>
    </edge>
    <edge source="ESP" target="GTM">
      <data key="d0">771531</data>
    </edge>
    <edge source="ESP" target="HND">
      <data key="d0">465405</data>
    </edge>
    <edge source="ESP" target="HKG">
      <data key="d0">5869943</data>
    </edge>
    <edge source="ESP" target="HUN">
      <data key="d0">1026882</data>
    </edge>
    <edge source="ESP" target="IDN">
      <data key="d0">5039126</data>
    </edge>
    <edge source="ESP" target="IRL">
      <data key="d0">1355311</data>
    </edge>
    <edge source="ESP" target="ISR">
      <data key="d0">5108921</data>
    </edge>
    <edge source="ESP" target="ITA">
      <data key="d0">84773021</data>
    </edge>
    <edge source="ESP" target="CIV">
      <data key="d0">662542</data>
    </edge>
    <edge source="ESP" target="JPN">
      <data key="d0">4343795</data>
    </edge>
    <edge source="ESP" target="KAZ">
      <data key="d0">37106</data>
    </edge>
    <edge source="ESP" target="JOR">
      <data key="d0">1258695</data>
    </edge>
    <edge source="ESP" target="KOR">
      <data key="d0">8092150</data>
    </edge>
    <edge source="ESP" target="LBN">
      <data key="d0">1211690</data>
    </edge>
    <edge source="ESP" target="LVA">
      <data key="d0">66897</data>
    </edge>
    <edge source="ESP" target="LTU">
      <data key="d0">3410103</data>
    </edge>
    <edge source="ESP" target="MDG">
      <data key="d0">137460</data>
    </edge>
    <edge source="ESP" target="MYS">
      <data key="d0">1196608</data>
    </edge>
    <edge source="ESP" target="MRT">
      <data key="d0">92115</data>
    </edge>
    <edge source="ESP" target="MUS">
      <data key="d0">81491</data>
    </edge>
    <edge source="ESP" target="MEX">
      <data key="d0">12558352</data>
    </edge>
    <edge source="ESP" target="MAR">
      <data key="d0">19912630</data>
    </edge>
    <edge source="ESP" target="OMN">
      <data key="d0">336832</data>
    </edge>
    <edge source="ESP" target="NLD">
      <data key="d0">21807531</data>
    </edge>
    <edge source="ESP" target="NZL">
      <data key="d0">675756</data>
    </edge>
    <edge source="ESP" target="NIC">
      <data key="d0">92214</data>
    </edge>
    <edge source="ESP" target="NER">
      <data key="d0">132847</data>
    </edge>
    <edge source="ESP" target="NOR">
      <data key="d0">1799900</data>
    </edge>
    <edge source="ESP" target="PAK">
      <data key="d0">5278077</data>
    </edge>
    <edge source="ESP" target="PAN">
      <data key="d0">393518</data>
    </edge>
    <edge source="ESP" target="PRY">
      <data key="d0">542659</data>
    </edge>
    <edge source="ESP" target="PER">
      <data key="d0">1844727</data>
    </edge>
    <edge source="ESP" target="PHL">
      <data key="d0">2828550</data>
    </edge>
    <edge source="ESP" target="POL">
      <data key="d0">4936654</data>
    </edge>
    <edge source="ESP" target="PRT">
      <data key="d0">97668299</data>
    </edge>
    <edge source="ESP" target="ROU">
      <data key="d0">1038431</data>
    </edge>
    <edge source="ESP" target="RUS">
      <data key="d0">2221071</data>
    </edge>
    <edge source="ESP" target="SAU">
      <data key="d0">6617818</data>
    </edge>
    <edge source="ESP" target="SEN">
      <data key="d0">450659</data>
    </edge>
    <edge source="ESP" target="IND">
      <data key="d0">4702336</data>
    </edge>
    <edge source="ESP" target="SGP">
      <data key="d0">9954115</data>
    </edge>
    <edge source="ESP" target="SVK">
      <data key="d0">659905</data>
    </edge>
    <edge source="ESP" target="VNM">
      <data key="d0">383899</data>
    </edge>
    <edge source="ESP" target="SVN">
      <data key="d0">445238</data>
    </edge>
    <edge source="ESP" target="ZAF">
      <data key="d0">4896617</data>
    </edge>
    <edge source="ESP" target="ZWE">
      <data key="d0">164512</data>
    </edge>
    <edge source="ESP" target="SWE">
      <data key="d0">4473184</data>
    </edge>
    <edge source="ESP" target="CHE">
      <data key="d0">17736174</data>
    </edge>
    <edge source="ESP" target="THA">
      <data key="d0">4114415</data>
    </edge>
    <edge source="ESP" target="TGO">
      <data key="d0">274604</data>
    </edge>
    <edge source="ESP" target="ARE">
      <data key="d0">2571365</data>
    </edge>
    <edge source="ESP" target="TUN">
      <data key="d0">5228948</data>
    </edge>
    <edge source="ESP" target="TUR">
      <data key="d0">24033883</data>
    </edge>
    <edge source="ESP" target="UGA">
      <data key="d0">263776</data>
    </edge>
    <edge source="ESP" target="UKR">
      <data key="d0">276868</data>
    </edge>
    <edge source="ESP" target="EGY">
      <data key="d0">4011535</data>
    </edge>
    <edge source="ESP" target="GBR">
      <data key="d0">31539183</data>
    </edge>
    <edge source="ESP" target="TZA">
      <data key="d0">242248</data>
    </edge>
    <edge source="ESP" target="USA">
      <data key="d0">21690144</data>
    </edge>
    <edge source="ESP" target="BFA">
      <data key="d0">275939</data>
    </edge>
    <edge source="ESP" target="URY">
      <data key="d0">2375232</data>
    </edge>
    <edge source="ESP" target="SRB">
      <data key="d0">637118</data>
    </edge>
    <edge source="SWE" target="DZA">
      <data key="d0">337963</data>
    </edge>
    <edge source="SWE" target="ARG">
      <data key="d0">851945</data>
    </edge>
    <edge source="SWE" target="AUS">
      <data key="d0">3806091</data>
    </edge>
    <edge source="SWE" target="AUT">
      <data key="d0">13524620</data>
    </edge>
    <edge source="SWE" target="BEL">
      <data key="d0">10457638</data>
    </edge>
    <edge source="SWE" target="BRA">
      <data key="d0">6960919</data>
    </edge>
    <edge source="SWE" target="BGR">
      <data key="d0">552286</data>
    </edge>
    <edge source="SWE" target="CMR">
      <data key="d0">10694</data>
    </edge>
    <edge source="SWE" target="CAN">
      <data key="d0">5012150</data>
    </edge>
    <edge source="SWE" target="LKA">
      <data key="d0">281763</data>
    </edge>
    <edge source="SWE" target="CHL">
      <data key="d0">431265</data>
    </edge>
    <edge source="SWE" target="CHN">
      <data key="d0">3449795</data>
    </edge>
    <edge source="SWE" target="COL">
      <data key="d0">368081</data>
    </edge>
    <edge source="SWE" target="CRI">
      <data key="d0">22371</data>
    </edge>
    <edge source="SWE" target="HRV">
      <data key="d0">4619188</data>
    </edge>
    <edge source="SWE" target="CZE">
      <data key="d0">3231107</data>
    </edge>
    <edge source="SWE" target="DNK">
      <data key="d0">40160055</data>
    </edge>
    <edge source="SWE" target="ETH">
      <data key="d0">64712</data>
    </edge>
    <edge source="SWE" target="EST">
      <data key="d0">2998451</data>
    </edge>
    <edge source="SWE" target="FIN">
      <data key="d0">61441449</data>
    </edge>
    <edge source="SWE" target="FRA">
      <data key="d0">30476992</data>
    </edge>
    <edge source="SWE" target="GMB">
      <data key="d0">13859</data>
    </edge>
    <edge source="SWE" target="DEU">
      <data key="d0">66249315</data>
    </edge>
    <edge source="SWE" target="GHA">
      <data key="d0">24990</data>
    </edge>
    <edge source="SWE" target="GRC">
      <data key="d0">1045862</data>
    </edge>
    <edge source="SWE" target="GTM">
      <data key="d0">57946</data>
    </edge>
    <edge source="SWE" target="HND">
      <data key="d0">15168</data>
    </edge>
    <edge source="SWE" target="HKG">
      <data key="d0">2617492</data>
    </edge>
    <edge source="SWE" target="HUN">
      <data key="d0">2021665</data>
    </edge>
    <edge source="SWE" target="IDN">
      <data key="d0">796291</data>
    </edge>
    <edge source="SWE" target="IRL">
      <data key="d0">1241306</data>
    </edge>
    <edge source="SWE" target="ISR">
      <data key="d0">2436889</data>
    </edge>
    <edge source="SWE" target="ITA">
      <data key="d0">20592046</data>
    </edge>
    <edge source="SWE" target="JPN">
      <data key="d0">76484010</data>
    </edge>
    <edge source="SWE" target="KAZ">
      <data key="d0">22153</data>
    </edge>
    <edge source="SWE" target="JOR">
      <data key="d0">1055356</data>
    </edge>
    <edge source="SWE" target="KOR">
      <data key="d0">4161514</data>
    </edge>
    <edge source="SWE" target="LBN">
      <data key="d0">122439</data>
    </edge>
    <edge source="SWE" target="LVA">
      <data key="d0">2155454</data>
    </edge>
    <edge source="SWE" target="LTU">
      <data key="d0">1848373</data>
    </edge>
    <edge source="SWE" target="MYS">
      <data key="d0">969910</data>
    </edge>
    <edge source="SWE" target="MUS">
      <data key="d0">68204</data>
    </edge>
    <edge source="SWE" target="MEX">
      <data key="d0">1063322</data>
    </edge>
    <edge source="SWE" target="MAR">
      <data key="d0">74751</data>
    </edge>
    <edge source="SWE" target="OMN">
      <data key="d0">18661</data>
    </edge>
    <edge source="SWE" target="NLD">
      <data key="d0">24285083</data>
    </edge>
    <edge source="SWE" target="NZL">
      <data key="d0">384232</data>
    </edge>
    <edge source="SWE" target="NOR">
      <data key="d0">67419581</data>
    </edge>
    <edge source="SWE" target="PAK">
      <data key="d0">295949</data>
    </edge>
    <edge source="SWE" target="PER">
      <data key="d0">27827</data>
    </edge>
    <edge source="SWE" target="PHL">
      <data key="d0">354877</data>
    </edge>
    <edge source="SWE" target="POL">
      <data key="d0">12806136</data>
    </edge>
    <edge source="SWE" target="PRT">
      <data key="d0">3858362</data>
    </edge>
    <edge source="SWE" target="ROU">
      <data key="d0">774030</data>
    </edge>
    <edge source="SWE" target="RUS">
      <data key="d0">8583729</data>
    </edge>
    <edge source="SWE" target="SAU">
      <data key="d0">2463516</data>
    </edge>
    <edge source="SWE" target="IND">
      <data key="d0">3140969</data>
    </edge>
    <edge source="SWE" target="SGP">
      <data key="d0">3633236</data>
    </edge>
    <edge source="SWE" target="SVK">
      <data key="d0">549667</data>
    </edge>
    <edge source="SWE" target="VNM">
      <data key="d0">1019017</data>
    </edge>
    <edge source="SWE" target="SVN">
      <data key="d0">942847</data>
    </edge>
    <edge source="SWE" target="ZAF">
      <data key="d0">5410677</data>
    </edge>
    <edge source="SWE" target="ZWE">
      <data key="d0">86755</data>
    </edge>
    <edge source="SWE" target="ESP">
      <data key="d0">18691838</data>
    </edge>
    <edge source="SWE" target="CHE">
      <data key="d0">6818292</data>
    </edge>
    <edge source="SWE" target="THA">
      <data key="d0">1911121</data>
    </edge>
    <edge source="SWE" target="ARE">
      <data key="d0">574984</data>
    </edge>
    <edge source="SWE" target="TUN">
      <data key="d0">237349</data>
    </edge>
    <edge source="SWE" target="TUR">
      <data key="d0">2763939</data>
    </edge>
    <edge source="SWE" target="UGA">
      <data key="d0">29027</data>
    </edge>
    <edge source="SWE" target="UKR">
      <data key="d0">984752</data>
    </edge>
    <edge source="SWE" target="MKD">
      <data key="d0">30992</data>
    </edge>
    <edge source="SWE" target="EGY">
      <data key="d0">1697016</data>
    </edge>
    <edge source="SWE" target="GBR">
      <data key="d0">49671354</data>
    </edge>
    <edge source="SWE" target="TZA">
      <data key="d0">16478</data>
    </edge>
    <edge source="SWE" target="USA">
      <data key="d0">59612282</data>
    </edge>
    <edge source="SWE" target="URY">
      <data key="d0">103451</data>
    </edge>
    <edge source="SWE" target="SRB">
      <data key="d0">138917</data>
    </edge>
    <edge source="CHE" target="ALB">
      <data key="d0">181851</data>
    </edge>
    <edge source="CHE" target="DZA">
      <data key="d0">2432337</data>
    </edge>
    <edge source="CHE" target="AZE">
      <data key="d0">165780</data>
    </edge>
    <edge source="CHE" target="ARG">
      <data key="d0">7978004</data>
    </edge>
    <edge source="CHE" target="AUS">
      <data key="d0">10790886</data>
    </edge>
    <edge source="CHE" target="AUT">
      <data key="d0">30803497</data>
    </edge>
    <edge source="CHE" target="ARM">
      <data key="d0">71204</data>
    </edge>
    <edge source="CHE" target="BEL">
      <data key="d0">30605249</data>
    </edge>
    <edge source="CHE" target="BOL">
      <data key="d0">297260</data>
    </edge>
    <edge source="CHE" target="BRA">
      <data key="d0">8328529</data>
    </edge>
    <edge source="CHE" target="BGR">
      <data key="d0">3638126</data>
    </edge>
    <edge source="CHE" target="BLR">
      <data key="d0">2735738</data>
    </edge>
    <edge source="CHE" target="CMR">
      <data key="d0">1920232</data>
    </edge>
    <edge source="CHE" target="CAN">
      <data key="d0">5206967</data>
    </edge>
    <edge source="CHE" target="LKA">
      <data key="d0">243828</data>
    </edge>
    <edge source="CHE" target="CHL">
      <data key="d0">7598338</data>
    </edge>
    <edge source="CHE" target="CHN">
      <data key="d0">10566644</data>
    </edge>
    <edge source="CHE" target="COL">
      <data key="d0">1509175</data>
    </edge>
    <edge source="CHE" target="CRI">
      <data key="d0">217359</data>
    </edge>
    <edge source="CHE" target="HRV">
      <data key="d0">3901202</data>
    </edge>
    <edge source="CHE" target="CZE">
      <data key="d0">12190293</data>
    </edge>
    <edge source="CHE" target="BEN">
      <data key="d0">39147</data>
    </edge>
    <edge source="CHE" target="DNK">
      <data key="d0">15279607</data>
    </edge>
    <edge source="CHE" target="ECU">
      <data key="d0">569883</data>
    </edge>
    <edge source="CHE" target="SLV">
      <data key="d0">340205</data>
    </edge>
    <edge source="CHE" target="ETH">
      <data key="d0">338631</data>
    </edge>
    <edge source="CHE" target="EST">
      <data key="d0">242753</data>
    </edge>
    <edge source="CHE" target="FIN">
      <data key="d0">9134587</data>
    </edge>
    <edge source="CHE" target="FRA">
      <data key="d0">124916264</data>
    </edge>
    <edge source="CHE" target="GEO">
      <data key="d0">180183</data>
    </edge>
    <edge source="CHE" target="DEU">
      <data key="d0">354508140</data>
    </edge>
    <edge source="CHE" target="GHA">
      <data key="d0">193323</data>
    </edge>
    <edge source="CHE" target="GRC">
      <data key="d0">13947747</data>
    </edge>
    <edge source="CHE" target="GTM">
      <data key="d0">311925</data>
    </edge>
    <edge source="CHE" target="HND">
      <data key="d0">163824</data>
    </edge>
    <edge source="CHE" target="HKG">
      <data key="d0">15108497</data>
    </edge>
    <edge source="CHE" target="HUN">
      <data key="d0">22813168</data>
    </edge>
    <edge source="CHE" target="IDN">
      <data key="d0">4182670</data>
    </edge>
    <edge source="CHE" target="IRL">
      <data key="d0">3490341</data>
    </edge>
    <edge source="CHE" target="ISR">
      <data key="d0">10371063</data>
    </edge>
    <edge source="CHE" target="ITA">
      <data key="d0">99380514</data>
    </edge>
    <edge source="CHE" target="CIV">
      <data key="d0">1216614</data>
    </edge>
    <edge source="CHE" target="JAM">
      <data key="d0">204645</data>
    </edge>
    <edge source="CHE" target="JPN">
      <data key="d0">20375616</data>
    </edge>
    <edge source="CHE" target="KAZ">
      <data key="d0">1751057</data>
    </edge>
    <edge source="CHE" target="JOR">
      <data key="d0">1595095</data>
    </edge>
    <edge source="CHE" target="KOR">
      <data key="d0">7238052</data>
    </edge>
    <edge source="CHE" target="KGZ">
      <data key="d0">23094</data>
    </edge>
    <edge source="CHE" target="LBN">
      <data key="d0">1098672</data>
    </edge>
    <edge source="CHE" target="LVA">
      <data key="d0">668315</data>
    </edge>
    <edge source="CHE" target="LTU">
      <data key="d0">1732812</data>
    </edge>
    <edge source="CHE" target="MDG">
      <data key="d0">138474</data>
    </edge>
    <edge source="CHE" target="MYS">
      <data key="d0">2312062</data>
    </edge>
    <edge source="CHE" target="MUS">
      <data key="d0">901926</data>
    </edge>
    <edge source="CHE" target="MEX">
      <data key="d0">8818216</data>
    </edge>
    <edge source="CHE" target="MDA">
      <data key="d0">646596</data>
    </edge>
    <edge source="CHE" target="MAR">
      <data key="d0">5275783</data>
    </edge>
    <edge source="CHE" target="OMN">
      <data key="d0">883472</data>
    </edge>
    <edge source="CHE" target="NLD">
      <data key="d0">50075436</data>
    </edge>
    <edge source="CHE" target="NZL">
      <data key="d0">2859815</data>
    </edge>
    <edge source="CHE" target="NOR">
      <data key="d0">4353346</data>
    </edge>
    <edge source="CHE" target="PAK">
      <data key="d0">5777502</data>
    </edge>
    <edge source="CHE" target="PAN">
      <data key="d0">22367719</data>
    </edge>
    <edge source="CHE" target="PRY">
      <data key="d0">1399267</data>
    </edge>
    <edge source="CHE" target="PER">
      <data key="d0">917880</data>
    </edge>
    <edge source="CHE" target="PHL">
      <data key="d0">2177058</data>
    </edge>
    <edge source="CHE" target="POL">
      <data key="d0">20382632</data>
    </edge>
    <edge source="CHE" target="PRT">
      <data key="d0">14664893</data>
    </edge>
    <edge source="CHE" target="ROU">
      <data key="d0">8783579</data>
    </edge>
    <edge source="CHE" target="RUS">
      <data key="d0">8161448</data>
    </edge>
    <edge source="CHE" target="SAU">
      <data key="d0">8456709</data>
    </edge>
    <edge source="CHE" target="SEN">
      <data key="d0">195768</data>
    </edge>
    <edge source="CHE" target="IND">
      <data key="d0">3713884</data>
    </edge>
    <edge source="CHE" target="SGP">
      <data key="d0">36178045</data>
    </edge>
    <edge source="CHE" target="SVK">
      <data key="d0">4600161</data>
    </edge>
    <edge source="CHE" target="VNM">
      <data key="d0">6851111</data>
    </edge>
    <edge source="CHE" target="SVN">
      <data key="d0">6516673</data>
    </edge>
    <edge source="CHE" target="ZAF">
      <data key="d0">10225355</data>
    </edge>
    <edge source="CHE" target="ZWE">
      <data key="d0">1823566</data>
    </edge>
    <edge source="CHE" target="ESP">
      <data key="d0">49129850</data>
    </edge>
    <edge source="CHE" target="SWE">
      <data key="d0">16645123</data>
    </edge>
    <edge source="CHE" target="THA">
      <data key="d0">4595832</data>
    </edge>
    <edge source="CHE" target="ARE">
      <data key="d0">4329230</data>
    </edge>
    <edge source="CHE" target="TUN">
      <data key="d0">3042488</data>
    </edge>
    <edge source="CHE" target="TUR">
      <data key="d0">19994073</data>
    </edge>
    <edge source="CHE" target="UGA">
      <data key="d0">63024</data>
    </edge>
    <edge source="CHE" target="UKR">
      <data key="d0">2343874</data>
    </edge>
    <edge source="CHE" target="MKD">
      <data key="d0">1324361</data>
    </edge>
    <edge source="CHE" target="EGY">
      <data key="d0">9099303</data>
    </edge>
    <edge source="CHE" target="GBR">
      <data key="d0">81089095</data>
    </edge>
    <edge source="CHE" target="TZA">
      <data key="d0">1696833</data>
    </edge>
    <edge source="CHE" target="USA">
      <data key="d0">48931266</data>
    </edge>
    <edge source="CHE" target="URY">
      <data key="d0">428314</data>
    </edge>
    <edge source="CHE" target="SRB">
      <data key="d0">3979484</data>
    </edge>
    <edge source="THA" target="ARG">
      <data key="d0">1183465</data>
    </edge>
    <edge source="THA" target="AUS">
      <data key="d0">7159967</data>
    </edge>
    <edge source="THA" target="BEL">
      <data key="d0">941457</data>
    </edge>
    <edge source="THA" target="BRA">
      <data key="d0">1192276</data>
    </edge>
    <edge source="THA" target="KHM">
      <data key="d0">1746833</data>
    </edge>
    <edge source="THA" target="CMR">
      <data key="d0">92634</data>
    </edge>
    <edge source="THA" target="CAN">
      <data key="d0">670104</data>
    </edge>
    <edge source="THA" target="CAF">
      <data key="d0">23964</data>
    </edge>
    <edge source="THA" target="LKA">
      <data key="d0">1452066</data>
    </edge>
    <edge source="THA" target="CHL">
      <data key="d0">55169</data>
    </edge>
    <edge source="THA" target="CHN">
      <data key="d0">35873262</data>
    </edge>
    <edge source="THA" target="COL">
      <data key="d0">816668</data>
    </edge>
    <edge source="THA" target="CRI">
      <data key="d0">11770</data>
    </edge>
    <edge source="THA" target="DNK">
      <data key="d0">18637</data>
    </edge>
    <edge source="THA" target="ECU">
      <data key="d0">54725</data>
    </edge>
    <edge source="THA" target="FIN">
      <data key="d0">228868</data>
    </edge>
    <edge source="THA" target="FRA">
      <data key="d0">1112210</data>
    </edge>
    <edge source="THA" target="GMB">
      <data key="d0">170870</data>
    </edge>
    <edge source="THA" target="DEU">
      <data key="d0">1999252</data>
    </edge>
    <edge source="THA" target="GHA">
      <data key="d0">68107</data>
    </edge>
    <edge source="THA" target="GTM">
      <data key="d0">58720</data>
    </edge>
    <edge source="THA" target="HND">
      <data key="d0">217250</data>
    </edge>
    <edge source="THA" target="HKG">
      <data key="d0">13485641</data>
    </edge>
    <edge source="THA" target="IDN">
      <data key="d0">52756134</data>
    </edge>
    <edge source="THA" target="IRL">
      <data key="d0">40472</data>
    </edge>
    <edge source="THA" target="ISR">
      <data key="d0">950709</data>
    </edge>
    <edge source="THA" target="ITA">
      <data key="d0">1626651</data>
    </edge>
    <edge source="THA" target="JAM">
      <data key="d0">75928</data>
    </edge>
    <edge source="THA" target="JPN">
      <data key="d0">118596234</data>
    </edge>
    <edge source="THA" target="JOR">
      <data key="d0">36206</data>
    </edge>
    <edge source="THA" target="KOR">
      <data key="d0">8033083</data>
    </edge>
    <edge source="THA" target="LBN">
      <data key="d0">61334</data>
    </edge>
    <edge source="THA" target="LVA">
      <data key="d0">74222</data>
    </edge>
    <edge source="THA" target="MYS">
      <data key="d0">29868178</data>
    </edge>
    <edge source="THA" target="MUS">
      <data key="d0">42781</data>
    </edge>
    <edge source="THA" target="MEX">
      <data key="d0">3480717</data>
    </edge>
    <edge source="THA" target="MAR">
      <data key="d0">18692</data>
    </edge>
    <edge source="THA" target="OMN">
      <data key="d0">20203</data>
    </edge>
    <edge source="THA" target="NLD">
      <data key="d0">9277907</data>
    </edge>
    <edge source="THA" target="NZL">
      <data key="d0">780115</data>
    </edge>
    <edge source="THA" target="NER">
      <data key="d0">16340</data>
    </edge>
    <edge source="THA" target="NOR">
      <data key="d0">260704</data>
    </edge>
    <edge source="THA" target="PAK">
      <data key="d0">623904</data>
    </edge>
    <edge source="THA" target="PER">
      <data key="d0">26486</data>
    </edge>
    <edge source="THA" target="PHL">
      <data key="d0">19785014</data>
    </edge>
    <edge source="THA" target="POL">
      <data key="d0">26402</data>
    </edge>
    <edge source="THA" target="PRT">
      <data key="d0">15626</data>
    </edge>
    <edge source="THA" target="RUS">
      <data key="d0">88221</data>
    </edge>
    <edge source="THA" target="SAU">
      <data key="d0">395627</data>
    </edge>
    <edge source="THA" target="SEN">
      <data key="d0">255278</data>
    </edge>
    <edge source="THA" target="IND">
      <data key="d0">2575848</data>
    </edge>
    <edge source="THA" target="SGP">
      <data key="d0">18003093</data>
    </edge>
    <edge source="THA" target="SVK">
      <data key="d0">75669</data>
    </edge>
    <edge source="THA" target="VNM">
      <data key="d0">15823913</data>
    </edge>
    <edge source="THA" target="ZAF">
      <data key="d0">4237278</data>
    </edge>
    <edge source="THA" target="ESP">
      <data key="d0">73471</data>
    </edge>
    <edge source="THA" target="SWE">
      <data key="d0">995918</data>
    </edge>
    <edge source="THA" target="CHE">
      <data key="d0">175001</data>
    </edge>
    <edge source="THA" target="TGO">
      <data key="d0">12001</data>
    </edge>
    <edge source="THA" target="ARE">
      <data key="d0">421772</data>
    </edge>
    <edge source="THA" target="TUR">
      <data key="d0">208552</data>
    </edge>
    <edge source="THA" target="EGY">
      <data key="d0">146524</data>
    </edge>
    <edge source="THA" target="GBR">
      <data key="d0">2747533</data>
    </edge>
    <edge source="THA" target="TZA">
      <data key="d0">36647</data>
    </edge>
    <edge source="THA" target="USA">
      <data key="d0">16033728</data>
    </edge>
    <edge source="TUR" target="ALB">
      <data key="d0">369872</data>
    </edge>
    <edge source="TUR" target="DZA">
      <data key="d0">408957</data>
    </edge>
    <edge source="TUR" target="AZE">
      <data key="d0">2772022</data>
    </edge>
    <edge source="TUR" target="AUT">
      <data key="d0">305856</data>
    </edge>
    <edge source="TUR" target="BEL">
      <data key="d0">363295</data>
    </edge>
    <edge source="TUR" target="BGR">
      <data key="d0">1131759</data>
    </edge>
    <edge source="TUR" target="BLR">
      <data key="d0">38879</data>
    </edge>
    <edge source="TUR" target="CAN">
      <data key="d0">32518</data>
    </edge>
    <edge source="TUR" target="LKA">
      <data key="d0">54270</data>
    </edge>
    <edge source="TUR" target="CHN">
      <data key="d0">308562</data>
    </edge>
    <edge source="TUR" target="HRV">
      <data key="d0">15484</data>
    </edge>
    <edge source="TUR" target="CZE">
      <data key="d0">14815</data>
    </edge>
    <edge source="TUR" target="ETH">
      <data key="d0">271637</data>
    </edge>
    <edge source="TUR" target="FIN">
      <data key="d0">18047</data>
    </edge>
    <edge source="TUR" target="FRA">
      <data key="d0">492031</data>
    </edge>
    <edge source="TUR" target="GEO">
      <data key="d0">1528615</data>
    </edge>
    <edge source="TUR" target="DEU">
      <data key="d0">2863442</data>
    </edge>
    <edge source="TUR" target="GHA">
      <data key="d0">49541</data>
    </edge>
    <edge source="TUR" target="GRC">
      <data key="d0">356743</data>
    </edge>
    <edge source="TUR" target="HND">
      <data key="d0">15000</data>
    </edge>
    <edge source="TUR" target="HKG">
      <data key="d0">696574</data>
    </edge>
    <edge source="TUR" target="HUN">
      <data key="d0">130715</data>
    </edge>
    <edge source="TUR" target="IDN">
      <data key="d0">32047</data>
    </edge>
    <edge source="TUR" target="IRL">
      <data key="d0">12080</data>
    </edge>
    <edge source="TUR" target="ISR">
      <data key="d0">1293388</data>
    </edge>
    <edge source="TUR" target="ITA">
      <data key="d0">706251</data>
    </edge>
    <edge source="TUR" target="JPN">
      <data key="d0">51952</data>
    </edge>
    <edge source="TUR" target="KAZ">
      <data key="d0">450073</data>
    </edge>
    <edge source="TUR" target="JOR">
      <data key="d0">1003221</data>
    </edge>
    <edge source="TUR" target="KGZ">
      <data key="d0">261592</data>
    </edge>
    <edge source="TUR" target="LBN">
      <data key="d0">1097700</data>
    </edge>
    <edge source="TUR" target="MYS">
      <data key="d0">201550</data>
    </edge>
    <edge source="TUR" target="MEX">
      <data key="d0">45949</data>
    </edge>
    <edge source="TUR" target="MDA">
      <data key="d0">42949</data>
    </edge>
    <edge source="TUR" target="MAR">
      <data key="d0">64233</data>
    </edge>
    <edge source="TUR" target="OMN">
      <data key="d0">126360</data>
    </edge>
    <edge source="TUR" target="NLD">
      <data key="d0">792442</data>
    </edge>
    <edge source="TUR" target="PAK">
      <data key="d0">395029</data>
    </edge>
    <edge source="TUR" target="POL">
      <data key="d0">238996</data>
    </edge>
    <edge source="TUR" target="ROU">
      <data key="d0">4631459</data>
    </edge>
    <edge source="TUR" target="RUS">
      <data key="d0">2334430</data>
    </edge>
    <edge source="TUR" target="SAU">
      <data key="d0">2027685</data>
    </edge>
    <edge source="TUR" target="SEN">
      <data key="d0">28794</data>
    </edge>
    <edge source="TUR" target="SGP">
      <data key="d0">318935</data>
    </edge>
    <edge source="TUR" target="VNM">
      <data key="d0">15870</data>
    </edge>
    <edge source="TUR" target="ZAF">
      <data key="d0">228614</data>
    </edge>
    <edge source="TUR" target="ESP">
      <data key="d0">176640</data>
    </edge>
    <edge source="TUR" target="SWE">
      <data key="d0">35406</data>
    </edge>
    <edge source="TUR" target="CHE">
      <data key="d0">592317</data>
    </edge>
    <edge source="TUR" target="THA">
      <data key="d0">65264</data>
    </edge>
    <edge source="TUR" target="ARE">
      <data key="d0">1253335</data>
    </edge>
    <edge source="TUR" target="TUN">
      <data key="d0">275697</data>
    </edge>
    <edge source="TUR" target="UGA">
      <data key="d0">293600</data>
    </edge>
    <edge source="TUR" target="UKR">
      <data key="d0">499991</data>
    </edge>
    <edge source="TUR" target="MKD">
      <data key="d0">569124</data>
    </edge>
    <edge source="TUR" target="EGY">
      <data key="d0">3924126</data>
    </edge>
    <edge source="TUR" target="GBR">
      <data key="d0">2657614</data>
    </edge>
    <edge source="TUR" target="TZA">
      <data key="d0">82620</data>
    </edge>
    <edge source="TUR" target="USA">
      <data key="d0">2197661</data>
    </edge>
    <edge source="TUR" target="SRB">
      <data key="d0">583119</data>
    </edge>
    <edge source="GBR" target="ALB">
      <data key="d0">263120</data>
    </edge>
    <edge source="GBR" target="DZA">
      <data key="d0">7346914</data>
    </edge>
    <edge source="GBR" target="AZE">
      <data key="d0">742334</data>
    </edge>
    <edge source="GBR" target="ARG">
      <data key="d0">14072566</data>
    </edge>
    <edge source="GBR" target="AUS">
      <data key="d0">58685830</data>
    </edge>
    <edge source="GBR" target="AUT">
      <data key="d0">24483730</data>
    </edge>
    <edge source="GBR" target="ARM">
      <data key="d0">93146</data>
    </edge>
    <edge source="GBR" target="BEL">
      <data key="d0">194027180</data>
    </edge>
    <edge source="GBR" target="BOL">
      <data key="d0">209075</data>
    </edge>
    <edge source="GBR" target="BWA">
      <data key="d0">51044</data>
    </edge>
    <edge source="GBR" target="BRA">
      <data key="d0">46861317</data>
    </edge>
    <edge source="GBR" target="BGR">
      <data key="d0">6331835</data>
    </edge>
    <edge source="GBR" target="BDI">
      <data key="d0">41770</data>
    </edge>
    <edge source="GBR" target="BLR">
      <data key="d0">7476449</data>
    </edge>
    <edge source="GBR" target="KHM">
      <data key="d0">28800</data>
    </edge>
    <edge source="GBR" target="CMR">
      <data key="d0">2222550</data>
    </edge>
    <edge source="GBR" target="CAN">
      <data key="d0">40372927</data>
    </edge>
    <edge source="GBR" target="LKA">
      <data key="d0">3018416</data>
    </edge>
    <edge source="GBR" target="CHL">
      <data key="d0">4963959</data>
    </edge>
    <edge source="GBR" target="CHN">
      <data key="d0">34250242</data>
    </edge>
    <edge source="GBR" target="COL">
      <data key="d0">7880711</data>
    </edge>
    <edge source="GBR" target="CRI">
      <data key="d0">8442008</data>
    </edge>
    <edge source="GBR" target="HRV">
      <data key="d0">4678971</data>
    </edge>
    <edge source="GBR" target="CZE">
      <data key="d0">27732074</data>
    </edge>
    <edge source="GBR" target="BEN">
      <data key="d0">325434</data>
    </edge>
    <edge source="GBR" target="DNK">
      <data key="d0">69698532</data>
    </edge>
    <edge source="GBR" target="ECU">
      <data key="d0">5787428</data>
    </edge>
    <edge source="GBR" target="SLV">
      <data key="d0">1142368</data>
    </edge>
    <edge source="GBR" target="ETH">
      <data key="d0">1075990</data>
    </edge>
    <edge source="GBR" target="EST">
      <data key="d0">1204412</data>
    </edge>
    <edge source="GBR" target="FIN">
      <data key="d0">37947151</data>
    </edge>
    <edge source="GBR" target="FRA">
      <data key="d0">465804709</data>
    </edge>
    <edge source="GBR" target="GEO">
      <data key="d0">54649</data>
    </edge>
    <edge source="GBR" target="GMB">
      <data key="d0">282568</data>
    </edge>
    <edge source="GBR" target="DEU">
      <data key="d0">583244700</data>
    </edge>
    <edge source="GBR" target="GHA">
      <data key="d0">6122955</data>
    </edge>
    <edge source="GBR" target="GRC">
      <data key="d0">26384879</data>
    </edge>
    <edge source="GBR" target="GTM">
      <data key="d0">3668978</data>
    </edge>
    <edge source="GBR" target="HND">
      <data key="d0">531210</data>
    </edge>
    <edge source="GBR" target="HKG">
      <data key="d0">46913059</data>
    </edge>
    <edge source="GBR" target="HUN">
      <data key="d0">17614496</data>
    </edge>
    <edge source="GBR" target="IDN">
      <data key="d0">49268604</data>
    </edge>
    <edge source="GBR" target="IRL">
      <data key="d0">168675463</data>
    </edge>
    <edge source="GBR" target="ISR">
      <data key="d0">21496614</data>
    </edge>
    <edge source="GBR" target="ITA">
      <data key="d0">214309372</data>
    </edge>
    <edge source="GBR" target="CIV">
      <data key="d0">2758430</data>
    </edge>
    <edge source="GBR" target="JAM">
      <data key="d0">1768057</data>
    </edge>
    <edge source="GBR" target="JPN">
      <data key="d0">143965034</data>
    </edge>
    <edge source="GBR" target="KAZ">
      <data key="d0">5982009</data>
    </edge>
    <edge source="GBR" target="JOR">
      <data key="d0">3103219</data>
    </edge>
    <edge source="GBR" target="KOR">
      <data key="d0">35831483</data>
    </edge>
    <edge source="GBR" target="KGZ">
      <data key="d0">124701</data>
    </edge>
    <edge source="GBR" target="LBN">
      <data key="d0">3279515</data>
    </edge>
    <edge source="GBR" target="LVA">
      <data key="d0">3505405</data>
    </edge>
    <edge source="GBR" target="LTU">
      <data key="d0">4086815</data>
    </edge>
    <edge source="GBR" target="MDG">
      <data key="d0">99378</data>
    </edge>
    <edge source="GBR" target="MWI">
      <data key="d0">326231</data>
    </edge>
    <edge source="GBR" target="MYS">
      <data key="d0">18085559</data>
    </edge>
    <edge source="GBR" target="MRT">
      <data key="d0">686489</data>
    </edge>
    <edge source="GBR" target="MUS">
      <data key="d0">1696028</data>
    </edge>
    <edge source="GBR" target="MEX">
      <data key="d0">14042677</data>
    </edge>
    <edge source="GBR" target="MDA">
      <data key="d0">41708</data>
    </edge>
    <edge source="GBR" target="MAR">
      <data key="d0">7956379</data>
    </edge>
    <edge source="GBR" target="MOZ">
      <data key="d0">2927033</data>
    </edge>
    <edge source="GBR" target="OMN">
      <data key="d0">3819041</data>
    </edge>
    <edge source="GBR" target="NAM">
      <data key="d0">56031</data>
    </edge>
    <edge source="GBR" target="NLD">
      <data key="d0">209511249</data>
    </edge>
    <edge source="GBR" target="NZL">
      <data key="d0">10203360</data>
    </edge>
    <edge source="GBR" target="NIC">
      <data key="d0">676087</data>
    </edge>
    <edge source="GBR" target="NER">
      <data key="d0">329366</data>
    </edge>
    <edge source="GBR" target="NOR">
      <data key="d0">42966111</data>
    </edge>
    <edge source="GBR" target="PAK">
      <data key="d0">11570867</data>
    </edge>
    <edge source="GBR" target="PAN">
      <data key="d0">1341621</data>
    </edge>
    <edge source="GBR" target="PRY">
      <data key="d0">63681</data>
    </edge>
    <edge source="GBR" target="PER">
      <data key="d0">2095581</data>
    </edge>
    <edge source="GBR" target="PHL">
      <data key="d0">12058675</data>
    </edge>
    <edge source="GBR" target="POL">
      <data key="d0">54515155</data>
    </edge>
    <edge source="GBR" target="PRT">
      <data key="d0">25142920</data>
    </edge>
    <edge source="GBR" target="ROU">
      <data key="d0">9295647</data>
    </edge>
    <edge source="GBR" target="RUS">
      <data key="d0">29055895</data>
    </edge>
    <edge source="GBR" target="SAU">
      <data key="d0">36476376</data>
    </edge>
    <edge source="GBR" target="SEN">
      <data key="d0">2055920</data>
    </edge>
    <edge source="GBR" target="IND">
      <data key="d0">21240056</data>
    </edge>
    <edge source="GBR" target="SGP">
      <data key="d0">38678304</data>
    </edge>
    <edge source="GBR" target="SVK">
      <data key="d0">6123583</data>
    </edge>
    <edge source="GBR" target="VNM">
      <data key="d0">7820435</data>
    </edge>
    <edge source="GBR" target="SVN">
      <data key="d0">6077525</data>
    </edge>
    <edge source="GBR" target="ZAF">
      <data key="d0">33437577</data>
    </edge>
    <edge source="GBR" target="ZWE">
      <data key="d0">3944201</data>
    </edge>
    <edge source="GBR" target="ESP">
      <data key="d0">153087500</data>
    </edge>
    <edge source="GBR" target="SWE">
      <data key="d0">100169498</data>
    </edge>
    <edge source="GBR" target="CHE">
      <data key="d0">45456099</data>
    </edge>
    <edge source="GBR" target="THA">
      <data key="d0">23823226</data>
    </edge>
    <edge source="GBR" target="TGO">
      <data key="d0">455890</data>
    </edge>
    <edge source="GBR" target="ARE">
      <data key="d0">27500903</data>
    </edge>
    <edge source="GBR" target="TUN">
      <data key="d0">2758046</data>
    </edge>
    <edge source="GBR" target="TUR">
      <data key="d0">32665999</data>
    </edge>
    <edge source="GBR" target="UGA">
      <data key="d0">1004896</data>
    </edge>
    <edge source="GBR" target="UKR">
      <data key="d0">4612149</data>
    </edge>
    <edge source="GBR" target="MKD">
      <data key="d0">578313</data>
    </edge>
    <edge source="GBR" target="EGY">
      <data key="d0">30335378</data>
    </edge>
    <edge source="GBR" target="TZA">
      <data key="d0">1833869</data>
    </edge>
    <edge source="GBR" target="USA">
      <data key="d0">611852611</data>
    </edge>
    <edge source="GBR" target="BFA">
      <data key="d0">10866</data>
    </edge>
    <edge source="GBR" target="URY">
      <data key="d0">1233046</data>
    </edge>
    <edge source="GBR" target="SRB">
      <data key="d0">1361669</data>
    </edge>
    <edge source="USA" target="ALB">
      <data key="d0">25629</data>
    </edge>
    <edge source="USA" target="DZA">
      <data key="d0">1219619</data>
    </edge>
    <edge source="USA" target="AZE">
      <data key="d0">307308</data>
    </edge>
    <edge source="USA" target="ARG">
      <data key="d0">171429132</data>
    </edge>
    <edge source="USA" target="AUS">
      <data key="d0">269365792</data>
    </edge>
    <edge source="USA" target="AUT">
      <data key="d0">15559681</data>
    </edge>
    <edge source="USA" target="BEL">
      <data key="d0">500456586</data>
    </edge>
    <edge source="USA" target="BOL">
      <data key="d0">5658329</data>
    </edge>
    <edge source="USA" target="BRA">
      <data key="d0">452758032</data>
    </edge>
    <edge source="USA" target="BGR">
      <data key="d0">2284899</data>
    </edge>
    <edge source="USA" target="BLR">
      <data key="d0">438229</data>
    </edge>
    <edge source="USA" target="CMR">
      <data key="d0">2098660</data>
    </edge>
    <edge source="USA" target="CAN">
      <data key="d0">2507837366</data>
    </edge>
    <edge source="USA" target="LKA">
      <data key="d0">3327324</data>
    </edge>
    <edge source="USA" target="CHL">
      <data key="d0">88604366</data>
    </edge>
    <edge source="USA" target="CHN">
      <data key="d0">247317645</data>
    </edge>
    <edge source="USA" target="COL">
      <data key="d0">102122972</data>
    </edge>
    <edge source="USA" target="CRI">
      <data key="d0">33800199</data>
    </edge>
    <edge source="USA" target="HRV">
      <data key="d0">1310843</data>
    </edge>
    <edge source="USA" target="CZE">
      <data key="d0">6137520</data>
    </edge>
    <edge source="USA" target="BEN">
      <data key="d0">45554</data>
    </edge>
    <edge source="USA" target="DNK">
      <data key="d0">25592790</data>
    </edge>
    <edge source="USA" target="ECU">
      <data key="d0">40218380</data>
    </edge>
    <edge source="USA" target="SLV">
      <data key="d0">26376635</data>
    </edge>
    <edge source="USA" target="ETH">
      <data key="d0">1174178</data>
    </edge>
    <edge source="USA" target="EST">
      <data key="d0">1187394</data>
    </edge>
    <edge source="USA" target="FIN">
      <data key="d0">9754808</data>
    </edge>
    <edge source="USA" target="FRA">
      <data key="d0">429721074</data>
    </edge>
    <edge source="USA" target="GEO">
      <data key="d0">1471839</data>
    </edge>
    <edge source="USA" target="GMB">
      <data key="d0">28743</data>
    </edge>
    <edge source="USA" target="DEU">
      <data key="d0">747299104</data>
    </edge>
    <edge source="USA" target="GHA">
      <data key="d0">969384</data>
    </edge>
    <edge source="USA" target="GRC">
      <data key="d0">29515629</data>
    </edge>
    <edge source="USA" target="GTM">
      <data key="d0">30510167</data>
    </edge>
    <edge source="USA" target="HND">
      <data key="d0">20131455</data>
    </edge>
    <edge source="USA" target="HKG">
      <data key="d0">157900448</data>
    </edge>
    <edge source="USA" target="HUN">
      <data key="d0">6031708</data>
    </edge>
    <edge source="USA" target="IDN">
      <data key="d0">152499145</data>
    </edge>
    <edge source="USA" target="IRL">
      <data key="d0">80421166</data>
    </edge>
    <edge source="USA" target="ISR">
      <data key="d0">108281489</data>
    </edge>
    <edge source="USA" target="ITA">
      <data key="d0">203830665</data>
    </edge>
    <edge source="USA" target="CIV">
      <data key="d0">746384</data>
    </edge>
    <edge source="USA" target="JAM">
      <data key="d0">20824548</data>
    </edge>
    <edge source="USA" target="JPN">
      <data key="d0">1180815928</data>
    </edge>
    <edge source="USA" target="KAZ">
      <data key="d0">4539414</data>
    </edge>
    <edge source="USA" target="JOR">
      <data key="d0">2781916</data>
    </edge>
    <edge source="USA" target="KOR">
      <data key="d0">369908167</data>
    </edge>
    <edge source="USA" target="KGZ">
      <data key="d0">91778</data>
    </edge>
    <edge source="USA" target="LBN">
      <data key="d0">2107401</data>
    </edge>
    <edge source="USA" target="LVA">
      <data key="d0">227914</data>
    </edge>
    <edge source="USA" target="LTU">
      <data key="d0">401203</data>
    </edge>
    <edge source="USA" target="MDG">
      <data key="d0">38313</data>
    </edge>
    <edge source="USA" target="MWI">
      <data key="d0">31606</data>
    </edge>
    <edge source="USA" target="MYS">
      <data key="d0">94458930</data>
    </edge>
    <edge source="USA" target="MUS">
      <data key="d0">284149</data>
    </edge>
    <edge source="USA" target="MEX">
      <data key="d0">981591276</data>
    </edge>
    <edge source="USA" target="MAR">
      <data key="d0">1472803</data>
    </edge>
    <edge source="USA" target="MOZ">
      <data key="d0">24623</data>
    </edge>
    <edge source="USA" target="OMN">
      <data key="d0">2990567</data>
    </edge>
    <edge source="USA" target="NAM">
      <data key="d0">118339</data>
    </edge>
    <edge source="USA" target="NLD">
      <data key="d0">550857094</data>
    </edge>
    <edge source="USA" target="NZL">
      <data key="d0">37542285</data>
    </edge>
    <edge source="USA" target="NIC">
      <data key="d0">5557420</data>
    </edge>
    <edge source="USA" target="NER">
      <data key="d0">633412</data>
    </edge>
    <edge source="USA" target="NOR">
      <data key="d0">11265864</data>
    </edge>
    <edge source="USA" target="PAK">
      <data key="d0">16777672</data>
    </edge>
    <edge source="USA" target="PAN">
      <data key="d0">39679544</data>
    </edge>
    <edge source="USA" target="PRY">
      <data key="d0">5361482</data>
    </edge>
    <edge source="USA" target="PER">
      <data key="d0">30150100</data>
    </edge>
    <edge source="USA" target="PHL">
      <data key="d0">57694112</data>
    </edge>
    <edge source="USA" target="POL">
      <data key="d0">22161147</data>
    </edge>
    <edge source="USA" target="PRT">
      <data key="d0">13440286</data>
    </edge>
    <edge source="USA" target="ROU">
      <data key="d0">2982199</data>
    </edge>
    <edge source="USA" target="RUS">
      <data key="d0">14593337</data>
    </edge>
    <edge source="USA" target="SAU">
      <data key="d0">119377255</data>
    </edge>
    <edge source="USA" target="SEN">
      <data key="d0">3200626</data>
    </edge>
    <edge source="USA" target="IND">
      <data key="d0">97093141</data>
    </edge>
    <edge source="USA" target="SGP">
      <data key="d0">394992497</data>
    </edge>
    <edge source="USA" target="SVK">
      <data key="d0">5606670</data>
    </edge>
    <edge source="USA" target="VNM">
      <data key="d0">6150968</data>
    </edge>
    <edge source="USA" target="SVN">
      <data key="d0">3583641</data>
    </edge>
    <edge source="USA" target="ZAF">
      <data key="d0">121786273</data>
    </edge>
    <edge source="USA" target="ZWE">
      <data key="d0">865815</data>
    </edge>
    <edge source="USA" target="ESP">
      <data key="d0">65682506</data>
    </edge>
    <edge source="USA" target="SWE">
      <data key="d0">66167101</data>
    </edge>
    <edge source="USA" target="CHE">
      <data key="d0">266635787</data>
    </edge>
    <edge source="USA" target="THA">
      <data key="d0">81433871</data>
    </edge>
    <edge source="USA" target="TGO">
      <data key="d0">132643</data>
    </edge>
    <edge source="USA" target="ARE">
      <data key="d0">40802904</data>
    </edge>
    <edge source="USA" target="TUN">
      <data key="d0">1059530</data>
    </edge>
    <edge source="USA" target="TUR">
      <data key="d0">42567295</data>
    </edge>
    <edge source="USA" target="UGA">
      <data key="d0">117453</data>
    </edge>
    <edge source="USA" target="UKR">
      <data key="d0">1230886</data>
    </edge>
    <edge source="USA" target="MKD">
      <data key="d0">117622</data>
    </edge>
    <edge source="USA" target="EGY">
      <data key="d0">26843837</data>
    </edge>
    <edge source="USA" target="GBR">
      <data key="d0">681660923</data>
    </edge>
    <edge source="USA" target="TZA">
      <data key="d0">126723</data>
    </edge>
    <edge source="USA" target="BFA">
      <data key="d0">10875</data>
    </edge>
    <edge source="USA" target="URY">
      <data key="d0">6921897</data>
    </edge>
    <edge source="USA" target="SRB">
      <data key="d0">106978</data>
    </edge>
    <edge source="URY" target="ARG">
      <data key="d0">4174468</data>
    </edge>
    <edge source="URY" target="BOL">
      <data key="d0">130931</data>
    </edge>
    <edge source="URY" target="BRA">
      <data key="d0">3350214</data>
    </edge>
    <edge source="URY" target="CHL">
      <data key="d0">440637</data>
    </edge>
    <edge source="URY" target="ECU">
      <data key="d0">49566</data>
    </edge>
    <edge source="URY" target="SLV">
      <data key="d0">132405</data>
    </edge>
    <edge source="URY" target="ITA">
      <data key="d0">114390</data>
    </edge>
    <edge source="URY" target="JPN">
      <data key="d0">721670</data>
    </edge>
    <edge source="URY" target="MEX">
      <data key="d0">1455654</data>
    </edge>
    <edge source="URY" target="PRY">
      <data key="d0">514033</data>
    </edge>
    <edge source="URY" target="PER">
      <data key="d0">87659</data>
    </edge>
    <edge source="URY" target="ESP">
      <data key="d0">294321</data>
    </edge>
    <edge source="URY" target="USA">
      <data key="d0">980913</data>
    </edge>
    <edge source="KHM" target="FRA">
      <data key="d0">15891</data>
    </edge>
    <edge source="HRV" target="ALB">
      <data key="d0">135313</data>
    </edge>
    <edge source="HRV" target="AUT">
      <data key="d0">375050</data>
    </edge>
    <edge source="HRV" target="BEL">
      <data key="d0">22281</data>
    </edge>
    <edge source="HRV" target="BGR">
      <data key="d0">99642</data>
    </edge>
    <edge source="HRV" target="BLR">
      <data key="d0">476842</data>
    </edge>
    <edge source="HRV" target="CZE">
      <data key="d0">20255</data>
    </edge>
    <edge source="HRV" target="DEU">
      <data key="d0">345777</data>
    </edge>
    <edge source="HRV" target="GTM">
      <data key="d0">31484</data>
    </edge>
    <edge source="HRV" target="HUN">
      <data key="d0">206098</data>
    </edge>
    <edge source="HRV" target="ITA">
      <data key="d0">375266</data>
    </edge>
    <edge source="HRV" target="POL">
      <data key="d0">19762</data>
    </edge>
    <edge source="HRV" target="PRT">
      <data key="d0">17281</data>
    </edge>
    <edge source="HRV" target="ROU">
      <data key="d0">15216</data>
    </edge>
    <edge source="HRV" target="RUS">
      <data key="d0">271469</data>
    </edge>
    <edge source="HRV" target="SVN">
      <data key="d0">1809050</data>
    </edge>
    <edge source="HRV" target="TUR">
      <data key="d0">121317</data>
    </edge>
    <edge source="HRV" target="MKD">
      <data key="d0">1285090</data>
    </edge>
    <edge source="HRV" target="GBR">
      <data key="d0">53930</data>
    </edge>
    <edge source="HRV" target="USA">
      <data key="d0">14402</data>
    </edge>
    <edge source="HRV" target="SRB">
      <data key="d0">262927</data>
    </edge>
    <edge source="CZE" target="AZE">
      <data key="d0">15158</data>
    </edge>
    <edge source="CZE" target="AUS">
      <data key="d0">46028</data>
    </edge>
    <edge source="CZE" target="AUT">
      <data key="d0">3792135</data>
    </edge>
    <edge source="CZE" target="BEL">
      <data key="d0">1655040</data>
    </edge>
    <edge source="CZE" target="BGR">
      <data key="d0">1015159</data>
    </edge>
    <edge source="CZE" target="BLR">
      <data key="d0">273247</data>
    </edge>
    <edge source="CZE" target="CAN">
      <data key="d0">91058</data>
    </edge>
    <edge source="CZE" target="CHN">
      <data key="d0">23409</data>
    </edge>
    <edge source="CZE" target="HRV">
      <data key="d0">411789</data>
    </edge>
    <edge source="CZE" target="DNK">
      <data key="d0">34563</data>
    </edge>
    <edge source="CZE" target="EST">
      <data key="d0">18215</data>
    </edge>
    <edge source="CZE" target="FIN">
      <data key="d0">111202</data>
    </edge>
    <edge source="CZE" target="FRA">
      <data key="d0">2514736</data>
    </edge>
    <edge source="CZE" target="DEU">
      <data key="d0">24389411</data>
    </edge>
    <edge source="CZE" target="GRC">
      <data key="d0">541788</data>
    </edge>
    <edge source="CZE" target="HKG">
      <data key="d0">25877</data>
    </edge>
    <edge source="CZE" target="HUN">
      <data key="d0">2840684</data>
    </edge>
    <edge source="CZE" target="IRL">
      <data key="d0">14788</data>
    </edge>
    <edge source="CZE" target="ISR">
      <data key="d0">155308</data>
    </edge>
    <edge source="CZE" target="ITA">
      <data key="d0">5467454</data>
    </edge>
    <edge source="CZE" target="JPN">
      <data key="d0">4013223</data>
    </edge>
    <edge source="CZE" target="KAZ">
      <data key="d0">1659291</data>
    </edge>
    <edge source="CZE" target="KOR">
      <data key="d0">588234</data>
    </edge>
    <edge source="CZE" target="LBN">
      <data key="d0">271926</data>
    </edge>
    <edge source="CZE" target="LVA">
      <data key="d0">1110988</data>
    </edge>
    <edge source="CZE" target="LTU">
      <data key="d0">286097</data>
    </edge>
    <edge source="CZE" target="MYS">
      <data key="d0">2769952</data>
    </edge>
    <edge source="CZE" target="MEX">
      <data key="d0">404988</data>
    </edge>
    <edge source="CZE" target="MDA">
      <data key="d0">36057</data>
    </edge>
    <edge source="CZE" target="OMN">
      <data key="d0">26522</data>
    </edge>
    <edge source="CZE" target="NLD">
      <data key="d0">1786707</data>
    </edge>
    <edge source="CZE" target="NOR">
      <data key="d0">22118</data>
    </edge>
    <edge source="CZE" target="POL">
      <data key="d0">10160682</data>
    </edge>
    <edge source="CZE" target="PRT">
      <data key="d0">318689</data>
    </edge>
    <edge source="CZE" target="ROU">
      <data key="d0">867029</data>
    </edge>
    <edge source="CZE" target="RUS">
      <data key="d0">4786149</data>
    </edge>
    <edge source="CZE" target="SAU">
      <data key="d0">794692</data>
    </edge>
    <edge source="CZE" target="IND">
      <data key="d0">1631826</data>
    </edge>
    <edge source="CZE" target="SVK">
      <data key="d0">18278427</data>
    </edge>
    <edge source="CZE" target="SVN">
      <data key="d0">431373</data>
    </edge>
    <edge source="CZE" target="ZAF">
      <data key="d0">57051</data>
    </edge>
    <edge source="CZE" target="ESP">
      <data key="d0">1322067</data>
    </edge>
    <edge source="CZE" target="SWE">
      <data key="d0">2464985</data>
    </edge>
    <edge source="CZE" target="CHE">
      <data key="d0">392023</data>
    </edge>
    <edge source="CZE" target="ARE">
      <data key="d0">15567</data>
    </edge>
    <edge source="CZE" target="TUN">
      <data key="d0">72661</data>
    </edge>
    <edge source="CZE" target="TUR">
      <data key="d0">304551</data>
    </edge>
    <edge source="CZE" target="UKR">
      <data key="d0">1624883</data>
    </edge>
    <edge source="CZE" target="MKD">
      <data key="d0">25919</data>
    </edge>
    <edge source="CZE" target="EGY">
      <data key="d0">145463</data>
    </edge>
    <edge source="CZE" target="GBR">
      <data key="d0">729678</data>
    </edge>
    <edge source="CZE" target="USA">
      <data key="d0">12728638</data>
    </edge>
    <edge source="CZE" target="SRB">
      <data key="d0">184431</data>
    </edge>
    <edge source="DNK" target="AZE">
      <data key="d0">247239</data>
    </edge>
    <edge source="DNK" target="ARG">
      <data key="d0">1013554</data>
    </edge>
    <edge source="DNK" target="AUS">
      <data key="d0">715610</data>
    </edge>
    <edge source="DNK" target="AUT">
      <data key="d0">1731194</data>
    </edge>
    <edge source="DNK" target="BEL">
      <data key="d0">7963191</data>
    </edge>
    <edge source="DNK" target="BRA">
      <data key="d0">1327806</data>
    </edge>
    <edge source="DNK" target="BGR">
      <data key="d0">484726</data>
    </edge>
    <edge source="DNK" target="BLR">
      <data key="d0">14104</data>
    </edge>
    <edge source="DNK" target="CMR">
      <data key="d0">20085</data>
    </edge>
    <edge source="DNK" target="CAN">
      <data key="d0">639939</data>
    </edge>
    <edge source="DNK" target="LKA">
      <data key="d0">261414</data>
    </edge>
    <edge source="DNK" target="CHL">
      <data key="d0">119828</data>
    </edge>
    <edge source="DNK" target="CHN">
      <data key="d0">828315</data>
    </edge>
    <edge source="DNK" target="COL">
      <data key="d0">39619</data>
    </edge>
    <edge source="DNK" target="HRV">
      <data key="d0">241308</data>
    </edge>
    <edge source="DNK" target="CZE">
      <data key="d0">1215860</data>
    </edge>
    <edge source="DNK" target="ECU">
      <data key="d0">17657</data>
    </edge>
    <edge source="DNK" target="ETH">
      <data key="d0">115385</data>
    </edge>
    <edge source="DNK" target="EST">
      <data key="d0">551390</data>
    </edge>
    <edge source="DNK" target="FIN">
      <data key="d0">15070465</data>
    </edge>
    <edge source="DNK" target="FRA">
      <data key="d0">12295438</data>
    </edge>
    <edge source="DNK" target="DEU">
      <data key="d0">43775663</data>
    </edge>
    <edge source="DNK" target="GHA">
      <data key="d0">44168</data>
    </edge>
    <edge source="DNK" target="GRC">
      <data key="d0">1761951</data>
    </edge>
    <edge source="DNK" target="GTM">
      <data key="d0">14602</data>
    </edge>
    <edge source="DNK" target="HKG">
      <data key="d0">904256</data>
    </edge>
    <edge source="DNK" target="HUN">
      <data key="d0">1070131</data>
    </edge>
    <edge source="DNK" target="IDN">
      <data key="d0">412261</data>
    </edge>
    <edge source="DNK" target="IRL">
      <data key="d0">5767268</data>
    </edge>
    <edge source="DNK" target="ISR">
      <data key="d0">828191</data>
    </edge>
    <edge source="DNK" target="ITA">
      <data key="d0">9935414</data>
    </edge>
    <edge source="DNK" target="JPN">
      <data key="d0">16540449</data>
    </edge>
    <edge source="DNK" target="JOR">
      <data key="d0">271007</data>
    </edge>
    <edge source="DNK" target="KOR">
      <data key="d0">2970160</data>
    </edge>
    <edge source="DNK" target="LBN">
      <data key="d0">72875</data>
    </edge>
    <edge source="DNK" target="LVA">
      <data key="d0">620861</data>
    </edge>
    <edge source="DNK" target="LTU">
      <data key="d0">948316</data>
    </edge>
    <edge source="DNK" target="MWI">
      <data key="d0">11646</data>
    </edge>
    <edge source="DNK" target="MYS">
      <data key="d0">323162</data>
    </edge>
    <edge source="DNK" target="MRT">
      <data key="d0">37843</data>
    </edge>
    <edge source="DNK" target="MEX">
      <data key="d0">523547</data>
    </edge>
    <edge source="DNK" target="MOZ">
      <data key="d0">52731</data>
    </edge>
    <edge source="DNK" target="OMN">
      <data key="d0">49118</data>
    </edge>
    <edge source="DNK" target="NLD">
      <data key="d0">10905946</data>
    </edge>
    <edge source="DNK" target="NZL">
      <data key="d0">60744</data>
    </edge>
    <edge source="DNK" target="NOR">
      <data key="d0">11723775</data>
    </edge>
    <edge source="DNK" target="PAK">
      <data key="d0">11835</data>
    </edge>
    <edge source="DNK" target="PAN">
      <data key="d0">29671</data>
    </edge>
    <edge source="DNK" target="PER">
      <data key="d0">19723</data>
    </edge>
    <edge source="DNK" target="PHL">
      <data key="d0">693493</data>
    </edge>
    <edge source="DNK" target="POL">
      <data key="d0">4060736</data>
    </edge>
    <edge source="DNK" target="PRT">
      <data key="d0">1646974</data>
    </edge>
    <edge source="DNK" target="ROU">
      <data key="d0">743754</data>
    </edge>
    <edge source="DNK" target="RUS">
      <data key="d0">7083259</data>
    </edge>
    <edge source="DNK" target="SAU">
      <data key="d0">1107266</data>
    </edge>
    <edge source="DNK" target="IND">
      <data key="d0">690186</data>
    </edge>
    <edge source="DNK" target="SGP">
      <data key="d0">1508606</data>
    </edge>
    <edge source="DNK" target="SVK">
      <data key="d0">776135</data>
    </edge>
    <edge source="DNK" target="VNM">
      <data key="d0">40346</data>
    </edge>
    <edge source="DNK" target="SVN">
      <data key="d0">415602</data>
    </edge>
    <edge source="DNK" target="ZAF">
      <data key="d0">285442</data>
    </edge>
    <edge source="DNK" target="ESP">
      <data key="d0">11939245</data>
    </edge>
    <edge source="DNK" target="SWE">
      <data key="d0">34495551</data>
    </edge>
    <edge source="DNK" target="CHE">
      <data key="d0">1625381</data>
    </edge>
    <edge source="DNK" target="THA">
      <data key="d0">100528</data>
    </edge>
    <edge source="DNK" target="TGO">
      <data key="d0">67916</data>
    </edge>
    <edge source="DNK" target="ARE">
      <data key="d0">252127</data>
    </edge>
    <edge source="DNK" target="TUN">
      <data key="d0">103517</data>
    </edge>
    <edge source="DNK" target="TUR">
      <data key="d0">591736</data>
    </edge>
    <edge source="DNK" target="UKR">
      <data key="d0">94080</data>
    </edge>
    <edge source="DNK" target="MKD">
      <data key="d0">23445</data>
    </edge>
    <edge source="DNK" target="EGY">
      <data key="d0">86559</data>
    </edge>
    <edge source="DNK" target="GBR">
      <data key="d0">16115157</data>
    </edge>
    <edge source="DNK" target="USA">
      <data key="d0">16504873</data>
    </edge>
    <edge source="DNK" target="BFA">
      <data key="d0">11971</data>
    </edge>
    <edge source="DNK" target="URY">
      <data key="d0">16455</data>
    </edge>
    <edge source="DNK" target="SRB">
      <data key="d0">273704</data>
    </edge>
    <edge source="GHA" target="IDN">
      <data key="d0">21763</data>
    </edge>
    <edge source="GHA" target="NER">
      <data key="d0">123411</data>
    </edge>
    <edge source="GHA" target="TGO">
      <data key="d0">111397</data>
    </edge>
    <edge source="GHA" target="BFA">
      <data key="d0">27618</data>
    </edge>
    <edge source="GRC" target="ALB">
      <data key="d0">3151822</data>
    </edge>
    <edge source="GRC" target="DZA">
      <data key="d0">305352</data>
    </edge>
    <edge source="GRC" target="AZE">
      <data key="d0">75558</data>
    </edge>
    <edge source="GRC" target="ARG">
      <data key="d0">341080</data>
    </edge>
    <edge source="GRC" target="AUS">
      <data key="d0">511836</data>
    </edge>
    <edge source="GRC" target="AUT">
      <data key="d0">12299</data>
    </edge>
    <edge source="GRC" target="ARM">
      <data key="d0">10052</data>
    </edge>
    <edge source="GRC" target="BEL">
      <data key="d0">566019</data>
    </edge>
    <edge source="GRC" target="BRA">
      <data key="d0">161365</data>
    </edge>
    <edge source="GRC" target="BGR">
      <data key="d0">5345015</data>
    </edge>
    <edge source="GRC" target="BLR">
      <data key="d0">59639</data>
    </edge>
    <edge source="GRC" target="CMR">
      <data key="d0">46314</data>
    </edge>
    <edge source="GRC" target="CAN">
      <data key="d0">9143549</data>
    </edge>
    <edge source="GRC" target="CHN">
      <data key="d0">11180</data>
    </edge>
    <edge source="GRC" target="COL">
      <data key="d0">21176</data>
    </edge>
    <edge source="GRC" target="CZE">
      <data key="d0">48840</data>
    </edge>
    <edge source="GRC" target="DNK">
      <data key="d0">105624</data>
    </edge>
    <edge source="GRC" target="ETH">
      <data key="d0">790936</data>
    </edge>
    <edge source="GRC" target="FIN">
      <data key="d0">688049</data>
    </edge>
    <edge source="GRC" target="FRA">
      <data key="d0">5990593</data>
    </edge>
    <edge source="GRC" target="GEO">
      <data key="d0">36493</data>
    </edge>
    <edge source="GRC" target="PSE">
      <data key="d0">20967</data>
    </edge>
    <edge source="GRC" target="DEU">
      <data key="d0">17688020</data>
    </edge>
    <edge source="GRC" target="HUN">
      <data key="d0">139683</data>
    </edge>
    <edge source="GRC" target="IDN">
      <data key="d0">48619</data>
    </edge>
    <edge source="GRC" target="ISR">
      <data key="d0">1546647</data>
    </edge>
    <edge source="GRC" target="ITA">
      <data key="d0">5255058</data>
    </edge>
    <edge source="GRC" target="KAZ">
      <data key="d0">33751</data>
    </edge>
    <edge source="GRC" target="JOR">
      <data key="d0">314358</data>
    </edge>
    <edge source="GRC" target="KOR">
      <data key="d0">226581</data>
    </edge>
    <edge source="GRC" target="LBN">
      <data key="d0">1017197</data>
    </edge>
    <edge source="GRC" target="LTU">
      <data key="d0">65707</data>
    </edge>
    <edge source="GRC" target="MYS">
      <data key="d0">369047</data>
    </edge>
    <edge source="GRC" target="MEX">
      <data key="d0">502801</data>
    </edge>
    <edge source="GRC" target="MAR">
      <data key="d0">369623</data>
    </edge>
    <edge source="GRC" target="NLD">
      <data key="d0">4727158</data>
    </edge>
    <edge source="GRC" target="NOR">
      <data key="d0">637751</data>
    </edge>
    <edge source="GRC" target="PAK">
      <data key="d0">614072</data>
    </edge>
    <edge source="GRC" target="PAN">
      <data key="d0">224775</data>
    </edge>
    <edge source="GRC" target="POL">
      <data key="d0">499774</data>
    </edge>
    <edge source="GRC" target="ROU">
      <data key="d0">3203406</data>
    </edge>
    <edge source="GRC" target="RUS">
      <data key="d0">708137</data>
    </edge>
    <edge source="GRC" target="SAU">
      <data key="d0">179990</data>
    </edge>
    <edge source="GRC" target="IND">
      <data key="d0">62645</data>
    </edge>
    <edge source="GRC" target="ZAF">
      <data key="d0">179468</data>
    </edge>
    <edge source="GRC" target="ESP">
      <data key="d0">2144702</data>
    </edge>
    <edge source="GRC" target="SWE">
      <data key="d0">9146747</data>
    </edge>
    <edge source="GRC" target="CHE">
      <data key="d0">2969648</data>
    </edge>
    <edge source="GRC" target="ARE">
      <data key="d0">434346</data>
    </edge>
    <edge source="GRC" target="TUN">
      <data key="d0">87225</data>
    </edge>
    <edge source="GRC" target="TUR">
      <data key="d0">2187257</data>
    </edge>
    <edge source="GRC" target="UKR">
      <data key="d0">270690</data>
    </edge>
    <edge source="GRC" target="MKD">
      <data key="d0">1231583</data>
    </edge>
    <edge source="GRC" target="EGY">
      <data key="d0">1118211</data>
    </edge>
    <edge source="GRC" target="GBR">
      <data key="d0">8682868</data>
    </edge>
    <edge source="GRC" target="USA">
      <data key="d0">590328</data>
    </edge>
    <edge source="GRC" target="URY">
      <data key="d0">45760</data>
    </edge>
    <edge source="GRC" target="SRB">
      <data key="d0">695162</data>
    </edge>
    <edge source="IRL" target="ALB">
      <data key="d0">93344</data>
    </edge>
    <edge source="IRL" target="AZE">
      <data key="d0">371706</data>
    </edge>
    <edge source="IRL" target="ARG">
      <data key="d0">159379</data>
    </edge>
    <edge source="IRL" target="AUS">
      <data key="d0">1321810</data>
    </edge>
    <edge source="IRL" target="AUT">
      <data key="d0">28473925</data>
    </edge>
    <edge source="IRL" target="BEL">
      <data key="d0">70261391</data>
    </edge>
    <edge source="IRL" target="BRA">
      <data key="d0">1716833</data>
    </edge>
    <edge source="IRL" target="BGR">
      <data key="d0">5683039</data>
    </edge>
    <edge source="IRL" target="KHM">
      <data key="d0">27889</data>
    </edge>
    <edge source="IRL" target="CMR">
      <data key="d0">102453</data>
    </edge>
    <edge source="IRL" target="CAN">
      <data key="d0">2719967</data>
    </edge>
    <edge source="IRL" target="LKA">
      <data key="d0">10118</data>
    </edge>
    <edge source="IRL" target="CHL">
      <data key="d0">3245729</data>
    </edge>
    <edge source="IRL" target="CHN">
      <data key="d0">4800461</data>
    </edge>
    <edge source="IRL" target="COL">
      <data key="d0">29539</data>
    </edge>
    <edge source="IRL" target="CRI">
      <data key="d0">41905</data>
    </edge>
    <edge source="IRL" target="HRV">
      <data key="d0">5448661</data>
    </edge>
    <edge source="IRL" target="CZE">
      <data key="d0">8968829</data>
    </edge>
    <edge source="IRL" target="DNK">
      <data key="d0">19330040</data>
    </edge>
    <edge source="IRL" target="EST">
      <data key="d0">2789354</data>
    </edge>
    <edge source="IRL" target="FIN">
      <data key="d0">18160406</data>
    </edge>
    <edge source="IRL" target="FRA">
      <data key="d0">207537698</data>
    </edge>
    <edge source="IRL" target="DEU">
      <data key="d0">241611864</data>
    </edge>
    <edge source="IRL" target="GHA">
      <data key="d0">75256</data>
    </edge>
    <edge source="IRL" target="GRC">
      <data key="d0">39520957</data>
    </edge>
    <edge source="IRL" target="HKG">
      <data key="d0">2215858</data>
    </edge>
    <edge source="IRL" target="HUN">
      <data key="d0">18113661</data>
    </edge>
    <edge source="IRL" target="IDN">
      <data key="d0">8676918</data>
    </edge>
    <edge source="IRL" target="ISR">
      <data key="d0">4451425</data>
    </edge>
    <edge source="IRL" target="ITA">
      <data key="d0">115182952</data>
    </edge>
    <edge source="IRL" target="CIV">
      <data key="d0">25189</data>
    </edge>
    <edge source="IRL" target="JAM">
      <data key="d0">11320</data>
    </edge>
    <edge source="IRL" target="JPN">
      <data key="d0">43426836</data>
    </edge>
    <edge source="IRL" target="KAZ">
      <data key="d0">526378</data>
    </edge>
    <edge source="IRL" target="JOR">
      <data key="d0">536190</data>
    </edge>
    <edge source="IRL" target="KOR">
      <data key="d0">6977815</data>
    </edge>
    <edge source="IRL" target="KGZ">
      <data key="d0">185335</data>
    </edge>
    <edge source="IRL" target="LBN">
      <data key="d0">37883</data>
    </edge>
    <edge source="IRL" target="LTU">
      <data key="d0">1520988</data>
    </edge>
    <edge source="IRL" target="MYS">
      <data key="d0">106769</data>
    </edge>
    <edge source="IRL" target="MUS">
      <data key="d0">40330</data>
    </edge>
    <edge source="IRL" target="MEX">
      <data key="d0">2299064</data>
    </edge>
    <edge source="IRL" target="MDA">
      <data key="d0">26582</data>
    </edge>
    <edge source="IRL" target="MAR">
      <data key="d0">369740</data>
    </edge>
    <edge source="IRL" target="MOZ">
      <data key="d0">24090</data>
    </edge>
    <edge source="IRL" target="OMN">
      <data key="d0">32059</data>
    </edge>
    <edge source="IRL" target="NLD">
      <data key="d0">51338767</data>
    </edge>
    <edge source="IRL" target="NZL">
      <data key="d0">1778894</data>
    </edge>
    <edge source="IRL" target="NOR">
      <data key="d0">4326833</data>
    </edge>
    <edge source="IRL" target="PAK">
      <data key="d0">121033</data>
    </edge>
    <edge source="IRL" target="PER">
      <data key="d0">22461</data>
    </edge>
    <edge source="IRL" target="PHL">
      <data key="d0">970793</data>
    </edge>
    <edge source="IRL" target="POL">
      <data key="d0">9600777</data>
    </edge>
    <edge source="IRL" target="PRT">
      <data key="d0">14887023</data>
    </edge>
    <edge source="IRL" target="ROU">
      <data key="d0">6167478</data>
    </edge>
    <edge source="IRL" target="RUS">
      <data key="d0">969366</data>
    </edge>
    <edge source="IRL" target="SAU">
      <data key="d0">480542</data>
    </edge>
    <edge source="IRL" target="IND">
      <data key="d0">792374</data>
    </edge>
    <edge source="IRL" target="SGP">
      <data key="d0">3668276</data>
    </edge>
    <edge source="IRL" target="SVK">
      <data key="d0">3302634</data>
    </edge>
    <edge source="IRL" target="SVN">
      <data key="d0">1074556</data>
    </edge>
    <edge source="IRL" target="ZAF">
      <data key="d0">2503914</data>
    </edge>
    <edge source="IRL" target="ZWE">
      <data key="d0">84004</data>
    </edge>
    <edge source="IRL" target="ESP">
      <data key="d0">172836829</data>
    </edge>
    <edge source="IRL" target="SWE">
      <data key="d0">32321453</data>
    </edge>
    <edge source="IRL" target="CHE">
      <data key="d0">26704440</data>
    </edge>
    <edge source="IRL" target="THA">
      <data key="d0">647628</data>
    </edge>
    <edge source="IRL" target="ARE">
      <data key="d0">98378</data>
    </edge>
    <edge source="IRL" target="TUN">
      <data key="d0">31861</data>
    </edge>
    <edge source="IRL" target="TUR">
      <data key="d0">27502405</data>
    </edge>
    <edge source="IRL" target="UKR">
      <data key="d0">25276</data>
    </edge>
    <edge source="IRL" target="MKD">
      <data key="d0">1708013</data>
    </edge>
    <edge source="IRL" target="EGY">
      <data key="d0">401263</data>
    </edge>
    <edge source="IRL" target="GBR">
      <data key="d0">321762089</data>
    </edge>
    <edge source="IRL" target="TZA">
      <data key="d0">22686</data>
    </edge>
    <edge source="IRL" target="USA">
      <data key="d0">190908478</data>
    </edge>
    <edge source="IRL" target="SRB">
      <data key="d0">151363</data>
    </edge>
    <edge source="MUS" target="BWA">
      <data key="d0">126900</data>
    </edge>
    <edge source="MUS" target="DNK">
      <data key="d0">28339</data>
    </edge>
    <edge source="MUS" target="FRA">
      <data key="d0">143467</data>
    </edge>
    <edge source="MUS" target="HKG">
      <data key="d0">41435</data>
    </edge>
    <edge source="MUS" target="MDG">
      <data key="d0">306697</data>
    </edge>
    <edge source="MUS" target="ZAF">
      <data key="d0">109747</data>
    </edge>
    <edge source="MUS" target="CHE">
      <data key="d0">17171</data>
    </edge>
    <edge source="MUS" target="TZA">
      <data key="d0">10082</data>
    </edge>
    <edge source="OMN" target="ETH">
      <data key="d0">16138</data>
    </edge>
    <edge source="OMN" target="DEU">
      <data key="d0">29267</data>
    </edge>
    <edge source="OMN" target="IDN">
      <data key="d0">10512</data>
    </edge>
    <edge source="OMN" target="PAK">
      <data key="d0">17017</data>
    </edge>
    <edge source="OMN" target="SAU">
      <data key="d0">114296</data>
    </edge>
    <edge source="OMN" target="ARE">
      <data key="d0">1603844</data>
    </edge>
    <edge source="OMN" target="UGA">
      <data key="d0">32809</data>
    </edge>
    <edge source="NIC" target="ARG">
      <data key="d0">24000</data>
    </edge>
    <edge source="NIC" target="CAN">
      <data key="d0">179866</data>
    </edge>
    <edge source="NIC" target="CRI">
      <data key="d0">504936</data>
    </edge>
    <edge source="NIC" target="SLV">
      <data key="d0">88248</data>
    </edge>
    <edge source="NIC" target="GTM">
      <data key="d0">334893</data>
    </edge>
    <edge source="NIC" target="HND">
      <data key="d0">135127</data>
    </edge>
    <edge source="NIC" target="USA">
      <data key="d0">747390</data>
    </edge>
    <edge source="ROU" target="AUT">
      <data key="d0">112000</data>
    </edge>
    <edge source="ROU" target="BEL">
      <data key="d0">1221000</data>
    </edge>
    <edge source="ROU" target="BGR">
      <data key="d0">470000</data>
    </edge>
    <edge source="ROU" target="BLR">
      <data key="d0">565000</data>
    </edge>
    <edge source="ROU" target="CZE">
      <data key="d0">25000</data>
    </edge>
    <edge source="ROU" target="FRA">
      <data key="d0">289000</data>
    </edge>
    <edge source="ROU" target="DEU">
      <data key="d0">814000</data>
    </edge>
    <edge source="ROU" target="HUN">
      <data key="d0">656000</data>
    </edge>
    <edge source="ROU" target="ITA">
      <data key="d0">928000</data>
    </edge>
    <edge source="ROU" target="JPN">
      <data key="d0">777000</data>
    </edge>
    <edge source="ROU" target="KAZ">
      <data key="d0">12000</data>
    </edge>
    <edge source="ROU" target="MDA">
      <data key="d0">639000</data>
    </edge>
    <edge source="ROU" target="NLD">
      <data key="d0">122000</data>
    </edge>
    <edge source="ROU" target="POL">
      <data key="d0">434000</data>
    </edge>
    <edge source="ROU" target="RUS">
      <data key="d0">116000</data>
    </edge>
    <edge source="ROU" target="SAU">
      <data key="d0">10000</data>
    </edge>
    <edge source="ROU" target="ESP">
      <data key="d0">108000</data>
    </edge>
    <edge source="ROU" target="CHE">
      <data key="d0">709000</data>
    </edge>
    <edge source="ROU" target="TUR">
      <data key="d0">1592000</data>
    </edge>
    <edge source="ROU" target="UKR">
      <data key="d0">1010000</data>
    </edge>
    <edge source="ROU" target="EGY">
      <data key="d0">12000</data>
    </edge>
    <edge source="ROU" target="GBR">
      <data key="d0">10000</data>
    </edge>
    <edge source="ROU" target="USA">
      <data key="d0">317000</data>
    </edge>
    <edge source="ROU" target="SRB">
      <data key="d0">464000</data>
    </edge>
    <edge source="VNM" target="AUS">
      <data key="d0">10000</data>
    </edge>
    <edge source="VNM" target="KHM">
      <data key="d0">163000</data>
    </edge>
    <edge source="VNM" target="CHN">
      <data key="d0">9268000</data>
    </edge>
    <edge source="VNM" target="HKG">
      <data key="d0">163000</data>
    </edge>
    <edge source="VNM" target="JPN">
      <data key="d0">4500000</data>
    </edge>
    <edge source="VNM" target="KOR">
      <data key="d0">2802000</data>
    </edge>
    <edge source="VNM" target="MYS">
      <data key="d0">2058000</data>
    </edge>
    <edge source="VNM" target="PAK">
      <data key="d0">128000</data>
    </edge>
    <edge source="VNM" target="PAN">
      <data key="d0">24000</data>
    </edge>
    <edge source="VNM" target="PHL">
      <data key="d0">2615000</data>
    </edge>
    <edge source="VNM" target="IND">
      <data key="d0">130000</data>
    </edge>
    <edge source="VNM" target="SGP">
      <data key="d0">1735000</data>
    </edge>
    <edge source="VNM" target="ESP">
      <data key="d0">15000</data>
    </edge>
    <edge source="VNM" target="THA">
      <data key="d0">1598000</data>
    </edge>
    <edge source="ARE" target="DZA">
      <data key="d0">387440</data>
    </edge>
    <edge source="ARE" target="AZE">
      <data key="d0">330140</data>
    </edge>
    <edge source="ARE" target="AUT">
      <data key="d0">14487</data>
    </edge>
    <edge source="ARE" target="ARM">
      <data key="d0">57469</data>
    </edge>
    <edge source="ARE" target="BEL">
      <data key="d0">51420</data>
    </edge>
    <edge source="ARE" target="BRA">
      <data key="d0">25250</data>
    </edge>
    <edge source="ARE" target="CMR">
      <data key="d0">46319</data>
    </edge>
    <edge source="ARE" target="LKA">
      <data key="d0">334317</data>
    </edge>
    <edge source="ARE" target="CHN">
      <data key="d0">19813</data>
    </edge>
    <edge source="ARE" target="ECU">
      <data key="d0">21200</data>
    </edge>
    <edge source="ARE" target="ETH">
      <data key="d0">267239</data>
    </edge>
    <edge source="ARE" target="FIN">
      <data key="d0">25317</data>
    </edge>
    <edge source="ARE" target="FRA">
      <data key="d0">175434</data>
    </edge>
    <edge source="ARE" target="DEU">
      <data key="d0">69584</data>
    </edge>
    <edge source="ARE" target="GHA">
      <data key="d0">91630</data>
    </edge>
    <edge source="ARE" target="HKG">
      <data key="d0">962133</data>
    </edge>
    <edge source="ARE" target="HUN">
      <data key="d0">19541</data>
    </edge>
    <edge source="ARE" target="IDN">
      <data key="d0">106300</data>
    </edge>
    <edge source="ARE" target="IRL">
      <data key="d0">119084</data>
    </edge>
    <edge source="ARE" target="CIV">
      <data key="d0">16269</data>
    </edge>
    <edge source="ARE" target="KAZ">
      <data key="d0">101695</data>
    </edge>
    <edge source="ARE" target="JOR">
      <data key="d0">183048</data>
    </edge>
    <edge source="ARE" target="KOR">
      <data key="d0">23738</data>
    </edge>
    <edge source="ARE" target="LBN">
      <data key="d0">133563</data>
    </edge>
    <edge source="ARE" target="MDG">
      <data key="d0">36602</data>
    </edge>
    <edge source="ARE" target="OMN">
      <data key="d0">14390131</data>
    </edge>
    <edge source="ARE" target="NLD">
      <data key="d0">93936</data>
    </edge>
    <edge source="ARE" target="PAK">
      <data key="d0">3787406</data>
    </edge>
    <edge source="ARE" target="RUS">
      <data key="d0">123123</data>
    </edge>
    <edge source="ARE" target="SAU">
      <data key="d0">1169288</data>
    </edge>
    <edge source="ARE" target="IND">
      <data key="d0">470738</data>
    </edge>
    <edge source="ARE" target="SGP">
      <data key="d0">33297394</data>
    </edge>
    <edge source="ARE" target="ZAF">
      <data key="d0">17427</data>
    </edge>
    <edge source="ARE" target="ESP">
      <data key="d0">163389</data>
    </edge>
    <edge source="ARE" target="CHE">
      <data key="d0">46030</data>
    </edge>
    <edge source="ARE" target="THA">
      <data key="d0">79109</data>
    </edge>
    <edge source="ARE" target="TUN">
      <data key="d0">549836</data>
    </edge>
    <edge source="ARE" target="TUR">
      <data key="d0">293711</data>
    </edge>
    <edge source="ARE" target="MKD">
      <data key="d0">91400</data>
    </edge>
    <edge source="ARE" target="EGY">
      <data key="d0">1089482</data>
    </edge>
    <edge source="ARE" target="GBR">
      <data key="d0">208463</data>
    </edge>
    <edge source="ARE" target="TZA">
      <data key="d0">223897</data>
    </edge>
    <edge source="ARE" target="USA">
      <data key="d0">147719</data>
    </edge>
    <edge source="TZA" target="IND">
      <data key="d0">90791</data>
    </edge>
    <edge source="TZA" target="ZAF">
      <data key="d0">46706</data>
    </edge>
    <edge source="TZA" target="ESP">
      <data key="d0">55349</data>
    </edge>
    <edge source="TZA" target="EGY">
      <data key="d0">10577</data>
    </edge>
    <edge source="BGR" target="ALB">
      <data key="d0">394922</data>
    </edge>
    <edge source="BGR" target="ARG">
      <data key="d0">240159</data>
    </edge>
    <edge source="BGR" target="AUS">
      <data key="d0">30410</data>
    </edge>
    <edge source="BGR" target="AUT">
      <data key="d0">67002</data>
    </edge>
    <edge source="BGR" target="BEL">
      <data key="d0">430729</data>
    </edge>
    <edge source="BGR" target="BLR">
      <data key="d0">367791</data>
    </edge>
    <edge source="BGR" target="CAN">
      <data key="d0">63032</data>
    </edge>
    <edge source="BGR" target="CHN">
      <data key="d0">51928</data>
    </edge>
    <edge source="BGR" target="HRV">
      <data key="d0">13938</data>
    </edge>
    <edge source="BGR" target="CZE">
      <data key="d0">15430</data>
    </edge>
    <edge source="BGR" target="DNK">
      <data key="d0">61472</data>
    </edge>
    <edge source="BGR" target="FRA">
      <data key="d0">106243</data>
    </edge>
    <edge source="BGR" target="GEO">
      <data key="d0">27596</data>
    </edge>
    <edge source="BGR" target="DEU">
      <data key="d0">372953</data>
    </edge>
    <edge source="BGR" target="GRC">
      <data key="d0">1009338</data>
    </edge>
    <edge source="BGR" target="HUN">
      <data key="d0">327174</data>
    </edge>
    <edge source="BGR" target="IDN">
      <data key="d0">39099</data>
    </edge>
    <edge source="BGR" target="ITA">
      <data key="d0">33914</data>
    </edge>
    <edge source="BGR" target="KAZ">
      <data key="d0">134561</data>
    </edge>
    <edge source="BGR" target="JOR">
      <data key="d0">61093</data>
    </edge>
    <edge source="BGR" target="LBN">
      <data key="d0">120688</data>
    </edge>
    <edge source="BGR" target="MYS">
      <data key="d0">60813</data>
    </edge>
    <edge source="BGR" target="MDA">
      <data key="d0">82048</data>
    </edge>
    <edge source="BGR" target="MAR">
      <data key="d0">64144</data>
    </edge>
    <edge source="BGR" target="OMN">
      <data key="d0">10469</data>
    </edge>
    <edge source="BGR" target="NLD">
      <data key="d0">549134</data>
    </edge>
    <edge source="BGR" target="POL">
      <data key="d0">480313</data>
    </edge>
    <edge source="BGR" target="PRT">
      <data key="d0">29814</data>
    </edge>
    <edge source="BGR" target="ROU">
      <data key="d0">916535</data>
    </edge>
    <edge source="BGR" target="RUS">
      <data key="d0">157241</data>
    </edge>
    <edge source="BGR" target="SAU">
      <data key="d0">48202</data>
    </edge>
    <edge source="BGR" target="SGP">
      <data key="d0">256793</data>
    </edge>
    <edge source="BGR" target="VNM">
      <data key="d0">590827</data>
    </edge>
    <edge source="BGR" target="ZAF">
      <data key="d0">19631</data>
    </edge>
    <edge source="BGR" target="ESP">
      <data key="d0">399818</data>
    </edge>
    <edge source="BGR" target="CHE">
      <data key="d0">19422</data>
    </edge>
    <edge source="BGR" target="THA">
      <data key="d0">198848</data>
    </edge>
    <edge source="BGR" target="ARE">
      <data key="d0">152387</data>
    </edge>
    <edge source="BGR" target="TUN">
      <data key="d0">39405</data>
    </edge>
    <edge source="BGR" target="TUR">
      <data key="d0">850029</data>
    </edge>
    <edge source="BGR" target="UKR">
      <data key="d0">44697</data>
    </edge>
    <edge source="BGR" target="MKD">
      <data key="d0">1967488</data>
    </edge>
    <edge source="BGR" target="EGY">
      <data key="d0">729013</data>
    </edge>
    <edge source="BGR" target="USA">
      <data key="d0">21186</data>
    </edge>
    <edge source="BGR" target="SRB">
      <data key="d0">528226</data>
    </edge>
    <edge source="EST" target="BLR">
      <data key="d0">154195</data>
    </edge>
    <edge source="EST" target="FIN">
      <data key="d0">293677</data>
    </edge>
    <edge source="EST" target="DEU">
      <data key="d0">299887</data>
    </edge>
    <edge source="EST" target="HUN">
      <data key="d0">69663</data>
    </edge>
    <edge source="EST" target="IRL">
      <data key="d0">91159</data>
    </edge>
    <edge source="EST" target="LVA">
      <data key="d0">3198410</data>
    </edge>
    <edge source="EST" target="LTU">
      <data key="d0">1704218</data>
    </edge>
    <edge source="EST" target="NLD">
      <data key="d0">56699</data>
    </edge>
    <edge source="EST" target="NOR">
      <data key="d0">10807</data>
    </edge>
    <edge source="EST" target="RUS">
      <data key="d0">4875856</data>
    </edge>
    <edge source="EST" target="SWE">
      <data key="d0">52156</data>
    </edge>
    <edge source="EST" target="CHE">
      <data key="d0">196161</data>
    </edge>
    <edge source="EST" target="UKR">
      <data key="d0">771883</data>
    </edge>
    <edge source="EST" target="GBR">
      <data key="d0">49243</data>
    </edge>
    <edge source="EST" target="USA">
      <data key="d0">1810159</data>
    </edge>
    <edge source="HUN" target="DZA">
      <data key="d0">57000</data>
    </edge>
    <edge source="HUN" target="ARG">
      <data key="d0">10000</data>
    </edge>
    <edge source="HUN" target="AUS">
      <data key="d0">719000</data>
    </edge>
    <edge source="HUN" target="AUT">
      <data key="d0">4972000</data>
    </edge>
    <edge source="HUN" target="ARM">
      <data key="d0">19000</data>
    </edge>
    <edge source="HUN" target="BEL">
      <data key="d0">4381000</data>
    </edge>
    <edge source="HUN" target="BRA">
      <data key="d0">150000</data>
    </edge>
    <edge source="HUN" target="BGR">
      <data key="d0">1967000</data>
    </edge>
    <edge source="HUN" target="BLR">
      <data key="d0">494000</data>
    </edge>
    <edge source="HUN" target="CMR">
      <data key="d0">23000</data>
    </edge>
    <edge source="HUN" target="CAN">
      <data key="d0">374000</data>
    </edge>
    <edge source="HUN" target="CHL">
      <data key="d0">231000</data>
    </edge>
    <edge source="HUN" target="CHN">
      <data key="d0">410000</data>
    </edge>
    <edge source="HUN" target="HRV">
      <data key="d0">2687000</data>
    </edge>
    <edge source="HUN" target="CZE">
      <data key="d0">3880000</data>
    </edge>
    <edge source="HUN" target="DNK">
      <data key="d0">762000</data>
    </edge>
    <edge source="HUN" target="EST">
      <data key="d0">140000</data>
    </edge>
    <edge source="HUN" target="FIN">
      <data key="d0">32000</data>
    </edge>
    <edge source="HUN" target="FRA">
      <data key="d0">5174000</data>
    </edge>
    <edge source="HUN" target="DEU">
      <data key="d0">19006000</data>
    </edge>
    <edge source="HUN" target="GRC">
      <data key="d0">648000</data>
    </edge>
    <edge source="HUN" target="HKG">
      <data key="d0">46000</data>
    </edge>
    <edge source="HUN" target="IDN">
      <data key="d0">46000</data>
    </edge>
    <edge source="HUN" target="ISR">
      <data key="d0">702000</data>
    </edge>
    <edge source="HUN" target="ITA">
      <data key="d0">23213000</data>
    </edge>
    <edge source="HUN" target="CIV">
      <data key="d0">28000</data>
    </edge>
    <edge source="HUN" target="JPN">
      <data key="d0">5907000</data>
    </edge>
    <edge source="HUN" target="KAZ">
      <data key="d0">826000</data>
    </edge>
    <edge source="HUN" target="JOR">
      <data key="d0">29000</data>
    </edge>
    <edge source="HUN" target="KOR">
      <data key="d0">93000</data>
    </edge>
    <edge source="HUN" target="LBN">
      <data key="d0">12000</data>
    </edge>
    <edge source="HUN" target="LVA">
      <data key="d0">229000</data>
    </edge>
    <edge source="HUN" target="LTU">
      <data key="d0">323000</data>
    </edge>
    <edge source="HUN" target="MYS">
      <data key="d0">121000</data>
    </edge>
    <edge source="HUN" target="MEX">
      <data key="d0">12000</data>
    </edge>
    <edge source="HUN" target="MDA">
      <data key="d0">26000</data>
    </edge>
    <edge source="HUN" target="MAR">
      <data key="d0">178000</data>
    </edge>
    <edge source="HUN" target="NLD">
      <data key="d0">11196000</data>
    </edge>
    <edge source="HUN" target="NOR">
      <data key="d0">12000</data>
    </edge>
    <edge source="HUN" target="POL">
      <data key="d0">13211000</data>
    </edge>
    <edge source="HUN" target="ROU">
      <data key="d0">8379000</data>
    </edge>
    <edge source="HUN" target="RUS">
      <data key="d0">7863000</data>
    </edge>
    <edge source="HUN" target="SAU">
      <data key="d0">17000</data>
    </edge>
    <edge source="HUN" target="SGP">
      <data key="d0">48000</data>
    </edge>
    <edge source="HUN" target="SVK">
      <data key="d0">2763000</data>
    </edge>
    <edge source="HUN" target="VNM">
      <data key="d0">170000</data>
    </edge>
    <edge source="HUN" target="SVN">
      <data key="d0">2642000</data>
    </edge>
    <edge source="HUN" target="ZAF">
      <data key="d0">172000</data>
    </edge>
    <edge source="HUN" target="ZWE">
      <data key="d0">96000</data>
    </edge>
    <edge source="HUN" target="ESP">
      <data key="d0">2307000</data>
    </edge>
    <edge source="HUN" target="SWE">
      <data key="d0">240000</data>
    </edge>
    <edge source="HUN" target="CHE">
      <data key="d0">1139000</data>
    </edge>
    <edge source="HUN" target="THA">
      <data key="d0">1023000</data>
    </edge>
    <edge source="HUN" target="TUR">
      <data key="d0">6117000</data>
    </edge>
    <edge source="HUN" target="UKR">
      <data key="d0">6624000</data>
    </edge>
    <edge source="HUN" target="MKD">
      <data key="d0">622000</data>
    </edge>
    <edge source="HUN" target="EGY">
      <data key="d0">149000</data>
    </edge>
    <edge source="HUN" target="GBR">
      <data key="d0">3789000</data>
    </edge>
    <edge source="HUN" target="USA">
      <data key="d0">1198000</data>
    </edge>
    <edge source="HUN" target="URY">
      <data key="d0">104000</data>
    </edge>
    <edge source="HUN" target="SRB">
      <data key="d0">1279000</data>
    </edge>
    <edge source="CIV" target="BEL">
      <data key="d0">49848</data>
    </edge>
    <edge source="CIV" target="CMR">
      <data key="d0">73057</data>
    </edge>
    <edge source="CIV" target="BEN">
      <data key="d0">3126756</data>
    </edge>
    <edge source="CIV" target="FRA">
      <data key="d0">759688</data>
    </edge>
    <edge source="CIV" target="GHA">
      <data key="d0">1645187</data>
    </edge>
    <edge source="CIV" target="NER">
      <data key="d0">254452</data>
    </edge>
    <edge source="CIV" target="SEN">
      <data key="d0">58495</data>
    </edge>
    <edge source="CIV" target="TGO">
      <data key="d0">208968</data>
    </edge>
    <edge source="CIV" target="BFA">
      <data key="d0">2576303</data>
    </edge>
    <edge source="LVA" target="AUT">
      <data key="d0">437423</data>
    </edge>
    <edge source="LVA" target="BEL">
      <data key="d0">1347107</data>
    </edge>
    <edge source="LVA" target="BLR">
      <data key="d0">55009</data>
    </edge>
    <edge source="LVA" target="DNK">
      <data key="d0">25553</data>
    </edge>
    <edge source="LVA" target="EST">
      <data key="d0">819458</data>
    </edge>
    <edge source="LVA" target="FRA">
      <data key="d0">1334809</data>
    </edge>
    <edge source="LVA" target="DEU">
      <data key="d0">3515627</data>
    </edge>
    <edge source="LVA" target="JPN">
      <data key="d0">15341</data>
    </edge>
    <edge source="LVA" target="KAZ">
      <data key="d0">13126</data>
    </edge>
    <edge source="LVA" target="LTU">
      <data key="d0">1019954</data>
    </edge>
    <edge source="LVA" target="NLD">
      <data key="d0">1039997</data>
    </edge>
    <edge source="LVA" target="POL">
      <data key="d0">490382</data>
    </edge>
    <edge source="LVA" target="RUS">
      <data key="d0">677120</data>
    </edge>
    <edge source="LVA" target="ESP">
      <data key="d0">74305</data>
    </edge>
    <edge source="LVA" target="SWE">
      <data key="d0">40420</data>
    </edge>
    <edge source="LVA" target="UKR">
      <data key="d0">701467</data>
    </edge>
    <edge source="LVA" target="GBR">
      <data key="d0">22547</data>
    </edge>
    <edge source="LVA" target="USA">
      <data key="d0">422804</data>
    </edge>
    <edge source="LTU" target="AUT">
      <data key="d0">60000</data>
    </edge>
    <edge source="LTU" target="BEL">
      <data key="d0">264764</data>
    </edge>
    <edge source="LTU" target="BLR">
      <data key="d0">696077</data>
    </edge>
    <edge source="LTU" target="CAN">
      <data key="d0">25127</data>
    </edge>
    <edge source="LTU" target="CHN">
      <data key="d0">27466</data>
    </edge>
    <edge source="LTU" target="CZE">
      <data key="d0">55496</data>
    </edge>
    <edge source="LTU" target="DNK">
      <data key="d0">89002</data>
    </edge>
    <edge source="LTU" target="EST">
      <data key="d0">1165790</data>
    </edge>
    <edge source="LTU" target="FIN">
      <data key="d0">103412</data>
    </edge>
    <edge source="LTU" target="FRA">
      <data key="d0">811578</data>
    </edge>
    <edge source="LTU" target="GEO">
      <data key="d0">29941</data>
    </edge>
    <edge source="LTU" target="DEU">
      <data key="d0">7471554</data>
    </edge>
    <edge source="LTU" target="HUN">
      <data key="d0">60933</data>
    </edge>
    <edge source="LTU" target="ITA">
      <data key="d0">36819</data>
    </edge>
    <edge source="LTU" target="KAZ">
      <data key="d0">86621</data>
    </edge>
    <edge source="LTU" target="KOR">
      <data key="d0">19215</data>
    </edge>
    <edge source="LTU" target="LVA">
      <data key="d0">2218739</data>
    </edge>
    <edge source="LTU" target="NLD">
      <data key="d0">576472</data>
    </edge>
    <edge source="LTU" target="NOR">
      <data key="d0">55085</data>
    </edge>
    <edge source="LTU" target="POL">
      <data key="d0">1492774</data>
    </edge>
    <edge source="LTU" target="RUS">
      <data key="d0">1767936</data>
    </edge>
    <edge source="LTU" target="CHE">
      <data key="d0">33793</data>
    </edge>
    <edge source="LTU" target="TUR">
      <data key="d0">12597</data>
    </edge>
    <edge source="LTU" target="UKR">
      <data key="d0">218266</data>
    </edge>
    <edge source="LTU" target="GBR">
      <data key="d0">288711</data>
    </edge>
    <edge source="LTU" target="USA">
      <data key="d0">1486892</data>
    </edge>
    <edge source="MDA" target="BEL">
      <data key="d0">107955</data>
    </edge>
    <edge source="MDA" target="BLR">
      <data key="d0">75343</data>
    </edge>
    <edge source="MDA" target="RUS">
      <data key="d0">22819</data>
    </edge>
    <edge source="MDA" target="UKR">
      <data key="d0">15644</data>
    </edge>
    <edge source="MAR" target="DZA">
      <data key="d0">160656</data>
    </edge>
    <edge source="MAR" target="FRA">
      <data key="d0">876547</data>
    </edge>
    <edge source="MAR" target="CIV">
      <data key="d0">45283</data>
    </edge>
    <edge source="MAR" target="MRT">
      <data key="d0">166620</data>
    </edge>
    <edge source="MAR" target="PRT">
      <data key="d0">14993</data>
    </edge>
    <edge source="MAR" target="SEN">
      <data key="d0">124187</data>
    </edge>
    <edge source="MAR" target="ESP">
      <data key="d0">81601</data>
    </edge>
    <edge source="MAR" target="CHE">
      <data key="d0">28906</data>
    </edge>
    <edge source="MAR" target="TUN">
      <data key="d0">1468348</data>
    </edge>
    <edge source="MAR" target="USA">
      <data key="d0">55058</data>
    </edge>
    <edge source="NOR" target="AZE">
      <data key="d0">19866</data>
    </edge>
    <edge source="NOR" target="ARG">
      <data key="d0">96681</data>
    </edge>
    <edge source="NOR" target="AUS">
      <data key="d0">569467</data>
    </edge>
    <edge source="NOR" target="AUT">
      <data key="d0">1621065</data>
    </edge>
    <edge source="NOR" target="BEL">
      <data key="d0">1192077</data>
    </edge>
    <edge source="NOR" target="BRA">
      <data key="d0">580935</data>
    </edge>
    <edge source="NOR" target="CAN">
      <data key="d0">247792</data>
    </edge>
    <edge source="NOR" target="LKA">
      <data key="d0">35732</data>
    </edge>
    <edge source="NOR" target="CHL">
      <data key="d0">1184799</data>
    </edge>
    <edge source="NOR" target="CHN">
      <data key="d0">964493</data>
    </edge>
    <edge source="NOR" target="CRI">
      <data key="d0">41039</data>
    </edge>
    <edge source="NOR" target="HRV">
      <data key="d0">51366</data>
    </edge>
    <edge source="NOR" target="CZE">
      <data key="d0">49855</data>
    </edge>
    <edge source="NOR" target="DNK">
      <data key="d0">7445096</data>
    </edge>
    <edge source="NOR" target="EST">
      <data key="d0">78693</data>
    </edge>
    <edge source="NOR" target="FIN">
      <data key="d0">54649769</data>
    </edge>
    <edge source="NOR" target="FRA">
      <data key="d0">10311478</data>
    </edge>
    <edge source="NOR" target="DEU">
      <data key="d0">68446703</data>
    </edge>
    <edge source="NOR" target="GHA">
      <data key="d0">194274</data>
    </edge>
    <edge source="NOR" target="GRC">
      <data key="d0">2465349</data>
    </edge>
    <edge source="NOR" target="GTM">
      <data key="d0">35301</data>
    </edge>
    <edge source="NOR" target="HKG">
      <data key="d0">63502</data>
    </edge>
    <edge source="NOR" target="HUN">
      <data key="d0">12692</data>
    </edge>
    <edge source="NOR" target="IDN">
      <data key="d0">511589</data>
    </edge>
    <edge source="NOR" target="IRL">
      <data key="d0">168415</data>
    </edge>
    <edge source="NOR" target="ISR">
      <data key="d0">370123</data>
    </edge>
    <edge source="NOR" target="ITA">
      <data key="d0">3070265</data>
    </edge>
    <edge source="NOR" target="CIV">
      <data key="d0">13121</data>
    </edge>
    <edge source="NOR" target="JPN">
      <data key="d0">7740258</data>
    </edge>
    <edge source="NOR" target="KAZ">
      <data key="d0">98235</data>
    </edge>
    <edge source="NOR" target="KOR">
      <data key="d0">2096361</data>
    </edge>
    <edge source="NOR" target="LBN">
      <data key="d0">98616</data>
    </edge>
    <edge source="NOR" target="LVA">
      <data key="d0">43784</data>
    </edge>
    <edge source="NOR" target="LTU">
      <data key="d0">140106</data>
    </edge>
    <edge source="NOR" target="MYS">
      <data key="d0">34695</data>
    </edge>
    <edge source="NOR" target="MEX">
      <data key="d0">8114938</data>
    </edge>
    <edge source="NOR" target="OMN">
      <data key="d0">94217</data>
    </edge>
    <edge source="NOR" target="NLD">
      <data key="d0">45500096</data>
    </edge>
    <edge source="NOR" target="NZL">
      <data key="d0">48062</data>
    </edge>
    <edge source="NOR" target="PAK">
      <data key="d0">43686</data>
    </edge>
    <edge source="NOR" target="PAN">
      <data key="d0">66742</data>
    </edge>
    <edge source="NOR" target="PER">
      <data key="d0">33440</data>
    </edge>
    <edge source="NOR" target="POL">
      <data key="d0">8254877</data>
    </edge>
    <edge source="NOR" target="PRT">
      <data key="d0">95613</data>
    </edge>
    <edge source="NOR" target="RUS">
      <data key="d0">4195819</data>
    </edge>
    <edge source="NOR" target="SAU">
      <data key="d0">235046</data>
    </edge>
    <edge source="NOR" target="IND">
      <data key="d0">963747</data>
    </edge>
    <edge source="NOR" target="SGP">
      <data key="d0">3794521</data>
    </edge>
    <edge source="NOR" target="SVN">
      <data key="d0">48987</data>
    </edge>
    <edge source="NOR" target="ZAF">
      <data key="d0">1960839</data>
    </edge>
    <edge source="NOR" target="ZWE">
      <data key="d0">31940</data>
    </edge>
    <edge source="NOR" target="ESP">
      <data key="d0">1825741</data>
    </edge>
    <edge source="NOR" target="SWE">
      <data key="d0">52396840</data>
    </edge>
    <edge source="NOR" target="CHE">
      <data key="d0">6384211</data>
    </edge>
    <edge source="NOR" target="THA">
      <data key="d0">175409</data>
    </edge>
    <edge source="NOR" target="ARE">
      <data key="d0">810929</data>
    </edge>
    <edge source="NOR" target="TUN">
      <data key="d0">10783</data>
    </edge>
    <edge source="NOR" target="TUR">
      <data key="d0">403664</data>
    </edge>
    <edge source="NOR" target="EGY">
      <data key="d0">1098781</data>
    </edge>
    <edge source="NOR" target="GBR">
      <data key="d0">17973389</data>
    </edge>
    <edge source="NOR" target="TZA">
      <data key="d0">285464</data>
    </edge>
    <edge source="NOR" target="USA">
      <data key="d0">17407175</data>
    </edge>
    <edge source="NOR" target="URY">
      <data key="d0">32075</data>
    </edge>
    <edge source="NOR" target="SRB">
      <data key="d0">949967</data>
    </edge>
    <edge source="SVK" target="DZA">
      <data key="d0">81095</data>
    </edge>
    <edge source="SVK" target="ARG">
      <data key="d0">274477</data>
    </edge>
    <edge source="SVK" target="AUS">
      <data key="d0">188247</data>
    </edge>
    <edge source="SVK" target="AUT">
      <data key="d0">1456773</data>
    </edge>
    <edge source="SVK" target="BEL">
      <data key="d0">1282772</data>
    </edge>
    <edge source="SVK" target="BRA">
      <data key="d0">22189</data>
    </edge>
    <edge source="SVK" target="BGR">
      <data key="d0">149008</data>
    </edge>
    <edge source="SVK" target="BLR">
      <data key="d0">917286</data>
    </edge>
    <edge source="SVK" target="CHN">
      <data key="d0">246427</data>
    </edge>
    <edge source="SVK" target="HRV">
      <data key="d0">103164</data>
    </edge>
    <edge source="SVK" target="CZE">
      <data key="d0">13037232</data>
    </edge>
    <edge source="SVK" target="EST">
      <data key="d0">60867</data>
    </edge>
    <edge source="SVK" target="FIN">
      <data key="d0">166215</data>
    </edge>
    <edge source="SVK" target="FRA">
      <data key="d0">3780883</data>
    </edge>
    <edge source="SVK" target="DEU">
      <data key="d0">8244486</data>
    </edge>
    <edge source="SVK" target="GRC">
      <data key="d0">1293721</data>
    </edge>
    <edge source="SVK" target="HKG">
      <data key="d0">16264</data>
    </edge>
    <edge source="SVK" target="HUN">
      <data key="d0">1520537</data>
    </edge>
    <edge source="SVK" target="IDN">
      <data key="d0">85921</data>
    </edge>
    <edge source="SVK" target="ISR">
      <data key="d0">538679</data>
    </edge>
    <edge source="SVK" target="ITA">
      <data key="d0">2636735</data>
    </edge>
    <edge source="SVK" target="JPN">
      <data key="d0">160845</data>
    </edge>
    <edge source="SVK" target="KAZ">
      <data key="d0">20664</data>
    </edge>
    <edge source="SVK" target="JOR">
      <data key="d0">35998</data>
    </edge>
    <edge source="SVK" target="LBN">
      <data key="d0">90316</data>
    </edge>
    <edge source="SVK" target="LVA">
      <data key="d0">302799</data>
    </edge>
    <edge source="SVK" target="LTU">
      <data key="d0">192297</data>
    </edge>
    <edge source="SVK" target="NLD">
      <data key="d0">2235608</data>
    </edge>
    <edge source="SVK" target="NZL">
      <data key="d0">56011</data>
    </edge>
    <edge source="SVK" target="PHL">
      <data key="d0">18653</data>
    </edge>
    <edge source="SVK" target="POL">
      <data key="d0">6965232</data>
    </edge>
    <edge source="SVK" target="PRT">
      <data key="d0">45709</data>
    </edge>
    <edge source="SVK" target="ROU">
      <data key="d0">473351</data>
    </edge>
    <edge source="SVK" target="RUS">
      <data key="d0">1245026</data>
    </edge>
    <edge source="SVK" target="SAU">
      <data key="d0">71437</data>
    </edge>
    <edge source="SVK" target="SGP">
      <data key="d0">818050</data>
    </edge>
    <edge source="SVK" target="VNM">
      <data key="d0">11476</data>
    </edge>
    <edge source="SVK" target="SVN">
      <data key="d0">369628</data>
    </edge>
    <edge source="SVK" target="ZAF">
      <data key="d0">364144</data>
    </edge>
    <edge source="SVK" target="ESP">
      <data key="d0">360174</data>
    </edge>
    <edge source="SVK" target="SWE">
      <data key="d0">127278</data>
    </edge>
    <edge source="SVK" target="CHE">
      <data key="d0">5745079</data>
    </edge>
    <edge source="SVK" target="THA">
      <data key="d0">17619</data>
    </edge>
    <edge source="SVK" target="TUR">
      <data key="d0">876875</data>
    </edge>
    <edge source="SVK" target="UKR">
      <data key="d0">462433</data>
    </edge>
    <edge source="SVK" target="MKD">
      <data key="d0">878417</data>
    </edge>
    <edge source="SVK" target="EGY">
      <data key="d0">95869</data>
    </edge>
    <edge source="SVK" target="GBR">
      <data key="d0">503896</data>
    </edge>
    <edge source="SVK" target="USA">
      <data key="d0">2898031</data>
    </edge>
    <edge source="SVK" target="SRB">
      <data key="d0">277396</data>
    </edge>
    <edge source="SVN" target="ALB">
      <data key="d0">64649</data>
    </edge>
    <edge source="SVN" target="ARG">
      <data key="d0">28144</data>
    </edge>
    <edge source="SVN" target="AUT">
      <data key="d0">7121459</data>
    </edge>
    <edge source="SVN" target="ARM">
      <data key="d0">15694</data>
    </edge>
    <edge source="SVN" target="BEL">
      <data key="d0">1668613</data>
    </edge>
    <edge source="SVN" target="BGR">
      <data key="d0">108307</data>
    </edge>
    <edge source="SVN" target="BLR">
      <data key="d0">136507</data>
    </edge>
    <edge source="SVN" target="HRV">
      <data key="d0">11605443</data>
    </edge>
    <edge source="SVN" target="CZE">
      <data key="d0">789926</data>
    </edge>
    <edge source="SVN" target="DNK">
      <data key="d0">29800</data>
    </edge>
    <edge source="SVN" target="FIN">
      <data key="d0">21029</data>
    </edge>
    <edge source="SVN" target="FRA">
      <data key="d0">1468932</data>
    </edge>
    <edge source="SVN" target="GEO">
      <data key="d0">11048</data>
    </edge>
    <edge source="SVN" target="DEU">
      <data key="d0">5131459</data>
    </edge>
    <edge source="SVN" target="GRC">
      <data key="d0">63345</data>
    </edge>
    <edge source="SVN" target="HKG">
      <data key="d0">190442</data>
    </edge>
    <edge source="SVN" target="HUN">
      <data key="d0">1202329</data>
    </edge>
    <edge source="SVN" target="ITA">
      <data key="d0">1160833</data>
    </edge>
    <edge source="SVN" target="KAZ">
      <data key="d0">97776</data>
    </edge>
    <edge source="SVN" target="LTU">
      <data key="d0">12465</data>
    </edge>
    <edge source="SVN" target="MDA">
      <data key="d0">15324</data>
    </edge>
    <edge source="SVN" target="NLD">
      <data key="d0">95360</data>
    </edge>
    <edge source="SVN" target="NOR">
      <data key="d0">50038</data>
    </edge>
    <edge source="SVN" target="POL">
      <data key="d0">793572</data>
    </edge>
    <edge source="SVN" target="ROU">
      <data key="d0">283715</data>
    </edge>
    <edge source="SVN" target="RUS">
      <data key="d0">1709416</data>
    </edge>
    <edge source="SVN" target="SVK">
      <data key="d0">168822</data>
    </edge>
    <edge source="SVN" target="ESP">
      <data key="d0">33514</data>
    </edge>
    <edge source="SVN" target="SWE">
      <data key="d0">26523</data>
    </edge>
    <edge source="SVN" target="CHE">
      <data key="d0">81284</data>
    </edge>
    <edge source="SVN" target="THA">
      <data key="d0">70764</data>
    </edge>
    <edge source="SVN" target="ARE">
      <data key="d0">17368</data>
    </edge>
    <edge source="SVN" target="UKR">
      <data key="d0">212096</data>
    </edge>
    <edge source="SVN" target="MKD">
      <data key="d0">1753354</data>
    </edge>
    <edge source="SVN" target="GBR">
      <data key="d0">54736</data>
    </edge>
    <edge source="SVN" target="USA">
      <data key="d0">257942</data>
    </edge>
    <edge source="SVN" target="SRB">
      <data key="d0">1834483</data>
    </edge>
    <edge source="UKR" target="AZE">
      <data key="d0">105160</data>
    </edge>
    <edge source="UKR" target="AUS">
      <data key="d0">13210</data>
    </edge>
    <edge source="UKR" target="AUT">
      <data key="d0">499720</data>
    </edge>
    <edge source="UKR" target="ARM">
      <data key="d0">111170</data>
    </edge>
    <edge source="UKR" target="BEL">
      <data key="d0">318580</data>
    </edge>
    <edge source="UKR" target="BRA">
      <data key="d0">57290</data>
    </edge>
    <edge source="UKR" target="BGR">
      <data key="d0">564240</data>
    </edge>
    <edge source="UKR" target="BLR">
      <data key="d0">2161620</data>
    </edge>
    <edge source="UKR" target="LKA">
      <data key="d0">166910</data>
    </edge>
    <edge source="UKR" target="CHN">
      <data key="d0">301450</data>
    </edge>
    <edge source="UKR" target="HRV">
      <data key="d0">10320</data>
    </edge>
    <edge source="UKR" target="CZE">
      <data key="d0">466040</data>
    </edge>
    <edge source="UKR" target="DNK">
      <data key="d0">189350</data>
    </edge>
    <edge source="UKR" target="EST">
      <data key="d0">651850</data>
    </edge>
    <edge source="UKR" target="FRA">
      <data key="d0">8420660</data>
    </edge>
    <edge source="UKR" target="GEO">
      <data key="d0">83210</data>
    </edge>
    <edge source="UKR" target="DEU">
      <data key="d0">37566460</data>
    </edge>
    <edge source="UKR" target="HUN">
      <data key="d0">6344810</data>
    </edge>
    <edge source="UKR" target="ISR">
      <data key="d0">147650</data>
    </edge>
    <edge source="UKR" target="ITA">
      <data key="d0">2304960</data>
    </edge>
    <edge source="UKR" target="JPN">
      <data key="d0">5161360</data>
    </edge>
    <edge source="UKR" target="KAZ">
      <data key="d0">2120460</data>
    </edge>
    <edge source="UKR" target="KOR">
      <data key="d0">43450</data>
    </edge>
    <edge source="UKR" target="KGZ">
      <data key="d0">41760</data>
    </edge>
    <edge source="UKR" target="LBN">
      <data key="d0">60270</data>
    </edge>
    <edge source="UKR" target="LVA">
      <data key="d0">5881000</data>
    </edge>
    <edge source="UKR" target="LTU">
      <data key="d0">1480500</data>
    </edge>
    <edge source="UKR" target="MDA">
      <data key="d0">595480</data>
    </edge>
    <edge source="UKR" target="MAR">
      <data key="d0">21000</data>
    </edge>
    <edge source="UKR" target="NLD">
      <data key="d0">5087620</data>
    </edge>
    <edge source="UKR" target="POL">
      <data key="d0">14540750</data>
    </edge>
    <edge source="UKR" target="ROU">
      <data key="d0">935330</data>
    </edge>
    <edge source="UKR" target="RUS">
      <data key="d0">30640540</data>
    </edge>
    <edge source="UKR" target="IND">
      <data key="d0">2958050</data>
    </edge>
    <edge source="UKR" target="SVK">
      <data key="d0">364820</data>
    </edge>
    <edge source="UKR" target="SVN">
      <data key="d0">162700</data>
    </edge>
    <edge source="UKR" target="ESP">
      <data key="d0">3706090</data>
    </edge>
    <edge source="UKR" target="TUN">
      <data key="d0">91000</data>
    </edge>
    <edge source="UKR" target="TUR">
      <data key="d0">609190</data>
    </edge>
    <edge source="UKR" target="MKD">
      <data key="d0">12480</data>
    </edge>
    <edge source="UKR" target="GBR">
      <data key="d0">40570</data>
    </edge>
    <edge source="UKR" target="USA">
      <data key="d0">8850870</data>
    </edge>
    <edge source="UKR" target="SRB">
      <data key="d0">164940</data>
    </edge>
    <edge source="ARM" target="RUS">
      <data key="d0">50245</data>
    </edge>
    <edge source="CMR" target="CAF">
      <data key="d0">56208</data>
    </edge>
    <edge source="CMR" target="CIV">
      <data key="d0">30391</data>
    </edge>
    <edge source="CMR" target="SEN">
      <data key="d0">16738</data>
    </edge>
    <edge source="MDG" target="FRA">
      <data key="d0">79377</data>
    </edge>
    <edge source="MDG" target="DEU">
      <data key="d0">90963</data>
    </edge>
    <edge source="MDG" target="MUS">
      <data key="d0">27383</data>
    </edge>
    <edge source="MDG" target="USA">
      <data key="d0">20175</data>
    </edge>
    <edge source="MWI" target="ZAF">
      <data key="d0">34963</data>
    </edge>
    <edge source="MOZ" target="BEL">
      <data key="d0">220839</data>
    </edge>
    <edge source="MOZ" target="FRA">
      <data key="d0">17669</data>
    </edge>
    <edge source="MOZ" target="PRT">
      <data key="d0">18082</data>
    </edge>
    <edge source="MOZ" target="ZAF">
      <data key="d0">13293</data>
    </edge>
    <edge source="NAM" target="ZAF">
      <data key="d0">50772</data>
    </edge>
    <edge source="NER" target="CHN">
      <data key="d0">84174</data>
    </edge>
    <edge source="NER" target="BFA">
      <data key="d0">51136</data>
    </edge>
    <edge source="SEN" target="CMR">
      <data key="d0">536175</data>
    </edge>
    <edge source="SEN" target="BEN">
      <data key="d0">1255762</data>
    </edge>
    <edge source="SEN" target="GMB">
      <data key="d0">233913</data>
    </edge>
    <edge source="SEN" target="CIV">
      <data key="d0">1840537</data>
    </edge>
    <edge source="SEN" target="MRT">
      <data key="d0">421408</data>
    </edge>
    <edge source="SEN" target="TGO">
      <data key="d0">79490</data>
    </edge>
    <edge source="SEN" target="BFA">
      <data key="d0">28328</data>
    </edge>
    <edge source="ZWE" target="BEL">
      <data key="d0">52655</data>
    </edge>
    <edge source="ZWE" target="BWA">
      <data key="d0">369936</data>
    </edge>
    <edge source="ZWE" target="ETH">
      <data key="d0">26220</data>
    </edge>
    <edge source="ZWE" target="DEU">
      <data key="d0">18961</data>
    </edge>
    <edge source="ZWE" target="MWI">
      <data key="d0">1011173</data>
    </edge>
    <edge source="ZWE" target="MUS">
      <data key="d0">40893</data>
    </edge>
    <edge source="ZWE" target="MOZ">
      <data key="d0">121257</data>
    </edge>
    <edge source="ZWE" target="NAM">
      <data key="d0">13065</data>
    </edge>
    <edge source="ZWE" target="PAK">
      <data key="d0">10094</data>
    </edge>
    <edge source="ZWE" target="ZAF">
      <data key="d0">1286401</data>
    </edge>
    <edge source="ZWE" target="ESP">
      <data key="d0">25839</data>
    </edge>
    <edge source="ZWE" target="ARE">
      <data key="d0">19782</data>
    </edge>
    <edge source="ZWE" target="UGA">
      <data key="d0">449594</data>
    </edge>
    <edge source="ZWE" target="GBR">
      <data key="d0">118317</data>
    </edge>
    <edge source="ZWE" target="TZA">
      <data key="d0">118776</data>
    </edge>
    <edge source="BFA" target="BEN">
      <data key="d0">14588</data>
    </edge>
    <edge source="BFA" target="ITA">
      <data key="d0">46371</data>
    </edge>
    <edge source="BFA" target="CIV">
      <data key="d0">145146</data>
    </edge>
    <edge source="BFA" target="NLD">
      <data key="d0">14067</data>
    </edge>
    <edge source="BWA" target="ZAF">
      <data key="d0">111607</data>
    </edge>
    <edge source="KGZ" target="POL">
      <data key="d0">126113</data>
    </edge>
    <edge source="KGZ" target="RUS">
      <data key="d0">49251</data>
    </edge>
    <edge source="KGZ" target="TUR">
      <data key="d0">85841</data>
    </edge>
    <edge source="KGZ" target="USA">
      <data key="d0">30577</data>
    </edge>
    <edge source="PSE" target="ISR">
      <data key="d0">637536</data>
    </edge>
  </graph>
</graphml>
