# Supplementary material for: Core-periphery structure in sectoral international trade networks: A new approach to an old theory
Source: PLoS One. 2020 Apr 2;15(4):e0229547. doi: 10.1371/journal.pone.0229547 (PMC7117750; doi:10.1371/journal.pone.0229547)
Supplement: S8 File — (ZIP) [file pone.0229547.s008.zip › S8_File/Networks 2000/6-SUGAR,SUGR.PREPTNS,HONEY.graphml]

<?xml version='1.0' encoding='utf-8'?>
<graphml xmlns="http://graphml.graphdrawing.org/xmlns" xmlns:xsi="http://www.w3.org/2001/XMLSchema-instance" xsi:schemaLocation="http://graphml.graphdrawing.org/xmlns http://graphml.graphdrawing.org/xmlns/1.0/graphml.xsd">
  <key attr.name="weight" attr.type="long" for="edge" id="d0" />
  <graph edgedefault="directed">
    <node id="ALB" />
    <node id="MKD" />
    <node id="SRB" />
    <node id="DZA" />
    <node id="NLD" />
    <node id="TUN" />
    <node id="AZE" />
    <node id="ISR" />
    <node id="LVA" />
    <node id="RUS" />
    <node id="ARE" />
    <node id="ARG" />
    <node id="AUS" />
    <node id="AUT" />
    <node id="BEL" />
    <node id="BOL" />
    <node id="BRA" />
    <node id="CMR" />
    <node id="CAN" />
    <node id="CHL" />
    <node id="CHN" />
    <node id="COL" />
    <node id="CRI" />
    <node id="CZE" />
    <node id="DNK" />
    <node id="ECU" />
    <node id="SLV" />
    <node id="EST" />
    <node id="FIN" />
    <node id="FRA" />
    <node id="GMB" />
    <node id="DEU" />
    <node id="GHA" />
    <node id="GTM" />
    <node id="HND" />
    <node id="HKG" />
    <node id="IDN" />
    <node id="IRL" />
    <node id="ITA" />
    <node id="JAM" />
    <node id="JPN" />
    <node id="JOR" />
    <node id="KOR" />
    <node id="LBN" />
    <node id="LTU" />
    <node id="MDG" />
    <node id="MEX" />
    <node id="MAR" />
    <node id="NZL" />
    <node id="NIC" />
    <node id="NOR" />
    <node id="PAN" />
    <node id="PRY" />
    <node id="PER" />
    <node id="POL" />
    <node id="PRT" />
    <node id="SAU" />
    <node id="SEN" />
    <node id="IND" />
    <node id="SGP" />
    <node id="VNM" />
    <node id="ZAF" />
    <node id="ESP" />
    <node id="SWE" />
    <node id="CHE" />
    <node id="TUR" />
    <node id="EGY" />
    <node id="GBR" />
    <node id="USA" />
    <node id="URY" />
    <node id="LKA" />
    <node id="GRC" />
    <node id="MYS" />
    <node id="MUS" />
    <node id="OMN" />
    <node id="PAK" />
    <node id="PHL" />
    <node id="ZWE" />
    <node id="THA" />
    <node id="BGR" />
    <node id="HRV" />
    <node id="HUN" />
    <node id="KAZ" />
    <node id="MDA" />
    <node id="ROU" />
    <node id="SVK" />
    <node id="SVN" />
    <node id="ARM" />
    <node id="CAF" />
    <node id="BEN" />
    <node id="ETH" />
    <node id="CIV" />
    <node id="MRT" />
    <node id="MOZ" />
    <node id="NAM" />
    <node id="NER" />
    <node id="TGO" />
    <node id="TZA" />
    <node id="BFA" />
    <node id="BWA" />
    <node id="BLR" />
    <node id="UKR" />
    <node id="KGZ" />
    <node id="BDI" />
    <node id="UGA" />
    <node id="KHM" />
    <node id="GEO" />
    <node id="PSE" />
    <node id="MWI" />
    <edge source="ALB" target="MKD">
      <data key="d0">17883</data>
    </edge>
    <edge source="ALB" target="SRB">
      <data key="d0">137616</data>
    </edge>
    <edge source="MKD" target="AUS">
      <data key="d0">435533</data>
    </edge>
    <edge source="MKD" target="HRV">
      <data key="d0">498841</data>
    </edge>
    <edge source="MKD" target="CZE">
      <data key="d0">41605</data>
    </edge>
    <edge source="MKD" target="DEU">
      <data key="d0">428746</data>
    </edge>
    <edge source="MKD" target="HUN">
      <data key="d0">18982</data>
    </edge>
    <edge source="MKD" target="ISR">
      <data key="d0">27992</data>
    </edge>
    <edge source="MKD" target="ITA">
      <data key="d0">44758</data>
    </edge>
    <edge source="MKD" target="ROU">
      <data key="d0">15155</data>
    </edge>
    <edge source="MKD" target="SVN">
      <data key="d0">149586</data>
    </edge>
    <edge source="MKD" target="CHE">
      <data key="d0">46576</data>
    </edge>
    <edge source="MKD" target="GBR">
      <data key="d0">160989</data>
    </edge>
    <edge source="MKD" target="USA">
      <data key="d0">154188</data>
    </edge>
    <edge source="MKD" target="SRB">
      <data key="d0">1142342</data>
    </edge>
    <edge source="SRB" target="AUT">
      <data key="d0">34000</data>
    </edge>
    <edge source="SRB" target="CAN">
      <data key="d0">10000</data>
    </edge>
    <edge source="SRB" target="HRV">
      <data key="d0">32000</data>
    </edge>
    <edge source="SRB" target="DEU">
      <data key="d0">13000</data>
    </edge>
    <edge source="SRB" target="HUN">
      <data key="d0">59000</data>
    </edge>
    <edge source="SRB" target="ITA">
      <data key="d0">35000</data>
    </edge>
    <edge source="SRB" target="SVN">
      <data key="d0">69000</data>
    </edge>
    <edge source="SRB" target="MKD">
      <data key="d0">1194000</data>
    </edge>
    <edge source="DZA" target="NLD">
      <data key="d0">22568</data>
    </edge>
    <edge source="DZA" target="TUN">
      <data key="d0">17197</data>
    </edge>
    <edge source="NLD" target="DZA">
      <data key="d0">1239932</data>
    </edge>
    <edge source="NLD" target="ARG">
      <data key="d0">92972</data>
    </edge>
    <edge source="NLD" target="AUS">
      <data key="d0">515488</data>
    </edge>
    <edge source="NLD" target="AUT">
      <data key="d0">1720440</data>
    </edge>
    <edge source="NLD" target="ARM">
      <data key="d0">41423</data>
    </edge>
    <edge source="NLD" target="BEL">
      <data key="d0">49231829</data>
    </edge>
    <edge source="NLD" target="BGR">
      <data key="d0">47867</data>
    </edge>
    <edge source="NLD" target="KHM">
      <data key="d0">51549</data>
    </edge>
    <edge source="NLD" target="CAN">
      <data key="d0">3034933</data>
    </edge>
    <edge source="NLD" target="LKA">
      <data key="d0">7774658</data>
    </edge>
    <edge source="NLD" target="CHL">
      <data key="d0">125190</data>
    </edge>
    <edge source="NLD" target="CHN">
      <data key="d0">130713</data>
    </edge>
    <edge source="NLD" target="CRI">
      <data key="d0">18410</data>
    </edge>
    <edge source="NLD" target="HRV">
      <data key="d0">107700</data>
    </edge>
    <edge source="NLD" target="CZE">
      <data key="d0">2339025</data>
    </edge>
    <edge source="NLD" target="DNK">
      <data key="d0">9210659</data>
    </edge>
    <edge source="NLD" target="ETH">
      <data key="d0">289041</data>
    </edge>
    <edge source="NLD" target="EST">
      <data key="d0">866203</data>
    </edge>
    <edge source="NLD" target="FIN">
      <data key="d0">1564873</data>
    </edge>
    <edge source="NLD" target="FRA">
      <data key="d0">20995995</data>
    </edge>
    <edge source="NLD" target="GEO">
      <data key="d0">55231</data>
    </edge>
    <edge source="NLD" target="GMB">
      <data key="d0">81926</data>
    </edge>
    <edge source="NLD" target="DEU">
      <data key="d0">51817552</data>
    </edge>
    <edge source="NLD" target="GHA">
      <data key="d0">19331</data>
    </edge>
    <edge source="NLD" target="GRC">
      <data key="d0">8731992</data>
    </edge>
    <edge source="NLD" target="HKG">
      <data key="d0">1014406</data>
    </edge>
    <edge source="NLD" target="HUN">
      <data key="d0">88369</data>
    </edge>
    <edge source="NLD" target="IDN">
      <data key="d0">1114742</data>
    </edge>
    <edge source="NLD" target="IRL">
      <data key="d0">1092650</data>
    </edge>
    <edge source="NLD" target="ISR">
      <data key="d0">2211994</data>
    </edge>
    <edge source="NLD" target="ITA">
      <data key="d0">5132784</data>
    </edge>
    <edge source="NLD" target="CIV">
      <data key="d0">52469</data>
    </edge>
    <edge source="NLD" target="JAM">
      <data key="d0">92051</data>
    </edge>
    <edge source="NLD" target="JPN">
      <data key="d0">266949</data>
    </edge>
    <edge source="NLD" target="KAZ">
      <data key="d0">208036</data>
    </edge>
    <edge source="NLD" target="JOR">
      <data key="d0">430800</data>
    </edge>
    <edge source="NLD" target="KOR">
      <data key="d0">653565</data>
    </edge>
    <edge source="NLD" target="LBN">
      <data key="d0">160169</data>
    </edge>
    <edge source="NLD" target="LVA">
      <data key="d0">138077</data>
    </edge>
    <edge source="NLD" target="LTU">
      <data key="d0">160169</data>
    </edge>
    <edge source="NLD" target="MYS">
      <data key="d0">18410</data>
    </edge>
    <edge source="NLD" target="MEX">
      <data key="d0">22092</data>
    </edge>
    <edge source="NLD" target="MDA">
      <data key="d0">13808</data>
    </edge>
    <edge source="NLD" target="MAR">
      <data key="d0">18410</data>
    </edge>
    <edge source="NLD" target="MOZ">
      <data key="d0">18410</data>
    </edge>
    <edge source="NLD" target="OMN">
      <data key="d0">16569</data>
    </edge>
    <edge source="NLD" target="NZL">
      <data key="d0">69039</data>
    </edge>
    <edge source="NLD" target="NOR">
      <data key="d0">2034335</data>
    </edge>
    <edge source="NLD" target="PAK">
      <data key="d0">959175</data>
    </edge>
    <edge source="NLD" target="PAN">
      <data key="d0">12887</data>
    </edge>
    <edge source="NLD" target="PHL">
      <data key="d0">235651</data>
    </edge>
    <edge source="NLD" target="POL">
      <data key="d0">841349</data>
    </edge>
    <edge source="NLD" target="PRT">
      <data key="d0">1451650</data>
    </edge>
    <edge source="NLD" target="ROU">
      <data key="d0">340590</data>
    </edge>
    <edge source="NLD" target="RUS">
      <data key="d0">6278823</data>
    </edge>
    <edge source="NLD" target="SAU">
      <data key="d0">304690</data>
    </edge>
    <edge source="NLD" target="SEN">
      <data key="d0">32218</data>
    </edge>
    <edge source="NLD" target="IND">
      <data key="d0">139918</data>
    </edge>
    <edge source="NLD" target="SGP">
      <data key="d0">2344548</data>
    </edge>
    <edge source="NLD" target="SVK">
      <data key="d0">15649</data>
    </edge>
    <edge source="NLD" target="SVN">
      <data key="d0">23933</data>
    </edge>
    <edge source="NLD" target="ZAF">
      <data key="d0">129792</data>
    </edge>
    <edge source="NLD" target="ZWE">
      <data key="d0">10126</data>
    </edge>
    <edge source="NLD" target="ESP">
      <data key="d0">3325816</data>
    </edge>
    <edge source="NLD" target="SWE">
      <data key="d0">5939154</data>
    </edge>
    <edge source="NLD" target="CHE">
      <data key="d0">1283196</data>
    </edge>
    <edge source="NLD" target="ARE">
      <data key="d0">1088968</data>
    </edge>
    <edge source="NLD" target="TUN">
      <data key="d0">4634786</data>
    </edge>
    <edge source="NLD" target="TUR">
      <data key="d0">146362</data>
    </edge>
    <edge source="NLD" target="UKR">
      <data key="d0">233810</data>
    </edge>
    <edge source="NLD" target="MKD">
      <data key="d0">478667</data>
    </edge>
    <edge source="NLD" target="EGY">
      <data key="d0">2701707</data>
    </edge>
    <edge source="NLD" target="GBR">
      <data key="d0">28828645</data>
    </edge>
    <edge source="NLD" target="TZA">
      <data key="d0">34059</data>
    </edge>
    <edge source="NLD" target="USA">
      <data key="d0">6450959</data>
    </edge>
    <edge source="NLD" target="URY">
      <data key="d0">12887</data>
    </edge>
    <edge source="NLD" target="SRB">
      <data key="d0">704193</data>
    </edge>
    <edge source="TUN" target="BEN">
      <data key="d0">45958</data>
    </edge>
    <edge source="TUN" target="FRA">
      <data key="d0">174500</data>
    </edge>
    <edge source="TUN" target="GMB">
      <data key="d0">70014</data>
    </edge>
    <edge source="TUN" target="DEU">
      <data key="d0">15398</data>
    </edge>
    <edge source="TUN" target="CIV">
      <data key="d0">126863</data>
    </edge>
    <edge source="TUN" target="MAR">
      <data key="d0">55334</data>
    </edge>
    <edge source="TUN" target="OMN">
      <data key="d0">125259</data>
    </edge>
    <edge source="TUN" target="RUS">
      <data key="d0">81989</data>
    </edge>
    <edge source="TUN" target="SEN">
      <data key="d0">388495</data>
    </edge>
    <edge source="TUN" target="CHE">
      <data key="d0">36225</data>
    </edge>
    <edge source="TUN" target="TGO">
      <data key="d0">53153</data>
    </edge>
    <edge source="TUN" target="ARE">
      <data key="d0">185241</data>
    </edge>
    <edge source="TUN" target="USA">
      <data key="d0">57509</data>
    </edge>
    <edge source="TUN" target="BFA">
      <data key="d0">41955</data>
    </edge>
    <edge source="AZE" target="ISR">
      <data key="d0">27200</data>
    </edge>
    <edge source="AZE" target="LVA">
      <data key="d0">11984</data>
    </edge>
    <edge source="AZE" target="RUS">
      <data key="d0">34126</data>
    </edge>
    <edge source="AZE" target="ARE">
      <data key="d0">10358</data>
    </edge>
    <edge source="ISR" target="AUS">
      <data key="d0">54000</data>
    </edge>
    <edge source="ISR" target="AUT">
      <data key="d0">80000</data>
    </edge>
    <edge source="ISR" target="BEL">
      <data key="d0">1410000</data>
    </edge>
    <edge source="ISR" target="CAN">
      <data key="d0">178000</data>
    </edge>
    <edge source="ISR" target="LKA">
      <data key="d0">65000</data>
    </edge>
    <edge source="ISR" target="CZE">
      <data key="d0">16000</data>
    </edge>
    <edge source="ISR" target="ETH">
      <data key="d0">14000</data>
    </edge>
    <edge source="ISR" target="FIN">
      <data key="d0">166000</data>
    </edge>
    <edge source="ISR" target="FRA">
      <data key="d0">607000</data>
    </edge>
    <edge source="ISR" target="DEU">
      <data key="d0">5170000</data>
    </edge>
    <edge source="ISR" target="GRC">
      <data key="d0">1865000</data>
    </edge>
    <edge source="ISR" target="HUN">
      <data key="d0">90000</data>
    </edge>
    <edge source="ISR" target="IRL">
      <data key="d0">78000</data>
    </edge>
    <edge source="ISR" target="ITA">
      <data key="d0">4283000</data>
    </edge>
    <edge source="ISR" target="JPN">
      <data key="d0">35000</data>
    </edge>
    <edge source="ISR" target="JOR">
      <data key="d0">69000</data>
    </edge>
    <edge source="ISR" target="LTU">
      <data key="d0">82000</data>
    </edge>
    <edge source="ISR" target="NLD">
      <data key="d0">535000</data>
    </edge>
    <edge source="ISR" target="PHL">
      <data key="d0">27000</data>
    </edge>
    <edge source="ISR" target="PRT">
      <data key="d0">25000</data>
    </edge>
    <edge source="ISR" target="ROU">
      <data key="d0">50000</data>
    </edge>
    <edge source="ISR" target="RUS">
      <data key="d0">27000</data>
    </edge>
    <edge source="ISR" target="IND">
      <data key="d0">11000</data>
    </edge>
    <edge source="ISR" target="ZAF">
      <data key="d0">140000</data>
    </edge>
    <edge source="ISR" target="ESP">
      <data key="d0">3719000</data>
    </edge>
    <edge source="ISR" target="SWE">
      <data key="d0">79000</data>
    </edge>
    <edge source="ISR" target="CHE">
      <data key="d0">135000</data>
    </edge>
    <edge source="ISR" target="TUR">
      <data key="d0">10000</data>
    </edge>
    <edge source="ISR" target="UKR">
      <data key="d0">14000</data>
    </edge>
    <edge source="ISR" target="EGY">
      <data key="d0">47000</data>
    </edge>
    <edge source="ISR" target="GBR">
      <data key="d0">1461000</data>
    </edge>
    <edge source="ISR" target="TZA">
      <data key="d0">304000</data>
    </edge>
    <edge source="ISR" target="USA">
      <data key="d0">1795000</data>
    </edge>
    <edge source="ISR" target="URY">
      <data key="d0">81000</data>
    </edge>
    <edge source="LVA" target="CAN">
      <data key="d0">26001</data>
    </edge>
    <edge source="LVA" target="DNK">
      <data key="d0">98644</data>
    </edge>
    <edge source="LVA" target="EST">
      <data key="d0">422364</data>
    </edge>
    <edge source="LVA" target="DEU">
      <data key="d0">1048153</data>
    </edge>
    <edge source="LVA" target="ISR">
      <data key="d0">24755</data>
    </edge>
    <edge source="LVA" target="LTU">
      <data key="d0">516160</data>
    </edge>
    <edge source="LVA" target="POL">
      <data key="d0">242826</data>
    </edge>
    <edge source="LVA" target="RUS">
      <data key="d0">38775</data>
    </edge>
    <edge source="LVA" target="SWE">
      <data key="d0">12848</data>
    </edge>
    <edge source="LVA" target="USA">
      <data key="d0">53759</data>
    </edge>
    <edge source="RUS" target="AZE">
      <data key="d0">6848340</data>
    </edge>
    <edge source="RUS" target="ARM">
      <data key="d0">175722</data>
    </edge>
    <edge source="RUS" target="EST">
      <data key="d0">408087</data>
    </edge>
    <edge source="RUS" target="FIN">
      <data key="d0">855008</data>
    </edge>
    <edge source="RUS" target="GEO">
      <data key="d0">32080</data>
    </edge>
    <edge source="RUS" target="DEU">
      <data key="d0">431411</data>
    </edge>
    <edge source="RUS" target="GRC">
      <data key="d0">73384</data>
    </edge>
    <edge source="RUS" target="ISR">
      <data key="d0">191832</data>
    </edge>
    <edge source="RUS" target="JPN">
      <data key="d0">29372</data>
    </edge>
    <edge source="RUS" target="KAZ">
      <data key="d0">33217618</data>
    </edge>
    <edge source="RUS" target="KGZ">
      <data key="d0">2167069</data>
    </edge>
    <edge source="RUS" target="LVA">
      <data key="d0">354719</data>
    </edge>
    <edge source="RUS" target="LTU">
      <data key="d0">134239</data>
    </edge>
    <edge source="RUS" target="MDA">
      <data key="d0">37283</data>
    </edge>
    <edge source="RUS" target="UKR">
      <data key="d0">4742785</data>
    </edge>
    <edge source="RUS" target="USA">
      <data key="d0">231943</data>
    </edge>
    <edge source="ARE" target="DZA">
      <data key="d0">29897</data>
    </edge>
    <edge source="ARE" target="AZE">
      <data key="d0">623456</data>
    </edge>
    <edge source="ARE" target="BEL">
      <data key="d0">36110</data>
    </edge>
    <edge source="ARE" target="CMR">
      <data key="d0">17153</data>
    </edge>
    <edge source="ARE" target="CAN">
      <data key="d0">26359</data>
    </edge>
    <edge source="ARE" target="LKA">
      <data key="d0">30688</data>
    </edge>
    <edge source="ARE" target="BEN">
      <data key="d0">43043</data>
    </edge>
    <edge source="ARE" target="ETH">
      <data key="d0">677625</data>
    </edge>
    <edge source="ARE" target="FRA">
      <data key="d0">22582</data>
    </edge>
    <edge source="ARE" target="GHA">
      <data key="d0">11203</data>
    </edge>
    <edge source="ARE" target="HKG">
      <data key="d0">25000</data>
    </edge>
    <edge source="ARE" target="ITA">
      <data key="d0">33884</data>
    </edge>
    <edge source="ARE" target="JOR">
      <data key="d0">76912</data>
    </edge>
    <edge source="ARE" target="KOR">
      <data key="d0">44250</data>
    </edge>
    <edge source="ARE" target="LBN">
      <data key="d0">39423</data>
    </edge>
    <edge source="ARE" target="MOZ">
      <data key="d0">26826</data>
    </edge>
    <edge source="ARE" target="PAK">
      <data key="d0">3893544</data>
    </edge>
    <edge source="ARE" target="PAN">
      <data key="d0">49013</data>
    </edge>
    <edge source="ARE" target="SAU">
      <data key="d0">173211</data>
    </edge>
    <edge source="ARE" target="SEN">
      <data key="d0">12724</data>
    </edge>
    <edge source="ARE" target="IND">
      <data key="d0">507234</data>
    </edge>
    <edge source="ARE" target="ZAF">
      <data key="d0">21026</data>
    </edge>
    <edge source="ARE" target="SWE">
      <data key="d0">50505</data>
    </edge>
    <edge source="ARE" target="TUN">
      <data key="d0">37383</data>
    </edge>
    <edge source="ARE" target="TUR">
      <data key="d0">177198</data>
    </edge>
    <edge source="ARE" target="EGY">
      <data key="d0">288553</data>
    </edge>
    <edge source="ARE" target="TZA">
      <data key="d0">29987</data>
    </edge>
    <edge source="ARE" target="USA">
      <data key="d0">41187</data>
    </edge>
    <edge source="ARG" target="AUS">
      <data key="d0">487375</data>
    </edge>
    <edge source="ARG" target="AUT">
      <data key="d0">106690</data>
    </edge>
    <edge source="ARG" target="BEL">
      <data key="d0">1411696</data>
    </edge>
    <edge source="ARG" target="BOL">
      <data key="d0">4893693</data>
    </edge>
    <edge source="ARG" target="BRA">
      <data key="d0">9615561</data>
    </edge>
    <edge source="ARG" target="CMR">
      <data key="d0">82084</data>
    </edge>
    <edge source="ARG" target="CAN">
      <data key="d0">832167</data>
    </edge>
    <edge source="ARG" target="CHL">
      <data key="d0">37285690</data>
    </edge>
    <edge source="ARG" target="CHN">
      <data key="d0">1028102</data>
    </edge>
    <edge source="ARG" target="COL">
      <data key="d0">291940</data>
    </edge>
    <edge source="ARG" target="CRI">
      <data key="d0">863504</data>
    </edge>
    <edge source="ARG" target="CZE">
      <data key="d0">166368</data>
    </edge>
    <edge source="ARG" target="DNK">
      <data key="d0">145616</data>
    </edge>
    <edge source="ARG" target="ECU">
      <data key="d0">370398</data>
    </edge>
    <edge source="ARG" target="SLV">
      <data key="d0">1078898</data>
    </edge>
    <edge source="ARG" target="EST">
      <data key="d0">25803</data>
    </edge>
    <edge source="ARG" target="FIN">
      <data key="d0">40299</data>
    </edge>
    <edge source="ARG" target="FRA">
      <data key="d0">1897448</data>
    </edge>
    <edge source="ARG" target="GMB">
      <data key="d0">29570</data>
    </edge>
    <edge source="ARG" target="DEU">
      <data key="d0">24387412</data>
    </edge>
    <edge source="ARG" target="GHA">
      <data key="d0">195903</data>
    </edge>
    <edge source="ARG" target="GTM">
      <data key="d0">691501</data>
    </edge>
    <edge source="ARG" target="HND">
      <data key="d0">525692</data>
    </edge>
    <edge source="ARG" target="HKG">
      <data key="d0">2787579</data>
    </edge>
    <edge source="ARG" target="IDN">
      <data key="d0">28733</data>
    </edge>
    <edge source="ARG" target="IRL">
      <data key="d0">1070187</data>
    </edge>
    <edge source="ARG" target="ISR">
      <data key="d0">291426</data>
    </edge>
    <edge source="ARG" target="ITA">
      <data key="d0">6465917</data>
    </edge>
    <edge source="ARG" target="JAM">
      <data key="d0">395713</data>
    </edge>
    <edge source="ARG" target="JPN">
      <data key="d0">1819923</data>
    </edge>
    <edge source="ARG" target="JOR">
      <data key="d0">103635</data>
    </edge>
    <edge source="ARG" target="KOR">
      <data key="d0">286250</data>
    </edge>
    <edge source="ARG" target="LBN">
      <data key="d0">196513</data>
    </edge>
    <edge source="ARG" target="LVA">
      <data key="d0">417694</data>
    </edge>
    <edge source="ARG" target="LTU">
      <data key="d0">327481</data>
    </edge>
    <edge source="ARG" target="MDG">
      <data key="d0">38364</data>
    </edge>
    <edge source="ARG" target="MEX">
      <data key="d0">90660</data>
    </edge>
    <edge source="ARG" target="MAR">
      <data key="d0">45705</data>
    </edge>
    <edge source="ARG" target="NLD">
      <data key="d0">1962218</data>
    </edge>
    <edge source="ARG" target="NZL">
      <data key="d0">43666</data>
    </edge>
    <edge source="ARG" target="NIC">
      <data key="d0">267987</data>
    </edge>
    <edge source="ARG" target="NOR">
      <data key="d0">230756</data>
    </edge>
    <edge source="ARG" target="PAN">
      <data key="d0">469869</data>
    </edge>
    <edge source="ARG" target="PRY">
      <data key="d0">7499661</data>
    </edge>
    <edge source="ARG" target="PER">
      <data key="d0">1820380</data>
    </edge>
    <edge source="ARG" target="POL">
      <data key="d0">11638</data>
    </edge>
    <edge source="ARG" target="PRT">
      <data key="d0">40270</data>
    </edge>
    <edge source="ARG" target="RUS">
      <data key="d0">10491897</data>
    </edge>
    <edge source="ARG" target="SAU">
      <data key="d0">1368351</data>
    </edge>
    <edge source="ARG" target="SEN">
      <data key="d0">77200</data>
    </edge>
    <edge source="ARG" target="IND">
      <data key="d0">312395</data>
    </edge>
    <edge source="ARG" target="SGP">
      <data key="d0">44345</data>
    </edge>
    <edge source="ARG" target="VNM">
      <data key="d0">57805</data>
    </edge>
    <edge source="ARG" target="ZAF">
      <data key="d0">309891</data>
    </edge>
    <edge source="ARG" target="ESP">
      <data key="d0">2042564</data>
    </edge>
    <edge source="ARG" target="SWE">
      <data key="d0">593225</data>
    </edge>
    <edge source="ARG" target="CHE">
      <data key="d0">173076</data>
    </edge>
    <edge source="ARG" target="ARE">
      <data key="d0">515554</data>
    </edge>
    <edge source="ARG" target="TUN">
      <data key="d0">10575</data>
    </edge>
    <edge source="ARG" target="TUR">
      <data key="d0">38300</data>
    </edge>
    <edge source="ARG" target="EGY">
      <data key="d0">54026</data>
    </edge>
    <edge source="ARG" target="GBR">
      <data key="d0">2803664</data>
    </edge>
    <edge source="ARG" target="USA">
      <data key="d0">82154223</data>
    </edge>
    <edge source="ARG" target="URY">
      <data key="d0">8773966</data>
    </edge>
    <edge source="AUS" target="BEL">
      <data key="d0">201277</data>
    </edge>
    <edge source="AUS" target="CAN">
      <data key="d0">1503058</data>
    </edge>
    <edge source="AUS" target="LKA">
      <data key="d0">3926150</data>
    </edge>
    <edge source="AUS" target="CHN">
      <data key="d0">3200422</data>
    </edge>
    <edge source="AUS" target="FIN">
      <data key="d0">409355</data>
    </edge>
    <edge source="AUS" target="FRA">
      <data key="d0">27151</data>
    </edge>
    <edge source="AUS" target="DEU">
      <data key="d0">2395781</data>
    </edge>
    <edge source="AUS" target="GRC">
      <data key="d0">46056</data>
    </edge>
    <edge source="AUS" target="HKG">
      <data key="d0">2123022</data>
    </edge>
    <edge source="AUS" target="IDN">
      <data key="d0">1417375</data>
    </edge>
    <edge source="AUS" target="ITA">
      <data key="d0">89020</data>
    </edge>
    <edge source="AUS" target="JAM">
      <data key="d0">97516</data>
    </edge>
    <edge source="AUS" target="JPN">
      <data key="d0">17984562</data>
    </edge>
    <edge source="AUS" target="JOR">
      <data key="d0">134483</data>
    </edge>
    <edge source="AUS" target="KOR">
      <data key="d0">1864330</data>
    </edge>
    <edge source="AUS" target="LBN">
      <data key="d0">15642</data>
    </edge>
    <edge source="AUS" target="MYS">
      <data key="d0">2396897</data>
    </edge>
    <edge source="AUS" target="MUS">
      <data key="d0">177486</data>
    </edge>
    <edge source="AUS" target="MAR">
      <data key="d0">75434</data>
    </edge>
    <edge source="AUS" target="OMN">
      <data key="d0">233768</data>
    </edge>
    <edge source="AUS" target="NZL">
      <data key="d0">16434609</data>
    </edge>
    <edge source="AUS" target="NOR">
      <data key="d0">16267</data>
    </edge>
    <edge source="AUS" target="PAK">
      <data key="d0">24029</data>
    </edge>
    <edge source="AUS" target="PHL">
      <data key="d0">16434515</data>
    </edge>
    <edge source="AUS" target="PRT">
      <data key="d0">103191</data>
    </edge>
    <edge source="AUS" target="SAU">
      <data key="d0">2422566</data>
    </edge>
    <edge source="AUS" target="IND">
      <data key="d0">784680</data>
    </edge>
    <edge source="AUS" target="SGP">
      <data key="d0">4138676</data>
    </edge>
    <edge source="AUS" target="VNM">
      <data key="d0">460741</data>
    </edge>
    <edge source="AUS" target="ZAF">
      <data key="d0">1109483</data>
    </edge>
    <edge source="AUS" target="ZWE">
      <data key="d0">26389</data>
    </edge>
    <edge source="AUS" target="ESP">
      <data key="d0">71753</data>
    </edge>
    <edge source="AUS" target="SWE">
      <data key="d0">50789</data>
    </edge>
    <edge source="AUS" target="CHE">
      <data key="d0">25456</data>
    </edge>
    <edge source="AUS" target="THA">
      <data key="d0">525238</data>
    </edge>
    <edge source="AUS" target="ARE">
      <data key="d0">1890907</data>
    </edge>
    <edge source="AUS" target="GBR">
      <data key="d0">3516893</data>
    </edge>
    <edge source="AUS" target="USA">
      <data key="d0">13648501</data>
    </edge>
    <edge source="AUT" target="ALB">
      <data key="d0">366274</data>
    </edge>
    <edge source="AUT" target="AUS">
      <data key="d0">303444</data>
    </edge>
    <edge source="AUT" target="BEL">
      <data key="d0">603743</data>
    </edge>
    <edge source="AUT" target="BGR">
      <data key="d0">198125</data>
    </edge>
    <edge source="AUT" target="CAN">
      <data key="d0">20408</data>
    </edge>
    <edge source="AUT" target="LKA">
      <data key="d0">35998</data>
    </edge>
    <edge source="AUT" target="HRV">
      <data key="d0">1730601</data>
    </edge>
    <edge source="AUT" target="CZE">
      <data key="d0">3207473</data>
    </edge>
    <edge source="AUT" target="DNK">
      <data key="d0">132017</data>
    </edge>
    <edge source="AUT" target="FIN">
      <data key="d0">244361</data>
    </edge>
    <edge source="AUT" target="FRA">
      <data key="d0">2611024</data>
    </edge>
    <edge source="AUT" target="DEU">
      <data key="d0">30797259</data>
    </edge>
    <edge source="AUT" target="GRC">
      <data key="d0">340112</data>
    </edge>
    <edge source="AUT" target="HKG">
      <data key="d0">129942</data>
    </edge>
    <edge source="AUT" target="HUN">
      <data key="d0">585543</data>
    </edge>
    <edge source="AUT" target="IDN">
      <data key="d0">69521</data>
    </edge>
    <edge source="AUT" target="IRL">
      <data key="d0">58615</data>
    </edge>
    <edge source="AUT" target="ISR">
      <data key="d0">150150</data>
    </edge>
    <edge source="AUT" target="ITA">
      <data key="d0">11491194</data>
    </edge>
    <edge source="AUT" target="JPN">
      <data key="d0">1243418</data>
    </edge>
    <edge source="AUT" target="KAZ">
      <data key="d0">41954</data>
    </edge>
    <edge source="AUT" target="KOR">
      <data key="d0">62228</data>
    </edge>
    <edge source="AUT" target="LBN">
      <data key="d0">29776</data>
    </edge>
    <edge source="AUT" target="LVA">
      <data key="d0">19806</data>
    </edge>
    <edge source="AUT" target="MEX">
      <data key="d0">12646</data>
    </edge>
    <edge source="AUT" target="MDA">
      <data key="d0">541382</data>
    </edge>
    <edge source="AUT" target="NLD">
      <data key="d0">502104</data>
    </edge>
    <edge source="AUT" target="NOR">
      <data key="d0">105921</data>
    </edge>
    <edge source="AUT" target="PAK">
      <data key="d0">12646</data>
    </edge>
    <edge source="AUT" target="POL">
      <data key="d0">2014574</data>
    </edge>
    <edge source="AUT" target="PRT">
      <data key="d0">745930</data>
    </edge>
    <edge source="AUT" target="ROU">
      <data key="d0">9215330</data>
    </edge>
    <edge source="AUT" target="RUS">
      <data key="d0">62094</data>
    </edge>
    <edge source="AUT" target="SAU">
      <data key="d0">18267</data>
    </edge>
    <edge source="AUT" target="IND">
      <data key="d0">12981</data>
    </edge>
    <edge source="AUT" target="SGP">
      <data key="d0">77751</data>
    </edge>
    <edge source="AUT" target="SVK">
      <data key="d0">178319</data>
    </edge>
    <edge source="AUT" target="SVN">
      <data key="d0">2512731</data>
    </edge>
    <edge source="AUT" target="ZAF">
      <data key="d0">98293</data>
    </edge>
    <edge source="AUT" target="ESP">
      <data key="d0">1469646</data>
    </edge>
    <edge source="AUT" target="SWE">
      <data key="d0">1828158</data>
    </edge>
    <edge source="AUT" target="CHE">
      <data key="d0">4342361</data>
    </edge>
    <edge source="AUT" target="THA">
      <data key="d0">80428</data>
    </edge>
    <edge source="AUT" target="ARE">
      <data key="d0">20207</data>
    </edge>
    <edge source="AUT" target="TUR">
      <data key="d0">363062</data>
    </edge>
    <edge source="AUT" target="MKD">
      <data key="d0">2572817</data>
    </edge>
    <edge source="AUT" target="GBR">
      <data key="d0">777379</data>
    </edge>
    <edge source="AUT" target="USA">
      <data key="d0">210504</data>
    </edge>
    <edge source="AUT" target="SRB">
      <data key="d0">1317890</data>
    </edge>
    <edge source="BEL" target="DZA">
      <data key="d0">27087099</data>
    </edge>
    <edge source="BEL" target="AZE">
      <data key="d0">1509836</data>
    </edge>
    <edge source="BEL" target="ARG">
      <data key="d0">281395</data>
    </edge>
    <edge source="BEL" target="AUS">
      <data key="d0">1933272</data>
    </edge>
    <edge source="BEL" target="AUT">
      <data key="d0">2526556</data>
    </edge>
    <edge source="BEL" target="ARM">
      <data key="d0">84966</data>
    </edge>
    <edge source="BEL" target="BRA">
      <data key="d0">284682</data>
    </edge>
    <edge source="BEL" target="BGR">
      <data key="d0">185223</data>
    </edge>
    <edge source="BEL" target="CMR">
      <data key="d0">4180916</data>
    </edge>
    <edge source="BEL" target="CAN">
      <data key="d0">5708176</data>
    </edge>
    <edge source="BEL" target="CAF">
      <data key="d0">256638</data>
    </edge>
    <edge source="BEL" target="LKA">
      <data key="d0">4398386</data>
    </edge>
    <edge source="BEL" target="CHL">
      <data key="d0">825148</data>
    </edge>
    <edge source="BEL" target="CHN">
      <data key="d0">985815</data>
    </edge>
    <edge source="BEL" target="COL">
      <data key="d0">2648365</data>
    </edge>
    <edge source="BEL" target="HRV">
      <data key="d0">134665</data>
    </edge>
    <edge source="BEL" target="CZE">
      <data key="d0">546689</data>
    </edge>
    <edge source="BEL" target="BEN">
      <data key="d0">2447289</data>
    </edge>
    <edge source="BEL" target="DNK">
      <data key="d0">3788998</data>
    </edge>
    <edge source="BEL" target="ETH">
      <data key="d0">37021</data>
    </edge>
    <edge source="BEL" target="EST">
      <data key="d0">15845</data>
    </edge>
    <edge source="BEL" target="FIN">
      <data key="d0">2595837</data>
    </edge>
    <edge source="BEL" target="FRA">
      <data key="d0">130087223</data>
    </edge>
    <edge source="BEL" target="GMB">
      <data key="d0">862559</data>
    </edge>
    <edge source="BEL" target="DEU">
      <data key="d0">65175230</data>
    </edge>
    <edge source="BEL" target="GHA">
      <data key="d0">3134871</data>
    </edge>
    <edge source="BEL" target="GRC">
      <data key="d0">1271543</data>
    </edge>
    <edge source="BEL" target="HKG">
      <data key="d0">314962</data>
    </edge>
    <edge source="BEL" target="HUN">
      <data key="d0">198573</data>
    </edge>
    <edge source="BEL" target="IDN">
      <data key="d0">3992190</data>
    </edge>
    <edge source="BEL" target="IRL">
      <data key="d0">2166941</data>
    </edge>
    <edge source="BEL" target="ISR">
      <data key="d0">20996594</data>
    </edge>
    <edge source="BEL" target="ITA">
      <data key="d0">9347121</data>
    </edge>
    <edge source="BEL" target="CIV">
      <data key="d0">2386337</data>
    </edge>
    <edge source="BEL" target="JAM">
      <data key="d0">55760</data>
    </edge>
    <edge source="BEL" target="JPN">
      <data key="d0">3530066</data>
    </edge>
    <edge source="BEL" target="JOR">
      <data key="d0">30155986</data>
    </edge>
    <edge source="BEL" target="KOR">
      <data key="d0">518936</data>
    </edge>
    <edge source="BEL" target="LBN">
      <data key="d0">1497585</data>
    </edge>
    <edge source="BEL" target="LVA">
      <data key="d0">37979</data>
    </edge>
    <edge source="BEL" target="MYS">
      <data key="d0">30272</data>
    </edge>
    <edge source="BEL" target="MRT">
      <data key="d0">16355402</data>
    </edge>
    <edge source="BEL" target="MUS">
      <data key="d0">20428</data>
    </edge>
    <edge source="BEL" target="MEX">
      <data key="d0">1211993</data>
    </edge>
    <edge source="BEL" target="MAR">
      <data key="d0">247703</data>
    </edge>
    <edge source="BEL" target="MOZ">
      <data key="d0">101537</data>
    </edge>
    <edge source="BEL" target="OMN">
      <data key="d0">46612</data>
    </edge>
    <edge source="BEL" target="NAM">
      <data key="d0">475170</data>
    </edge>
    <edge source="BEL" target="NLD">
      <data key="d0">88313859</data>
    </edge>
    <edge source="BEL" target="NZL">
      <data key="d0">195486</data>
    </edge>
    <edge source="BEL" target="NER">
      <data key="d0">1833287</data>
    </edge>
    <edge source="BEL" target="NOR">
      <data key="d0">2129396</data>
    </edge>
    <edge source="BEL" target="PAK">
      <data key="d0">4638310</data>
    </edge>
    <edge source="BEL" target="PER">
      <data key="d0">10380</data>
    </edge>
    <edge source="BEL" target="PHL">
      <data key="d0">137574</data>
    </edge>
    <edge source="BEL" target="POL">
      <data key="d0">1851554</data>
    </edge>
    <edge source="BEL" target="PRT">
      <data key="d0">1471246</data>
    </edge>
    <edge source="BEL" target="ROU">
      <data key="d0">60980</data>
    </edge>
    <edge source="BEL" target="RUS">
      <data key="d0">9257852</data>
    </edge>
    <edge source="BEL" target="SAU">
      <data key="d0">3075034</data>
    </edge>
    <edge source="BEL" target="SEN">
      <data key="d0">1415414</data>
    </edge>
    <edge source="BEL" target="IND">
      <data key="d0">1657787</data>
    </edge>
    <edge source="BEL" target="SGP">
      <data key="d0">1246210</data>
    </edge>
    <edge source="BEL" target="SVK">
      <data key="d0">82743</data>
    </edge>
    <edge source="BEL" target="VNM">
      <data key="d0">17398</data>
    </edge>
    <edge source="BEL" target="SVN">
      <data key="d0">147414</data>
    </edge>
    <edge source="BEL" target="ZAF">
      <data key="d0">571442</data>
    </edge>
    <edge source="BEL" target="ESP">
      <data key="d0">18234470</data>
    </edge>
    <edge source="BEL" target="SWE">
      <data key="d0">15457328</data>
    </edge>
    <edge source="BEL" target="CHE">
      <data key="d0">3030954</data>
    </edge>
    <edge source="BEL" target="THA">
      <data key="d0">885752</data>
    </edge>
    <edge source="BEL" target="TGO">
      <data key="d0">6831460</data>
    </edge>
    <edge source="BEL" target="ARE">
      <data key="d0">13084580</data>
    </edge>
    <edge source="BEL" target="TUN">
      <data key="d0">6556243</data>
    </edge>
    <edge source="BEL" target="TUR">
      <data key="d0">1302829</data>
    </edge>
    <edge source="BEL" target="MKD">
      <data key="d0">18300</data>
    </edge>
    <edge source="BEL" target="EGY">
      <data key="d0">13883692</data>
    </edge>
    <edge source="BEL" target="GBR">
      <data key="d0">39401294</data>
    </edge>
    <edge source="BEL" target="TZA">
      <data key="d0">97637</data>
    </edge>
    <edge source="BEL" target="USA">
      <data key="d0">5953783</data>
    </edge>
    <edge source="BEL" target="BFA">
      <data key="d0">1154173</data>
    </edge>
    <edge source="BEL" target="SRB">
      <data key="d0">503988</data>
    </edge>
    <edge source="BOL" target="JPN">
      <data key="d0">155123</data>
    </edge>
    <edge source="BOL" target="PER">
      <data key="d0">3845269</data>
    </edge>
    <edge source="BOL" target="USA">
      <data key="d0">2851085</data>
    </edge>
    <edge source="BRA" target="DZA">
      <data key="d0">23882154</data>
    </edge>
    <edge source="BRA" target="ARG">
      <data key="d0">17793430</data>
    </edge>
    <edge source="BRA" target="AUS">
      <data key="d0">964698</data>
    </edge>
    <edge source="BRA" target="BEL">
      <data key="d0">2389823</data>
    </edge>
    <edge source="BRA" target="BOL">
      <data key="d0">5001399</data>
    </edge>
    <edge source="BRA" target="BGR">
      <data key="d0">11560187</data>
    </edge>
    <edge source="BRA" target="BLR">
      <data key="d0">4036562</data>
    </edge>
    <edge source="BRA" target="CAN">
      <data key="d0">39679343</data>
    </edge>
    <edge source="BRA" target="LKA">
      <data key="d0">7904525</data>
    </edge>
    <edge source="BRA" target="CHL">
      <data key="d0">9077723</data>
    </edge>
    <edge source="BRA" target="CHN">
      <data key="d0">137669</data>
    </edge>
    <edge source="BRA" target="COL">
      <data key="d0">158024</data>
    </edge>
    <edge source="BRA" target="CRI">
      <data key="d0">20066</data>
    </edge>
    <edge source="BRA" target="HRV">
      <data key="d0">24794</data>
    </edge>
    <edge source="BRA" target="BEN">
      <data key="d0">143528</data>
    </edge>
    <edge source="BRA" target="DNK">
      <data key="d0">401400</data>
    </edge>
    <edge source="BRA" target="ECU">
      <data key="d0">36266</data>
    </edge>
    <edge source="BRA" target="SLV">
      <data key="d0">194927</data>
    </edge>
    <edge source="BRA" target="ETH">
      <data key="d0">3071640</data>
    </edge>
    <edge source="BRA" target="EST">
      <data key="d0">37511</data>
    </edge>
    <edge source="BRA" target="FRA">
      <data key="d0">118636</data>
    </edge>
    <edge source="BRA" target="GMB">
      <data key="d0">10545599</data>
    </edge>
    <edge source="BRA" target="DEU">
      <data key="d0">1206562</data>
    </edge>
    <edge source="BRA" target="GHA">
      <data key="d0">12091093</data>
    </edge>
    <edge source="BRA" target="GRC">
      <data key="d0">260911</data>
    </edge>
    <edge source="BRA" target="GTM">
      <data key="d0">480972</data>
    </edge>
    <edge source="BRA" target="HND">
      <data key="d0">153846</data>
    </edge>
    <edge source="BRA" target="HKG">
      <data key="d0">1228774</data>
    </edge>
    <edge source="BRA" target="HUN">
      <data key="d0">21190</data>
    </edge>
    <edge source="BRA" target="IDN">
      <data key="d0">4746144</data>
    </edge>
    <edge source="BRA" target="IRL">
      <data key="d0">51228</data>
    </edge>
    <edge source="BRA" target="ISR">
      <data key="d0">269776</data>
    </edge>
    <edge source="BRA" target="ITA">
      <data key="d0">320554</data>
    </edge>
    <edge source="BRA" target="CIV">
      <data key="d0">2499083</data>
    </edge>
    <edge source="BRA" target="JAM">
      <data key="d0">234292</data>
    </edge>
    <edge source="BRA" target="JPN">
      <data key="d0">342352</data>
    </edge>
    <edge source="BRA" target="JOR">
      <data key="d0">74357</data>
    </edge>
    <edge source="BRA" target="KOR">
      <data key="d0">1703167</data>
    </edge>
    <edge source="BRA" target="LBN">
      <data key="d0">67851</data>
    </edge>
    <edge source="BRA" target="LTU">
      <data key="d0">199153</data>
    </edge>
    <edge source="BRA" target="MDG">
      <data key="d0">977914</data>
    </edge>
    <edge source="BRA" target="MYS">
      <data key="d0">17078100</data>
    </edge>
    <edge source="BRA" target="MRT">
      <data key="d0">357374</data>
    </edge>
    <edge source="BRA" target="MUS">
      <data key="d0">108152</data>
    </edge>
    <edge source="BRA" target="MEX">
      <data key="d0">494614</data>
    </edge>
    <edge source="BRA" target="MAR">
      <data key="d0">53007973</data>
    </edge>
    <edge source="BRA" target="MOZ">
      <data key="d0">1450016</data>
    </edge>
    <edge source="BRA" target="OMN">
      <data key="d0">44072</data>
    </edge>
    <edge source="BRA" target="NAM">
      <data key="d0">170280</data>
    </edge>
    <edge source="BRA" target="NLD">
      <data key="d0">231201</data>
    </edge>
    <edge source="BRA" target="NZL">
      <data key="d0">133851</data>
    </edge>
    <edge source="BRA" target="NIC">
      <data key="d0">22116</data>
    </edge>
    <edge source="BRA" target="PAK">
      <data key="d0">26301550</data>
    </edge>
    <edge source="BRA" target="PAN">
      <data key="d0">677466</data>
    </edge>
    <edge source="BRA" target="PRY">
      <data key="d0">13882344</data>
    </edge>
    <edge source="BRA" target="PER">
      <data key="d0">2337787</data>
    </edge>
    <edge source="BRA" target="PHL">
      <data key="d0">30700</data>
    </edge>
    <edge source="BRA" target="PRT">
      <data key="d0">3607917</data>
    </edge>
    <edge source="BRA" target="ROU">
      <data key="d0">44659853</data>
    </edge>
    <edge source="BRA" target="RUS">
      <data key="d0">309946785</data>
    </edge>
    <edge source="BRA" target="SAU">
      <data key="d0">49608722</data>
    </edge>
    <edge source="BRA" target="SEN">
      <data key="d0">1036282</data>
    </edge>
    <edge source="BRA" target="IND">
      <data key="d0">4386260</data>
    </edge>
    <edge source="BRA" target="SGP">
      <data key="d0">10892723</data>
    </edge>
    <edge source="BRA" target="SVN">
      <data key="d0">38509</data>
    </edge>
    <edge source="BRA" target="ZAF">
      <data key="d0">5656257</data>
    </edge>
    <edge source="BRA" target="ESP">
      <data key="d0">819464</data>
    </edge>
    <edge source="BRA" target="SWE">
      <data key="d0">187238</data>
    </edge>
    <edge source="BRA" target="CHE">
      <data key="d0">2773508</data>
    </edge>
    <edge source="BRA" target="TGO">
      <data key="d0">23640</data>
    </edge>
    <edge source="BRA" target="ARE">
      <data key="d0">106611220</data>
    </edge>
    <edge source="BRA" target="TUN">
      <data key="d0">8156649</data>
    </edge>
    <edge source="BRA" target="UKR">
      <data key="d0">5999499</data>
    </edge>
    <edge source="BRA" target="EGY">
      <data key="d0">56314000</data>
    </edge>
    <edge source="BRA" target="GBR">
      <data key="d0">5830583</data>
    </edge>
    <edge source="BRA" target="USA">
      <data key="d0">89565759</data>
    </edge>
    <edge source="BRA" target="BFA">
      <data key="d0">13020</data>
    </edge>
    <edge source="BRA" target="URY">
      <data key="d0">17520915</data>
    </edge>
    <edge source="CMR" target="CAF">
      <data key="d0">63510</data>
    </edge>
    <edge source="CAN" target="ARG">
      <data key="d0">25761</data>
    </edge>
    <edge source="CAN" target="AUS">
      <data key="d0">3501714</data>
    </edge>
    <edge source="CAN" target="AUT">
      <data key="d0">90921</data>
    </edge>
    <edge source="CAN" target="BEL">
      <data key="d0">1078050</data>
    </edge>
    <edge source="CAN" target="BRA">
      <data key="d0">170557</data>
    </edge>
    <edge source="CAN" target="CMR">
      <data key="d0">22626</data>
    </edge>
    <edge source="CAN" target="CHL">
      <data key="d0">197415</data>
    </edge>
    <edge source="CAN" target="CHN">
      <data key="d0">97817</data>
    </edge>
    <edge source="CAN" target="COL">
      <data key="d0">260951</data>
    </edge>
    <edge source="CAN" target="CZE">
      <data key="d0">36502</data>
    </edge>
    <edge source="CAN" target="DNK">
      <data key="d0">821872</data>
    </edge>
    <edge source="CAN" target="SLV">
      <data key="d0">63066</data>
    </edge>
    <edge source="CAN" target="FIN">
      <data key="d0">184973</data>
    </edge>
    <edge source="CAN" target="FRA">
      <data key="d0">2103297</data>
    </edge>
    <edge source="CAN" target="DEU">
      <data key="d0">6995478</data>
    </edge>
    <edge source="CAN" target="GRC">
      <data key="d0">158669</data>
    </edge>
    <edge source="CAN" target="GTM">
      <data key="d0">12969</data>
    </edge>
    <edge source="CAN" target="HKG">
      <data key="d0">1770695</data>
    </edge>
    <edge source="CAN" target="HUN">
      <data key="d0">36836</data>
    </edge>
    <edge source="CAN" target="IRL">
      <data key="d0">93170</data>
    </edge>
    <edge source="CAN" target="ISR">
      <data key="d0">597625</data>
    </edge>
    <edge source="CAN" target="ITA">
      <data key="d0">165118</data>
    </edge>
    <edge source="CAN" target="JAM">
      <data key="d0">31898</data>
    </edge>
    <edge source="CAN" target="JPN">
      <data key="d0">4761803</data>
    </edge>
    <edge source="CAN" target="KOR">
      <data key="d0">164804</data>
    </edge>
    <edge source="CAN" target="LBN">
      <data key="d0">26023</data>
    </edge>
    <edge source="CAN" target="MYS">
      <data key="d0">35464</data>
    </edge>
    <edge source="CAN" target="MEX">
      <data key="d0">2353666</data>
    </edge>
    <edge source="CAN" target="MOZ">
      <data key="d0">30195</data>
    </edge>
    <edge source="CAN" target="NLD">
      <data key="d0">861984</data>
    </edge>
    <edge source="CAN" target="NZL">
      <data key="d0">490276</data>
    </edge>
    <edge source="CAN" target="NIC">
      <data key="d0">62023</data>
    </edge>
    <edge source="CAN" target="NOR">
      <data key="d0">40982</data>
    </edge>
    <edge source="CAN" target="PAN">
      <data key="d0">142743</data>
    </edge>
    <edge source="CAN" target="PHL">
      <data key="d0">83504</data>
    </edge>
    <edge source="CAN" target="POL">
      <data key="d0">123963</data>
    </edge>
    <edge source="CAN" target="PRT">
      <data key="d0">90282</data>
    </edge>
    <edge source="CAN" target="RUS">
      <data key="d0">62079</data>
    </edge>
    <edge source="CAN" target="SAU">
      <data key="d0">362711</data>
    </edge>
    <edge source="CAN" target="IND">
      <data key="d0">13015</data>
    </edge>
    <edge source="CAN" target="SGP">
      <data key="d0">47471</data>
    </edge>
    <edge source="CAN" target="ZAF">
      <data key="d0">326542</data>
    </edge>
    <edge source="CAN" target="ESP">
      <data key="d0">365459</data>
    </edge>
    <edge source="CAN" target="SWE">
      <data key="d0">327075</data>
    </edge>
    <edge source="CAN" target="CHE">
      <data key="d0">1414570</data>
    </edge>
    <edge source="CAN" target="THA">
      <data key="d0">76243</data>
    </edge>
    <edge source="CAN" target="ARE">
      <data key="d0">186841</data>
    </edge>
    <edge source="CAN" target="TUR">
      <data key="d0">474538</data>
    </edge>
    <edge source="CAN" target="EGY">
      <data key="d0">133413</data>
    </edge>
    <edge source="CAN" target="GBR">
      <data key="d0">2597399</data>
    </edge>
    <edge source="CAN" target="USA">
      <data key="d0">340019574</data>
    </edge>
    <edge source="CHL" target="ARG">
      <data key="d0">388329</data>
    </edge>
    <edge source="CHL" target="AUS">
      <data key="d0">175586</data>
    </edge>
    <edge source="CHL" target="BOL">
      <data key="d0">2212073</data>
    </edge>
    <edge source="CHL" target="BRA">
      <data key="d0">756708</data>
    </edge>
    <edge source="CHL" target="CAN">
      <data key="d0">79468</data>
    </edge>
    <edge source="CHL" target="COL">
      <data key="d0">268745</data>
    </edge>
    <edge source="CHL" target="CRI">
      <data key="d0">140902</data>
    </edge>
    <edge source="CHL" target="ECU">
      <data key="d0">72126</data>
    </edge>
    <edge source="CHL" target="SLV">
      <data key="d0">171215</data>
    </edge>
    <edge source="CHL" target="DEU">
      <data key="d0">3997585</data>
    </edge>
    <edge source="CHL" target="GTM">
      <data key="d0">403268</data>
    </edge>
    <edge source="CHL" target="HND">
      <data key="d0">127998</data>
    </edge>
    <edge source="CHL" target="ITA">
      <data key="d0">154616</data>
    </edge>
    <edge source="CHL" target="JAM">
      <data key="d0">11498</data>
    </edge>
    <edge source="CHL" target="JPN">
      <data key="d0">722699</data>
    </edge>
    <edge source="CHL" target="KOR">
      <data key="d0">193519</data>
    </edge>
    <edge source="CHL" target="MEX">
      <data key="d0">1526358</data>
    </edge>
    <edge source="CHL" target="NLD">
      <data key="d0">378847</data>
    </edge>
    <edge source="CHL" target="NZL">
      <data key="d0">45084</data>
    </edge>
    <edge source="CHL" target="NIC">
      <data key="d0">229271</data>
    </edge>
    <edge source="CHL" target="PAN">
      <data key="d0">333932</data>
    </edge>
    <edge source="CHL" target="PRY">
      <data key="d0">188545</data>
    </edge>
    <edge source="CHL" target="PER">
      <data key="d0">2360411</data>
    </edge>
    <edge source="CHL" target="SAU">
      <data key="d0">43852</data>
    </edge>
    <edge source="CHL" target="IND">
      <data key="d0">95814</data>
    </edge>
    <edge source="CHL" target="ESP">
      <data key="d0">16858</data>
    </edge>
    <edge source="CHL" target="CHE">
      <data key="d0">282480</data>
    </edge>
    <edge source="CHL" target="ARE">
      <data key="d0">117764</data>
    </edge>
    <edge source="CHL" target="GBR">
      <data key="d0">67320</data>
    </edge>
    <edge source="CHL" target="USA">
      <data key="d0">4761320</data>
    </edge>
    <edge source="CHL" target="URY">
      <data key="d0">469558</data>
    </edge>
    <edge source="CHN" target="AUS">
      <data key="d0">2194872</data>
    </edge>
    <edge source="CHN" target="BEL">
      <data key="d0">1029144</data>
    </edge>
    <edge source="CHN" target="BRA">
      <data key="d0">30935</data>
    </edge>
    <edge source="CHN" target="KHM">
      <data key="d0">46650</data>
    </edge>
    <edge source="CHN" target="CAN">
      <data key="d0">3731162</data>
    </edge>
    <edge source="CHN" target="LKA">
      <data key="d0">14834</data>
    </edge>
    <edge source="CHN" target="CRI">
      <data key="d0">281806</data>
    </edge>
    <edge source="CHN" target="CZE">
      <data key="d0">39291</data>
    </edge>
    <edge source="CHN" target="DNK">
      <data key="d0">280887</data>
    </edge>
    <edge source="CHN" target="ETH">
      <data key="d0">26840</data>
    </edge>
    <edge source="CHN" target="FIN">
      <data key="d0">328570</data>
    </edge>
    <edge source="CHN" target="FRA">
      <data key="d0">1606891</data>
    </edge>
    <edge source="CHN" target="DEU">
      <data key="d0">12157921</data>
    </edge>
    <edge source="CHN" target="GRC">
      <data key="d0">26395</data>
    </edge>
    <edge source="CHN" target="HKG">
      <data key="d0">45691739</data>
    </edge>
    <edge source="CHN" target="HUN">
      <data key="d0">23668</data>
    </edge>
    <edge source="CHN" target="IDN">
      <data key="d0">9529978</data>
    </edge>
    <edge source="CHN" target="ISR">
      <data key="d0">155442</data>
    </edge>
    <edge source="CHN" target="ITA">
      <data key="d0">611025</data>
    </edge>
    <edge source="CHN" target="JPN">
      <data key="d0">58913858</data>
    </edge>
    <edge source="CHN" target="KAZ">
      <data key="d0">13554</data>
    </edge>
    <edge source="CHN" target="JOR">
      <data key="d0">105687</data>
    </edge>
    <edge source="CHN" target="KOR">
      <data key="d0">7036144</data>
    </edge>
    <edge source="CHN" target="LBN">
      <data key="d0">64390</data>
    </edge>
    <edge source="CHN" target="LVA">
      <data key="d0">115852</data>
    </edge>
    <edge source="CHN" target="MYS">
      <data key="d0">8092154</data>
    </edge>
    <edge source="CHN" target="MUS">
      <data key="d0">70356</data>
    </edge>
    <edge source="CHN" target="MEX">
      <data key="d0">50314</data>
    </edge>
    <edge source="CHN" target="OMN">
      <data key="d0">91349</data>
    </edge>
    <edge source="CHN" target="NLD">
      <data key="d0">9250265</data>
    </edge>
    <edge source="CHN" target="NZL">
      <data key="d0">243846</data>
    </edge>
    <edge source="CHN" target="PAK">
      <data key="d0">47047103</data>
    </edge>
    <edge source="CHN" target="PAN">
      <data key="d0">56601</data>
    </edge>
    <edge source="CHN" target="PER">
      <data key="d0">153288</data>
    </edge>
    <edge source="CHN" target="PHL">
      <data key="d0">1770866</data>
    </edge>
    <edge source="CHN" target="PRT">
      <data key="d0">119291</data>
    </edge>
    <edge source="CHN" target="ROU">
      <data key="d0">31481</data>
    </edge>
    <edge source="CHN" target="RUS">
      <data key="d0">130128</data>
    </edge>
    <edge source="CHN" target="SAU">
      <data key="d0">7839524</data>
    </edge>
    <edge source="CHN" target="IND">
      <data key="d0">3037086</data>
    </edge>
    <edge source="CHN" target="SGP">
      <data key="d0">13522944</data>
    </edge>
    <edge source="CHN" target="VNM">
      <data key="d0">91164</data>
    </edge>
    <edge source="CHN" target="ZAF">
      <data key="d0">111658</data>
    </edge>
    <edge source="CHN" target="ESP">
      <data key="d0">10563277</data>
    </edge>
    <edge source="CHN" target="SWE">
      <data key="d0">63718</data>
    </edge>
    <edge source="CHN" target="THA">
      <data key="d0">2837972</data>
    </edge>
    <edge source="CHN" target="TGO">
      <data key="d0">22361</data>
    </edge>
    <edge source="CHN" target="ARE">
      <data key="d0">699089</data>
    </edge>
    <edge source="CHN" target="TUR">
      <data key="d0">140658</data>
    </edge>
    <edge source="CHN" target="EGY">
      <data key="d0">311914</data>
    </edge>
    <edge source="CHN" target="GBR">
      <data key="d0">14174675</data>
    </edge>
    <edge source="CHN" target="USA">
      <data key="d0">37721535</data>
    </edge>
    <edge source="CHN" target="URY">
      <data key="d0">247378</data>
    </edge>
    <edge source="CHN" target="SRB">
      <data key="d0">11409</data>
    </edge>
    <edge source="COL" target="ARG">
      <data key="d0">821540</data>
    </edge>
    <edge source="COL" target="AUS">
      <data key="d0">247003</data>
    </edge>
    <edge source="COL" target="BEL">
      <data key="d0">29848</data>
    </edge>
    <edge source="COL" target="BOL">
      <data key="d0">1203237</data>
    </edge>
    <edge source="COL" target="BRA">
      <data key="d0">3436726</data>
    </edge>
    <edge source="COL" target="BGR">
      <data key="d0">1372674</data>
    </edge>
    <edge source="COL" target="CAN">
      <data key="d0">17450927</data>
    </edge>
    <edge source="COL" target="LKA">
      <data key="d0">13554211</data>
    </edge>
    <edge source="COL" target="CHL">
      <data key="d0">16843493</data>
    </edge>
    <edge source="COL" target="CRI">
      <data key="d0">2034901</data>
    </edge>
    <edge source="COL" target="CZE">
      <data key="d0">243629</data>
    </edge>
    <edge source="COL" target="BEN">
      <data key="d0">81346</data>
    </edge>
    <edge source="COL" target="ECU">
      <data key="d0">14914809</data>
    </edge>
    <edge source="COL" target="SLV">
      <data key="d0">806366</data>
    </edge>
    <edge source="COL" target="FRA">
      <data key="d0">124355</data>
    </edge>
    <edge source="COL" target="GMB">
      <data key="d0">1790269</data>
    </edge>
    <edge source="COL" target="DEU">
      <data key="d0">42494</data>
    </edge>
    <edge source="COL" target="GRC">
      <data key="d0">1203790</data>
    </edge>
    <edge source="COL" target="GTM">
      <data key="d0">646642</data>
    </edge>
    <edge source="COL" target="HND">
      <data key="d0">604719</data>
    </edge>
    <edge source="COL" target="HKG">
      <data key="d0">108267</data>
    </edge>
    <edge source="COL" target="HUN">
      <data key="d0">128393</data>
    </edge>
    <edge source="COL" target="ITA">
      <data key="d0">262492</data>
    </edge>
    <edge source="COL" target="CIV">
      <data key="d0">64523</data>
    </edge>
    <edge source="COL" target="JAM">
      <data key="d0">4932000</data>
    </edge>
    <edge source="COL" target="JPN">
      <data key="d0">51081</data>
    </edge>
    <edge source="COL" target="KOR">
      <data key="d0">249733</data>
    </edge>
    <edge source="COL" target="MEX">
      <data key="d0">2207374</data>
    </edge>
    <edge source="COL" target="MAR">
      <data key="d0">2935225</data>
    </edge>
    <edge source="COL" target="NLD">
      <data key="d0">311912</data>
    </edge>
    <edge source="COL" target="NIC">
      <data key="d0">670827</data>
    </edge>
    <edge source="COL" target="PAN">
      <data key="d0">5244811</data>
    </edge>
    <edge source="COL" target="PER">
      <data key="d0">27601523</data>
    </edge>
    <edge source="COL" target="POL">
      <data key="d0">309536</data>
    </edge>
    <edge source="COL" target="PRT">
      <data key="d0">580766</data>
    </edge>
    <edge source="COL" target="RUS">
      <data key="d0">36886955</data>
    </edge>
    <edge source="COL" target="SAU">
      <data key="d0">15400</data>
    </edge>
    <edge source="COL" target="SEN">
      <data key="d0">352704</data>
    </edge>
    <edge source="COL" target="ZAF">
      <data key="d0">224025</data>
    </edge>
    <edge source="COL" target="ESP">
      <data key="d0">805464</data>
    </edge>
    <edge source="COL" target="CHE">
      <data key="d0">77784</data>
    </edge>
    <edge source="COL" target="ARE">
      <data key="d0">426124</data>
    </edge>
    <edge source="COL" target="UGA">
      <data key="d0">1379100</data>
    </edge>
    <edge source="COL" target="MKD">
      <data key="d0">1601452</data>
    </edge>
    <edge source="COL" target="GBR">
      <data key="d0">796392</data>
    </edge>
    <edge source="COL" target="TZA">
      <data key="d0">3226672</data>
    </edge>
    <edge source="COL" target="USA">
      <data key="d0">31175438</data>
    </edge>
    <edge source="COL" target="URY">
      <data key="d0">555113</data>
    </edge>
    <edge source="CRI" target="ARG">
      <data key="d0">33696</data>
    </edge>
    <edge source="CRI" target="BEL">
      <data key="d0">75504</data>
    </edge>
    <edge source="CRI" target="CAN">
      <data key="d0">2903264</data>
    </edge>
    <edge source="CRI" target="COL">
      <data key="d0">67401</data>
    </edge>
    <edge source="CRI" target="SLV">
      <data key="d0">670436</data>
    </edge>
    <edge source="CRI" target="FRA">
      <data key="d0">115920</data>
    </edge>
    <edge source="CRI" target="DEU">
      <data key="d0">401004</data>
    </edge>
    <edge source="CRI" target="GTM">
      <data key="d0">1438369</data>
    </edge>
    <edge source="CRI" target="HND">
      <data key="d0">688288</data>
    </edge>
    <edge source="CRI" target="ITA">
      <data key="d0">31200</data>
    </edge>
    <edge source="CRI" target="JPN">
      <data key="d0">19368</data>
    </edge>
    <edge source="CRI" target="MEX">
      <data key="d0">15623</data>
    </edge>
    <edge source="CRI" target="MAR">
      <data key="d0">4417595</data>
    </edge>
    <edge source="CRI" target="NIC">
      <data key="d0">727932</data>
    </edge>
    <edge source="CRI" target="PAN">
      <data key="d0">211479</data>
    </edge>
    <edge source="CRI" target="RUS">
      <data key="d0">3394932</data>
    </edge>
    <edge source="CRI" target="SWE">
      <data key="d0">14490</data>
    </edge>
    <edge source="CRI" target="CHE">
      <data key="d0">325508</data>
    </edge>
    <edge source="CRI" target="GBR">
      <data key="d0">14490</data>
    </edge>
    <edge source="CRI" target="USA">
      <data key="d0">20307726</data>
    </edge>
    <edge source="CZE" target="DZA">
      <data key="d0">32597</data>
    </edge>
    <edge source="CZE" target="AUS">
      <data key="d0">231996</data>
    </edge>
    <edge source="CZE" target="AUT">
      <data key="d0">2790733</data>
    </edge>
    <edge source="CZE" target="ARM">
      <data key="d0">18555</data>
    </edge>
    <edge source="CZE" target="BEL">
      <data key="d0">184337</data>
    </edge>
    <edge source="CZE" target="BGR">
      <data key="d0">288116</data>
    </edge>
    <edge source="CZE" target="BLR">
      <data key="d0">214121</data>
    </edge>
    <edge source="CZE" target="HRV">
      <data key="d0">69440</data>
    </edge>
    <edge source="CZE" target="DNK">
      <data key="d0">260593</data>
    </edge>
    <edge source="CZE" target="EST">
      <data key="d0">18684</data>
    </edge>
    <edge source="CZE" target="FIN">
      <data key="d0">62030</data>
    </edge>
    <edge source="CZE" target="FRA">
      <data key="d0">43740</data>
    </edge>
    <edge source="CZE" target="DEU">
      <data key="d0">12049383</data>
    </edge>
    <edge source="CZE" target="GRC">
      <data key="d0">98128</data>
    </edge>
    <edge source="CZE" target="HUN">
      <data key="d0">1634247</data>
    </edge>
    <edge source="CZE" target="IRL">
      <data key="d0">63183</data>
    </edge>
    <edge source="CZE" target="ITA">
      <data key="d0">701947</data>
    </edge>
    <edge source="CZE" target="LVA">
      <data key="d0">107827</data>
    </edge>
    <edge source="CZE" target="LTU">
      <data key="d0">152547</data>
    </edge>
    <edge source="CZE" target="MDA">
      <data key="d0">597643</data>
    </edge>
    <edge source="CZE" target="NLD">
      <data key="d0">3564407</data>
    </edge>
    <edge source="CZE" target="POL">
      <data key="d0">3187243</data>
    </edge>
    <edge source="CZE" target="ROU">
      <data key="d0">170552</data>
    </edge>
    <edge source="CZE" target="RUS">
      <data key="d0">3325165</data>
    </edge>
    <edge source="CZE" target="SAU">
      <data key="d0">160603</data>
    </edge>
    <edge source="CZE" target="SVK">
      <data key="d0">6347409</data>
    </edge>
    <edge source="CZE" target="SVN">
      <data key="d0">892084</data>
    </edge>
    <edge source="CZE" target="ESP">
      <data key="d0">37677</data>
    </edge>
    <edge source="CZE" target="SWE">
      <data key="d0">362258</data>
    </edge>
    <edge source="CZE" target="CHE">
      <data key="d0">119180</data>
    </edge>
    <edge source="CZE" target="UKR">
      <data key="d0">986144</data>
    </edge>
    <edge source="CZE" target="GBR">
      <data key="d0">8223956</data>
    </edge>
    <edge source="CZE" target="USA">
      <data key="d0">2728348</data>
    </edge>
    <edge source="CZE" target="SRB">
      <data key="d0">770778</data>
    </edge>
    <edge source="DNK" target="DZA">
      <data key="d0">1943283</data>
    </edge>
    <edge source="DNK" target="AUS">
      <data key="d0">110475</data>
    </edge>
    <edge source="DNK" target="AUT">
      <data key="d0">396398</data>
    </edge>
    <edge source="DNK" target="BEL">
      <data key="d0">723476</data>
    </edge>
    <edge source="DNK" target="CAN">
      <data key="d0">126904</data>
    </edge>
    <edge source="DNK" target="LKA">
      <data key="d0">2348606</data>
    </edge>
    <edge source="DNK" target="HRV">
      <data key="d0">15269</data>
    </edge>
    <edge source="DNK" target="CZE">
      <data key="d0">17171</data>
    </edge>
    <edge source="DNK" target="BEN">
      <data key="d0">692165</data>
    </edge>
    <edge source="DNK" target="EST">
      <data key="d0">2195887</data>
    </edge>
    <edge source="DNK" target="FIN">
      <data key="d0">8347697</data>
    </edge>
    <edge source="DNK" target="FRA">
      <data key="d0">11998211</data>
    </edge>
    <edge source="DNK" target="GEO">
      <data key="d0">1395550</data>
    </edge>
    <edge source="DNK" target="DEU">
      <data key="d0">25289888</data>
    </edge>
    <edge source="DNK" target="GRC">
      <data key="d0">244905</data>
    </edge>
    <edge source="DNK" target="HKG">
      <data key="d0">80896</data>
    </edge>
    <edge source="DNK" target="IRL">
      <data key="d0">25696</data>
    </edge>
    <edge source="DNK" target="ISR">
      <data key="d0">192488</data>
    </edge>
    <edge source="DNK" target="ITA">
      <data key="d0">966963</data>
    </edge>
    <edge source="DNK" target="CIV">
      <data key="d0">321080</data>
    </edge>
    <edge source="DNK" target="JPN">
      <data key="d0">268209</data>
    </edge>
    <edge source="DNK" target="JOR">
      <data key="d0">33024</data>
    </edge>
    <edge source="DNK" target="LBN">
      <data key="d0">303755</data>
    </edge>
    <edge source="DNK" target="LVA">
      <data key="d0">1864670</data>
    </edge>
    <edge source="DNK" target="LTU">
      <data key="d0">460764</data>
    </edge>
    <edge source="DNK" target="MYS">
      <data key="d0">24123</data>
    </edge>
    <edge source="DNK" target="MAR">
      <data key="d0">84920</data>
    </edge>
    <edge source="DNK" target="NLD">
      <data key="d0">7350917</data>
    </edge>
    <edge source="DNK" target="NZL">
      <data key="d0">30424</data>
    </edge>
    <edge source="DNK" target="NOR">
      <data key="d0">47334267</data>
    </edge>
    <edge source="DNK" target="POL">
      <data key="d0">363055</data>
    </edge>
    <edge source="DNK" target="PRT">
      <data key="d0">361176</data>
    </edge>
    <edge source="DNK" target="RUS">
      <data key="d0">1411493</data>
    </edge>
    <edge source="DNK" target="SAU">
      <data key="d0">88896</data>
    </edge>
    <edge source="DNK" target="SVN">
      <data key="d0">101196</data>
    </edge>
    <edge source="DNK" target="ESP">
      <data key="d0">1057953</data>
    </edge>
    <edge source="DNK" target="SWE">
      <data key="d0">61873656</data>
    </edge>
    <edge source="DNK" target="CHE">
      <data key="d0">685070</data>
    </edge>
    <edge source="DNK" target="ARE">
      <data key="d0">2021941</data>
    </edge>
    <edge source="DNK" target="TUR">
      <data key="d0">110255</data>
    </edge>
    <edge source="DNK" target="UKR">
      <data key="d0">31217</data>
    </edge>
    <edge source="DNK" target="EGY">
      <data key="d0">456581</data>
    </edge>
    <edge source="DNK" target="GBR">
      <data key="d0">5919564</data>
    </edge>
    <edge source="DNK" target="USA">
      <data key="d0">1141826</data>
    </edge>
    <edge source="DNK" target="SRB">
      <data key="d0">40818</data>
    </edge>
    <edge source="ECU" target="ARG">
      <data key="d0">916699</data>
    </edge>
    <edge source="ECU" target="BOL">
      <data key="d0">329764</data>
    </edge>
    <edge source="ECU" target="BRA">
      <data key="d0">4535566</data>
    </edge>
    <edge source="ECU" target="CAN">
      <data key="d0">11420</data>
    </edge>
    <edge source="ECU" target="CHL">
      <data key="d0">109359</data>
    </edge>
    <edge source="ECU" target="COL">
      <data key="d0">3236195</data>
    </edge>
    <edge source="ECU" target="CRI">
      <data key="d0">100879</data>
    </edge>
    <edge source="ECU" target="SLV">
      <data key="d0">17602</data>
    </edge>
    <edge source="ECU" target="DEU">
      <data key="d0">13248</data>
    </edge>
    <edge source="ECU" target="GTM">
      <data key="d0">201295</data>
    </edge>
    <edge source="ECU" target="HND">
      <data key="d0">40416</data>
    </edge>
    <edge source="ECU" target="ISR">
      <data key="d0">16669</data>
    </edge>
    <edge source="ECU" target="ITA">
      <data key="d0">138838</data>
    </edge>
    <edge source="ECU" target="CIV">
      <data key="d0">29221</data>
    </edge>
    <edge source="ECU" target="JAM">
      <data key="d0">15910</data>
    </edge>
    <edge source="ECU" target="JPN">
      <data key="d0">82781</data>
    </edge>
    <edge source="ECU" target="MEX">
      <data key="d0">2715177</data>
    </edge>
    <edge source="ECU" target="OMN">
      <data key="d0">24570</data>
    </edge>
    <edge source="ECU" target="NIC">
      <data key="d0">94100</data>
    </edge>
    <edge source="ECU" target="PAN">
      <data key="d0">354539</data>
    </edge>
    <edge source="ECU" target="PER">
      <data key="d0">6777288</data>
    </edge>
    <edge source="ECU" target="SAU">
      <data key="d0">38161</data>
    </edge>
    <edge source="ECU" target="IND">
      <data key="d0">80419</data>
    </edge>
    <edge source="ECU" target="ZAF">
      <data key="d0">23222</data>
    </edge>
    <edge source="ECU" target="ESP">
      <data key="d0">101072</data>
    </edge>
    <edge source="ECU" target="ARE">
      <data key="d0">77429</data>
    </edge>
    <edge source="ECU" target="USA">
      <data key="d0">8083491</data>
    </edge>
    <edge source="SLV" target="CRI">
      <data key="d0">1059757</data>
    </edge>
    <edge source="SLV" target="FIN">
      <data key="d0">10562</data>
    </edge>
    <edge source="SLV" target="DEU">
      <data key="d0">941809</data>
    </edge>
    <edge source="SLV" target="GTM">
      <data key="d0">14592202</data>
    </edge>
    <edge source="SLV" target="HND">
      <data key="d0">6764326</data>
    </edge>
    <edge source="SLV" target="MAR">
      <data key="d0">8611635</data>
    </edge>
    <edge source="SLV" target="NIC">
      <data key="d0">3701428</data>
    </edge>
    <edge source="SLV" target="PAN">
      <data key="d0">13267</data>
    </edge>
    <edge source="SLV" target="PRT">
      <data key="d0">756603</data>
    </edge>
    <edge source="SLV" target="RUS">
      <data key="d0">17469658</data>
    </edge>
    <edge source="SLV" target="USA">
      <data key="d0">16532840</data>
    </edge>
    <edge source="EST" target="DNK">
      <data key="d0">35055</data>
    </edge>
    <edge source="EST" target="FIN">
      <data key="d0">626206</data>
    </edge>
    <edge source="EST" target="GEO">
      <data key="d0">10422</data>
    </edge>
    <edge source="EST" target="DEU">
      <data key="d0">119633</data>
    </edge>
    <edge source="EST" target="LVA">
      <data key="d0">1948866</data>
    </edge>
    <edge source="EST" target="LTU">
      <data key="d0">1567533</data>
    </edge>
    <edge source="EST" target="NOR">
      <data key="d0">305229</data>
    </edge>
    <edge source="EST" target="POL">
      <data key="d0">11787</data>
    </edge>
    <edge source="EST" target="RUS">
      <data key="d0">453936</data>
    </edge>
    <edge source="EST" target="SWE">
      <data key="d0">186552</data>
    </edge>
    <edge source="EST" target="UKR">
      <data key="d0">415987</data>
    </edge>
    <edge source="EST" target="GBR">
      <data key="d0">23420</data>
    </edge>
    <edge source="FIN" target="DZA">
      <data key="d0">671803</data>
    </edge>
    <edge source="FIN" target="AUT">
      <data key="d0">638599</data>
    </edge>
    <edge source="FIN" target="BEL">
      <data key="d0">558018</data>
    </edge>
    <edge source="FIN" target="BOL">
      <data key="d0">13400</data>
    </edge>
    <edge source="FIN" target="CAN">
      <data key="d0">295207</data>
    </edge>
    <edge source="FIN" target="CZE">
      <data key="d0">168470</data>
    </edge>
    <edge source="FIN" target="DNK">
      <data key="d0">6535543</data>
    </edge>
    <edge source="FIN" target="EST">
      <data key="d0">3305467</data>
    </edge>
    <edge source="FIN" target="FRA">
      <data key="d0">25495</data>
    </edge>
    <edge source="FIN" target="DEU">
      <data key="d0">3170741</data>
    </edge>
    <edge source="FIN" target="HKG">
      <data key="d0">26908</data>
    </edge>
    <edge source="FIN" target="HUN">
      <data key="d0">11925</data>
    </edge>
    <edge source="FIN" target="ISR">
      <data key="d0">313815</data>
    </edge>
    <edge source="FIN" target="ITA">
      <data key="d0">219160</data>
    </edge>
    <edge source="FIN" target="KAZ">
      <data key="d0">55092</data>
    </edge>
    <edge source="FIN" target="JOR">
      <data key="d0">68932</data>
    </edge>
    <edge source="FIN" target="LBN">
      <data key="d0">25412</data>
    </edge>
    <edge source="FIN" target="LVA">
      <data key="d0">415924</data>
    </edge>
    <edge source="FIN" target="LTU">
      <data key="d0">24185</data>
    </edge>
    <edge source="FIN" target="NLD">
      <data key="d0">1742597</data>
    </edge>
    <edge source="FIN" target="NOR">
      <data key="d0">2480595</data>
    </edge>
    <edge source="FIN" target="POL">
      <data key="d0">14143</data>
    </edge>
    <edge source="FIN" target="RUS">
      <data key="d0">3388704</data>
    </edge>
    <edge source="FIN" target="SAU">
      <data key="d0">720845</data>
    </edge>
    <edge source="FIN" target="VNM">
      <data key="d0">32475</data>
    </edge>
    <edge source="FIN" target="ESP">
      <data key="d0">319471</data>
    </edge>
    <edge source="FIN" target="SWE">
      <data key="d0">6790833</data>
    </edge>
    <edge source="FIN" target="THA">
      <data key="d0">226205</data>
    </edge>
    <edge source="FIN" target="ARE">
      <data key="d0">381134</data>
    </edge>
    <edge source="FIN" target="GBR">
      <data key="d0">1913710</data>
    </edge>
    <edge source="FIN" target="USA">
      <data key="d0">1780216</data>
    </edge>
    <edge source="FRA" target="ALB">
      <data key="d0">77812</data>
    </edge>
    <edge source="FRA" target="DZA">
      <data key="d0">82954535</data>
    </edge>
    <edge source="FRA" target="ARG">
      <data key="d0">64328</data>
    </edge>
    <edge source="FRA" target="AUS">
      <data key="d0">1042316</data>
    </edge>
    <edge source="FRA" target="AUT">
      <data key="d0">1801335</data>
    </edge>
    <edge source="FRA" target="BEL">
      <data key="d0">474131617</data>
    </edge>
    <edge source="FRA" target="BRA">
      <data key="d0">286388</data>
    </edge>
    <edge source="FRA" target="BGR">
      <data key="d0">468136</data>
    </edge>
    <edge source="FRA" target="CMR">
      <data key="d0">2043339</data>
    </edge>
    <edge source="FRA" target="CAN">
      <data key="d0">2005978</data>
    </edge>
    <edge source="FRA" target="CAF">
      <data key="d0">547493</data>
    </edge>
    <edge source="FRA" target="LKA">
      <data key="d0">4253960</data>
    </edge>
    <edge source="FRA" target="CHL">
      <data key="d0">25563</data>
    </edge>
    <edge source="FRA" target="CHN">
      <data key="d0">1179681</data>
    </edge>
    <edge source="FRA" target="COL">
      <data key="d0">76267</data>
    </edge>
    <edge source="FRA" target="HRV">
      <data key="d0">187367</data>
    </edge>
    <edge source="FRA" target="CZE">
      <data key="d0">574180</data>
    </edge>
    <edge source="FRA" target="BEN">
      <data key="d0">3487497</data>
    </edge>
    <edge source="FRA" target="DNK">
      <data key="d0">1298928</data>
    </edge>
    <edge source="FRA" target="EST">
      <data key="d0">94526</data>
    </edge>
    <edge source="FRA" target="FIN">
      <data key="d0">1747822</data>
    </edge>
    <edge source="FRA" target="GEO">
      <data key="d0">20366</data>
    </edge>
    <edge source="FRA" target="GMB">
      <data key="d0">1831392</data>
    </edge>
    <edge source="FRA" target="DEU">
      <data key="d0">166218914</data>
    </edge>
    <edge source="FRA" target="GHA">
      <data key="d0">1359323</data>
    </edge>
    <edge source="FRA" target="GRC">
      <data key="d0">3083127</data>
    </edge>
    <edge source="FRA" target="HND">
      <data key="d0">130764</data>
    </edge>
    <edge source="FRA" target="HKG">
      <data key="d0">535555</data>
    </edge>
    <edge source="FRA" target="HUN">
      <data key="d0">235824</data>
    </edge>
    <edge source="FRA" target="IDN">
      <data key="d0">1016613</data>
    </edge>
    <edge source="FRA" target="IRL">
      <data key="d0">13322716</data>
    </edge>
    <edge source="FRA" target="ISR">
      <data key="d0">7182727</data>
    </edge>
    <edge source="FRA" target="ITA">
      <data key="d0">74868823</data>
    </edge>
    <edge source="FRA" target="CIV">
      <data key="d0">1498374</data>
    </edge>
    <edge source="FRA" target="JAM">
      <data key="d0">222059</data>
    </edge>
    <edge source="FRA" target="JPN">
      <data key="d0">3535814</data>
    </edge>
    <edge source="FRA" target="JOR">
      <data key="d0">3956757</data>
    </edge>
    <edge source="FRA" target="KOR">
      <data key="d0">572214</data>
    </edge>
    <edge source="FRA" target="LBN">
      <data key="d0">3141697</data>
    </edge>
    <edge source="FRA" target="LVA">
      <data key="d0">108572</data>
    </edge>
    <edge source="FRA" target="LTU">
      <data key="d0">81464</data>
    </edge>
    <edge source="FRA" target="MDG">
      <data key="d0">150989</data>
    </edge>
    <edge source="FRA" target="MYS">
      <data key="d0">236948</data>
    </edge>
    <edge source="FRA" target="MRT">
      <data key="d0">2969078</data>
    </edge>
    <edge source="FRA" target="MUS">
      <data key="d0">143545</data>
    </edge>
    <edge source="FRA" target="MEX">
      <data key="d0">242566</data>
    </edge>
    <edge source="FRA" target="MAR">
      <data key="d0">1534330</data>
    </edge>
    <edge source="FRA" target="OMN">
      <data key="d0">586821</data>
    </edge>
    <edge source="FRA" target="NLD">
      <data key="d0">27046572</data>
    </edge>
    <edge source="FRA" target="NZL">
      <data key="d0">100144</data>
    </edge>
    <edge source="FRA" target="NER">
      <data key="d0">5623817</data>
    </edge>
    <edge source="FRA" target="NOR">
      <data key="d0">787672</data>
    </edge>
    <edge source="FRA" target="PAK">
      <data key="d0">35535</data>
    </edge>
    <edge source="FRA" target="PAN">
      <data key="d0">49300</data>
    </edge>
    <edge source="FRA" target="PER">
      <data key="d0">13765</data>
    </edge>
    <edge source="FRA" target="PHL">
      <data key="d0">83290</data>
    </edge>
    <edge source="FRA" target="POL">
      <data key="d0">1467333</data>
    </edge>
    <edge source="FRA" target="PRT">
      <data key="d0">16369325</data>
    </edge>
    <edge source="FRA" target="ROU">
      <data key="d0">364762</data>
    </edge>
    <edge source="FRA" target="RUS">
      <data key="d0">17979642</data>
    </edge>
    <edge source="FRA" target="SAU">
      <data key="d0">1127151</data>
    </edge>
    <edge source="FRA" target="SEN">
      <data key="d0">3596631</data>
    </edge>
    <edge source="FRA" target="IND">
      <data key="d0">257735</data>
    </edge>
    <edge source="FRA" target="SGP">
      <data key="d0">565472</data>
    </edge>
    <edge source="FRA" target="SVK">
      <data key="d0">269393</data>
    </edge>
    <edge source="FRA" target="VNM">
      <data key="d0">342148</data>
    </edge>
    <edge source="FRA" target="SVN">
      <data key="d0">307737</data>
    </edge>
    <edge source="FRA" target="ZAF">
      <data key="d0">165877</data>
    </edge>
    <edge source="FRA" target="ESP">
      <data key="d0">140990110</data>
    </edge>
    <edge source="FRA" target="SWE">
      <data key="d0">3353643</data>
    </edge>
    <edge source="FRA" target="CHE">
      <data key="d0">19970310</data>
    </edge>
    <edge source="FRA" target="THA">
      <data key="d0">156045</data>
    </edge>
    <edge source="FRA" target="TGO">
      <data key="d0">2898710</data>
    </edge>
    <edge source="FRA" target="ARE">
      <data key="d0">8391904</data>
    </edge>
    <edge source="FRA" target="TUN">
      <data key="d0">6048974</data>
    </edge>
    <edge source="FRA" target="TUR">
      <data key="d0">602411</data>
    </edge>
    <edge source="FRA" target="MKD">
      <data key="d0">293972</data>
    </edge>
    <edge source="FRA" target="EGY">
      <data key="d0">22905117</data>
    </edge>
    <edge source="FRA" target="GBR">
      <data key="d0">70005710</data>
    </edge>
    <edge source="FRA" target="TZA">
      <data key="d0">61379</data>
    </edge>
    <edge source="FRA" target="USA">
      <data key="d0">9557118</data>
    </edge>
    <edge source="FRA" target="BFA">
      <data key="d0">1790941</data>
    </edge>
    <edge source="FRA" target="SRB">
      <data key="d0">1943054</data>
    </edge>
    <edge source="GMB" target="DEU">
      <data key="d0">101643</data>
    </edge>
    <edge source="DEU" target="ALB">
      <data key="d0">5363000</data>
    </edge>
    <edge source="DEU" target="DZA">
      <data key="d0">3223000</data>
    </edge>
    <edge source="DEU" target="AZE">
      <data key="d0">110000</data>
    </edge>
    <edge source="DEU" target="ARG">
      <data key="d0">612000</data>
    </edge>
    <edge source="DEU" target="AUS">
      <data key="d0">2562000</data>
    </edge>
    <edge source="DEU" target="AUT">
      <data key="d0">40831000</data>
    </edge>
    <edge source="DEU" target="ARM">
      <data key="d0">1358000</data>
    </edge>
    <edge source="DEU" target="BEL">
      <data key="d0">70425000</data>
    </edge>
    <edge source="DEU" target="BOL">
      <data key="d0">15000</data>
    </edge>
    <edge source="DEU" target="BRA">
      <data key="d0">855000</data>
    </edge>
    <edge source="DEU" target="BGR">
      <data key="d0">1577000</data>
    </edge>
    <edge source="DEU" target="BDI">
      <data key="d0">21000</data>
    </edge>
    <edge source="DEU" target="BLR">
      <data key="d0">55000</data>
    </edge>
    <edge source="DEU" target="CMR">
      <data key="d0">31000</data>
    </edge>
    <edge source="DEU" target="CAN">
      <data key="d0">7539000</data>
    </edge>
    <edge source="DEU" target="LKA">
      <data key="d0">5625000</data>
    </edge>
    <edge source="DEU" target="CHL">
      <data key="d0">135000</data>
    </edge>
    <edge source="DEU" target="CHN">
      <data key="d0">880000</data>
    </edge>
    <edge source="DEU" target="COL">
      <data key="d0">82000</data>
    </edge>
    <edge source="DEU" target="CRI">
      <data key="d0">27000</data>
    </edge>
    <edge source="DEU" target="HRV">
      <data key="d0">6729000</data>
    </edge>
    <edge source="DEU" target="CZE">
      <data key="d0">9466000</data>
    </edge>
    <edge source="DEU" target="BEN">
      <data key="d0">48000</data>
    </edge>
    <edge source="DEU" target="DNK">
      <data key="d0">16425000</data>
    </edge>
    <edge source="DEU" target="ECU">
      <data key="d0">112000</data>
    </edge>
    <edge source="DEU" target="SLV">
      <data key="d0">69000</data>
    </edge>
    <edge source="DEU" target="ETH">
      <data key="d0">17000</data>
    </edge>
    <edge source="DEU" target="EST">
      <data key="d0">9588000</data>
    </edge>
    <edge source="DEU" target="FIN">
      <data key="d0">5076000</data>
    </edge>
    <edge source="DEU" target="FRA">
      <data key="d0">84545000</data>
    </edge>
    <edge source="DEU" target="GEO">
      <data key="d0">140000</data>
    </edge>
    <edge source="DEU" target="GMB">
      <data key="d0">45000</data>
    </edge>
    <edge source="DEU" target="PSE">
      <data key="d0">44000</data>
    </edge>
    <edge source="DEU" target="GHA">
      <data key="d0">787000</data>
    </edge>
    <edge source="DEU" target="GRC">
      <data key="d0">5907000</data>
    </edge>
    <edge source="DEU" target="GTM">
      <data key="d0">50000</data>
    </edge>
    <edge source="DEU" target="HND">
      <data key="d0">52000</data>
    </edge>
    <edge source="DEU" target="HKG">
      <data key="d0">3252000</data>
    </edge>
    <edge source="DEU" target="HUN">
      <data key="d0">3017000</data>
    </edge>
    <edge source="DEU" target="IDN">
      <data key="d0">3184000</data>
    </edge>
    <edge source="DEU" target="IRL">
      <data key="d0">1717000</data>
    </edge>
    <edge source="DEU" target="ISR">
      <data key="d0">16442000</data>
    </edge>
    <edge source="DEU" target="ITA">
      <data key="d0">120283000</data>
    </edge>
    <edge source="DEU" target="CIV">
      <data key="d0">1394000</data>
    </edge>
    <edge source="DEU" target="JAM">
      <data key="d0">266000</data>
    </edge>
    <edge source="DEU" target="JPN">
      <data key="d0">7344000</data>
    </edge>
    <edge source="DEU" target="KAZ">
      <data key="d0">584000</data>
    </edge>
    <edge source="DEU" target="JOR">
      <data key="d0">930000</data>
    </edge>
    <edge source="DEU" target="KOR">
      <data key="d0">1558000</data>
    </edge>
    <edge source="DEU" target="KGZ">
      <data key="d0">12000</data>
    </edge>
    <edge source="DEU" target="LBN">
      <data key="d0">830000</data>
    </edge>
    <edge source="DEU" target="LVA">
      <data key="d0">565000</data>
    </edge>
    <edge source="DEU" target="LTU">
      <data key="d0">747000</data>
    </edge>
    <edge source="DEU" target="MYS">
      <data key="d0">266000</data>
    </edge>
    <edge source="DEU" target="MRT">
      <data key="d0">50000</data>
    </edge>
    <edge source="DEU" target="MUS">
      <data key="d0">27000</data>
    </edge>
    <edge source="DEU" target="MEX">
      <data key="d0">342000</data>
    </edge>
    <edge source="DEU" target="MDA">
      <data key="d0">16000</data>
    </edge>
    <edge source="DEU" target="MAR">
      <data key="d0">443000</data>
    </edge>
    <edge source="DEU" target="OMN">
      <data key="d0">2529000</data>
    </edge>
    <edge source="DEU" target="NLD">
      <data key="d0">53550000</data>
    </edge>
    <edge source="DEU" target="NZL">
      <data key="d0">828000</data>
    </edge>
    <edge source="DEU" target="NOR">
      <data key="d0">2990000</data>
    </edge>
    <edge source="DEU" target="PAK">
      <data key="d0">2473000</data>
    </edge>
    <edge source="DEU" target="PRY">
      <data key="d0">79000</data>
    </edge>
    <edge source="DEU" target="PHL">
      <data key="d0">507000</data>
    </edge>
    <edge source="DEU" target="POL">
      <data key="d0">18313000</data>
    </edge>
    <edge source="DEU" target="PRT">
      <data key="d0">6961000</data>
    </edge>
    <edge source="DEU" target="ROU">
      <data key="d0">1307000</data>
    </edge>
    <edge source="DEU" target="RUS">
      <data key="d0">8880000</data>
    </edge>
    <edge source="DEU" target="SAU">
      <data key="d0">5625000</data>
    </edge>
    <edge source="DEU" target="IND">
      <data key="d0">673000</data>
    </edge>
    <edge source="DEU" target="SGP">
      <data key="d0">4354000</data>
    </edge>
    <edge source="DEU" target="SVK">
      <data key="d0">8939000</data>
    </edge>
    <edge source="DEU" target="VNM">
      <data key="d0">269000</data>
    </edge>
    <edge source="DEU" target="SVN">
      <data key="d0">3623000</data>
    </edge>
    <edge source="DEU" target="ZAF">
      <data key="d0">493000</data>
    </edge>
    <edge source="DEU" target="ESP">
      <data key="d0">47916000</data>
    </edge>
    <edge source="DEU" target="SWE">
      <data key="d0">11817000</data>
    </edge>
    <edge source="DEU" target="CHE">
      <data key="d0">39933000</data>
    </edge>
    <edge source="DEU" target="THA">
      <data key="d0">1200000</data>
    </edge>
    <edge source="DEU" target="ARE">
      <data key="d0">43378000</data>
    </edge>
    <edge source="DEU" target="TUN">
      <data key="d0">62000</data>
    </edge>
    <edge source="DEU" target="TUR">
      <data key="d0">3588000</data>
    </edge>
    <edge source="DEU" target="UGA">
      <data key="d0">39000</data>
    </edge>
    <edge source="DEU" target="UKR">
      <data key="d0">1034000</data>
    </edge>
    <edge source="DEU" target="MKD">
      <data key="d0">156000</data>
    </edge>
    <edge source="DEU" target="EGY">
      <data key="d0">9405000</data>
    </edge>
    <edge source="DEU" target="GBR">
      <data key="d0">46701000</data>
    </edge>
    <edge source="DEU" target="TZA">
      <data key="d0">67000</data>
    </edge>
    <edge source="DEU" target="USA">
      <data key="d0">26672000</data>
    </edge>
    <edge source="DEU" target="URY">
      <data key="d0">93000</data>
    </edge>
    <edge source="DEU" target="SRB">
      <data key="d0">1961000</data>
    </edge>
    <edge source="GHA" target="BRA">
      <data key="d0">283030</data>
    </edge>
    <edge source="GHA" target="BEN">
      <data key="d0">129130</data>
    </edge>
    <edge source="GHA" target="CIV">
      <data key="d0">95476</data>
    </edge>
    <edge source="GHA" target="LBN">
      <data key="d0">91983</data>
    </edge>
    <edge source="GHA" target="NER">
      <data key="d0">16360</data>
    </edge>
    <edge source="GHA" target="ZAF">
      <data key="d0">27692</data>
    </edge>
    <edge source="GHA" target="TGO">
      <data key="d0">295603</data>
    </edge>
    <edge source="GTM" target="AUT">
      <data key="d0">33660</data>
    </edge>
    <edge source="GTM" target="BEL">
      <data key="d0">38691</data>
    </edge>
    <edge source="GTM" target="BGR">
      <data key="d0">20125967</data>
    </edge>
    <edge source="GTM" target="CAN">
      <data key="d0">39597989</data>
    </edge>
    <edge source="GTM" target="CHL">
      <data key="d0">8911470</data>
    </edge>
    <edge source="GTM" target="CHN">
      <data key="d0">2697686</data>
    </edge>
    <edge source="GTM" target="CRI">
      <data key="d0">1145438</data>
    </edge>
    <edge source="GTM" target="ECU">
      <data key="d0">177700</data>
    </edge>
    <edge source="GTM" target="SLV">
      <data key="d0">1394567</data>
    </edge>
    <edge source="GTM" target="DEU">
      <data key="d0">482212</data>
    </edge>
    <edge source="GTM" target="HND">
      <data key="d0">1115483</data>
    </edge>
    <edge source="GTM" target="HKG">
      <data key="d0">69664</data>
    </edge>
    <edge source="GTM" target="ISR">
      <data key="d0">68233</data>
    </edge>
    <edge source="GTM" target="JAM">
      <data key="d0">1797940</data>
    </edge>
    <edge source="GTM" target="KOR">
      <data key="d0">28090837</data>
    </edge>
    <edge source="GTM" target="MEX">
      <data key="d0">499195</data>
    </edge>
    <edge source="GTM" target="MAR">
      <data key="d0">14556748</data>
    </edge>
    <edge source="GTM" target="NLD">
      <data key="d0">1163013</data>
    </edge>
    <edge source="GTM" target="NIC">
      <data key="d0">1567665</data>
    </edge>
    <edge source="GTM" target="NOR">
      <data key="d0">44957</data>
    </edge>
    <edge source="GTM" target="PAN">
      <data key="d0">101148</data>
    </edge>
    <edge source="GTM" target="PER">
      <data key="d0">3129228</data>
    </edge>
    <edge source="GTM" target="RUS">
      <data key="d0">20615573</data>
    </edge>
    <edge source="GTM" target="SAU">
      <data key="d0">2053443</data>
    </edge>
    <edge source="GTM" target="ESP">
      <data key="d0">91800</data>
    </edge>
    <edge source="GTM" target="SWE">
      <data key="d0">30144</data>
    </edge>
    <edge source="GTM" target="CHE">
      <data key="d0">55160</data>
    </edge>
    <edge source="GTM" target="GBR">
      <data key="d0">236725</data>
    </edge>
    <edge source="GTM" target="TZA">
      <data key="d0">2313975</data>
    </edge>
    <edge source="GTM" target="USA">
      <data key="d0">32517655</data>
    </edge>
    <edge source="HND" target="CRI">
      <data key="d0">161522</data>
    </edge>
    <edge source="HND" target="SLV">
      <data key="d0">5194259</data>
    </edge>
    <edge source="HND" target="GTM">
      <data key="d0">1577176</data>
    </edge>
    <edge source="HND" target="NIC">
      <data key="d0">337727</data>
    </edge>
    <edge source="HND" target="USA">
      <data key="d0">3299402</data>
    </edge>
    <edge source="HKG" target="AUS">
      <data key="d0">1452165</data>
    </edge>
    <edge source="HKG" target="BEL">
      <data key="d0">19433</data>
    </edge>
    <edge source="HKG" target="BGR">
      <data key="d0">68270</data>
    </edge>
    <edge source="HKG" target="KHM">
      <data key="d0">11415</data>
    </edge>
    <edge source="HKG" target="CAN">
      <data key="d0">2822326</data>
    </edge>
    <edge source="HKG" target="LKA">
      <data key="d0">55915</data>
    </edge>
    <edge source="HKG" target="CHL">
      <data key="d0">44436</data>
    </edge>
    <edge source="HKG" target="CHN">
      <data key="d0">56844317</data>
    </edge>
    <edge source="HKG" target="CRI">
      <data key="d0">14098</data>
    </edge>
    <edge source="HKG" target="CZE">
      <data key="d0">102404</data>
    </edge>
    <edge source="HKG" target="DNK">
      <data key="d0">12640</data>
    </edge>
    <edge source="HKG" target="FIN">
      <data key="d0">26511</data>
    </edge>
    <edge source="HKG" target="FRA">
      <data key="d0">4246023</data>
    </edge>
    <edge source="HKG" target="DEU">
      <data key="d0">75682</data>
    </edge>
    <edge source="HKG" target="GRC">
      <data key="d0">178748</data>
    </edge>
    <edge source="HKG" target="IDN">
      <data key="d0">36589</data>
    </edge>
    <edge source="HKG" target="ISR">
      <data key="d0">257221</data>
    </edge>
    <edge source="HKG" target="ITA">
      <data key="d0">846197</data>
    </edge>
    <edge source="HKG" target="JPN">
      <data key="d0">638033</data>
    </edge>
    <edge source="HKG" target="JOR">
      <data key="d0">16233</data>
    </edge>
    <edge source="HKG" target="KOR">
      <data key="d0">87241</data>
    </edge>
    <edge source="HKG" target="MDG">
      <data key="d0">10092</data>
    </edge>
    <edge source="HKG" target="MYS">
      <data key="d0">137276</data>
    </edge>
    <edge source="HKG" target="OMN">
      <data key="d0">19005</data>
    </edge>
    <edge source="HKG" target="NLD">
      <data key="d0">2343938</data>
    </edge>
    <edge source="HKG" target="NZL">
      <data key="d0">113737</data>
    </edge>
    <edge source="HKG" target="NOR">
      <data key="d0">98159</data>
    </edge>
    <edge source="HKG" target="PAN">
      <data key="d0">31074</data>
    </edge>
    <edge source="HKG" target="PHL">
      <data key="d0">668728</data>
    </edge>
    <edge source="HKG" target="SAU">
      <data key="d0">996798</data>
    </edge>
    <edge source="HKG" target="SGP">
      <data key="d0">1661730</data>
    </edge>
    <edge source="HKG" target="VNM">
      <data key="d0">39957</data>
    </edge>
    <edge source="HKG" target="SVN">
      <data key="d0">17765</data>
    </edge>
    <edge source="HKG" target="ZAF">
      <data key="d0">68388</data>
    </edge>
    <edge source="HKG" target="ESP">
      <data key="d0">681743</data>
    </edge>
    <edge source="HKG" target="SWE">
      <data key="d0">158916</data>
    </edge>
    <edge source="HKG" target="CHE">
      <data key="d0">54409</data>
    </edge>
    <edge source="HKG" target="THA">
      <data key="d0">30264</data>
    </edge>
    <edge source="HKG" target="ARE">
      <data key="d0">188821</data>
    </edge>
    <edge source="HKG" target="TUR">
      <data key="d0">35021</data>
    </edge>
    <edge source="HKG" target="GBR">
      <data key="d0">4758069</data>
    </edge>
    <edge source="HKG" target="USA">
      <data key="d0">34849910</data>
    </edge>
    <edge source="IDN" target="AUS">
      <data key="d0">1819180</data>
    </edge>
    <edge source="IDN" target="BRA">
      <data key="d0">31037</data>
    </edge>
    <edge source="IDN" target="KHM">
      <data key="d0">79790</data>
    </edge>
    <edge source="IDN" target="CAN">
      <data key="d0">109478</data>
    </edge>
    <edge source="IDN" target="LKA">
      <data key="d0">76103</data>
    </edge>
    <edge source="IDN" target="CHL">
      <data key="d0">11793</data>
    </edge>
    <edge source="IDN" target="CHN">
      <data key="d0">509591</data>
    </edge>
    <edge source="IDN" target="COL">
      <data key="d0">16175</data>
    </edge>
    <edge source="IDN" target="BEN">
      <data key="d0">489095</data>
    </edge>
    <edge source="IDN" target="FIN">
      <data key="d0">289222</data>
    </edge>
    <edge source="IDN" target="FRA">
      <data key="d0">411059</data>
    </edge>
    <edge source="IDN" target="GMB">
      <data key="d0">18652</data>
    </edge>
    <edge source="IDN" target="DEU">
      <data key="d0">264016</data>
    </edge>
    <edge source="IDN" target="GHA">
      <data key="d0">55343</data>
    </edge>
    <edge source="IDN" target="GRC">
      <data key="d0">21114</data>
    </edge>
    <edge source="IDN" target="HKG">
      <data key="d0">4182764</data>
    </edge>
    <edge source="IDN" target="ITA">
      <data key="d0">795898</data>
    </edge>
    <edge source="IDN" target="JPN">
      <data key="d0">2940094</data>
    </edge>
    <edge source="IDN" target="JOR">
      <data key="d0">276329</data>
    </edge>
    <edge source="IDN" target="KOR">
      <data key="d0">4958997</data>
    </edge>
    <edge source="IDN" target="LBN">
      <data key="d0">448440</data>
    </edge>
    <edge source="IDN" target="MDG">
      <data key="d0">41290</data>
    </edge>
    <edge source="IDN" target="MYS">
      <data key="d0">6449755</data>
    </edge>
    <edge source="IDN" target="MRT">
      <data key="d0">64646</data>
    </edge>
    <edge source="IDN" target="MUS">
      <data key="d0">297078</data>
    </edge>
    <edge source="IDN" target="MAR">
      <data key="d0">11142</data>
    </edge>
    <edge source="IDN" target="MOZ">
      <data key="d0">11754</data>
    </edge>
    <edge source="IDN" target="OMN">
      <data key="d0">78685</data>
    </edge>
    <edge source="IDN" target="NLD">
      <data key="d0">1419790</data>
    </edge>
    <edge source="IDN" target="NZL">
      <data key="d0">354950</data>
    </edge>
    <edge source="IDN" target="PAK">
      <data key="d0">401386</data>
    </edge>
    <edge source="IDN" target="PHL">
      <data key="d0">4078483</data>
    </edge>
    <edge source="IDN" target="POL">
      <data key="d0">486436</data>
    </edge>
    <edge source="IDN" target="RUS">
      <data key="d0">27820</data>
    </edge>
    <edge source="IDN" target="SAU">
      <data key="d0">2550531</data>
    </edge>
    <edge source="IDN" target="IND">
      <data key="d0">1401022</data>
    </edge>
    <edge source="IDN" target="SGP">
      <data key="d0">3212173</data>
    </edge>
    <edge source="IDN" target="VNM">
      <data key="d0">179946</data>
    </edge>
    <edge source="IDN" target="SVN">
      <data key="d0">35596</data>
    </edge>
    <edge source="IDN" target="ZAF">
      <data key="d0">332442</data>
    </edge>
    <edge source="IDN" target="ESP">
      <data key="d0">409690</data>
    </edge>
    <edge source="IDN" target="THA">
      <data key="d0">5118641</data>
    </edge>
    <edge source="IDN" target="ARE">
      <data key="d0">2406832</data>
    </edge>
    <edge source="IDN" target="TUN">
      <data key="d0">55285</data>
    </edge>
    <edge source="IDN" target="TUR">
      <data key="d0">263345</data>
    </edge>
    <edge source="IDN" target="UGA">
      <data key="d0">34512</data>
    </edge>
    <edge source="IDN" target="EGY">
      <data key="d0">149889</data>
    </edge>
    <edge source="IDN" target="GBR">
      <data key="d0">50360</data>
    </edge>
    <edge source="IDN" target="TZA">
      <data key="d0">13541</data>
    </edge>
    <edge source="IDN" target="USA">
      <data key="d0">6142297</data>
    </edge>
    <edge source="IDN" target="URY">
      <data key="d0">14808</data>
    </edge>
    <edge source="IRL" target="AUS">
      <data key="d0">150342</data>
    </edge>
    <edge source="IRL" target="AUT">
      <data key="d0">835508</data>
    </edge>
    <edge source="IRL" target="BEL">
      <data key="d0">3957223</data>
    </edge>
    <edge source="IRL" target="BRA">
      <data key="d0">131016</data>
    </edge>
    <edge source="IRL" target="BGR">
      <data key="d0">31515</data>
    </edge>
    <edge source="IRL" target="CMR">
      <data key="d0">48358</data>
    </edge>
    <edge source="IRL" target="CAN">
      <data key="d0">1011516</data>
    </edge>
    <edge source="IRL" target="CHN">
      <data key="d0">81046</data>
    </edge>
    <edge source="IRL" target="DNK">
      <data key="d0">203034</data>
    </edge>
    <edge source="IRL" target="FRA">
      <data key="d0">6994373</data>
    </edge>
    <edge source="IRL" target="DEU">
      <data key="d0">11606289</data>
    </edge>
    <edge source="IRL" target="HUN">
      <data key="d0">59585</data>
    </edge>
    <edge source="IRL" target="ISR">
      <data key="d0">733458</data>
    </edge>
    <edge source="IRL" target="ITA">
      <data key="d0">30099</data>
    </edge>
    <edge source="IRL" target="JPN">
      <data key="d0">334548</data>
    </edge>
    <edge source="IRL" target="JOR">
      <data key="d0">14981</data>
    </edge>
    <edge source="IRL" target="KOR">
      <data key="d0">99201</data>
    </edge>
    <edge source="IRL" target="LBN">
      <data key="d0">160242</data>
    </edge>
    <edge source="IRL" target="MAR">
      <data key="d0">176291</data>
    </edge>
    <edge source="IRL" target="NLD">
      <data key="d0">1623884</data>
    </edge>
    <edge source="IRL" target="NZL">
      <data key="d0">120912</data>
    </edge>
    <edge source="IRL" target="NOR">
      <data key="d0">896753</data>
    </edge>
    <edge source="IRL" target="POL">
      <data key="d0">851199</data>
    </edge>
    <edge source="IRL" target="PRT">
      <data key="d0">72400</data>
    </edge>
    <edge source="IRL" target="SAU">
      <data key="d0">23856</data>
    </edge>
    <edge source="IRL" target="IND">
      <data key="d0">75165</data>
    </edge>
    <edge source="IRL" target="ZAF">
      <data key="d0">159948</data>
    </edge>
    <edge source="IRL" target="ESP">
      <data key="d0">94153</data>
    </edge>
    <edge source="IRL" target="SWE">
      <data key="d0">452306</data>
    </edge>
    <edge source="IRL" target="CHE">
      <data key="d0">680683</data>
    </edge>
    <edge source="IRL" target="THA">
      <data key="d0">412776</data>
    </edge>
    <edge source="IRL" target="ARE">
      <data key="d0">34264</data>
    </edge>
    <edge source="IRL" target="TUR">
      <data key="d0">518311</data>
    </edge>
    <edge source="IRL" target="EGY">
      <data key="d0">221415</data>
    </edge>
    <edge source="IRL" target="GBR">
      <data key="d0">52772233</data>
    </edge>
    <edge source="IRL" target="USA">
      <data key="d0">2545197</data>
    </edge>
    <edge source="ITA" target="ALB">
      <data key="d0">6941632</data>
    </edge>
    <edge source="ITA" target="DZA">
      <data key="d0">21015072</data>
    </edge>
    <edge source="ITA" target="AZE">
      <data key="d0">251269</data>
    </edge>
    <edge source="ITA" target="ARG">
      <data key="d0">539586</data>
    </edge>
    <edge source="ITA" target="AUS">
      <data key="d0">1236047</data>
    </edge>
    <edge source="ITA" target="AUT">
      <data key="d0">4806766</data>
    </edge>
    <edge source="ITA" target="ARM">
      <data key="d0">576173</data>
    </edge>
    <edge source="ITA" target="BEL">
      <data key="d0">2484304</data>
    </edge>
    <edge source="ITA" target="BRA">
      <data key="d0">4455421</data>
    </edge>
    <edge source="ITA" target="BGR">
      <data key="d0">157748</data>
    </edge>
    <edge source="ITA" target="CAN">
      <data key="d0">2213312</data>
    </edge>
    <edge source="ITA" target="LKA">
      <data key="d0">103325</data>
    </edge>
    <edge source="ITA" target="CHL">
      <data key="d0">76553</data>
    </edge>
    <edge source="ITA" target="CHN">
      <data key="d0">209945</data>
    </edge>
    <edge source="ITA" target="COL">
      <data key="d0">142625</data>
    </edge>
    <edge source="ITA" target="CRI">
      <data key="d0">47381</data>
    </edge>
    <edge source="ITA" target="HRV">
      <data key="d0">2195614</data>
    </edge>
    <edge source="ITA" target="CZE">
      <data key="d0">993544</data>
    </edge>
    <edge source="ITA" target="BEN">
      <data key="d0">1237426</data>
    </edge>
    <edge source="ITA" target="DNK">
      <data key="d0">824278</data>
    </edge>
    <edge source="ITA" target="ECU">
      <data key="d0">761188</data>
    </edge>
    <edge source="ITA" target="SLV">
      <data key="d0">15031</data>
    </edge>
    <edge source="ITA" target="FIN">
      <data key="d0">1463346</data>
    </edge>
    <edge source="ITA" target="FRA">
      <data key="d0">29453695</data>
    </edge>
    <edge source="ITA" target="GEO">
      <data key="d0">451724</data>
    </edge>
    <edge source="ITA" target="DEU">
      <data key="d0">43986273</data>
    </edge>
    <edge source="ITA" target="GHA">
      <data key="d0">1945780</data>
    </edge>
    <edge source="ITA" target="GRC">
      <data key="d0">37279037</data>
    </edge>
    <edge source="ITA" target="GTM">
      <data key="d0">11494</data>
    </edge>
    <edge source="ITA" target="HKG">
      <data key="d0">321447</data>
    </edge>
    <edge source="ITA" target="HUN">
      <data key="d0">874632</data>
    </edge>
    <edge source="ITA" target="IDN">
      <data key="d0">268778</data>
    </edge>
    <edge source="ITA" target="IRL">
      <data key="d0">1503978</data>
    </edge>
    <edge source="ITA" target="ISR">
      <data key="d0">1398399</data>
    </edge>
    <edge source="ITA" target="CIV">
      <data key="d0">103220</data>
    </edge>
    <edge source="ITA" target="JPN">
      <data key="d0">720945</data>
    </edge>
    <edge source="ITA" target="JOR">
      <data key="d0">161043</data>
    </edge>
    <edge source="ITA" target="KOR">
      <data key="d0">52147</data>
    </edge>
    <edge source="ITA" target="LBN">
      <data key="d0">13772377</data>
    </edge>
    <edge source="ITA" target="LVA">
      <data key="d0">14555</data>
    </edge>
    <edge source="ITA" target="LTU">
      <data key="d0">37043</data>
    </edge>
    <edge source="ITA" target="MDG">
      <data key="d0">29423</data>
    </edge>
    <edge source="ITA" target="MYS">
      <data key="d0">17642</data>
    </edge>
    <edge source="ITA" target="MUS">
      <data key="d0">46517</data>
    </edge>
    <edge source="ITA" target="MEX">
      <data key="d0">266561</data>
    </edge>
    <edge source="ITA" target="MAR">
      <data key="d0">137754</data>
    </edge>
    <edge source="ITA" target="NLD">
      <data key="d0">6170758</data>
    </edge>
    <edge source="ITA" target="NZL">
      <data key="d0">298064</data>
    </edge>
    <edge source="ITA" target="NER">
      <data key="d0">23697</data>
    </edge>
    <edge source="ITA" target="NOR">
      <data key="d0">350840</data>
    </edge>
    <edge source="ITA" target="PAK">
      <data key="d0">197118</data>
    </edge>
    <edge source="ITA" target="PER">
      <data key="d0">21922</data>
    </edge>
    <edge source="ITA" target="PHL">
      <data key="d0">606840</data>
    </edge>
    <edge source="ITA" target="POL">
      <data key="d0">4972374</data>
    </edge>
    <edge source="ITA" target="PRT">
      <data key="d0">1331903</data>
    </edge>
    <edge source="ITA" target="ROU">
      <data key="d0">339333</data>
    </edge>
    <edge source="ITA" target="RUS">
      <data key="d0">1322375</data>
    </edge>
    <edge source="ITA" target="SAU">
      <data key="d0">765573</data>
    </edge>
    <edge source="ITA" target="SEN">
      <data key="d0">54343</data>
    </edge>
    <edge source="ITA" target="IND">
      <data key="d0">272667</data>
    </edge>
    <edge source="ITA" target="SGP">
      <data key="d0">111999</data>
    </edge>
    <edge source="ITA" target="SVK">
      <data key="d0">229122</data>
    </edge>
    <edge source="ITA" target="VNM">
      <data key="d0">295638</data>
    </edge>
    <edge source="ITA" target="SVN">
      <data key="d0">1384962</data>
    </edge>
    <edge source="ITA" target="ZAF">
      <data key="d0">118013</data>
    </edge>
    <edge source="ITA" target="ESP">
      <data key="d0">10902041</data>
    </edge>
    <edge source="ITA" target="SWE">
      <data key="d0">1416256</data>
    </edge>
    <edge source="ITA" target="CHE">
      <data key="d0">7470457</data>
    </edge>
    <edge source="ITA" target="THA">
      <data key="d0">41205</data>
    </edge>
    <edge source="ITA" target="TGO">
      <data key="d0">1335999</data>
    </edge>
    <edge source="ITA" target="ARE">
      <data key="d0">376349</data>
    </edge>
    <edge source="ITA" target="TUN">
      <data key="d0">761639</data>
    </edge>
    <edge source="ITA" target="TUR">
      <data key="d0">1294521</data>
    </edge>
    <edge source="ITA" target="MKD">
      <data key="d0">118533</data>
    </edge>
    <edge source="ITA" target="EGY">
      <data key="d0">3601430</data>
    </edge>
    <edge source="ITA" target="GBR">
      <data key="d0">11403897</data>
    </edge>
    <edge source="ITA" target="USA">
      <data key="d0">17874664</data>
    </edge>
    <edge source="ITA" target="SRB">
      <data key="d0">4367815</data>
    </edge>
    <edge source="JAM" target="PRT">
      <data key="d0">12598895</data>
    </edge>
    <edge source="JAM" target="GBR">
      <data key="d0">70713269</data>
    </edge>
    <edge source="JAM" target="USA">
      <data key="d0">142489</data>
    </edge>
    <edge source="JPN" target="ARG">
      <data key="d0">10466</data>
    </edge>
    <edge source="JPN" target="AUS">
      <data key="d0">548492</data>
    </edge>
    <edge source="JPN" target="BRA">
      <data key="d0">937504</data>
    </edge>
    <edge source="JPN" target="CAN">
      <data key="d0">1736275</data>
    </edge>
    <edge source="JPN" target="CHN">
      <data key="d0">2183853</data>
    </edge>
    <edge source="JPN" target="FRA">
      <data key="d0">55050</data>
    </edge>
    <edge source="JPN" target="DEU">
      <data key="d0">145812</data>
    </edge>
    <edge source="JPN" target="HKG">
      <data key="d0">14480507</data>
    </edge>
    <edge source="JPN" target="IDN">
      <data key="d0">730397</data>
    </edge>
    <edge source="JPN" target="IRL">
      <data key="d0">212274</data>
    </edge>
    <edge source="JPN" target="ITA">
      <data key="d0">61721</data>
    </edge>
    <edge source="JPN" target="JOR">
      <data key="d0">102992</data>
    </edge>
    <edge source="JPN" target="KOR">
      <data key="d0">5922520</data>
    </edge>
    <edge source="JPN" target="MYS">
      <data key="d0">278718</data>
    </edge>
    <edge source="JPN" target="NLD">
      <data key="d0">76001</data>
    </edge>
    <edge source="JPN" target="NZL">
      <data key="d0">464818</data>
    </edge>
    <edge source="JPN" target="PAK">
      <data key="d0">93528</data>
    </edge>
    <edge source="JPN" target="PHL">
      <data key="d0">264726</data>
    </edge>
    <edge source="JPN" target="PRT">
      <data key="d0">881239</data>
    </edge>
    <edge source="JPN" target="RUS">
      <data key="d0">21341</data>
    </edge>
    <edge source="JPN" target="SAU">
      <data key="d0">713956</data>
    </edge>
    <edge source="JPN" target="IND">
      <data key="d0">289045</data>
    </edge>
    <edge source="JPN" target="SGP">
      <data key="d0">3494771</data>
    </edge>
    <edge source="JPN" target="VNM">
      <data key="d0">164277</data>
    </edge>
    <edge source="JPN" target="ESP">
      <data key="d0">10012</data>
    </edge>
    <edge source="JPN" target="CHE">
      <data key="d0">117967</data>
    </edge>
    <edge source="JPN" target="THA">
      <data key="d0">1019034</data>
    </edge>
    <edge source="JPN" target="ARE">
      <data key="d0">491382</data>
    </edge>
    <edge source="JPN" target="GBR">
      <data key="d0">370603</data>
    </edge>
    <edge source="JPN" target="USA">
      <data key="d0">10104061</data>
    </edge>
    <edge source="JOR" target="CAN">
      <data key="d0">36585</data>
    </edge>
    <edge source="JOR" target="PSE">
      <data key="d0">266899</data>
    </edge>
    <edge source="JOR" target="ISR">
      <data key="d0">24283</data>
    </edge>
    <edge source="JOR" target="LBN">
      <data key="d0">30103</data>
    </edge>
    <edge source="JOR" target="SAU">
      <data key="d0">838646</data>
    </edge>
    <edge source="JOR" target="ARE">
      <data key="d0">293079</data>
    </edge>
    <edge source="JOR" target="TUR">
      <data key="d0">66640</data>
    </edge>
    <edge source="JOR" target="USA">
      <data key="d0">109368</data>
    </edge>
    <edge source="KOR" target="ARG">
      <data key="d0">328010</data>
    </edge>
    <edge source="KOR" target="AUS">
      <data key="d0">1811433</data>
    </edge>
    <edge source="KOR" target="BEL">
      <data key="d0">34092</data>
    </edge>
    <edge source="KOR" target="BOL">
      <data key="d0">29181</data>
    </edge>
    <edge source="KOR" target="BRA">
      <data key="d0">379768</data>
    </edge>
    <edge source="KOR" target="CAN">
      <data key="d0">279479</data>
    </edge>
    <edge source="KOR" target="LKA">
      <data key="d0">10516</data>
    </edge>
    <edge source="KOR" target="CHN">
      <data key="d0">13127283</data>
    </edge>
    <edge source="KOR" target="COL">
      <data key="d0">136600</data>
    </edge>
    <edge source="KOR" target="CRI">
      <data key="d0">68256</data>
    </edge>
    <edge source="KOR" target="ETH">
      <data key="d0">135630</data>
    </edge>
    <edge source="KOR" target="FIN">
      <data key="d0">89338</data>
    </edge>
    <edge source="KOR" target="FRA">
      <data key="d0">1497427</data>
    </edge>
    <edge source="KOR" target="DEU">
      <data key="d0">402195</data>
    </edge>
    <edge source="KOR" target="HKG">
      <data key="d0">40683380</data>
    </edge>
    <edge source="KOR" target="HUN">
      <data key="d0">64152</data>
    </edge>
    <edge source="KOR" target="IDN">
      <data key="d0">9331325</data>
    </edge>
    <edge source="KOR" target="IRL">
      <data key="d0">110932</data>
    </edge>
    <edge source="KOR" target="ISR">
      <data key="d0">456907</data>
    </edge>
    <edge source="KOR" target="ITA">
      <data key="d0">234400</data>
    </edge>
    <edge source="KOR" target="JPN">
      <data key="d0">39501141</data>
    </edge>
    <edge source="KOR" target="JOR">
      <data key="d0">20213</data>
    </edge>
    <edge source="KOR" target="LBN">
      <data key="d0">15579</data>
    </edge>
    <edge source="KOR" target="MYS">
      <data key="d0">1178033</data>
    </edge>
    <edge source="KOR" target="MUS">
      <data key="d0">35670</data>
    </edge>
    <edge source="KOR" target="MEX">
      <data key="d0">890601</data>
    </edge>
    <edge source="KOR" target="NLD">
      <data key="d0">2797610</data>
    </edge>
    <edge source="KOR" target="NZL">
      <data key="d0">318441</data>
    </edge>
    <edge source="KOR" target="NOR">
      <data key="d0">262854</data>
    </edge>
    <edge source="KOR" target="PAK">
      <data key="d0">1314588</data>
    </edge>
    <edge source="KOR" target="PAN">
      <data key="d0">15483</data>
    </edge>
    <edge source="KOR" target="PER">
      <data key="d0">14091</data>
    </edge>
    <edge source="KOR" target="PHL">
      <data key="d0">15075232</data>
    </edge>
    <edge source="KOR" target="RUS">
      <data key="d0">1251564</data>
    </edge>
    <edge source="KOR" target="SAU">
      <data key="d0">2751762</data>
    </edge>
    <edge source="KOR" target="IND">
      <data key="d0">804856</data>
    </edge>
    <edge source="KOR" target="SGP">
      <data key="d0">8953495</data>
    </edge>
    <edge source="KOR" target="VNM">
      <data key="d0">139449</data>
    </edge>
    <edge source="KOR" target="ZAF">
      <data key="d0">1083345</data>
    </edge>
    <edge source="KOR" target="ESP">
      <data key="d0">1929620</data>
    </edge>
    <edge source="KOR" target="SWE">
      <data key="d0">44070</data>
    </edge>
    <edge source="KOR" target="THA">
      <data key="d0">405670</data>
    </edge>
    <edge source="KOR" target="ARE">
      <data key="d0">3294644</data>
    </edge>
    <edge source="KOR" target="TUR">
      <data key="d0">48796</data>
    </edge>
    <edge source="KOR" target="EGY">
      <data key="d0">331760</data>
    </edge>
    <edge source="KOR" target="GBR">
      <data key="d0">1277369</data>
    </edge>
    <edge source="KOR" target="USA">
      <data key="d0">4972207</data>
    </edge>
    <edge source="LBN" target="ARG">
      <data key="d0">14086</data>
    </edge>
    <edge source="LBN" target="AUS">
      <data key="d0">151881</data>
    </edge>
    <edge source="LBN" target="BRA">
      <data key="d0">71373</data>
    </edge>
    <edge source="LBN" target="CAN">
      <data key="d0">336651</data>
    </edge>
    <edge source="LBN" target="CAF">
      <data key="d0">16607</data>
    </edge>
    <edge source="LBN" target="DNK">
      <data key="d0">115930</data>
    </edge>
    <edge source="LBN" target="FIN">
      <data key="d0">35929</data>
    </edge>
    <edge source="LBN" target="FRA">
      <data key="d0">104831</data>
    </edge>
    <edge source="LBN" target="DEU">
      <data key="d0">116095</data>
    </edge>
    <edge source="LBN" target="GHA">
      <data key="d0">14881</data>
    </edge>
    <edge source="LBN" target="GRC">
      <data key="d0">33480</data>
    </edge>
    <edge source="LBN" target="CIV">
      <data key="d0">41897</data>
    </edge>
    <edge source="LBN" target="JOR">
      <data key="d0">310315</data>
    </edge>
    <edge source="LBN" target="MEX">
      <data key="d0">22263</data>
    </edge>
    <edge source="LBN" target="OMN">
      <data key="d0">23408</data>
    </edge>
    <edge source="LBN" target="NLD">
      <data key="d0">53020</data>
    </edge>
    <edge source="LBN" target="NOR">
      <data key="d0">13787</data>
    </edge>
    <edge source="LBN" target="ROU">
      <data key="d0">139056</data>
    </edge>
    <edge source="LBN" target="RUS">
      <data key="d0">80901</data>
    </edge>
    <edge source="LBN" target="SAU">
      <data key="d0">1839711</data>
    </edge>
    <edge source="LBN" target="SEN">
      <data key="d0">11199</data>
    </edge>
    <edge source="LBN" target="ZAF">
      <data key="d0">41517</data>
    </edge>
    <edge source="LBN" target="ESP">
      <data key="d0">31762</data>
    </edge>
    <edge source="LBN" target="SWE">
      <data key="d0">106394</data>
    </edge>
    <edge source="LBN" target="CHE">
      <data key="d0">40372</data>
    </edge>
    <edge source="LBN" target="ARE">
      <data key="d0">345517</data>
    </edge>
    <edge source="LBN" target="TUN">
      <data key="d0">11671</data>
    </edge>
    <edge source="LBN" target="TUR">
      <data key="d0">461538</data>
    </edge>
    <edge source="LBN" target="EGY">
      <data key="d0">14976</data>
    </edge>
    <edge source="LBN" target="GBR">
      <data key="d0">111950</data>
    </edge>
    <edge source="LBN" target="TZA">
      <data key="d0">75267</data>
    </edge>
    <edge source="LBN" target="USA">
      <data key="d0">948016</data>
    </edge>
    <edge source="LTU" target="BLR">
      <data key="d0">663827</data>
    </edge>
    <edge source="LTU" target="CHL">
      <data key="d0">10723</data>
    </edge>
    <edge source="LTU" target="CHN">
      <data key="d0">206447</data>
    </edge>
    <edge source="LTU" target="DNK">
      <data key="d0">483791</data>
    </edge>
    <edge source="LTU" target="EST">
      <data key="d0">400931</data>
    </edge>
    <edge source="LTU" target="DEU">
      <data key="d0">700688</data>
    </edge>
    <edge source="LTU" target="JPN">
      <data key="d0">275098</data>
    </edge>
    <edge source="LTU" target="KAZ">
      <data key="d0">18778</data>
    </edge>
    <edge source="LTU" target="KOR">
      <data key="d0">89930</data>
    </edge>
    <edge source="LTU" target="KGZ">
      <data key="d0">501600</data>
    </edge>
    <edge source="LTU" target="LVA">
      <data key="d0">1688385</data>
    </edge>
    <edge source="LTU" target="MDA">
      <data key="d0">270420</data>
    </edge>
    <edge source="LTU" target="NLD">
      <data key="d0">11740</data>
    </edge>
    <edge source="LTU" target="PHL">
      <data key="d0">20504</data>
    </edge>
    <edge source="LTU" target="POL">
      <data key="d0">102724</data>
    </edge>
    <edge source="LTU" target="ROU">
      <data key="d0">11756</data>
    </edge>
    <edge source="LTU" target="RUS">
      <data key="d0">3850704</data>
    </edge>
    <edge source="LTU" target="IND">
      <data key="d0">156500</data>
    </edge>
    <edge source="LTU" target="SWE">
      <data key="d0">887908</data>
    </edge>
    <edge source="LTU" target="CHE">
      <data key="d0">89120</data>
    </edge>
    <edge source="LTU" target="UKR">
      <data key="d0">659606</data>
    </edge>
    <edge source="LTU" target="USA">
      <data key="d0">127327</data>
    </edge>
    <edge source="MDG" target="FRA">
      <data key="d0">4931513</data>
    </edge>
    <edge source="MDG" target="ITA">
      <data key="d0">507636</data>
    </edge>
    <edge source="MDG" target="KOR">
      <data key="d0">28015</data>
    </edge>
    <edge source="MDG" target="ESP">
      <data key="d0">1166143</data>
    </edge>
    <edge source="MEX" target="ALB">
      <data key="d0">136290</data>
    </edge>
    <edge source="MEX" target="ARG">
      <data key="d0">669328</data>
    </edge>
    <edge source="MEX" target="AUS">
      <data key="d0">510651</data>
    </edge>
    <edge source="MEX" target="AUT">
      <data key="d0">157271</data>
    </edge>
    <edge source="MEX" target="BEL">
      <data key="d0">2535162</data>
    </edge>
    <edge source="MEX" target="BOL">
      <data key="d0">195689</data>
    </edge>
    <edge source="MEX" target="BRA">
      <data key="d0">5422394</data>
    </edge>
    <edge source="MEX" target="CAN">
      <data key="d0">6457900</data>
    </edge>
    <edge source="MEX" target="LKA">
      <data key="d0">1872080</data>
    </edge>
    <edge source="MEX" target="CHL">
      <data key="d0">1223037</data>
    </edge>
    <edge source="MEX" target="CHN">
      <data key="d0">11794</data>
    </edge>
    <edge source="MEX" target="COL">
      <data key="d0">2052436</data>
    </edge>
    <edge source="MEX" target="CRI">
      <data key="d0">7187649</data>
    </edge>
    <edge source="MEX" target="CZE">
      <data key="d0">367956</data>
    </edge>
    <edge source="MEX" target="ECU">
      <data key="d0">719049</data>
    </edge>
    <edge source="MEX" target="SLV">
      <data key="d0">6492017</data>
    </edge>
    <edge source="MEX" target="ETH">
      <data key="d0">35840</data>
    </edge>
    <edge source="MEX" target="FRA">
      <data key="d0">173589</data>
    </edge>
    <edge source="MEX" target="GMB">
      <data key="d0">3647799</data>
    </edge>
    <edge source="MEX" target="DEU">
      <data key="d0">21867979</data>
    </edge>
    <edge source="MEX" target="GHA">
      <data key="d0">2023280</data>
    </edge>
    <edge source="MEX" target="GRC">
      <data key="d0">18859</data>
    </edge>
    <edge source="MEX" target="GTM">
      <data key="d0">6207600</data>
    </edge>
    <edge source="MEX" target="HND">
      <data key="d0">2865539</data>
    </edge>
    <edge source="MEX" target="HKG">
      <data key="d0">144622</data>
    </edge>
    <edge source="MEX" target="IRL">
      <data key="d0">126035</data>
    </edge>
    <edge source="MEX" target="ISR">
      <data key="d0">188249</data>
    </edge>
    <edge source="MEX" target="ITA">
      <data key="d0">4021329</data>
    </edge>
    <edge source="MEX" target="JAM">
      <data key="d0">1477017</data>
    </edge>
    <edge source="MEX" target="JPN">
      <data key="d0">339643</data>
    </edge>
    <edge source="MEX" target="KOR">
      <data key="d0">1541061</data>
    </edge>
    <edge source="MEX" target="NLD">
      <data key="d0">316368</data>
    </edge>
    <edge source="MEX" target="NZL">
      <data key="d0">207769</data>
    </edge>
    <edge source="MEX" target="NIC">
      <data key="d0">5492157</data>
    </edge>
    <edge source="MEX" target="NOR">
      <data key="d0">154023</data>
    </edge>
    <edge source="MEX" target="PAN">
      <data key="d0">1585808</data>
    </edge>
    <edge source="MEX" target="PRY">
      <data key="d0">95415</data>
    </edge>
    <edge source="MEX" target="PER">
      <data key="d0">3695867</data>
    </edge>
    <edge source="MEX" target="PHL">
      <data key="d0">544747</data>
    </edge>
    <edge source="MEX" target="POL">
      <data key="d0">186715</data>
    </edge>
    <edge source="MEX" target="RUS">
      <data key="d0">1076288</data>
    </edge>
    <edge source="MEX" target="SAU">
      <data key="d0">2470206</data>
    </edge>
    <edge source="MEX" target="SEN">
      <data key="d0">108240</data>
    </edge>
    <edge source="MEX" target="IND">
      <data key="d0">19066</data>
    </edge>
    <edge source="MEX" target="SGP">
      <data key="d0">13980</data>
    </edge>
    <edge source="MEX" target="ZAF">
      <data key="d0">178573</data>
    </edge>
    <edge source="MEX" target="ESP">
      <data key="d0">1634714</data>
    </edge>
    <edge source="MEX" target="SWE">
      <data key="d0">70225</data>
    </edge>
    <edge source="MEX" target="CHE">
      <data key="d0">2947883</data>
    </edge>
    <edge source="MEX" target="THA">
      <data key="d0">24450</data>
    </edge>
    <edge source="MEX" target="ARE">
      <data key="d0">139312</data>
    </edge>
    <edge source="MEX" target="EGY">
      <data key="d0">69472</data>
    </edge>
    <edge source="MEX" target="GBR">
      <data key="d0">7951158</data>
    </edge>
    <edge source="MEX" target="TZA">
      <data key="d0">5922980</data>
    </edge>
    <edge source="MEX" target="USA">
      <data key="d0">188445430</data>
    </edge>
    <edge source="MEX" target="SRB">
      <data key="d0">647335</data>
    </edge>
    <edge source="MAR" target="DZA">
      <data key="d0">14431</data>
    </edge>
    <edge source="MAR" target="BEL">
      <data key="d0">455191</data>
    </edge>
    <edge source="MAR" target="CAN">
      <data key="d0">13271</data>
    </edge>
    <edge source="MAR" target="BEN">
      <data key="d0">21887</data>
    </edge>
    <edge source="MAR" target="FRA">
      <data key="d0">326353</data>
    </edge>
    <edge source="MAR" target="DEU">
      <data key="d0">362053</data>
    </edge>
    <edge source="MAR" target="GRC">
      <data key="d0">13707</data>
    </edge>
    <edge source="MAR" target="CIV">
      <data key="d0">70725</data>
    </edge>
    <edge source="MAR" target="NLD">
      <data key="d0">2717385</data>
    </edge>
    <edge source="MAR" target="PRT">
      <data key="d0">384759</data>
    </edge>
    <edge source="MAR" target="SAU">
      <data key="d0">15797</data>
    </edge>
    <edge source="MAR" target="SEN">
      <data key="d0">37711</data>
    </edge>
    <edge source="MAR" target="ESP">
      <data key="d0">120213</data>
    </edge>
    <edge source="MAR" target="TGO">
      <data key="d0">143029</data>
    </edge>
    <edge source="MAR" target="TUN">
      <data key="d0">708447</data>
    </edge>
    <edge source="MAR" target="GBR">
      <data key="d0">1884697</data>
    </edge>
    <edge source="MAR" target="USA">
      <data key="d0">12414</data>
    </edge>
    <edge source="NZL" target="ARG">
      <data key="d0">180563</data>
    </edge>
    <edge source="NZL" target="AUS">
      <data key="d0">6725916</data>
    </edge>
    <edge source="NZL" target="BEL">
      <data key="d0">57713</data>
    </edge>
    <edge source="NZL" target="BRA">
      <data key="d0">1109589</data>
    </edge>
    <edge source="NZL" target="BGR">
      <data key="d0">11720</data>
    </edge>
    <edge source="NZL" target="CAN">
      <data key="d0">350041</data>
    </edge>
    <edge source="NZL" target="LKA">
      <data key="d0">98486</data>
    </edge>
    <edge source="NZL" target="CHL">
      <data key="d0">353840</data>
    </edge>
    <edge source="NZL" target="CHN">
      <data key="d0">186117</data>
    </edge>
    <edge source="NZL" target="COL">
      <data key="d0">101699</data>
    </edge>
    <edge source="NZL" target="FRA">
      <data key="d0">34090</data>
    </edge>
    <edge source="NZL" target="DEU">
      <data key="d0">1725393</data>
    </edge>
    <edge source="NZL" target="HKG">
      <data key="d0">915896</data>
    </edge>
    <edge source="NZL" target="IDN">
      <data key="d0">727749</data>
    </edge>
    <edge source="NZL" target="ISR">
      <data key="d0">25900</data>
    </edge>
    <edge source="NZL" target="JAM">
      <data key="d0">40845</data>
    </edge>
    <edge source="NZL" target="JPN">
      <data key="d0">4478588</data>
    </edge>
    <edge source="NZL" target="KOR">
      <data key="d0">731685</data>
    </edge>
    <edge source="NZL" target="MYS">
      <data key="d0">771634</data>
    </edge>
    <edge source="NZL" target="MEX">
      <data key="d0">219234</data>
    </edge>
    <edge source="NZL" target="NLD">
      <data key="d0">80884</data>
    </edge>
    <edge source="NZL" target="PAK">
      <data key="d0">338824</data>
    </edge>
    <edge source="NZL" target="PER">
      <data key="d0">79591</data>
    </edge>
    <edge source="NZL" target="PHL">
      <data key="d0">1056024</data>
    </edge>
    <edge source="NZL" target="POL">
      <data key="d0">124391</data>
    </edge>
    <edge source="NZL" target="IND">
      <data key="d0">424293</data>
    </edge>
    <edge source="NZL" target="SGP">
      <data key="d0">1557087</data>
    </edge>
    <edge source="NZL" target="VNM">
      <data key="d0">157190</data>
    </edge>
    <edge source="NZL" target="ZAF">
      <data key="d0">671178</data>
    </edge>
    <edge source="NZL" target="CHE">
      <data key="d0">85405</data>
    </edge>
    <edge source="NZL" target="THA">
      <data key="d0">997357</data>
    </edge>
    <edge source="NZL" target="ARE">
      <data key="d0">40971</data>
    </edge>
    <edge source="NZL" target="EGY">
      <data key="d0">114493</data>
    </edge>
    <edge source="NZL" target="GBR">
      <data key="d0">896392</data>
    </edge>
    <edge source="NZL" target="USA">
      <data key="d0">275509</data>
    </edge>
    <edge source="NIC" target="BGR">
      <data key="d0">5461600</data>
    </edge>
    <edge source="NIC" target="CAN">
      <data key="d0">3076204</data>
    </edge>
    <edge source="NIC" target="CRI">
      <data key="d0">136384</data>
    </edge>
    <edge source="NIC" target="SLV">
      <data key="d0">124233</data>
    </edge>
    <edge source="NIC" target="DEU">
      <data key="d0">1559460</data>
    </edge>
    <edge source="NIC" target="HND">
      <data key="d0">27370</data>
    </edge>
    <edge source="NIC" target="ITA">
      <data key="d0">20400</data>
    </edge>
    <edge source="NIC" target="ROU">
      <data key="d0">7102980</data>
    </edge>
    <edge source="NIC" target="USA">
      <data key="d0">17305190</data>
    </edge>
    <edge source="NOR" target="AUT">
      <data key="d0">71838</data>
    </edge>
    <edge source="NOR" target="CAN">
      <data key="d0">29346</data>
    </edge>
    <edge source="NOR" target="DNK">
      <data key="d0">1293441</data>
    </edge>
    <edge source="NOR" target="EST">
      <data key="d0">34503</data>
    </edge>
    <edge source="NOR" target="FIN">
      <data key="d0">2880522</data>
    </edge>
    <edge source="NOR" target="DEU">
      <data key="d0">177784</data>
    </edge>
    <edge source="NOR" target="ITA">
      <data key="d0">89059</data>
    </edge>
    <edge source="NOR" target="KOR">
      <data key="d0">210983</data>
    </edge>
    <edge source="NOR" target="LVA">
      <data key="d0">39180</data>
    </edge>
    <edge source="NOR" target="LTU">
      <data key="d0">111524</data>
    </edge>
    <edge source="NOR" target="NLD">
      <data key="d0">163356</data>
    </edge>
    <edge source="NOR" target="POL">
      <data key="d0">62181</data>
    </edge>
    <edge source="NOR" target="PRT">
      <data key="d0">228911</data>
    </edge>
    <edge source="NOR" target="SGP">
      <data key="d0">13405</data>
    </edge>
    <edge source="NOR" target="ESP">
      <data key="d0">66928</data>
    </edge>
    <edge source="NOR" target="SWE">
      <data key="d0">4577554</data>
    </edge>
    <edge source="NOR" target="GBR">
      <data key="d0">663330</data>
    </edge>
    <edge source="NOR" target="USA">
      <data key="d0">239289</data>
    </edge>
    <edge source="PAN" target="ECU">
      <data key="d0">12400</data>
    </edge>
    <edge source="PAN" target="JAM">
      <data key="d0">20000</data>
    </edge>
    <edge source="PAN" target="USA">
      <data key="d0">18500106</data>
    </edge>
    <edge source="PRY" target="BEL">
      <data key="d0">122020</data>
    </edge>
    <edge source="PRY" target="CAN">
      <data key="d0">46352</data>
    </edge>
    <edge source="PRY" target="DNK">
      <data key="d0">182000</data>
    </edge>
    <edge source="PRY" target="DEU">
      <data key="d0">171800</data>
    </edge>
    <edge source="PRY" target="ISR">
      <data key="d0">20800</data>
    </edge>
    <edge source="PRY" target="ITA">
      <data key="d0">306123</data>
    </edge>
    <edge source="PRY" target="JPN">
      <data key="d0">253680</data>
    </edge>
    <edge source="PRY" target="NLD">
      <data key="d0">710806</data>
    </edge>
    <edge source="PRY" target="NZL">
      <data key="d0">15800</data>
    </edge>
    <edge source="PRY" target="CHE">
      <data key="d0">363344</data>
    </edge>
    <edge source="PRY" target="GBR">
      <data key="d0">540185</data>
    </edge>
    <edge source="PRY" target="USA">
      <data key="d0">5578288</data>
    </edge>
    <edge source="PER" target="ARG">
      <data key="d0">23059</data>
    </edge>
    <edge source="PER" target="AUS">
      <data key="d0">27919</data>
    </edge>
    <edge source="PER" target="BEL">
      <data key="d0">56139</data>
    </edge>
    <edge source="PER" target="BOL">
      <data key="d0">313992</data>
    </edge>
    <edge source="PER" target="CHL">
      <data key="d0">105773</data>
    </edge>
    <edge source="PER" target="COL">
      <data key="d0">173980</data>
    </edge>
    <edge source="PER" target="CRI">
      <data key="d0">19059</data>
    </edge>
    <edge source="PER" target="ECU">
      <data key="d0">902837</data>
    </edge>
    <edge source="PER" target="GTM">
      <data key="d0">73296</data>
    </edge>
    <edge source="PER" target="HND">
      <data key="d0">54453</data>
    </edge>
    <edge source="PER" target="NIC">
      <data key="d0">96524</data>
    </edge>
    <edge source="PER" target="PAN">
      <data key="d0">35783</data>
    </edge>
    <edge source="PER" target="PRY">
      <data key="d0">31574</data>
    </edge>
    <edge source="PER" target="SAU">
      <data key="d0">30897</data>
    </edge>
    <edge source="PER" target="ESP">
      <data key="d0">193321</data>
    </edge>
    <edge source="PER" target="USA">
      <data key="d0">16054104</data>
    </edge>
    <edge source="PER" target="URY">
      <data key="d0">14699</data>
    </edge>
    <edge source="POL" target="ALB">
      <data key="d0">82000</data>
    </edge>
    <edge source="POL" target="AZE">
      <data key="d0">53000</data>
    </edge>
    <edge source="POL" target="AUS">
      <data key="d0">435000</data>
    </edge>
    <edge source="POL" target="AUT">
      <data key="d0">1271000</data>
    </edge>
    <edge source="POL" target="BEL">
      <data key="d0">1337000</data>
    </edge>
    <edge source="POL" target="BGR">
      <data key="d0">122000</data>
    </edge>
    <edge source="POL" target="BLR">
      <data key="d0">4400000</data>
    </edge>
    <edge source="POL" target="CAN">
      <data key="d0">2280000</data>
    </edge>
    <edge source="POL" target="HRV">
      <data key="d0">691000</data>
    </edge>
    <edge source="POL" target="CZE">
      <data key="d0">9638000</data>
    </edge>
    <edge source="POL" target="DNK">
      <data key="d0">1053000</data>
    </edge>
    <edge source="POL" target="EST">
      <data key="d0">467000</data>
    </edge>
    <edge source="POL" target="FRA">
      <data key="d0">2091000</data>
    </edge>
    <edge source="POL" target="DEU">
      <data key="d0">8419000</data>
    </edge>
    <edge source="POL" target="GRC">
      <data key="d0">398000</data>
    </edge>
    <edge source="POL" target="HUN">
      <data key="d0">3793000</data>
    </edge>
    <edge source="POL" target="IRL">
      <data key="d0">2889000</data>
    </edge>
    <edge source="POL" target="ISR">
      <data key="d0">241000</data>
    </edge>
    <edge source="POL" target="ITA">
      <data key="d0">1391000</data>
    </edge>
    <edge source="POL" target="KAZ">
      <data key="d0">75000</data>
    </edge>
    <edge source="POL" target="LVA">
      <data key="d0">1792000</data>
    </edge>
    <edge source="POL" target="LTU">
      <data key="d0">700000</data>
    </edge>
    <edge source="POL" target="MDA">
      <data key="d0">8650000</data>
    </edge>
    <edge source="POL" target="NLD">
      <data key="d0">2353000</data>
    </edge>
    <edge source="POL" target="NOR">
      <data key="d0">272000</data>
    </edge>
    <edge source="POL" target="ROU">
      <data key="d0">2253000</data>
    </edge>
    <edge source="POL" target="RUS">
      <data key="d0">16335000</data>
    </edge>
    <edge source="POL" target="SAU">
      <data key="d0">2557000</data>
    </edge>
    <edge source="POL" target="SVK">
      <data key="d0">4043000</data>
    </edge>
    <edge source="POL" target="SVN">
      <data key="d0">456000</data>
    </edge>
    <edge source="POL" target="ESP">
      <data key="d0">441000</data>
    </edge>
    <edge source="POL" target="SWE">
      <data key="d0">1169000</data>
    </edge>
    <edge source="POL" target="CHE">
      <data key="d0">378000</data>
    </edge>
    <edge source="POL" target="ARE">
      <data key="d0">931000</data>
    </edge>
    <edge source="POL" target="TUN">
      <data key="d0">65000</data>
    </edge>
    <edge source="POL" target="UKR">
      <data key="d0">18681000</data>
    </edge>
    <edge source="POL" target="GBR">
      <data key="d0">5608000</data>
    </edge>
    <edge source="POL" target="USA">
      <data key="d0">4192000</data>
    </edge>
    <edge source="POL" target="URY">
      <data key="d0">162000</data>
    </edge>
    <edge source="POL" target="SRB">
      <data key="d0">93000</data>
    </edge>
    <edge source="PRT" target="DZA">
      <data key="d0">5368650</data>
    </edge>
    <edge source="PRT" target="BEL">
      <data key="d0">39192</data>
    </edge>
    <edge source="PRT" target="BRA">
      <data key="d0">15847</data>
    </edge>
    <edge source="PRT" target="CAN">
      <data key="d0">105495</data>
    </edge>
    <edge source="PRT" target="FRA">
      <data key="d0">560324</data>
    </edge>
    <edge source="PRT" target="DEU">
      <data key="d0">368891</data>
    </edge>
    <edge source="PRT" target="ISR">
      <data key="d0">983949</data>
    </edge>
    <edge source="PRT" target="ITA">
      <data key="d0">81249</data>
    </edge>
    <edge source="PRT" target="LBN">
      <data key="d0">115527</data>
    </edge>
    <edge source="PRT" target="MRT">
      <data key="d0">776914</data>
    </edge>
    <edge source="PRT" target="MAR">
      <data key="d0">40916</data>
    </edge>
    <edge source="PRT" target="MOZ">
      <data key="d0">19422</data>
    </edge>
    <edge source="PRT" target="NLD">
      <data key="d0">17439</data>
    </edge>
    <edge source="PRT" target="ESP">
      <data key="d0">30019508</data>
    </edge>
    <edge source="PRT" target="CHE">
      <data key="d0">46180</data>
    </edge>
    <edge source="PRT" target="ARE">
      <data key="d0">552291</data>
    </edge>
    <edge source="PRT" target="EGY">
      <data key="d0">767885</data>
    </edge>
    <edge source="PRT" target="GBR">
      <data key="d0">96905</data>
    </edge>
    <edge source="PRT" target="USA">
      <data key="d0">190916</data>
    </edge>
    <edge source="SAU" target="AUS">
      <data key="d0">30400</data>
    </edge>
    <edge source="SAU" target="CAN">
      <data key="d0">30400</data>
    </edge>
    <edge source="SAU" target="JOR">
      <data key="d0">1533602</data>
    </edge>
    <edge source="SAU" target="LBN">
      <data key="d0">343734</data>
    </edge>
    <edge source="SAU" target="OMN">
      <data key="d0">482401</data>
    </edge>
    <edge source="SAU" target="PHL">
      <data key="d0">107467</data>
    </edge>
    <edge source="SAU" target="SGP">
      <data key="d0">133600</data>
    </edge>
    <edge source="SAU" target="ARE">
      <data key="d0">3014670</data>
    </edge>
    <edge source="SAU" target="EGY">
      <data key="d0">27467</data>
    </edge>
    <edge source="SEN" target="GMB">
      <data key="d0">143109</data>
    </edge>
    <edge source="SEN" target="CIV">
      <data key="d0">149984</data>
    </edge>
    <edge source="SEN" target="MRT">
      <data key="d0">162622</data>
    </edge>
    <edge source="IND" target="AUS">
      <data key="d0">95663</data>
    </edge>
    <edge source="IND" target="BEL">
      <data key="d0">107797</data>
    </edge>
    <edge source="IND" target="BDI">
      <data key="d0">28539</data>
    </edge>
    <edge source="IND" target="CMR">
      <data key="d0">87053</data>
    </edge>
    <edge source="IND" target="CAN">
      <data key="d0">191053</data>
    </edge>
    <edge source="IND" target="LKA">
      <data key="d0">4877806</data>
    </edge>
    <edge source="IND" target="CHL">
      <data key="d0">694738</data>
    </edge>
    <edge source="IND" target="CHN">
      <data key="d0">732924</data>
    </edge>
    <edge source="IND" target="CZE">
      <data key="d0">15626</data>
    </edge>
    <edge source="IND" target="DNK">
      <data key="d0">94819</data>
    </edge>
    <edge source="IND" target="ETH">
      <data key="d0">964325</data>
    </edge>
    <edge source="IND" target="DEU">
      <data key="d0">3830298</data>
    </edge>
    <edge source="IND" target="HKG">
      <data key="d0">23712</data>
    </edge>
    <edge source="IND" target="IDN">
      <data key="d0">498269</data>
    </edge>
    <edge source="IND" target="ITA">
      <data key="d0">67819</data>
    </edge>
    <edge source="IND" target="CIV">
      <data key="d0">94405</data>
    </edge>
    <edge source="IND" target="KOR">
      <data key="d0">708038</data>
    </edge>
    <edge source="IND" target="MDG">
      <data key="d0">10275</data>
    </edge>
    <edge source="IND" target="MWI">
      <data key="d0">15266</data>
    </edge>
    <edge source="IND" target="MYS">
      <data key="d0">2154588</data>
    </edge>
    <edge source="IND" target="MUS">
      <data key="d0">70458</data>
    </edge>
    <edge source="IND" target="MAR">
      <data key="d0">52593</data>
    </edge>
    <edge source="IND" target="MOZ">
      <data key="d0">193059</data>
    </edge>
    <edge source="IND" target="OMN">
      <data key="d0">133201</data>
    </edge>
    <edge source="IND" target="NAM">
      <data key="d0">48958</data>
    </edge>
    <edge source="IND" target="NLD">
      <data key="d0">2323777</data>
    </edge>
    <edge source="IND" target="NZL">
      <data key="d0">19301</data>
    </edge>
    <edge source="IND" target="PAK">
      <data key="d0">37170079</data>
    </edge>
    <edge source="IND" target="PHL">
      <data key="d0">685153</data>
    </edge>
    <edge source="IND" target="PRT">
      <data key="d0">132894</data>
    </edge>
    <edge source="IND" target="RUS">
      <data key="d0">20099</data>
    </edge>
    <edge source="IND" target="SAU">
      <data key="d0">232187</data>
    </edge>
    <edge source="IND" target="SGP">
      <data key="d0">154356</data>
    </edge>
    <edge source="IND" target="VNM">
      <data key="d0">53209</data>
    </edge>
    <edge source="IND" target="ZAF">
      <data key="d0">23198</data>
    </edge>
    <edge source="IND" target="ESP">
      <data key="d0">13594</data>
    </edge>
    <edge source="IND" target="ARE">
      <data key="d0">2294243</data>
    </edge>
    <edge source="IND" target="TUR">
      <data key="d0">64545</data>
    </edge>
    <edge source="IND" target="UGA">
      <data key="d0">181351</data>
    </edge>
    <edge source="IND" target="GBR">
      <data key="d0">1847960</data>
    </edge>
    <edge source="IND" target="TZA">
      <data key="d0">187411</data>
    </edge>
    <edge source="IND" target="USA">
      <data key="d0">1347631</data>
    </edge>
    <edge source="SGP" target="AUS">
      <data key="d0">224588</data>
    </edge>
    <edge source="SGP" target="KHM">
      <data key="d0">50430</data>
    </edge>
    <edge source="SGP" target="CAN">
      <data key="d0">126715</data>
    </edge>
    <edge source="SGP" target="LKA">
      <data key="d0">168343</data>
    </edge>
    <edge source="SGP" target="CHN">
      <data key="d0">119823</data>
    </edge>
    <edge source="SGP" target="FIN">
      <data key="d0">182181</data>
    </edge>
    <edge source="SGP" target="FRA">
      <data key="d0">11066</data>
    </edge>
    <edge source="SGP" target="HKG">
      <data key="d0">1865311</data>
    </edge>
    <edge source="SGP" target="JPN">
      <data key="d0">4011662</data>
    </edge>
    <edge source="SGP" target="KOR">
      <data key="d0">32608</data>
    </edge>
    <edge source="SGP" target="MDG">
      <data key="d0">29150</data>
    </edge>
    <edge source="SGP" target="MYS">
      <data key="d0">11773560</data>
    </edge>
    <edge source="SGP" target="MUS">
      <data key="d0">185773</data>
    </edge>
    <edge source="SGP" target="OMN">
      <data key="d0">69825</data>
    </edge>
    <edge source="SGP" target="NLD">
      <data key="d0">60941</data>
    </edge>
    <edge source="SGP" target="NZL">
      <data key="d0">846035</data>
    </edge>
    <edge source="SGP" target="PHL">
      <data key="d0">4420821</data>
    </edge>
    <edge source="SGP" target="POL">
      <data key="d0">25361</data>
    </edge>
    <edge source="SGP" target="RUS">
      <data key="d0">83455</data>
    </edge>
    <edge source="SGP" target="SAU">
      <data key="d0">1247794</data>
    </edge>
    <edge source="SGP" target="IND">
      <data key="d0">209821</data>
    </edge>
    <edge source="SGP" target="VNM">
      <data key="d0">320266</data>
    </edge>
    <edge source="SGP" target="ZAF">
      <data key="d0">256507</data>
    </edge>
    <edge source="SGP" target="THA">
      <data key="d0">254668</data>
    </edge>
    <edge source="SGP" target="ARE">
      <data key="d0">1369956</data>
    </edge>
    <edge source="SGP" target="GBR">
      <data key="d0">42998</data>
    </edge>
    <edge source="SGP" target="USA">
      <data key="d0">406310</data>
    </edge>
    <edge source="VNM" target="KHM">
      <data key="d0">3537000</data>
    </edge>
    <edge source="VNM" target="CAN">
      <data key="d0">231000</data>
    </edge>
    <edge source="VNM" target="CHN">
      <data key="d0">14568000</data>
    </edge>
    <edge source="VNM" target="FRA">
      <data key="d0">33000</data>
    </edge>
    <edge source="VNM" target="DEU">
      <data key="d0">1052000</data>
    </edge>
    <edge source="VNM" target="GTM">
      <data key="d0">221000</data>
    </edge>
    <edge source="VNM" target="HKG">
      <data key="d0">807000</data>
    </edge>
    <edge source="VNM" target="IDN">
      <data key="d0">2170000</data>
    </edge>
    <edge source="VNM" target="JPN">
      <data key="d0">667000</data>
    </edge>
    <edge source="VNM" target="MYS">
      <data key="d0">595000</data>
    </edge>
    <edge source="VNM" target="PHL">
      <data key="d0">5194000</data>
    </edge>
    <edge source="VNM" target="SAU">
      <data key="d0">48000</data>
    </edge>
    <edge source="VNM" target="SGP">
      <data key="d0">1038000</data>
    </edge>
    <edge source="VNM" target="ZAF">
      <data key="d0">75000</data>
    </edge>
    <edge source="VNM" target="TUR">
      <data key="d0">165000</data>
    </edge>
    <edge source="VNM" target="GBR">
      <data key="d0">280000</data>
    </edge>
    <edge source="VNM" target="USA">
      <data key="d0">1261000</data>
    </edge>
    <edge source="ZAF" target="AUS">
      <data key="d0">1532567</data>
    </edge>
    <edge source="ZAF" target="BEL">
      <data key="d0">39604</data>
    </edge>
    <edge source="ZAF" target="BDI">
      <data key="d0">13084</data>
    </edge>
    <edge source="ZAF" target="CAN">
      <data key="d0">2912140</data>
    </edge>
    <edge source="ZAF" target="LKA">
      <data key="d0">908690</data>
    </edge>
    <edge source="ZAF" target="CHL">
      <data key="d0">107903</data>
    </edge>
    <edge source="ZAF" target="CHN">
      <data key="d0">54207</data>
    </edge>
    <edge source="ZAF" target="BEN">
      <data key="d0">183365</data>
    </edge>
    <edge source="ZAF" target="ETH">
      <data key="d0">731178</data>
    </edge>
    <edge source="ZAF" target="FRA">
      <data key="d0">413889</data>
    </edge>
    <edge source="ZAF" target="GHA">
      <data key="d0">3208309</data>
    </edge>
    <edge source="ZAF" target="GRC">
      <data key="d0">25564</data>
    </edge>
    <edge source="ZAF" target="HKG">
      <data key="d0">417767</data>
    </edge>
    <edge source="ZAF" target="IDN">
      <data key="d0">158043</data>
    </edge>
    <edge source="ZAF" target="IRL">
      <data key="d0">55028</data>
    </edge>
    <edge source="ZAF" target="ISR">
      <data key="d0">979539</data>
    </edge>
    <edge source="ZAF" target="ITA">
      <data key="d0">124549</data>
    </edge>
    <edge source="ZAF" target="CIV">
      <data key="d0">132154</data>
    </edge>
    <edge source="ZAF" target="JAM">
      <data key="d0">46808</data>
    </edge>
    <edge source="ZAF" target="JPN">
      <data key="d0">27036302</data>
    </edge>
    <edge source="ZAF" target="KOR">
      <data key="d0">31970024</data>
    </edge>
    <edge source="ZAF" target="LBN">
      <data key="d0">195991</data>
    </edge>
    <edge source="ZAF" target="MDG">
      <data key="d0">3477563</data>
    </edge>
    <edge source="ZAF" target="MWI">
      <data key="d0">787191</data>
    </edge>
    <edge source="ZAF" target="MYS">
      <data key="d0">4335637</data>
    </edge>
    <edge source="ZAF" target="MUS">
      <data key="d0">10669034</data>
    </edge>
    <edge source="ZAF" target="MDA">
      <data key="d0">86808</data>
    </edge>
    <edge source="ZAF" target="MAR">
      <data key="d0">4317533</data>
    </edge>
    <edge source="ZAF" target="MOZ">
      <data key="d0">33862551</data>
    </edge>
    <edge source="ZAF" target="OMN">
      <data key="d0">40845</data>
    </edge>
    <edge source="ZAF" target="NLD">
      <data key="d0">33318</data>
    </edge>
    <edge source="ZAF" target="NZL">
      <data key="d0">814953</data>
    </edge>
    <edge source="ZAF" target="PAK">
      <data key="d0">5744674</data>
    </edge>
    <edge source="ZAF" target="PHL">
      <data key="d0">137484</data>
    </edge>
    <edge source="ZAF" target="PRT">
      <data key="d0">66579</data>
    </edge>
    <edge source="ZAF" target="RUS">
      <data key="d0">554649</data>
    </edge>
    <edge source="ZAF" target="SAU">
      <data key="d0">33990369</data>
    </edge>
    <edge source="ZAF" target="SEN">
      <data key="d0">109661</data>
    </edge>
    <edge source="ZAF" target="IND">
      <data key="d0">33149</data>
    </edge>
    <edge source="ZAF" target="SGP">
      <data key="d0">2876371</data>
    </edge>
    <edge source="ZAF" target="ZWE">
      <data key="d0">693035</data>
    </edge>
    <edge source="ZAF" target="ESP">
      <data key="d0">792583</data>
    </edge>
    <edge source="ZAF" target="SWE">
      <data key="d0">30691</data>
    </edge>
    <edge source="ZAF" target="CHE">
      <data key="d0">54663</data>
    </edge>
    <edge source="ZAF" target="TGO">
      <data key="d0">13519</data>
    </edge>
    <edge source="ZAF" target="ARE">
      <data key="d0">363650</data>
    </edge>
    <edge source="ZAF" target="UGA">
      <data key="d0">762260</data>
    </edge>
    <edge source="ZAF" target="GBR">
      <data key="d0">3352482</data>
    </edge>
    <edge source="ZAF" target="TZA">
      <data key="d0">9546169</data>
    </edge>
    <edge source="ZAF" target="USA">
      <data key="d0">20194552</data>
    </edge>
    <edge source="ESP" target="ALB">
      <data key="d0">232881</data>
    </edge>
    <edge source="ESP" target="DZA">
      <data key="d0">15620558</data>
    </edge>
    <edge source="ESP" target="AZE">
      <data key="d0">28745</data>
    </edge>
    <edge source="ESP" target="ARG">
      <data key="d0">3610687</data>
    </edge>
    <edge source="ESP" target="AUS">
      <data key="d0">6849835</data>
    </edge>
    <edge source="ESP" target="AUT">
      <data key="d0">10792762</data>
    </edge>
    <edge source="ESP" target="ARM">
      <data key="d0">1330729</data>
    </edge>
    <edge source="ESP" target="BEL">
      <data key="d0">5448684</data>
    </edge>
    <edge source="ESP" target="BOL">
      <data key="d0">121217</data>
    </edge>
    <edge source="ESP" target="BRA">
      <data key="d0">3783389</data>
    </edge>
    <edge source="ESP" target="BGR">
      <data key="d0">458181</data>
    </edge>
    <edge source="ESP" target="BLR">
      <data key="d0">131706</data>
    </edge>
    <edge source="ESP" target="CMR">
      <data key="d0">53418</data>
    </edge>
    <edge source="ESP" target="CAN">
      <data key="d0">3613102</data>
    </edge>
    <edge source="ESP" target="LKA">
      <data key="d0">54388</data>
    </edge>
    <edge source="ESP" target="CHL">
      <data key="d0">998302</data>
    </edge>
    <edge source="ESP" target="CHN">
      <data key="d0">583474</data>
    </edge>
    <edge source="ESP" target="COL">
      <data key="d0">1860866</data>
    </edge>
    <edge source="ESP" target="CRI">
      <data key="d0">302792</data>
    </edge>
    <edge source="ESP" target="HRV">
      <data key="d0">1971982</data>
    </edge>
    <edge source="ESP" target="CZE">
      <data key="d0">5734429</data>
    </edge>
    <edge source="ESP" target="BEN">
      <data key="d0">117217</data>
    </edge>
    <edge source="ESP" target="DNK">
      <data key="d0">3523056</data>
    </edge>
    <edge source="ESP" target="ECU">
      <data key="d0">114949</data>
    </edge>
    <edge source="ESP" target="SLV">
      <data key="d0">12726</data>
    </edge>
    <edge source="ESP" target="ETH">
      <data key="d0">10110</data>
    </edge>
    <edge source="ESP" target="EST">
      <data key="d0">559202</data>
    </edge>
    <edge source="ESP" target="FIN">
      <data key="d0">4228347</data>
    </edge>
    <edge source="ESP" target="FRA">
      <data key="d0">38286709</data>
    </edge>
    <edge source="ESP" target="GMB">
      <data key="d0">61224</data>
    </edge>
    <edge source="ESP" target="DEU">
      <data key="d0">52034947</data>
    </edge>
    <edge source="ESP" target="GHA">
      <data key="d0">380360</data>
    </edge>
    <edge source="ESP" target="GRC">
      <data key="d0">5770863</data>
    </edge>
    <edge source="ESP" target="GTM">
      <data key="d0">337746</data>
    </edge>
    <edge source="ESP" target="HND">
      <data key="d0">25244</data>
    </edge>
    <edge source="ESP" target="HKG">
      <data key="d0">3669320</data>
    </edge>
    <edge source="ESP" target="HUN">
      <data key="d0">2550978</data>
    </edge>
    <edge source="ESP" target="IDN">
      <data key="d0">527674</data>
    </edge>
    <edge source="ESP" target="IRL">
      <data key="d0">6085656</data>
    </edge>
    <edge source="ESP" target="ISR">
      <data key="d0">8727674</data>
    </edge>
    <edge source="ESP" target="ITA">
      <data key="d0">26966585</data>
    </edge>
    <edge source="ESP" target="CIV">
      <data key="d0">760401</data>
    </edge>
    <edge source="ESP" target="JAM">
      <data key="d0">33758</data>
    </edge>
    <edge source="ESP" target="JPN">
      <data key="d0">9823172</data>
    </edge>
    <edge source="ESP" target="KAZ">
      <data key="d0">420518</data>
    </edge>
    <edge source="ESP" target="JOR">
      <data key="d0">1428184</data>
    </edge>
    <edge source="ESP" target="KOR">
      <data key="d0">5295985</data>
    </edge>
    <edge source="ESP" target="KGZ">
      <data key="d0">22914</data>
    </edge>
    <edge source="ESP" target="LBN">
      <data key="d0">1195815</data>
    </edge>
    <edge source="ESP" target="LVA">
      <data key="d0">883204</data>
    </edge>
    <edge source="ESP" target="LTU">
      <data key="d0">1344530</data>
    </edge>
    <edge source="ESP" target="MDG">
      <data key="d0">66679</data>
    </edge>
    <edge source="ESP" target="MYS">
      <data key="d0">987659</data>
    </edge>
    <edge source="ESP" target="MRT">
      <data key="d0">3548676</data>
    </edge>
    <edge source="ESP" target="MUS">
      <data key="d0">110421</data>
    </edge>
    <edge source="ESP" target="MEX">
      <data key="d0">3571928</data>
    </edge>
    <edge source="ESP" target="MDA">
      <data key="d0">131484</data>
    </edge>
    <edge source="ESP" target="MAR">
      <data key="d0">1211879</data>
    </edge>
    <edge source="ESP" target="MOZ">
      <data key="d0">21882</data>
    </edge>
    <edge source="ESP" target="OMN">
      <data key="d0">32481</data>
    </edge>
    <edge source="ESP" target="NAM">
      <data key="d0">55222</data>
    </edge>
    <edge source="ESP" target="NLD">
      <data key="d0">13025583</data>
    </edge>
    <edge source="ESP" target="NZL">
      <data key="d0">2546799</data>
    </edge>
    <edge source="ESP" target="NOR">
      <data key="d0">2579037</data>
    </edge>
    <edge source="ESP" target="PAK">
      <data key="d0">403680</data>
    </edge>
    <edge source="ESP" target="PAN">
      <data key="d0">153376</data>
    </edge>
    <edge source="ESP" target="PRY">
      <data key="d0">109129</data>
    </edge>
    <edge source="ESP" target="PER">
      <data key="d0">150253</data>
    </edge>
    <edge source="ESP" target="PHL">
      <data key="d0">1563308</data>
    </edge>
    <edge source="ESP" target="POL">
      <data key="d0">5721417</data>
    </edge>
    <edge source="ESP" target="PRT">
      <data key="d0">26434429</data>
    </edge>
    <edge source="ESP" target="ROU">
      <data key="d0">1019375</data>
    </edge>
    <edge source="ESP" target="RUS">
      <data key="d0">27538619</data>
    </edge>
    <edge source="ESP" target="SAU">
      <data key="d0">4246477</data>
    </edge>
    <edge source="ESP" target="SEN">
      <data key="d0">167085</data>
    </edge>
    <edge source="ESP" target="IND">
      <data key="d0">18979</data>
    </edge>
    <edge source="ESP" target="SGP">
      <data key="d0">1336100</data>
    </edge>
    <edge source="ESP" target="SVK">
      <data key="d0">2090368</data>
    </edge>
    <edge source="ESP" target="VNM">
      <data key="d0">14299</data>
    </edge>
    <edge source="ESP" target="SVN">
      <data key="d0">1517320</data>
    </edge>
    <edge source="ESP" target="ZAF">
      <data key="d0">2179382</data>
    </edge>
    <edge source="ESP" target="ZWE">
      <data key="d0">35785</data>
    </edge>
    <edge source="ESP" target="SWE">
      <data key="d0">5368903</data>
    </edge>
    <edge source="ESP" target="CHE">
      <data key="d0">4442954</data>
    </edge>
    <edge source="ESP" target="THA">
      <data key="d0">1640525</data>
    </edge>
    <edge source="ESP" target="TGO">
      <data key="d0">57914</data>
    </edge>
    <edge source="ESP" target="ARE">
      <data key="d0">1670777</data>
    </edge>
    <edge source="ESP" target="TUN">
      <data key="d0">4348006</data>
    </edge>
    <edge source="ESP" target="TUR">
      <data key="d0">1703688</data>
    </edge>
    <edge source="ESP" target="UGA">
      <data key="d0">39856</data>
    </edge>
    <edge source="ESP" target="EGY">
      <data key="d0">4138101</data>
    </edge>
    <edge source="ESP" target="GBR">
      <data key="d0">49464850</data>
    </edge>
    <edge source="ESP" target="USA">
      <data key="d0">37641667</data>
    </edge>
    <edge source="ESP" target="BFA">
      <data key="d0">29992</data>
    </edge>
    <edge source="ESP" target="URY">
      <data key="d0">1005637</data>
    </edge>
    <edge source="ESP" target="SRB">
      <data key="d0">2113542</data>
    </edge>
    <edge source="SWE" target="DZA">
      <data key="d0">850199</data>
    </edge>
    <edge source="SWE" target="AUS">
      <data key="d0">12659</data>
    </edge>
    <edge source="SWE" target="AUT">
      <data key="d0">201883</data>
    </edge>
    <edge source="SWE" target="ARM">
      <data key="d0">1551333</data>
    </edge>
    <edge source="SWE" target="BEL">
      <data key="d0">121021</data>
    </edge>
    <edge source="SWE" target="CAN">
      <data key="d0">129751</data>
    </edge>
    <edge source="SWE" target="CHN">
      <data key="d0">109562</data>
    </edge>
    <edge source="SWE" target="HRV">
      <data key="d0">1220791</data>
    </edge>
    <edge source="SWE" target="CZE">
      <data key="d0">21061</data>
    </edge>
    <edge source="SWE" target="DNK">
      <data key="d0">20179878</data>
    </edge>
    <edge source="SWE" target="EST">
      <data key="d0">3245075</data>
    </edge>
    <edge source="SWE" target="FIN">
      <data key="d0">12627606</data>
    </edge>
    <edge source="SWE" target="DEU">
      <data key="d0">1323369</data>
    </edge>
    <edge source="SWE" target="GRC">
      <data key="d0">47797</data>
    </edge>
    <edge source="SWE" target="IRL">
      <data key="d0">191625</data>
    </edge>
    <edge source="SWE" target="ITA">
      <data key="d0">52926</data>
    </edge>
    <edge source="SWE" target="JPN">
      <data key="d0">187042</data>
    </edge>
    <edge source="SWE" target="KAZ">
      <data key="d0">2352971</data>
    </edge>
    <edge source="SWE" target="LBN">
      <data key="d0">28591</data>
    </edge>
    <edge source="SWE" target="LTU">
      <data key="d0">26190</data>
    </edge>
    <edge source="SWE" target="NLD">
      <data key="d0">441960</data>
    </edge>
    <edge source="SWE" target="NZL">
      <data key="d0">26190</data>
    </edge>
    <edge source="SWE" target="NOR">
      <data key="d0">16688287</data>
    </edge>
    <edge source="SWE" target="POL">
      <data key="d0">171764</data>
    </edge>
    <edge source="SWE" target="RUS">
      <data key="d0">4757559</data>
    </edge>
    <edge source="SWE" target="SGP">
      <data key="d0">26408</data>
    </edge>
    <edge source="SWE" target="SVK">
      <data key="d0">29355</data>
    </edge>
    <edge source="SWE" target="ESP">
      <data key="d0">425700</data>
    </edge>
    <edge source="SWE" target="CHE">
      <data key="d0">902798</data>
    </edge>
    <edge source="SWE" target="THA">
      <data key="d0">14077</data>
    </edge>
    <edge source="SWE" target="ARE">
      <data key="d0">14732</data>
    </edge>
    <edge source="SWE" target="EGY">
      <data key="d0">18224</data>
    </edge>
    <edge source="SWE" target="GBR">
      <data key="d0">4512681</data>
    </edge>
    <edge source="SWE" target="USA">
      <data key="d0">864822</data>
    </edge>
    <edge source="SWE" target="SRB">
      <data key="d0">677017</data>
    </edge>
    <edge source="CHE" target="ARG">
      <data key="d0">45728</data>
    </edge>
    <edge source="CHE" target="AUS">
      <data key="d0">344466</data>
    </edge>
    <edge source="CHE" target="AUT">
      <data key="d0">2791135</data>
    </edge>
    <edge source="CHE" target="BEL">
      <data key="d0">1765258</data>
    </edge>
    <edge source="CHE" target="BRA">
      <data key="d0">214306</data>
    </edge>
    <edge source="CHE" target="BGR">
      <data key="d0">21560</data>
    </edge>
    <edge source="CHE" target="CAN">
      <data key="d0">1814252</data>
    </edge>
    <edge source="CHE" target="LKA">
      <data key="d0">65088</data>
    </edge>
    <edge source="CHE" target="CHL">
      <data key="d0">39632</data>
    </edge>
    <edge source="CHE" target="CHN">
      <data key="d0">93165</data>
    </edge>
    <edge source="CHE" target="COL">
      <data key="d0">15098</data>
    </edge>
    <edge source="CHE" target="HRV">
      <data key="d0">42831</data>
    </edge>
    <edge source="CHE" target="CZE">
      <data key="d0">70638</data>
    </edge>
    <edge source="CHE" target="DNK">
      <data key="d0">648129</data>
    </edge>
    <edge source="CHE" target="EST">
      <data key="d0">82459</data>
    </edge>
    <edge source="CHE" target="FIN">
      <data key="d0">705559</data>
    </edge>
    <edge source="CHE" target="FRA">
      <data key="d0">5554862</data>
    </edge>
    <edge source="CHE" target="DEU">
      <data key="d0">15528564</data>
    </edge>
    <edge source="CHE" target="GRC">
      <data key="d0">231877</data>
    </edge>
    <edge source="CHE" target="HKG">
      <data key="d0">1853706</data>
    </edge>
    <edge source="CHE" target="IDN">
      <data key="d0">226693</data>
    </edge>
    <edge source="CHE" target="IRL">
      <data key="d0">64080</data>
    </edge>
    <edge source="CHE" target="ISR">
      <data key="d0">723184</data>
    </edge>
    <edge source="CHE" target="ITA">
      <data key="d0">5376759</data>
    </edge>
    <edge source="CHE" target="JPN">
      <data key="d0">1099693</data>
    </edge>
    <edge source="CHE" target="JOR">
      <data key="d0">43609</data>
    </edge>
    <edge source="CHE" target="KOR">
      <data key="d0">719164</data>
    </edge>
    <edge source="CHE" target="LBN">
      <data key="d0">34654</data>
    </edge>
    <edge source="CHE" target="LVA">
      <data key="d0">31034</data>
    </edge>
    <edge source="CHE" target="MYS">
      <data key="d0">246497</data>
    </edge>
    <edge source="CHE" target="MEX">
      <data key="d0">76711</data>
    </edge>
    <edge source="CHE" target="MAR">
      <data key="d0">30132</data>
    </edge>
    <edge source="CHE" target="OMN">
      <data key="d0">38008</data>
    </edge>
    <edge source="CHE" target="NLD">
      <data key="d0">1652287</data>
    </edge>
    <edge source="CHE" target="NZL">
      <data key="d0">51652</data>
    </edge>
    <edge source="CHE" target="NOR">
      <data key="d0">320911</data>
    </edge>
    <edge source="CHE" target="PAK">
      <data key="d0">16473</data>
    </edge>
    <edge source="CHE" target="PAN">
      <data key="d0">36558</data>
    </edge>
    <edge source="CHE" target="PHL">
      <data key="d0">1000328</data>
    </edge>
    <edge source="CHE" target="POL">
      <data key="d0">140405</data>
    </edge>
    <edge source="CHE" target="PRT">
      <data key="d0">190299</data>
    </edge>
    <edge source="CHE" target="ROU">
      <data key="d0">10136</data>
    </edge>
    <edge source="CHE" target="RUS">
      <data key="d0">164730</data>
    </edge>
    <edge source="CHE" target="SAU">
      <data key="d0">859567</data>
    </edge>
    <edge source="CHE" target="IND">
      <data key="d0">20921</data>
    </edge>
    <edge source="CHE" target="SGP">
      <data key="d0">446555</data>
    </edge>
    <edge source="CHE" target="SVN">
      <data key="d0">244973</data>
    </edge>
    <edge source="CHE" target="ZAF">
      <data key="d0">80734</data>
    </edge>
    <edge source="CHE" target="ESP">
      <data key="d0">1163348</data>
    </edge>
    <edge source="CHE" target="SWE">
      <data key="d0">537842</data>
    </edge>
    <edge source="CHE" target="THA">
      <data key="d0">485964</data>
    </edge>
    <edge source="CHE" target="ARE">
      <data key="d0">383293</data>
    </edge>
    <edge source="CHE" target="TUN">
      <data key="d0">94116</data>
    </edge>
    <edge source="CHE" target="TUR">
      <data key="d0">258524</data>
    </edge>
    <edge source="CHE" target="MKD">
      <data key="d0">80122</data>
    </edge>
    <edge source="CHE" target="EGY">
      <data key="d0">155377</data>
    </edge>
    <edge source="CHE" target="GBR">
      <data key="d0">4271338</data>
    </edge>
    <edge source="CHE" target="USA">
      <data key="d0">15015808</data>
    </edge>
    <edge source="CHE" target="URY">
      <data key="d0">14827</data>
    </edge>
    <edge source="CHE" target="SRB">
      <data key="d0">62875</data>
    </edge>
    <edge source="TUR" target="ALB">
      <data key="d0">2163949</data>
    </edge>
    <edge source="TUR" target="DZA">
      <data key="d0">58140</data>
    </edge>
    <edge source="TUR" target="AZE">
      <data key="d0">31814046</data>
    </edge>
    <edge source="TUR" target="ARG">
      <data key="d0">76567</data>
    </edge>
    <edge source="TUR" target="AUS">
      <data key="d0">432743</data>
    </edge>
    <edge source="TUR" target="AUT">
      <data key="d0">1396799</data>
    </edge>
    <edge source="TUR" target="BEL">
      <data key="d0">1455239</data>
    </edge>
    <edge source="TUR" target="BGR">
      <data key="d0">2278725</data>
    </edge>
    <edge source="TUR" target="BLR">
      <data key="d0">1361250</data>
    </edge>
    <edge source="TUR" target="CMR">
      <data key="d0">213000</data>
    </edge>
    <edge source="TUR" target="CAN">
      <data key="d0">531492</data>
    </edge>
    <edge source="TUR" target="LKA">
      <data key="d0">57504</data>
    </edge>
    <edge source="TUR" target="CHN">
      <data key="d0">958081</data>
    </edge>
    <edge source="TUR" target="HRV">
      <data key="d0">1270985</data>
    </edge>
    <edge source="TUR" target="CZE">
      <data key="d0">829318</data>
    </edge>
    <edge source="TUR" target="DNK">
      <data key="d0">200179</data>
    </edge>
    <edge source="TUR" target="ETH">
      <data key="d0">996157</data>
    </edge>
    <edge source="TUR" target="EST">
      <data key="d0">77000</data>
    </edge>
    <edge source="TUR" target="FIN">
      <data key="d0">3495021</data>
    </edge>
    <edge source="TUR" target="FRA">
      <data key="d0">1131498</data>
    </edge>
    <edge source="TUR" target="GEO">
      <data key="d0">28773497</data>
    </edge>
    <edge source="TUR" target="GMB">
      <data key="d0">33957</data>
    </edge>
    <edge source="TUR" target="PSE">
      <data key="d0">358275</data>
    </edge>
    <edge source="TUR" target="DEU">
      <data key="d0">8709924</data>
    </edge>
    <edge source="TUR" target="GHA">
      <data key="d0">97504</data>
    </edge>
    <edge source="TUR" target="GRC">
      <data key="d0">2521052</data>
    </edge>
    <edge source="TUR" target="HND">
      <data key="d0">93288</data>
    </edge>
    <edge source="TUR" target="HKG">
      <data key="d0">36685</data>
    </edge>
    <edge source="TUR" target="HUN">
      <data key="d0">291201</data>
    </edge>
    <edge source="TUR" target="IDN">
      <data key="d0">36904</data>
    </edge>
    <edge source="TUR" target="IRL">
      <data key="d0">297000</data>
    </edge>
    <edge source="TUR" target="ISR">
      <data key="d0">2088803</data>
    </edge>
    <edge source="TUR" target="ITA">
      <data key="d0">1241194</data>
    </edge>
    <edge source="TUR" target="CIV">
      <data key="d0">55455</data>
    </edge>
    <edge source="TUR" target="JPN">
      <data key="d0">48630</data>
    </edge>
    <edge source="TUR" target="KAZ">
      <data key="d0">1105608</data>
    </edge>
    <edge source="TUR" target="JOR">
      <data key="d0">1644457</data>
    </edge>
    <edge source="TUR" target="KOR">
      <data key="d0">572269</data>
    </edge>
    <edge source="TUR" target="KGZ">
      <data key="d0">533822</data>
    </edge>
    <edge source="TUR" target="LBN">
      <data key="d0">3001499</data>
    </edge>
    <edge source="TUR" target="LVA">
      <data key="d0">106048</data>
    </edge>
    <edge source="TUR" target="LTU">
      <data key="d0">646538</data>
    </edge>
    <edge source="TUR" target="MDG">
      <data key="d0">22649</data>
    </edge>
    <edge source="TUR" target="MRT">
      <data key="d0">28869</data>
    </edge>
    <edge source="TUR" target="MDA">
      <data key="d0">22792</data>
    </edge>
    <edge source="TUR" target="MAR">
      <data key="d0">1076654</data>
    </edge>
    <edge source="TUR" target="MOZ">
      <data key="d0">232834</data>
    </edge>
    <edge source="TUR" target="OMN">
      <data key="d0">131405</data>
    </edge>
    <edge source="TUR" target="NLD">
      <data key="d0">1325288</data>
    </edge>
    <edge source="TUR" target="NZL">
      <data key="d0">117138</data>
    </edge>
    <edge source="TUR" target="NER">
      <data key="d0">63958</data>
    </edge>
    <edge source="TUR" target="NOR">
      <data key="d0">231541</data>
    </edge>
    <edge source="TUR" target="PAK">
      <data key="d0">81870</data>
    </edge>
    <edge source="TUR" target="PAN">
      <data key="d0">54397</data>
    </edge>
    <edge source="TUR" target="PRY">
      <data key="d0">21720</data>
    </edge>
    <edge source="TUR" target="PER">
      <data key="d0">31300</data>
    </edge>
    <edge source="TUR" target="PHL">
      <data key="d0">850205</data>
    </edge>
    <edge source="TUR" target="POL">
      <data key="d0">782779</data>
    </edge>
    <edge source="TUR" target="PRT">
      <data key="d0">342383</data>
    </edge>
    <edge source="TUR" target="ROU">
      <data key="d0">2062516</data>
    </edge>
    <edge source="TUR" target="RUS">
      <data key="d0">12141110</data>
    </edge>
    <edge source="TUR" target="SAU">
      <data key="d0">4737934</data>
    </edge>
    <edge source="TUR" target="SEN">
      <data key="d0">124088</data>
    </edge>
    <edge source="TUR" target="IND">
      <data key="d0">21152</data>
    </edge>
    <edge source="TUR" target="SGP">
      <data key="d0">22476</data>
    </edge>
    <edge source="TUR" target="SVK">
      <data key="d0">380862</data>
    </edge>
    <edge source="TUR" target="VNM">
      <data key="d0">71947</data>
    </edge>
    <edge source="TUR" target="SVN">
      <data key="d0">12098</data>
    </edge>
    <edge source="TUR" target="ZAF">
      <data key="d0">430774</data>
    </edge>
    <edge source="TUR" target="ESP">
      <data key="d0">6632917</data>
    </edge>
    <edge source="TUR" target="SWE">
      <data key="d0">92233</data>
    </edge>
    <edge source="TUR" target="CHE">
      <data key="d0">501162</data>
    </edge>
    <edge source="TUR" target="ARE">
      <data key="d0">5773067</data>
    </edge>
    <edge source="TUR" target="TUN">
      <data key="d0">3153251</data>
    </edge>
    <edge source="TUR" target="UKR">
      <data key="d0">5398138</data>
    </edge>
    <edge source="TUR" target="MKD">
      <data key="d0">2866439</data>
    </edge>
    <edge source="TUR" target="EGY">
      <data key="d0">2811870</data>
    </edge>
    <edge source="TUR" target="GBR">
      <data key="d0">2802072</data>
    </edge>
    <edge source="TUR" target="TZA">
      <data key="d0">34171</data>
    </edge>
    <edge source="TUR" target="USA">
      <data key="d0">1839882</data>
    </edge>
    <edge source="TUR" target="SRB">
      <data key="d0">361034</data>
    </edge>
    <edge source="EGY" target="DZA">
      <data key="d0">79152</data>
    </edge>
    <edge source="EGY" target="CAN">
      <data key="d0">15751</data>
    </edge>
    <edge source="EGY" target="CZE">
      <data key="d0">13217</data>
    </edge>
    <edge source="EGY" target="PSE">
      <data key="d0">441562</data>
    </edge>
    <edge source="EGY" target="DEU">
      <data key="d0">300191</data>
    </edge>
    <edge source="EGY" target="ISR">
      <data key="d0">207726</data>
    </edge>
    <edge source="EGY" target="ITA">
      <data key="d0">462996</data>
    </edge>
    <edge source="EGY" target="JPN">
      <data key="d0">887454</data>
    </edge>
    <edge source="EGY" target="JOR">
      <data key="d0">265712</data>
    </edge>
    <edge source="EGY" target="KOR">
      <data key="d0">3822639</data>
    </edge>
    <edge source="EGY" target="LBN">
      <data key="d0">60291</data>
    </edge>
    <edge source="EGY" target="MAR">
      <data key="d0">9739116</data>
    </edge>
    <edge source="EGY" target="NLD">
      <data key="d0">3969923</data>
    </edge>
    <edge source="EGY" target="RUS">
      <data key="d0">127544</data>
    </edge>
    <edge source="EGY" target="SAU">
      <data key="d0">298140</data>
    </edge>
    <edge source="EGY" target="SEN">
      <data key="d0">18882</data>
    </edge>
    <edge source="EGY" target="SWE">
      <data key="d0">10799</data>
    </edge>
    <edge source="EGY" target="ARE">
      <data key="d0">63159</data>
    </edge>
    <edge source="EGY" target="TUN">
      <data key="d0">149424</data>
    </edge>
    <edge source="EGY" target="USA">
      <data key="d0">18713</data>
    </edge>
    <edge source="GBR" target="DZA">
      <data key="d0">704011</data>
    </edge>
    <edge source="GBR" target="ARG">
      <data key="d0">412789</data>
    </edge>
    <edge source="GBR" target="AUS">
      <data key="d0">41743701</data>
    </edge>
    <edge source="GBR" target="AUT">
      <data key="d0">2648783</data>
    </edge>
    <edge source="GBR" target="BEL">
      <data key="d0">10228985</data>
    </edge>
    <edge source="GBR" target="BRA">
      <data key="d0">131900</data>
    </edge>
    <edge source="GBR" target="BGR">
      <data key="d0">66516</data>
    </edge>
    <edge source="GBR" target="CMR">
      <data key="d0">20287</data>
    </edge>
    <edge source="GBR" target="CAN">
      <data key="d0">6333937</data>
    </edge>
    <edge source="GBR" target="LKA">
      <data key="d0">7469463</data>
    </edge>
    <edge source="GBR" target="CHL">
      <data key="d0">285436</data>
    </edge>
    <edge source="GBR" target="CHN">
      <data key="d0">638890</data>
    </edge>
    <edge source="GBR" target="COL">
      <data key="d0">488648</data>
    </edge>
    <edge source="GBR" target="CRI">
      <data key="d0">33863</data>
    </edge>
    <edge source="GBR" target="HRV">
      <data key="d0">169870</data>
    </edge>
    <edge source="GBR" target="CZE">
      <data key="d0">3601268</data>
    </edge>
    <edge source="GBR" target="BEN">
      <data key="d0">100423</data>
    </edge>
    <edge source="GBR" target="DNK">
      <data key="d0">7932655</data>
    </edge>
    <edge source="GBR" target="EST">
      <data key="d0">484403</data>
    </edge>
    <edge source="GBR" target="FIN">
      <data key="d0">3032191</data>
    </edge>
    <edge source="GBR" target="FRA">
      <data key="d0">15741936</data>
    </edge>
    <edge source="GBR" target="GMB">
      <data key="d0">35493</data>
    </edge>
    <edge source="GBR" target="PSE">
      <data key="d0">38441</data>
    </edge>
    <edge source="GBR" target="DEU">
      <data key="d0">26430890</data>
    </edge>
    <edge source="GBR" target="GHA">
      <data key="d0">271992</data>
    </edge>
    <edge source="GBR" target="GRC">
      <data key="d0">5023347</data>
    </edge>
    <edge source="GBR" target="HKG">
      <data key="d0">11670921</data>
    </edge>
    <edge source="GBR" target="HUN">
      <data key="d0">125981</data>
    </edge>
    <edge source="GBR" target="IDN">
      <data key="d0">10794678</data>
    </edge>
    <edge source="GBR" target="IRL">
      <data key="d0">71176768</data>
    </edge>
    <edge source="GBR" target="ISR">
      <data key="d0">39887719</data>
    </edge>
    <edge source="GBR" target="ITA">
      <data key="d0">44529086</data>
    </edge>
    <edge source="GBR" target="CIV">
      <data key="d0">105875</data>
    </edge>
    <edge source="GBR" target="JAM">
      <data key="d0">1076315</data>
    </edge>
    <edge source="GBR" target="JPN">
      <data key="d0">805986</data>
    </edge>
    <edge source="GBR" target="KAZ">
      <data key="d0">65675</data>
    </edge>
    <edge source="GBR" target="JOR">
      <data key="d0">925675</data>
    </edge>
    <edge source="GBR" target="KOR">
      <data key="d0">371178</data>
    </edge>
    <edge source="GBR" target="LBN">
      <data key="d0">2425954</data>
    </edge>
    <edge source="GBR" target="LVA">
      <data key="d0">1685045</data>
    </edge>
    <edge source="GBR" target="LTU">
      <data key="d0">48509</data>
    </edge>
    <edge source="GBR" target="MWI">
      <data key="d0">41716</data>
    </edge>
    <edge source="GBR" target="MYS">
      <data key="d0">593795</data>
    </edge>
    <edge source="GBR" target="MUS">
      <data key="d0">11726</data>
    </edge>
    <edge source="GBR" target="MEX">
      <data key="d0">287111</data>
    </edge>
    <edge source="GBR" target="MAR">
      <data key="d0">154651</data>
    </edge>
    <edge source="GBR" target="OMN">
      <data key="d0">282981</data>
    </edge>
    <edge source="GBR" target="NLD">
      <data key="d0">19838864</data>
    </edge>
    <edge source="GBR" target="NZL">
      <data key="d0">1219905</data>
    </edge>
    <edge source="GBR" target="NIC">
      <data key="d0">30824</data>
    </edge>
    <edge source="GBR" target="NOR">
      <data key="d0">12604299</data>
    </edge>
    <edge source="GBR" target="PAK">
      <data key="d0">2167011</data>
    </edge>
    <edge source="GBR" target="PAN">
      <data key="d0">30615</data>
    </edge>
    <edge source="GBR" target="PER">
      <data key="d0">47315</data>
    </edge>
    <edge source="GBR" target="PHL">
      <data key="d0">1818143</data>
    </edge>
    <edge source="GBR" target="POL">
      <data key="d0">2517233</data>
    </edge>
    <edge source="GBR" target="PRT">
      <data key="d0">3490739</data>
    </edge>
    <edge source="GBR" target="ROU">
      <data key="d0">104105</data>
    </edge>
    <edge source="GBR" target="RUS">
      <data key="d0">4382708</data>
    </edge>
    <edge source="GBR" target="SAU">
      <data key="d0">1315668</data>
    </edge>
    <edge source="GBR" target="SEN">
      <data key="d0">18311</data>
    </edge>
    <edge source="GBR" target="IND">
      <data key="d0">557461</data>
    </edge>
    <edge source="GBR" target="SGP">
      <data key="d0">3217963</data>
    </edge>
    <edge source="GBR" target="SVK">
      <data key="d0">97417</data>
    </edge>
    <edge source="GBR" target="VNM">
      <data key="d0">232092</data>
    </edge>
    <edge source="GBR" target="SVN">
      <data key="d0">616498</data>
    </edge>
    <edge source="GBR" target="ZAF">
      <data key="d0">1152897</data>
    </edge>
    <edge source="GBR" target="ZWE">
      <data key="d0">19057</data>
    </edge>
    <edge source="GBR" target="ESP">
      <data key="d0">22430369</data>
    </edge>
    <edge source="GBR" target="SWE">
      <data key="d0">11583501</data>
    </edge>
    <edge source="GBR" target="CHE">
      <data key="d0">4390057</data>
    </edge>
    <edge source="GBR" target="THA">
      <data key="d0">703216</data>
    </edge>
    <edge source="GBR" target="ARE">
      <data key="d0">6338321</data>
    </edge>
    <edge source="GBR" target="TUN">
      <data key="d0">2142033</data>
    </edge>
    <edge source="GBR" target="TUR">
      <data key="d0">582384</data>
    </edge>
    <edge source="GBR" target="UGA">
      <data key="d0">20522</data>
    </edge>
    <edge source="GBR" target="UKR">
      <data key="d0">49673</data>
    </edge>
    <edge source="GBR" target="MKD">
      <data key="d0">131546</data>
    </edge>
    <edge source="GBR" target="EGY">
      <data key="d0">4370294</data>
    </edge>
    <edge source="GBR" target="USA">
      <data key="d0">116285834</data>
    </edge>
    <edge source="GBR" target="URY">
      <data key="d0">93633</data>
    </edge>
    <edge source="GBR" target="SRB">
      <data key="d0">24053</data>
    </edge>
    <edge source="USA" target="ARG">
      <data key="d0">909210</data>
    </edge>
    <edge source="USA" target="AUS">
      <data key="d0">10514270</data>
    </edge>
    <edge source="USA" target="AUT">
      <data key="d0">563593</data>
    </edge>
    <edge source="USA" target="BEL">
      <data key="d0">5121890</data>
    </edge>
    <edge source="USA" target="BOL">
      <data key="d0">58637</data>
    </edge>
    <edge source="USA" target="BRA">
      <data key="d0">10994398</data>
    </edge>
    <edge source="USA" target="BGR">
      <data key="d0">12420</data>
    </edge>
    <edge source="USA" target="KHM">
      <data key="d0">21925</data>
    </edge>
    <edge source="USA" target="CAN">
      <data key="d0">231145815</data>
    </edge>
    <edge source="USA" target="CHL">
      <data key="d0">1618713</data>
    </edge>
    <edge source="USA" target="CHN">
      <data key="d0">17940687</data>
    </edge>
    <edge source="USA" target="COL">
      <data key="d0">4261149</data>
    </edge>
    <edge source="USA" target="CRI">
      <data key="d0">1014704</data>
    </edge>
    <edge source="USA" target="CZE">
      <data key="d0">166877</data>
    </edge>
    <edge source="USA" target="DNK">
      <data key="d0">572582</data>
    </edge>
    <edge source="USA" target="ECU">
      <data key="d0">656626</data>
    </edge>
    <edge source="USA" target="SLV">
      <data key="d0">759510</data>
    </edge>
    <edge source="USA" target="EST">
      <data key="d0">266264</data>
    </edge>
    <edge source="USA" target="FIN">
      <data key="d0">4274415</data>
    </edge>
    <edge source="USA" target="FRA">
      <data key="d0">3650638</data>
    </edge>
    <edge source="USA" target="DEU">
      <data key="d0">18649622</data>
    </edge>
    <edge source="USA" target="GHA">
      <data key="d0">37870</data>
    </edge>
    <edge source="USA" target="GRC">
      <data key="d0">83909</data>
    </edge>
    <edge source="USA" target="GTM">
      <data key="d0">2009888</data>
    </edge>
    <edge source="USA" target="HND">
      <data key="d0">1715557</data>
    </edge>
    <edge source="USA" target="HKG">
      <data key="d0">12631416</data>
    </edge>
    <edge source="USA" target="HUN">
      <data key="d0">78414</data>
    </edge>
    <edge source="USA" target="IDN">
      <data key="d0">5159413</data>
    </edge>
    <edge source="USA" target="IRL">
      <data key="d0">367391</data>
    </edge>
    <edge source="USA" target="ISR">
      <data key="d0">3402404</data>
    </edge>
    <edge source="USA" target="ITA">
      <data key="d0">572924</data>
    </edge>
    <edge source="USA" target="JAM">
      <data key="d0">14095455</data>
    </edge>
    <edge source="USA" target="JPN">
      <data key="d0">75463172</data>
    </edge>
    <edge source="USA" target="JOR">
      <data key="d0">352103</data>
    </edge>
    <edge source="USA" target="KOR">
      <data key="d0">26703416</data>
    </edge>
    <edge source="USA" target="LBN">
      <data key="d0">158067</data>
    </edge>
    <edge source="USA" target="MYS">
      <data key="d0">6138063</data>
    </edge>
    <edge source="USA" target="MEX">
      <data key="d0">114542722</data>
    </edge>
    <edge source="USA" target="MAR">
      <data key="d0">10344</data>
    </edge>
    <edge source="USA" target="NAM">
      <data key="d0">150081</data>
    </edge>
    <edge source="USA" target="NLD">
      <data key="d0">5779010</data>
    </edge>
    <edge source="USA" target="NZL">
      <data key="d0">4830186</data>
    </edge>
    <edge source="USA" target="NIC">
      <data key="d0">151340</data>
    </edge>
    <edge source="USA" target="NOR">
      <data key="d0">800339</data>
    </edge>
    <edge source="USA" target="PAK">
      <data key="d0">515787</data>
    </edge>
    <edge source="USA" target="PAN">
      <data key="d0">1223116</data>
    </edge>
    <edge source="USA" target="PRY">
      <data key="d0">41000</data>
    </edge>
    <edge source="USA" target="PER">
      <data key="d0">543617</data>
    </edge>
    <edge source="USA" target="PHL">
      <data key="d0">32520338</data>
    </edge>
    <edge source="USA" target="POL">
      <data key="d0">11419</data>
    </edge>
    <edge source="USA" target="RUS">
      <data key="d0">1683928</data>
    </edge>
    <edge source="USA" target="SAU">
      <data key="d0">2126329</data>
    </edge>
    <edge source="USA" target="IND">
      <data key="d0">353210</data>
    </edge>
    <edge source="USA" target="SGP">
      <data key="d0">5081060</data>
    </edge>
    <edge source="USA" target="VNM">
      <data key="d0">1202090</data>
    </edge>
    <edge source="USA" target="ZAF">
      <data key="d0">1138509</data>
    </edge>
    <edge source="USA" target="ESP">
      <data key="d0">1198433</data>
    </edge>
    <edge source="USA" target="SWE">
      <data key="d0">388239</data>
    </edge>
    <edge source="USA" target="CHE">
      <data key="d0">1151839</data>
    </edge>
    <edge source="USA" target="THA">
      <data key="d0">4472606</data>
    </edge>
    <edge source="USA" target="ARE">
      <data key="d0">1096286</data>
    </edge>
    <edge source="USA" target="TUN">
      <data key="d0">26565</data>
    </edge>
    <edge source="USA" target="TUR">
      <data key="d0">31695</data>
    </edge>
    <edge source="USA" target="EGY">
      <data key="d0">434275</data>
    </edge>
    <edge source="USA" target="GBR">
      <data key="d0">11145072</data>
    </edge>
    <edge source="USA" target="URY">
      <data key="d0">1413496</data>
    </edge>
    <edge source="URY" target="ARG">
      <data key="d0">445907</data>
    </edge>
    <edge source="URY" target="BEL">
      <data key="d0">60973</data>
    </edge>
    <edge source="URY" target="BRA">
      <data key="d0">210178</data>
    </edge>
    <edge source="URY" target="CAN">
      <data key="d0">14572</data>
    </edge>
    <edge source="URY" target="CHL">
      <data key="d0">10504</data>
    </edge>
    <edge source="URY" target="DEU">
      <data key="d0">2130965</data>
    </edge>
    <edge source="URY" target="NLD">
      <data key="d0">54206</data>
    </edge>
    <edge source="URY" target="ESP">
      <data key="d0">327812</data>
    </edge>
    <edge source="URY" target="GBR">
      <data key="d0">75050</data>
    </edge>
    <edge source="URY" target="USA">
      <data key="d0">2582588</data>
    </edge>
    <edge source="LKA" target="AUS">
      <data key="d0">80764</data>
    </edge>
    <edge source="LKA" target="CAN">
      <data key="d0">87324</data>
    </edge>
    <edge source="LKA" target="FRA">
      <data key="d0">25693</data>
    </edge>
    <edge source="LKA" target="DEU">
      <data key="d0">65740</data>
    </edge>
    <edge source="LKA" target="ITA">
      <data key="d0">12819</data>
    </edge>
    <edge source="LKA" target="OMN">
      <data key="d0">38713</data>
    </edge>
    <edge source="LKA" target="IND">
      <data key="d0">77271</data>
    </edge>
    <edge source="LKA" target="CHE">
      <data key="d0">25535</data>
    </edge>
    <edge source="LKA" target="ARE">
      <data key="d0">53100</data>
    </edge>
    <edge source="LKA" target="GBR">
      <data key="d0">43359</data>
    </edge>
    <edge source="LKA" target="USA">
      <data key="d0">27918</data>
    </edge>
    <edge source="GRC" target="ALB">
      <data key="d0">330773</data>
    </edge>
    <edge source="GRC" target="AUS">
      <data key="d0">722994</data>
    </edge>
    <edge source="GRC" target="AUT">
      <data key="d0">158212</data>
    </edge>
    <edge source="GRC" target="BEL">
      <data key="d0">110467</data>
    </edge>
    <edge source="GRC" target="BGR">
      <data key="d0">963825</data>
    </edge>
    <edge source="GRC" target="CAN">
      <data key="d0">286103</data>
    </edge>
    <edge source="GRC" target="CZE">
      <data key="d0">65107</data>
    </edge>
    <edge source="GRC" target="EST">
      <data key="d0">24324</data>
    </edge>
    <edge source="GRC" target="FIN">
      <data key="d0">101508</data>
    </edge>
    <edge source="GRC" target="FRA">
      <data key="d0">709170</data>
    </edge>
    <edge source="GRC" target="DEU">
      <data key="d0">2814768</data>
    </edge>
    <edge source="GRC" target="HKG">
      <data key="d0">91954</data>
    </edge>
    <edge source="GRC" target="HUN">
      <data key="d0">68753</data>
    </edge>
    <edge source="GRC" target="ISR">
      <data key="d0">1514440</data>
    </edge>
    <edge source="GRC" target="ITA">
      <data key="d0">741523</data>
    </edge>
    <edge source="GRC" target="JOR">
      <data key="d0">23558</data>
    </edge>
    <edge source="GRC" target="KOR">
      <data key="d0">209012</data>
    </edge>
    <edge source="GRC" target="LBN">
      <data key="d0">336369</data>
    </edge>
    <edge source="GRC" target="LTU">
      <data key="d0">43987</data>
    </edge>
    <edge source="GRC" target="MYS">
      <data key="d0">36068</data>
    </edge>
    <edge source="GRC" target="NLD">
      <data key="d0">250600</data>
    </edge>
    <edge source="GRC" target="PER">
      <data key="d0">23707</data>
    </edge>
    <edge source="GRC" target="POL">
      <data key="d0">511885</data>
    </edge>
    <edge source="GRC" target="PRT">
      <data key="d0">3197440</data>
    </edge>
    <edge source="GRC" target="ROU">
      <data key="d0">23274</data>
    </edge>
    <edge source="GRC" target="RUS">
      <data key="d0">55223</data>
    </edge>
    <edge source="GRC" target="SAU">
      <data key="d0">189093</data>
    </edge>
    <edge source="GRC" target="SGP">
      <data key="d0">14024</data>
    </edge>
    <edge source="GRC" target="SVN">
      <data key="d0">14732</data>
    </edge>
    <edge source="GRC" target="ZAF">
      <data key="d0">196754</data>
    </edge>
    <edge source="GRC" target="ESP">
      <data key="d0">316457</data>
    </edge>
    <edge source="GRC" target="SWE">
      <data key="d0">87688</data>
    </edge>
    <edge source="GRC" target="CHE">
      <data key="d0">68467</data>
    </edge>
    <edge source="GRC" target="ARE">
      <data key="d0">84840</data>
    </edge>
    <edge source="GRC" target="TUR">
      <data key="d0">179689</data>
    </edge>
    <edge source="GRC" target="UKR">
      <data key="d0">24715</data>
    </edge>
    <edge source="GRC" target="MKD">
      <data key="d0">1027887</data>
    </edge>
    <edge source="GRC" target="EGY">
      <data key="d0">153231</data>
    </edge>
    <edge source="GRC" target="GBR">
      <data key="d0">796343</data>
    </edge>
    <edge source="GRC" target="USA">
      <data key="d0">762766</data>
    </edge>
    <edge source="GRC" target="SRB">
      <data key="d0">154923</data>
    </edge>
    <edge source="MYS" target="AUS">
      <data key="d0">927507</data>
    </edge>
    <edge source="MYS" target="BEL">
      <data key="d0">31917</data>
    </edge>
    <edge source="MYS" target="BRA">
      <data key="d0">23877</data>
    </edge>
    <edge source="MYS" target="KHM">
      <data key="d0">439829</data>
    </edge>
    <edge source="MYS" target="CAN">
      <data key="d0">63579</data>
    </edge>
    <edge source="MYS" target="LKA">
      <data key="d0">680910</data>
    </edge>
    <edge source="MYS" target="CHN">
      <data key="d0">258462</data>
    </edge>
    <edge source="MYS" target="FRA">
      <data key="d0">62557</data>
    </edge>
    <edge source="MYS" target="DEU">
      <data key="d0">57323</data>
    </edge>
    <edge source="MYS" target="GRC">
      <data key="d0">24000</data>
    </edge>
    <edge source="MYS" target="HKG">
      <data key="d0">5911351</data>
    </edge>
    <edge source="MYS" target="IDN">
      <data key="d0">45061657</data>
    </edge>
    <edge source="MYS" target="IRL">
      <data key="d0">19971</data>
    </edge>
    <edge source="MYS" target="JPN">
      <data key="d0">457664</data>
    </edge>
    <edge source="MYS" target="JOR">
      <data key="d0">70720</data>
    </edge>
    <edge source="MYS" target="KOR">
      <data key="d0">135028</data>
    </edge>
    <edge source="MYS" target="LBN">
      <data key="d0">21211</data>
    </edge>
    <edge source="MYS" target="MUS">
      <data key="d0">527104</data>
    </edge>
    <edge source="MYS" target="NLD">
      <data key="d0">533526</data>
    </edge>
    <edge source="MYS" target="NZL">
      <data key="d0">2349840</data>
    </edge>
    <edge source="MYS" target="NOR">
      <data key="d0">13024</data>
    </edge>
    <edge source="MYS" target="PAK">
      <data key="d0">149482</data>
    </edge>
    <edge source="MYS" target="PHL">
      <data key="d0">4817400</data>
    </edge>
    <edge source="MYS" target="SAU">
      <data key="d0">1448388</data>
    </edge>
    <edge source="MYS" target="IND">
      <data key="d0">260166</data>
    </edge>
    <edge source="MYS" target="SGP">
      <data key="d0">19903779</data>
    </edge>
    <edge source="MYS" target="VNM">
      <data key="d0">102659</data>
    </edge>
    <edge source="MYS" target="ZAF">
      <data key="d0">1220718</data>
    </edge>
    <edge source="MYS" target="ESP">
      <data key="d0">320977</data>
    </edge>
    <edge source="MYS" target="THA">
      <data key="d0">1179890</data>
    </edge>
    <edge source="MYS" target="ARE">
      <data key="d0">990477</data>
    </edge>
    <edge source="MYS" target="UKR">
      <data key="d0">28149</data>
    </edge>
    <edge source="MYS" target="GBR">
      <data key="d0">108888</data>
    </edge>
    <edge source="MYS" target="USA">
      <data key="d0">1097151</data>
    </edge>
    <edge source="MUS" target="AUS">
      <data key="d0">63616</data>
    </edge>
    <edge source="MUS" target="AUT">
      <data key="d0">674968</data>
    </edge>
    <edge source="MUS" target="BEL">
      <data key="d0">3306203</data>
    </edge>
    <edge source="MUS" target="CAN">
      <data key="d0">39826</data>
    </edge>
    <edge source="MUS" target="FIN">
      <data key="d0">44081</data>
    </edge>
    <edge source="MUS" target="FRA">
      <data key="d0">5075556</data>
    </edge>
    <edge source="MUS" target="DEU">
      <data key="d0">2680623</data>
    </edge>
    <edge source="MUS" target="GRC">
      <data key="d0">133220</data>
    </edge>
    <edge source="MUS" target="HKG">
      <data key="d0">108539</data>
    </edge>
    <edge source="MUS" target="ISR">
      <data key="d0">459823</data>
    </edge>
    <edge source="MUS" target="ITA">
      <data key="d0">1935350</data>
    </edge>
    <edge source="MUS" target="OMN">
      <data key="d0">44981</data>
    </edge>
    <edge source="MUS" target="NLD">
      <data key="d0">1950002</data>
    </edge>
    <edge source="MUS" target="NZL">
      <data key="d0">107837</data>
    </edge>
    <edge source="MUS" target="PRT">
      <data key="d0">14117088</data>
    </edge>
    <edge source="MUS" target="SGP">
      <data key="d0">10422</data>
    </edge>
    <edge source="MUS" target="ESP">
      <data key="d0">1431349</data>
    </edge>
    <edge source="MUS" target="SWE">
      <data key="d0">112029</data>
    </edge>
    <edge source="MUS" target="CHE">
      <data key="d0">700764</data>
    </edge>
    <edge source="MUS" target="EGY">
      <data key="d0">15310</data>
    </edge>
    <edge source="MUS" target="GBR">
      <data key="d0">174564432</data>
    </edge>
    <edge source="MUS" target="USA">
      <data key="d0">4427659</data>
    </edge>
    <edge source="OMN" target="AUS">
      <data key="d0">11293</data>
    </edge>
    <edge source="OMN" target="LKA">
      <data key="d0">33789</data>
    </edge>
    <edge source="OMN" target="SAU">
      <data key="d0">157784</data>
    </edge>
    <edge source="OMN" target="ARE">
      <data key="d0">510544</data>
    </edge>
    <edge source="OMN" target="USA">
      <data key="d0">16564</data>
    </edge>
    <edge source="PAK" target="AUS">
      <data key="d0">330084</data>
    </edge>
    <edge source="PAK" target="CAN">
      <data key="d0">339955</data>
    </edge>
    <edge source="PAK" target="LKA">
      <data key="d0">463841</data>
    </edge>
    <edge source="PAK" target="CHN">
      <data key="d0">31997</data>
    </edge>
    <edge source="PAK" target="FRA">
      <data key="d0">26961</data>
    </edge>
    <edge source="PAK" target="DEU">
      <data key="d0">123215</data>
    </edge>
    <edge source="PAK" target="GHA">
      <data key="d0">531929</data>
    </edge>
    <edge source="PAK" target="IDN">
      <data key="d0">104940</data>
    </edge>
    <edge source="PAK" target="IRL">
      <data key="d0">30126</data>
    </edge>
    <edge source="PAK" target="ITA">
      <data key="d0">386340</data>
    </edge>
    <edge source="PAK" target="JPN">
      <data key="d0">14542</data>
    </edge>
    <edge source="PAK" target="JOR">
      <data key="d0">122224</data>
    </edge>
    <edge source="PAK" target="KOR">
      <data key="d0">225792</data>
    </edge>
    <edge source="PAK" target="MWI">
      <data key="d0">24706</data>
    </edge>
    <edge source="PAK" target="MYS">
      <data key="d0">28368</data>
    </edge>
    <edge source="PAK" target="MRT">
      <data key="d0">20694</data>
    </edge>
    <edge source="PAK" target="MUS">
      <data key="d0">40239</data>
    </edge>
    <edge source="PAK" target="MAR">
      <data key="d0">19258</data>
    </edge>
    <edge source="PAK" target="OMN">
      <data key="d0">78641</data>
    </edge>
    <edge source="PAK" target="NLD">
      <data key="d0">12536815</data>
    </edge>
    <edge source="PAK" target="NZL">
      <data key="d0">37377</data>
    </edge>
    <edge source="PAK" target="NOR">
      <data key="d0">94420</data>
    </edge>
    <edge source="PAK" target="SAU">
      <data key="d0">2123842</data>
    </edge>
    <edge source="PAK" target="IND">
      <data key="d0">574812</data>
    </edge>
    <edge source="PAK" target="ZAF">
      <data key="d0">122719</data>
    </edge>
    <edge source="PAK" target="ESP">
      <data key="d0">4328533</data>
    </edge>
    <edge source="PAK" target="CHE">
      <data key="d0">217156</data>
    </edge>
    <edge source="PAK" target="TGO">
      <data key="d0">16519</data>
    </edge>
    <edge source="PAK" target="ARE">
      <data key="d0">2618415</data>
    </edge>
    <edge source="PAK" target="TUR">
      <data key="d0">27381</data>
    </edge>
    <edge source="PAK" target="UGA">
      <data key="d0">19921</data>
    </edge>
    <edge source="PAK" target="EGY">
      <data key="d0">109801</data>
    </edge>
    <edge source="PAK" target="GBR">
      <data key="d0">17696988</data>
    </edge>
    <edge source="PAK" target="TZA">
      <data key="d0">1086663</data>
    </edge>
    <edge source="PAK" target="USA">
      <data key="d0">4257024</data>
    </edge>
    <edge source="PHL" target="AUS">
      <data key="d0">257548</data>
    </edge>
    <edge source="PHL" target="KHM">
      <data key="d0">626854</data>
    </edge>
    <edge source="PHL" target="CAN">
      <data key="d0">4047153</data>
    </edge>
    <edge source="PHL" target="LKA">
      <data key="d0">38567</data>
    </edge>
    <edge source="PHL" target="CHN">
      <data key="d0">97188</data>
    </edge>
    <edge source="PHL" target="HKG">
      <data key="d0">4886504</data>
    </edge>
    <edge source="PHL" target="IDN">
      <data key="d0">2803844</data>
    </edge>
    <edge source="PHL" target="ISR">
      <data key="d0">53400</data>
    </edge>
    <edge source="PHL" target="JPN">
      <data key="d0">1212683</data>
    </edge>
    <edge source="PHL" target="KOR">
      <data key="d0">2562046</data>
    </edge>
    <edge source="PHL" target="LBN">
      <data key="d0">13720</data>
    </edge>
    <edge source="PHL" target="MYS">
      <data key="d0">2852121</data>
    </edge>
    <edge source="PHL" target="OMN">
      <data key="d0">13088</data>
    </edge>
    <edge source="PHL" target="NLD">
      <data key="d0">188080</data>
    </edge>
    <edge source="PHL" target="NZL">
      <data key="d0">75378</data>
    </edge>
    <edge source="PHL" target="SAU">
      <data key="d0">11563</data>
    </edge>
    <edge source="PHL" target="SGP">
      <data key="d0">237915</data>
    </edge>
    <edge source="PHL" target="VNM">
      <data key="d0">5971492</data>
    </edge>
    <edge source="PHL" target="ZAF">
      <data key="d0">23937</data>
    </edge>
    <edge source="PHL" target="ESP">
      <data key="d0">28439</data>
    </edge>
    <edge source="PHL" target="THA">
      <data key="d0">2188710</data>
    </edge>
    <edge source="PHL" target="ARE">
      <data key="d0">510146</data>
    </edge>
    <edge source="PHL" target="GBR">
      <data key="d0">189198</data>
    </edge>
    <edge source="PHL" target="USA">
      <data key="d0">54261611</data>
    </edge>
    <edge source="ZWE" target="AUT">
      <data key="d0">26904</data>
    </edge>
    <edge source="ZWE" target="BWA">
      <data key="d0">11068132</data>
    </edge>
    <edge source="ZWE" target="FIN">
      <data key="d0">5459287</data>
    </edge>
    <edge source="ZWE" target="ISR">
      <data key="d0">18194</data>
    </edge>
    <edge source="ZWE" target="MWI">
      <data key="d0">260644</data>
    </edge>
    <edge source="ZWE" target="MOZ">
      <data key="d0">962759</data>
    </edge>
    <edge source="ZWE" target="NAM">
      <data key="d0">15554684</data>
    </edge>
    <edge source="ZWE" target="RUS">
      <data key="d0">3799694</data>
    </edge>
    <edge source="ZWE" target="SAU">
      <data key="d0">82447</data>
    </edge>
    <edge source="ZWE" target="ZAF">
      <data key="d0">1340660</data>
    </edge>
    <edge source="ZWE" target="EGY">
      <data key="d0">13872547</data>
    </edge>
    <edge source="ZWE" target="GBR">
      <data key="d0">26689498</data>
    </edge>
    <edge source="ZWE" target="USA">
      <data key="d0">4987718</data>
    </edge>
    <edge source="THA" target="AUS">
      <data key="d0">2137908</data>
    </edge>
    <edge source="THA" target="AUT">
      <data key="d0">13742</data>
    </edge>
    <edge source="THA" target="BEL">
      <data key="d0">246095</data>
    </edge>
    <edge source="THA" target="KHM">
      <data key="d0">7271041</data>
    </edge>
    <edge source="THA" target="CMR">
      <data key="d0">82257</data>
    </edge>
    <edge source="THA" target="CAN">
      <data key="d0">1572161</data>
    </edge>
    <edge source="THA" target="LKA">
      <data key="d0">30620806</data>
    </edge>
    <edge source="THA" target="CHL">
      <data key="d0">12677</data>
    </edge>
    <edge source="THA" target="CHN">
      <data key="d0">14555073</data>
    </edge>
    <edge source="THA" target="CZE">
      <data key="d0">579390</data>
    </edge>
    <edge source="THA" target="DNK">
      <data key="d0">25188</data>
    </edge>
    <edge source="THA" target="FRA">
      <data key="d0">2226660</data>
    </edge>
    <edge source="THA" target="DEU">
      <data key="d0">3602887</data>
    </edge>
    <edge source="THA" target="GHA">
      <data key="d0">39138</data>
    </edge>
    <edge source="THA" target="GRC">
      <data key="d0">72022</data>
    </edge>
    <edge source="THA" target="HKG">
      <data key="d0">2922871</data>
    </edge>
    <edge source="THA" target="IDN">
      <data key="d0">205002341</data>
    </edge>
    <edge source="THA" target="IRL">
      <data key="d0">18884</data>
    </edge>
    <edge source="THA" target="ISR">
      <data key="d0">983949</data>
    </edge>
    <edge source="THA" target="ITA">
      <data key="d0">993788</data>
    </edge>
    <edge source="THA" target="JAM">
      <data key="d0">19010</data>
    </edge>
    <edge source="THA" target="JPN">
      <data key="d0">122650699</data>
    </edge>
    <edge source="THA" target="JOR">
      <data key="d0">33901</data>
    </edge>
    <edge source="THA" target="KOR">
      <data key="d0">57594946</data>
    </edge>
    <edge source="THA" target="KGZ">
      <data key="d0">104189</data>
    </edge>
    <edge source="THA" target="LVA">
      <data key="d0">291009</data>
    </edge>
    <edge source="THA" target="LTU">
      <data key="d0">37585</data>
    </edge>
    <edge source="THA" target="MYS">
      <data key="d0">42497479</data>
    </edge>
    <edge source="THA" target="MRT">
      <data key="d0">18796</data>
    </edge>
    <edge source="THA" target="MUS">
      <data key="d0">15311</data>
    </edge>
    <edge source="THA" target="MEX">
      <data key="d0">112107</data>
    </edge>
    <edge source="THA" target="MOZ">
      <data key="d0">14739</data>
    </edge>
    <edge source="THA" target="NLD">
      <data key="d0">3158762</data>
    </edge>
    <edge source="THA" target="NZL">
      <data key="d0">633454</data>
    </edge>
    <edge source="THA" target="NER">
      <data key="d0">17230</data>
    </edge>
    <edge source="THA" target="NOR">
      <data key="d0">72501</data>
    </edge>
    <edge source="THA" target="PAK">
      <data key="d0">26600819</data>
    </edge>
    <edge source="THA" target="PAN">
      <data key="d0">166861</data>
    </edge>
    <edge source="THA" target="PHL">
      <data key="d0">19854911</data>
    </edge>
    <edge source="THA" target="PRT">
      <data key="d0">34949</data>
    </edge>
    <edge source="THA" target="RUS">
      <data key="d0">36370907</data>
    </edge>
    <edge source="THA" target="SAU">
      <data key="d0">391864</data>
    </edge>
    <edge source="THA" target="IND">
      <data key="d0">905779</data>
    </edge>
    <edge source="THA" target="SGP">
      <data key="d0">8006152</data>
    </edge>
    <edge source="THA" target="VNM">
      <data key="d0">420496</data>
    </edge>
    <edge source="THA" target="SVN">
      <data key="d0">234700</data>
    </edge>
    <edge source="THA" target="ZAF">
      <data key="d0">581240</data>
    </edge>
    <edge source="THA" target="ESP">
      <data key="d0">173805</data>
    </edge>
    <edge source="THA" target="SWE">
      <data key="d0">272825</data>
    </edge>
    <edge source="THA" target="CHE">
      <data key="d0">2340239</data>
    </edge>
    <edge source="THA" target="ARE">
      <data key="d0">282449</data>
    </edge>
    <edge source="THA" target="EGY">
      <data key="d0">33887</data>
    </edge>
    <edge source="THA" target="GBR">
      <data key="d0">1808273</data>
    </edge>
    <edge source="THA" target="TZA">
      <data key="d0">2637830</data>
    </edge>
    <edge source="THA" target="USA">
      <data key="d0">28249581</data>
    </edge>
    <edge source="THA" target="URY">
      <data key="d0">22444</data>
    </edge>
    <edge source="BGR" target="ALB">
      <data key="d0">105541</data>
    </edge>
    <edge source="BGR" target="ARG">
      <data key="d0">136985</data>
    </edge>
    <edge source="BGR" target="AUS">
      <data key="d0">67271</data>
    </edge>
    <edge source="BGR" target="AUT">
      <data key="d0">431233</data>
    </edge>
    <edge source="BGR" target="BEL">
      <data key="d0">165633</data>
    </edge>
    <edge source="BGR" target="CAN">
      <data key="d0">15054</data>
    </edge>
    <edge source="BGR" target="LKA">
      <data key="d0">29389</data>
    </edge>
    <edge source="BGR" target="CZE">
      <data key="d0">27852</data>
    </edge>
    <edge source="BGR" target="EST">
      <data key="d0">13356</data>
    </edge>
    <edge source="BGR" target="FRA">
      <data key="d0">362361</data>
    </edge>
    <edge source="BGR" target="DEU">
      <data key="d0">1838405</data>
    </edge>
    <edge source="BGR" target="GHA">
      <data key="d0">14475</data>
    </edge>
    <edge source="BGR" target="GRC">
      <data key="d0">1004214</data>
    </edge>
    <edge source="BGR" target="IRL">
      <data key="d0">231889</data>
    </edge>
    <edge source="BGR" target="ISR">
      <data key="d0">244937</data>
    </edge>
    <edge source="BGR" target="ITA">
      <data key="d0">518273</data>
    </edge>
    <edge source="BGR" target="JOR">
      <data key="d0">191702</data>
    </edge>
    <edge source="BGR" target="LBN">
      <data key="d0">19632</data>
    </edge>
    <edge source="BGR" target="MYS">
      <data key="d0">70973</data>
    </edge>
    <edge source="BGR" target="MEX">
      <data key="d0">45326</data>
    </edge>
    <edge source="BGR" target="NZL">
      <data key="d0">15025</data>
    </edge>
    <edge source="BGR" target="PHL">
      <data key="d0">67658</data>
    </edge>
    <edge source="BGR" target="POL">
      <data key="d0">520133</data>
    </edge>
    <edge source="BGR" target="PRT">
      <data key="d0">57013</data>
    </edge>
    <edge source="BGR" target="ROU">
      <data key="d0">184120</data>
    </edge>
    <edge source="BGR" target="RUS">
      <data key="d0">342413</data>
    </edge>
    <edge source="BGR" target="SAU">
      <data key="d0">203596</data>
    </edge>
    <edge source="BGR" target="IND">
      <data key="d0">136403</data>
    </edge>
    <edge source="BGR" target="VNM">
      <data key="d0">21634</data>
    </edge>
    <edge source="BGR" target="SVN">
      <data key="d0">147476</data>
    </edge>
    <edge source="BGR" target="ZAF">
      <data key="d0">322224</data>
    </edge>
    <edge source="BGR" target="ESP">
      <data key="d0">290360</data>
    </edge>
    <edge source="BGR" target="ARE">
      <data key="d0">407096</data>
    </edge>
    <edge source="BGR" target="TUR">
      <data key="d0">995346</data>
    </edge>
    <edge source="BGR" target="UKR">
      <data key="d0">47534</data>
    </edge>
    <edge source="BGR" target="MKD">
      <data key="d0">2409539</data>
    </edge>
    <edge source="BGR" target="EGY">
      <data key="d0">499539</data>
    </edge>
    <edge source="BGR" target="USA">
      <data key="d0">90700</data>
    </edge>
    <edge source="BGR" target="SRB">
      <data key="d0">328281</data>
    </edge>
    <edge source="HRV" target="AUS">
      <data key="d0">71590</data>
    </edge>
    <edge source="HRV" target="AUT">
      <data key="d0">13068</data>
    </edge>
    <edge source="HRV" target="BEL">
      <data key="d0">29703</data>
    </edge>
    <edge source="HRV" target="BGR">
      <data key="d0">21796</data>
    </edge>
    <edge source="HRV" target="CAN">
      <data key="d0">84605</data>
    </edge>
    <edge source="HRV" target="CZE">
      <data key="d0">37359</data>
    </edge>
    <edge source="HRV" target="FRA">
      <data key="d0">19038</data>
    </edge>
    <edge source="HRV" target="DEU">
      <data key="d0">16419</data>
    </edge>
    <edge source="HRV" target="GHA">
      <data key="d0">17993</data>
    </edge>
    <edge source="HRV" target="GRC">
      <data key="d0">24574</data>
    </edge>
    <edge source="HRV" target="HUN">
      <data key="d0">16244</data>
    </edge>
    <edge source="HRV" target="ITA">
      <data key="d0">326170</data>
    </edge>
    <edge source="HRV" target="JOR">
      <data key="d0">10611</data>
    </edge>
    <edge source="HRV" target="MDG">
      <data key="d0">13353</data>
    </edge>
    <edge source="HRV" target="NLD">
      <data key="d0">23618</data>
    </edge>
    <edge source="HRV" target="SVN">
      <data key="d0">1367226</data>
    </edge>
    <edge source="HRV" target="SWE">
      <data key="d0">34783</data>
    </edge>
    <edge source="HRV" target="CHE">
      <data key="d0">38251</data>
    </edge>
    <edge source="HRV" target="MKD">
      <data key="d0">313574</data>
    </edge>
    <edge source="HRV" target="EGY">
      <data key="d0">10695</data>
    </edge>
    <edge source="HRV" target="USA">
      <data key="d0">127306</data>
    </edge>
    <edge source="HRV" target="SRB">
      <data key="d0">351065</data>
    </edge>
    <edge source="HUN" target="ALB">
      <data key="d0">31000</data>
    </edge>
    <edge source="HUN" target="AUS">
      <data key="d0">69000</data>
    </edge>
    <edge source="HUN" target="AUT">
      <data key="d0">3763000</data>
    </edge>
    <edge source="HUN" target="BEL">
      <data key="d0">214000</data>
    </edge>
    <edge source="HUN" target="BGR">
      <data key="d0">137000</data>
    </edge>
    <edge source="HUN" target="CAN">
      <data key="d0">107000</data>
    </edge>
    <edge source="HUN" target="HRV">
      <data key="d0">1556000</data>
    </edge>
    <edge source="HUN" target="CZE">
      <data key="d0">750000</data>
    </edge>
    <edge source="HUN" target="DNK">
      <data key="d0">239000</data>
    </edge>
    <edge source="HUN" target="EST">
      <data key="d0">162000</data>
    </edge>
    <edge source="HUN" target="FIN">
      <data key="d0">528000</data>
    </edge>
    <edge source="HUN" target="FRA">
      <data key="d0">4078000</data>
    </edge>
    <edge source="HUN" target="DEU">
      <data key="d0">5230000</data>
    </edge>
    <edge source="HUN" target="IRL">
      <data key="d0">42000</data>
    </edge>
    <edge source="HUN" target="ISR">
      <data key="d0">238000</data>
    </edge>
    <edge source="HUN" target="ITA">
      <data key="d0">3967000</data>
    </edge>
    <edge source="HUN" target="JPN">
      <data key="d0">177000</data>
    </edge>
    <edge source="HUN" target="KAZ">
      <data key="d0">40000</data>
    </edge>
    <edge source="HUN" target="JOR">
      <data key="d0">15000</data>
    </edge>
    <edge source="HUN" target="LVA">
      <data key="d0">239000</data>
    </edge>
    <edge source="HUN" target="LTU">
      <data key="d0">55000</data>
    </edge>
    <edge source="HUN" target="MAR">
      <data key="d0">10000</data>
    </edge>
    <edge source="HUN" target="NLD">
      <data key="d0">74000</data>
    </edge>
    <edge source="HUN" target="NOR">
      <data key="d0">40000</data>
    </edge>
    <edge source="HUN" target="POL">
      <data key="d0">1494000</data>
    </edge>
    <edge source="HUN" target="ROU">
      <data key="d0">1224000</data>
    </edge>
    <edge source="HUN" target="RUS">
      <data key="d0">456000</data>
    </edge>
    <edge source="HUN" target="SGP">
      <data key="d0">13000</data>
    </edge>
    <edge source="HUN" target="SVK">
      <data key="d0">1196000</data>
    </edge>
    <edge source="HUN" target="SVN">
      <data key="d0">1020000</data>
    </edge>
    <edge source="HUN" target="ZAF">
      <data key="d0">51000</data>
    </edge>
    <edge source="HUN" target="ESP">
      <data key="d0">194000</data>
    </edge>
    <edge source="HUN" target="SWE">
      <data key="d0">583000</data>
    </edge>
    <edge source="HUN" target="CHE">
      <data key="d0">1176000</data>
    </edge>
    <edge source="HUN" target="ARE">
      <data key="d0">29000</data>
    </edge>
    <edge source="HUN" target="UKR">
      <data key="d0">654000</data>
    </edge>
    <edge source="HUN" target="MKD">
      <data key="d0">58000</data>
    </edge>
    <edge source="HUN" target="GBR">
      <data key="d0">407000</data>
    </edge>
    <edge source="HUN" target="USA">
      <data key="d0">446000</data>
    </edge>
    <edge source="HUN" target="SRB">
      <data key="d0">331000</data>
    </edge>
    <edge source="KAZ" target="RUS">
      <data key="d0">46700</data>
    </edge>
    <edge source="MDA" target="AUT">
      <data key="d0">121418</data>
    </edge>
    <edge source="MDA" target="BLR">
      <data key="d0">84510</data>
    </edge>
    <edge source="MDA" target="EST">
      <data key="d0">440407</data>
    </edge>
    <edge source="MDA" target="DEU">
      <data key="d0">403351</data>
    </edge>
    <edge source="MDA" target="ISR">
      <data key="d0">54033</data>
    </edge>
    <edge source="MDA" target="JOR">
      <data key="d0">15780</data>
    </edge>
    <edge source="MDA" target="LVA">
      <data key="d0">109451</data>
    </edge>
    <edge source="MDA" target="POL">
      <data key="d0">17656</data>
    </edge>
    <edge source="MDA" target="ROU">
      <data key="d0">1648126</data>
    </edge>
    <edge source="MDA" target="RUS">
      <data key="d0">371625</data>
    </edge>
    <edge source="MDA" target="ARE">
      <data key="d0">15443</data>
    </edge>
    <edge source="MDA" target="UKR">
      <data key="d0">12152</data>
    </edge>
    <edge source="ROU" target="AUT">
      <data key="d0">159000</data>
    </edge>
    <edge source="ROU" target="BEL">
      <data key="d0">70000</data>
    </edge>
    <edge source="ROU" target="BGR">
      <data key="d0">211000</data>
    </edge>
    <edge source="ROU" target="FRA">
      <data key="d0">80000</data>
    </edge>
    <edge source="ROU" target="DEU">
      <data key="d0">5375000</data>
    </edge>
    <edge source="ROU" target="GRC">
      <data key="d0">245000</data>
    </edge>
    <edge source="ROU" target="HUN">
      <data key="d0">526000</data>
    </edge>
    <edge source="ROU" target="ITA">
      <data key="d0">788000</data>
    </edge>
    <edge source="ROU" target="JPN">
      <data key="d0">39000</data>
    </edge>
    <edge source="ROU" target="MDA">
      <data key="d0">280000</data>
    </edge>
    <edge source="ROU" target="NLD">
      <data key="d0">408000</data>
    </edge>
    <edge source="ROU" target="POL">
      <data key="d0">1472000</data>
    </edge>
    <edge source="ROU" target="SAU">
      <data key="d0">87000</data>
    </edge>
    <edge source="ROU" target="ESP">
      <data key="d0">424000</data>
    </edge>
    <edge source="ROU" target="SWE">
      <data key="d0">17000</data>
    </edge>
    <edge source="ROU" target="UKR">
      <data key="d0">16000</data>
    </edge>
    <edge source="ROU" target="GBR">
      <data key="d0">309000</data>
    </edge>
    <edge source="ROU" target="SRB">
      <data key="d0">32000</data>
    </edge>
    <edge source="SVK" target="AUT">
      <data key="d0">2197115</data>
    </edge>
    <edge source="SVK" target="BEL">
      <data key="d0">17117</data>
    </edge>
    <edge source="SVK" target="BLR">
      <data key="d0">96751</data>
    </edge>
    <edge source="SVK" target="HRV">
      <data key="d0">182145</data>
    </edge>
    <edge source="SVK" target="CZE">
      <data key="d0">14171677</data>
    </edge>
    <edge source="SVK" target="DNK">
      <data key="d0">16899</data>
    </edge>
    <edge source="SVK" target="EST">
      <data key="d0">14167</data>
    </edge>
    <edge source="SVK" target="FRA">
      <data key="d0">196960</data>
    </edge>
    <edge source="SVK" target="DEU">
      <data key="d0">965642</data>
    </edge>
    <edge source="SVK" target="HUN">
      <data key="d0">1247800</data>
    </edge>
    <edge source="SVK" target="ITA">
      <data key="d0">299180</data>
    </edge>
    <edge source="SVK" target="KOR">
      <data key="d0">22823</data>
    </edge>
    <edge source="SVK" target="LVA">
      <data key="d0">34031</data>
    </edge>
    <edge source="SVK" target="LTU">
      <data key="d0">151858</data>
    </edge>
    <edge source="SVK" target="NOR">
      <data key="d0">26012</data>
    </edge>
    <edge source="SVK" target="POL">
      <data key="d0">145214</data>
    </edge>
    <edge source="SVK" target="ROU">
      <data key="d0">55618</data>
    </edge>
    <edge source="SVK" target="RUS">
      <data key="d0">231782</data>
    </edge>
    <edge source="SVK" target="SVN">
      <data key="d0">196259</data>
    </edge>
    <edge source="SVK" target="SWE">
      <data key="d0">43219</data>
    </edge>
    <edge source="SVK" target="CHE">
      <data key="d0">30445</data>
    </edge>
    <edge source="SVK" target="UKR">
      <data key="d0">305035</data>
    </edge>
    <edge source="SVN" target="ARG">
      <data key="d0">31051</data>
    </edge>
    <edge source="SVN" target="AUT">
      <data key="d0">290678</data>
    </edge>
    <edge source="SVN" target="CAN">
      <data key="d0">28843</data>
    </edge>
    <edge source="SVN" target="HRV">
      <data key="d0">2879657</data>
    </edge>
    <edge source="SVN" target="CZE">
      <data key="d0">110695</data>
    </edge>
    <edge source="SVN" target="FRA">
      <data key="d0">16888</data>
    </edge>
    <edge source="SVN" target="DEU">
      <data key="d0">5133972</data>
    </edge>
    <edge source="SVN" target="HUN">
      <data key="d0">97111</data>
    </edge>
    <edge source="SVN" target="ISR">
      <data key="d0">17059</data>
    </edge>
    <edge source="SVN" target="ITA">
      <data key="d0">35989</data>
    </edge>
    <edge source="SVN" target="POL">
      <data key="d0">110099</data>
    </edge>
    <edge source="SVN" target="RUS">
      <data key="d0">94595</data>
    </edge>
    <edge source="SVN" target="SVK">
      <data key="d0">47570</data>
    </edge>
    <edge source="SVN" target="SWE">
      <data key="d0">98079</data>
    </edge>
    <edge source="SVN" target="CHE">
      <data key="d0">41982</data>
    </edge>
    <edge source="SVN" target="UKR">
      <data key="d0">393834</data>
    </edge>
    <edge source="SVN" target="MKD">
      <data key="d0">276863</data>
    </edge>
    <edge source="SVN" target="GBR">
      <data key="d0">66652</data>
    </edge>
    <edge source="SVN" target="USA">
      <data key="d0">125439</data>
    </edge>
    <edge source="SVN" target="SRB">
      <data key="d0">672322</data>
    </edge>
    <edge source="ARM" target="RUS">
      <data key="d0">42669</data>
    </edge>
    <edge source="BEN" target="FRA">
      <data key="d0">42993</data>
    </edge>
    <edge source="ETH" target="ESP">
      <data key="d0">197059</data>
    </edge>
    <edge source="CIV" target="BEL">
      <data key="d0">815794</data>
    </edge>
    <edge source="CIV" target="CMR">
      <data key="d0">33312</data>
    </edge>
    <edge source="CIV" target="BEN">
      <data key="d0">36952</data>
    </edge>
    <edge source="CIV" target="FRA">
      <data key="d0">3486639</data>
    </edge>
    <edge source="CIV" target="GMB">
      <data key="d0">89057</data>
    </edge>
    <edge source="CIV" target="DEU">
      <data key="d0">208971</data>
    </edge>
    <edge source="CIV" target="GHA">
      <data key="d0">3879030</data>
    </edge>
    <edge source="CIV" target="ITA">
      <data key="d0">1575353</data>
    </edge>
    <edge source="CIV" target="MRT">
      <data key="d0">95650</data>
    </edge>
    <edge source="CIV" target="NLD">
      <data key="d0">41932</data>
    </edge>
    <edge source="CIV" target="NER">
      <data key="d0">1463740</data>
    </edge>
    <edge source="CIV" target="PRT">
      <data key="d0">6015020</data>
    </edge>
    <edge source="CIV" target="SEN">
      <data key="d0">2106446</data>
    </edge>
    <edge source="CIV" target="ESP">
      <data key="d0">1581500</data>
    </edge>
    <edge source="CIV" target="TGO">
      <data key="d0">189292</data>
    </edge>
    <edge source="CIV" target="GBR">
      <data key="d0">225917</data>
    </edge>
    <edge source="CIV" target="USA">
      <data key="d0">4824427</data>
    </edge>
    <edge source="CIV" target="BFA">
      <data key="d0">4308601</data>
    </edge>
    <edge source="MOZ" target="USA">
      <data key="d0">4323457</data>
    </edge>
    <edge source="NAM" target="BWA">
      <data key="d0">20570</data>
    </edge>
    <edge source="NAM" target="ZAF">
      <data key="d0">268492</data>
    </edge>
    <edge source="NER" target="BEL">
      <data key="d0">22619</data>
    </edge>
    <edge source="NER" target="BRA">
      <data key="d0">14538</data>
    </edge>
    <edge source="NER" target="BEN">
      <data key="d0">46205</data>
    </edge>
    <edge source="NER" target="FRA">
      <data key="d0">295447</data>
    </edge>
    <edge source="NER" target="BFA">
      <data key="d0">19176</data>
    </edge>
    <edge source="TGO" target="BEN">
      <data key="d0">817756</data>
    </edge>
    <edge source="TGO" target="BFA">
      <data key="d0">20026</data>
    </edge>
    <edge source="TZA" target="BEL">
      <data key="d0">78282</data>
    </edge>
    <edge source="TZA" target="DEU">
      <data key="d0">14818</data>
    </edge>
    <edge source="TZA" target="MWI">
      <data key="d0">21734</data>
    </edge>
    <edge source="TZA" target="IND">
      <data key="d0">16127</data>
    </edge>
    <edge source="TZA" target="GBR">
      <data key="d0">5008391</data>
    </edge>
    <edge source="BFA" target="CIV">
      <data key="d0">242063</data>
    </edge>
    <edge source="BWA" target="NAM">
      <data key="d0">38000</data>
    </edge>
    <edge source="BWA" target="ZAF">
      <data key="d0">5455519</data>
    </edge>
    <edge source="BLR" target="KAZ">
      <data key="d0">19300</data>
    </edge>
    <edge source="BLR" target="KGZ">
      <data key="d0">294200</data>
    </edge>
    <edge source="BLR" target="LVA">
      <data key="d0">56800</data>
    </edge>
    <edge source="BLR" target="LTU">
      <data key="d0">11000</data>
    </edge>
    <edge source="BLR" target="POL">
      <data key="d0">17500</data>
    </edge>
    <edge source="BLR" target="RUS">
      <data key="d0">94847200</data>
    </edge>
    <edge source="BLR" target="UKR">
      <data key="d0">14731300</data>
    </edge>
    <edge source="UKR" target="AZE">
      <data key="d0">85990</data>
    </edge>
    <edge source="UKR" target="ARM">
      <data key="d0">109640</data>
    </edge>
    <edge source="UKR" target="BGR">
      <data key="d0">74500</data>
    </edge>
    <edge source="UKR" target="BLR">
      <data key="d0">2589390</data>
    </edge>
    <edge source="UKR" target="CZE">
      <data key="d0">64020</data>
    </edge>
    <edge source="UKR" target="EST">
      <data key="d0">454840</data>
    </edge>
    <edge source="UKR" target="GEO">
      <data key="d0">143150</data>
    </edge>
    <edge source="UKR" target="DEU">
      <data key="d0">519760</data>
    </edge>
    <edge source="UKR" target="ISR">
      <data key="d0">296620</data>
    </edge>
    <edge source="UKR" target="KAZ">
      <data key="d0">1265070</data>
    </edge>
    <edge source="UKR" target="KGZ">
      <data key="d0">380220</data>
    </edge>
    <edge source="UKR" target="LVA">
      <data key="d0">300150</data>
    </edge>
    <edge source="UKR" target="LTU">
      <data key="d0">331690</data>
    </edge>
    <edge source="UKR" target="MDA">
      <data key="d0">2882120</data>
    </edge>
    <edge source="UKR" target="POL">
      <data key="d0">46070</data>
    </edge>
    <edge source="UKR" target="ROU">
      <data key="d0">10500</data>
    </edge>
    <edge source="UKR" target="RUS">
      <data key="d0">88746190</data>
    </edge>
    <edge source="UKR" target="SVK">
      <data key="d0">199040</data>
    </edge>
    <edge source="UKR" target="CHE">
      <data key="d0">111700</data>
    </edge>
    <edge source="UKR" target="USA">
      <data key="d0">744120</data>
    </edge>
    <edge source="KGZ" target="KAZ">
      <data key="d0">1274950</data>
    </edge>
    <edge source="KGZ" target="RUS">
      <data key="d0">462910</data>
    </edge>
    <edge source="KGZ" target="SAU">
      <data key="d0">198696</data>
    </edge>
    <edge source="BDI" target="UGA">
      <data key="d0">43524</data>
    </edge>
    <edge source="BDI" target="TZA">
      <data key="d0">49156</data>
    </edge>
    <edge source="UGA" target="ZAF">
      <data key="d0">124720</data>
    </edge>
    <edge source="GEO" target="AZE">
      <data key="d0">2671549</data>
    </edge>
    <edge source="GEO" target="ARM">
      <data key="d0">46350</data>
    </edge>
    <edge source="GEO" target="RUS">
      <data key="d0">126044</data>
    </edge>
    <edge source="PSE" target="ISR">
      <data key="d0">2770089</data>
    </edge>
    <edge source="PSE" target="JOR">
      <data key="d0">25449</data>
    </edge>
    <edge source="MWI" target="BEL">
      <data key="d0">1183162</data>
    </edge>
    <edge source="MWI" target="BWA">
      <data key="d0">20199</data>
    </edge>
    <edge source="MWI" target="FRA">
      <data key="d0">2406662</data>
    </edge>
    <edge source="MWI" target="GRC">
      <data key="d0">32568</data>
    </edge>
    <edge source="MWI" target="ITA">
      <data key="d0">66041</data>
    </edge>
    <edge source="MWI" target="MOZ">
      <data key="d0">5899327</data>
    </edge>
    <edge source="MWI" target="PRT">
      <data key="d0">843423</data>
    </edge>
    <edge source="MWI" target="ZAF">
      <data key="d0">1195776</data>
    </edge>
    <edge source="MWI" target="ESP">
      <data key="d0">1188418</data>
    </edge>
    <edge source="MWI" target="UGA">
      <data key="d0">1107657</data>
    </edge>
    <edge source="MWI" target="GBR">
      <data key="d0">10613601</data>
    </edge>
    <edge source="MWI" target="TZA">
      <data key="d0">2838762</data>
    </edge>
    <edge source="MWI" target="USA">
      <data key="d0">5353892</data>
    </edge>
  </graph>
</graphml>
