# Supplementary material for: Core-periphery structure in sectoral international trade networks: A new approach to an old theory
Source: PLoS One. 2020 Apr 2;15(4):e0229547. doi: 10.1371/journal.pone.0229547 (PMC7117750; doi:10.1371/journal.pone.0229547)
Supplement: S8 File — (ZIP) [file pone.0229547.s008.zip › S8_File/Networks 2000/61-LEATHER, LEATHER GOODS.graphml]

<?xml version='1.0' encoding='utf-8'?>
<graphml xmlns="http://graphml.graphdrawing.org/xmlns" xmlns:xsi="http://www.w3.org/2001/XMLSchema-instance" xsi:schemaLocation="http://graphml.graphdrawing.org/xmlns http://graphml.graphdrawing.org/xmlns/1.0/graphml.xsd">
  <key attr.name="weight" attr.type="long" for="edge" id="d0" />
  <graph edgedefault="directed">
    <node id="ALB" />
    <node id="CZE" />
    <node id="DEU" />
    <node id="GRC" />
    <node id="ITA" />
    <node id="RUS" />
    <node id="TUR" />
    <node id="SRB" />
    <node id="DZA" />
    <node id="FRA" />
    <node id="KOR" />
    <node id="PAK" />
    <node id="PRT" />
    <node id="IND" />
    <node id="ESP" />
    <node id="TUN" />
    <node id="AZE" />
    <node id="ARG" />
    <node id="AUS" />
    <node id="AUT" />
    <node id="BEL" />
    <node id="BOL" />
    <node id="BRA" />
    <node id="KHM" />
    <node id="CAN" />
    <node id="CHL" />
    <node id="CHN" />
    <node id="COL" />
    <node id="DNK" />
    <node id="ECU" />
    <node id="SLV" />
    <node id="FIN" />
    <node id="GTM" />
    <node id="HND" />
    <node id="HKG" />
    <node id="HUN" />
    <node id="IDN" />
    <node id="IRL" />
    <node id="ISR" />
    <node id="JPN" />
    <node id="MYS" />
    <node id="MEX" />
    <node id="NLD" />
    <node id="NZL" />
    <node id="NOR" />
    <node id="PAN" />
    <node id="PRY" />
    <node id="PER" />
    <node id="PHL" />
    <node id="ROU" />
    <node id="SGP" />
    <node id="VNM" />
    <node id="ZAF" />
    <node id="SWE" />
    <node id="CHE" />
    <node id="THA" />
    <node id="ARE" />
    <node id="GBR" />
    <node id="USA" />
    <node id="URY" />
    <node id="BGR" />
    <node id="MUS" />
    <node id="NAM" />
    <node id="TZA" />
    <node id="HRV" />
    <node id="POL" />
    <node id="SAU" />
    <node id="SVK" />
    <node id="SVN" />
    <node id="MKD" />
    <node id="EGY" />
    <node id="LBN" />
    <node id="MAR" />
    <node id="LKA" />
    <node id="ZWE" />
    <node id="BLR" />
    <node id="EST" />
    <node id="LTU" />
    <node id="MDA" />
    <node id="UKR" />
    <node id="CMR" />
    <node id="CRI" />
    <node id="ETH" />
    <node id="KAZ" />
    <node id="JOR" />
    <node id="LVA" />
    <node id="CIV" />
    <node id="NIC" />
    <node id="BEN" />
    <node id="NER" />
    <node id="MDG" />
    <node id="OMN" />
    <node id="SEN" />
    <node id="TGO" />
    <node id="GEO" />
    <node id="PSE" />
    <node id="ARM" />
    <node id="GHA" />
    <node id="KGZ" />
    <node id="JAM" />
    <node id="MWI" />
    <node id="MOZ" />
    <node id="MRT" />
    <node id="BWA" />
    <node id="UGA" />
    <node id="BFA" />
    <edge source="ALB" target="CZE">
      <data key="d0">179161</data>
    </edge>
    <edge source="ALB" target="DEU">
      <data key="d0">12130</data>
    </edge>
    <edge source="ALB" target="GRC">
      <data key="d0">217948</data>
    </edge>
    <edge source="ALB" target="ITA">
      <data key="d0">5934600</data>
    </edge>
    <edge source="ALB" target="RUS">
      <data key="d0">53937</data>
    </edge>
    <edge source="ALB" target="TUR">
      <data key="d0">955704</data>
    </edge>
    <edge source="ALB" target="SRB">
      <data key="d0">79306</data>
    </edge>
    <edge source="CZE" target="ARG">
      <data key="d0">10574</data>
    </edge>
    <edge source="CZE" target="AUT">
      <data key="d0">1115621</data>
    </edge>
    <edge source="CZE" target="BEL">
      <data key="d0">1843185</data>
    </edge>
    <edge source="CZE" target="BGR">
      <data key="d0">28018</data>
    </edge>
    <edge source="CZE" target="CAN">
      <data key="d0">46880</data>
    </edge>
    <edge source="CZE" target="HRV">
      <data key="d0">382614</data>
    </edge>
    <edge source="CZE" target="DNK">
      <data key="d0">139546</data>
    </edge>
    <edge source="CZE" target="EST">
      <data key="d0">12887</data>
    </edge>
    <edge source="CZE" target="FIN">
      <data key="d0">201413</data>
    </edge>
    <edge source="CZE" target="FRA">
      <data key="d0">405436</data>
    </edge>
    <edge source="CZE" target="DEU">
      <data key="d0">9654959</data>
    </edge>
    <edge source="CZE" target="HUN">
      <data key="d0">754306</data>
    </edge>
    <edge source="CZE" target="ITA">
      <data key="d0">3801785</data>
    </edge>
    <edge source="CZE" target="NLD">
      <data key="d0">286621</data>
    </edge>
    <edge source="CZE" target="POL">
      <data key="d0">2579837</data>
    </edge>
    <edge source="CZE" target="PRT">
      <data key="d0">61495</data>
    </edge>
    <edge source="CZE" target="RUS">
      <data key="d0">553569</data>
    </edge>
    <edge source="CZE" target="IND">
      <data key="d0">1649963</data>
    </edge>
    <edge source="CZE" target="SVK">
      <data key="d0">4152521</data>
    </edge>
    <edge source="CZE" target="VNM">
      <data key="d0">274486</data>
    </edge>
    <edge source="CZE" target="SVN">
      <data key="d0">84228</data>
    </edge>
    <edge source="CZE" target="ESP">
      <data key="d0">294005</data>
    </edge>
    <edge source="CZE" target="SWE">
      <data key="d0">188086</data>
    </edge>
    <edge source="CZE" target="CHE">
      <data key="d0">2319379</data>
    </edge>
    <edge source="CZE" target="UKR">
      <data key="d0">1177536</data>
    </edge>
    <edge source="CZE" target="EGY">
      <data key="d0">37023</data>
    </edge>
    <edge source="CZE" target="GBR">
      <data key="d0">1508250</data>
    </edge>
    <edge source="CZE" target="USA">
      <data key="d0">160674</data>
    </edge>
    <edge source="DEU" target="ALB">
      <data key="d0">226000</data>
    </edge>
    <edge source="DEU" target="DZA">
      <data key="d0">60000</data>
    </edge>
    <edge source="DEU" target="ARG">
      <data key="d0">336000</data>
    </edge>
    <edge source="DEU" target="AUS">
      <data key="d0">1443000</data>
    </edge>
    <edge source="DEU" target="AUT">
      <data key="d0">50131000</data>
    </edge>
    <edge source="DEU" target="ARM">
      <data key="d0">17000</data>
    </edge>
    <edge source="DEU" target="BEL">
      <data key="d0">14534000</data>
    </edge>
    <edge source="DEU" target="BOL">
      <data key="d0">11000</data>
    </edge>
    <edge source="DEU" target="BRA">
      <data key="d0">1884000</data>
    </edge>
    <edge source="DEU" target="BGR">
      <data key="d0">796000</data>
    </edge>
    <edge source="DEU" target="BLR">
      <data key="d0">4546000</data>
    </edge>
    <edge source="DEU" target="CAN">
      <data key="d0">4044000</data>
    </edge>
    <edge source="DEU" target="LKA">
      <data key="d0">167000</data>
    </edge>
    <edge source="DEU" target="CHL">
      <data key="d0">131000</data>
    </edge>
    <edge source="DEU" target="CHN">
      <data key="d0">8393000</data>
    </edge>
    <edge source="DEU" target="COL">
      <data key="d0">162000</data>
    </edge>
    <edge source="DEU" target="CRI">
      <data key="d0">10000</data>
    </edge>
    <edge source="DEU" target="HRV">
      <data key="d0">17476000</data>
    </edge>
    <edge source="DEU" target="CZE">
      <data key="d0">42846000</data>
    </edge>
    <edge source="DEU" target="DNK">
      <data key="d0">4961000</data>
    </edge>
    <edge source="DEU" target="ETH">
      <data key="d0">12000</data>
    </edge>
    <edge source="DEU" target="EST">
      <data key="d0">270000</data>
    </edge>
    <edge source="DEU" target="FIN">
      <data key="d0">4009000</data>
    </edge>
    <edge source="DEU" target="FRA">
      <data key="d0">27244000</data>
    </edge>
    <edge source="DEU" target="GHA">
      <data key="d0">20000</data>
    </edge>
    <edge source="DEU" target="GRC">
      <data key="d0">19581000</data>
    </edge>
    <edge source="DEU" target="GTM">
      <data key="d0">101000</data>
    </edge>
    <edge source="DEU" target="HKG">
      <data key="d0">23101000</data>
    </edge>
    <edge source="DEU" target="HUN">
      <data key="d0">89939000</data>
    </edge>
    <edge source="DEU" target="IDN">
      <data key="d0">2397000</data>
    </edge>
    <edge source="DEU" target="IRL">
      <data key="d0">155000</data>
    </edge>
    <edge source="DEU" target="ISR">
      <data key="d0">912000</data>
    </edge>
    <edge source="DEU" target="ITA">
      <data key="d0">39978000</data>
    </edge>
    <edge source="DEU" target="JPN">
      <data key="d0">7991000</data>
    </edge>
    <edge source="DEU" target="KAZ">
      <data key="d0">48000</data>
    </edge>
    <edge source="DEU" target="JOR">
      <data key="d0">38000</data>
    </edge>
    <edge source="DEU" target="KOR">
      <data key="d0">11389000</data>
    </edge>
    <edge source="DEU" target="KGZ">
      <data key="d0">65000</data>
    </edge>
    <edge source="DEU" target="LBN">
      <data key="d0">228000</data>
    </edge>
    <edge source="DEU" target="LVA">
      <data key="d0">300000</data>
    </edge>
    <edge source="DEU" target="LTU">
      <data key="d0">1225000</data>
    </edge>
    <edge source="DEU" target="MYS">
      <data key="d0">10157000</data>
    </edge>
    <edge source="DEU" target="MUS">
      <data key="d0">41000</data>
    </edge>
    <edge source="DEU" target="MEX">
      <data key="d0">974000</data>
    </edge>
    <edge source="DEU" target="MDA">
      <data key="d0">2226000</data>
    </edge>
    <edge source="DEU" target="MAR">
      <data key="d0">3443000</data>
    </edge>
    <edge source="DEU" target="OMN">
      <data key="d0">378000</data>
    </edge>
    <edge source="DEU" target="NAM">
      <data key="d0">182000</data>
    </edge>
    <edge source="DEU" target="NLD">
      <data key="d0">21541000</data>
    </edge>
    <edge source="DEU" target="NZL">
      <data key="d0">540000</data>
    </edge>
    <edge source="DEU" target="NOR">
      <data key="d0">1782000</data>
    </edge>
    <edge source="DEU" target="PAK">
      <data key="d0">136000</data>
    </edge>
    <edge source="DEU" target="PHL">
      <data key="d0">728000</data>
    </edge>
    <edge source="DEU" target="POL">
      <data key="d0">124700000</data>
    </edge>
    <edge source="DEU" target="PRT">
      <data key="d0">50444000</data>
    </edge>
    <edge source="DEU" target="ROU">
      <data key="d0">12606000</data>
    </edge>
    <edge source="DEU" target="RUS">
      <data key="d0">9629000</data>
    </edge>
    <edge source="DEU" target="SAU">
      <data key="d0">58000</data>
    </edge>
    <edge source="DEU" target="IND">
      <data key="d0">7305000</data>
    </edge>
    <edge source="DEU" target="SGP">
      <data key="d0">3588000</data>
    </edge>
    <edge source="DEU" target="SVK">
      <data key="d0">16199000</data>
    </edge>
    <edge source="DEU" target="VNM">
      <data key="d0">3219000</data>
    </edge>
    <edge source="DEU" target="SVN">
      <data key="d0">7982000</data>
    </edge>
    <edge source="DEU" target="ZAF">
      <data key="d0">6455000</data>
    </edge>
    <edge source="DEU" target="ESP">
      <data key="d0">14267000</data>
    </edge>
    <edge source="DEU" target="SWE">
      <data key="d0">3551000</data>
    </edge>
    <edge source="DEU" target="CHE">
      <data key="d0">18178000</data>
    </edge>
    <edge source="DEU" target="THA">
      <data key="d0">5029000</data>
    </edge>
    <edge source="DEU" target="ARE">
      <data key="d0">144000</data>
    </edge>
    <edge source="DEU" target="TUN">
      <data key="d0">13711000</data>
    </edge>
    <edge source="DEU" target="TUR">
      <data key="d0">16855000</data>
    </edge>
    <edge source="DEU" target="UKR">
      <data key="d0">4141000</data>
    </edge>
    <edge source="DEU" target="MKD">
      <data key="d0">446000</data>
    </edge>
    <edge source="DEU" target="EGY">
      <data key="d0">181000</data>
    </edge>
    <edge source="DEU" target="GBR">
      <data key="d0">13715000</data>
    </edge>
    <edge source="DEU" target="USA">
      <data key="d0">66039000</data>
    </edge>
    <edge source="DEU" target="URY">
      <data key="d0">183000</data>
    </edge>
    <edge source="DEU" target="SRB">
      <data key="d0">1965000</data>
    </edge>
    <edge source="GRC" target="ALB">
      <data key="d0">186599</data>
    </edge>
    <edge source="GRC" target="AUS">
      <data key="d0">34413</data>
    </edge>
    <edge source="GRC" target="AUT">
      <data key="d0">64651</data>
    </edge>
    <edge source="GRC" target="BEL">
      <data key="d0">49636</data>
    </edge>
    <edge source="GRC" target="BGR">
      <data key="d0">67107</data>
    </edge>
    <edge source="GRC" target="CAN">
      <data key="d0">1116411</data>
    </edge>
    <edge source="GRC" target="CHN">
      <data key="d0">692208</data>
    </edge>
    <edge source="GRC" target="HRV">
      <data key="d0">14126</data>
    </edge>
    <edge source="GRC" target="CZE">
      <data key="d0">30378</data>
    </edge>
    <edge source="GRC" target="DNK">
      <data key="d0">223683</data>
    </edge>
    <edge source="GRC" target="FIN">
      <data key="d0">162164</data>
    </edge>
    <edge source="GRC" target="FRA">
      <data key="d0">1364885</data>
    </edge>
    <edge source="GRC" target="GEO">
      <data key="d0">113863</data>
    </edge>
    <edge source="GRC" target="DEU">
      <data key="d0">6857228</data>
    </edge>
    <edge source="GRC" target="HKG">
      <data key="d0">123626</data>
    </edge>
    <edge source="GRC" target="HUN">
      <data key="d0">10025</data>
    </edge>
    <edge source="GRC" target="IDN">
      <data key="d0">27429</data>
    </edge>
    <edge source="GRC" target="ISR">
      <data key="d0">40866</data>
    </edge>
    <edge source="GRC" target="ITA">
      <data key="d0">10851057</data>
    </edge>
    <edge source="GRC" target="JPN">
      <data key="d0">988778</data>
    </edge>
    <edge source="GRC" target="KOR">
      <data key="d0">873415</data>
    </edge>
    <edge source="GRC" target="NLD">
      <data key="d0">63032</data>
    </edge>
    <edge source="GRC" target="NOR">
      <data key="d0">185521</data>
    </edge>
    <edge source="GRC" target="PAK">
      <data key="d0">204832</data>
    </edge>
    <edge source="GRC" target="POL">
      <data key="d0">573102</data>
    </edge>
    <edge source="GRC" target="PRT">
      <data key="d0">17855</data>
    </edge>
    <edge source="GRC" target="ROU">
      <data key="d0">952956</data>
    </edge>
    <edge source="GRC" target="RUS">
      <data key="d0">590899</data>
    </edge>
    <edge source="GRC" target="IND">
      <data key="d0">1502915</data>
    </edge>
    <edge source="GRC" target="ZAF">
      <data key="d0">13623</data>
    </edge>
    <edge source="GRC" target="ESP">
      <data key="d0">2911872</data>
    </edge>
    <edge source="GRC" target="SWE">
      <data key="d0">92059</data>
    </edge>
    <edge source="GRC" target="CHE">
      <data key="d0">168544</data>
    </edge>
    <edge source="GRC" target="ARE">
      <data key="d0">58080</data>
    </edge>
    <edge source="GRC" target="TUN">
      <data key="d0">1069845</data>
    </edge>
    <edge source="GRC" target="TUR">
      <data key="d0">833307</data>
    </edge>
    <edge source="GRC" target="MKD">
      <data key="d0">2298253</data>
    </edge>
    <edge source="GRC" target="GBR">
      <data key="d0">83175</data>
    </edge>
    <edge source="GRC" target="USA">
      <data key="d0">2363721</data>
    </edge>
    <edge source="GRC" target="URY">
      <data key="d0">107112</data>
    </edge>
    <edge source="GRC" target="SRB">
      <data key="d0">264605</data>
    </edge>
    <edge source="ITA" target="ALB">
      <data key="d0">18226450</data>
    </edge>
    <edge source="ITA" target="DZA">
      <data key="d0">1149506</data>
    </edge>
    <edge source="ITA" target="ARG">
      <data key="d0">2318970</data>
    </edge>
    <edge source="ITA" target="AUS">
      <data key="d0">17519664</data>
    </edge>
    <edge source="ITA" target="AUT">
      <data key="d0">61723110</data>
    </edge>
    <edge source="ITA" target="ARM">
      <data key="d0">199336</data>
    </edge>
    <edge source="ITA" target="BEL">
      <data key="d0">41671764</data>
    </edge>
    <edge source="ITA" target="BOL">
      <data key="d0">15143</data>
    </edge>
    <edge source="ITA" target="BRA">
      <data key="d0">9356911</data>
    </edge>
    <edge source="ITA" target="BGR">
      <data key="d0">45427069</data>
    </edge>
    <edge source="ITA" target="BLR">
      <data key="d0">1578388</data>
    </edge>
    <edge source="ITA" target="KHM">
      <data key="d0">3907729</data>
    </edge>
    <edge source="ITA" target="CMR">
      <data key="d0">18188</data>
    </edge>
    <edge source="ITA" target="CAN">
      <data key="d0">106425124</data>
    </edge>
    <edge source="ITA" target="LKA">
      <data key="d0">2573754</data>
    </edge>
    <edge source="ITA" target="CHL">
      <data key="d0">575638</data>
    </edge>
    <edge source="ITA" target="CHN">
      <data key="d0">137324465</data>
    </edge>
    <edge source="ITA" target="COL">
      <data key="d0">498930</data>
    </edge>
    <edge source="ITA" target="CRI">
      <data key="d0">79523</data>
    </edge>
    <edge source="ITA" target="HRV">
      <data key="d0">20099597</data>
    </edge>
    <edge source="ITA" target="CZE">
      <data key="d0">14086600</data>
    </edge>
    <edge source="ITA" target="BEN">
      <data key="d0">31004</data>
    </edge>
    <edge source="ITA" target="DNK">
      <data key="d0">13553762</data>
    </edge>
    <edge source="ITA" target="ECU">
      <data key="d0">37682</data>
    </edge>
    <edge source="ITA" target="SLV">
      <data key="d0">14272</data>
    </edge>
    <edge source="ITA" target="EST">
      <data key="d0">2175557</data>
    </edge>
    <edge source="ITA" target="FIN">
      <data key="d0">21605726</data>
    </edge>
    <edge source="ITA" target="FRA">
      <data key="d0">225279488</data>
    </edge>
    <edge source="ITA" target="GEO">
      <data key="d0">604187</data>
    </edge>
    <edge source="ITA" target="DEU">
      <data key="d0">358541804</data>
    </edge>
    <edge source="ITA" target="GHA">
      <data key="d0">68904</data>
    </edge>
    <edge source="ITA" target="GRC">
      <data key="d0">45137336</data>
    </edge>
    <edge source="ITA" target="GTM">
      <data key="d0">1694561</data>
    </edge>
    <edge source="ITA" target="HKG">
      <data key="d0">466966826</data>
    </edge>
    <edge source="ITA" target="HUN">
      <data key="d0">77741688</data>
    </edge>
    <edge source="ITA" target="IDN">
      <data key="d0">20958532</data>
    </edge>
    <edge source="ITA" target="IRL">
      <data key="d0">771713</data>
    </edge>
    <edge source="ITA" target="ISR">
      <data key="d0">7602000</data>
    </edge>
    <edge source="ITA" target="CIV">
      <data key="d0">71092</data>
    </edge>
    <edge source="ITA" target="JPN">
      <data key="d0">34319899</data>
    </edge>
    <edge source="ITA" target="KAZ">
      <data key="d0">24109</data>
    </edge>
    <edge source="ITA" target="JOR">
      <data key="d0">82724</data>
    </edge>
    <edge source="ITA" target="KOR">
      <data key="d0">144069929</data>
    </edge>
    <edge source="ITA" target="LBN">
      <data key="d0">2157041</data>
    </edge>
    <edge source="ITA" target="LVA">
      <data key="d0">868782</data>
    </edge>
    <edge source="ITA" target="LTU">
      <data key="d0">1428248</data>
    </edge>
    <edge source="ITA" target="MYS">
      <data key="d0">20135589</data>
    </edge>
    <edge source="ITA" target="MUS">
      <data key="d0">209312</data>
    </edge>
    <edge source="ITA" target="MEX">
      <data key="d0">17765456</data>
    </edge>
    <edge source="ITA" target="MDA">
      <data key="d0">1661581</data>
    </edge>
    <edge source="ITA" target="MAR">
      <data key="d0">9443668</data>
    </edge>
    <edge source="ITA" target="OMN">
      <data key="d0">236766</data>
    </edge>
    <edge source="ITA" target="NAM">
      <data key="d0">24111</data>
    </edge>
    <edge source="ITA" target="NLD">
      <data key="d0">74469867</data>
    </edge>
    <edge source="ITA" target="NZL">
      <data key="d0">841029</data>
    </edge>
    <edge source="ITA" target="NOR">
      <data key="d0">13918785</data>
    </edge>
    <edge source="ITA" target="PAK">
      <data key="d0">1366760</data>
    </edge>
    <edge source="ITA" target="PAN">
      <data key="d0">96474</data>
    </edge>
    <edge source="ITA" target="PRY">
      <data key="d0">1149603</data>
    </edge>
    <edge source="ITA" target="PER">
      <data key="d0">176562</data>
    </edge>
    <edge source="ITA" target="PHL">
      <data key="d0">3055695</data>
    </edge>
    <edge source="ITA" target="POL">
      <data key="d0">60381808</data>
    </edge>
    <edge source="ITA" target="PRT">
      <data key="d0">113868359</data>
    </edge>
    <edge source="ITA" target="ROU">
      <data key="d0">262560759</data>
    </edge>
    <edge source="ITA" target="RUS">
      <data key="d0">43350153</data>
    </edge>
    <edge source="ITA" target="SAU">
      <data key="d0">370624</data>
    </edge>
    <edge source="ITA" target="SEN">
      <data key="d0">78205</data>
    </edge>
    <edge source="ITA" target="IND">
      <data key="d0">46910378</data>
    </edge>
    <edge source="ITA" target="SGP">
      <data key="d0">9069705</data>
    </edge>
    <edge source="ITA" target="SVK">
      <data key="d0">21870103</data>
    </edge>
    <edge source="ITA" target="VNM">
      <data key="d0">5053738</data>
    </edge>
    <edge source="ITA" target="SVN">
      <data key="d0">21264628</data>
    </edge>
    <edge source="ITA" target="ZAF">
      <data key="d0">14170164</data>
    </edge>
    <edge source="ITA" target="ZWE">
      <data key="d0">34854</data>
    </edge>
    <edge source="ITA" target="ESP">
      <data key="d0">245585191</data>
    </edge>
    <edge source="ITA" target="SWE">
      <data key="d0">8288690</data>
    </edge>
    <edge source="ITA" target="CHE">
      <data key="d0">28329315</data>
    </edge>
    <edge source="ITA" target="THA">
      <data key="d0">8195252</data>
    </edge>
    <edge source="ITA" target="ARE">
      <data key="d0">1956398</data>
    </edge>
    <edge source="ITA" target="TUN">
      <data key="d0">52253387</data>
    </edge>
    <edge source="ITA" target="TUR">
      <data key="d0">78793380</data>
    </edge>
    <edge source="ITA" target="UKR">
      <data key="d0">16590585</data>
    </edge>
    <edge source="ITA" target="MKD">
      <data key="d0">8339859</data>
    </edge>
    <edge source="ITA" target="EGY">
      <data key="d0">1577642</data>
    </edge>
    <edge source="ITA" target="GBR">
      <data key="d0">134354880</data>
    </edge>
    <edge source="ITA" target="USA">
      <data key="d0">378127191</data>
    </edge>
    <edge source="ITA" target="URY">
      <data key="d0">578392</data>
    </edge>
    <edge source="ITA" target="SRB">
      <data key="d0">27481987</data>
    </edge>
    <edge source="RUS" target="BGR">
      <data key="d0">48389</data>
    </edge>
    <edge source="RUS" target="CAN">
      <data key="d0">52552</data>
    </edge>
    <edge source="RUS" target="CHN">
      <data key="d0">18421</data>
    </edge>
    <edge source="RUS" target="CZE">
      <data key="d0">174945</data>
    </edge>
    <edge source="RUS" target="EST">
      <data key="d0">429827</data>
    </edge>
    <edge source="RUS" target="FIN">
      <data key="d0">195579</data>
    </edge>
    <edge source="RUS" target="GEO">
      <data key="d0">64516</data>
    </edge>
    <edge source="RUS" target="DEU">
      <data key="d0">162176</data>
    </edge>
    <edge source="RUS" target="GRC">
      <data key="d0">11605</data>
    </edge>
    <edge source="RUS" target="HUN">
      <data key="d0">182147</data>
    </edge>
    <edge source="RUS" target="ITA">
      <data key="d0">52663012</data>
    </edge>
    <edge source="RUS" target="KAZ">
      <data key="d0">488094</data>
    </edge>
    <edge source="RUS" target="LVA">
      <data key="d0">334339</data>
    </edge>
    <edge source="RUS" target="LTU">
      <data key="d0">67473</data>
    </edge>
    <edge source="RUS" target="MDA">
      <data key="d0">762670</data>
    </edge>
    <edge source="RUS" target="POL">
      <data key="d0">104862</data>
    </edge>
    <edge source="RUS" target="PRT">
      <data key="d0">3226066</data>
    </edge>
    <edge source="RUS" target="SVK">
      <data key="d0">17235</data>
    </edge>
    <edge source="RUS" target="SVN">
      <data key="d0">191422</data>
    </edge>
    <edge source="RUS" target="ESP">
      <data key="d0">3043664</data>
    </edge>
    <edge source="RUS" target="TUR">
      <data key="d0">52589</data>
    </edge>
    <edge source="RUS" target="UKR">
      <data key="d0">2104696</data>
    </edge>
    <edge source="RUS" target="GBR">
      <data key="d0">217121</data>
    </edge>
    <edge source="RUS" target="USA">
      <data key="d0">64549</data>
    </edge>
    <edge source="TUR" target="ALB">
      <data key="d0">66134</data>
    </edge>
    <edge source="TUR" target="AUS">
      <data key="d0">67718</data>
    </edge>
    <edge source="TUR" target="AUT">
      <data key="d0">1376994</data>
    </edge>
    <edge source="TUR" target="BEL">
      <data key="d0">342984</data>
    </edge>
    <edge source="TUR" target="BGR">
      <data key="d0">1310262</data>
    </edge>
    <edge source="TUR" target="BLR">
      <data key="d0">195066</data>
    </edge>
    <edge source="TUR" target="CAN">
      <data key="d0">361661</data>
    </edge>
    <edge source="TUR" target="CHN">
      <data key="d0">1132672</data>
    </edge>
    <edge source="TUR" target="CZE">
      <data key="d0">203492</data>
    </edge>
    <edge source="TUR" target="DNK">
      <data key="d0">87782</data>
    </edge>
    <edge source="TUR" target="FIN">
      <data key="d0">37708</data>
    </edge>
    <edge source="TUR" target="FRA">
      <data key="d0">554783</data>
    </edge>
    <edge source="TUR" target="GEO">
      <data key="d0">14585</data>
    </edge>
    <edge source="TUR" target="DEU">
      <data key="d0">3877917</data>
    </edge>
    <edge source="TUR" target="GRC">
      <data key="d0">1703596</data>
    </edge>
    <edge source="TUR" target="HKG">
      <data key="d0">4269403</data>
    </edge>
    <edge source="TUR" target="HUN">
      <data key="d0">1021712</data>
    </edge>
    <edge source="TUR" target="IRL">
      <data key="d0">551132</data>
    </edge>
    <edge source="TUR" target="ISR">
      <data key="d0">320485</data>
    </edge>
    <edge source="TUR" target="ITA">
      <data key="d0">6207605</data>
    </edge>
    <edge source="TUR" target="JPN">
      <data key="d0">87821</data>
    </edge>
    <edge source="TUR" target="KAZ">
      <data key="d0">186422</data>
    </edge>
    <edge source="TUR" target="JOR">
      <data key="d0">37171</data>
    </edge>
    <edge source="TUR" target="KOR">
      <data key="d0">3904360</data>
    </edge>
    <edge source="TUR" target="LBN">
      <data key="d0">35178</data>
    </edge>
    <edge source="TUR" target="NLD">
      <data key="d0">571494</data>
    </edge>
    <edge source="TUR" target="NZL">
      <data key="d0">47395</data>
    </edge>
    <edge source="TUR" target="NOR">
      <data key="d0">50201</data>
    </edge>
    <edge source="TUR" target="PAK">
      <data key="d0">139715</data>
    </edge>
    <edge source="TUR" target="PHL">
      <data key="d0">37502</data>
    </edge>
    <edge source="TUR" target="POL">
      <data key="d0">113833</data>
    </edge>
    <edge source="TUR" target="PRT">
      <data key="d0">498753</data>
    </edge>
    <edge source="TUR" target="ROU">
      <data key="d0">414949</data>
    </edge>
    <edge source="TUR" target="RUS">
      <data key="d0">3954939</data>
    </edge>
    <edge source="TUR" target="SAU">
      <data key="d0">85075</data>
    </edge>
    <edge source="TUR" target="IND">
      <data key="d0">316240</data>
    </edge>
    <edge source="TUR" target="SVK">
      <data key="d0">131743</data>
    </edge>
    <edge source="TUR" target="VNM">
      <data key="d0">13758</data>
    </edge>
    <edge source="TUR" target="SVN">
      <data key="d0">327789</data>
    </edge>
    <edge source="TUR" target="ZAF">
      <data key="d0">63367</data>
    </edge>
    <edge source="TUR" target="ESP">
      <data key="d0">413668</data>
    </edge>
    <edge source="TUR" target="SWE">
      <data key="d0">32408</data>
    </edge>
    <edge source="TUR" target="CHE">
      <data key="d0">311003</data>
    </edge>
    <edge source="TUR" target="ARE">
      <data key="d0">53222</data>
    </edge>
    <edge source="TUR" target="TUN">
      <data key="d0">23900</data>
    </edge>
    <edge source="TUR" target="UKR">
      <data key="d0">64324</data>
    </edge>
    <edge source="TUR" target="MKD">
      <data key="d0">33148</data>
    </edge>
    <edge source="TUR" target="GBR">
      <data key="d0">796762</data>
    </edge>
    <edge source="TUR" target="USA">
      <data key="d0">2826310</data>
    </edge>
    <edge source="TUR" target="SRB">
      <data key="d0">51943</data>
    </edge>
    <edge source="SRB" target="AUT">
      <data key="d0">65000</data>
    </edge>
    <edge source="SRB" target="BGR">
      <data key="d0">219000</data>
    </edge>
    <edge source="SRB" target="CZE">
      <data key="d0">23000</data>
    </edge>
    <edge source="SRB" target="DEU">
      <data key="d0">114000</data>
    </edge>
    <edge source="SRB" target="GRC">
      <data key="d0">14000</data>
    </edge>
    <edge source="SRB" target="ITA">
      <data key="d0">6655000</data>
    </edge>
    <edge source="SRB" target="NLD">
      <data key="d0">19000</data>
    </edge>
    <edge source="SRB" target="RUS">
      <data key="d0">173000</data>
    </edge>
    <edge source="SRB" target="ESP">
      <data key="d0">1615000</data>
    </edge>
    <edge source="SRB" target="MKD">
      <data key="d0">42000</data>
    </edge>
    <edge source="DZA" target="FRA">
      <data key="d0">2411927</data>
    </edge>
    <edge source="DZA" target="ITA">
      <data key="d0">8396777</data>
    </edge>
    <edge source="DZA" target="KOR">
      <data key="d0">237571</data>
    </edge>
    <edge source="DZA" target="PAK">
      <data key="d0">115065</data>
    </edge>
    <edge source="DZA" target="PRT">
      <data key="d0">13131</data>
    </edge>
    <edge source="DZA" target="IND">
      <data key="d0">23308</data>
    </edge>
    <edge source="DZA" target="ESP">
      <data key="d0">525714</data>
    </edge>
    <edge source="DZA" target="TUN">
      <data key="d0">567909</data>
    </edge>
    <edge source="DZA" target="TUR">
      <data key="d0">285996</data>
    </edge>
    <edge source="FRA" target="DZA">
      <data key="d0">511818</data>
    </edge>
    <edge source="FRA" target="ARG">
      <data key="d0">869978</data>
    </edge>
    <edge source="FRA" target="AUS">
      <data key="d0">1520004</data>
    </edge>
    <edge source="FRA" target="AUT">
      <data key="d0">2168484</data>
    </edge>
    <edge source="FRA" target="BEL">
      <data key="d0">10024131</data>
    </edge>
    <edge source="FRA" target="BRA">
      <data key="d0">466030</data>
    </edge>
    <edge source="FRA" target="BGR">
      <data key="d0">2256550</data>
    </edge>
    <edge source="FRA" target="BLR">
      <data key="d0">232313</data>
    </edge>
    <edge source="FRA" target="CMR">
      <data key="d0">106184</data>
    </edge>
    <edge source="FRA" target="CAN">
      <data key="d0">1934346</data>
    </edge>
    <edge source="FRA" target="LKA">
      <data key="d0">91155</data>
    </edge>
    <edge source="FRA" target="CHL">
      <data key="d0">289899</data>
    </edge>
    <edge source="FRA" target="CHN">
      <data key="d0">9123253</data>
    </edge>
    <edge source="FRA" target="COL">
      <data key="d0">26827</data>
    </edge>
    <edge source="FRA" target="HRV">
      <data key="d0">150849</data>
    </edge>
    <edge source="FRA" target="CZE">
      <data key="d0">1550763</data>
    </edge>
    <edge source="FRA" target="DNK">
      <data key="d0">429511</data>
    </edge>
    <edge source="FRA" target="EST">
      <data key="d0">13343</data>
    </edge>
    <edge source="FRA" target="FIN">
      <data key="d0">256752</data>
    </edge>
    <edge source="FRA" target="DEU">
      <data key="d0">25197201</data>
    </edge>
    <edge source="FRA" target="GRC">
      <data key="d0">6737485</data>
    </edge>
    <edge source="FRA" target="HKG">
      <data key="d0">24385653</data>
    </edge>
    <edge source="FRA" target="HUN">
      <data key="d0">1764676</data>
    </edge>
    <edge source="FRA" target="IDN">
      <data key="d0">687808</data>
    </edge>
    <edge source="FRA" target="IRL">
      <data key="d0">115594</data>
    </edge>
    <edge source="FRA" target="ISR">
      <data key="d0">360688</data>
    </edge>
    <edge source="FRA" target="ITA">
      <data key="d0">85955075</data>
    </edge>
    <edge source="FRA" target="CIV">
      <data key="d0">45648</data>
    </edge>
    <edge source="FRA" target="JPN">
      <data key="d0">60622615</data>
    </edge>
    <edge source="FRA" target="KOR">
      <data key="d0">30794894</data>
    </edge>
    <edge source="FRA" target="LBN">
      <data key="d0">183294</data>
    </edge>
    <edge source="FRA" target="LVA">
      <data key="d0">25141</data>
    </edge>
    <edge source="FRA" target="LTU">
      <data key="d0">698904</data>
    </edge>
    <edge source="FRA" target="MDG">
      <data key="d0">594967</data>
    </edge>
    <edge source="FRA" target="MYS">
      <data key="d0">560977</data>
    </edge>
    <edge source="FRA" target="MUS">
      <data key="d0">2885367</data>
    </edge>
    <edge source="FRA" target="MEX">
      <data key="d0">1518880</data>
    </edge>
    <edge source="FRA" target="MAR">
      <data key="d0">27857980</data>
    </edge>
    <edge source="FRA" target="OMN">
      <data key="d0">85818</data>
    </edge>
    <edge source="FRA" target="NLD">
      <data key="d0">8905548</data>
    </edge>
    <edge source="FRA" target="NZL">
      <data key="d0">31743</data>
    </edge>
    <edge source="FRA" target="NOR">
      <data key="d0">92560</data>
    </edge>
    <edge source="FRA" target="PAK">
      <data key="d0">142562</data>
    </edge>
    <edge source="FRA" target="PHL">
      <data key="d0">1764817</data>
    </edge>
    <edge source="FRA" target="POL">
      <data key="d0">2230706</data>
    </edge>
    <edge source="FRA" target="PRT">
      <data key="d0">19793337</data>
    </edge>
    <edge source="FRA" target="ROU">
      <data key="d0">5158630</data>
    </edge>
    <edge source="FRA" target="RUS">
      <data key="d0">442574</data>
    </edge>
    <edge source="FRA" target="SAU">
      <data key="d0">178518</data>
    </edge>
    <edge source="FRA" target="SEN">
      <data key="d0">447209</data>
    </edge>
    <edge source="FRA" target="IND">
      <data key="d0">1229262</data>
    </edge>
    <edge source="FRA" target="SGP">
      <data key="d0">6680179</data>
    </edge>
    <edge source="FRA" target="SVK">
      <data key="d0">4640492</data>
    </edge>
    <edge source="FRA" target="VNM">
      <data key="d0">1954993</data>
    </edge>
    <edge source="FRA" target="SVN">
      <data key="d0">678678</data>
    </edge>
    <edge source="FRA" target="ZAF">
      <data key="d0">346783</data>
    </edge>
    <edge source="FRA" target="ESP">
      <data key="d0">25056746</data>
    </edge>
    <edge source="FRA" target="SWE">
      <data key="d0">661262</data>
    </edge>
    <edge source="FRA" target="CHE">
      <data key="d0">10091831</data>
    </edge>
    <edge source="FRA" target="THA">
      <data key="d0">1290079</data>
    </edge>
    <edge source="FRA" target="TGO">
      <data key="d0">27248</data>
    </edge>
    <edge source="FRA" target="ARE">
      <data key="d0">298748</data>
    </edge>
    <edge source="FRA" target="TUN">
      <data key="d0">44399784</data>
    </edge>
    <edge source="FRA" target="TUR">
      <data key="d0">3184114</data>
    </edge>
    <edge source="FRA" target="UKR">
      <data key="d0">22894</data>
    </edge>
    <edge source="FRA" target="MKD">
      <data key="d0">16995</data>
    </edge>
    <edge source="FRA" target="EGY">
      <data key="d0">29636</data>
    </edge>
    <edge source="FRA" target="GBR">
      <data key="d0">17646623</data>
    </edge>
    <edge source="FRA" target="USA">
      <data key="d0">53416292</data>
    </edge>
    <edge source="FRA" target="SRB">
      <data key="d0">118404</data>
    </edge>
    <edge source="KOR" target="ARG">
      <data key="d0">1194307</data>
    </edge>
    <edge source="KOR" target="AUS">
      <data key="d0">1742744</data>
    </edge>
    <edge source="KOR" target="AUT">
      <data key="d0">18391</data>
    </edge>
    <edge source="KOR" target="BEL">
      <data key="d0">74267</data>
    </edge>
    <edge source="KOR" target="BRA">
      <data key="d0">200314</data>
    </edge>
    <edge source="KOR" target="KHM">
      <data key="d0">310100</data>
    </edge>
    <edge source="KOR" target="CAN">
      <data key="d0">10556267</data>
    </edge>
    <edge source="KOR" target="LKA">
      <data key="d0">1406261</data>
    </edge>
    <edge source="KOR" target="CHL">
      <data key="d0">200164</data>
    </edge>
    <edge source="KOR" target="CHN">
      <data key="d0">760985266</data>
    </edge>
    <edge source="KOR" target="COL">
      <data key="d0">23211</data>
    </edge>
    <edge source="KOR" target="CZE">
      <data key="d0">250763</data>
    </edge>
    <edge source="KOR" target="DNK">
      <data key="d0">48248</data>
    </edge>
    <edge source="KOR" target="ECU">
      <data key="d0">47116</data>
    </edge>
    <edge source="KOR" target="FIN">
      <data key="d0">243204</data>
    </edge>
    <edge source="KOR" target="FRA">
      <data key="d0">560284</data>
    </edge>
    <edge source="KOR" target="DEU">
      <data key="d0">893786</data>
    </edge>
    <edge source="KOR" target="GRC">
      <data key="d0">816341</data>
    </edge>
    <edge source="KOR" target="HKG">
      <data key="d0">310277924</data>
    </edge>
    <edge source="KOR" target="HUN">
      <data key="d0">515273</data>
    </edge>
    <edge source="KOR" target="IDN">
      <data key="d0">128121988</data>
    </edge>
    <edge source="KOR" target="ISR">
      <data key="d0">254243</data>
    </edge>
    <edge source="KOR" target="ITA">
      <data key="d0">1146716</data>
    </edge>
    <edge source="KOR" target="CIV">
      <data key="d0">24773</data>
    </edge>
    <edge source="KOR" target="JPN">
      <data key="d0">14962918</data>
    </edge>
    <edge source="KOR" target="MYS">
      <data key="d0">693090</data>
    </edge>
    <edge source="KOR" target="MEX">
      <data key="d0">2021328</data>
    </edge>
    <edge source="KOR" target="NAM">
      <data key="d0">16798</data>
    </edge>
    <edge source="KOR" target="NLD">
      <data key="d0">193273</data>
    </edge>
    <edge source="KOR" target="NZL">
      <data key="d0">93167</data>
    </edge>
    <edge source="KOR" target="PAK">
      <data key="d0">206788</data>
    </edge>
    <edge source="KOR" target="PHL">
      <data key="d0">18892549</data>
    </edge>
    <edge source="KOR" target="POL">
      <data key="d0">20882</data>
    </edge>
    <edge source="KOR" target="PRT">
      <data key="d0">71672</data>
    </edge>
    <edge source="KOR" target="RUS">
      <data key="d0">5722315</data>
    </edge>
    <edge source="KOR" target="IND">
      <data key="d0">1951371</data>
    </edge>
    <edge source="KOR" target="SGP">
      <data key="d0">703010</data>
    </edge>
    <edge source="KOR" target="VNM">
      <data key="d0">68206639</data>
    </edge>
    <edge source="KOR" target="ZAF">
      <data key="d0">176117</data>
    </edge>
    <edge source="KOR" target="ESP">
      <data key="d0">1848203</data>
    </edge>
    <edge source="KOR" target="SWE">
      <data key="d0">90864</data>
    </edge>
    <edge source="KOR" target="CHE">
      <data key="d0">10438</data>
    </edge>
    <edge source="KOR" target="THA">
      <data key="d0">14946563</data>
    </edge>
    <edge source="KOR" target="ARE">
      <data key="d0">46221</data>
    </edge>
    <edge source="KOR" target="TUN">
      <data key="d0">103778</data>
    </edge>
    <edge source="KOR" target="TUR">
      <data key="d0">511964</data>
    </edge>
    <edge source="KOR" target="UKR">
      <data key="d0">89613</data>
    </edge>
    <edge source="KOR" target="GBR">
      <data key="d0">1151648</data>
    </edge>
    <edge source="KOR" target="USA">
      <data key="d0">9325052</data>
    </edge>
    <edge source="KOR" target="URY">
      <data key="d0">78141</data>
    </edge>
    <edge source="PAK" target="ARG">
      <data key="d0">262626</data>
    </edge>
    <edge source="PAK" target="AUS">
      <data key="d0">664128</data>
    </edge>
    <edge source="PAK" target="AUT">
      <data key="d0">2586929</data>
    </edge>
    <edge source="PAK" target="BEL">
      <data key="d0">716039</data>
    </edge>
    <edge source="PAK" target="BRA">
      <data key="d0">193084</data>
    </edge>
    <edge source="PAK" target="KHM">
      <data key="d0">124529</data>
    </edge>
    <edge source="PAK" target="CAN">
      <data key="d0">2743419</data>
    </edge>
    <edge source="PAK" target="LKA">
      <data key="d0">1303411</data>
    </edge>
    <edge source="PAK" target="CHL">
      <data key="d0">204623</data>
    </edge>
    <edge source="PAK" target="CHN">
      <data key="d0">16441172</data>
    </edge>
    <edge source="PAK" target="COL">
      <data key="d0">76537</data>
    </edge>
    <edge source="PAK" target="CZE">
      <data key="d0">282283</data>
    </edge>
    <edge source="PAK" target="BEN">
      <data key="d0">301420</data>
    </edge>
    <edge source="PAK" target="DNK">
      <data key="d0">360147</data>
    </edge>
    <edge source="PAK" target="EST">
      <data key="d0">10295</data>
    </edge>
    <edge source="PAK" target="FIN">
      <data key="d0">20616</data>
    </edge>
    <edge source="PAK" target="FRA">
      <data key="d0">10287595</data>
    </edge>
    <edge source="PAK" target="DEU">
      <data key="d0">21284296</data>
    </edge>
    <edge source="PAK" target="GRC">
      <data key="d0">459576</data>
    </edge>
    <edge source="PAK" target="HKG">
      <data key="d0">30879136</data>
    </edge>
    <edge source="PAK" target="HUN">
      <data key="d0">465178</data>
    </edge>
    <edge source="PAK" target="IDN">
      <data key="d0">1739121</data>
    </edge>
    <edge source="PAK" target="ITA">
      <data key="d0">31600098</data>
    </edge>
    <edge source="PAK" target="JPN">
      <data key="d0">8571789</data>
    </edge>
    <edge source="PAK" target="KAZ">
      <data key="d0">27136</data>
    </edge>
    <edge source="PAK" target="JOR">
      <data key="d0">39924</data>
    </edge>
    <edge source="PAK" target="KOR">
      <data key="d0">34873216</data>
    </edge>
    <edge source="PAK" target="LBN">
      <data key="d0">129754</data>
    </edge>
    <edge source="PAK" target="LTU">
      <data key="d0">82657</data>
    </edge>
    <edge source="PAK" target="MYS">
      <data key="d0">2396617</data>
    </edge>
    <edge source="PAK" target="MRT">
      <data key="d0">94457</data>
    </edge>
    <edge source="PAK" target="MUS">
      <data key="d0">20308</data>
    </edge>
    <edge source="PAK" target="MEX">
      <data key="d0">1646486</data>
    </edge>
    <edge source="PAK" target="MAR">
      <data key="d0">1093660</data>
    </edge>
    <edge source="PAK" target="OMN">
      <data key="d0">48612</data>
    </edge>
    <edge source="PAK" target="NLD">
      <data key="d0">1277434</data>
    </edge>
    <edge source="PAK" target="NZL">
      <data key="d0">206247</data>
    </edge>
    <edge source="PAK" target="NOR">
      <data key="d0">78874</data>
    </edge>
    <edge source="PAK" target="PRY">
      <data key="d0">12951</data>
    </edge>
    <edge source="PAK" target="PHL">
      <data key="d0">1038077</data>
    </edge>
    <edge source="PAK" target="POL">
      <data key="d0">449332</data>
    </edge>
    <edge source="PAK" target="PRT">
      <data key="d0">3479429</data>
    </edge>
    <edge source="PAK" target="ROU">
      <data key="d0">78802</data>
    </edge>
    <edge source="PAK" target="RUS">
      <data key="d0">115856</data>
    </edge>
    <edge source="PAK" target="SAU">
      <data key="d0">925495</data>
    </edge>
    <edge source="PAK" target="IND">
      <data key="d0">374706</data>
    </edge>
    <edge source="PAK" target="SGP">
      <data key="d0">2068425</data>
    </edge>
    <edge source="PAK" target="VNM">
      <data key="d0">719859</data>
    </edge>
    <edge source="PAK" target="ZAF">
      <data key="d0">3386785</data>
    </edge>
    <edge source="PAK" target="ESP">
      <data key="d0">8303227</data>
    </edge>
    <edge source="PAK" target="SWE">
      <data key="d0">439887</data>
    </edge>
    <edge source="PAK" target="CHE">
      <data key="d0">33483</data>
    </edge>
    <edge source="PAK" target="THA">
      <data key="d0">2514761</data>
    </edge>
    <edge source="PAK" target="ARE">
      <data key="d0">1386808</data>
    </edge>
    <edge source="PAK" target="TUN">
      <data key="d0">77486</data>
    </edge>
    <edge source="PAK" target="TUR">
      <data key="d0">3165588</data>
    </edge>
    <edge source="PAK" target="EGY">
      <data key="d0">13521</data>
    </edge>
    <edge source="PAK" target="GBR">
      <data key="d0">2767281</data>
    </edge>
    <edge source="PAK" target="USA">
      <data key="d0">6081228</data>
    </edge>
    <edge source="PAK" target="URY">
      <data key="d0">25109</data>
    </edge>
    <edge source="PAK" target="SRB">
      <data key="d0">132454</data>
    </edge>
    <edge source="PRT" target="AUS">
      <data key="d0">265061</data>
    </edge>
    <edge source="PRT" target="AUT">
      <data key="d0">1104212</data>
    </edge>
    <edge source="PRT" target="BEL">
      <data key="d0">1122954</data>
    </edge>
    <edge source="PRT" target="BRA">
      <data key="d0">393785</data>
    </edge>
    <edge source="PRT" target="BGR">
      <data key="d0">74294</data>
    </edge>
    <edge source="PRT" target="CAN">
      <data key="d0">1098035</data>
    </edge>
    <edge source="PRT" target="CHN">
      <data key="d0">53431</data>
    </edge>
    <edge source="PRT" target="CRI">
      <data key="d0">16356</data>
    </edge>
    <edge source="PRT" target="HRV">
      <data key="d0">79524</data>
    </edge>
    <edge source="PRT" target="DNK">
      <data key="d0">17244</data>
    </edge>
    <edge source="PRT" target="FIN">
      <data key="d0">37761</data>
    </edge>
    <edge source="PRT" target="FRA">
      <data key="d0">5338309</data>
    </edge>
    <edge source="PRT" target="DEU">
      <data key="d0">6753889</data>
    </edge>
    <edge source="PRT" target="GRC">
      <data key="d0">11926</data>
    </edge>
    <edge source="PRT" target="HKG">
      <data key="d0">3397825</data>
    </edge>
    <edge source="PRT" target="HUN">
      <data key="d0">1135793</data>
    </edge>
    <edge source="PRT" target="IDN">
      <data key="d0">171895</data>
    </edge>
    <edge source="PRT" target="IRL">
      <data key="d0">184896</data>
    </edge>
    <edge source="PRT" target="ITA">
      <data key="d0">4238584</data>
    </edge>
    <edge source="PRT" target="JPN">
      <data key="d0">72830</data>
    </edge>
    <edge source="PRT" target="KOR">
      <data key="d0">1120094</data>
    </edge>
    <edge source="PRT" target="MYS">
      <data key="d0">78797</data>
    </edge>
    <edge source="PRT" target="MRT">
      <data key="d0">11393</data>
    </edge>
    <edge source="PRT" target="MUS">
      <data key="d0">16566</data>
    </edge>
    <edge source="PRT" target="MEX">
      <data key="d0">386911</data>
    </edge>
    <edge source="PRT" target="MAR">
      <data key="d0">49881</data>
    </edge>
    <edge source="PRT" target="MOZ">
      <data key="d0">169876</data>
    </edge>
    <edge source="PRT" target="NLD">
      <data key="d0">915413</data>
    </edge>
    <edge source="PRT" target="NZL">
      <data key="d0">69014</data>
    </edge>
    <edge source="PRT" target="NOR">
      <data key="d0">18141</data>
    </edge>
    <edge source="PRT" target="PHL">
      <data key="d0">71392</data>
    </edge>
    <edge source="PRT" target="POL">
      <data key="d0">592781</data>
    </edge>
    <edge source="PRT" target="ROU">
      <data key="d0">488423</data>
    </edge>
    <edge source="PRT" target="RUS">
      <data key="d0">105264</data>
    </edge>
    <edge source="PRT" target="IND">
      <data key="d0">6176945</data>
    </edge>
    <edge source="PRT" target="SVK">
      <data key="d0">1677036</data>
    </edge>
    <edge source="PRT" target="VNM">
      <data key="d0">50310</data>
    </edge>
    <edge source="PRT" target="ZAF">
      <data key="d0">279318</data>
    </edge>
    <edge source="PRT" target="ESP">
      <data key="d0">18503386</data>
    </edge>
    <edge source="PRT" target="SWE">
      <data key="d0">46860</data>
    </edge>
    <edge source="PRT" target="CHE">
      <data key="d0">285448</data>
    </edge>
    <edge source="PRT" target="THA">
      <data key="d0">250917</data>
    </edge>
    <edge source="PRT" target="ARE">
      <data key="d0">319406</data>
    </edge>
    <edge source="PRT" target="TUN">
      <data key="d0">54600</data>
    </edge>
    <edge source="PRT" target="TUR">
      <data key="d0">359937</data>
    </edge>
    <edge source="PRT" target="GBR">
      <data key="d0">5113673</data>
    </edge>
    <edge source="PRT" target="USA">
      <data key="d0">867810</data>
    </edge>
    <edge source="IND" target="DZA">
      <data key="d0">86559</data>
    </edge>
    <edge source="IND" target="AZE">
      <data key="d0">15381</data>
    </edge>
    <edge source="IND" target="ARG">
      <data key="d0">164879</data>
    </edge>
    <edge source="IND" target="AUS">
      <data key="d0">8572353</data>
    </edge>
    <edge source="IND" target="AUT">
      <data key="d0">4654256</data>
    </edge>
    <edge source="IND" target="BEL">
      <data key="d0">4893416</data>
    </edge>
    <edge source="IND" target="BRA">
      <data key="d0">3908268</data>
    </edge>
    <edge source="IND" target="KHM">
      <data key="d0">57593</data>
    </edge>
    <edge source="IND" target="CAN">
      <data key="d0">1937545</data>
    </edge>
    <edge source="IND" target="LKA">
      <data key="d0">1234584</data>
    </edge>
    <edge source="IND" target="CHL">
      <data key="d0">1894915</data>
    </edge>
    <edge source="IND" target="CHN">
      <data key="d0">7780616</data>
    </edge>
    <edge source="IND" target="HRV">
      <data key="d0">18070</data>
    </edge>
    <edge source="IND" target="CZE">
      <data key="d0">505760</data>
    </edge>
    <edge source="IND" target="DNK">
      <data key="d0">3201641</data>
    </edge>
    <edge source="IND" target="ETH">
      <data key="d0">30821</data>
    </edge>
    <edge source="IND" target="EST">
      <data key="d0">34953</data>
    </edge>
    <edge source="IND" target="FIN">
      <data key="d0">687836</data>
    </edge>
    <edge source="IND" target="FRA">
      <data key="d0">30134714</data>
    </edge>
    <edge source="IND" target="GEO">
      <data key="d0">47064</data>
    </edge>
    <edge source="IND" target="DEU">
      <data key="d0">56289102</data>
    </edge>
    <edge source="IND" target="GHA">
      <data key="d0">95913</data>
    </edge>
    <edge source="IND" target="GRC">
      <data key="d0">834046</data>
    </edge>
    <edge source="IND" target="HKG">
      <data key="d0">77930491</data>
    </edge>
    <edge source="IND" target="HUN">
      <data key="d0">1567694</data>
    </edge>
    <edge source="IND" target="IDN">
      <data key="d0">2712456</data>
    </edge>
    <edge source="IND" target="IRL">
      <data key="d0">610324</data>
    </edge>
    <edge source="IND" target="ISR">
      <data key="d0">821448</data>
    </edge>
    <edge source="IND" target="ITA">
      <data key="d0">86302908</data>
    </edge>
    <edge source="IND" target="JPN">
      <data key="d0">5039313</data>
    </edge>
    <edge source="IND" target="KAZ">
      <data key="d0">74388</data>
    </edge>
    <edge source="IND" target="JOR">
      <data key="d0">42008</data>
    </edge>
    <edge source="IND" target="KOR">
      <data key="d0">12762757</data>
    </edge>
    <edge source="IND" target="KGZ">
      <data key="d0">29496</data>
    </edge>
    <edge source="IND" target="LBN">
      <data key="d0">25026</data>
    </edge>
    <edge source="IND" target="LVA">
      <data key="d0">118119</data>
    </edge>
    <edge source="IND" target="LTU">
      <data key="d0">24895</data>
    </edge>
    <edge source="IND" target="MDG">
      <data key="d0">24963</data>
    </edge>
    <edge source="IND" target="MYS">
      <data key="d0">3493301</data>
    </edge>
    <edge source="IND" target="MUS">
      <data key="d0">199981</data>
    </edge>
    <edge source="IND" target="MEX">
      <data key="d0">3082443</data>
    </edge>
    <edge source="IND" target="MAR">
      <data key="d0">145857</data>
    </edge>
    <edge source="IND" target="MOZ">
      <data key="d0">111878</data>
    </edge>
    <edge source="IND" target="OMN">
      <data key="d0">236918</data>
    </edge>
    <edge source="IND" target="NLD">
      <data key="d0">11700870</data>
    </edge>
    <edge source="IND" target="NZL">
      <data key="d0">752908</data>
    </edge>
    <edge source="IND" target="NOR">
      <data key="d0">1033222</data>
    </edge>
    <edge source="IND" target="PAK">
      <data key="d0">19404</data>
    </edge>
    <edge source="IND" target="PHL">
      <data key="d0">1529148</data>
    </edge>
    <edge source="IND" target="POL">
      <data key="d0">148926</data>
    </edge>
    <edge source="IND" target="PRT">
      <data key="d0">13912424</data>
    </edge>
    <edge source="IND" target="ROU">
      <data key="d0">168758</data>
    </edge>
    <edge source="IND" target="RUS">
      <data key="d0">2066707</data>
    </edge>
    <edge source="IND" target="SAU">
      <data key="d0">898891</data>
    </edge>
    <edge source="IND" target="SGP">
      <data key="d0">4130411</data>
    </edge>
    <edge source="IND" target="SVK">
      <data key="d0">89626</data>
    </edge>
    <edge source="IND" target="VNM">
      <data key="d0">2157291</data>
    </edge>
    <edge source="IND" target="SVN">
      <data key="d0">74148</data>
    </edge>
    <edge source="IND" target="ZAF">
      <data key="d0">14868444</data>
    </edge>
    <edge source="IND" target="ESP">
      <data key="d0">38553964</data>
    </edge>
    <edge source="IND" target="SWE">
      <data key="d0">3427705</data>
    </edge>
    <edge source="IND" target="CHE">
      <data key="d0">1180417</data>
    </edge>
    <edge source="IND" target="THA">
      <data key="d0">3860267</data>
    </edge>
    <edge source="IND" target="ARE">
      <data key="d0">3042211</data>
    </edge>
    <edge source="IND" target="TUN">
      <data key="d0">5892710</data>
    </edge>
    <edge source="IND" target="TUR">
      <data key="d0">2554857</data>
    </edge>
    <edge source="IND" target="UKR">
      <data key="d0">12848</data>
    </edge>
    <edge source="IND" target="EGY">
      <data key="d0">11670</data>
    </edge>
    <edge source="IND" target="GBR">
      <data key="d0">18373634</data>
    </edge>
    <edge source="IND" target="TZA">
      <data key="d0">71166</data>
    </edge>
    <edge source="IND" target="USA">
      <data key="d0">38349752</data>
    </edge>
    <edge source="IND" target="URY">
      <data key="d0">617532</data>
    </edge>
    <edge source="ESP" target="DZA">
      <data key="d0">958313</data>
    </edge>
    <edge source="ESP" target="ARG">
      <data key="d0">1457616</data>
    </edge>
    <edge source="ESP" target="AUS">
      <data key="d0">338464</data>
    </edge>
    <edge source="ESP" target="AUT">
      <data key="d0">2011538</data>
    </edge>
    <edge source="ESP" target="BEL">
      <data key="d0">2950341</data>
    </edge>
    <edge source="ESP" target="BRA">
      <data key="d0">2207704</data>
    </edge>
    <edge source="ESP" target="BGR">
      <data key="d0">403386</data>
    </edge>
    <edge source="ESP" target="KHM">
      <data key="d0">43913</data>
    </edge>
    <edge source="ESP" target="CMR">
      <data key="d0">30600</data>
    </edge>
    <edge source="ESP" target="CAN">
      <data key="d0">11329499</data>
    </edge>
    <edge source="ESP" target="CHL">
      <data key="d0">1020633</data>
    </edge>
    <edge source="ESP" target="CHN">
      <data key="d0">12007791</data>
    </edge>
    <edge source="ESP" target="COL">
      <data key="d0">148100</data>
    </edge>
    <edge source="ESP" target="CRI">
      <data key="d0">1433329</data>
    </edge>
    <edge source="ESP" target="HRV">
      <data key="d0">14410</data>
    </edge>
    <edge source="ESP" target="CZE">
      <data key="d0">3693593</data>
    </edge>
    <edge source="ESP" target="DNK">
      <data key="d0">1699393</data>
    </edge>
    <edge source="ESP" target="ECU">
      <data key="d0">477839</data>
    </edge>
    <edge source="ESP" target="SLV">
      <data key="d0">23060</data>
    </edge>
    <edge source="ESP" target="EST">
      <data key="d0">91248</data>
    </edge>
    <edge source="ESP" target="FIN">
      <data key="d0">1186088</data>
    </edge>
    <edge source="ESP" target="FRA">
      <data key="d0">66427468</data>
    </edge>
    <edge source="ESP" target="DEU">
      <data key="d0">28203740</data>
    </edge>
    <edge source="ESP" target="GHA">
      <data key="d0">36761</data>
    </edge>
    <edge source="ESP" target="GRC">
      <data key="d0">6076208</data>
    </edge>
    <edge source="ESP" target="GTM">
      <data key="d0">575149</data>
    </edge>
    <edge source="ESP" target="HKG">
      <data key="d0">27737206</data>
    </edge>
    <edge source="ESP" target="HUN">
      <data key="d0">4424101</data>
    </edge>
    <edge source="ESP" target="IDN">
      <data key="d0">91205</data>
    </edge>
    <edge source="ESP" target="IRL">
      <data key="d0">485457</data>
    </edge>
    <edge source="ESP" target="ISR">
      <data key="d0">209158</data>
    </edge>
    <edge source="ESP" target="ITA">
      <data key="d0">97432614</data>
    </edge>
    <edge source="ESP" target="CIV">
      <data key="d0">20530</data>
    </edge>
    <edge source="ESP" target="JPN">
      <data key="d0">16197410</data>
    </edge>
    <edge source="ESP" target="KOR">
      <data key="d0">33140818</data>
    </edge>
    <edge source="ESP" target="LBN">
      <data key="d0">190513</data>
    </edge>
    <edge source="ESP" target="LVA">
      <data key="d0">77746</data>
    </edge>
    <edge source="ESP" target="LTU">
      <data key="d0">110218</data>
    </edge>
    <edge source="ESP" target="MYS">
      <data key="d0">39440</data>
    </edge>
    <edge source="ESP" target="MUS">
      <data key="d0">26178</data>
    </edge>
    <edge source="ESP" target="MEX">
      <data key="d0">6206040</data>
    </edge>
    <edge source="ESP" target="MAR">
      <data key="d0">6160857</data>
    </edge>
    <edge source="ESP" target="NLD">
      <data key="d0">1502300</data>
    </edge>
    <edge source="ESP" target="NZL">
      <data key="d0">241051</data>
    </edge>
    <edge source="ESP" target="NOR">
      <data key="d0">203424</data>
    </edge>
    <edge source="ESP" target="PAK">
      <data key="d0">164684</data>
    </edge>
    <edge source="ESP" target="PAN">
      <data key="d0">10842</data>
    </edge>
    <edge source="ESP" target="PRY">
      <data key="d0">14857</data>
    </edge>
    <edge source="ESP" target="PER">
      <data key="d0">21304</data>
    </edge>
    <edge source="ESP" target="PHL">
      <data key="d0">769756</data>
    </edge>
    <edge source="ESP" target="POL">
      <data key="d0">2413521</data>
    </edge>
    <edge source="ESP" target="PRT">
      <data key="d0">71327635</data>
    </edge>
    <edge source="ESP" target="ROU">
      <data key="d0">1728597</data>
    </edge>
    <edge source="ESP" target="RUS">
      <data key="d0">3745556</data>
    </edge>
    <edge source="ESP" target="SAU">
      <data key="d0">21269</data>
    </edge>
    <edge source="ESP" target="IND">
      <data key="d0">8894482</data>
    </edge>
    <edge source="ESP" target="SGP">
      <data key="d0">40452</data>
    </edge>
    <edge source="ESP" target="SVK">
      <data key="d0">133146</data>
    </edge>
    <edge source="ESP" target="VNM">
      <data key="d0">315646</data>
    </edge>
    <edge source="ESP" target="SVN">
      <data key="d0">1231272</data>
    </edge>
    <edge source="ESP" target="ZAF">
      <data key="d0">121694</data>
    </edge>
    <edge source="ESP" target="SWE">
      <data key="d0">1407376</data>
    </edge>
    <edge source="ESP" target="CHE">
      <data key="d0">4323702</data>
    </edge>
    <edge source="ESP" target="THA">
      <data key="d0">1161105</data>
    </edge>
    <edge source="ESP" target="ARE">
      <data key="d0">53982</data>
    </edge>
    <edge source="ESP" target="TUN">
      <data key="d0">524160</data>
    </edge>
    <edge source="ESP" target="TUR">
      <data key="d0">37304401</data>
    </edge>
    <edge source="ESP" target="UKR">
      <data key="d0">661299</data>
    </edge>
    <edge source="ESP" target="EGY">
      <data key="d0">33842</data>
    </edge>
    <edge source="ESP" target="GBR">
      <data key="d0">11759907</data>
    </edge>
    <edge source="ESP" target="USA">
      <data key="d0">32419728</data>
    </edge>
    <edge source="ESP" target="URY">
      <data key="d0">194614</data>
    </edge>
    <edge source="TUN" target="DZA">
      <data key="d0">22205</data>
    </edge>
    <edge source="TUN" target="BEL">
      <data key="d0">2662750</data>
    </edge>
    <edge source="TUN" target="CMR">
      <data key="d0">46159</data>
    </edge>
    <edge source="TUN" target="CHN">
      <data key="d0">94578</data>
    </edge>
    <edge source="TUN" target="FRA">
      <data key="d0">2230128</data>
    </edge>
    <edge source="TUN" target="DEU">
      <data key="d0">875691</data>
    </edge>
    <edge source="TUN" target="HKG">
      <data key="d0">587509</data>
    </edge>
    <edge source="TUN" target="ITA">
      <data key="d0">10672893</data>
    </edge>
    <edge source="TUN" target="JPN">
      <data key="d0">1514167</data>
    </edge>
    <edge source="TUN" target="JOR">
      <data key="d0">9167125</data>
    </edge>
    <edge source="TUN" target="KOR">
      <data key="d0">3122015</data>
    </edge>
    <edge source="TUN" target="PRT">
      <data key="d0">117457</data>
    </edge>
    <edge source="TUN" target="IND">
      <data key="d0">1126829</data>
    </edge>
    <edge source="TUN" target="ESP">
      <data key="d0">921808</data>
    </edge>
    <edge source="TUN" target="TUR">
      <data key="d0">3789666</data>
    </edge>
    <edge source="TUN" target="URY">
      <data key="d0">20339</data>
    </edge>
    <edge source="AZE" target="ITA">
      <data key="d0">25800</data>
    </edge>
    <edge source="ARG" target="AUS">
      <data key="d0">21850683</data>
    </edge>
    <edge source="ARG" target="AUT">
      <data key="d0">1206491</data>
    </edge>
    <edge source="ARG" target="BEL">
      <data key="d0">689716</data>
    </edge>
    <edge source="ARG" target="BOL">
      <data key="d0">18761</data>
    </edge>
    <edge source="ARG" target="BRA">
      <data key="d0">93155410</data>
    </edge>
    <edge source="ARG" target="KHM">
      <data key="d0">134834</data>
    </edge>
    <edge source="ARG" target="CAN">
      <data key="d0">19929935</data>
    </edge>
    <edge source="ARG" target="CHL">
      <data key="d0">6185909</data>
    </edge>
    <edge source="ARG" target="CHN">
      <data key="d0">72768006</data>
    </edge>
    <edge source="ARG" target="COL">
      <data key="d0">425281</data>
    </edge>
    <edge source="ARG" target="CZE">
      <data key="d0">29197</data>
    </edge>
    <edge source="ARG" target="DNK">
      <data key="d0">196096</data>
    </edge>
    <edge source="ARG" target="ECU">
      <data key="d0">25656</data>
    </edge>
    <edge source="ARG" target="SLV">
      <data key="d0">75306</data>
    </edge>
    <edge source="ARG" target="FIN">
      <data key="d0">395552</data>
    </edge>
    <edge source="ARG" target="FRA">
      <data key="d0">1528542</data>
    </edge>
    <edge source="ARG" target="DEU">
      <data key="d0">13041896</data>
    </edge>
    <edge source="ARG" target="GRC">
      <data key="d0">1580684</data>
    </edge>
    <edge source="ARG" target="GTM">
      <data key="d0">540222</data>
    </edge>
    <edge source="ARG" target="HND">
      <data key="d0">10645</data>
    </edge>
    <edge source="ARG" target="HKG">
      <data key="d0">28310542</data>
    </edge>
    <edge source="ARG" target="HUN">
      <data key="d0">11275</data>
    </edge>
    <edge source="ARG" target="IDN">
      <data key="d0">2137009</data>
    </edge>
    <edge source="ARG" target="IRL">
      <data key="d0">10980</data>
    </edge>
    <edge source="ARG" target="ISR">
      <data key="d0">1114634</data>
    </edge>
    <edge source="ARG" target="ITA">
      <data key="d0">73475951</data>
    </edge>
    <edge source="ARG" target="JPN">
      <data key="d0">1482949</data>
    </edge>
    <edge source="ARG" target="KOR">
      <data key="d0">1250482</data>
    </edge>
    <edge source="ARG" target="MYS">
      <data key="d0">41030393</data>
    </edge>
    <edge source="ARG" target="MEX">
      <data key="d0">15667511</data>
    </edge>
    <edge source="ARG" target="NLD">
      <data key="d0">3840255</data>
    </edge>
    <edge source="ARG" target="NZL">
      <data key="d0">144843</data>
    </edge>
    <edge source="ARG" target="NOR">
      <data key="d0">8202294</data>
    </edge>
    <edge source="ARG" target="PAN">
      <data key="d0">28500</data>
    </edge>
    <edge source="ARG" target="PRY">
      <data key="d0">98042</data>
    </edge>
    <edge source="ARG" target="PER">
      <data key="d0">214832</data>
    </edge>
    <edge source="ARG" target="PHL">
      <data key="d0">297357</data>
    </edge>
    <edge source="ARG" target="PRT">
      <data key="d0">268949</data>
    </edge>
    <edge source="ARG" target="ROU">
      <data key="d0">60819</data>
    </edge>
    <edge source="ARG" target="RUS">
      <data key="d0">69871</data>
    </edge>
    <edge source="ARG" target="IND">
      <data key="d0">11050020</data>
    </edge>
    <edge source="ARG" target="SGP">
      <data key="d0">5533991</data>
    </edge>
    <edge source="ARG" target="VNM">
      <data key="d0">3257752</data>
    </edge>
    <edge source="ARG" target="ZAF">
      <data key="d0">1894678</data>
    </edge>
    <edge source="ARG" target="ESP">
      <data key="d0">14302503</data>
    </edge>
    <edge source="ARG" target="SWE">
      <data key="d0">495009</data>
    </edge>
    <edge source="ARG" target="CHE">
      <data key="d0">1497974</data>
    </edge>
    <edge source="ARG" target="THA">
      <data key="d0">5364763</data>
    </edge>
    <edge source="ARG" target="ARE">
      <data key="d0">468433</data>
    </edge>
    <edge source="ARG" target="TUR">
      <data key="d0">1605659</data>
    </edge>
    <edge source="ARG" target="GBR">
      <data key="d0">11288993</data>
    </edge>
    <edge source="ARG" target="USA">
      <data key="d0">323285717</data>
    </edge>
    <edge source="ARG" target="URY">
      <data key="d0">47247231</data>
    </edge>
    <edge source="AUS" target="ARG">
      <data key="d0">78284</data>
    </edge>
    <edge source="AUS" target="AUT">
      <data key="d0">11515588</data>
    </edge>
    <edge source="AUS" target="BEL">
      <data key="d0">389695</data>
    </edge>
    <edge source="AUS" target="BRA">
      <data key="d0">3176882</data>
    </edge>
    <edge source="AUS" target="BGR">
      <data key="d0">45083</data>
    </edge>
    <edge source="AUS" target="CAN">
      <data key="d0">529137</data>
    </edge>
    <edge source="AUS" target="CHN">
      <data key="d0">12423201</data>
    </edge>
    <edge source="AUS" target="CZE">
      <data key="d0">73644</data>
    </edge>
    <edge source="AUS" target="DNK">
      <data key="d0">23500</data>
    </edge>
    <edge source="AUS" target="FIN">
      <data key="d0">42213</data>
    </edge>
    <edge source="AUS" target="FRA">
      <data key="d0">695659</data>
    </edge>
    <edge source="AUS" target="DEU">
      <data key="d0">2309819</data>
    </edge>
    <edge source="AUS" target="GRC">
      <data key="d0">19885</data>
    </edge>
    <edge source="AUS" target="HKG">
      <data key="d0">10036212</data>
    </edge>
    <edge source="AUS" target="IDN">
      <data key="d0">5812231</data>
    </edge>
    <edge source="AUS" target="ITA">
      <data key="d0">16110593</data>
    </edge>
    <edge source="AUS" target="JPN">
      <data key="d0">3497651</data>
    </edge>
    <edge source="AUS" target="KOR">
      <data key="d0">945404</data>
    </edge>
    <edge source="AUS" target="MYS">
      <data key="d0">298831</data>
    </edge>
    <edge source="AUS" target="MUS">
      <data key="d0">14208</data>
    </edge>
    <edge source="AUS" target="NAM">
      <data key="d0">68438</data>
    </edge>
    <edge source="AUS" target="NLD">
      <data key="d0">10519</data>
    </edge>
    <edge source="AUS" target="NZL">
      <data key="d0">3594670</data>
    </edge>
    <edge source="AUS" target="NOR">
      <data key="d0">59118</data>
    </edge>
    <edge source="AUS" target="PAK">
      <data key="d0">204445</data>
    </edge>
    <edge source="AUS" target="PHL">
      <data key="d0">150838</data>
    </edge>
    <edge source="AUS" target="IND">
      <data key="d0">2520901</data>
    </edge>
    <edge source="AUS" target="SGP">
      <data key="d0">6097677</data>
    </edge>
    <edge source="AUS" target="VNM">
      <data key="d0">290753</data>
    </edge>
    <edge source="AUS" target="ZAF">
      <data key="d0">12078103</data>
    </edge>
    <edge source="AUS" target="ESP">
      <data key="d0">20395</data>
    </edge>
    <edge source="AUS" target="SWE">
      <data key="d0">776616</data>
    </edge>
    <edge source="AUS" target="THA">
      <data key="d0">11880493</data>
    </edge>
    <edge source="AUS" target="ARE">
      <data key="d0">53820</data>
    </edge>
    <edge source="AUS" target="GBR">
      <data key="d0">35283</data>
    </edge>
    <edge source="AUS" target="TZA">
      <data key="d0">17470</data>
    </edge>
    <edge source="AUS" target="USA">
      <data key="d0">52630424</data>
    </edge>
    <edge source="AUT" target="ARG">
      <data key="d0">204749</data>
    </edge>
    <edge source="AUT" target="AUS">
      <data key="d0">2293595</data>
    </edge>
    <edge source="AUT" target="BEL">
      <data key="d0">2900550</data>
    </edge>
    <edge source="AUT" target="BRA">
      <data key="d0">137905</data>
    </edge>
    <edge source="AUT" target="CAN">
      <data key="d0">65707</data>
    </edge>
    <edge source="AUT" target="CHN">
      <data key="d0">13084760</data>
    </edge>
    <edge source="AUT" target="HRV">
      <data key="d0">18792653</data>
    </edge>
    <edge source="AUT" target="CZE">
      <data key="d0">29955511</data>
    </edge>
    <edge source="AUT" target="DNK">
      <data key="d0">502104</data>
    </edge>
    <edge source="AUT" target="FIN">
      <data key="d0">36467</data>
    </edge>
    <edge source="AUT" target="FRA">
      <data key="d0">11756365</data>
    </edge>
    <edge source="AUT" target="DEU">
      <data key="d0">120031613</data>
    </edge>
    <edge source="AUT" target="GRC">
      <data key="d0">553225</data>
    </edge>
    <edge source="AUT" target="HKG">
      <data key="d0">7382622</data>
    </edge>
    <edge source="AUT" target="HUN">
      <data key="d0">33529527</data>
    </edge>
    <edge source="AUT" target="ITA">
      <data key="d0">19308474</data>
    </edge>
    <edge source="AUT" target="JPN">
      <data key="d0">291266</data>
    </edge>
    <edge source="AUT" target="KOR">
      <data key="d0">91669</data>
    </edge>
    <edge source="AUT" target="MYS">
      <data key="d0">20876</data>
    </edge>
    <edge source="AUT" target="MEX">
      <data key="d0">155837</data>
    </edge>
    <edge source="AUT" target="NLD">
      <data key="d0">6819561</data>
    </edge>
    <edge source="AUT" target="PHL">
      <data key="d0">17932</data>
    </edge>
    <edge source="AUT" target="POL">
      <data key="d0">2028425</data>
    </edge>
    <edge source="AUT" target="PRT">
      <data key="d0">2491453</data>
    </edge>
    <edge source="AUT" target="ROU">
      <data key="d0">4437175</data>
    </edge>
    <edge source="AUT" target="RUS">
      <data key="d0">170089</data>
    </edge>
    <edge source="AUT" target="SAU">
      <data key="d0">13315</data>
    </edge>
    <edge source="AUT" target="IND">
      <data key="d0">1213843</data>
    </edge>
    <edge source="AUT" target="SGP">
      <data key="d0">1208892</data>
    </edge>
    <edge source="AUT" target="SVK">
      <data key="d0">8941930</data>
    </edge>
    <edge source="AUT" target="VNM">
      <data key="d0">104382</data>
    </edge>
    <edge source="AUT" target="SVN">
      <data key="d0">40496160</data>
    </edge>
    <edge source="AUT" target="ZAF">
      <data key="d0">215321</data>
    </edge>
    <edge source="AUT" target="ESP">
      <data key="d0">3078468</data>
    </edge>
    <edge source="AUT" target="SWE">
      <data key="d0">42890</data>
    </edge>
    <edge source="AUT" target="CHE">
      <data key="d0">1663288</data>
    </edge>
    <edge source="AUT" target="THA">
      <data key="d0">21345</data>
    </edge>
    <edge source="AUT" target="TUR">
      <data key="d0">87186</data>
    </edge>
    <edge source="AUT" target="MKD">
      <data key="d0">57745</data>
    </edge>
    <edge source="AUT" target="EGY">
      <data key="d0">152558</data>
    </edge>
    <edge source="AUT" target="GBR">
      <data key="d0">809162</data>
    </edge>
    <edge source="AUT" target="USA">
      <data key="d0">6613875</data>
    </edge>
    <edge source="AUT" target="SRB">
      <data key="d0">10237</data>
    </edge>
    <edge source="BEL" target="ARG">
      <data key="d0">80398</data>
    </edge>
    <edge source="BEL" target="AUS">
      <data key="d0">55752</data>
    </edge>
    <edge source="BEL" target="AUT">
      <data key="d0">527964</data>
    </edge>
    <edge source="BEL" target="CAN">
      <data key="d0">1037297</data>
    </edge>
    <edge source="BEL" target="CHN">
      <data key="d0">40451</data>
    </edge>
    <edge source="BEL" target="HRV">
      <data key="d0">13020</data>
    </edge>
    <edge source="BEL" target="CZE">
      <data key="d0">102553</data>
    </edge>
    <edge source="BEL" target="DNK">
      <data key="d0">381172</data>
    </edge>
    <edge source="BEL" target="FIN">
      <data key="d0">85106</data>
    </edge>
    <edge source="BEL" target="FRA">
      <data key="d0">24105209</data>
    </edge>
    <edge source="BEL" target="DEU">
      <data key="d0">15330242</data>
    </edge>
    <edge source="BEL" target="GRC">
      <data key="d0">356656</data>
    </edge>
    <edge source="BEL" target="HKG">
      <data key="d0">2102193</data>
    </edge>
    <edge source="BEL" target="HUN">
      <data key="d0">1609373</data>
    </edge>
    <edge source="BEL" target="IDN">
      <data key="d0">51212</data>
    </edge>
    <edge source="BEL" target="IRL">
      <data key="d0">373019</data>
    </edge>
    <edge source="BEL" target="ISR">
      <data key="d0">84397</data>
    </edge>
    <edge source="BEL" target="ITA">
      <data key="d0">6531804</data>
    </edge>
    <edge source="BEL" target="JPN">
      <data key="d0">1588190</data>
    </edge>
    <edge source="BEL" target="KOR">
      <data key="d0">147019</data>
    </edge>
    <edge source="BEL" target="LBN">
      <data key="d0">90965</data>
    </edge>
    <edge source="BEL" target="MEX">
      <data key="d0">12172</data>
    </edge>
    <edge source="BEL" target="MAR">
      <data key="d0">152243</data>
    </edge>
    <edge source="BEL" target="NLD">
      <data key="d0">7367421</data>
    </edge>
    <edge source="BEL" target="NZL">
      <data key="d0">75802</data>
    </edge>
    <edge source="BEL" target="NOR">
      <data key="d0">206464</data>
    </edge>
    <edge source="BEL" target="POL">
      <data key="d0">12855559</data>
    </edge>
    <edge source="BEL" target="PRT">
      <data key="d0">2067232</data>
    </edge>
    <edge source="BEL" target="ROU">
      <data key="d0">40667</data>
    </edge>
    <edge source="BEL" target="RUS">
      <data key="d0">977946</data>
    </edge>
    <edge source="BEL" target="IND">
      <data key="d0">279595</data>
    </edge>
    <edge source="BEL" target="SVK">
      <data key="d0">6324591</data>
    </edge>
    <edge source="BEL" target="SVN">
      <data key="d0">83453</data>
    </edge>
    <edge source="BEL" target="ZAF">
      <data key="d0">149669</data>
    </edge>
    <edge source="BEL" target="ESP">
      <data key="d0">1152700</data>
    </edge>
    <edge source="BEL" target="SWE">
      <data key="d0">240660</data>
    </edge>
    <edge source="BEL" target="CHE">
      <data key="d0">193921</data>
    </edge>
    <edge source="BEL" target="THA">
      <data key="d0">263443</data>
    </edge>
    <edge source="BEL" target="TUN">
      <data key="d0">2960076</data>
    </edge>
    <edge source="BEL" target="TUR">
      <data key="d0">1797378</data>
    </edge>
    <edge source="BEL" target="GBR">
      <data key="d0">5270735</data>
    </edge>
    <edge source="BEL" target="USA">
      <data key="d0">3439882</data>
    </edge>
    <edge source="BEL" target="SRB">
      <data key="d0">22417</data>
    </edge>
    <edge source="BOL" target="ARG">
      <data key="d0">20153</data>
    </edge>
    <edge source="BOL" target="BRA">
      <data key="d0">1151340</data>
    </edge>
    <edge source="BOL" target="CHL">
      <data key="d0">1644053</data>
    </edge>
    <edge source="BOL" target="CHN">
      <data key="d0">58931</data>
    </edge>
    <edge source="BOL" target="COL">
      <data key="d0">56963</data>
    </edge>
    <edge source="BOL" target="ECU">
      <data key="d0">446965</data>
    </edge>
    <edge source="BOL" target="FRA">
      <data key="d0">81900</data>
    </edge>
    <edge source="BOL" target="ITA">
      <data key="d0">12946486</data>
    </edge>
    <edge source="BOL" target="KOR">
      <data key="d0">1030550</data>
    </edge>
    <edge source="BOL" target="MEX">
      <data key="d0">851234</data>
    </edge>
    <edge source="BOL" target="NZL">
      <data key="d0">115561</data>
    </edge>
    <edge source="BOL" target="PER">
      <data key="d0">974238</data>
    </edge>
    <edge source="BOL" target="IND">
      <data key="d0">32684</data>
    </edge>
    <edge source="BOL" target="ESP">
      <data key="d0">718190</data>
    </edge>
    <edge source="BOL" target="USA">
      <data key="d0">154880</data>
    </edge>
    <edge source="BRA" target="ARG">
      <data key="d0">7149605</data>
    </edge>
    <edge source="BRA" target="AUS">
      <data key="d0">3272598</data>
    </edge>
    <edge source="BRA" target="AUT">
      <data key="d0">182438</data>
    </edge>
    <edge source="BRA" target="BEL">
      <data key="d0">840193</data>
    </edge>
    <edge source="BRA" target="BOL">
      <data key="d0">60322</data>
    </edge>
    <edge source="BRA" target="CAN">
      <data key="d0">6428613</data>
    </edge>
    <edge source="BRA" target="LKA">
      <data key="d0">58357</data>
    </edge>
    <edge source="BRA" target="CHL">
      <data key="d0">1039823</data>
    </edge>
    <edge source="BRA" target="CHN">
      <data key="d0">23982038</data>
    </edge>
    <edge source="BRA" target="COL">
      <data key="d0">553093</data>
    </edge>
    <edge source="BRA" target="CZE">
      <data key="d0">667579</data>
    </edge>
    <edge source="BRA" target="DNK">
      <data key="d0">2001677</data>
    </edge>
    <edge source="BRA" target="SLV">
      <data key="d0">787261</data>
    </edge>
    <edge source="BRA" target="FIN">
      <data key="d0">1216575</data>
    </edge>
    <edge source="BRA" target="FRA">
      <data key="d0">1603383</data>
    </edge>
    <edge source="BRA" target="DEU">
      <data key="d0">19098892</data>
    </edge>
    <edge source="BRA" target="GRC">
      <data key="d0">191621</data>
    </edge>
    <edge source="BRA" target="GTM">
      <data key="d0">1163324</data>
    </edge>
    <edge source="BRA" target="HKG">
      <data key="d0">102946868</data>
    </edge>
    <edge source="BRA" target="HUN">
      <data key="d0">318648</data>
    </edge>
    <edge source="BRA" target="IDN">
      <data key="d0">3060272</data>
    </edge>
    <edge source="BRA" target="ISR">
      <data key="d0">549621</data>
    </edge>
    <edge source="BRA" target="ITA">
      <data key="d0">305265939</data>
    </edge>
    <edge source="BRA" target="JPN">
      <data key="d0">9502872</data>
    </edge>
    <edge source="BRA" target="KOR">
      <data key="d0">10468252</data>
    </edge>
    <edge source="BRA" target="MYS">
      <data key="d0">6234472</data>
    </edge>
    <edge source="BRA" target="MEX">
      <data key="d0">2827738</data>
    </edge>
    <edge source="BRA" target="NLD">
      <data key="d0">14613581</data>
    </edge>
    <edge source="BRA" target="NZL">
      <data key="d0">206857</data>
    </edge>
    <edge source="BRA" target="NOR">
      <data key="d0">135837</data>
    </edge>
    <edge source="BRA" target="PAK">
      <data key="d0">13211</data>
    </edge>
    <edge source="BRA" target="PRY">
      <data key="d0">1460399</data>
    </edge>
    <edge source="BRA" target="PHL">
      <data key="d0">787588</data>
    </edge>
    <edge source="BRA" target="POL">
      <data key="d0">1191136</data>
    </edge>
    <edge source="BRA" target="PRT">
      <data key="d0">41585909</data>
    </edge>
    <edge source="BRA" target="RUS">
      <data key="d0">43950</data>
    </edge>
    <edge source="BRA" target="IND">
      <data key="d0">4113726</data>
    </edge>
    <edge source="BRA" target="SGP">
      <data key="d0">31634657</data>
    </edge>
    <edge source="BRA" target="SVK">
      <data key="d0">67328</data>
    </edge>
    <edge source="BRA" target="VNM">
      <data key="d0">1383161</data>
    </edge>
    <edge source="BRA" target="SVN">
      <data key="d0">16402</data>
    </edge>
    <edge source="BRA" target="ZAF">
      <data key="d0">10509042</data>
    </edge>
    <edge source="BRA" target="ZWE">
      <data key="d0">37341</data>
    </edge>
    <edge source="BRA" target="ESP">
      <data key="d0">29046540</data>
    </edge>
    <edge source="BRA" target="SWE">
      <data key="d0">1065123</data>
    </edge>
    <edge source="BRA" target="CHE">
      <data key="d0">424665</data>
    </edge>
    <edge source="BRA" target="THA">
      <data key="d0">2819680</data>
    </edge>
    <edge source="BRA" target="TUN">
      <data key="d0">1364793</data>
    </edge>
    <edge source="BRA" target="TUR">
      <data key="d0">1223228</data>
    </edge>
    <edge source="BRA" target="GBR">
      <data key="d0">6280240</data>
    </edge>
    <edge source="BRA" target="USA">
      <data key="d0">115533041</data>
    </edge>
    <edge source="BRA" target="URY">
      <data key="d0">9394022</data>
    </edge>
    <edge source="CAN" target="AUS">
      <data key="d0">105613</data>
    </edge>
    <edge source="CAN" target="BEL">
      <data key="d0">297864</data>
    </edge>
    <edge source="CAN" target="LKA">
      <data key="d0">29989</data>
    </edge>
    <edge source="CAN" target="CHN">
      <data key="d0">3851424</data>
    </edge>
    <edge source="CAN" target="CRI">
      <data key="d0">344372</data>
    </edge>
    <edge source="CAN" target="DNK">
      <data key="d0">799747</data>
    </edge>
    <edge source="CAN" target="FIN">
      <data key="d0">23123</data>
    </edge>
    <edge source="CAN" target="FRA">
      <data key="d0">76678</data>
    </edge>
    <edge source="CAN" target="DEU">
      <data key="d0">270898</data>
    </edge>
    <edge source="CAN" target="GRC">
      <data key="d0">4199047</data>
    </edge>
    <edge source="CAN" target="HKG">
      <data key="d0">4120113</data>
    </edge>
    <edge source="CAN" target="IDN">
      <data key="d0">26631</data>
    </edge>
    <edge source="CAN" target="IRL">
      <data key="d0">12740</data>
    </edge>
    <edge source="CAN" target="ISR">
      <data key="d0">17013</data>
    </edge>
    <edge source="CAN" target="ITA">
      <data key="d0">1254288</data>
    </edge>
    <edge source="CAN" target="JPN">
      <data key="d0">394175</data>
    </edge>
    <edge source="CAN" target="KOR">
      <data key="d0">1266677</data>
    </edge>
    <edge source="CAN" target="MEX">
      <data key="d0">2638374</data>
    </edge>
    <edge source="CAN" target="NZL">
      <data key="d0">44771</data>
    </edge>
    <edge source="CAN" target="NOR">
      <data key="d0">29755</data>
    </edge>
    <edge source="CAN" target="PRT">
      <data key="d0">54112</data>
    </edge>
    <edge source="CAN" target="ROU">
      <data key="d0">129226</data>
    </edge>
    <edge source="CAN" target="RUS">
      <data key="d0">194093</data>
    </edge>
    <edge source="CAN" target="SAU">
      <data key="d0">14116</data>
    </edge>
    <edge source="CAN" target="IND">
      <data key="d0">353315</data>
    </edge>
    <edge source="CAN" target="SVN">
      <data key="d0">46112</data>
    </edge>
    <edge source="CAN" target="ESP">
      <data key="d0">163241</data>
    </edge>
    <edge source="CAN" target="SWE">
      <data key="d0">67622</data>
    </edge>
    <edge source="CAN" target="CHE">
      <data key="d0">21160</data>
    </edge>
    <edge source="CAN" target="THA">
      <data key="d0">331292</data>
    </edge>
    <edge source="CAN" target="ARE">
      <data key="d0">100109</data>
    </edge>
    <edge source="CAN" target="TUR">
      <data key="d0">69217</data>
    </edge>
    <edge source="CAN" target="EGY">
      <data key="d0">16906</data>
    </edge>
    <edge source="CAN" target="GBR">
      <data key="d0">1272713</data>
    </edge>
    <edge source="CAN" target="USA">
      <data key="d0">54291757</data>
    </edge>
    <edge source="CAN" target="URY">
      <data key="d0">123852</data>
    </edge>
    <edge source="CHL" target="ARG">
      <data key="d0">1693978</data>
    </edge>
    <edge source="CHL" target="AUS">
      <data key="d0">1094913</data>
    </edge>
    <edge source="CHL" target="BEL">
      <data key="d0">12613</data>
    </edge>
    <edge source="CHL" target="BOL">
      <data key="d0">10959</data>
    </edge>
    <edge source="CHL" target="BRA">
      <data key="d0">408200</data>
    </edge>
    <edge source="CHL" target="CAN">
      <data key="d0">129522</data>
    </edge>
    <edge source="CHL" target="CHN">
      <data key="d0">1860729</data>
    </edge>
    <edge source="CHL" target="COL">
      <data key="d0">403432</data>
    </edge>
    <edge source="CHL" target="DEU">
      <data key="d0">32967</data>
    </edge>
    <edge source="CHL" target="ITA">
      <data key="d0">13410580</data>
    </edge>
    <edge source="CHL" target="MYS">
      <data key="d0">12239</data>
    </edge>
    <edge source="CHL" target="MEX">
      <data key="d0">4291702</data>
    </edge>
    <edge source="CHL" target="PRY">
      <data key="d0">56790</data>
    </edge>
    <edge source="CHL" target="PER">
      <data key="d0">83367</data>
    </edge>
    <edge source="CHL" target="PRT">
      <data key="d0">111231</data>
    </edge>
    <edge source="CHL" target="IND">
      <data key="d0">150659</data>
    </edge>
    <edge source="CHL" target="SGP">
      <data key="d0">22131</data>
    </edge>
    <edge source="CHL" target="ZAF">
      <data key="d0">15150</data>
    </edge>
    <edge source="CHL" target="ESP">
      <data key="d0">244082</data>
    </edge>
    <edge source="CHL" target="THA">
      <data key="d0">1103897</data>
    </edge>
    <edge source="CHL" target="TUR">
      <data key="d0">201566</data>
    </edge>
    <edge source="CHL" target="USA">
      <data key="d0">562449</data>
    </edge>
    <edge source="CHL" target="URY">
      <data key="d0">161283</data>
    </edge>
    <edge source="CHN" target="ARG">
      <data key="d0">140977</data>
    </edge>
    <edge source="CHN" target="AUS">
      <data key="d0">4808728</data>
    </edge>
    <edge source="CHN" target="AUT">
      <data key="d0">179742</data>
    </edge>
    <edge source="CHN" target="BEL">
      <data key="d0">6651005</data>
    </edge>
    <edge source="CHN" target="BRA">
      <data key="d0">539904</data>
    </edge>
    <edge source="CHN" target="BGR">
      <data key="d0">15711</data>
    </edge>
    <edge source="CHN" target="KHM">
      <data key="d0">168363</data>
    </edge>
    <edge source="CHN" target="CAN">
      <data key="d0">4114682</data>
    </edge>
    <edge source="CHN" target="LKA">
      <data key="d0">35331</data>
    </edge>
    <edge source="CHN" target="CHL">
      <data key="d0">226651</data>
    </edge>
    <edge source="CHN" target="HRV">
      <data key="d0">23451</data>
    </edge>
    <edge source="CHN" target="CZE">
      <data key="d0">393209</data>
    </edge>
    <edge source="CHN" target="DNK">
      <data key="d0">4803249</data>
    </edge>
    <edge source="CHN" target="ECU">
      <data key="d0">12479</data>
    </edge>
    <edge source="CHN" target="SLV">
      <data key="d0">13562</data>
    </edge>
    <edge source="CHN" target="ETH">
      <data key="d0">39240</data>
    </edge>
    <edge source="CHN" target="FIN">
      <data key="d0">5967715</data>
    </edge>
    <edge source="CHN" target="FRA">
      <data key="d0">5937748</data>
    </edge>
    <edge source="CHN" target="DEU">
      <data key="d0">16353639</data>
    </edge>
    <edge source="CHN" target="GRC">
      <data key="d0">302886</data>
    </edge>
    <edge source="CHN" target="GTM">
      <data key="d0">17498</data>
    </edge>
    <edge source="CHN" target="HKG">
      <data key="d0">459857250</data>
    </edge>
    <edge source="CHN" target="HUN">
      <data key="d0">451467</data>
    </edge>
    <edge source="CHN" target="IDN">
      <data key="d0">10231871</data>
    </edge>
    <edge source="CHN" target="IRL">
      <data key="d0">63660</data>
    </edge>
    <edge source="CHN" target="ISR">
      <data key="d0">241058</data>
    </edge>
    <edge source="CHN" target="ITA">
      <data key="d0">48262524</data>
    </edge>
    <edge source="CHN" target="JPN">
      <data key="d0">14997371</data>
    </edge>
    <edge source="CHN" target="KAZ">
      <data key="d0">157433</data>
    </edge>
    <edge source="CHN" target="JOR">
      <data key="d0">22571</data>
    </edge>
    <edge source="CHN" target="KOR">
      <data key="d0">50806566</data>
    </edge>
    <edge source="CHN" target="LVA">
      <data key="d0">23900</data>
    </edge>
    <edge source="CHN" target="MYS">
      <data key="d0">595523</data>
    </edge>
    <edge source="CHN" target="MEX">
      <data key="d0">343543</data>
    </edge>
    <edge source="CHN" target="MAR">
      <data key="d0">108747</data>
    </edge>
    <edge source="CHN" target="NLD">
      <data key="d0">9031008</data>
    </edge>
    <edge source="CHN" target="NZL">
      <data key="d0">403674</data>
    </edge>
    <edge source="CHN" target="NOR">
      <data key="d0">103763</data>
    </edge>
    <edge source="CHN" target="PAK">
      <data key="d0">2224793</data>
    </edge>
    <edge source="CHN" target="PAN">
      <data key="d0">79659</data>
    </edge>
    <edge source="CHN" target="PRY">
      <data key="d0">15264</data>
    </edge>
    <edge source="CHN" target="PHL">
      <data key="d0">1223528</data>
    </edge>
    <edge source="CHN" target="POL">
      <data key="d0">144050</data>
    </edge>
    <edge source="CHN" target="PRT">
      <data key="d0">2978527</data>
    </edge>
    <edge source="CHN" target="ROU">
      <data key="d0">96775</data>
    </edge>
    <edge source="CHN" target="RUS">
      <data key="d0">2293328</data>
    </edge>
    <edge source="CHN" target="SAU">
      <data key="d0">251810</data>
    </edge>
    <edge source="CHN" target="IND">
      <data key="d0">1539830</data>
    </edge>
    <edge source="CHN" target="SGP">
      <data key="d0">165178</data>
    </edge>
    <edge source="CHN" target="SVK">
      <data key="d0">78730</data>
    </edge>
    <edge source="CHN" target="VNM">
      <data key="d0">4195300</data>
    </edge>
    <edge source="CHN" target="SVN">
      <data key="d0">11676</data>
    </edge>
    <edge source="CHN" target="ZAF">
      <data key="d0">275288</data>
    </edge>
    <edge source="CHN" target="ESP">
      <data key="d0">23076749</data>
    </edge>
    <edge source="CHN" target="SWE">
      <data key="d0">1780063</data>
    </edge>
    <edge source="CHN" target="CHE">
      <data key="d0">166748</data>
    </edge>
    <edge source="CHN" target="THA">
      <data key="d0">8357160</data>
    </edge>
    <edge source="CHN" target="ARE">
      <data key="d0">387907</data>
    </edge>
    <edge source="CHN" target="TUN">
      <data key="d0">20142</data>
    </edge>
    <edge source="CHN" target="TUR">
      <data key="d0">278628</data>
    </edge>
    <edge source="CHN" target="MKD">
      <data key="d0">25220</data>
    </edge>
    <edge source="CHN" target="GBR">
      <data key="d0">17975992</data>
    </edge>
    <edge source="CHN" target="USA">
      <data key="d0">99423269</data>
    </edge>
    <edge source="COL" target="ARG">
      <data key="d0">121594</data>
    </edge>
    <edge source="COL" target="AUS">
      <data key="d0">375200</data>
    </edge>
    <edge source="COL" target="BEL">
      <data key="d0">2049582</data>
    </edge>
    <edge source="COL" target="BRA">
      <data key="d0">1120161</data>
    </edge>
    <edge source="COL" target="CAN">
      <data key="d0">155208</data>
    </edge>
    <edge source="COL" target="CHL">
      <data key="d0">59182</data>
    </edge>
    <edge source="COL" target="CHN">
      <data key="d0">5187504</data>
    </edge>
    <edge source="COL" target="CRI">
      <data key="d0">1203385</data>
    </edge>
    <edge source="COL" target="ECU">
      <data key="d0">1022128</data>
    </edge>
    <edge source="COL" target="SLV">
      <data key="d0">171567</data>
    </edge>
    <edge source="COL" target="FRA">
      <data key="d0">531960</data>
    </edge>
    <edge source="COL" target="DEU">
      <data key="d0">675214</data>
    </edge>
    <edge source="COL" target="GRC">
      <data key="d0">26633</data>
    </edge>
    <edge source="COL" target="GTM">
      <data key="d0">1600014</data>
    </edge>
    <edge source="COL" target="HND">
      <data key="d0">109642</data>
    </edge>
    <edge source="COL" target="HKG">
      <data key="d0">2629500</data>
    </edge>
    <edge source="COL" target="IDN">
      <data key="d0">107103</data>
    </edge>
    <edge source="COL" target="ITA">
      <data key="d0">27705474</data>
    </edge>
    <edge source="COL" target="CIV">
      <data key="d0">17499</data>
    </edge>
    <edge source="COL" target="JPN">
      <data key="d0">1068831</data>
    </edge>
    <edge source="COL" target="KOR">
      <data key="d0">52992</data>
    </edge>
    <edge source="COL" target="MEX">
      <data key="d0">2240600</data>
    </edge>
    <edge source="COL" target="NLD">
      <data key="d0">244644</data>
    </edge>
    <edge source="COL" target="NIC">
      <data key="d0">26808</data>
    </edge>
    <edge source="COL" target="PAN">
      <data key="d0">488698</data>
    </edge>
    <edge source="COL" target="PRY">
      <data key="d0">23265</data>
    </edge>
    <edge source="COL" target="PER">
      <data key="d0">358204</data>
    </edge>
    <edge source="COL" target="IND">
      <data key="d0">312599</data>
    </edge>
    <edge source="COL" target="SGP">
      <data key="d0">43404</data>
    </edge>
    <edge source="COL" target="ESP">
      <data key="d0">2166320</data>
    </edge>
    <edge source="COL" target="THA">
      <data key="d0">13368</data>
    </edge>
    <edge source="COL" target="TUR">
      <data key="d0">71452</data>
    </edge>
    <edge source="COL" target="GBR">
      <data key="d0">1516190</data>
    </edge>
    <edge source="COL" target="USA">
      <data key="d0">10641666</data>
    </edge>
    <edge source="COL" target="URY">
      <data key="d0">56760</data>
    </edge>
    <edge source="DNK" target="ARG">
      <data key="d0">56391</data>
    </edge>
    <edge source="DNK" target="AUS">
      <data key="d0">264311</data>
    </edge>
    <edge source="DNK" target="AUT">
      <data key="d0">10702</data>
    </edge>
    <edge source="DNK" target="BEL">
      <data key="d0">261757</data>
    </edge>
    <edge source="DNK" target="BGR">
      <data key="d0">46561</data>
    </edge>
    <edge source="DNK" target="CAN">
      <data key="d0">367718</data>
    </edge>
    <edge source="DNK" target="CHN">
      <data key="d0">120930</data>
    </edge>
    <edge source="DNK" target="CRI">
      <data key="d0">319868</data>
    </edge>
    <edge source="DNK" target="CZE">
      <data key="d0">388347</data>
    </edge>
    <edge source="DNK" target="EST">
      <data key="d0">942005</data>
    </edge>
    <edge source="DNK" target="FIN">
      <data key="d0">299315</data>
    </edge>
    <edge source="DNK" target="FRA">
      <data key="d0">191067</data>
    </edge>
    <edge source="DNK" target="DEU">
      <data key="d0">8469290</data>
    </edge>
    <edge source="DNK" target="GRC">
      <data key="d0">2336449</data>
    </edge>
    <edge source="DNK" target="HKG">
      <data key="d0">1515990</data>
    </edge>
    <edge source="DNK" target="HUN">
      <data key="d0">600729</data>
    </edge>
    <edge source="DNK" target="IDN">
      <data key="d0">45201</data>
    </edge>
    <edge source="DNK" target="ISR">
      <data key="d0">24143</data>
    </edge>
    <edge source="DNK" target="ITA">
      <data key="d0">3800848</data>
    </edge>
    <edge source="DNK" target="JPN">
      <data key="d0">115114</data>
    </edge>
    <edge source="DNK" target="KOR">
      <data key="d0">77591</data>
    </edge>
    <edge source="DNK" target="LVA">
      <data key="d0">249851</data>
    </edge>
    <edge source="DNK" target="LTU">
      <data key="d0">2294298</data>
    </edge>
    <edge source="DNK" target="MEX">
      <data key="d0">64365</data>
    </edge>
    <edge source="DNK" target="NLD">
      <data key="d0">2542544</data>
    </edge>
    <edge source="DNK" target="NOR">
      <data key="d0">2625717</data>
    </edge>
    <edge source="DNK" target="PRY">
      <data key="d0">29336</data>
    </edge>
    <edge source="DNK" target="POL">
      <data key="d0">7511209</data>
    </edge>
    <edge source="DNK" target="PRT">
      <data key="d0">1644817</data>
    </edge>
    <edge source="DNK" target="ROU">
      <data key="d0">28957</data>
    </edge>
    <edge source="DNK" target="RUS">
      <data key="d0">2167127</data>
    </edge>
    <edge source="DNK" target="IND">
      <data key="d0">43975</data>
    </edge>
    <edge source="DNK" target="SGP">
      <data key="d0">50850</data>
    </edge>
    <edge source="DNK" target="SVK">
      <data key="d0">416726</data>
    </edge>
    <edge source="DNK" target="ESP">
      <data key="d0">13452</data>
    </edge>
    <edge source="DNK" target="SWE">
      <data key="d0">2889606</data>
    </edge>
    <edge source="DNK" target="CHE">
      <data key="d0">2649951</data>
    </edge>
    <edge source="DNK" target="THA">
      <data key="d0">116896</data>
    </edge>
    <edge source="DNK" target="ARE">
      <data key="d0">63179</data>
    </edge>
    <edge source="DNK" target="TUR">
      <data key="d0">522557</data>
    </edge>
    <edge source="DNK" target="UKR">
      <data key="d0">33536</data>
    </edge>
    <edge source="DNK" target="GBR">
      <data key="d0">375601</data>
    </edge>
    <edge source="DNK" target="USA">
      <data key="d0">5267960</data>
    </edge>
    <edge source="DNK" target="SRB">
      <data key="d0">109795</data>
    </edge>
    <edge source="ECU" target="CHL">
      <data key="d0">112240</data>
    </edge>
    <edge source="ECU" target="CHN">
      <data key="d0">41262</data>
    </edge>
    <edge source="ECU" target="COL">
      <data key="d0">607618</data>
    </edge>
    <edge source="ECU" target="IRL">
      <data key="d0">91586</data>
    </edge>
    <edge source="ECU" target="ITA">
      <data key="d0">283329</data>
    </edge>
    <edge source="ECU" target="PER">
      <data key="d0">82921</data>
    </edge>
    <edge source="ECU" target="USA">
      <data key="d0">394933</data>
    </edge>
    <edge source="SLV" target="USA">
      <data key="d0">11348</data>
    </edge>
    <edge source="FIN" target="AUT">
      <data key="d0">41886</data>
    </edge>
    <edge source="FIN" target="BEL">
      <data key="d0">58025</data>
    </edge>
    <edge source="FIN" target="CAN">
      <data key="d0">150908</data>
    </edge>
    <edge source="FIN" target="CHN">
      <data key="d0">323560</data>
    </edge>
    <edge source="FIN" target="CZE">
      <data key="d0">125167</data>
    </edge>
    <edge source="FIN" target="DNK">
      <data key="d0">642660</data>
    </edge>
    <edge source="FIN" target="EST">
      <data key="d0">7777720</data>
    </edge>
    <edge source="FIN" target="FRA">
      <data key="d0">479785</data>
    </edge>
    <edge source="FIN" target="DEU">
      <data key="d0">5611279</data>
    </edge>
    <edge source="FIN" target="GRC">
      <data key="d0">2239044</data>
    </edge>
    <edge source="FIN" target="HKG">
      <data key="d0">1031805</data>
    </edge>
    <edge source="FIN" target="HUN">
      <data key="d0">179251</data>
    </edge>
    <edge source="FIN" target="ISR">
      <data key="d0">37282</data>
    </edge>
    <edge source="FIN" target="ITA">
      <data key="d0">3149666</data>
    </edge>
    <edge source="FIN" target="JPN">
      <data key="d0">41979</data>
    </edge>
    <edge source="FIN" target="KOR">
      <data key="d0">242377</data>
    </edge>
    <edge source="FIN" target="LVA">
      <data key="d0">54296</data>
    </edge>
    <edge source="FIN" target="LTU">
      <data key="d0">159870</data>
    </edge>
    <edge source="FIN" target="MEX">
      <data key="d0">71009</data>
    </edge>
    <edge source="FIN" target="NAM">
      <data key="d0">42120</data>
    </edge>
    <edge source="FIN" target="NLD">
      <data key="d0">31917</data>
    </edge>
    <edge source="FIN" target="NOR">
      <data key="d0">998210</data>
    </edge>
    <edge source="FIN" target="POL">
      <data key="d0">116503</data>
    </edge>
    <edge source="FIN" target="PRT">
      <data key="d0">503235</data>
    </edge>
    <edge source="FIN" target="RUS">
      <data key="d0">4735460</data>
    </edge>
    <edge source="FIN" target="IND">
      <data key="d0">104340</data>
    </edge>
    <edge source="FIN" target="SVK">
      <data key="d0">76532</data>
    </edge>
    <edge source="FIN" target="ESP">
      <data key="d0">141690</data>
    </edge>
    <edge source="FIN" target="SWE">
      <data key="d0">2384905</data>
    </edge>
    <edge source="FIN" target="CHE">
      <data key="d0">100674</data>
    </edge>
    <edge source="FIN" target="TUR">
      <data key="d0">13203149</data>
    </edge>
    <edge source="FIN" target="UKR">
      <data key="d0">199365</data>
    </edge>
    <edge source="FIN" target="GBR">
      <data key="d0">78564</data>
    </edge>
    <edge source="FIN" target="USA">
      <data key="d0">2903870</data>
    </edge>
    <edge source="GTM" target="SLV">
      <data key="d0">10719</data>
    </edge>
    <edge source="GTM" target="HND">
      <data key="d0">13997</data>
    </edge>
    <edge source="GTM" target="MEX">
      <data key="d0">13065</data>
    </edge>
    <edge source="HND" target="SLV">
      <data key="d0">461209</data>
    </edge>
    <edge source="HND" target="USA">
      <data key="d0">20255</data>
    </edge>
    <edge source="HKG" target="ARG">
      <data key="d0">425857</data>
    </edge>
    <edge source="HKG" target="AUS">
      <data key="d0">1356073</data>
    </edge>
    <edge source="HKG" target="AUT">
      <data key="d0">193296</data>
    </edge>
    <edge source="HKG" target="BEL">
      <data key="d0">299460</data>
    </edge>
    <edge source="HKG" target="BRA">
      <data key="d0">1181516</data>
    </edge>
    <edge source="HKG" target="KHM">
      <data key="d0">835957</data>
    </edge>
    <edge source="HKG" target="CAN">
      <data key="d0">2083027</data>
    </edge>
    <edge source="HKG" target="LKA">
      <data key="d0">282173</data>
    </edge>
    <edge source="HKG" target="CHL">
      <data key="d0">63393</data>
    </edge>
    <edge source="HKG" target="CHN">
      <data key="d0">1853523164</data>
    </edge>
    <edge source="HKG" target="HRV">
      <data key="d0">283253</data>
    </edge>
    <edge source="HKG" target="CZE">
      <data key="d0">11419</data>
    </edge>
    <edge source="HKG" target="DNK">
      <data key="d0">2722331</data>
    </edge>
    <edge source="HKG" target="FIN">
      <data key="d0">1289380</data>
    </edge>
    <edge source="HKG" target="FRA">
      <data key="d0">1189179</data>
    </edge>
    <edge source="HKG" target="DEU">
      <data key="d0">4398841</data>
    </edge>
    <edge source="HKG" target="GRC">
      <data key="d0">202352</data>
    </edge>
    <edge source="HKG" target="HUN">
      <data key="d0">13432</data>
    </edge>
    <edge source="HKG" target="IDN">
      <data key="d0">17289875</data>
    </edge>
    <edge source="HKG" target="IRL">
      <data key="d0">14801</data>
    </edge>
    <edge source="HKG" target="ISR">
      <data key="d0">102126</data>
    </edge>
    <edge source="HKG" target="ITA">
      <data key="d0">9742491</data>
    </edge>
    <edge source="HKG" target="JPN">
      <data key="d0">7148864</data>
    </edge>
    <edge source="HKG" target="KOR">
      <data key="d0">7857568</data>
    </edge>
    <edge source="HKG" target="MDG">
      <data key="d0">32603</data>
    </edge>
    <edge source="HKG" target="MYS">
      <data key="d0">426511</data>
    </edge>
    <edge source="HKG" target="MUS">
      <data key="d0">56331</data>
    </edge>
    <edge source="HKG" target="MEX">
      <data key="d0">705171</data>
    </edge>
    <edge source="HKG" target="MAR">
      <data key="d0">33408</data>
    </edge>
    <edge source="HKG" target="NLD">
      <data key="d0">644805</data>
    </edge>
    <edge source="HKG" target="NZL">
      <data key="d0">163889</data>
    </edge>
    <edge source="HKG" target="NOR">
      <data key="d0">31199</data>
    </edge>
    <edge source="HKG" target="PAK">
      <data key="d0">204441</data>
    </edge>
    <edge source="HKG" target="PAN">
      <data key="d0">10896</data>
    </edge>
    <edge source="HKG" target="PRY">
      <data key="d0">11559</data>
    </edge>
    <edge source="HKG" target="PHL">
      <data key="d0">1745132</data>
    </edge>
    <edge source="HKG" target="POL">
      <data key="d0">29723</data>
    </edge>
    <edge source="HKG" target="RUS">
      <data key="d0">1263354</data>
    </edge>
    <edge source="HKG" target="SAU">
      <data key="d0">31402</data>
    </edge>
    <edge source="HKG" target="IND">
      <data key="d0">2026902</data>
    </edge>
    <edge source="HKG" target="SGP">
      <data key="d0">1889766</data>
    </edge>
    <edge source="HKG" target="VNM">
      <data key="d0">16272896</data>
    </edge>
    <edge source="HKG" target="ZAF">
      <data key="d0">559205</data>
    </edge>
    <edge source="HKG" target="ESP">
      <data key="d0">433169</data>
    </edge>
    <edge source="HKG" target="SWE">
      <data key="d0">266483</data>
    </edge>
    <edge source="HKG" target="CHE">
      <data key="d0">762849</data>
    </edge>
    <edge source="HKG" target="THA">
      <data key="d0">8093666</data>
    </edge>
    <edge source="HKG" target="ARE">
      <data key="d0">629262</data>
    </edge>
    <edge source="HKG" target="TUR">
      <data key="d0">471335</data>
    </edge>
    <edge source="HKG" target="UKR">
      <data key="d0">56091</data>
    </edge>
    <edge source="HKG" target="GBR">
      <data key="d0">21438933</data>
    </edge>
    <edge source="HKG" target="USA">
      <data key="d0">16222028</data>
    </edge>
    <edge source="HKG" target="URY">
      <data key="d0">148575</data>
    </edge>
    <edge source="HUN" target="AUT">
      <data key="d0">4358000</data>
    </edge>
    <edge source="HUN" target="BEL">
      <data key="d0">1666000</data>
    </edge>
    <edge source="HUN" target="BGR">
      <data key="d0">241000</data>
    </edge>
    <edge source="HUN" target="CAN">
      <data key="d0">110000</data>
    </edge>
    <edge source="HUN" target="HRV">
      <data key="d0">211000</data>
    </edge>
    <edge source="HUN" target="CZE">
      <data key="d0">8187000</data>
    </edge>
    <edge source="HUN" target="DNK">
      <data key="d0">977000</data>
    </edge>
    <edge source="HUN" target="FIN">
      <data key="d0">211000</data>
    </edge>
    <edge source="HUN" target="FRA">
      <data key="d0">325000</data>
    </edge>
    <edge source="HUN" target="DEU">
      <data key="d0">21298000</data>
    </edge>
    <edge source="HUN" target="GRC">
      <data key="d0">59000</data>
    </edge>
    <edge source="HUN" target="HKG">
      <data key="d0">171000</data>
    </edge>
    <edge source="HUN" target="ITA">
      <data key="d0">3444000</data>
    </edge>
    <edge source="HUN" target="JPN">
      <data key="d0">168000</data>
    </edge>
    <edge source="HUN" target="LVA">
      <data key="d0">11000</data>
    </edge>
    <edge source="HUN" target="NLD">
      <data key="d0">284000</data>
    </edge>
    <edge source="HUN" target="NOR">
      <data key="d0">32000</data>
    </edge>
    <edge source="HUN" target="POL">
      <data key="d0">41000</data>
    </edge>
    <edge source="HUN" target="PRT">
      <data key="d0">1223000</data>
    </edge>
    <edge source="HUN" target="ROU">
      <data key="d0">5694000</data>
    </edge>
    <edge source="HUN" target="RUS">
      <data key="d0">100000</data>
    </edge>
    <edge source="HUN" target="SVK">
      <data key="d0">145000</data>
    </edge>
    <edge source="HUN" target="SVN">
      <data key="d0">4221000</data>
    </edge>
    <edge source="HUN" target="ESP">
      <data key="d0">7532000</data>
    </edge>
    <edge source="HUN" target="SWE">
      <data key="d0">57000</data>
    </edge>
    <edge source="HUN" target="CHE">
      <data key="d0">29000</data>
    </edge>
    <edge source="HUN" target="UKR">
      <data key="d0">1810000</data>
    </edge>
    <edge source="HUN" target="MKD">
      <data key="d0">12000</data>
    </edge>
    <edge source="HUN" target="GBR">
      <data key="d0">470000</data>
    </edge>
    <edge source="HUN" target="USA">
      <data key="d0">776000</data>
    </edge>
    <edge source="HUN" target="SRB">
      <data key="d0">62000</data>
    </edge>
    <edge source="IDN" target="AUS">
      <data key="d0">97215</data>
    </edge>
    <edge source="IDN" target="BEL">
      <data key="d0">187810</data>
    </edge>
    <edge source="IDN" target="BRA">
      <data key="d0">10668516</data>
    </edge>
    <edge source="IDN" target="CAN">
      <data key="d0">200251</data>
    </edge>
    <edge source="IDN" target="LKA">
      <data key="d0">115281</data>
    </edge>
    <edge source="IDN" target="CHL">
      <data key="d0">113559</data>
    </edge>
    <edge source="IDN" target="CHN">
      <data key="d0">1908740</data>
    </edge>
    <edge source="IDN" target="DNK">
      <data key="d0">236828</data>
    </edge>
    <edge source="IDN" target="ECU">
      <data key="d0">22692</data>
    </edge>
    <edge source="IDN" target="FRA">
      <data key="d0">123991</data>
    </edge>
    <edge source="IDN" target="DEU">
      <data key="d0">5612823</data>
    </edge>
    <edge source="IDN" target="HKG">
      <data key="d0">20477500</data>
    </edge>
    <edge source="IDN" target="HUN">
      <data key="d0">260133</data>
    </edge>
    <edge source="IDN" target="ITA">
      <data key="d0">13677601</data>
    </edge>
    <edge source="IDN" target="JPN">
      <data key="d0">1329308</data>
    </edge>
    <edge source="IDN" target="KOR">
      <data key="d0">2664595</data>
    </edge>
    <edge source="IDN" target="MYS">
      <data key="d0">2768920</data>
    </edge>
    <edge source="IDN" target="MEX">
      <data key="d0">135560</data>
    </edge>
    <edge source="IDN" target="NLD">
      <data key="d0">1749855</data>
    </edge>
    <edge source="IDN" target="PHL">
      <data key="d0">86111</data>
    </edge>
    <edge source="IDN" target="POL">
      <data key="d0">23570</data>
    </edge>
    <edge source="IDN" target="PRT">
      <data key="d0">1858473</data>
    </edge>
    <edge source="IDN" target="IND">
      <data key="d0">5024772</data>
    </edge>
    <edge source="IDN" target="SGP">
      <data key="d0">3422895</data>
    </edge>
    <edge source="IDN" target="VNM">
      <data key="d0">1988095</data>
    </edge>
    <edge source="IDN" target="ZAF">
      <data key="d0">197421</data>
    </edge>
    <edge source="IDN" target="ESP">
      <data key="d0">4439796</data>
    </edge>
    <edge source="IDN" target="CHE">
      <data key="d0">285856</data>
    </edge>
    <edge source="IDN" target="THA">
      <data key="d0">9600351</data>
    </edge>
    <edge source="IDN" target="ARE">
      <data key="d0">111422</data>
    </edge>
    <edge source="IDN" target="TUN">
      <data key="d0">439671</data>
    </edge>
    <edge source="IDN" target="GBR">
      <data key="d0">1100092</data>
    </edge>
    <edge source="IDN" target="USA">
      <data key="d0">2412904</data>
    </edge>
    <edge source="IRL" target="ARG">
      <data key="d0">1762432</data>
    </edge>
    <edge source="IRL" target="AUS">
      <data key="d0">14947</data>
    </edge>
    <edge source="IRL" target="AUT">
      <data key="d0">783881</data>
    </edge>
    <edge source="IRL" target="BEL">
      <data key="d0">641541</data>
    </edge>
    <edge source="IRL" target="BRA">
      <data key="d0">43518</data>
    </edge>
    <edge source="IRL" target="CAN">
      <data key="d0">263831</data>
    </edge>
    <edge source="IRL" target="CHN">
      <data key="d0">305365</data>
    </edge>
    <edge source="IRL" target="DNK">
      <data key="d0">451989</data>
    </edge>
    <edge source="IRL" target="EST">
      <data key="d0">95952</data>
    </edge>
    <edge source="IRL" target="FIN">
      <data key="d0">118666</data>
    </edge>
    <edge source="IRL" target="FRA">
      <data key="d0">503566</data>
    </edge>
    <edge source="IRL" target="DEU">
      <data key="d0">1602184</data>
    </edge>
    <edge source="IRL" target="HKG">
      <data key="d0">532538</data>
    </edge>
    <edge source="IRL" target="ISR">
      <data key="d0">12490</data>
    </edge>
    <edge source="IRL" target="ITA">
      <data key="d0">14001129</data>
    </edge>
    <edge source="IRL" target="JPN">
      <data key="d0">134969</data>
    </edge>
    <edge source="IRL" target="KOR">
      <data key="d0">394991</data>
    </edge>
    <edge source="IRL" target="NLD">
      <data key="d0">510789</data>
    </edge>
    <edge source="IRL" target="NOR">
      <data key="d0">235673</data>
    </edge>
    <edge source="IRL" target="POL">
      <data key="d0">63188</data>
    </edge>
    <edge source="IRL" target="IND">
      <data key="d0">79588</data>
    </edge>
    <edge source="IRL" target="ZAF">
      <data key="d0">1749625</data>
    </edge>
    <edge source="IRL" target="ESP">
      <data key="d0">329804</data>
    </edge>
    <edge source="IRL" target="SWE">
      <data key="d0">893421</data>
    </edge>
    <edge source="IRL" target="CHE">
      <data key="d0">1048307</data>
    </edge>
    <edge source="IRL" target="THA">
      <data key="d0">427719</data>
    </edge>
    <edge source="IRL" target="TUR">
      <data key="d0">13208526</data>
    </edge>
    <edge source="IRL" target="GBR">
      <data key="d0">19429536</data>
    </edge>
    <edge source="IRL" target="USA">
      <data key="d0">5882370</data>
    </edge>
    <edge source="IRL" target="URY">
      <data key="d0">115299</data>
    </edge>
    <edge source="ISR" target="CAN">
      <data key="d0">92000</data>
    </edge>
    <edge source="ISR" target="FRA">
      <data key="d0">2652000</data>
    </edge>
    <edge source="ISR" target="DEU">
      <data key="d0">33000</data>
    </edge>
    <edge source="ISR" target="GRC">
      <data key="d0">12000</data>
    </edge>
    <edge source="ISR" target="HKG">
      <data key="d0">244000</data>
    </edge>
    <edge source="ISR" target="ITA">
      <data key="d0">241000</data>
    </edge>
    <edge source="ISR" target="JPN">
      <data key="d0">373000</data>
    </edge>
    <edge source="ISR" target="MEX">
      <data key="d0">314000</data>
    </edge>
    <edge source="ISR" target="NLD">
      <data key="d0">182000</data>
    </edge>
    <edge source="ISR" target="SVK">
      <data key="d0">73000</data>
    </edge>
    <edge source="ISR" target="ZAF">
      <data key="d0">806000</data>
    </edge>
    <edge source="ISR" target="ESP">
      <data key="d0">18000</data>
    </edge>
    <edge source="ISR" target="THA">
      <data key="d0">24000</data>
    </edge>
    <edge source="ISR" target="TUR">
      <data key="d0">319000</data>
    </edge>
    <edge source="ISR" target="USA">
      <data key="d0">758000</data>
    </edge>
    <edge source="JPN" target="AUS">
      <data key="d0">605879</data>
    </edge>
    <edge source="JPN" target="AUT">
      <data key="d0">20292</data>
    </edge>
    <edge source="JPN" target="BEL">
      <data key="d0">23076</data>
    </edge>
    <edge source="JPN" target="BRA">
      <data key="d0">153940</data>
    </edge>
    <edge source="JPN" target="CAN">
      <data key="d0">245686</data>
    </edge>
    <edge source="JPN" target="LKA">
      <data key="d0">176905</data>
    </edge>
    <edge source="JPN" target="CHN">
      <data key="d0">43353885</data>
    </edge>
    <edge source="JPN" target="DNK">
      <data key="d0">396138</data>
    </edge>
    <edge source="JPN" target="FRA">
      <data key="d0">267695</data>
    </edge>
    <edge source="JPN" target="DEU">
      <data key="d0">474300</data>
    </edge>
    <edge source="JPN" target="GRC">
      <data key="d0">179725</data>
    </edge>
    <edge source="JPN" target="HKG">
      <data key="d0">48944530</data>
    </edge>
    <edge source="JPN" target="IDN">
      <data key="d0">1530449</data>
    </edge>
    <edge source="JPN" target="ITA">
      <data key="d0">603124</data>
    </edge>
    <edge source="JPN" target="KOR">
      <data key="d0">25209932</data>
    </edge>
    <edge source="JPN" target="MYS">
      <data key="d0">252942</data>
    </edge>
    <edge source="JPN" target="MEX">
      <data key="d0">231370</data>
    </edge>
    <edge source="JPN" target="NLD">
      <data key="d0">95550</data>
    </edge>
    <edge source="JPN" target="NZL">
      <data key="d0">14558</data>
    </edge>
    <edge source="JPN" target="NOR">
      <data key="d0">25952</data>
    </edge>
    <edge source="JPN" target="PHL">
      <data key="d0">7744834</data>
    </edge>
    <edge source="JPN" target="IND">
      <data key="d0">370464</data>
    </edge>
    <edge source="JPN" target="SGP">
      <data key="d0">162597</data>
    </edge>
    <edge source="JPN" target="VNM">
      <data key="d0">1569150</data>
    </edge>
    <edge source="JPN" target="ZAF">
      <data key="d0">61554</data>
    </edge>
    <edge source="JPN" target="ESP">
      <data key="d0">58251</data>
    </edge>
    <edge source="JPN" target="SWE">
      <data key="d0">63307</data>
    </edge>
    <edge source="JPN" target="CHE">
      <data key="d0">100774</data>
    </edge>
    <edge source="JPN" target="THA">
      <data key="d0">7593873</data>
    </edge>
    <edge source="JPN" target="TUR">
      <data key="d0">314719</data>
    </edge>
    <edge source="JPN" target="EGY">
      <data key="d0">14567</data>
    </edge>
    <edge source="JPN" target="GBR">
      <data key="d0">272316</data>
    </edge>
    <edge source="JPN" target="USA">
      <data key="d0">1271169</data>
    </edge>
    <edge source="MYS" target="AUS">
      <data key="d0">71815</data>
    </edge>
    <edge source="MYS" target="CAN">
      <data key="d0">17610</data>
    </edge>
    <edge source="MYS" target="CHN">
      <data key="d0">756359</data>
    </edge>
    <edge source="MYS" target="FRA">
      <data key="d0">106394</data>
    </edge>
    <edge source="MYS" target="DEU">
      <data key="d0">346301</data>
    </edge>
    <edge source="MYS" target="HKG">
      <data key="d0">1670933</data>
    </edge>
    <edge source="MYS" target="IDN">
      <data key="d0">4917007</data>
    </edge>
    <edge source="MYS" target="ITA">
      <data key="d0">957302</data>
    </edge>
    <edge source="MYS" target="JPN">
      <data key="d0">341970</data>
    </edge>
    <edge source="MYS" target="KOR">
      <data key="d0">73694</data>
    </edge>
    <edge source="MYS" target="MEX">
      <data key="d0">117751</data>
    </edge>
    <edge source="MYS" target="SGP">
      <data key="d0">9194929</data>
    </edge>
    <edge source="MYS" target="VNM">
      <data key="d0">841240</data>
    </edge>
    <edge source="MYS" target="CHE">
      <data key="d0">25858</data>
    </edge>
    <edge source="MYS" target="THA">
      <data key="d0">6336110</data>
    </edge>
    <edge source="MYS" target="GBR">
      <data key="d0">747995</data>
    </edge>
    <edge source="MYS" target="USA">
      <data key="d0">172483</data>
    </edge>
    <edge source="MEX" target="ARG">
      <data key="d0">33144</data>
    </edge>
    <edge source="MEX" target="AUS">
      <data key="d0">532711</data>
    </edge>
    <edge source="MEX" target="BEL">
      <data key="d0">268231</data>
    </edge>
    <edge source="MEX" target="BRA">
      <data key="d0">302830</data>
    </edge>
    <edge source="MEX" target="CAN">
      <data key="d0">1799102</data>
    </edge>
    <edge source="MEX" target="CHL">
      <data key="d0">1322999</data>
    </edge>
    <edge source="MEX" target="CHN">
      <data key="d0">297369</data>
    </edge>
    <edge source="MEX" target="COL">
      <data key="d0">72616</data>
    </edge>
    <edge source="MEX" target="CRI">
      <data key="d0">82834</data>
    </edge>
    <edge source="MEX" target="SLV">
      <data key="d0">1823380</data>
    </edge>
    <edge source="MEX" target="FRA">
      <data key="d0">522771</data>
    </edge>
    <edge source="MEX" target="DEU">
      <data key="d0">9216990</data>
    </edge>
    <edge source="MEX" target="GTM">
      <data key="d0">2381612</data>
    </edge>
    <edge source="MEX" target="HND">
      <data key="d0">625617</data>
    </edge>
    <edge source="MEX" target="HKG">
      <data key="d0">5332833</data>
    </edge>
    <edge source="MEX" target="IDN">
      <data key="d0">297999</data>
    </edge>
    <edge source="MEX" target="ITA">
      <data key="d0">4650996</data>
    </edge>
    <edge source="MEX" target="JPN">
      <data key="d0">371908</data>
    </edge>
    <edge source="MEX" target="KOR">
      <data key="d0">314071</data>
    </edge>
    <edge source="MEX" target="MYS">
      <data key="d0">32400</data>
    </edge>
    <edge source="MEX" target="NLD">
      <data key="d0">1876247</data>
    </edge>
    <edge source="MEX" target="PAN">
      <data key="d0">44827</data>
    </edge>
    <edge source="MEX" target="PHL">
      <data key="d0">24800</data>
    </edge>
    <edge source="MEX" target="PRT">
      <data key="d0">94482</data>
    </edge>
    <edge source="MEX" target="IND">
      <data key="d0">1254833</data>
    </edge>
    <edge source="MEX" target="SGP">
      <data key="d0">180000</data>
    </edge>
    <edge source="MEX" target="ESP">
      <data key="d0">835528</data>
    </edge>
    <edge source="MEX" target="SWE">
      <data key="d0">53840</data>
    </edge>
    <edge source="MEX" target="THA">
      <data key="d0">1186116</data>
    </edge>
    <edge source="MEX" target="GBR">
      <data key="d0">1074701</data>
    </edge>
    <edge source="MEX" target="USA">
      <data key="d0">249256596</data>
    </edge>
    <edge source="NLD" target="AUS">
      <data key="d0">376490</data>
    </edge>
    <edge source="NLD" target="AUT">
      <data key="d0">705113</data>
    </edge>
    <edge source="NLD" target="ARM">
      <data key="d0">16569</data>
    </edge>
    <edge source="NLD" target="BEL">
      <data key="d0">8908731</data>
    </edge>
    <edge source="NLD" target="BRA">
      <data key="d0">129792</data>
    </edge>
    <edge source="NLD" target="BGR">
      <data key="d0">769549</data>
    </edge>
    <edge source="NLD" target="BLR">
      <data key="d0">243016</data>
    </edge>
    <edge source="NLD" target="CAN">
      <data key="d0">684862</data>
    </edge>
    <edge source="NLD" target="CHN">
      <data key="d0">3919547</data>
    </edge>
    <edge source="NLD" target="COL">
      <data key="d0">99415</data>
    </edge>
    <edge source="NLD" target="CRI">
      <data key="d0">339670</data>
    </edge>
    <edge source="NLD" target="HRV">
      <data key="d0">91131</data>
    </edge>
    <edge source="NLD" target="CZE">
      <data key="d0">795324</data>
    </edge>
    <edge source="NLD" target="DNK">
      <data key="d0">2921710</data>
    </edge>
    <edge source="NLD" target="EST">
      <data key="d0">205275</data>
    </edge>
    <edge source="NLD" target="FIN">
      <data key="d0">2466056</data>
    </edge>
    <edge source="NLD" target="FRA">
      <data key="d0">9700372</data>
    </edge>
    <edge source="NLD" target="DEU">
      <data key="d0">24856629</data>
    </edge>
    <edge source="NLD" target="GHA">
      <data key="d0">16569</data>
    </edge>
    <edge source="NLD" target="GRC">
      <data key="d0">2333502</data>
    </edge>
    <edge source="NLD" target="GTM">
      <data key="d0">18410</data>
    </edge>
    <edge source="NLD" target="HKG">
      <data key="d0">7376996</data>
    </edge>
    <edge source="NLD" target="HUN">
      <data key="d0">900262</data>
    </edge>
    <edge source="NLD" target="IDN">
      <data key="d0">3094767</data>
    </edge>
    <edge source="NLD" target="IRL">
      <data key="d0">299167</data>
    </edge>
    <edge source="NLD" target="ISR">
      <data key="d0">50628</data>
    </edge>
    <edge source="NLD" target="ITA">
      <data key="d0">2953008</data>
    </edge>
    <edge source="NLD" target="JPN">
      <data key="d0">988632</data>
    </edge>
    <edge source="NLD" target="JOR">
      <data key="d0">41423</data>
    </edge>
    <edge source="NLD" target="KOR">
      <data key="d0">97574</data>
    </edge>
    <edge source="NLD" target="LBN">
      <data key="d0">16569</data>
    </edge>
    <edge source="NLD" target="LVA">
      <data key="d0">12887</data>
    </edge>
    <edge source="NLD" target="LTU">
      <data key="d0">923275</data>
    </edge>
    <edge source="NLD" target="MYS">
      <data key="d0">94813</data>
    </edge>
    <edge source="NLD" target="MEX">
      <data key="d0">1046624</data>
    </edge>
    <edge source="NLD" target="MAR">
      <data key="d0">463018</data>
    </edge>
    <edge source="NLD" target="NOR">
      <data key="d0">400423</data>
    </edge>
    <edge source="NLD" target="PAK">
      <data key="d0">13808</data>
    </edge>
    <edge source="NLD" target="PHL">
      <data key="d0">486031</data>
    </edge>
    <edge source="NLD" target="POL">
      <data key="d0">9471165</data>
    </edge>
    <edge source="NLD" target="PRT">
      <data key="d0">5817646</data>
    </edge>
    <edge source="NLD" target="ROU">
      <data key="d0">6870714</data>
    </edge>
    <edge source="NLD" target="RUS">
      <data key="d0">3178533</data>
    </edge>
    <edge source="NLD" target="IND">
      <data key="d0">1602614</data>
    </edge>
    <edge source="NLD" target="SGP">
      <data key="d0">51549</data>
    </edge>
    <edge source="NLD" target="SVK">
      <data key="d0">643439</data>
    </edge>
    <edge source="NLD" target="VNM">
      <data key="d0">67197</data>
    </edge>
    <edge source="NLD" target="SVN">
      <data key="d0">62595</data>
    </edge>
    <edge source="NLD" target="ZAF">
      <data key="d0">92972</data>
    </edge>
    <edge source="NLD" target="ZWE">
      <data key="d0">55231</data>
    </edge>
    <edge source="NLD" target="ESP">
      <data key="d0">3074515</data>
    </edge>
    <edge source="NLD" target="SWE">
      <data key="d0">2072997</data>
    </edge>
    <edge source="NLD" target="CHE">
      <data key="d0">2371243</data>
    </edge>
    <edge source="NLD" target="THA">
      <data key="d0">353477</data>
    </edge>
    <edge source="NLD" target="ARE">
      <data key="d0">62595</data>
    </edge>
    <edge source="NLD" target="TUN">
      <data key="d0">975744</data>
    </edge>
    <edge source="NLD" target="TUR">
      <data key="d0">3274267</data>
    </edge>
    <edge source="NLD" target="MKD">
      <data key="d0">357159</data>
    </edge>
    <edge source="NLD" target="EGY">
      <data key="d0">34059</data>
    </edge>
    <edge source="NLD" target="GBR">
      <data key="d0">20501679</data>
    </edge>
    <edge source="NLD" target="USA">
      <data key="d0">6316564</data>
    </edge>
    <edge source="NLD" target="SRB">
      <data key="d0">461177</data>
    </edge>
    <edge source="NZL" target="ARG">
      <data key="d0">29129</data>
    </edge>
    <edge source="NZL" target="AUS">
      <data key="d0">11519219</data>
    </edge>
    <edge source="NZL" target="CAN">
      <data key="d0">975898</data>
    </edge>
    <edge source="NZL" target="CHN">
      <data key="d0">9895630</data>
    </edge>
    <edge source="NZL" target="DNK">
      <data key="d0">53534</data>
    </edge>
    <edge source="NZL" target="FRA">
      <data key="d0">1195213</data>
    </edge>
    <edge source="NZL" target="DEU">
      <data key="d0">1153074</data>
    </edge>
    <edge source="NZL" target="HKG">
      <data key="d0">24094184</data>
    </edge>
    <edge source="NZL" target="HUN">
      <data key="d0">10724</data>
    </edge>
    <edge source="NZL" target="IDN">
      <data key="d0">1626688</data>
    </edge>
    <edge source="NZL" target="ITA">
      <data key="d0">61761576</data>
    </edge>
    <edge source="NZL" target="JPN">
      <data key="d0">7862358</data>
    </edge>
    <edge source="NZL" target="KOR">
      <data key="d0">15257537</data>
    </edge>
    <edge source="NZL" target="NLD">
      <data key="d0">72599</data>
    </edge>
    <edge source="NZL" target="PAK">
      <data key="d0">654612</data>
    </edge>
    <edge source="NZL" target="PHL">
      <data key="d0">62794</data>
    </edge>
    <edge source="NZL" target="POL">
      <data key="d0">50520</data>
    </edge>
    <edge source="NZL" target="PRT">
      <data key="d0">94182</data>
    </edge>
    <edge source="NZL" target="RUS">
      <data key="d0">78636</data>
    </edge>
    <edge source="NZL" target="SAU">
      <data key="d0">246757</data>
    </edge>
    <edge source="NZL" target="IND">
      <data key="d0">7638826</data>
    </edge>
    <edge source="NZL" target="SGP">
      <data key="d0">62213</data>
    </edge>
    <edge source="NZL" target="VNM">
      <data key="d0">4923087</data>
    </edge>
    <edge source="NZL" target="ESP">
      <data key="d0">272078</data>
    </edge>
    <edge source="NZL" target="SWE">
      <data key="d0">85714</data>
    </edge>
    <edge source="NZL" target="CHE">
      <data key="d0">64137</data>
    </edge>
    <edge source="NZL" target="THA">
      <data key="d0">4638450</data>
    </edge>
    <edge source="NZL" target="ARE">
      <data key="d0">354009</data>
    </edge>
    <edge source="NZL" target="TUR">
      <data key="d0">766175</data>
    </edge>
    <edge source="NZL" target="UKR">
      <data key="d0">14157</data>
    </edge>
    <edge source="NZL" target="GBR">
      <data key="d0">1208249</data>
    </edge>
    <edge source="NZL" target="USA">
      <data key="d0">4125525</data>
    </edge>
    <edge source="NOR" target="BEL">
      <data key="d0">28969</data>
    </edge>
    <edge source="NOR" target="CAN">
      <data key="d0">79876</data>
    </edge>
    <edge source="NOR" target="CHN">
      <data key="d0">675572</data>
    </edge>
    <edge source="NOR" target="CRI">
      <data key="d0">177577</data>
    </edge>
    <edge source="NOR" target="HRV">
      <data key="d0">81148</data>
    </edge>
    <edge source="NOR" target="CZE">
      <data key="d0">99182</data>
    </edge>
    <edge source="NOR" target="DNK">
      <data key="d0">869819</data>
    </edge>
    <edge source="NOR" target="EST">
      <data key="d0">650890</data>
    </edge>
    <edge source="NOR" target="FIN">
      <data key="d0">731501</data>
    </edge>
    <edge source="NOR" target="FRA">
      <data key="d0">6628243</data>
    </edge>
    <edge source="NOR" target="DEU">
      <data key="d0">2398534</data>
    </edge>
    <edge source="NOR" target="GRC">
      <data key="d0">72217</data>
    </edge>
    <edge source="NOR" target="HKG">
      <data key="d0">1271487</data>
    </edge>
    <edge source="NOR" target="IRL">
      <data key="d0">147728</data>
    </edge>
    <edge source="NOR" target="ITA">
      <data key="d0">7757999</data>
    </edge>
    <edge source="NOR" target="JPN">
      <data key="d0">568514</data>
    </edge>
    <edge source="NOR" target="KOR">
      <data key="d0">349710</data>
    </edge>
    <edge source="NOR" target="LVA">
      <data key="d0">23395</data>
    </edge>
    <edge source="NOR" target="LTU">
      <data key="d0">107123</data>
    </edge>
    <edge source="NOR" target="POL">
      <data key="d0">105907</data>
    </edge>
    <edge source="NOR" target="PRT">
      <data key="d0">117988</data>
    </edge>
    <edge source="NOR" target="RUS">
      <data key="d0">54806</data>
    </edge>
    <edge source="NOR" target="IND">
      <data key="d0">353595</data>
    </edge>
    <edge source="NOR" target="SVK">
      <data key="d0">213313</data>
    </edge>
    <edge source="NOR" target="ESP">
      <data key="d0">717219</data>
    </edge>
    <edge source="NOR" target="SWE">
      <data key="d0">1774417</data>
    </edge>
    <edge source="NOR" target="CHE">
      <data key="d0">158598</data>
    </edge>
    <edge source="NOR" target="THA">
      <data key="d0">61523</data>
    </edge>
    <edge source="NOR" target="ARE">
      <data key="d0">126103</data>
    </edge>
    <edge source="NOR" target="TUR">
      <data key="d0">32445</data>
    </edge>
    <edge source="NOR" target="GBR">
      <data key="d0">967658</data>
    </edge>
    <edge source="NOR" target="USA">
      <data key="d0">3692056</data>
    </edge>
    <edge source="PAN" target="BRA">
      <data key="d0">15400</data>
    </edge>
    <edge source="PAN" target="CRI">
      <data key="d0">44872</data>
    </edge>
    <edge source="PAN" target="SLV">
      <data key="d0">93410</data>
    </edge>
    <edge source="PAN" target="GTM">
      <data key="d0">104750</data>
    </edge>
    <edge source="PAN" target="HND">
      <data key="d0">772057</data>
    </edge>
    <edge source="PAN" target="HKG">
      <data key="d0">511923</data>
    </edge>
    <edge source="PAN" target="ITA">
      <data key="d0">5648408</data>
    </edge>
    <edge source="PAN" target="NIC">
      <data key="d0">183560</data>
    </edge>
    <edge source="PAN" target="PHL">
      <data key="d0">31500</data>
    </edge>
    <edge source="PAN" target="ESP">
      <data key="d0">49115</data>
    </edge>
    <edge source="PAN" target="USA">
      <data key="d0">13500</data>
    </edge>
    <edge source="PRY" target="ARG">
      <data key="d0">2276513</data>
    </edge>
    <edge source="PRY" target="BEL">
      <data key="d0">56000</data>
    </edge>
    <edge source="PRY" target="BRA">
      <data key="d0">10197749</data>
    </edge>
    <edge source="PRY" target="CHL">
      <data key="d0">683432</data>
    </edge>
    <edge source="PRY" target="CHN">
      <data key="d0">3314934</data>
    </edge>
    <edge source="PRY" target="FRA">
      <data key="d0">3164711</data>
    </edge>
    <edge source="PRY" target="DEU">
      <data key="d0">824681</data>
    </edge>
    <edge source="PRY" target="GRC">
      <data key="d0">47450</data>
    </edge>
    <edge source="PRY" target="IDN">
      <data key="d0">18895</data>
    </edge>
    <edge source="PRY" target="ISR">
      <data key="d0">16369</data>
    </edge>
    <edge source="PRY" target="ITA">
      <data key="d0">20030274</data>
    </edge>
    <edge source="PRY" target="MYS">
      <data key="d0">907430</data>
    </edge>
    <edge source="PRY" target="MEX">
      <data key="d0">427565</data>
    </edge>
    <edge source="PRY" target="NLD">
      <data key="d0">634697</data>
    </edge>
    <edge source="PRY" target="PHL">
      <data key="d0">52600</data>
    </edge>
    <edge source="PRY" target="ESP">
      <data key="d0">1772227</data>
    </edge>
    <edge source="PRY" target="THA">
      <data key="d0">644502</data>
    </edge>
    <edge source="PRY" target="TUR">
      <data key="d0">206800</data>
    </edge>
    <edge source="PRY" target="GBR">
      <data key="d0">37802</data>
    </edge>
    <edge source="PRY" target="USA">
      <data key="d0">2953772</data>
    </edge>
    <edge source="PRY" target="URY">
      <data key="d0">5400254</data>
    </edge>
    <edge source="PER" target="BOL">
      <data key="d0">17585</data>
    </edge>
    <edge source="PER" target="BRA">
      <data key="d0">284420</data>
    </edge>
    <edge source="PER" target="CHL">
      <data key="d0">277193</data>
    </edge>
    <edge source="PER" target="ECU">
      <data key="d0">38759</data>
    </edge>
    <edge source="PER" target="FRA">
      <data key="d0">77870</data>
    </edge>
    <edge source="PER" target="DEU">
      <data key="d0">556542</data>
    </edge>
    <edge source="PER" target="ITA">
      <data key="d0">658660</data>
    </edge>
    <edge source="PER" target="JPN">
      <data key="d0">14210</data>
    </edge>
    <edge source="PER" target="KOR">
      <data key="d0">111166</data>
    </edge>
    <edge source="PER" target="MEX">
      <data key="d0">1242831</data>
    </edge>
    <edge source="PER" target="PRT">
      <data key="d0">66600</data>
    </edge>
    <edge source="PER" target="ESP">
      <data key="d0">456061</data>
    </edge>
    <edge source="PER" target="USA">
      <data key="d0">631291</data>
    </edge>
    <edge source="PER" target="URY">
      <data key="d0">165506</data>
    </edge>
    <edge source="PHL" target="BEL">
      <data key="d0">14186</data>
    </edge>
    <edge source="PHL" target="BRA">
      <data key="d0">100800</data>
    </edge>
    <edge source="PHL" target="CHN">
      <data key="d0">105792</data>
    </edge>
    <edge source="PHL" target="FRA">
      <data key="d0">11426</data>
    </edge>
    <edge source="PHL" target="DEU">
      <data key="d0">1154669</data>
    </edge>
    <edge source="PHL" target="HKG">
      <data key="d0">158264</data>
    </edge>
    <edge source="PHL" target="IDN">
      <data key="d0">52636</data>
    </edge>
    <edge source="PHL" target="ITA">
      <data key="d0">120495</data>
    </edge>
    <edge source="PHL" target="JPN">
      <data key="d0">638982</data>
    </edge>
    <edge source="PHL" target="KOR">
      <data key="d0">67141</data>
    </edge>
    <edge source="PHL" target="MYS">
      <data key="d0">12308</data>
    </edge>
    <edge source="PHL" target="MEX">
      <data key="d0">34418</data>
    </edge>
    <edge source="PHL" target="NLD">
      <data key="d0">659492</data>
    </edge>
    <edge source="PHL" target="PAK">
      <data key="d0">151881</data>
    </edge>
    <edge source="PHL" target="PAN">
      <data key="d0">101501</data>
    </edge>
    <edge source="PHL" target="SAU">
      <data key="d0">17913</data>
    </edge>
    <edge source="PHL" target="IND">
      <data key="d0">11544</data>
    </edge>
    <edge source="PHL" target="SGP">
      <data key="d0">33227</data>
    </edge>
    <edge source="PHL" target="VNM">
      <data key="d0">23414</data>
    </edge>
    <edge source="PHL" target="ESP">
      <data key="d0">43538</data>
    </edge>
    <edge source="PHL" target="CHE">
      <data key="d0">67281</data>
    </edge>
    <edge source="PHL" target="THA">
      <data key="d0">20894</data>
    </edge>
    <edge source="PHL" target="GBR">
      <data key="d0">101856</data>
    </edge>
    <edge source="PHL" target="USA">
      <data key="d0">369731</data>
    </edge>
    <edge source="PHL" target="URY">
      <data key="d0">23470</data>
    </edge>
    <edge source="ROU" target="AUT">
      <data key="d0">461000</data>
    </edge>
    <edge source="ROU" target="BGR">
      <data key="d0">575000</data>
    </edge>
    <edge source="ROU" target="CAN">
      <data key="d0">32000</data>
    </edge>
    <edge source="ROU" target="DNK">
      <data key="d0">266000</data>
    </edge>
    <edge source="ROU" target="FRA">
      <data key="d0">354000</data>
    </edge>
    <edge source="ROU" target="DEU">
      <data key="d0">2184000</data>
    </edge>
    <edge source="ROU" target="GRC">
      <data key="d0">32000</data>
    </edge>
    <edge source="ROU" target="HUN">
      <data key="d0">129000</data>
    </edge>
    <edge source="ROU" target="ITA">
      <data key="d0">16432000</data>
    </edge>
    <edge source="ROU" target="MDA">
      <data key="d0">145000</data>
    </edge>
    <edge source="ROU" target="NLD">
      <data key="d0">316000</data>
    </edge>
    <edge source="ROU" target="POL">
      <data key="d0">52000</data>
    </edge>
    <edge source="ROU" target="PRT">
      <data key="d0">12000</data>
    </edge>
    <edge source="ROU" target="SVK">
      <data key="d0">32000</data>
    </edge>
    <edge source="ROU" target="SVN">
      <data key="d0">457000</data>
    </edge>
    <edge source="ROU" target="ESP">
      <data key="d0">171000</data>
    </edge>
    <edge source="ROU" target="SWE">
      <data key="d0">13000</data>
    </edge>
    <edge source="ROU" target="TUR">
      <data key="d0">1409000</data>
    </edge>
    <edge source="ROU" target="GBR">
      <data key="d0">138000</data>
    </edge>
    <edge source="ROU" target="SRB">
      <data key="d0">72000</data>
    </edge>
    <edge source="SGP" target="AUS">
      <data key="d0">511227</data>
    </edge>
    <edge source="SGP" target="KHM">
      <data key="d0">41283</data>
    </edge>
    <edge source="SGP" target="LKA">
      <data key="d0">18034</data>
    </edge>
    <edge source="SGP" target="CHN">
      <data key="d0">13644001</data>
    </edge>
    <edge source="SGP" target="FRA">
      <data key="d0">1326794</data>
    </edge>
    <edge source="SGP" target="DEU">
      <data key="d0">715382</data>
    </edge>
    <edge source="SGP" target="HKG">
      <data key="d0">24836528</data>
    </edge>
    <edge source="SGP" target="ISR">
      <data key="d0">49144</data>
    </edge>
    <edge source="SGP" target="ITA">
      <data key="d0">1452939</data>
    </edge>
    <edge source="SGP" target="JPN">
      <data key="d0">2229744</data>
    </edge>
    <edge source="SGP" target="JOR">
      <data key="d0">13920</data>
    </edge>
    <edge source="SGP" target="KOR">
      <data key="d0">2120203</data>
    </edge>
    <edge source="SGP" target="MYS">
      <data key="d0">38261062</data>
    </edge>
    <edge source="SGP" target="MEX">
      <data key="d0">1453727</data>
    </edge>
    <edge source="SGP" target="NLD">
      <data key="d0">23290</data>
    </edge>
    <edge source="SGP" target="NZL">
      <data key="d0">209058</data>
    </edge>
    <edge source="SGP" target="PAK">
      <data key="d0">15153</data>
    </edge>
    <edge source="SGP" target="PHL">
      <data key="d0">382677</data>
    </edge>
    <edge source="SGP" target="IND">
      <data key="d0">1741776</data>
    </edge>
    <edge source="SGP" target="VNM">
      <data key="d0">1346375</data>
    </edge>
    <edge source="SGP" target="ZAF">
      <data key="d0">105074</data>
    </edge>
    <edge source="SGP" target="ESP">
      <data key="d0">151847</data>
    </edge>
    <edge source="SGP" target="CHE">
      <data key="d0">1924968</data>
    </edge>
    <edge source="SGP" target="THA">
      <data key="d0">3419918</data>
    </edge>
    <edge source="SGP" target="ARE">
      <data key="d0">22229</data>
    </edge>
    <edge source="SGP" target="TUR">
      <data key="d0">26264</data>
    </edge>
    <edge source="SGP" target="GBR">
      <data key="d0">495743</data>
    </edge>
    <edge source="SGP" target="USA">
      <data key="d0">6055721</data>
    </edge>
    <edge source="VNM" target="AUS">
      <data key="d0">705000</data>
    </edge>
    <edge source="VNM" target="BRA">
      <data key="d0">71000</data>
    </edge>
    <edge source="VNM" target="CHN">
      <data key="d0">793000</data>
    </edge>
    <edge source="VNM" target="DNK">
      <data key="d0">339000</data>
    </edge>
    <edge source="VNM" target="FRA">
      <data key="d0">933000</data>
    </edge>
    <edge source="VNM" target="DEU">
      <data key="d0">863000</data>
    </edge>
    <edge source="VNM" target="HKG">
      <data key="d0">400000</data>
    </edge>
    <edge source="VNM" target="IRL">
      <data key="d0">151000</data>
    </edge>
    <edge source="VNM" target="ITA">
      <data key="d0">562000</data>
    </edge>
    <edge source="VNM" target="KOR">
      <data key="d0">874000</data>
    </edge>
    <edge source="VNM" target="NLD">
      <data key="d0">591000</data>
    </edge>
    <edge source="VNM" target="NZL">
      <data key="d0">100000</data>
    </edge>
    <edge source="VNM" target="ESP">
      <data key="d0">239000</data>
    </edge>
    <edge source="VNM" target="SWE">
      <data key="d0">151000</data>
    </edge>
    <edge source="VNM" target="GBR">
      <data key="d0">638000</data>
    </edge>
    <edge source="VNM" target="USA">
      <data key="d0">934000</data>
    </edge>
    <edge source="ZAF" target="AUS">
      <data key="d0">157269</data>
    </edge>
    <edge source="ZAF" target="AUT">
      <data key="d0">48156</data>
    </edge>
    <edge source="ZAF" target="BEL">
      <data key="d0">68220</data>
    </edge>
    <edge source="ZAF" target="BRA">
      <data key="d0">101643</data>
    </edge>
    <edge source="ZAF" target="CAN">
      <data key="d0">20287</data>
    </edge>
    <edge source="ZAF" target="CHN">
      <data key="d0">1485034</data>
    </edge>
    <edge source="ZAF" target="COL">
      <data key="d0">19753</data>
    </edge>
    <edge source="ZAF" target="CZE">
      <data key="d0">64009</data>
    </edge>
    <edge source="ZAF" target="DNK">
      <data key="d0">14921</data>
    </edge>
    <edge source="ZAF" target="FRA">
      <data key="d0">3993463</data>
    </edge>
    <edge source="ZAF" target="DEU">
      <data key="d0">2068094</data>
    </edge>
    <edge source="ZAF" target="GRC">
      <data key="d0">56223</data>
    </edge>
    <edge source="ZAF" target="HKG">
      <data key="d0">9984583</data>
    </edge>
    <edge source="ZAF" target="IDN">
      <data key="d0">97947</data>
    </edge>
    <edge source="ZAF" target="ITA">
      <data key="d0">83672618</data>
    </edge>
    <edge source="ZAF" target="JPN">
      <data key="d0">27458756</data>
    </edge>
    <edge source="ZAF" target="KOR">
      <data key="d0">10240546</data>
    </edge>
    <edge source="ZAF" target="MWI">
      <data key="d0">12186</data>
    </edge>
    <edge source="ZAF" target="MYS">
      <data key="d0">19703</data>
    </edge>
    <edge source="ZAF" target="MUS">
      <data key="d0">13500</data>
    </edge>
    <edge source="ZAF" target="MEX">
      <data key="d0">3494432</data>
    </edge>
    <edge source="ZAF" target="MOZ">
      <data key="d0">13922</data>
    </edge>
    <edge source="ZAF" target="NLD">
      <data key="d0">2486952</data>
    </edge>
    <edge source="ZAF" target="PAN">
      <data key="d0">25445</data>
    </edge>
    <edge source="ZAF" target="PHL">
      <data key="d0">211263</data>
    </edge>
    <edge source="ZAF" target="PRT">
      <data key="d0">210389</data>
    </edge>
    <edge source="ZAF" target="SAU">
      <data key="d0">42003</data>
    </edge>
    <edge source="ZAF" target="IND">
      <data key="d0">239417</data>
    </edge>
    <edge source="ZAF" target="SGP">
      <data key="d0">3531395</data>
    </edge>
    <edge source="ZAF" target="ZWE">
      <data key="d0">219258</data>
    </edge>
    <edge source="ZAF" target="ESP">
      <data key="d0">750534</data>
    </edge>
    <edge source="ZAF" target="SWE">
      <data key="d0">136624</data>
    </edge>
    <edge source="ZAF" target="THA">
      <data key="d0">150641</data>
    </edge>
    <edge source="ZAF" target="ARE">
      <data key="d0">134412</data>
    </edge>
    <edge source="ZAF" target="TUR">
      <data key="d0">397723</data>
    </edge>
    <edge source="ZAF" target="GBR">
      <data key="d0">1437667</data>
    </edge>
    <edge source="ZAF" target="USA">
      <data key="d0">18109807</data>
    </edge>
    <edge source="ZAF" target="URY">
      <data key="d0">344840</data>
    </edge>
    <edge source="SWE" target="AUS">
      <data key="d0">265067</data>
    </edge>
    <edge source="SWE" target="AUT">
      <data key="d0">1408924</data>
    </edge>
    <edge source="SWE" target="BEL">
      <data key="d0">2387237</data>
    </edge>
    <edge source="SWE" target="CAN">
      <data key="d0">3820714</data>
    </edge>
    <edge source="SWE" target="CHN">
      <data key="d0">432029</data>
    </edge>
    <edge source="SWE" target="HRV">
      <data key="d0">11022</data>
    </edge>
    <edge source="SWE" target="CZE">
      <data key="d0">2760338</data>
    </edge>
    <edge source="SWE" target="DNK">
      <data key="d0">3651460</data>
    </edge>
    <edge source="SWE" target="EST">
      <data key="d0">955615</data>
    </edge>
    <edge source="SWE" target="FIN">
      <data key="d0">3043083</data>
    </edge>
    <edge source="SWE" target="FRA">
      <data key="d0">1270880</data>
    </edge>
    <edge source="SWE" target="DEU">
      <data key="d0">6339229</data>
    </edge>
    <edge source="SWE" target="GRC">
      <data key="d0">19534</data>
    </edge>
    <edge source="SWE" target="HKG">
      <data key="d0">669378</data>
    </edge>
    <edge source="SWE" target="HUN">
      <data key="d0">500997</data>
    </edge>
    <edge source="SWE" target="IRL">
      <data key="d0">24226</data>
    </edge>
    <edge source="SWE" target="ISR">
      <data key="d0">13313</data>
    </edge>
    <edge source="SWE" target="ITA">
      <data key="d0">5060056</data>
    </edge>
    <edge source="SWE" target="JPN">
      <data key="d0">114691</data>
    </edge>
    <edge source="SWE" target="KOR">
      <data key="d0">61110</data>
    </edge>
    <edge source="SWE" target="LVA">
      <data key="d0">28264</data>
    </edge>
    <edge source="SWE" target="LTU">
      <data key="d0">110326</data>
    </edge>
    <edge source="SWE" target="MYS">
      <data key="d0">209303</data>
    </edge>
    <edge source="SWE" target="NLD">
      <data key="d0">3435609</data>
    </edge>
    <edge source="SWE" target="NZL">
      <data key="d0">138917</data>
    </edge>
    <edge source="SWE" target="NOR">
      <data key="d0">5805713</data>
    </edge>
    <edge source="SWE" target="POL">
      <data key="d0">4254707</data>
    </edge>
    <edge source="SWE" target="PRT">
      <data key="d0">167399</data>
    </edge>
    <edge source="SWE" target="ROU">
      <data key="d0">41140</data>
    </edge>
    <edge source="SWE" target="RUS">
      <data key="d0">163143</data>
    </edge>
    <edge source="SWE" target="SAU">
      <data key="d0">24008</data>
    </edge>
    <edge source="SWE" target="IND">
      <data key="d0">32083</data>
    </edge>
    <edge source="SWE" target="SGP">
      <data key="d0">69295</data>
    </edge>
    <edge source="SWE" target="SVK">
      <data key="d0">859693</data>
    </edge>
    <edge source="SWE" target="SVN">
      <data key="d0">70604</data>
    </edge>
    <edge source="SWE" target="ZAF">
      <data key="d0">100396</data>
    </edge>
    <edge source="SWE" target="ESP">
      <data key="d0">122330</data>
    </edge>
    <edge source="SWE" target="CHE">
      <data key="d0">708663</data>
    </edge>
    <edge source="SWE" target="THA">
      <data key="d0">8725593</data>
    </edge>
    <edge source="SWE" target="ARE">
      <data key="d0">19643</data>
    </edge>
    <edge source="SWE" target="TUR">
      <data key="d0">59910</data>
    </edge>
    <edge source="SWE" target="GBR">
      <data key="d0">6237851</data>
    </edge>
    <edge source="SWE" target="USA">
      <data key="d0">5712083</data>
    </edge>
    <edge source="CHE" target="AUS">
      <data key="d0">113317</data>
    </edge>
    <edge source="CHE" target="AUT">
      <data key="d0">1054917</data>
    </edge>
    <edge source="CHE" target="BEL">
      <data key="d0">553649</data>
    </edge>
    <edge source="CHE" target="BRA">
      <data key="d0">33562</data>
    </edge>
    <edge source="CHE" target="CAN">
      <data key="d0">636473</data>
    </edge>
    <edge source="CHE" target="CHN">
      <data key="d0">400824</data>
    </edge>
    <edge source="CHE" target="HRV">
      <data key="d0">20418</data>
    </edge>
    <edge source="CHE" target="CZE">
      <data key="d0">2959342</data>
    </edge>
    <edge source="CHE" target="DNK">
      <data key="d0">762896</data>
    </edge>
    <edge source="CHE" target="FIN">
      <data key="d0">51261</data>
    </edge>
    <edge source="CHE" target="FRA">
      <data key="d0">3145719</data>
    </edge>
    <edge source="CHE" target="DEU">
      <data key="d0">8763926</data>
    </edge>
    <edge source="CHE" target="GRC">
      <data key="d0">13813</data>
    </edge>
    <edge source="CHE" target="HKG">
      <data key="d0">510899</data>
    </edge>
    <edge source="CHE" target="HUN">
      <data key="d0">1283742</data>
    </edge>
    <edge source="CHE" target="IDN">
      <data key="d0">78221</data>
    </edge>
    <edge source="CHE" target="IRL">
      <data key="d0">276720</data>
    </edge>
    <edge source="CHE" target="ITA">
      <data key="d0">2639160</data>
    </edge>
    <edge source="CHE" target="JPN">
      <data key="d0">377709</data>
    </edge>
    <edge source="CHE" target="KOR">
      <data key="d0">38082</data>
    </edge>
    <edge source="CHE" target="LBN">
      <data key="d0">64152</data>
    </edge>
    <edge source="CHE" target="MYS">
      <data key="d0">20416</data>
    </edge>
    <edge source="CHE" target="MUS">
      <data key="d0">743818</data>
    </edge>
    <edge source="CHE" target="MEX">
      <data key="d0">20207</data>
    </edge>
    <edge source="CHE" target="NLD">
      <data key="d0">1282651</data>
    </edge>
    <edge source="CHE" target="NZL">
      <data key="d0">91906</data>
    </edge>
    <edge source="CHE" target="NOR">
      <data key="d0">103775</data>
    </edge>
    <edge source="CHE" target="PHL">
      <data key="d0">183689</data>
    </edge>
    <edge source="CHE" target="POL">
      <data key="d0">460190</data>
    </edge>
    <edge source="CHE" target="PRT">
      <data key="d0">10541</data>
    </edge>
    <edge source="CHE" target="ROU">
      <data key="d0">441564</data>
    </edge>
    <edge source="CHE" target="RUS">
      <data key="d0">34063</data>
    </edge>
    <edge source="CHE" target="SAU">
      <data key="d0">102400</data>
    </edge>
    <edge source="CHE" target="IND">
      <data key="d0">1268272</data>
    </edge>
    <edge source="CHE" target="SGP">
      <data key="d0">86634</data>
    </edge>
    <edge source="CHE" target="SVN">
      <data key="d0">141310</data>
    </edge>
    <edge source="CHE" target="ZAF">
      <data key="d0">121748</data>
    </edge>
    <edge source="CHE" target="ESP">
      <data key="d0">1466087</data>
    </edge>
    <edge source="CHE" target="SWE">
      <data key="d0">1730174</data>
    </edge>
    <edge source="CHE" target="THA">
      <data key="d0">516731</data>
    </edge>
    <edge source="CHE" target="ARE">
      <data key="d0">38705</data>
    </edge>
    <edge source="CHE" target="TUN">
      <data key="d0">83135</data>
    </edge>
    <edge source="CHE" target="TUR">
      <data key="d0">83206</data>
    </edge>
    <edge source="CHE" target="EGY">
      <data key="d0">24461</data>
    </edge>
    <edge source="CHE" target="GBR">
      <data key="d0">2464737</data>
    </edge>
    <edge source="CHE" target="USA">
      <data key="d0">4230575</data>
    </edge>
    <edge source="THA" target="ALB">
      <data key="d0">24982</data>
    </edge>
    <edge source="THA" target="AUS">
      <data key="d0">27502284</data>
    </edge>
    <edge source="THA" target="AUT">
      <data key="d0">91947</data>
    </edge>
    <edge source="THA" target="BEL">
      <data key="d0">1142592</data>
    </edge>
    <edge source="THA" target="BRA">
      <data key="d0">386033</data>
    </edge>
    <edge source="THA" target="KHM">
      <data key="d0">289908</data>
    </edge>
    <edge source="THA" target="CAN">
      <data key="d0">4587211</data>
    </edge>
    <edge source="THA" target="CHL">
      <data key="d0">25590</data>
    </edge>
    <edge source="THA" target="CHN">
      <data key="d0">10883976</data>
    </edge>
    <edge source="THA" target="COL">
      <data key="d0">25825</data>
    </edge>
    <edge source="THA" target="CZE">
      <data key="d0">21151</data>
    </edge>
    <edge source="THA" target="DNK">
      <data key="d0">6229172</data>
    </edge>
    <edge source="THA" target="EST">
      <data key="d0">14614</data>
    </edge>
    <edge source="THA" target="FIN">
      <data key="d0">336076</data>
    </edge>
    <edge source="THA" target="FRA">
      <data key="d0">4350402</data>
    </edge>
    <edge source="THA" target="DEU">
      <data key="d0">6105520</data>
    </edge>
    <edge source="THA" target="GRC">
      <data key="d0">24101</data>
    </edge>
    <edge source="THA" target="HKG">
      <data key="d0">95537897</data>
    </edge>
    <edge source="THA" target="HUN">
      <data key="d0">47767</data>
    </edge>
    <edge source="THA" target="IDN">
      <data key="d0">6049647</data>
    </edge>
    <edge source="THA" target="IRL">
      <data key="d0">18250</data>
    </edge>
    <edge source="THA" target="ISR">
      <data key="d0">139748</data>
    </edge>
    <edge source="THA" target="ITA">
      <data key="d0">5711765</data>
    </edge>
    <edge source="THA" target="JPN">
      <data key="d0">8303390</data>
    </edge>
    <edge source="THA" target="KOR">
      <data key="d0">1882016</data>
    </edge>
    <edge source="THA" target="MYS">
      <data key="d0">12318832</data>
    </edge>
    <edge source="THA" target="MEX">
      <data key="d0">1709681</data>
    </edge>
    <edge source="THA" target="NLD">
      <data key="d0">6542758</data>
    </edge>
    <edge source="THA" target="NZL">
      <data key="d0">688172</data>
    </edge>
    <edge source="THA" target="NOR">
      <data key="d0">273167</data>
    </edge>
    <edge source="THA" target="PAK">
      <data key="d0">95260</data>
    </edge>
    <edge source="THA" target="PAN">
      <data key="d0">119196</data>
    </edge>
    <edge source="THA" target="PHL">
      <data key="d0">2856834</data>
    </edge>
    <edge source="THA" target="POL">
      <data key="d0">38043</data>
    </edge>
    <edge source="THA" target="ROU">
      <data key="d0">16047</data>
    </edge>
    <edge source="THA" target="IND">
      <data key="d0">308442</data>
    </edge>
    <edge source="THA" target="SGP">
      <data key="d0">3392071</data>
    </edge>
    <edge source="THA" target="VNM">
      <data key="d0">7525465</data>
    </edge>
    <edge source="THA" target="ZAF">
      <data key="d0">952259</data>
    </edge>
    <edge source="THA" target="ESP">
      <data key="d0">398859</data>
    </edge>
    <edge source="THA" target="SWE">
      <data key="d0">59365830</data>
    </edge>
    <edge source="THA" target="CHE">
      <data key="d0">441047</data>
    </edge>
    <edge source="THA" target="ARE">
      <data key="d0">125576</data>
    </edge>
    <edge source="THA" target="GBR">
      <data key="d0">23965344</data>
    </edge>
    <edge source="THA" target="USA">
      <data key="d0">58403513</data>
    </edge>
    <edge source="THA" target="SRB">
      <data key="d0">23400</data>
    </edge>
    <edge source="ARE" target="CHN">
      <data key="d0">302560</data>
    </edge>
    <edge source="ARE" target="FRA">
      <data key="d0">10072</data>
    </edge>
    <edge source="ARE" target="DEU">
      <data key="d0">18413</data>
    </edge>
    <edge source="ARE" target="ITA">
      <data key="d0">3090424</data>
    </edge>
    <edge source="ARE" target="JOR">
      <data key="d0">22699</data>
    </edge>
    <edge source="ARE" target="LBN">
      <data key="d0">32065</data>
    </edge>
    <edge source="ARE" target="OMN">
      <data key="d0">15521</data>
    </edge>
    <edge source="ARE" target="PAK">
      <data key="d0">76842</data>
    </edge>
    <edge source="ARE" target="SAU">
      <data key="d0">13846</data>
    </edge>
    <edge source="ARE" target="IND">
      <data key="d0">281311</data>
    </edge>
    <edge source="ARE" target="ZAF">
      <data key="d0">19496</data>
    </edge>
    <edge source="ARE" target="TUN">
      <data key="d0">80948</data>
    </edge>
    <edge source="ARE" target="TUR">
      <data key="d0">602282</data>
    </edge>
    <edge source="ARE" target="GBR">
      <data key="d0">17579</data>
    </edge>
    <edge source="GBR" target="ARG">
      <data key="d0">345642</data>
    </edge>
    <edge source="GBR" target="AUS">
      <data key="d0">2301067</data>
    </edge>
    <edge source="GBR" target="AUT">
      <data key="d0">8665368</data>
    </edge>
    <edge source="GBR" target="BEL">
      <data key="d0">17968218</data>
    </edge>
    <edge source="GBR" target="BRA">
      <data key="d0">679388</data>
    </edge>
    <edge source="GBR" target="BLR">
      <data key="d0">195377</data>
    </edge>
    <edge source="GBR" target="CAN">
      <data key="d0">6593428</data>
    </edge>
    <edge source="GBR" target="LKA">
      <data key="d0">1646790</data>
    </edge>
    <edge source="GBR" target="CHL">
      <data key="d0">10035</data>
    </edge>
    <edge source="GBR" target="CHN">
      <data key="d0">6321893</data>
    </edge>
    <edge source="GBR" target="COL">
      <data key="d0">10028</data>
    </edge>
    <edge source="GBR" target="HRV">
      <data key="d0">94399</data>
    </edge>
    <edge source="GBR" target="CZE">
      <data key="d0">13235311</data>
    </edge>
    <edge source="GBR" target="DNK">
      <data key="d0">1640429</data>
    </edge>
    <edge source="GBR" target="EST">
      <data key="d0">151105</data>
    </edge>
    <edge source="GBR" target="FIN">
      <data key="d0">843336</data>
    </edge>
    <edge source="GBR" target="FRA">
      <data key="d0">30676359</data>
    </edge>
    <edge source="GBR" target="DEU">
      <data key="d0">18659650</data>
    </edge>
    <edge source="GBR" target="GHA">
      <data key="d0">127558</data>
    </edge>
    <edge source="GBR" target="GRC">
      <data key="d0">5667325</data>
    </edge>
    <edge source="GBR" target="HKG">
      <data key="d0">30895622</data>
    </edge>
    <edge source="GBR" target="HUN">
      <data key="d0">1798348</data>
    </edge>
    <edge source="GBR" target="IDN">
      <data key="d0">1851685</data>
    </edge>
    <edge source="GBR" target="IRL">
      <data key="d0">5497599</data>
    </edge>
    <edge source="GBR" target="ISR">
      <data key="d0">313102</data>
    </edge>
    <edge source="GBR" target="ITA">
      <data key="d0">76348613</data>
    </edge>
    <edge source="GBR" target="CIV">
      <data key="d0">2317509</data>
    </edge>
    <edge source="GBR" target="JAM">
      <data key="d0">33113</data>
    </edge>
    <edge source="GBR" target="JPN">
      <data key="d0">7151700</data>
    </edge>
    <edge source="GBR" target="JOR">
      <data key="d0">77596</data>
    </edge>
    <edge source="GBR" target="KOR">
      <data key="d0">8623557</data>
    </edge>
    <edge source="GBR" target="LBN">
      <data key="d0">190132</data>
    </edge>
    <edge source="GBR" target="LVA">
      <data key="d0">100221</data>
    </edge>
    <edge source="GBR" target="LTU">
      <data key="d0">3135517</data>
    </edge>
    <edge source="GBR" target="MYS">
      <data key="d0">145839</data>
    </edge>
    <edge source="GBR" target="MRT">
      <data key="d0">33201</data>
    </edge>
    <edge source="GBR" target="MEX">
      <data key="d0">145811</data>
    </edge>
    <edge source="GBR" target="MAR">
      <data key="d0">533990</data>
    </edge>
    <edge source="GBR" target="OMN">
      <data key="d0">72577</data>
    </edge>
    <edge source="GBR" target="NLD">
      <data key="d0">4263728</data>
    </edge>
    <edge source="GBR" target="NZL">
      <data key="d0">395618</data>
    </edge>
    <edge source="GBR" target="NOR">
      <data key="d0">877537</data>
    </edge>
    <edge source="GBR" target="PAK">
      <data key="d0">653748</data>
    </edge>
    <edge source="GBR" target="PAN">
      <data key="d0">13444</data>
    </edge>
    <edge source="GBR" target="PHL">
      <data key="d0">2796217</data>
    </edge>
    <edge source="GBR" target="POL">
      <data key="d0">10874510</data>
    </edge>
    <edge source="GBR" target="PRT">
      <data key="d0">20476905</data>
    </edge>
    <edge source="GBR" target="ROU">
      <data key="d0">763199</data>
    </edge>
    <edge source="GBR" target="RUS">
      <data key="d0">7326118</data>
    </edge>
    <edge source="GBR" target="SAU">
      <data key="d0">541705</data>
    </edge>
    <edge source="GBR" target="IND">
      <data key="d0">8531332</data>
    </edge>
    <edge source="GBR" target="SGP">
      <data key="d0">990854</data>
    </edge>
    <edge source="GBR" target="SVK">
      <data key="d0">12850</data>
    </edge>
    <edge source="GBR" target="VNM">
      <data key="d0">2294372</data>
    </edge>
    <edge source="GBR" target="SVN">
      <data key="d0">916011</data>
    </edge>
    <edge source="GBR" target="ZAF">
      <data key="d0">5495755</data>
    </edge>
    <edge source="GBR" target="ZWE">
      <data key="d0">63931</data>
    </edge>
    <edge source="GBR" target="ESP">
      <data key="d0">26673035</data>
    </edge>
    <edge source="GBR" target="SWE">
      <data key="d0">4501009</data>
    </edge>
    <edge source="GBR" target="CHE">
      <data key="d0">2020137</data>
    </edge>
    <edge source="GBR" target="THA">
      <data key="d0">52518264</data>
    </edge>
    <edge source="GBR" target="TGO">
      <data key="d0">66430</data>
    </edge>
    <edge source="GBR" target="ARE">
      <data key="d0">1279844</data>
    </edge>
    <edge source="GBR" target="TUN">
      <data key="d0">140486</data>
    </edge>
    <edge source="GBR" target="TUR">
      <data key="d0">2981182</data>
    </edge>
    <edge source="GBR" target="UGA">
      <data key="d0">14842</data>
    </edge>
    <edge source="GBR" target="UKR">
      <data key="d0">59274</data>
    </edge>
    <edge source="GBR" target="EGY">
      <data key="d0">209096</data>
    </edge>
    <edge source="GBR" target="USA">
      <data key="d0">38552518</data>
    </edge>
    <edge source="GBR" target="URY">
      <data key="d0">235352</data>
    </edge>
    <edge source="USA" target="ARG">
      <data key="d0">1199530</data>
    </edge>
    <edge source="USA" target="AUS">
      <data key="d0">3260891</data>
    </edge>
    <edge source="USA" target="AUT">
      <data key="d0">614724</data>
    </edge>
    <edge source="USA" target="BEL">
      <data key="d0">1270534</data>
    </edge>
    <edge source="USA" target="BRA">
      <data key="d0">3245463</data>
    </edge>
    <edge source="USA" target="CAN">
      <data key="d0">103797195</data>
    </edge>
    <edge source="USA" target="LKA">
      <data key="d0">257896</data>
    </edge>
    <edge source="USA" target="CHL">
      <data key="d0">1763434</data>
    </edge>
    <edge source="USA" target="CHN">
      <data key="d0">44294749</data>
    </edge>
    <edge source="USA" target="COL">
      <data key="d0">1377556</data>
    </edge>
    <edge source="USA" target="CRI">
      <data key="d0">10749335</data>
    </edge>
    <edge source="USA" target="CZE">
      <data key="d0">3505539</data>
    </edge>
    <edge source="USA" target="DNK">
      <data key="d0">1543061</data>
    </edge>
    <edge source="USA" target="ECU">
      <data key="d0">365653</data>
    </edge>
    <edge source="USA" target="SLV">
      <data key="d0">275900</data>
    </edge>
    <edge source="USA" target="FIN">
      <data key="d0">285022</data>
    </edge>
    <edge source="USA" target="FRA">
      <data key="d0">7810740</data>
    </edge>
    <edge source="USA" target="DEU">
      <data key="d0">15139452</data>
    </edge>
    <edge source="USA" target="GHA">
      <data key="d0">28462</data>
    </edge>
    <edge source="USA" target="GRC">
      <data key="d0">2357921</data>
    </edge>
    <edge source="USA" target="GTM">
      <data key="d0">639004</data>
    </edge>
    <edge source="USA" target="HND">
      <data key="d0">522046</data>
    </edge>
    <edge source="USA" target="HKG">
      <data key="d0">171919666</data>
    </edge>
    <edge source="USA" target="HUN">
      <data key="d0">6223942</data>
    </edge>
    <edge source="USA" target="IDN">
      <data key="d0">23825986</data>
    </edge>
    <edge source="USA" target="IRL">
      <data key="d0">585042</data>
    </edge>
    <edge source="USA" target="ISR">
      <data key="d0">1413925</data>
    </edge>
    <edge source="USA" target="ITA">
      <data key="d0">72887169</data>
    </edge>
    <edge source="USA" target="JAM">
      <data key="d0">124343</data>
    </edge>
    <edge source="USA" target="JPN">
      <data key="d0">54252150</data>
    </edge>
    <edge source="USA" target="KOR">
      <data key="d0">72206181</data>
    </edge>
    <edge source="USA" target="LBN">
      <data key="d0">16226</data>
    </edge>
    <edge source="USA" target="LTU">
      <data key="d0">11616</data>
    </edge>
    <edge source="USA" target="MYS">
      <data key="d0">523779</data>
    </edge>
    <edge source="USA" target="MUS">
      <data key="d0">12569</data>
    </edge>
    <edge source="USA" target="MEX">
      <data key="d0">347756362</data>
    </edge>
    <edge source="USA" target="MAR">
      <data key="d0">175252</data>
    </edge>
    <edge source="USA" target="NLD">
      <data key="d0">2190044</data>
    </edge>
    <edge source="USA" target="NZL">
      <data key="d0">280883</data>
    </edge>
    <edge source="USA" target="NOR">
      <data key="d0">222044</data>
    </edge>
    <edge source="USA" target="PAK">
      <data key="d0">111126</data>
    </edge>
    <edge source="USA" target="PAN">
      <data key="d0">320890</data>
    </edge>
    <edge source="USA" target="PER">
      <data key="d0">79082</data>
    </edge>
    <edge source="USA" target="PHL">
      <data key="d0">8107179</data>
    </edge>
    <edge source="USA" target="POL">
      <data key="d0">12532</data>
    </edge>
    <edge source="USA" target="PRT">
      <data key="d0">2540224</data>
    </edge>
    <edge source="USA" target="ROU">
      <data key="d0">20500</data>
    </edge>
    <edge source="USA" target="SAU">
      <data key="d0">71398</data>
    </edge>
    <edge source="USA" target="IND">
      <data key="d0">8460857</data>
    </edge>
    <edge source="USA" target="SGP">
      <data key="d0">1945786</data>
    </edge>
    <edge source="USA" target="SVK">
      <data key="d0">10449</data>
    </edge>
    <edge source="USA" target="VNM">
      <data key="d0">3464039</data>
    </edge>
    <edge source="USA" target="SVN">
      <data key="d0">69748</data>
    </edge>
    <edge source="USA" target="ZAF">
      <data key="d0">1953343</data>
    </edge>
    <edge source="USA" target="ESP">
      <data key="d0">6656802</data>
    </edge>
    <edge source="USA" target="SWE">
      <data key="d0">601046</data>
    </edge>
    <edge source="USA" target="CHE">
      <data key="d0">1023975</data>
    </edge>
    <edge source="USA" target="THA">
      <data key="d0">19103346</data>
    </edge>
    <edge source="USA" target="ARE">
      <data key="d0">245552</data>
    </edge>
    <edge source="USA" target="TUN">
      <data key="d0">48408</data>
    </edge>
    <edge source="USA" target="TUR">
      <data key="d0">814746</data>
    </edge>
    <edge source="USA" target="UKR">
      <data key="d0">14543</data>
    </edge>
    <edge source="USA" target="EGY">
      <data key="d0">16829</data>
    </edge>
    <edge source="USA" target="GBR">
      <data key="d0">14116960</data>
    </edge>
    <edge source="USA" target="URY">
      <data key="d0">489837</data>
    </edge>
    <edge source="URY" target="ARG">
      <data key="d0">8164562</data>
    </edge>
    <edge source="URY" target="AUS">
      <data key="d0">1722380</data>
    </edge>
    <edge source="URY" target="BRA">
      <data key="d0">5633692</data>
    </edge>
    <edge source="URY" target="CAN">
      <data key="d0">7241644</data>
    </edge>
    <edge source="URY" target="CHL">
      <data key="d0">867745</data>
    </edge>
    <edge source="URY" target="CHN">
      <data key="d0">9437919</data>
    </edge>
    <edge source="URY" target="COL">
      <data key="d0">240754</data>
    </edge>
    <edge source="URY" target="DNK">
      <data key="d0">259704</data>
    </edge>
    <edge source="URY" target="FIN">
      <data key="d0">101272</data>
    </edge>
    <edge source="URY" target="FRA">
      <data key="d0">3231213</data>
    </edge>
    <edge source="URY" target="DEU">
      <data key="d0">14685514</data>
    </edge>
    <edge source="URY" target="GTM">
      <data key="d0">236896</data>
    </edge>
    <edge source="URY" target="HKG">
      <data key="d0">17011168</data>
    </edge>
    <edge source="URY" target="IDN">
      <data key="d0">445031</data>
    </edge>
    <edge source="URY" target="ITA">
      <data key="d0">4197354</data>
    </edge>
    <edge source="URY" target="KOR">
      <data key="d0">265766</data>
    </edge>
    <edge source="URY" target="MYS">
      <data key="d0">18532835</data>
    </edge>
    <edge source="URY" target="MEX">
      <data key="d0">8606466</data>
    </edge>
    <edge source="URY" target="NLD">
      <data key="d0">1214610</data>
    </edge>
    <edge source="URY" target="NOR">
      <data key="d0">7232503</data>
    </edge>
    <edge source="URY" target="PAK">
      <data key="d0">14990</data>
    </edge>
    <edge source="URY" target="PRY">
      <data key="d0">1234098</data>
    </edge>
    <edge source="URY" target="PER">
      <data key="d0">26989</data>
    </edge>
    <edge source="URY" target="PHL">
      <data key="d0">4084272</data>
    </edge>
    <edge source="URY" target="POL">
      <data key="d0">58472</data>
    </edge>
    <edge source="URY" target="PRT">
      <data key="d0">386523</data>
    </edge>
    <edge source="URY" target="RUS">
      <data key="d0">98970</data>
    </edge>
    <edge source="URY" target="IND">
      <data key="d0">2640618</data>
    </edge>
    <edge source="URY" target="SGP">
      <data key="d0">4500532</data>
    </edge>
    <edge source="URY" target="VNM">
      <data key="d0">94286</data>
    </edge>
    <edge source="URY" target="ZAF">
      <data key="d0">13732887</data>
    </edge>
    <edge source="URY" target="ESP">
      <data key="d0">2152365</data>
    </edge>
    <edge source="URY" target="SWE">
      <data key="d0">1262143</data>
    </edge>
    <edge source="URY" target="CHE">
      <data key="d0">28641</data>
    </edge>
    <edge source="URY" target="THA">
      <data key="d0">10091121</data>
    </edge>
    <edge source="URY" target="TUN">
      <data key="d0">436060</data>
    </edge>
    <edge source="URY" target="TUR">
      <data key="d0">989041</data>
    </edge>
    <edge source="URY" target="GBR">
      <data key="d0">1526782</data>
    </edge>
    <edge source="URY" target="USA">
      <data key="d0">69625449</data>
    </edge>
    <edge source="BGR" target="HRV">
      <data key="d0">72120</data>
    </edge>
    <edge source="BGR" target="CZE">
      <data key="d0">254467</data>
    </edge>
    <edge source="BGR" target="FRA">
      <data key="d0">32620</data>
    </edge>
    <edge source="BGR" target="DEU">
      <data key="d0">198442</data>
    </edge>
    <edge source="BGR" target="GRC">
      <data key="d0">14721</data>
    </edge>
    <edge source="BGR" target="HUN">
      <data key="d0">383347</data>
    </edge>
    <edge source="BGR" target="ITA">
      <data key="d0">10234070</data>
    </edge>
    <edge source="BGR" target="NLD">
      <data key="d0">51246</data>
    </edge>
    <edge source="BGR" target="POL">
      <data key="d0">116961</data>
    </edge>
    <edge source="BGR" target="PRT">
      <data key="d0">208754</data>
    </edge>
    <edge source="BGR" target="ROU">
      <data key="d0">130412</data>
    </edge>
    <edge source="BGR" target="RUS">
      <data key="d0">945397</data>
    </edge>
    <edge source="BGR" target="IND">
      <data key="d0">429321</data>
    </edge>
    <edge source="BGR" target="ESP">
      <data key="d0">230892</data>
    </edge>
    <edge source="BGR" target="TUR">
      <data key="d0">346914</data>
    </edge>
    <edge source="BGR" target="MKD">
      <data key="d0">244276</data>
    </edge>
    <edge source="BGR" target="URY">
      <data key="d0">37358</data>
    </edge>
    <edge source="BGR" target="SRB">
      <data key="d0">365553</data>
    </edge>
    <edge source="MUS" target="FRA">
      <data key="d0">762421</data>
    </edge>
    <edge source="MUS" target="CHE">
      <data key="d0">223267</data>
    </edge>
    <edge source="NAM" target="DEU">
      <data key="d0">284624</data>
    </edge>
    <edge source="NAM" target="HKG">
      <data key="d0">157854</data>
    </edge>
    <edge source="NAM" target="ITA">
      <data key="d0">1946777</data>
    </edge>
    <edge source="NAM" target="NLD">
      <data key="d0">555335</data>
    </edge>
    <edge source="NAM" target="ZAF">
      <data key="d0">118470</data>
    </edge>
    <edge source="TZA" target="GRC">
      <data key="d0">13683</data>
    </edge>
    <edge source="TZA" target="HKG">
      <data key="d0">377348</data>
    </edge>
    <edge source="TZA" target="ITA">
      <data key="d0">149097</data>
    </edge>
    <edge source="TZA" target="MEX">
      <data key="d0">17787</data>
    </edge>
    <edge source="TZA" target="NLD">
      <data key="d0">25317</data>
    </edge>
    <edge source="TZA" target="IND">
      <data key="d0">20068</data>
    </edge>
    <edge source="HRV" target="AUT">
      <data key="d0">187377</data>
    </edge>
    <edge source="HRV" target="CAN">
      <data key="d0">25911</data>
    </edge>
    <edge source="HRV" target="CHN">
      <data key="d0">48900</data>
    </edge>
    <edge source="HRV" target="DNK">
      <data key="d0">24770</data>
    </edge>
    <edge source="HRV" target="FRA">
      <data key="d0">137006</data>
    </edge>
    <edge source="HRV" target="DEU">
      <data key="d0">708404</data>
    </edge>
    <edge source="HRV" target="HKG">
      <data key="d0">1080822</data>
    </edge>
    <edge source="HRV" target="ITA">
      <data key="d0">11179850</data>
    </edge>
    <edge source="HRV" target="JPN">
      <data key="d0">53943</data>
    </edge>
    <edge source="HRV" target="KOR">
      <data key="d0">43191</data>
    </edge>
    <edge source="HRV" target="RUS">
      <data key="d0">17824</data>
    </edge>
    <edge source="HRV" target="SVN">
      <data key="d0">645174</data>
    </edge>
    <edge source="HRV" target="SWE">
      <data key="d0">28937</data>
    </edge>
    <edge source="HRV" target="CHE">
      <data key="d0">153056</data>
    </edge>
    <edge source="HRV" target="MKD">
      <data key="d0">19389</data>
    </edge>
    <edge source="HRV" target="GBR">
      <data key="d0">61430</data>
    </edge>
    <edge source="HRV" target="USA">
      <data key="d0">169541</data>
    </edge>
    <edge source="POL" target="AUT">
      <data key="d0">409000</data>
    </edge>
    <edge source="POL" target="BEL">
      <data key="d0">3335000</data>
    </edge>
    <edge source="POL" target="BLR">
      <data key="d0">123000</data>
    </edge>
    <edge source="POL" target="CAN">
      <data key="d0">148000</data>
    </edge>
    <edge source="POL" target="HRV">
      <data key="d0">56000</data>
    </edge>
    <edge source="POL" target="CZE">
      <data key="d0">3509000</data>
    </edge>
    <edge source="POL" target="DNK">
      <data key="d0">677000</data>
    </edge>
    <edge source="POL" target="FIN">
      <data key="d0">66000</data>
    </edge>
    <edge source="POL" target="FRA">
      <data key="d0">5985000</data>
    </edge>
    <edge source="POL" target="DEU">
      <data key="d0">97511000</data>
    </edge>
    <edge source="POL" target="GRC">
      <data key="d0">87000</data>
    </edge>
    <edge source="POL" target="HKG">
      <data key="d0">300000</data>
    </edge>
    <edge source="POL" target="HUN">
      <data key="d0">86000</data>
    </edge>
    <edge source="POL" target="ITA">
      <data key="d0">21320000</data>
    </edge>
    <edge source="POL" target="LTU">
      <data key="d0">772000</data>
    </edge>
    <edge source="POL" target="MDA">
      <data key="d0">68000</data>
    </edge>
    <edge source="POL" target="NLD">
      <data key="d0">10599000</data>
    </edge>
    <edge source="POL" target="PRT">
      <data key="d0">51000</data>
    </edge>
    <edge source="POL" target="RUS">
      <data key="d0">185000</data>
    </edge>
    <edge source="POL" target="SVK">
      <data key="d0">9955000</data>
    </edge>
    <edge source="POL" target="ESP">
      <data key="d0">56000</data>
    </edge>
    <edge source="POL" target="SWE">
      <data key="d0">522000</data>
    </edge>
    <edge source="POL" target="CHE">
      <data key="d0">229000</data>
    </edge>
    <edge source="POL" target="TUR">
      <data key="d0">242000</data>
    </edge>
    <edge source="POL" target="UKR">
      <data key="d0">3222000</data>
    </edge>
    <edge source="POL" target="GBR">
      <data key="d0">267000</data>
    </edge>
    <edge source="POL" target="USA">
      <data key="d0">377000</data>
    </edge>
    <edge source="SAU" target="CHN">
      <data key="d0">72533</data>
    </edge>
    <edge source="SAU" target="COL">
      <data key="d0">37867</data>
    </edge>
    <edge source="SAU" target="FRA">
      <data key="d0">356267</data>
    </edge>
    <edge source="SAU" target="ITA">
      <data key="d0">2239736</data>
    </edge>
    <edge source="SAU" target="JPN">
      <data key="d0">98667</data>
    </edge>
    <edge source="SAU" target="KOR">
      <data key="d0">4349872</data>
    </edge>
    <edge source="SAU" target="LTU">
      <data key="d0">83467</data>
    </edge>
    <edge source="SAU" target="MYS">
      <data key="d0">422401</data>
    </edge>
    <edge source="SAU" target="MEX">
      <data key="d0">185867</data>
    </edge>
    <edge source="SAU" target="NLD">
      <data key="d0">51467</data>
    </edge>
    <edge source="SAU" target="PAK">
      <data key="d0">2562137</data>
    </edge>
    <edge source="SAU" target="PAN">
      <data key="d0">46933</data>
    </edge>
    <edge source="SAU" target="IND">
      <data key="d0">7065609</data>
    </edge>
    <edge source="SAU" target="SGP">
      <data key="d0">378934</data>
    </edge>
    <edge source="SAU" target="ESP">
      <data key="d0">997868</data>
    </edge>
    <edge source="SAU" target="ARE">
      <data key="d0">36800</data>
    </edge>
    <edge source="SAU" target="MKD">
      <data key="d0">65067</data>
    </edge>
    <edge source="SAU" target="USA">
      <data key="d0">91467</data>
    </edge>
    <edge source="SVK" target="ARG">
      <data key="d0">27736</data>
    </edge>
    <edge source="SVK" target="AUT">
      <data key="d0">1681121</data>
    </edge>
    <edge source="SVK" target="BEL">
      <data key="d0">10894612</data>
    </edge>
    <edge source="SVK" target="CAN">
      <data key="d0">131652</data>
    </edge>
    <edge source="SVK" target="CHN">
      <data key="d0">253328</data>
    </edge>
    <edge source="SVK" target="CZE">
      <data key="d0">2901379</data>
    </edge>
    <edge source="SVK" target="DNK">
      <data key="d0">37381</data>
    </edge>
    <edge source="SVK" target="FIN">
      <data key="d0">24702</data>
    </edge>
    <edge source="SVK" target="FRA">
      <data key="d0">87597</data>
    </edge>
    <edge source="SVK" target="DEU">
      <data key="d0">11188461</data>
    </edge>
    <edge source="SVK" target="HUN">
      <data key="d0">87397</data>
    </edge>
    <edge source="SVK" target="ITA">
      <data key="d0">5866406</data>
    </edge>
    <edge source="SVK" target="KOR">
      <data key="d0">41525</data>
    </edge>
    <edge source="SVK" target="LTU">
      <data key="d0">172015</data>
    </edge>
    <edge source="SVK" target="NLD">
      <data key="d0">715863</data>
    </edge>
    <edge source="SVK" target="POL">
      <data key="d0">218711</data>
    </edge>
    <edge source="SVK" target="PRT">
      <data key="d0">83139</data>
    </edge>
    <edge source="SVK" target="ROU">
      <data key="d0">2984328</data>
    </edge>
    <edge source="SVK" target="RUS">
      <data key="d0">253740</data>
    </edge>
    <edge source="SVK" target="IND">
      <data key="d0">434618</data>
    </edge>
    <edge source="SVK" target="SVN">
      <data key="d0">63189</data>
    </edge>
    <edge source="SVK" target="ESP">
      <data key="d0">1815986</data>
    </edge>
    <edge source="SVK" target="SWE">
      <data key="d0">202538</data>
    </edge>
    <edge source="SVK" target="CHE">
      <data key="d0">220578</data>
    </edge>
    <edge source="SVK" target="UKR">
      <data key="d0">1142546</data>
    </edge>
    <edge source="SVK" target="GBR">
      <data key="d0">467285</data>
    </edge>
    <edge source="SVK" target="USA">
      <data key="d0">793436</data>
    </edge>
    <edge source="SVN" target="AUT">
      <data key="d0">9160434</data>
    </edge>
    <edge source="SVN" target="BEL">
      <data key="d0">96957</data>
    </edge>
    <edge source="SVN" target="BGR">
      <data key="d0">67787</data>
    </edge>
    <edge source="SVN" target="BLR">
      <data key="d0">181454</data>
    </edge>
    <edge source="SVN" target="CAN">
      <data key="d0">2891205</data>
    </edge>
    <edge source="SVN" target="CHN">
      <data key="d0">4471634</data>
    </edge>
    <edge source="SVN" target="HRV">
      <data key="d0">1018135</data>
    </edge>
    <edge source="SVN" target="CZE">
      <data key="d0">43141</data>
    </edge>
    <edge source="SVN" target="DNK">
      <data key="d0">52679</data>
    </edge>
    <edge source="SVN" target="FIN">
      <data key="d0">112605</data>
    </edge>
    <edge source="SVN" target="FRA">
      <data key="d0">1600927</data>
    </edge>
    <edge source="SVN" target="DEU">
      <data key="d0">3396579</data>
    </edge>
    <edge source="SVN" target="GRC">
      <data key="d0">14690</data>
    </edge>
    <edge source="SVN" target="HKG">
      <data key="d0">181476</data>
    </edge>
    <edge source="SVN" target="HUN">
      <data key="d0">200415</data>
    </edge>
    <edge source="SVN" target="ITA">
      <data key="d0">12913602</data>
    </edge>
    <edge source="SVN" target="KOR">
      <data key="d0">449001</data>
    </edge>
    <edge source="SVN" target="MEX">
      <data key="d0">29719</data>
    </edge>
    <edge source="SVN" target="NLD">
      <data key="d0">271062</data>
    </edge>
    <edge source="SVN" target="PRT">
      <data key="d0">358042</data>
    </edge>
    <edge source="SVN" target="ROU">
      <data key="d0">256652</data>
    </edge>
    <edge source="SVN" target="IND">
      <data key="d0">986104</data>
    </edge>
    <edge source="SVN" target="ESP">
      <data key="d0">2360173</data>
    </edge>
    <edge source="SVN" target="SWE">
      <data key="d0">315909</data>
    </edge>
    <edge source="SVN" target="CHE">
      <data key="d0">825217</data>
    </edge>
    <edge source="SVN" target="TUR">
      <data key="d0">7150221</data>
    </edge>
    <edge source="SVN" target="MKD">
      <data key="d0">269729</data>
    </edge>
    <edge source="SVN" target="GBR">
      <data key="d0">1401132</data>
    </edge>
    <edge source="SVN" target="USA">
      <data key="d0">2799619</data>
    </edge>
    <edge source="SVN" target="URY">
      <data key="d0">75779</data>
    </edge>
    <edge source="SVN" target="SRB">
      <data key="d0">90672</data>
    </edge>
    <edge source="MKD" target="BGR">
      <data key="d0">14896</data>
    </edge>
    <edge source="MKD" target="BLR">
      <data key="d0">115227</data>
    </edge>
    <edge source="MKD" target="HRV">
      <data key="d0">43004</data>
    </edge>
    <edge source="MKD" target="DEU">
      <data key="d0">359517</data>
    </edge>
    <edge source="MKD" target="NLD">
      <data key="d0">44973</data>
    </edge>
    <edge source="MKD" target="RUS">
      <data key="d0">759586</data>
    </edge>
    <edge source="MKD" target="SRB">
      <data key="d0">385116</data>
    </edge>
    <edge source="EGY" target="ALB">
      <data key="d0">130636</data>
    </edge>
    <edge source="EGY" target="AUS">
      <data key="d0">69744</data>
    </edge>
    <edge source="EGY" target="AUT">
      <data key="d0">10112</data>
    </edge>
    <edge source="EGY" target="BEL">
      <data key="d0">384514</data>
    </edge>
    <edge source="EGY" target="CHN">
      <data key="d0">287852</data>
    </edge>
    <edge source="EGY" target="FIN">
      <data key="d0">108277</data>
    </edge>
    <edge source="EGY" target="FRA">
      <data key="d0">273608</data>
    </edge>
    <edge source="EGY" target="DEU">
      <data key="d0">173098</data>
    </edge>
    <edge source="EGY" target="GRC">
      <data key="d0">837187</data>
    </edge>
    <edge source="EGY" target="HKG">
      <data key="d0">129409</data>
    </edge>
    <edge source="EGY" target="ISR">
      <data key="d0">291574</data>
    </edge>
    <edge source="EGY" target="ITA">
      <data key="d0">7510811</data>
    </edge>
    <edge source="EGY" target="KOR">
      <data key="d0">444526</data>
    </edge>
    <edge source="EGY" target="LBN">
      <data key="d0">125806</data>
    </edge>
    <edge source="EGY" target="MEX">
      <data key="d0">272619</data>
    </edge>
    <edge source="EGY" target="NLD">
      <data key="d0">38143</data>
    </edge>
    <edge source="EGY" target="PAK">
      <data key="d0">73602</data>
    </edge>
    <edge source="EGY" target="PRT">
      <data key="d0">59483</data>
    </edge>
    <edge source="EGY" target="SAU">
      <data key="d0">93558</data>
    </edge>
    <edge source="EGY" target="IND">
      <data key="d0">1880837</data>
    </edge>
    <edge source="EGY" target="ZAF">
      <data key="d0">63699</data>
    </edge>
    <edge source="EGY" target="ESP">
      <data key="d0">2687035</data>
    </edge>
    <edge source="EGY" target="THA">
      <data key="d0">43297</data>
    </edge>
    <edge source="EGY" target="ARE">
      <data key="d0">54345</data>
    </edge>
    <edge source="EGY" target="TUR">
      <data key="d0">551367</data>
    </edge>
    <edge source="EGY" target="UGA">
      <data key="d0">10147</data>
    </edge>
    <edge source="EGY" target="GBR">
      <data key="d0">299632</data>
    </edge>
    <edge source="EGY" target="USA">
      <data key="d0">124147</data>
    </edge>
    <edge source="LBN" target="CAN">
      <data key="d0">34203</data>
    </edge>
    <edge source="LBN" target="HKG">
      <data key="d0">4317195</data>
    </edge>
    <edge source="LBN" target="ITA">
      <data key="d0">104218</data>
    </edge>
    <edge source="LBN" target="PRT">
      <data key="d0">14707</data>
    </edge>
    <edge source="LBN" target="SAU">
      <data key="d0">154363</data>
    </edge>
    <edge source="LBN" target="IND">
      <data key="d0">1588813</data>
    </edge>
    <edge source="LBN" target="ARE">
      <data key="d0">78479</data>
    </edge>
    <edge source="LBN" target="TUN">
      <data key="d0">23730</data>
    </edge>
    <edge source="LBN" target="TUR">
      <data key="d0">119599</data>
    </edge>
    <edge source="MAR" target="BEL">
      <data key="d0">39558</data>
    </edge>
    <edge source="MAR" target="CHN">
      <data key="d0">4850615</data>
    </edge>
    <edge source="MAR" target="DNK">
      <data key="d0">20933</data>
    </edge>
    <edge source="MAR" target="FRA">
      <data key="d0">6984693</data>
    </edge>
    <edge source="MAR" target="DEU">
      <data key="d0">302211</data>
    </edge>
    <edge source="MAR" target="GRC">
      <data key="d0">96340</data>
    </edge>
    <edge source="MAR" target="HKG">
      <data key="d0">356295</data>
    </edge>
    <edge source="MAR" target="ITA">
      <data key="d0">21535592</data>
    </edge>
    <edge source="MAR" target="CIV">
      <data key="d0">26347</data>
    </edge>
    <edge source="MAR" target="JPN">
      <data key="d0">85112</data>
    </edge>
    <edge source="MAR" target="KOR">
      <data key="d0">36574</data>
    </edge>
    <edge source="MAR" target="MDG">
      <data key="d0">78310</data>
    </edge>
    <edge source="MAR" target="PRT">
      <data key="d0">53095</data>
    </edge>
    <edge source="MAR" target="IND">
      <data key="d0">298229</data>
    </edge>
    <edge source="MAR" target="ESP">
      <data key="d0">2298641</data>
    </edge>
    <edge source="MAR" target="CHE">
      <data key="d0">145018</data>
    </edge>
    <edge source="MAR" target="TUN">
      <data key="d0">6653107</data>
    </edge>
    <edge source="MAR" target="TUR">
      <data key="d0">3847128</data>
    </edge>
    <edge source="MAR" target="GBR">
      <data key="d0">21827</data>
    </edge>
    <edge source="MAR" target="USA">
      <data key="d0">218340</data>
    </edge>
    <edge source="LKA" target="CAN">
      <data key="d0">10073</data>
    </edge>
    <edge source="LKA" target="CHN">
      <data key="d0">24768</data>
    </edge>
    <edge source="LKA" target="HKG">
      <data key="d0">152677</data>
    </edge>
    <edge source="LKA" target="IDN">
      <data key="d0">19237</data>
    </edge>
    <edge source="LKA" target="ITA">
      <data key="d0">196660</data>
    </edge>
    <edge source="LKA" target="KOR">
      <data key="d0">17235</data>
    </edge>
    <edge source="LKA" target="PHL">
      <data key="d0">47394</data>
    </edge>
    <edge source="LKA" target="IND">
      <data key="d0">22609</data>
    </edge>
    <edge source="LKA" target="GBR">
      <data key="d0">433960</data>
    </edge>
    <edge source="LKA" target="USA">
      <data key="d0">13955</data>
    </edge>
    <edge source="ZWE" target="BWA">
      <data key="d0">40377</data>
    </edge>
    <edge source="ZWE" target="DEU">
      <data key="d0">22503</data>
    </edge>
    <edge source="ZWE" target="ITA">
      <data key="d0">6237729</data>
    </edge>
    <edge source="ZWE" target="JPN">
      <data key="d0">728702</data>
    </edge>
    <edge source="ZWE" target="KOR">
      <data key="d0">1788854</data>
    </edge>
    <edge source="ZWE" target="MEX">
      <data key="d0">302290</data>
    </edge>
    <edge source="ZWE" target="ZAF">
      <data key="d0">3643479</data>
    </edge>
    <edge source="ZWE" target="GBR">
      <data key="d0">22502</data>
    </edge>
    <edge source="ZWE" target="USA">
      <data key="d0">5493748</data>
    </edge>
    <edge source="BLR" target="HRV">
      <data key="d0">33200</data>
    </edge>
    <edge source="BLR" target="CZE">
      <data key="d0">400100</data>
    </edge>
    <edge source="BLR" target="EST">
      <data key="d0">115900</data>
    </edge>
    <edge source="BLR" target="DEU">
      <data key="d0">85600</data>
    </edge>
    <edge source="BLR" target="ITA">
      <data key="d0">1034700</data>
    </edge>
    <edge source="BLR" target="LTU">
      <data key="d0">600600</data>
    </edge>
    <edge source="BLR" target="MDA">
      <data key="d0">517300</data>
    </edge>
    <edge source="BLR" target="NLD">
      <data key="d0">12200</data>
    </edge>
    <edge source="BLR" target="POL">
      <data key="d0">198700</data>
    </edge>
    <edge source="BLR" target="RUS">
      <data key="d0">16705400</data>
    </edge>
    <edge source="BLR" target="SVK">
      <data key="d0">1742500</data>
    </edge>
    <edge source="BLR" target="SVN">
      <data key="d0">16800</data>
    </edge>
    <edge source="BLR" target="ESP">
      <data key="d0">129200</data>
    </edge>
    <edge source="BLR" target="UKR">
      <data key="d0">355800</data>
    </edge>
    <edge source="BLR" target="MKD">
      <data key="d0">97000</data>
    </edge>
    <edge source="EST" target="AUT">
      <data key="d0">45933</data>
    </edge>
    <edge source="EST" target="BLR">
      <data key="d0">312479</data>
    </edge>
    <edge source="EST" target="DNK">
      <data key="d0">154535</data>
    </edge>
    <edge source="EST" target="FIN">
      <data key="d0">1711727</data>
    </edge>
    <edge source="EST" target="DEU">
      <data key="d0">2608623</data>
    </edge>
    <edge source="EST" target="GRC">
      <data key="d0">1509404</data>
    </edge>
    <edge source="EST" target="HKG">
      <data key="d0">75518</data>
    </edge>
    <edge source="EST" target="HUN">
      <data key="d0">1397264</data>
    </edge>
    <edge source="EST" target="IRL">
      <data key="d0">437210</data>
    </edge>
    <edge source="EST" target="ITA">
      <data key="d0">868924</data>
    </edge>
    <edge source="EST" target="KAZ">
      <data key="d0">34666</data>
    </edge>
    <edge source="EST" target="LVA">
      <data key="d0">176533</data>
    </edge>
    <edge source="EST" target="LTU">
      <data key="d0">752938</data>
    </edge>
    <edge source="EST" target="NLD">
      <data key="d0">110691</data>
    </edge>
    <edge source="EST" target="NOR">
      <data key="d0">318507</data>
    </edge>
    <edge source="EST" target="RUS">
      <data key="d0">1182294</data>
    </edge>
    <edge source="EST" target="SVK">
      <data key="d0">78193</data>
    </edge>
    <edge source="EST" target="SVN">
      <data key="d0">20019</data>
    </edge>
    <edge source="EST" target="ESP">
      <data key="d0">217808</data>
    </edge>
    <edge source="EST" target="SWE">
      <data key="d0">294711</data>
    </edge>
    <edge source="EST" target="CHE">
      <data key="d0">1847303</data>
    </edge>
    <edge source="EST" target="ARE">
      <data key="d0">42544</data>
    </edge>
    <edge source="EST" target="TUR">
      <data key="d0">4200090</data>
    </edge>
    <edge source="EST" target="UKR">
      <data key="d0">60161</data>
    </edge>
    <edge source="EST" target="GBR">
      <data key="d0">1293479</data>
    </edge>
    <edge source="EST" target="USA">
      <data key="d0">114482</data>
    </edge>
    <edge source="LTU" target="BLR">
      <data key="d0">3970339</data>
    </edge>
    <edge source="LTU" target="CZE">
      <data key="d0">38815</data>
    </edge>
    <edge source="LTU" target="DNK">
      <data key="d0">86992</data>
    </edge>
    <edge source="LTU" target="EST">
      <data key="d0">743638</data>
    </edge>
    <edge source="LTU" target="FIN">
      <data key="d0">2156482</data>
    </edge>
    <edge source="LTU" target="FRA">
      <data key="d0">209851</data>
    </edge>
    <edge source="LTU" target="DEU">
      <data key="d0">1401222</data>
    </edge>
    <edge source="LTU" target="ITA">
      <data key="d0">6728339</data>
    </edge>
    <edge source="LTU" target="KGZ">
      <data key="d0">792219</data>
    </edge>
    <edge source="LTU" target="LVA">
      <data key="d0">535781</data>
    </edge>
    <edge source="LTU" target="NLD">
      <data key="d0">2619876</data>
    </edge>
    <edge source="LTU" target="POL">
      <data key="d0">4298873</data>
    </edge>
    <edge source="LTU" target="PRT">
      <data key="d0">2995541</data>
    </edge>
    <edge source="LTU" target="RUS">
      <data key="d0">581640</data>
    </edge>
    <edge source="LTU" target="ESP">
      <data key="d0">552908</data>
    </edge>
    <edge source="LTU" target="SWE">
      <data key="d0">1361025</data>
    </edge>
    <edge source="LTU" target="ARE">
      <data key="d0">20000</data>
    </edge>
    <edge source="LTU" target="TUR">
      <data key="d0">928289</data>
    </edge>
    <edge source="LTU" target="UKR">
      <data key="d0">324477</data>
    </edge>
    <edge source="LTU" target="MKD">
      <data key="d0">836723</data>
    </edge>
    <edge source="LTU" target="GBR">
      <data key="d0">575073</data>
    </edge>
    <edge source="LTU" target="USA">
      <data key="d0">3123043</data>
    </edge>
    <edge source="MDA" target="HUN">
      <data key="d0">301469</data>
    </edge>
    <edge source="MDA" target="ITA">
      <data key="d0">1047780</data>
    </edge>
    <edge source="MDA" target="NLD">
      <data key="d0">96055</data>
    </edge>
    <edge source="MDA" target="ROU">
      <data key="d0">78738</data>
    </edge>
    <edge source="MDA" target="ESP">
      <data key="d0">171629</data>
    </edge>
    <edge source="MDA" target="UKR">
      <data key="d0">33073</data>
    </edge>
    <edge source="UKR" target="AUT">
      <data key="d0">4438970</data>
    </edge>
    <edge source="UKR" target="BLR">
      <data key="d0">4793190</data>
    </edge>
    <edge source="UKR" target="CHN">
      <data key="d0">154960</data>
    </edge>
    <edge source="UKR" target="HRV">
      <data key="d0">66580</data>
    </edge>
    <edge source="UKR" target="CZE">
      <data key="d0">756350</data>
    </edge>
    <edge source="UKR" target="DNK">
      <data key="d0">113150</data>
    </edge>
    <edge source="UKR" target="FIN">
      <data key="d0">43540</data>
    </edge>
    <edge source="UKR" target="FRA">
      <data key="d0">291640</data>
    </edge>
    <edge source="UKR" target="DEU">
      <data key="d0">3012080</data>
    </edge>
    <edge source="UKR" target="HKG">
      <data key="d0">603340</data>
    </edge>
    <edge source="UKR" target="HUN">
      <data key="d0">386020</data>
    </edge>
    <edge source="UKR" target="ISR">
      <data key="d0">16230</data>
    </edge>
    <edge source="UKR" target="ITA">
      <data key="d0">45675980</data>
    </edge>
    <edge source="UKR" target="LTU">
      <data key="d0">1615730</data>
    </edge>
    <edge source="UKR" target="MDA">
      <data key="d0">540870</data>
    </edge>
    <edge source="UKR" target="NLD">
      <data key="d0">571540</data>
    </edge>
    <edge source="UKR" target="POL">
      <data key="d0">2259270</data>
    </edge>
    <edge source="UKR" target="PRT">
      <data key="d0">731180</data>
    </edge>
    <edge source="UKR" target="RUS">
      <data key="d0">3472690</data>
    </edge>
    <edge source="UKR" target="IND">
      <data key="d0">2462910</data>
    </edge>
    <edge source="UKR" target="SVK">
      <data key="d0">2106320</data>
    </edge>
    <edge source="UKR" target="ESP">
      <data key="d0">7810400</data>
    </edge>
    <edge source="UKR" target="GBR">
      <data key="d0">30900</data>
    </edge>
    <edge source="UKR" target="USA">
      <data key="d0">105110</data>
    </edge>
    <edge source="UKR" target="SRB">
      <data key="d0">110260</data>
    </edge>
    <edge source="CMR" target="FRA">
      <data key="d0">103468</data>
    </edge>
    <edge source="CMR" target="ITA">
      <data key="d0">32898</data>
    </edge>
    <edge source="CMR" target="ESP">
      <data key="d0">191937</data>
    </edge>
    <edge source="CRI" target="BRA">
      <data key="d0">53922</data>
    </edge>
    <edge source="CRI" target="CHN">
      <data key="d0">45527</data>
    </edge>
    <edge source="CRI" target="COL">
      <data key="d0">89837</data>
    </edge>
    <edge source="CRI" target="ECU">
      <data key="d0">196023</data>
    </edge>
    <edge source="CRI" target="SLV">
      <data key="d0">1123194</data>
    </edge>
    <edge source="CRI" target="GTM">
      <data key="d0">2092951</data>
    </edge>
    <edge source="CRI" target="HND">
      <data key="d0">774876</data>
    </edge>
    <edge source="CRI" target="HKG">
      <data key="d0">2206531</data>
    </edge>
    <edge source="CRI" target="ITA">
      <data key="d0">3899622</data>
    </edge>
    <edge source="CRI" target="MYS">
      <data key="d0">192045</data>
    </edge>
    <edge source="CRI" target="MEX">
      <data key="d0">477911</data>
    </edge>
    <edge source="CRI" target="NLD">
      <data key="d0">228749</data>
    </edge>
    <edge source="CRI" target="NIC">
      <data key="d0">465192</data>
    </edge>
    <edge source="CRI" target="PAK">
      <data key="d0">51900</data>
    </edge>
    <edge source="CRI" target="PAN">
      <data key="d0">40792</data>
    </edge>
    <edge source="CRI" target="PHL">
      <data key="d0">16000</data>
    </edge>
    <edge source="CRI" target="IND">
      <data key="d0">192278</data>
    </edge>
    <edge source="CRI" target="ESP">
      <data key="d0">62521</data>
    </edge>
    <edge source="CRI" target="TUR">
      <data key="d0">23365</data>
    </edge>
    <edge source="CRI" target="GBR">
      <data key="d0">163800</data>
    </edge>
    <edge source="CRI" target="USA">
      <data key="d0">819952</data>
    </edge>
    <edge source="ETH" target="BGR">
      <data key="d0">183026</data>
    </edge>
    <edge source="ETH" target="CHN">
      <data key="d0">287683</data>
    </edge>
    <edge source="ETH" target="CZE">
      <data key="d0">32955</data>
    </edge>
    <edge source="ETH" target="FRA">
      <data key="d0">41704</data>
    </edge>
    <edge source="ETH" target="DEU">
      <data key="d0">977702</data>
    </edge>
    <edge source="ETH" target="GRC">
      <data key="d0">222468</data>
    </edge>
    <edge source="ETH" target="HKG">
      <data key="d0">543652</data>
    </edge>
    <edge source="ETH" target="IDN">
      <data key="d0">5312267</data>
    </edge>
    <edge source="ETH" target="ISR">
      <data key="d0">671482</data>
    </edge>
    <edge source="ETH" target="ITA">
      <data key="d0">10760575</data>
    </edge>
    <edge source="ETH" target="JPN">
      <data key="d0">1014862</data>
    </edge>
    <edge source="ETH" target="KOR">
      <data key="d0">48552</data>
    </edge>
    <edge source="ETH" target="MYS">
      <data key="d0">3028513</data>
    </edge>
    <edge source="ETH" target="MEX">
      <data key="d0">155895</data>
    </edge>
    <edge source="ETH" target="NLD">
      <data key="d0">227999</data>
    </edge>
    <edge source="ETH" target="ROU">
      <data key="d0">701508</data>
    </edge>
    <edge source="ETH" target="IND">
      <data key="d0">6230012</data>
    </edge>
    <edge source="ETH" target="SGP">
      <data key="d0">142825</data>
    </edge>
    <edge source="ETH" target="ESP">
      <data key="d0">2413253</data>
    </edge>
    <edge source="ETH" target="SWE">
      <data key="d0">83833</data>
    </edge>
    <edge source="ETH" target="THA">
      <data key="d0">556628</data>
    </edge>
    <edge source="ETH" target="GBR">
      <data key="d0">6674161</data>
    </edge>
    <edge source="JOR" target="ARE">
      <data key="d0">28209</data>
    </edge>
    <edge source="LVA" target="BLR">
      <data key="d0">79609</data>
    </edge>
    <edge source="LVA" target="DNK">
      <data key="d0">311115</data>
    </edge>
    <edge source="LVA" target="EST">
      <data key="d0">23879</data>
    </edge>
    <edge source="LVA" target="DEU">
      <data key="d0">181679</data>
    </edge>
    <edge source="LVA" target="ITA">
      <data key="d0">833475</data>
    </edge>
    <edge source="LVA" target="LTU">
      <data key="d0">167188</data>
    </edge>
    <edge source="LVA" target="RUS">
      <data key="d0">2489987</data>
    </edge>
    <edge source="LVA" target="ESP">
      <data key="d0">39247</data>
    </edge>
    <edge source="LVA" target="SWE">
      <data key="d0">36493</data>
    </edge>
    <edge source="LVA" target="CHE">
      <data key="d0">16702</data>
    </edge>
    <edge source="LVA" target="UKR">
      <data key="d0">169793</data>
    </edge>
    <edge source="LVA" target="GBR">
      <data key="d0">249377</data>
    </edge>
    <edge source="CIV" target="ITA">
      <data key="d0">583634</data>
    </edge>
    <edge source="CIV" target="ESP">
      <data key="d0">30108</data>
    </edge>
    <edge source="NIC" target="BRA">
      <data key="d0">52800</data>
    </edge>
    <edge source="NIC" target="CRI">
      <data key="d0">222117</data>
    </edge>
    <edge source="NIC" target="ECU">
      <data key="d0">15793</data>
    </edge>
    <edge source="NIC" target="SLV">
      <data key="d0">463543</data>
    </edge>
    <edge source="NIC" target="GTM">
      <data key="d0">1947896</data>
    </edge>
    <edge source="NIC" target="HND">
      <data key="d0">971880</data>
    </edge>
    <edge source="NIC" target="ITA">
      <data key="d0">317562</data>
    </edge>
    <edge source="NIC" target="MYS">
      <data key="d0">22800</data>
    </edge>
    <edge source="NIC" target="MEX">
      <data key="d0">262117</data>
    </edge>
    <edge source="NIC" target="PAN">
      <data key="d0">105438</data>
    </edge>
    <edge source="NIC" target="ESP">
      <data key="d0">100132</data>
    </edge>
    <edge source="NIC" target="TUN">
      <data key="d0">22800</data>
    </edge>
    <edge source="BEN" target="DEU">
      <data key="d0">136024</data>
    </edge>
    <edge source="BEN" target="ITA">
      <data key="d0">1140425</data>
    </edge>
    <edge source="BEN" target="NER">
      <data key="d0">387469</data>
    </edge>
    <edge source="NER" target="ITA">
      <data key="d0">25103</data>
    </edge>
    <edge source="NER" target="SAU">
      <data key="d0">10948</data>
    </edge>
    <edge source="MDG" target="FRA">
      <data key="d0">384551</data>
    </edge>
    <edge source="MDG" target="HKG">
      <data key="d0">14658</data>
    </edge>
    <edge source="MDG" target="MUS">
      <data key="d0">18636</data>
    </edge>
    <edge source="MDG" target="ZAF">
      <data key="d0">26146</data>
    </edge>
    <edge source="MDG" target="TUN">
      <data key="d0">710593</data>
    </edge>
    <edge source="MDG" target="GBR">
      <data key="d0">67012</data>
    </edge>
    <edge source="OMN" target="ITA">
      <data key="d0">29914</data>
    </edge>
    <edge source="OMN" target="ARE">
      <data key="d0">73384</data>
    </edge>
    <edge source="SEN" target="FRA">
      <data key="d0">15183</data>
    </edge>
    <edge source="SEN" target="ITA">
      <data key="d0">346556</data>
    </edge>
    <edge source="SEN" target="JPN">
      <data key="d0">11504</data>
    </edge>
    <edge source="SEN" target="MRT">
      <data key="d0">47304</data>
    </edge>
    <edge source="SEN" target="NLD">
      <data key="d0">37201</data>
    </edge>
    <edge source="SEN" target="PRT">
      <data key="d0">44170</data>
    </edge>
    <edge source="SEN" target="ESP">
      <data key="d0">79720</data>
    </edge>
    <edge source="SEN" target="TUN">
      <data key="d0">10561</data>
    </edge>
    <edge source="SEN" target="GBR">
      <data key="d0">16002</data>
    </edge>
    <edge source="GEO" target="DEU">
      <data key="d0">103803</data>
    </edge>
    <edge source="GEO" target="ITA">
      <data key="d0">715966</data>
    </edge>
    <edge source="GEO" target="TUR">
      <data key="d0">259339</data>
    </edge>
    <edge source="PSE" target="ISR">
      <data key="d0">3464640</data>
    </edge>
    <edge source="PSE" target="TUR">
      <data key="d0">284530</data>
    </edge>
    <edge source="GHA" target="CIV">
      <data key="d0">27349</data>
    </edge>
    <edge source="KGZ" target="CHN">
      <data key="d0">122969</data>
    </edge>
    <edge source="KGZ" target="ITA">
      <data key="d0">61686</data>
    </edge>
    <edge source="KGZ" target="KAZ">
      <data key="d0">114996</data>
    </edge>
    <edge source="KGZ" target="RUS">
      <data key="d0">38949</data>
    </edge>
    <edge source="KGZ" target="IND">
      <data key="d0">462499</data>
    </edge>
    <edge source="KGZ" target="TUR">
      <data key="d0">19221</data>
    </edge>
    <edge source="JAM" target="ITA">
      <data key="d0">50914</data>
    </edge>
    <edge source="MWI" target="ITA">
      <data key="d0">49879</data>
    </edge>
    <edge source="MOZ" target="HKG">
      <data key="d0">13818</data>
    </edge>
    <edge source="MOZ" target="USA">
      <data key="d0">16583</data>
    </edge>
    <edge source="UGA" target="HKG">
      <data key="d0">26616</data>
    </edge>
    <edge source="UGA" target="ITA">
      <data key="d0">100096</data>
    </edge>
    <edge source="UGA" target="JPN">
      <data key="d0">10239</data>
    </edge>
    <edge source="UGA" target="PAK">
      <data key="d0">88639</data>
    </edge>
    <edge source="UGA" target="CHE">
      <data key="d0">45384</data>
    </edge>
    <edge source="UGA" target="ARE">
      <data key="d0">67102</data>
    </edge>
    <edge source="BFA" target="ITA">
      <data key="d0">4344262</data>
    </edge>
    <edge source="BFA" target="ESP">
      <data key="d0">1522989</data>
    </edge>
  </graph>
</graphml>
