# Supplementary material for: Core-periphery structure in sectoral international trade networks: A new approach to an old theory
Source: PLoS One. 2020 Apr 2;15(4):e0229547. doi: 10.1371/journal.pone.0229547 (PMC7117750; doi:10.1371/journal.pone.0229547)
Supplement: S8 File — (ZIP) [file pone.0229547.s008.zip › S8_File/Networks 2000/62-RUBBER MANUFACTURES, NES.graphml]

<?xml version='1.0' encoding='utf-8'?>
<graphml xmlns="http://graphml.graphdrawing.org/xmlns" xmlns:xsi="http://www.w3.org/2001/XMLSchema-instance" xsi:schemaLocation="http://graphml.graphdrawing.org/xmlns http://graphml.graphdrawing.org/xmlns/1.0/graphml.xsd">
  <key attr.name="weight" attr.type="long" for="edge" id="d0" />
  <graph edgedefault="directed">
    <node id="ALB" />
    <node id="ITA" />
    <node id="SRB" />
    <node id="DZA" />
    <node id="BEL" />
    <node id="FRA" />
    <node id="AZE" />
    <node id="KAZ" />
    <node id="RUS" />
    <node id="SGP" />
    <node id="TUR" />
    <node id="GBR" />
    <node id="ARG" />
    <node id="AUS" />
    <node id="BOL" />
    <node id="BRA" />
    <node id="BDI" />
    <node id="CAN" />
    <node id="CHL" />
    <node id="CHN" />
    <node id="COL" />
    <node id="DNK" />
    <node id="ECU" />
    <node id="ETH" />
    <node id="FIN" />
    <node id="DEU" />
    <node id="GHA" />
    <node id="GRC" />
    <node id="GTM" />
    <node id="IRL" />
    <node id="ISR" />
    <node id="JAM" />
    <node id="MDG" />
    <node id="MWI" />
    <node id="MEX" />
    <node id="MAR" />
    <node id="MOZ" />
    <node id="NLD" />
    <node id="NOR" />
    <node id="PAK" />
    <node id="PAN" />
    <node id="PRY" />
    <node id="PER" />
    <node id="POL" />
    <node id="PRT" />
    <node id="SAU" />
    <node id="IND" />
    <node id="ZAF" />
    <node id="ESP" />
    <node id="SWE" />
    <node id="ARE" />
    <node id="TUN" />
    <node id="EGY" />
    <node id="USA" />
    <node id="URY" />
    <node id="AUT" />
    <node id="LKA" />
    <node id="SLV" />
    <node id="HKG" />
    <node id="HUN" />
    <node id="IDN" />
    <node id="JPN" />
    <node id="KOR" />
    <node id="LBN" />
    <node id="MYS" />
    <node id="MUS" />
    <node id="NZL" />
    <node id="PHL" />
    <node id="VNM" />
    <node id="CHE" />
    <node id="THA" />
    <node id="TZA" />
    <node id="BGR" />
    <node id="BLR" />
    <node id="CRI" />
    <node id="HRV" />
    <node id="CZE" />
    <node id="EST" />
    <node id="PSE" />
    <node id="CIV" />
    <node id="JOR" />
    <node id="LVA" />
    <node id="LTU" />
    <node id="MDA" />
    <node id="OMN" />
    <node id="ROU" />
    <node id="SVK" />
    <node id="SVN" />
    <node id="UKR" />
    <node id="MKD" />
    <node id="ARM" />
    <node id="CMR" />
    <node id="CAF" />
    <node id="BEN" />
    <node id="HND" />
    <node id="KGZ" />
    <node id="MRT" />
    <node id="NAM" />
    <node id="NIC" />
    <node id="NER" />
    <node id="SEN" />
    <node id="ZWE" />
    <node id="TGO" />
    <node id="BFA" />
    <node id="BWA" />
    <node id="UGA" />
    <node id="KHM" />
    <node id="GMB" />
    <node id="GEO" />
    <edge source="ALB" target="ITA">
      <data key="d0">58014</data>
    </edge>
    <edge source="ALB" target="SRB">
      <data key="d0">12851</data>
    </edge>
    <edge source="ITA" target="ALB">
      <data key="d0">2333285</data>
    </edge>
    <edge source="ITA" target="DZA">
      <data key="d0">4315716</data>
    </edge>
    <edge source="ITA" target="ARG">
      <data key="d0">9960674</data>
    </edge>
    <edge source="ITA" target="AUS">
      <data key="d0">16638104</data>
    </edge>
    <edge source="ITA" target="AUT">
      <data key="d0">40981168</data>
    </edge>
    <edge source="ITA" target="ARM">
      <data key="d0">23813</data>
    </edge>
    <edge source="ITA" target="BEL">
      <data key="d0">73043829</data>
    </edge>
    <edge source="ITA" target="BOL">
      <data key="d0">71513</data>
    </edge>
    <edge source="ITA" target="BRA">
      <data key="d0">31004440</data>
    </edge>
    <edge source="ITA" target="BGR">
      <data key="d0">2921030</data>
    </edge>
    <edge source="ITA" target="BDI">
      <data key="d0">13199</data>
    </edge>
    <edge source="ITA" target="BLR">
      <data key="d0">453819</data>
    </edge>
    <edge source="ITA" target="CMR">
      <data key="d0">502586</data>
    </edge>
    <edge source="ITA" target="CAN">
      <data key="d0">19483021</data>
    </edge>
    <edge source="ITA" target="LKA">
      <data key="d0">210231</data>
    </edge>
    <edge source="ITA" target="CHL">
      <data key="d0">3139464</data>
    </edge>
    <edge source="ITA" target="CHN">
      <data key="d0">5413563</data>
    </edge>
    <edge source="ITA" target="COL">
      <data key="d0">2794065</data>
    </edge>
    <edge source="ITA" target="CRI">
      <data key="d0">357969</data>
    </edge>
    <edge source="ITA" target="HRV">
      <data key="d0">4816849</data>
    </edge>
    <edge source="ITA" target="CZE">
      <data key="d0">12136040</data>
    </edge>
    <edge source="ITA" target="BEN">
      <data key="d0">25961</data>
    </edge>
    <edge source="ITA" target="DNK">
      <data key="d0">14698433</data>
    </edge>
    <edge source="ITA" target="ECU">
      <data key="d0">169880</data>
    </edge>
    <edge source="ITA" target="SLV">
      <data key="d0">82826</data>
    </edge>
    <edge source="ITA" target="ETH">
      <data key="d0">1067806</data>
    </edge>
    <edge source="ITA" target="EST">
      <data key="d0">462484</data>
    </edge>
    <edge source="ITA" target="FIN">
      <data key="d0">13204536</data>
    </edge>
    <edge source="ITA" target="FRA">
      <data key="d0">327713364</data>
    </edge>
    <edge source="ITA" target="GEO">
      <data key="d0">39810</data>
    </edge>
    <edge source="ITA" target="GMB">
      <data key="d0">10119</data>
    </edge>
    <edge source="ITA" target="DEU">
      <data key="d0">499230592</data>
    </edge>
    <edge source="ITA" target="GHA">
      <data key="d0">559512</data>
    </edge>
    <edge source="ITA" target="GRC">
      <data key="d0">68479705</data>
    </edge>
    <edge source="ITA" target="GTM">
      <data key="d0">185757</data>
    </edge>
    <edge source="ITA" target="HND">
      <data key="d0">40672</data>
    </edge>
    <edge source="ITA" target="HKG">
      <data key="d0">13134887</data>
    </edge>
    <edge source="ITA" target="HUN">
      <data key="d0">8424350</data>
    </edge>
    <edge source="ITA" target="IDN">
      <data key="d0">2321675</data>
    </edge>
    <edge source="ITA" target="IRL">
      <data key="d0">6185934</data>
    </edge>
    <edge source="ITA" target="ISR">
      <data key="d0">13811046</data>
    </edge>
    <edge source="ITA" target="CIV">
      <data key="d0">886111</data>
    </edge>
    <edge source="ITA" target="JAM">
      <data key="d0">284503</data>
    </edge>
    <edge source="ITA" target="JPN">
      <data key="d0">26385117</data>
    </edge>
    <edge source="ITA" target="KAZ">
      <data key="d0">161696</data>
    </edge>
    <edge source="ITA" target="JOR">
      <data key="d0">951500</data>
    </edge>
    <edge source="ITA" target="KOR">
      <data key="d0">15470270</data>
    </edge>
    <edge source="ITA" target="LBN">
      <data key="d0">1900487</data>
    </edge>
    <edge source="ITA" target="LVA">
      <data key="d0">456290</data>
    </edge>
    <edge source="ITA" target="LTU">
      <data key="d0">1092308</data>
    </edge>
    <edge source="ITA" target="MDG">
      <data key="d0">165235</data>
    </edge>
    <edge source="ITA" target="MWI">
      <data key="d0">15558</data>
    </edge>
    <edge source="ITA" target="MYS">
      <data key="d0">2599843</data>
    </edge>
    <edge source="ITA" target="MRT">
      <data key="d0">142712</data>
    </edge>
    <edge source="ITA" target="MUS">
      <data key="d0">350825</data>
    </edge>
    <edge source="ITA" target="MEX">
      <data key="d0">7505247</data>
    </edge>
    <edge source="ITA" target="MDA">
      <data key="d0">34827</data>
    </edge>
    <edge source="ITA" target="MAR">
      <data key="d0">2505334</data>
    </edge>
    <edge source="ITA" target="MOZ">
      <data key="d0">95497</data>
    </edge>
    <edge source="ITA" target="OMN">
      <data key="d0">2326640</data>
    </edge>
    <edge source="ITA" target="NLD">
      <data key="d0">85185924</data>
    </edge>
    <edge source="ITA" target="NZL">
      <data key="d0">705069</data>
    </edge>
    <edge source="ITA" target="NER">
      <data key="d0">79334</data>
    </edge>
    <edge source="ITA" target="NOR">
      <data key="d0">9004956</data>
    </edge>
    <edge source="ITA" target="PAK">
      <data key="d0">1946472</data>
    </edge>
    <edge source="ITA" target="PAN">
      <data key="d0">139337</data>
    </edge>
    <edge source="ITA" target="PRY">
      <data key="d0">43865</data>
    </edge>
    <edge source="ITA" target="PER">
      <data key="d0">981915</data>
    </edge>
    <edge source="ITA" target="PHL">
      <data key="d0">688981</data>
    </edge>
    <edge source="ITA" target="POL">
      <data key="d0">38439574</data>
    </edge>
    <edge source="ITA" target="PRT">
      <data key="d0">19711644</data>
    </edge>
    <edge source="ITA" target="ROU">
      <data key="d0">4922876</data>
    </edge>
    <edge source="ITA" target="RUS">
      <data key="d0">8594926</data>
    </edge>
    <edge source="ITA" target="SAU">
      <data key="d0">9797830</data>
    </edge>
    <edge source="ITA" target="SEN">
      <data key="d0">828088</data>
    </edge>
    <edge source="ITA" target="IND">
      <data key="d0">3724739</data>
    </edge>
    <edge source="ITA" target="SGP">
      <data key="d0">14218094</data>
    </edge>
    <edge source="ITA" target="SVK">
      <data key="d0">3038573</data>
    </edge>
    <edge source="ITA" target="VNM">
      <data key="d0">148392</data>
    </edge>
    <edge source="ITA" target="SVN">
      <data key="d0">10425998</data>
    </edge>
    <edge source="ITA" target="ZAF">
      <data key="d0">9570485</data>
    </edge>
    <edge source="ITA" target="ZWE">
      <data key="d0">86640</data>
    </edge>
    <edge source="ITA" target="ESP">
      <data key="d0">198071138</data>
    </edge>
    <edge source="ITA" target="SWE">
      <data key="d0">51446314</data>
    </edge>
    <edge source="ITA" target="CHE">
      <data key="d0">44801921</data>
    </edge>
    <edge source="ITA" target="THA">
      <data key="d0">1489303</data>
    </edge>
    <edge source="ITA" target="TGO">
      <data key="d0">12462</data>
    </edge>
    <edge source="ITA" target="ARE">
      <data key="d0">7282986</data>
    </edge>
    <edge source="ITA" target="TUN">
      <data key="d0">5771387</data>
    </edge>
    <edge source="ITA" target="TUR">
      <data key="d0">37055094</data>
    </edge>
    <edge source="ITA" target="UGA">
      <data key="d0">201011</data>
    </edge>
    <edge source="ITA" target="UKR">
      <data key="d0">1389203</data>
    </edge>
    <edge source="ITA" target="MKD">
      <data key="d0">351898</data>
    </edge>
    <edge source="ITA" target="EGY">
      <data key="d0">10914569</data>
    </edge>
    <edge source="ITA" target="GBR">
      <data key="d0">197909217</data>
    </edge>
    <edge source="ITA" target="TZA">
      <data key="d0">383100</data>
    </edge>
    <edge source="ITA" target="USA">
      <data key="d0">160725378</data>
    </edge>
    <edge source="ITA" target="BFA">
      <data key="d0">154056</data>
    </edge>
    <edge source="ITA" target="URY">
      <data key="d0">997479</data>
    </edge>
    <edge source="ITA" target="SRB">
      <data key="d0">2115334</data>
    </edge>
    <edge source="SRB" target="DZA">
      <data key="d0">886000</data>
    </edge>
    <edge source="SRB" target="ARG">
      <data key="d0">161000</data>
    </edge>
    <edge source="SRB" target="AUT">
      <data key="d0">148000</data>
    </edge>
    <edge source="SRB" target="BEL">
      <data key="d0">268000</data>
    </edge>
    <edge source="SRB" target="BGR">
      <data key="d0">977000</data>
    </edge>
    <edge source="SRB" target="BLR">
      <data key="d0">969000</data>
    </edge>
    <edge source="SRB" target="CAN">
      <data key="d0">28000</data>
    </edge>
    <edge source="SRB" target="CHN">
      <data key="d0">3386000</data>
    </edge>
    <edge source="SRB" target="HRV">
      <data key="d0">440000</data>
    </edge>
    <edge source="SRB" target="CZE">
      <data key="d0">3927000</data>
    </edge>
    <edge source="SRB" target="FRA">
      <data key="d0">2060000</data>
    </edge>
    <edge source="SRB" target="DEU">
      <data key="d0">5343000</data>
    </edge>
    <edge source="SRB" target="GRC">
      <data key="d0">13745000</data>
    </edge>
    <edge source="SRB" target="HUN">
      <data key="d0">868000</data>
    </edge>
    <edge source="SRB" target="ISR">
      <data key="d0">193000</data>
    </edge>
    <edge source="SRB" target="ITA">
      <data key="d0">1865000</data>
    </edge>
    <edge source="SRB" target="NLD">
      <data key="d0">349000</data>
    </edge>
    <edge source="SRB" target="POL">
      <data key="d0">329000</data>
    </edge>
    <edge source="SRB" target="PRT">
      <data key="d0">114000</data>
    </edge>
    <edge source="SRB" target="ROU">
      <data key="d0">308000</data>
    </edge>
    <edge source="SRB" target="RUS">
      <data key="d0">3228000</data>
    </edge>
    <edge source="SRB" target="SAU">
      <data key="d0">11000</data>
    </edge>
    <edge source="SRB" target="SVK">
      <data key="d0">172000</data>
    </edge>
    <edge source="SRB" target="SVN">
      <data key="d0">450000</data>
    </edge>
    <edge source="SRB" target="ESP">
      <data key="d0">1299000</data>
    </edge>
    <edge source="SRB" target="SWE">
      <data key="d0">24000</data>
    </edge>
    <edge source="SRB" target="CHE">
      <data key="d0">16000</data>
    </edge>
    <edge source="SRB" target="TUR">
      <data key="d0">262000</data>
    </edge>
    <edge source="SRB" target="UKR">
      <data key="d0">131000</data>
    </edge>
    <edge source="SRB" target="MKD">
      <data key="d0">2386000</data>
    </edge>
    <edge source="SRB" target="EGY">
      <data key="d0">61000</data>
    </edge>
    <edge source="SRB" target="GBR">
      <data key="d0">10228000</data>
    </edge>
    <edge source="SRB" target="TZA">
      <data key="d0">15000</data>
    </edge>
    <edge source="SRB" target="USA">
      <data key="d0">22000</data>
    </edge>
    <edge source="SRB" target="URY">
      <data key="d0">413000</data>
    </edge>
    <edge source="DZA" target="BEL">
      <data key="d0">29149</data>
    </edge>
    <edge source="DZA" target="FRA">
      <data key="d0">31683</data>
    </edge>
    <edge source="BEL" target="ALB">
      <data key="d0">83424</data>
    </edge>
    <edge source="BEL" target="DZA">
      <data key="d0">1813577</data>
    </edge>
    <edge source="BEL" target="ARG">
      <data key="d0">3078578</data>
    </edge>
    <edge source="BEL" target="AUS">
      <data key="d0">2888696</data>
    </edge>
    <edge source="BEL" target="AUT">
      <data key="d0">20928520</data>
    </edge>
    <edge source="BEL" target="BOL">
      <data key="d0">11719</data>
    </edge>
    <edge source="BEL" target="BRA">
      <data key="d0">2709521</data>
    </edge>
    <edge source="BEL" target="BGR">
      <data key="d0">501185</data>
    </edge>
    <edge source="BEL" target="BDI">
      <data key="d0">153133</data>
    </edge>
    <edge source="BEL" target="BLR">
      <data key="d0">637165</data>
    </edge>
    <edge source="BEL" target="CMR">
      <data key="d0">1032940</data>
    </edge>
    <edge source="BEL" target="CAN">
      <data key="d0">535810</data>
    </edge>
    <edge source="BEL" target="CAF">
      <data key="d0">16059</data>
    </edge>
    <edge source="BEL" target="LKA">
      <data key="d0">45449</data>
    </edge>
    <edge source="BEL" target="CHL">
      <data key="d0">959327</data>
    </edge>
    <edge source="BEL" target="CHN">
      <data key="d0">1943244</data>
    </edge>
    <edge source="BEL" target="COL">
      <data key="d0">559670</data>
    </edge>
    <edge source="BEL" target="CRI">
      <data key="d0">24998</data>
    </edge>
    <edge source="BEL" target="HRV">
      <data key="d0">995359</data>
    </edge>
    <edge source="BEL" target="CZE">
      <data key="d0">7840994</data>
    </edge>
    <edge source="BEL" target="BEN">
      <data key="d0">512574</data>
    </edge>
    <edge source="BEL" target="DNK">
      <data key="d0">12888239</data>
    </edge>
    <edge source="BEL" target="ECU">
      <data key="d0">397331</data>
    </edge>
    <edge source="BEL" target="SLV">
      <data key="d0">69307</data>
    </edge>
    <edge source="BEL" target="ETH">
      <data key="d0">100833</data>
    </edge>
    <edge source="BEL" target="EST">
      <data key="d0">421762</data>
    </edge>
    <edge source="BEL" target="FIN">
      <data key="d0">8648070</data>
    </edge>
    <edge source="BEL" target="FRA">
      <data key="d0">161624314</data>
    </edge>
    <edge source="BEL" target="DEU">
      <data key="d0">254827489</data>
    </edge>
    <edge source="BEL" target="GHA">
      <data key="d0">312570</data>
    </edge>
    <edge source="BEL" target="GRC">
      <data key="d0">8493569</data>
    </edge>
    <edge source="BEL" target="GTM">
      <data key="d0">65308</data>
    </edge>
    <edge source="BEL" target="HND">
      <data key="d0">11658</data>
    </edge>
    <edge source="BEL" target="HKG">
      <data key="d0">1008752</data>
    </edge>
    <edge source="BEL" target="HUN">
      <data key="d0">3593839</data>
    </edge>
    <edge source="BEL" target="IDN">
      <data key="d0">1405417</data>
    </edge>
    <edge source="BEL" target="IRL">
      <data key="d0">9200544</data>
    </edge>
    <edge source="BEL" target="ISR">
      <data key="d0">3093821</data>
    </edge>
    <edge source="BEL" target="ITA">
      <data key="d0">85537146</data>
    </edge>
    <edge source="BEL" target="CIV">
      <data key="d0">219240</data>
    </edge>
    <edge source="BEL" target="JAM">
      <data key="d0">105121</data>
    </edge>
    <edge source="BEL" target="JPN">
      <data key="d0">1878157</data>
    </edge>
    <edge source="BEL" target="KAZ">
      <data key="d0">51978</data>
    </edge>
    <edge source="BEL" target="JOR">
      <data key="d0">847763</data>
    </edge>
    <edge source="BEL" target="KOR">
      <data key="d0">1140329</data>
    </edge>
    <edge source="BEL" target="KGZ">
      <data key="d0">13061</data>
    </edge>
    <edge source="BEL" target="LBN">
      <data key="d0">1718477</data>
    </edge>
    <edge source="BEL" target="LVA">
      <data key="d0">1428777</data>
    </edge>
    <edge source="BEL" target="LTU">
      <data key="d0">1555505</data>
    </edge>
    <edge source="BEL" target="MDG">
      <data key="d0">541201</data>
    </edge>
    <edge source="BEL" target="MYS">
      <data key="d0">620643</data>
    </edge>
    <edge source="BEL" target="MRT">
      <data key="d0">527268</data>
    </edge>
    <edge source="BEL" target="MUS">
      <data key="d0">31759</data>
    </edge>
    <edge source="BEL" target="MEX">
      <data key="d0">572266</data>
    </edge>
    <edge source="BEL" target="MDA">
      <data key="d0">26894</data>
    </edge>
    <edge source="BEL" target="MAR">
      <data key="d0">1832866</data>
    </edge>
    <edge source="BEL" target="OMN">
      <data key="d0">12638</data>
    </edge>
    <edge source="BEL" target="NAM">
      <data key="d0">46129</data>
    </edge>
    <edge source="BEL" target="NLD">
      <data key="d0">245825766</data>
    </edge>
    <edge source="BEL" target="NZL">
      <data key="d0">251132</data>
    </edge>
    <edge source="BEL" target="NIC">
      <data key="d0">19089</data>
    </edge>
    <edge source="BEL" target="NER">
      <data key="d0">20168</data>
    </edge>
    <edge source="BEL" target="NOR">
      <data key="d0">6211816</data>
    </edge>
    <edge source="BEL" target="PAK">
      <data key="d0">489557</data>
    </edge>
    <edge source="BEL" target="PAN">
      <data key="d0">42930</data>
    </edge>
    <edge source="BEL" target="PRY">
      <data key="d0">23698</data>
    </edge>
    <edge source="BEL" target="PER">
      <data key="d0">392960</data>
    </edge>
    <edge source="BEL" target="PHL">
      <data key="d0">172103</data>
    </edge>
    <edge source="BEL" target="POL">
      <data key="d0">10930075</data>
    </edge>
    <edge source="BEL" target="PRT">
      <data key="d0">13607034</data>
    </edge>
    <edge source="BEL" target="ROU">
      <data key="d0">656743</data>
    </edge>
    <edge source="BEL" target="RUS">
      <data key="d0">5643304</data>
    </edge>
    <edge source="BEL" target="SAU">
      <data key="d0">3719062</data>
    </edge>
    <edge source="BEL" target="SEN">
      <data key="d0">219631</data>
    </edge>
    <edge source="BEL" target="IND">
      <data key="d0">1338497</data>
    </edge>
    <edge source="BEL" target="SGP">
      <data key="d0">3957213</data>
    </edge>
    <edge source="BEL" target="SVK">
      <data key="d0">608768</data>
    </edge>
    <edge source="BEL" target="VNM">
      <data key="d0">71563</data>
    </edge>
    <edge source="BEL" target="SVN">
      <data key="d0">1141095</data>
    </edge>
    <edge source="BEL" target="ZAF">
      <data key="d0">3835345</data>
    </edge>
    <edge source="BEL" target="ZWE">
      <data key="d0">46699</data>
    </edge>
    <edge source="BEL" target="ESP">
      <data key="d0">45454039</data>
    </edge>
    <edge source="BEL" target="SWE">
      <data key="d0">34989314</data>
    </edge>
    <edge source="BEL" target="CHE">
      <data key="d0">11288238</data>
    </edge>
    <edge source="BEL" target="THA">
      <data key="d0">729236</data>
    </edge>
    <edge source="BEL" target="TGO">
      <data key="d0">67913</data>
    </edge>
    <edge source="BEL" target="ARE">
      <data key="d0">993252</data>
    </edge>
    <edge source="BEL" target="TUN">
      <data key="d0">1092653</data>
    </edge>
    <edge source="BEL" target="TUR">
      <data key="d0">7764911</data>
    </edge>
    <edge source="BEL" target="UKR">
      <data key="d0">977105</data>
    </edge>
    <edge source="BEL" target="MKD">
      <data key="d0">40616</data>
    </edge>
    <edge source="BEL" target="EGY">
      <data key="d0">2520669</data>
    </edge>
    <edge source="BEL" target="GBR">
      <data key="d0">129644058</data>
    </edge>
    <edge source="BEL" target="TZA">
      <data key="d0">40077</data>
    </edge>
    <edge source="BEL" target="USA">
      <data key="d0">29317682</data>
    </edge>
    <edge source="BEL" target="BFA">
      <data key="d0">130702</data>
    </edge>
    <edge source="BEL" target="URY">
      <data key="d0">720317</data>
    </edge>
    <edge source="BEL" target="SRB">
      <data key="d0">201507</data>
    </edge>
    <edge source="FRA" target="DZA">
      <data key="d0">18258585</data>
    </edge>
    <edge source="FRA" target="AZE">
      <data key="d0">14888</data>
    </edge>
    <edge source="FRA" target="ARG">
      <data key="d0">9512173</data>
    </edge>
    <edge source="FRA" target="AUS">
      <data key="d0">11371235</data>
    </edge>
    <edge source="FRA" target="AUT">
      <data key="d0">64456615</data>
    </edge>
    <edge source="FRA" target="BEL">
      <data key="d0">272544033</data>
    </edge>
    <edge source="FRA" target="BWA">
      <data key="d0">25563</data>
    </edge>
    <edge source="FRA" target="BRA">
      <data key="d0">22817192</data>
    </edge>
    <edge source="FRA" target="BGR">
      <data key="d0">378948</data>
    </edge>
    <edge source="FRA" target="BDI">
      <data key="d0">14467</data>
    </edge>
    <edge source="FRA" target="BLR">
      <data key="d0">825313</data>
    </edge>
    <edge source="FRA" target="KHM">
      <data key="d0">88487</data>
    </edge>
    <edge source="FRA" target="CMR">
      <data key="d0">6317384</data>
    </edge>
    <edge source="FRA" target="CAN">
      <data key="d0">24672040</data>
    </edge>
    <edge source="FRA" target="CAF">
      <data key="d0">490609</data>
    </edge>
    <edge source="FRA" target="LKA">
      <data key="d0">253521</data>
    </edge>
    <edge source="FRA" target="CHL">
      <data key="d0">4280365</data>
    </edge>
    <edge source="FRA" target="CHN">
      <data key="d0">6297299</data>
    </edge>
    <edge source="FRA" target="COL">
      <data key="d0">3140292</data>
    </edge>
    <edge source="FRA" target="CRI">
      <data key="d0">78655</data>
    </edge>
    <edge source="FRA" target="HRV">
      <data key="d0">1110297</data>
    </edge>
    <edge source="FRA" target="CZE">
      <data key="d0">50867174</data>
    </edge>
    <edge source="FRA" target="BEN">
      <data key="d0">2074239</data>
    </edge>
    <edge source="FRA" target="DNK">
      <data key="d0">20564434</data>
    </edge>
    <edge source="FRA" target="ECU">
      <data key="d0">1048777</data>
    </edge>
    <edge source="FRA" target="SLV">
      <data key="d0">49159</data>
    </edge>
    <edge source="FRA" target="ETH">
      <data key="d0">96914</data>
    </edge>
    <edge source="FRA" target="EST">
      <data key="d0">279084</data>
    </edge>
    <edge source="FRA" target="FIN">
      <data key="d0">15735452</data>
    </edge>
    <edge source="FRA" target="GEO">
      <data key="d0">30760</data>
    </edge>
    <edge source="FRA" target="GMB">
      <data key="d0">57446</data>
    </edge>
    <edge source="FRA" target="PSE">
      <data key="d0">21490</data>
    </edge>
    <edge source="FRA" target="DEU">
      <data key="d0">946786771</data>
    </edge>
    <edge source="FRA" target="GHA">
      <data key="d0">359705</data>
    </edge>
    <edge source="FRA" target="GRC">
      <data key="d0">9738165</data>
    </edge>
    <edge source="FRA" target="GTM">
      <data key="d0">25422</data>
    </edge>
    <edge source="FRA" target="HND">
      <data key="d0">275713</data>
    </edge>
    <edge source="FRA" target="HKG">
      <data key="d0">6984686</data>
    </edge>
    <edge source="FRA" target="HUN">
      <data key="d0">10965180</data>
    </edge>
    <edge source="FRA" target="IDN">
      <data key="d0">850034</data>
    </edge>
    <edge source="FRA" target="IRL">
      <data key="d0">7777133</data>
    </edge>
    <edge source="FRA" target="ISR">
      <data key="d0">9279439</data>
    </edge>
    <edge source="FRA" target="ITA">
      <data key="d0">422213277</data>
    </edge>
    <edge source="FRA" target="CIV">
      <data key="d0">3506739</data>
    </edge>
    <edge source="FRA" target="JAM">
      <data key="d0">79357</data>
    </edge>
    <edge source="FRA" target="JPN">
      <data key="d0">35151667</data>
    </edge>
    <edge source="FRA" target="KAZ">
      <data key="d0">603254</data>
    </edge>
    <edge source="FRA" target="JOR">
      <data key="d0">1284320</data>
    </edge>
    <edge source="FRA" target="KOR">
      <data key="d0">14264186</data>
    </edge>
    <edge source="FRA" target="LBN">
      <data key="d0">1015630</data>
    </edge>
    <edge source="FRA" target="LVA">
      <data key="d0">581343</data>
    </edge>
    <edge source="FRA" target="LTU">
      <data key="d0">1430955</data>
    </edge>
    <edge source="FRA" target="MDG">
      <data key="d0">2284781</data>
    </edge>
    <edge source="FRA" target="MYS">
      <data key="d0">2134775</data>
    </edge>
    <edge source="FRA" target="MRT">
      <data key="d0">2333519</data>
    </edge>
    <edge source="FRA" target="MUS">
      <data key="d0">776856</data>
    </edge>
    <edge source="FRA" target="MEX">
      <data key="d0">16259911</data>
    </edge>
    <edge source="FRA" target="MDA">
      <data key="d0">135960</data>
    </edge>
    <edge source="FRA" target="MAR">
      <data key="d0">6537617</data>
    </edge>
    <edge source="FRA" target="MOZ">
      <data key="d0">88768</data>
    </edge>
    <edge source="FRA" target="OMN">
      <data key="d0">1692763</data>
    </edge>
    <edge source="FRA" target="NAM">
      <data key="d0">170653</data>
    </edge>
    <edge source="FRA" target="NLD">
      <data key="d0">180502342</data>
    </edge>
    <edge source="FRA" target="NZL">
      <data key="d0">1573658</data>
    </edge>
    <edge source="FRA" target="NIC">
      <data key="d0">29776</data>
    </edge>
    <edge source="FRA" target="NER">
      <data key="d0">785986</data>
    </edge>
    <edge source="FRA" target="NOR">
      <data key="d0">11347779</data>
    </edge>
    <edge source="FRA" target="PAK">
      <data key="d0">2635076</data>
    </edge>
    <edge source="FRA" target="PAN">
      <data key="d0">73177</data>
    </edge>
    <edge source="FRA" target="PRY">
      <data key="d0">94667</data>
    </edge>
    <edge source="FRA" target="PER">
      <data key="d0">2130983</data>
    </edge>
    <edge source="FRA" target="PHL">
      <data key="d0">2293911</data>
    </edge>
    <edge source="FRA" target="POL">
      <data key="d0">24090135</data>
    </edge>
    <edge source="FRA" target="PRT">
      <data key="d0">30488562</data>
    </edge>
    <edge source="FRA" target="ROU">
      <data key="d0">1755687</data>
    </edge>
    <edge source="FRA" target="RUS">
      <data key="d0">6598434</data>
    </edge>
    <edge source="FRA" target="SAU">
      <data key="d0">27260906</data>
    </edge>
    <edge source="FRA" target="SEN">
      <data key="d0">4044542</data>
    </edge>
    <edge source="FRA" target="IND">
      <data key="d0">4609732</data>
    </edge>
    <edge source="FRA" target="SGP">
      <data key="d0">8500476</data>
    </edge>
    <edge source="FRA" target="SVK">
      <data key="d0">5836045</data>
    </edge>
    <edge source="FRA" target="VNM">
      <data key="d0">697640</data>
    </edge>
    <edge source="FRA" target="SVN">
      <data key="d0">10979225</data>
    </edge>
    <edge source="FRA" target="ZAF">
      <data key="d0">9657684</data>
    </edge>
    <edge source="FRA" target="ZWE">
      <data key="d0">48457</data>
    </edge>
    <edge source="FRA" target="ESP">
      <data key="d0">469216535</data>
    </edge>
    <edge source="FRA" target="SWE">
      <data key="d0">117631886</data>
    </edge>
    <edge source="FRA" target="CHE">
      <data key="d0">64762385</data>
    </edge>
    <edge source="FRA" target="THA">
      <data key="d0">2197418</data>
    </edge>
    <edge source="FRA" target="TGO">
      <data key="d0">586119</data>
    </edge>
    <edge source="FRA" target="ARE">
      <data key="d0">15347375</data>
    </edge>
    <edge source="FRA" target="TUN">
      <data key="d0">12062133</data>
    </edge>
    <edge source="FRA" target="TUR">
      <data key="d0">40155937</data>
    </edge>
    <edge source="FRA" target="UGA">
      <data key="d0">30760</data>
    </edge>
    <edge source="FRA" target="UKR">
      <data key="d0">64890</data>
    </edge>
    <edge source="FRA" target="MKD">
      <data key="d0">211806</data>
    </edge>
    <edge source="FRA" target="EGY">
      <data key="d0">13503903</data>
    </edge>
    <edge source="FRA" target="GBR">
      <data key="d0">327079049</data>
    </edge>
    <edge source="FRA" target="TZA">
      <data key="d0">393133</data>
    </edge>
    <edge source="FRA" target="USA">
      <data key="d0">178585834</data>
    </edge>
    <edge source="FRA" target="BFA">
      <data key="d0">1068160</data>
    </edge>
    <edge source="FRA" target="URY">
      <data key="d0">358160</data>
    </edge>
    <edge source="FRA" target="SRB">
      <data key="d0">105060</data>
    </edge>
    <edge source="AZE" target="KAZ">
      <data key="d0">40944</data>
    </edge>
    <edge source="AZE" target="RUS">
      <data key="d0">108242</data>
    </edge>
    <edge source="AZE" target="SGP">
      <data key="d0">31563</data>
    </edge>
    <edge source="AZE" target="TUR">
      <data key="d0">20393</data>
    </edge>
    <edge source="AZE" target="GBR">
      <data key="d0">22653</data>
    </edge>
    <edge source="RUS" target="ALB">
      <data key="d0">89233</data>
    </edge>
    <edge source="RUS" target="DZA">
      <data key="d0">1005600</data>
    </edge>
    <edge source="RUS" target="AZE">
      <data key="d0">2526667</data>
    </edge>
    <edge source="RUS" target="ARG">
      <data key="d0">39515</data>
    </edge>
    <edge source="RUS" target="AUT">
      <data key="d0">390255</data>
    </edge>
    <edge source="RUS" target="ARM">
      <data key="d0">1533294</data>
    </edge>
    <edge source="RUS" target="BEL">
      <data key="d0">422766</data>
    </edge>
    <edge source="RUS" target="BOL">
      <data key="d0">31275</data>
    </edge>
    <edge source="RUS" target="BRA">
      <data key="d0">11824</data>
    </edge>
    <edge source="RUS" target="BGR">
      <data key="d0">6999745</data>
    </edge>
    <edge source="RUS" target="KHM">
      <data key="d0">17184</data>
    </edge>
    <edge source="RUS" target="CAN">
      <data key="d0">29385</data>
    </edge>
    <edge source="RUS" target="CAF">
      <data key="d0">26398</data>
    </edge>
    <edge source="RUS" target="LKA">
      <data key="d0">98884</data>
    </edge>
    <edge source="RUS" target="CHL">
      <data key="d0">189099</data>
    </edge>
    <edge source="RUS" target="CHN">
      <data key="d0">1773757</data>
    </edge>
    <edge source="RUS" target="HRV">
      <data key="d0">15410</data>
    </edge>
    <edge source="RUS" target="CZE">
      <data key="d0">1768816</data>
    </edge>
    <edge source="RUS" target="DNK">
      <data key="d0">230029</data>
    </edge>
    <edge source="RUS" target="ECU">
      <data key="d0">27589</data>
    </edge>
    <edge source="RUS" target="ETH">
      <data key="d0">120448</data>
    </edge>
    <edge source="RUS" target="EST">
      <data key="d0">2257727</data>
    </edge>
    <edge source="RUS" target="FIN">
      <data key="d0">466998</data>
    </edge>
    <edge source="RUS" target="FRA">
      <data key="d0">284926</data>
    </edge>
    <edge source="RUS" target="GEO">
      <data key="d0">933483</data>
    </edge>
    <edge source="RUS" target="DEU">
      <data key="d0">6180785</data>
    </edge>
    <edge source="RUS" target="GRC">
      <data key="d0">473493</data>
    </edge>
    <edge source="RUS" target="HUN">
      <data key="d0">9047910</data>
    </edge>
    <edge source="RUS" target="ISR">
      <data key="d0">48166</data>
    </edge>
    <edge source="RUS" target="ITA">
      <data key="d0">1235572</data>
    </edge>
    <edge source="RUS" target="KAZ">
      <data key="d0">53285295</data>
    </edge>
    <edge source="RUS" target="KOR">
      <data key="d0">37660</data>
    </edge>
    <edge source="RUS" target="KGZ">
      <data key="d0">8704058</data>
    </edge>
    <edge source="RUS" target="LVA">
      <data key="d0">3602915</data>
    </edge>
    <edge source="RUS" target="LTU">
      <data key="d0">7489412</data>
    </edge>
    <edge source="RUS" target="MYS">
      <data key="d0">15215</data>
    </edge>
    <edge source="RUS" target="MEX">
      <data key="d0">51737</data>
    </edge>
    <edge source="RUS" target="MDA">
      <data key="d0">1881207</data>
    </edge>
    <edge source="RUS" target="NAM">
      <data key="d0">15486</data>
    </edge>
    <edge source="RUS" target="NLD">
      <data key="d0">543519</data>
    </edge>
    <edge source="RUS" target="NOR">
      <data key="d0">87261</data>
    </edge>
    <edge source="RUS" target="PAK">
      <data key="d0">1106615</data>
    </edge>
    <edge source="RUS" target="PER">
      <data key="d0">67803</data>
    </edge>
    <edge source="RUS" target="POL">
      <data key="d0">4900014</data>
    </edge>
    <edge source="RUS" target="ROU">
      <data key="d0">2061551</data>
    </edge>
    <edge source="RUS" target="IND">
      <data key="d0">8915991</data>
    </edge>
    <edge source="RUS" target="SGP">
      <data key="d0">11822</data>
    </edge>
    <edge source="RUS" target="SVK">
      <data key="d0">2680062</data>
    </edge>
    <edge source="RUS" target="VNM">
      <data key="d0">1430714</data>
    </edge>
    <edge source="RUS" target="SVN">
      <data key="d0">21821</data>
    </edge>
    <edge source="RUS" target="ESP">
      <data key="d0">186176</data>
    </edge>
    <edge source="RUS" target="SWE">
      <data key="d0">1932611</data>
    </edge>
    <edge source="RUS" target="TGO">
      <data key="d0">47298</data>
    </edge>
    <edge source="RUS" target="ARE">
      <data key="d0">535433</data>
    </edge>
    <edge source="RUS" target="TUR">
      <data key="d0">541608</data>
    </edge>
    <edge source="RUS" target="UKR">
      <data key="d0">61371397</data>
    </edge>
    <edge source="RUS" target="MKD">
      <data key="d0">43836</data>
    </edge>
    <edge source="RUS" target="EGY">
      <data key="d0">2039304</data>
    </edge>
    <edge source="RUS" target="GBR">
      <data key="d0">525361</data>
    </edge>
    <edge source="RUS" target="USA">
      <data key="d0">287201</data>
    </edge>
    <edge source="RUS" target="URY">
      <data key="d0">10750</data>
    </edge>
    <edge source="RUS" target="SRB">
      <data key="d0">143894</data>
    </edge>
    <edge source="SGP" target="ARG">
      <data key="d0">1163223</data>
    </edge>
    <edge source="SGP" target="AUS">
      <data key="d0">12304371</data>
    </edge>
    <edge source="SGP" target="AUT">
      <data key="d0">220514</data>
    </edge>
    <edge source="SGP" target="BEL">
      <data key="d0">3029050</data>
    </edge>
    <edge source="SGP" target="BOL">
      <data key="d0">58334</data>
    </edge>
    <edge source="SGP" target="BRA">
      <data key="d0">1698944</data>
    </edge>
    <edge source="SGP" target="KHM">
      <data key="d0">1057410</data>
    </edge>
    <edge source="SGP" target="CMR">
      <data key="d0">212613</data>
    </edge>
    <edge source="SGP" target="CAN">
      <data key="d0">613576</data>
    </edge>
    <edge source="SGP" target="LKA">
      <data key="d0">1833112</data>
    </edge>
    <edge source="SGP" target="CHL">
      <data key="d0">580845</data>
    </edge>
    <edge source="SGP" target="CHN">
      <data key="d0">15006662</data>
    </edge>
    <edge source="SGP" target="COL">
      <data key="d0">834479</data>
    </edge>
    <edge source="SGP" target="CRI">
      <data key="d0">51875</data>
    </edge>
    <edge source="SGP" target="BEN">
      <data key="d0">31968</data>
    </edge>
    <edge source="SGP" target="DNK">
      <data key="d0">4576234</data>
    </edge>
    <edge source="SGP" target="ECU">
      <data key="d0">67265</data>
    </edge>
    <edge source="SGP" target="SLV">
      <data key="d0">41191</data>
    </edge>
    <edge source="SGP" target="ETH">
      <data key="d0">71167</data>
    </edge>
    <edge source="SGP" target="FIN">
      <data key="d0">51360</data>
    </edge>
    <edge source="SGP" target="FRA">
      <data key="d0">1602485</data>
    </edge>
    <edge source="SGP" target="DEU">
      <data key="d0">4630040</data>
    </edge>
    <edge source="SGP" target="GRC">
      <data key="d0">804072</data>
    </edge>
    <edge source="SGP" target="GTM">
      <data key="d0">95778</data>
    </edge>
    <edge source="SGP" target="HND">
      <data key="d0">122332</data>
    </edge>
    <edge source="SGP" target="HKG">
      <data key="d0">36978937</data>
    </edge>
    <edge source="SGP" target="HUN">
      <data key="d0">17719</data>
    </edge>
    <edge source="SGP" target="IRL">
      <data key="d0">420888</data>
    </edge>
    <edge source="SGP" target="ISR">
      <data key="d0">379421</data>
    </edge>
    <edge source="SGP" target="ITA">
      <data key="d0">5586749</data>
    </edge>
    <edge source="SGP" target="CIV">
      <data key="d0">175970</data>
    </edge>
    <edge source="SGP" target="JAM">
      <data key="d0">83003</data>
    </edge>
    <edge source="SGP" target="JPN">
      <data key="d0">5853338</data>
    </edge>
    <edge source="SGP" target="JOR">
      <data key="d0">215479</data>
    </edge>
    <edge source="SGP" target="KOR">
      <data key="d0">7355839</data>
    </edge>
    <edge source="SGP" target="LBN">
      <data key="d0">195007</data>
    </edge>
    <edge source="SGP" target="MDG">
      <data key="d0">293847</data>
    </edge>
    <edge source="SGP" target="MWI">
      <data key="d0">43974</data>
    </edge>
    <edge source="SGP" target="MYS">
      <data key="d0">80300882</data>
    </edge>
    <edge source="SGP" target="MUS">
      <data key="d0">1272806</data>
    </edge>
    <edge source="SGP" target="MEX">
      <data key="d0">298088</data>
    </edge>
    <edge source="SGP" target="MAR">
      <data key="d0">124949</data>
    </edge>
    <edge source="SGP" target="MOZ">
      <data key="d0">46878</data>
    </edge>
    <edge source="SGP" target="OMN">
      <data key="d0">450565</data>
    </edge>
    <edge source="SGP" target="NLD">
      <data key="d0">16621308</data>
    </edge>
    <edge source="SGP" target="NZL">
      <data key="d0">1083922</data>
    </edge>
    <edge source="SGP" target="NIC">
      <data key="d0">24501</data>
    </edge>
    <edge source="SGP" target="NOR">
      <data key="d0">130498</data>
    </edge>
    <edge source="SGP" target="PAK">
      <data key="d0">2337811</data>
    </edge>
    <edge source="SGP" target="PAN">
      <data key="d0">656230</data>
    </edge>
    <edge source="SGP" target="PRY">
      <data key="d0">96451</data>
    </edge>
    <edge source="SGP" target="PER">
      <data key="d0">797416</data>
    </edge>
    <edge source="SGP" target="PHL">
      <data key="d0">7984441</data>
    </edge>
    <edge source="SGP" target="PRT">
      <data key="d0">95324</data>
    </edge>
    <edge source="SGP" target="RUS">
      <data key="d0">67634</data>
    </edge>
    <edge source="SGP" target="SAU">
      <data key="d0">2802206</data>
    </edge>
    <edge source="SGP" target="IND">
      <data key="d0">7178815</data>
    </edge>
    <edge source="SGP" target="VNM">
      <data key="d0">3768924</data>
    </edge>
    <edge source="SGP" target="ZAF">
      <data key="d0">2198041</data>
    </edge>
    <edge source="SGP" target="ZWE">
      <data key="d0">86416</data>
    </edge>
    <edge source="SGP" target="ESP">
      <data key="d0">719485</data>
    </edge>
    <edge source="SGP" target="SWE">
      <data key="d0">430174</data>
    </edge>
    <edge source="SGP" target="CHE">
      <data key="d0">97339</data>
    </edge>
    <edge source="SGP" target="THA">
      <data key="d0">18541214</data>
    </edge>
    <edge source="SGP" target="TGO">
      <data key="d0">49893</data>
    </edge>
    <edge source="SGP" target="ARE">
      <data key="d0">4197372</data>
    </edge>
    <edge source="SGP" target="TUR">
      <data key="d0">316134</data>
    </edge>
    <edge source="SGP" target="UGA">
      <data key="d0">13269</data>
    </edge>
    <edge source="SGP" target="EGY">
      <data key="d0">2186139</data>
    </edge>
    <edge source="SGP" target="GBR">
      <data key="d0">8466163</data>
    </edge>
    <edge source="SGP" target="TZA">
      <data key="d0">76722</data>
    </edge>
    <edge source="SGP" target="USA">
      <data key="d0">19046355</data>
    </edge>
    <edge source="TUR" target="ALB">
      <data key="d0">178978</data>
    </edge>
    <edge source="TUR" target="DZA">
      <data key="d0">2374933</data>
    </edge>
    <edge source="TUR" target="AZE">
      <data key="d0">485782</data>
    </edge>
    <edge source="TUR" target="ARG">
      <data key="d0">650967</data>
    </edge>
    <edge source="TUR" target="AUS">
      <data key="d0">1354673</data>
    </edge>
    <edge source="TUR" target="AUT">
      <data key="d0">7336974</data>
    </edge>
    <edge source="TUR" target="BEL">
      <data key="d0">33963680</data>
    </edge>
    <edge source="TUR" target="BRA">
      <data key="d0">435913</data>
    </edge>
    <edge source="TUR" target="BGR">
      <data key="d0">1074623</data>
    </edge>
    <edge source="TUR" target="CMR">
      <data key="d0">798076</data>
    </edge>
    <edge source="TUR" target="CAN">
      <data key="d0">432005</data>
    </edge>
    <edge source="TUR" target="LKA">
      <data key="d0">68780</data>
    </edge>
    <edge source="TUR" target="CHL">
      <data key="d0">490032</data>
    </edge>
    <edge source="TUR" target="CHN">
      <data key="d0">44477</data>
    </edge>
    <edge source="TUR" target="COL">
      <data key="d0">48456</data>
    </edge>
    <edge source="TUR" target="HRV">
      <data key="d0">49594</data>
    </edge>
    <edge source="TUR" target="CZE">
      <data key="d0">1640293</data>
    </edge>
    <edge source="TUR" target="BEN">
      <data key="d0">73707</data>
    </edge>
    <edge source="TUR" target="DNK">
      <data key="d0">2061997</data>
    </edge>
    <edge source="TUR" target="ETH">
      <data key="d0">184971</data>
    </edge>
    <edge source="TUR" target="FIN">
      <data key="d0">709946</data>
    </edge>
    <edge source="TUR" target="FRA">
      <data key="d0">24189099</data>
    </edge>
    <edge source="TUR" target="GEO">
      <data key="d0">387354</data>
    </edge>
    <edge source="TUR" target="GMB">
      <data key="d0">19249</data>
    </edge>
    <edge source="TUR" target="DEU">
      <data key="d0">86671930</data>
    </edge>
    <edge source="TUR" target="GHA">
      <data key="d0">177581</data>
    </edge>
    <edge source="TUR" target="GRC">
      <data key="d0">8719787</data>
    </edge>
    <edge source="TUR" target="GTM">
      <data key="d0">24465</data>
    </edge>
    <edge source="TUR" target="HKG">
      <data key="d0">182739</data>
    </edge>
    <edge source="TUR" target="HUN">
      <data key="d0">467632</data>
    </edge>
    <edge source="TUR" target="IDN">
      <data key="d0">20908</data>
    </edge>
    <edge source="TUR" target="IRL">
      <data key="d0">325737</data>
    </edge>
    <edge source="TUR" target="ISR">
      <data key="d0">3736415</data>
    </edge>
    <edge source="TUR" target="ITA">
      <data key="d0">51750641</data>
    </edge>
    <edge source="TUR" target="CIV">
      <data key="d0">564507</data>
    </edge>
    <edge source="TUR" target="JPN">
      <data key="d0">2219130</data>
    </edge>
    <edge source="TUR" target="KAZ">
      <data key="d0">365661</data>
    </edge>
    <edge source="TUR" target="JOR">
      <data key="d0">2483449</data>
    </edge>
    <edge source="TUR" target="KOR">
      <data key="d0">330719</data>
    </edge>
    <edge source="TUR" target="KGZ">
      <data key="d0">110799</data>
    </edge>
    <edge source="TUR" target="LBN">
      <data key="d0">1755212</data>
    </edge>
    <edge source="TUR" target="LVA">
      <data key="d0">11742</data>
    </edge>
    <edge source="TUR" target="MDG">
      <data key="d0">45099</data>
    </edge>
    <edge source="TUR" target="MYS">
      <data key="d0">521441</data>
    </edge>
    <edge source="TUR" target="MRT">
      <data key="d0">59929</data>
    </edge>
    <edge source="TUR" target="MEX">
      <data key="d0">178637</data>
    </edge>
    <edge source="TUR" target="MDA">
      <data key="d0">13556</data>
    </edge>
    <edge source="TUR" target="MAR">
      <data key="d0">2843363</data>
    </edge>
    <edge source="TUR" target="MOZ">
      <data key="d0">10138</data>
    </edge>
    <edge source="TUR" target="OMN">
      <data key="d0">380487</data>
    </edge>
    <edge source="TUR" target="NLD">
      <data key="d0">3628500</data>
    </edge>
    <edge source="TUR" target="NZL">
      <data key="d0">314702</data>
    </edge>
    <edge source="TUR" target="NOR">
      <data key="d0">214142</data>
    </edge>
    <edge source="TUR" target="PAK">
      <data key="d0">3739205</data>
    </edge>
    <edge source="TUR" target="PER">
      <data key="d0">114972</data>
    </edge>
    <edge source="TUR" target="PHL">
      <data key="d0">843577</data>
    </edge>
    <edge source="TUR" target="POL">
      <data key="d0">4577983</data>
    </edge>
    <edge source="TUR" target="PRT">
      <data key="d0">2881482</data>
    </edge>
    <edge source="TUR" target="ROU">
      <data key="d0">705655</data>
    </edge>
    <edge source="TUR" target="RUS">
      <data key="d0">1157315</data>
    </edge>
    <edge source="TUR" target="SAU">
      <data key="d0">4777171</data>
    </edge>
    <edge source="TUR" target="SEN">
      <data key="d0">130681</data>
    </edge>
    <edge source="TUR" target="IND">
      <data key="d0">148516</data>
    </edge>
    <edge source="TUR" target="SGP">
      <data key="d0">944835</data>
    </edge>
    <edge source="TUR" target="SVK">
      <data key="d0">64400</data>
    </edge>
    <edge source="TUR" target="SVN">
      <data key="d0">2755290</data>
    </edge>
    <edge source="TUR" target="ZAF">
      <data key="d0">1485351</data>
    </edge>
    <edge source="TUR" target="ESP">
      <data key="d0">14526398</data>
    </edge>
    <edge source="TUR" target="SWE">
      <data key="d0">3825970</data>
    </edge>
    <edge source="TUR" target="CHE">
      <data key="d0">6422104</data>
    </edge>
    <edge source="TUR" target="THA">
      <data key="d0">397730</data>
    </edge>
    <edge source="TUR" target="TGO">
      <data key="d0">10901</data>
    </edge>
    <edge source="TUR" target="ARE">
      <data key="d0">3242349</data>
    </edge>
    <edge source="TUR" target="TUN">
      <data key="d0">529478</data>
    </edge>
    <edge source="TUR" target="UGA">
      <data key="d0">258156</data>
    </edge>
    <edge source="TUR" target="UKR">
      <data key="d0">1161931</data>
    </edge>
    <edge source="TUR" target="MKD">
      <data key="d0">233573</data>
    </edge>
    <edge source="TUR" target="EGY">
      <data key="d0">5389152</data>
    </edge>
    <edge source="TUR" target="GBR">
      <data key="d0">26706029</data>
    </edge>
    <edge source="TUR" target="TZA">
      <data key="d0">13140</data>
    </edge>
    <edge source="TUR" target="USA">
      <data key="d0">12735667</data>
    </edge>
    <edge source="TUR" target="BFA">
      <data key="d0">12900</data>
    </edge>
    <edge source="TUR" target="SRB">
      <data key="d0">33805</data>
    </edge>
    <edge source="GBR" target="ALB">
      <data key="d0">71645</data>
    </edge>
    <edge source="GBR" target="DZA">
      <data key="d0">436642</data>
    </edge>
    <edge source="GBR" target="AZE">
      <data key="d0">291184</data>
    </edge>
    <edge source="GBR" target="ARG">
      <data key="d0">2069915</data>
    </edge>
    <edge source="GBR" target="AUS">
      <data key="d0">16759785</data>
    </edge>
    <edge source="GBR" target="AUT">
      <data key="d0">20628469</data>
    </edge>
    <edge source="GBR" target="ARM">
      <data key="d0">14253</data>
    </edge>
    <edge source="GBR" target="BEL">
      <data key="d0">113264972</data>
    </edge>
    <edge source="GBR" target="BOL">
      <data key="d0">22187</data>
    </edge>
    <edge source="GBR" target="BWA">
      <data key="d0">14281</data>
    </edge>
    <edge source="GBR" target="BRA">
      <data key="d0">14206342</data>
    </edge>
    <edge source="GBR" target="BGR">
      <data key="d0">776360</data>
    </edge>
    <edge source="GBR" target="BLR">
      <data key="d0">1200050</data>
    </edge>
    <edge source="GBR" target="CMR">
      <data key="d0">553681</data>
    </edge>
    <edge source="GBR" target="CAN">
      <data key="d0">43305639</data>
    </edge>
    <edge source="GBR" target="LKA">
      <data key="d0">625580</data>
    </edge>
    <edge source="GBR" target="CHL">
      <data key="d0">2255771</data>
    </edge>
    <edge source="GBR" target="CHN">
      <data key="d0">10035626</data>
    </edge>
    <edge source="GBR" target="COL">
      <data key="d0">1790608</data>
    </edge>
    <edge source="GBR" target="CRI">
      <data key="d0">36665</data>
    </edge>
    <edge source="GBR" target="HRV">
      <data key="d0">304176</data>
    </edge>
    <edge source="GBR" target="CZE">
      <data key="d0">7293787</data>
    </edge>
    <edge source="GBR" target="BEN">
      <data key="d0">90561</data>
    </edge>
    <edge source="GBR" target="DNK">
      <data key="d0">24794591</data>
    </edge>
    <edge source="GBR" target="ECU">
      <data key="d0">29854</data>
    </edge>
    <edge source="GBR" target="SLV">
      <data key="d0">10821</data>
    </edge>
    <edge source="GBR" target="ETH">
      <data key="d0">142795</data>
    </edge>
    <edge source="GBR" target="EST">
      <data key="d0">854087</data>
    </edge>
    <edge source="GBR" target="FIN">
      <data key="d0">15124656</data>
    </edge>
    <edge source="GBR" target="FRA">
      <data key="d0">207294526</data>
    </edge>
    <edge source="GBR" target="GEO">
      <data key="d0">11237</data>
    </edge>
    <edge source="GBR" target="GMB">
      <data key="d0">24100</data>
    </edge>
    <edge source="GBR" target="DEU">
      <data key="d0">373258615</data>
    </edge>
    <edge source="GBR" target="GHA">
      <data key="d0">3979069</data>
    </edge>
    <edge source="GBR" target="GRC">
      <data key="d0">11673105</data>
    </edge>
    <edge source="GBR" target="GTM">
      <data key="d0">20366</data>
    </edge>
    <edge source="GBR" target="HND">
      <data key="d0">39651</data>
    </edge>
    <edge source="GBR" target="HKG">
      <data key="d0">7595076</data>
    </edge>
    <edge source="GBR" target="HUN">
      <data key="d0">3287415</data>
    </edge>
    <edge source="GBR" target="IDN">
      <data key="d0">1537706</data>
    </edge>
    <edge source="GBR" target="IRL">
      <data key="d0">108960821</data>
    </edge>
    <edge source="GBR" target="ISR">
      <data key="d0">12126332</data>
    </edge>
    <edge source="GBR" target="ITA">
      <data key="d0">127437783</data>
    </edge>
    <edge source="GBR" target="CIV">
      <data key="d0">393539</data>
    </edge>
    <edge source="GBR" target="JAM">
      <data key="d0">805525</data>
    </edge>
    <edge source="GBR" target="JPN">
      <data key="d0">14416338</data>
    </edge>
    <edge source="GBR" target="KAZ">
      <data key="d0">316048</data>
    </edge>
    <edge source="GBR" target="JOR">
      <data key="d0">583142</data>
    </edge>
    <edge source="GBR" target="KOR">
      <data key="d0">7026405</data>
    </edge>
    <edge source="GBR" target="LBN">
      <data key="d0">1026521</data>
    </edge>
    <edge source="GBR" target="LVA">
      <data key="d0">562816</data>
    </edge>
    <edge source="GBR" target="LTU">
      <data key="d0">495006</data>
    </edge>
    <edge source="GBR" target="MDG">
      <data key="d0">45236</data>
    </edge>
    <edge source="GBR" target="MWI">
      <data key="d0">19496</data>
    </edge>
    <edge source="GBR" target="MYS">
      <data key="d0">2760461</data>
    </edge>
    <edge source="GBR" target="MRT">
      <data key="d0">102915</data>
    </edge>
    <edge source="GBR" target="MUS">
      <data key="d0">254609</data>
    </edge>
    <edge source="GBR" target="MEX">
      <data key="d0">4852603</data>
    </edge>
    <edge source="GBR" target="MDA">
      <data key="d0">160991</data>
    </edge>
    <edge source="GBR" target="MAR">
      <data key="d0">843242</data>
    </edge>
    <edge source="GBR" target="MOZ">
      <data key="d0">14857</data>
    </edge>
    <edge source="GBR" target="OMN">
      <data key="d0">1179772</data>
    </edge>
    <edge source="GBR" target="NAM">
      <data key="d0">24103</data>
    </edge>
    <edge source="GBR" target="NLD">
      <data key="d0">91477302</data>
    </edge>
    <edge source="GBR" target="NZL">
      <data key="d0">2582045</data>
    </edge>
    <edge source="GBR" target="NIC">
      <data key="d0">33265</data>
    </edge>
    <edge source="GBR" target="NER">
      <data key="d0">26744</data>
    </edge>
    <edge source="GBR" target="NOR">
      <data key="d0">12185665</data>
    </edge>
    <edge source="GBR" target="PAK">
      <data key="d0">481865</data>
    </edge>
    <edge source="GBR" target="PAN">
      <data key="d0">1077913</data>
    </edge>
    <edge source="GBR" target="PER">
      <data key="d0">735505</data>
    </edge>
    <edge source="GBR" target="PHL">
      <data key="d0">1300664</data>
    </edge>
    <edge source="GBR" target="POL">
      <data key="d0">11428229</data>
    </edge>
    <edge source="GBR" target="PRT">
      <data key="d0">19045632</data>
    </edge>
    <edge source="GBR" target="ROU">
      <data key="d0">1846385</data>
    </edge>
    <edge source="GBR" target="RUS">
      <data key="d0">990585</data>
    </edge>
    <edge source="GBR" target="SAU">
      <data key="d0">17110932</data>
    </edge>
    <edge source="GBR" target="SEN">
      <data key="d0">155735</data>
    </edge>
    <edge source="GBR" target="IND">
      <data key="d0">8354809</data>
    </edge>
    <edge source="GBR" target="SGP">
      <data key="d0">14201344</data>
    </edge>
    <edge source="GBR" target="SVK">
      <data key="d0">701232</data>
    </edge>
    <edge source="GBR" target="VNM">
      <data key="d0">182024</data>
    </edge>
    <edge source="GBR" target="SVN">
      <data key="d0">2963830</data>
    </edge>
    <edge source="GBR" target="ZAF">
      <data key="d0">10471147</data>
    </edge>
    <edge source="GBR" target="ZWE">
      <data key="d0">152758</data>
    </edge>
    <edge source="GBR" target="ESP">
      <data key="d0">111333715</data>
    </edge>
    <edge source="GBR" target="SWE">
      <data key="d0">80913478</data>
    </edge>
    <edge source="GBR" target="CHE">
      <data key="d0">25132245</data>
    </edge>
    <edge source="GBR" target="THA">
      <data key="d0">1981869</data>
    </edge>
    <edge source="GBR" target="TGO">
      <data key="d0">227398</data>
    </edge>
    <edge source="GBR" target="ARE">
      <data key="d0">8513327</data>
    </edge>
    <edge source="GBR" target="TUN">
      <data key="d0">377463</data>
    </edge>
    <edge source="GBR" target="TUR">
      <data key="d0">17096492</data>
    </edge>
    <edge source="GBR" target="UGA">
      <data key="d0">318416</data>
    </edge>
    <edge source="GBR" target="UKR">
      <data key="d0">1032892</data>
    </edge>
    <edge source="GBR" target="MKD">
      <data key="d0">46645</data>
    </edge>
    <edge source="GBR" target="EGY">
      <data key="d0">7044776</data>
    </edge>
    <edge source="GBR" target="TZA">
      <data key="d0">252699</data>
    </edge>
    <edge source="GBR" target="USA">
      <data key="d0">404646352</data>
    </edge>
    <edge source="GBR" target="URY">
      <data key="d0">1107905</data>
    </edge>
    <edge source="GBR" target="SRB">
      <data key="d0">124784</data>
    </edge>
    <edge source="ARG" target="AUS">
      <data key="d0">150344</data>
    </edge>
    <edge source="ARG" target="BEL">
      <data key="d0">1451565</data>
    </edge>
    <edge source="ARG" target="BOL">
      <data key="d0">2317431</data>
    </edge>
    <edge source="ARG" target="BRA">
      <data key="d0">57924475</data>
    </edge>
    <edge source="ARG" target="BDI">
      <data key="d0">50941</data>
    </edge>
    <edge source="ARG" target="CAN">
      <data key="d0">2401602</data>
    </edge>
    <edge source="ARG" target="CHL">
      <data key="d0">3427603</data>
    </edge>
    <edge source="ARG" target="CHN">
      <data key="d0">10517</data>
    </edge>
    <edge source="ARG" target="COL">
      <data key="d0">121430</data>
    </edge>
    <edge source="ARG" target="DNK">
      <data key="d0">185324</data>
    </edge>
    <edge source="ARG" target="ECU">
      <data key="d0">1423288</data>
    </edge>
    <edge source="ARG" target="ETH">
      <data key="d0">46214</data>
    </edge>
    <edge source="ARG" target="FIN">
      <data key="d0">76040</data>
    </edge>
    <edge source="ARG" target="FRA">
      <data key="d0">1358487</data>
    </edge>
    <edge source="ARG" target="DEU">
      <data key="d0">11289849</data>
    </edge>
    <edge source="ARG" target="GHA">
      <data key="d0">36522</data>
    </edge>
    <edge source="ARG" target="GRC">
      <data key="d0">163381</data>
    </edge>
    <edge source="ARG" target="GTM">
      <data key="d0">71231</data>
    </edge>
    <edge source="ARG" target="IRL">
      <data key="d0">41160</data>
    </edge>
    <edge source="ARG" target="ISR">
      <data key="d0">55085</data>
    </edge>
    <edge source="ARG" target="ITA">
      <data key="d0">1855077</data>
    </edge>
    <edge source="ARG" target="JAM">
      <data key="d0">17852</data>
    </edge>
    <edge source="ARG" target="MDG">
      <data key="d0">120798</data>
    </edge>
    <edge source="ARG" target="MWI">
      <data key="d0">46120</data>
    </edge>
    <edge source="ARG" target="MEX">
      <data key="d0">219958</data>
    </edge>
    <edge source="ARG" target="MAR">
      <data key="d0">170879</data>
    </edge>
    <edge source="ARG" target="MOZ">
      <data key="d0">15855</data>
    </edge>
    <edge source="ARG" target="NLD">
      <data key="d0">831110</data>
    </edge>
    <edge source="ARG" target="NOR">
      <data key="d0">218246</data>
    </edge>
    <edge source="ARG" target="PAK">
      <data key="d0">38500</data>
    </edge>
    <edge source="ARG" target="PAN">
      <data key="d0">20861</data>
    </edge>
    <edge source="ARG" target="PRY">
      <data key="d0">10060911</data>
    </edge>
    <edge source="ARG" target="PER">
      <data key="d0">656170</data>
    </edge>
    <edge source="ARG" target="POL">
      <data key="d0">44444</data>
    </edge>
    <edge source="ARG" target="PRT">
      <data key="d0">103136</data>
    </edge>
    <edge source="ARG" target="SAU">
      <data key="d0">42421</data>
    </edge>
    <edge source="ARG" target="IND">
      <data key="d0">32386</data>
    </edge>
    <edge source="ARG" target="ZAF">
      <data key="d0">636400</data>
    </edge>
    <edge source="ARG" target="ESP">
      <data key="d0">1947886</data>
    </edge>
    <edge source="ARG" target="SWE">
      <data key="d0">20252</data>
    </edge>
    <edge source="ARG" target="ARE">
      <data key="d0">45097</data>
    </edge>
    <edge source="ARG" target="TUN">
      <data key="d0">31036</data>
    </edge>
    <edge source="ARG" target="TUR">
      <data key="d0">288271</data>
    </edge>
    <edge source="ARG" target="EGY">
      <data key="d0">98578</data>
    </edge>
    <edge source="ARG" target="GBR">
      <data key="d0">6530567</data>
    </edge>
    <edge source="ARG" target="USA">
      <data key="d0">24022790</data>
    </edge>
    <edge source="ARG" target="URY">
      <data key="d0">3597760</data>
    </edge>
    <edge source="AUS" target="AUT">
      <data key="d0">33009</data>
    </edge>
    <edge source="AUS" target="BEL">
      <data key="d0">432198</data>
    </edge>
    <edge source="AUS" target="BRA">
      <data key="d0">1068942</data>
    </edge>
    <edge source="AUS" target="CAN">
      <data key="d0">1972885</data>
    </edge>
    <edge source="AUS" target="LKA">
      <data key="d0">340884</data>
    </edge>
    <edge source="AUS" target="CHL">
      <data key="d0">55742</data>
    </edge>
    <edge source="AUS" target="CHN">
      <data key="d0">720588</data>
    </edge>
    <edge source="AUS" target="DNK">
      <data key="d0">13305</data>
    </edge>
    <edge source="AUS" target="SLV">
      <data key="d0">64389</data>
    </edge>
    <edge source="AUS" target="FRA">
      <data key="d0">509233</data>
    </edge>
    <edge source="AUS" target="DEU">
      <data key="d0">546853</data>
    </edge>
    <edge source="AUS" target="GHA">
      <data key="d0">318053</data>
    </edge>
    <edge source="AUS" target="GRC">
      <data key="d0">281073</data>
    </edge>
    <edge source="AUS" target="GTM">
      <data key="d0">10986</data>
    </edge>
    <edge source="AUS" target="HKG">
      <data key="d0">3586830</data>
    </edge>
    <edge source="AUS" target="HUN">
      <data key="d0">24605</data>
    </edge>
    <edge source="AUS" target="IDN">
      <data key="d0">2672832</data>
    </edge>
    <edge source="AUS" target="IRL">
      <data key="d0">35325</data>
    </edge>
    <edge source="AUS" target="ISR">
      <data key="d0">217588</data>
    </edge>
    <edge source="AUS" target="ITA">
      <data key="d0">1144486</data>
    </edge>
    <edge source="AUS" target="JAM">
      <data key="d0">143788</data>
    </edge>
    <edge source="AUS" target="JPN">
      <data key="d0">9635402</data>
    </edge>
    <edge source="AUS" target="KOR">
      <data key="d0">953646</data>
    </edge>
    <edge source="AUS" target="LBN">
      <data key="d0">305667</data>
    </edge>
    <edge source="AUS" target="MYS">
      <data key="d0">705129</data>
    </edge>
    <edge source="AUS" target="MUS">
      <data key="d0">87544</data>
    </edge>
    <edge source="AUS" target="MAR">
      <data key="d0">42644</data>
    </edge>
    <edge source="AUS" target="NLD">
      <data key="d0">2325605</data>
    </edge>
    <edge source="AUS" target="NZL">
      <data key="d0">18820867</data>
    </edge>
    <edge source="AUS" target="PAN">
      <data key="d0">217932</data>
    </edge>
    <edge source="AUS" target="PER">
      <data key="d0">81081</data>
    </edge>
    <edge source="AUS" target="PHL">
      <data key="d0">1889311</data>
    </edge>
    <edge source="AUS" target="RUS">
      <data key="d0">13261</data>
    </edge>
    <edge source="AUS" target="SAU">
      <data key="d0">103189</data>
    </edge>
    <edge source="AUS" target="IND">
      <data key="d0">182402</data>
    </edge>
    <edge source="AUS" target="SGP">
      <data key="d0">5476731</data>
    </edge>
    <edge source="AUS" target="VNM">
      <data key="d0">113925</data>
    </edge>
    <edge source="AUS" target="ZAF">
      <data key="d0">1973259</data>
    </edge>
    <edge source="AUS" target="ESP">
      <data key="d0">11700</data>
    </edge>
    <edge source="AUS" target="SWE">
      <data key="d0">70390</data>
    </edge>
    <edge source="AUS" target="CHE">
      <data key="d0">65625</data>
    </edge>
    <edge source="AUS" target="THA">
      <data key="d0">654797</data>
    </edge>
    <edge source="AUS" target="ARE">
      <data key="d0">1727176</data>
    </edge>
    <edge source="AUS" target="TUR">
      <data key="d0">145086</data>
    </edge>
    <edge source="AUS" target="GBR">
      <data key="d0">14226810</data>
    </edge>
    <edge source="AUS" target="TZA">
      <data key="d0">133663</data>
    </edge>
    <edge source="AUS" target="USA">
      <data key="d0">12555602</data>
    </edge>
    <edge source="BRA" target="DZA">
      <data key="d0">196845</data>
    </edge>
    <edge source="BRA" target="ARG">
      <data key="d0">135077230</data>
    </edge>
    <edge source="BRA" target="AUS">
      <data key="d0">5397931</data>
    </edge>
    <edge source="BRA" target="AUT">
      <data key="d0">264895</data>
    </edge>
    <edge source="BRA" target="BEL">
      <data key="d0">1138555</data>
    </edge>
    <edge source="BRA" target="BOL">
      <data key="d0">29704407</data>
    </edge>
    <edge source="BRA" target="CAN">
      <data key="d0">6880759</data>
    </edge>
    <edge source="BRA" target="CAF">
      <data key="d0">20936</data>
    </edge>
    <edge source="BRA" target="CHL">
      <data key="d0">32482737</data>
    </edge>
    <edge source="BRA" target="CHN">
      <data key="d0">632697</data>
    </edge>
    <edge source="BRA" target="COL">
      <data key="d0">22557394</data>
    </edge>
    <edge source="BRA" target="CRI">
      <data key="d0">2293416</data>
    </edge>
    <edge source="BRA" target="BEN">
      <data key="d0">614567</data>
    </edge>
    <edge source="BRA" target="DNK">
      <data key="d0">790406</data>
    </edge>
    <edge source="BRA" target="ECU">
      <data key="d0">2052081</data>
    </edge>
    <edge source="BRA" target="SLV">
      <data key="d0">772371</data>
    </edge>
    <edge source="BRA" target="ETH">
      <data key="d0">270555</data>
    </edge>
    <edge source="BRA" target="EST">
      <data key="d0">113187</data>
    </edge>
    <edge source="BRA" target="FIN">
      <data key="d0">910653</data>
    </edge>
    <edge source="BRA" target="FRA">
      <data key="d0">10206983</data>
    </edge>
    <edge source="BRA" target="DEU">
      <data key="d0">21257419</data>
    </edge>
    <edge source="BRA" target="GHA">
      <data key="d0">520679</data>
    </edge>
    <edge source="BRA" target="GRC">
      <data key="d0">1577955</data>
    </edge>
    <edge source="BRA" target="GTM">
      <data key="d0">1788230</data>
    </edge>
    <edge source="BRA" target="HND">
      <data key="d0">688089</data>
    </edge>
    <edge source="BRA" target="HKG">
      <data key="d0">459057</data>
    </edge>
    <edge source="BRA" target="IDN">
      <data key="d0">234457</data>
    </edge>
    <edge source="BRA" target="IRL">
      <data key="d0">10144</data>
    </edge>
    <edge source="BRA" target="ISR">
      <data key="d0">603348</data>
    </edge>
    <edge source="BRA" target="ITA">
      <data key="d0">24022304</data>
    </edge>
    <edge source="BRA" target="CIV">
      <data key="d0">1054036</data>
    </edge>
    <edge source="BRA" target="JAM">
      <data key="d0">2016121</data>
    </edge>
    <edge source="BRA" target="JPN">
      <data key="d0">1336785</data>
    </edge>
    <edge source="BRA" target="JOR">
      <data key="d0">408581</data>
    </edge>
    <edge source="BRA" target="KOR">
      <data key="d0">619077</data>
    </edge>
    <edge source="BRA" target="LBN">
      <data key="d0">793862</data>
    </edge>
    <edge source="BRA" target="LVA">
      <data key="d0">22703</data>
    </edge>
    <edge source="BRA" target="LTU">
      <data key="d0">386450</data>
    </edge>
    <edge source="BRA" target="MDG">
      <data key="d0">145485</data>
    </edge>
    <edge source="BRA" target="MWI">
      <data key="d0">13315</data>
    </edge>
    <edge source="BRA" target="MYS">
      <data key="d0">284349</data>
    </edge>
    <edge source="BRA" target="MRT">
      <data key="d0">85218</data>
    </edge>
    <edge source="BRA" target="MUS">
      <data key="d0">84090</data>
    </edge>
    <edge source="BRA" target="MEX">
      <data key="d0">16045257</data>
    </edge>
    <edge source="BRA" target="MAR">
      <data key="d0">1862145</data>
    </edge>
    <edge source="BRA" target="OMN">
      <data key="d0">262008</data>
    </edge>
    <edge source="BRA" target="NLD">
      <data key="d0">2658419</data>
    </edge>
    <edge source="BRA" target="NZL">
      <data key="d0">230924</data>
    </edge>
    <edge source="BRA" target="NIC">
      <data key="d0">78390</data>
    </edge>
    <edge source="BRA" target="NER">
      <data key="d0">13707</data>
    </edge>
    <edge source="BRA" target="NOR">
      <data key="d0">48410</data>
    </edge>
    <edge source="BRA" target="PAK">
      <data key="d0">596719</data>
    </edge>
    <edge source="BRA" target="PAN">
      <data key="d0">477547</data>
    </edge>
    <edge source="BRA" target="PRY">
      <data key="d0">37875603</data>
    </edge>
    <edge source="BRA" target="PER">
      <data key="d0">8993413</data>
    </edge>
    <edge source="BRA" target="PHL">
      <data key="d0">366313</data>
    </edge>
    <edge source="BRA" target="POL">
      <data key="d0">254377</data>
    </edge>
    <edge source="BRA" target="PRT">
      <data key="d0">296233</data>
    </edge>
    <edge source="BRA" target="RUS">
      <data key="d0">1006102</data>
    </edge>
    <edge source="BRA" target="SAU">
      <data key="d0">3884620</data>
    </edge>
    <edge source="BRA" target="SEN">
      <data key="d0">368042</data>
    </edge>
    <edge source="BRA" target="IND">
      <data key="d0">419330</data>
    </edge>
    <edge source="BRA" target="SGP">
      <data key="d0">1396911</data>
    </edge>
    <edge source="BRA" target="SVN">
      <data key="d0">19965</data>
    </edge>
    <edge source="BRA" target="ZAF">
      <data key="d0">2918093</data>
    </edge>
    <edge source="BRA" target="ESP">
      <data key="d0">5744434</data>
    </edge>
    <edge source="BRA" target="SWE">
      <data key="d0">457282</data>
    </edge>
    <edge source="BRA" target="CHE">
      <data key="d0">154986</data>
    </edge>
    <edge source="BRA" target="THA">
      <data key="d0">641338</data>
    </edge>
    <edge source="BRA" target="TGO">
      <data key="d0">19677</data>
    </edge>
    <edge source="BRA" target="ARE">
      <data key="d0">2796070</data>
    </edge>
    <edge source="BRA" target="TUR">
      <data key="d0">3556056</data>
    </edge>
    <edge source="BRA" target="UGA">
      <data key="d0">308300</data>
    </edge>
    <edge source="BRA" target="UKR">
      <data key="d0">19476</data>
    </edge>
    <edge source="BRA" target="EGY">
      <data key="d0">1905773</data>
    </edge>
    <edge source="BRA" target="GBR">
      <data key="d0">5494245</data>
    </edge>
    <edge source="BRA" target="TZA">
      <data key="d0">29746</data>
    </edge>
    <edge source="BRA" target="USA">
      <data key="d0">197980838</data>
    </edge>
    <edge source="BRA" target="BFA">
      <data key="d0">261454</data>
    </edge>
    <edge source="BRA" target="URY">
      <data key="d0">12074876</data>
    </edge>
    <edge source="CAN" target="ARG">
      <data key="d0">902231</data>
    </edge>
    <edge source="CAN" target="AUS">
      <data key="d0">682181</data>
    </edge>
    <edge source="CAN" target="AUT">
      <data key="d0">56330</data>
    </edge>
    <edge source="CAN" target="ARM">
      <data key="d0">169151</data>
    </edge>
    <edge source="CAN" target="BEL">
      <data key="d0">418438</data>
    </edge>
    <edge source="CAN" target="BRA">
      <data key="d0">419968</data>
    </edge>
    <edge source="CAN" target="LKA">
      <data key="d0">18985</data>
    </edge>
    <edge source="CAN" target="CHL">
      <data key="d0">1284087</data>
    </edge>
    <edge source="CAN" target="CHN">
      <data key="d0">1276329</data>
    </edge>
    <edge source="CAN" target="COL">
      <data key="d0">329928</data>
    </edge>
    <edge source="CAN" target="CRI">
      <data key="d0">140697</data>
    </edge>
    <edge source="CAN" target="CZE">
      <data key="d0">85862</data>
    </edge>
    <edge source="CAN" target="BEN">
      <data key="d0">77451</data>
    </edge>
    <edge source="CAN" target="DNK">
      <data key="d0">206272</data>
    </edge>
    <edge source="CAN" target="ECU">
      <data key="d0">590628</data>
    </edge>
    <edge source="CAN" target="SLV">
      <data key="d0">20806</data>
    </edge>
    <edge source="CAN" target="FIN">
      <data key="d0">1095604</data>
    </edge>
    <edge source="CAN" target="FRA">
      <data key="d0">857413</data>
    </edge>
    <edge source="CAN" target="DEU">
      <data key="d0">1671029</data>
    </edge>
    <edge source="CAN" target="GHA">
      <data key="d0">186929</data>
    </edge>
    <edge source="CAN" target="GRC">
      <data key="d0">68718</data>
    </edge>
    <edge source="CAN" target="GTM">
      <data key="d0">60276</data>
    </edge>
    <edge source="CAN" target="HND">
      <data key="d0">69561</data>
    </edge>
    <edge source="CAN" target="HKG">
      <data key="d0">656531</data>
    </edge>
    <edge source="CAN" target="HUN">
      <data key="d0">14781</data>
    </edge>
    <edge source="CAN" target="IDN">
      <data key="d0">290434</data>
    </edge>
    <edge source="CAN" target="IRL">
      <data key="d0">262195</data>
    </edge>
    <edge source="CAN" target="ISR">
      <data key="d0">62674</data>
    </edge>
    <edge source="CAN" target="ITA">
      <data key="d0">1307028</data>
    </edge>
    <edge source="CAN" target="JAM">
      <data key="d0">103520</data>
    </edge>
    <edge source="CAN" target="JPN">
      <data key="d0">3120365</data>
    </edge>
    <edge source="CAN" target="JOR">
      <data key="d0">46084</data>
    </edge>
    <edge source="CAN" target="KOR">
      <data key="d0">370884</data>
    </edge>
    <edge source="CAN" target="LBN">
      <data key="d0">546817</data>
    </edge>
    <edge source="CAN" target="LVA">
      <data key="d0">63511</data>
    </edge>
    <edge source="CAN" target="LTU">
      <data key="d0">31357</data>
    </edge>
    <edge source="CAN" target="MDG">
      <data key="d0">25021</data>
    </edge>
    <edge source="CAN" target="MYS">
      <data key="d0">81003</data>
    </edge>
    <edge source="CAN" target="MEX">
      <data key="d0">5212848</data>
    </edge>
    <edge source="CAN" target="OMN">
      <data key="d0">105242</data>
    </edge>
    <edge source="CAN" target="NLD">
      <data key="d0">1770414</data>
    </edge>
    <edge source="CAN" target="NZL">
      <data key="d0">83295</data>
    </edge>
    <edge source="CAN" target="NIC">
      <data key="d0">36924</data>
    </edge>
    <edge source="CAN" target="NOR">
      <data key="d0">111834</data>
    </edge>
    <edge source="CAN" target="PAK">
      <data key="d0">16796</data>
    </edge>
    <edge source="CAN" target="PER">
      <data key="d0">566245</data>
    </edge>
    <edge source="CAN" target="PHL">
      <data key="d0">63031</data>
    </edge>
    <edge source="CAN" target="POL">
      <data key="d0">268559</data>
    </edge>
    <edge source="CAN" target="PRT">
      <data key="d0">16862</data>
    </edge>
    <edge source="CAN" target="ROU">
      <data key="d0">100929</data>
    </edge>
    <edge source="CAN" target="RUS">
      <data key="d0">35885</data>
    </edge>
    <edge source="CAN" target="SAU">
      <data key="d0">692747</data>
    </edge>
    <edge source="CAN" target="SEN">
      <data key="d0">22093</data>
    </edge>
    <edge source="CAN" target="IND">
      <data key="d0">66490</data>
    </edge>
    <edge source="CAN" target="SGP">
      <data key="d0">383546</data>
    </edge>
    <edge source="CAN" target="SVK">
      <data key="d0">10125</data>
    </edge>
    <edge source="CAN" target="VNM">
      <data key="d0">63221</data>
    </edge>
    <edge source="CAN" target="ZAF">
      <data key="d0">791509</data>
    </edge>
    <edge source="CAN" target="ZWE">
      <data key="d0">14892</data>
    </edge>
    <edge source="CAN" target="ESP">
      <data key="d0">135383</data>
    </edge>
    <edge source="CAN" target="SWE">
      <data key="d0">114156</data>
    </edge>
    <edge source="CAN" target="CHE">
      <data key="d0">421074</data>
    </edge>
    <edge source="CAN" target="THA">
      <data key="d0">179673</data>
    </edge>
    <edge source="CAN" target="ARE">
      <data key="d0">851036</data>
    </edge>
    <edge source="CAN" target="TUN">
      <data key="d0">188930</data>
    </edge>
    <edge source="CAN" target="TUR">
      <data key="d0">251576</data>
    </edge>
    <edge source="CAN" target="UGA">
      <data key="d0">26239</data>
    </edge>
    <edge source="CAN" target="MKD">
      <data key="d0">16377</data>
    </edge>
    <edge source="CAN" target="GBR">
      <data key="d0">3192582</data>
    </edge>
    <edge source="CAN" target="USA">
      <data key="d0">2195184110</data>
    </edge>
    <edge source="CAN" target="URY">
      <data key="d0">49857</data>
    </edge>
    <edge source="CHL" target="ARG">
      <data key="d0">5404007</data>
    </edge>
    <edge source="CHL" target="BOL">
      <data key="d0">20182785</data>
    </edge>
    <edge source="CHL" target="BRA">
      <data key="d0">2206109</data>
    </edge>
    <edge source="CHL" target="CAN">
      <data key="d0">1116143</data>
    </edge>
    <edge source="CHL" target="COL">
      <data key="d0">3022109</data>
    </edge>
    <edge source="CHL" target="CRI">
      <data key="d0">179341</data>
    </edge>
    <edge source="CHL" target="ECU">
      <data key="d0">1856577</data>
    </edge>
    <edge source="CHL" target="SLV">
      <data key="d0">212657</data>
    </edge>
    <edge source="CHL" target="DEU">
      <data key="d0">282324</data>
    </edge>
    <edge source="CHL" target="GHA">
      <data key="d0">42106</data>
    </edge>
    <edge source="CHL" target="GTM">
      <data key="d0">545720</data>
    </edge>
    <edge source="CHL" target="HND">
      <data key="d0">105898</data>
    </edge>
    <edge source="CHL" target="JAM">
      <data key="d0">527501</data>
    </edge>
    <edge source="CHL" target="LBN">
      <data key="d0">25105</data>
    </edge>
    <edge source="CHL" target="MEX">
      <data key="d0">1655682</data>
    </edge>
    <edge source="CHL" target="NIC">
      <data key="d0">185558</data>
    </edge>
    <edge source="CHL" target="NOR">
      <data key="d0">209967</data>
    </edge>
    <edge source="CHL" target="PAN">
      <data key="d0">754224</data>
    </edge>
    <edge source="CHL" target="PRY">
      <data key="d0">1697248</data>
    </edge>
    <edge source="CHL" target="PER">
      <data key="d0">3458357</data>
    </edge>
    <edge source="CHL" target="SAU">
      <data key="d0">112786</data>
    </edge>
    <edge source="CHL" target="ZAF">
      <data key="d0">66676</data>
    </edge>
    <edge source="CHL" target="ESP">
      <data key="d0">12399</data>
    </edge>
    <edge source="CHL" target="TGO">
      <data key="d0">13097</data>
    </edge>
    <edge source="CHL" target="ARE">
      <data key="d0">96368</data>
    </edge>
    <edge source="CHL" target="EGY">
      <data key="d0">241292</data>
    </edge>
    <edge source="CHL" target="GBR">
      <data key="d0">25310</data>
    </edge>
    <edge source="CHL" target="USA">
      <data key="d0">34145304</data>
    </edge>
    <edge source="CHL" target="URY">
      <data key="d0">1165259</data>
    </edge>
    <edge source="CHN" target="ALB">
      <data key="d0">154407</data>
    </edge>
    <edge source="CHN" target="DZA">
      <data key="d0">2692196</data>
    </edge>
    <edge source="CHN" target="ARG">
      <data key="d0">10951168</data>
    </edge>
    <edge source="CHN" target="AUS">
      <data key="d0">38284338</data>
    </edge>
    <edge source="CHN" target="AUT">
      <data key="d0">2682432</data>
    </edge>
    <edge source="CHN" target="BEL">
      <data key="d0">7455076</data>
    </edge>
    <edge source="CHN" target="BOL">
      <data key="d0">389103</data>
    </edge>
    <edge source="CHN" target="BWA">
      <data key="d0">635663</data>
    </edge>
    <edge source="CHN" target="BRA">
      <data key="d0">20878480</data>
    </edge>
    <edge source="CHN" target="BGR">
      <data key="d0">111629</data>
    </edge>
    <edge source="CHN" target="BDI">
      <data key="d0">76302</data>
    </edge>
    <edge source="CHN" target="KHM">
      <data key="d0">1498882</data>
    </edge>
    <edge source="CHN" target="CMR">
      <data key="d0">443846</data>
    </edge>
    <edge source="CHN" target="CAN">
      <data key="d0">15895673</data>
    </edge>
    <edge source="CHN" target="LKA">
      <data key="d0">6501848</data>
    </edge>
    <edge source="CHN" target="CHL">
      <data key="d0">7536898</data>
    </edge>
    <edge source="CHN" target="COL">
      <data key="d0">5257728</data>
    </edge>
    <edge source="CHN" target="CRI">
      <data key="d0">1259853</data>
    </edge>
    <edge source="CHN" target="HRV">
      <data key="d0">758346</data>
    </edge>
    <edge source="CHN" target="CZE">
      <data key="d0">121972</data>
    </edge>
    <edge source="CHN" target="BEN">
      <data key="d0">3476996</data>
    </edge>
    <edge source="CHN" target="DNK">
      <data key="d0">2258844</data>
    </edge>
    <edge source="CHN" target="ECU">
      <data key="d0">4103910</data>
    </edge>
    <edge source="CHN" target="SLV">
      <data key="d0">1262866</data>
    </edge>
    <edge source="CHN" target="ETH">
      <data key="d0">1613739</data>
    </edge>
    <edge source="CHN" target="EST">
      <data key="d0">11726</data>
    </edge>
    <edge source="CHN" target="FIN">
      <data key="d0">889654</data>
    </edge>
    <edge source="CHN" target="FRA">
      <data key="d0">16424512</data>
    </edge>
    <edge source="CHN" target="GMB">
      <data key="d0">32397</data>
    </edge>
    <edge source="CHN" target="PSE">
      <data key="d0">192633</data>
    </edge>
    <edge source="CHN" target="DEU">
      <data key="d0">30187441</data>
    </edge>
    <edge source="CHN" target="GHA">
      <data key="d0">5513908</data>
    </edge>
    <edge source="CHN" target="GRC">
      <data key="d0">3980035</data>
    </edge>
    <edge source="CHN" target="GTM">
      <data key="d0">3082555</data>
    </edge>
    <edge source="CHN" target="HND">
      <data key="d0">2295648</data>
    </edge>
    <edge source="CHN" target="HKG">
      <data key="d0">110786741</data>
    </edge>
    <edge source="CHN" target="HUN">
      <data key="d0">323102</data>
    </edge>
    <edge source="CHN" target="IDN">
      <data key="d0">44425812</data>
    </edge>
    <edge source="CHN" target="IRL">
      <data key="d0">1812628</data>
    </edge>
    <edge source="CHN" target="ISR">
      <data key="d0">4662544</data>
    </edge>
    <edge source="CHN" target="ITA">
      <data key="d0">14652281</data>
    </edge>
    <edge source="CHN" target="CIV">
      <data key="d0">1032212</data>
    </edge>
    <edge source="CHN" target="JAM">
      <data key="d0">1707801</data>
    </edge>
    <edge source="CHN" target="JPN">
      <data key="d0">63774557</data>
    </edge>
    <edge source="CHN" target="KAZ">
      <data key="d0">870363</data>
    </edge>
    <edge source="CHN" target="JOR">
      <data key="d0">4082830</data>
    </edge>
    <edge source="CHN" target="KOR">
      <data key="d0">32762143</data>
    </edge>
    <edge source="CHN" target="KGZ">
      <data key="d0">33849</data>
    </edge>
    <edge source="CHN" target="LBN">
      <data key="d0">2996121</data>
    </edge>
    <edge source="CHN" target="LVA">
      <data key="d0">18117</data>
    </edge>
    <edge source="CHN" target="LTU">
      <data key="d0">251610</data>
    </edge>
    <edge source="CHN" target="MDG">
      <data key="d0">918614</data>
    </edge>
    <edge source="CHN" target="MWI">
      <data key="d0">292791</data>
    </edge>
    <edge source="CHN" target="MYS">
      <data key="d0">7545555</data>
    </edge>
    <edge source="CHN" target="MUS">
      <data key="d0">535241</data>
    </edge>
    <edge source="CHN" target="MEX">
      <data key="d0">10865265</data>
    </edge>
    <edge source="CHN" target="MAR">
      <data key="d0">1388449</data>
    </edge>
    <edge source="CHN" target="MOZ">
      <data key="d0">309527</data>
    </edge>
    <edge source="CHN" target="OMN">
      <data key="d0">1020419</data>
    </edge>
    <edge source="CHN" target="NAM">
      <data key="d0">26017</data>
    </edge>
    <edge source="CHN" target="NLD">
      <data key="d0">25824415</data>
    </edge>
    <edge source="CHN" target="NZL">
      <data key="d0">6314690</data>
    </edge>
    <edge source="CHN" target="NIC">
      <data key="d0">567264</data>
    </edge>
    <edge source="CHN" target="NER">
      <data key="d0">35720</data>
    </edge>
    <edge source="CHN" target="NOR">
      <data key="d0">1630595</data>
    </edge>
    <edge source="CHN" target="PAK">
      <data key="d0">20304848</data>
    </edge>
    <edge source="CHN" target="PAN">
      <data key="d0">14401956</data>
    </edge>
    <edge source="CHN" target="PRY">
      <data key="d0">570676</data>
    </edge>
    <edge source="CHN" target="PER">
      <data key="d0">8493204</data>
    </edge>
    <edge source="CHN" target="PHL">
      <data key="d0">28202475</data>
    </edge>
    <edge source="CHN" target="POL">
      <data key="d0">711645</data>
    </edge>
    <edge source="CHN" target="PRT">
      <data key="d0">5205037</data>
    </edge>
    <edge source="CHN" target="ROU">
      <data key="d0">177896</data>
    </edge>
    <edge source="CHN" target="RUS">
      <data key="d0">2722361</data>
    </edge>
    <edge source="CHN" target="SAU">
      <data key="d0">51650796</data>
    </edge>
    <edge source="CHN" target="SEN">
      <data key="d0">15692</data>
    </edge>
    <edge source="CHN" target="IND">
      <data key="d0">2135266</data>
    </edge>
    <edge source="CHN" target="SGP">
      <data key="d0">37596551</data>
    </edge>
    <edge source="CHN" target="SVK">
      <data key="d0">64337</data>
    </edge>
    <edge source="CHN" target="VNM">
      <data key="d0">11393370</data>
    </edge>
    <edge source="CHN" target="SVN">
      <data key="d0">164308</data>
    </edge>
    <edge source="CHN" target="ZAF">
      <data key="d0">6687611</data>
    </edge>
    <edge source="CHN" target="ZWE">
      <data key="d0">469337</data>
    </edge>
    <edge source="CHN" target="ESP">
      <data key="d0">8460702</data>
    </edge>
    <edge source="CHN" target="SWE">
      <data key="d0">8404464</data>
    </edge>
    <edge source="CHN" target="CHE">
      <data key="d0">859569</data>
    </edge>
    <edge source="CHN" target="THA">
      <data key="d0">3437973</data>
    </edge>
    <edge source="CHN" target="TGO">
      <data key="d0">1382480</data>
    </edge>
    <edge source="CHN" target="ARE">
      <data key="d0">79048503</data>
    </edge>
    <edge source="CHN" target="TUN">
      <data key="d0">504026</data>
    </edge>
    <edge source="CHN" target="TUR">
      <data key="d0">19260129</data>
    </edge>
    <edge source="CHN" target="UGA">
      <data key="d0">1671310</data>
    </edge>
    <edge source="CHN" target="UKR">
      <data key="d0">370327</data>
    </edge>
    <edge source="CHN" target="MKD">
      <data key="d0">48708</data>
    </edge>
    <edge source="CHN" target="EGY">
      <data key="d0">22676244</data>
    </edge>
    <edge source="CHN" target="GBR">
      <data key="d0">30684752</data>
    </edge>
    <edge source="CHN" target="TZA">
      <data key="d0">4326407</data>
    </edge>
    <edge source="CHN" target="USA">
      <data key="d0">379068977</data>
    </edge>
    <edge source="CHN" target="BFA">
      <data key="d0">87205</data>
    </edge>
    <edge source="CHN" target="URY">
      <data key="d0">2112363</data>
    </edge>
    <edge source="CHN" target="SRB">
      <data key="d0">4446844</data>
    </edge>
    <edge source="COL" target="ARG">
      <data key="d0">4927862</data>
    </edge>
    <edge source="COL" target="BOL">
      <data key="d0">38374</data>
    </edge>
    <edge source="COL" target="BRA">
      <data key="d0">19860192</data>
    </edge>
    <edge source="COL" target="CHL">
      <data key="d0">1197169</data>
    </edge>
    <edge source="COL" target="CRI">
      <data key="d0">320637</data>
    </edge>
    <edge source="COL" target="ECU">
      <data key="d0">16458390</data>
    </edge>
    <edge source="COL" target="SLV">
      <data key="d0">52846</data>
    </edge>
    <edge source="COL" target="DEU">
      <data key="d0">49912</data>
    </edge>
    <edge source="COL" target="GTM">
      <data key="d0">77363</data>
    </edge>
    <edge source="COL" target="HND">
      <data key="d0">122106</data>
    </edge>
    <edge source="COL" target="JAM">
      <data key="d0">490324</data>
    </edge>
    <edge source="COL" target="MEX">
      <data key="d0">206323</data>
    </edge>
    <edge source="COL" target="NLD">
      <data key="d0">42300</data>
    </edge>
    <edge source="COL" target="PAN">
      <data key="d0">241162</data>
    </edge>
    <edge source="COL" target="PRY">
      <data key="d0">93662</data>
    </edge>
    <edge source="COL" target="PER">
      <data key="d0">2058083</data>
    </edge>
    <edge source="COL" target="USA">
      <data key="d0">2235183</data>
    </edge>
    <edge source="COL" target="URY">
      <data key="d0">185923</data>
    </edge>
    <edge source="DNK" target="ARG">
      <data key="d0">208649</data>
    </edge>
    <edge source="DNK" target="AUS">
      <data key="d0">251224</data>
    </edge>
    <edge source="DNK" target="AUT">
      <data key="d0">913493</data>
    </edge>
    <edge source="DNK" target="BEL">
      <data key="d0">4442647</data>
    </edge>
    <edge source="DNK" target="BRA">
      <data key="d0">96406</data>
    </edge>
    <edge source="DNK" target="BGR">
      <data key="d0">100778</data>
    </edge>
    <edge source="DNK" target="BLR">
      <data key="d0">71014</data>
    </edge>
    <edge source="DNK" target="CAN">
      <data key="d0">303159</data>
    </edge>
    <edge source="DNK" target="CHL">
      <data key="d0">61393</data>
    </edge>
    <edge source="DNK" target="CHN">
      <data key="d0">238958</data>
    </edge>
    <edge source="DNK" target="CRI">
      <data key="d0">27112</data>
    </edge>
    <edge source="DNK" target="HRV">
      <data key="d0">432942</data>
    </edge>
    <edge source="DNK" target="CZE">
      <data key="d0">993615</data>
    </edge>
    <edge source="DNK" target="BEN">
      <data key="d0">25545</data>
    </edge>
    <edge source="DNK" target="EST">
      <data key="d0">111082</data>
    </edge>
    <edge source="DNK" target="FIN">
      <data key="d0">1938379</data>
    </edge>
    <edge source="DNK" target="FRA">
      <data key="d0">23661719</data>
    </edge>
    <edge source="DNK" target="GEO">
      <data key="d0">15284</data>
    </edge>
    <edge source="DNK" target="DEU">
      <data key="d0">30525338</data>
    </edge>
    <edge source="DNK" target="GHA">
      <data key="d0">12233</data>
    </edge>
    <edge source="DNK" target="GRC">
      <data key="d0">777766</data>
    </edge>
    <edge source="DNK" target="HKG">
      <data key="d0">39309</data>
    </edge>
    <edge source="DNK" target="HUN">
      <data key="d0">251287</data>
    </edge>
    <edge source="DNK" target="IRL">
      <data key="d0">87924</data>
    </edge>
    <edge source="DNK" target="ISR">
      <data key="d0">48494</data>
    </edge>
    <edge source="DNK" target="ITA">
      <data key="d0">3693583</data>
    </edge>
    <edge source="DNK" target="JPN">
      <data key="d0">168081</data>
    </edge>
    <edge source="DNK" target="KAZ">
      <data key="d0">113697</data>
    </edge>
    <edge source="DNK" target="KOR">
      <data key="d0">128811</data>
    </edge>
    <edge source="DNK" target="LBN">
      <data key="d0">17645</data>
    </edge>
    <edge source="DNK" target="LVA">
      <data key="d0">250467</data>
    </edge>
    <edge source="DNK" target="LTU">
      <data key="d0">751261</data>
    </edge>
    <edge source="DNK" target="MWI">
      <data key="d0">11542</data>
    </edge>
    <edge source="DNK" target="MYS">
      <data key="d0">20604</data>
    </edge>
    <edge source="DNK" target="MEX">
      <data key="d0">38488</data>
    </edge>
    <edge source="DNK" target="NLD">
      <data key="d0">24062792</data>
    </edge>
    <edge source="DNK" target="NZL">
      <data key="d0">71869</data>
    </edge>
    <edge source="DNK" target="NOR">
      <data key="d0">8193704</data>
    </edge>
    <edge source="DNK" target="PAK">
      <data key="d0">20825</data>
    </edge>
    <edge source="DNK" target="PHL">
      <data key="d0">44225</data>
    </edge>
    <edge source="DNK" target="POL">
      <data key="d0">1473688</data>
    </edge>
    <edge source="DNK" target="PRT">
      <data key="d0">1232280</data>
    </edge>
    <edge source="DNK" target="ROU">
      <data key="d0">48848</data>
    </edge>
    <edge source="DNK" target="RUS">
      <data key="d0">441977</data>
    </edge>
    <edge source="DNK" target="IND">
      <data key="d0">44577</data>
    </edge>
    <edge source="DNK" target="SGP">
      <data key="d0">85710</data>
    </edge>
    <edge source="DNK" target="SVK">
      <data key="d0">102746</data>
    </edge>
    <edge source="DNK" target="VNM">
      <data key="d0">18417</data>
    </edge>
    <edge source="DNK" target="SVN">
      <data key="d0">29158</data>
    </edge>
    <edge source="DNK" target="ZAF">
      <data key="d0">321095</data>
    </edge>
    <edge source="DNK" target="ESP">
      <data key="d0">3350621</data>
    </edge>
    <edge source="DNK" target="SWE">
      <data key="d0">19394888</data>
    </edge>
    <edge source="DNK" target="CHE">
      <data key="d0">1181309</data>
    </edge>
    <edge source="DNK" target="THA">
      <data key="d0">21261</data>
    </edge>
    <edge source="DNK" target="ARE">
      <data key="d0">12902</data>
    </edge>
    <edge source="DNK" target="TUN">
      <data key="d0">18944</data>
    </edge>
    <edge source="DNK" target="TUR">
      <data key="d0">118103</data>
    </edge>
    <edge source="DNK" target="UGA">
      <data key="d0">17326</data>
    </edge>
    <edge source="DNK" target="UKR">
      <data key="d0">54681</data>
    </edge>
    <edge source="DNK" target="MKD">
      <data key="d0">29650</data>
    </edge>
    <edge source="DNK" target="EGY">
      <data key="d0">14652</data>
    </edge>
    <edge source="DNK" target="GBR">
      <data key="d0">12594821</data>
    </edge>
    <edge source="DNK" target="TZA">
      <data key="d0">47034</data>
    </edge>
    <edge source="DNK" target="USA">
      <data key="d0">2202110</data>
    </edge>
    <edge source="DNK" target="SRB">
      <data key="d0">261186</data>
    </edge>
    <edge source="ECU" target="ARG">
      <data key="d0">12600</data>
    </edge>
    <edge source="ECU" target="BOL">
      <data key="d0">430250</data>
    </edge>
    <edge source="ECU" target="CHL">
      <data key="d0">1562429</data>
    </edge>
    <edge source="ECU" target="COL">
      <data key="d0">18330890</data>
    </edge>
    <edge source="ECU" target="CRI">
      <data key="d0">29190</data>
    </edge>
    <edge source="ECU" target="SLV">
      <data key="d0">137222</data>
    </edge>
    <edge source="ECU" target="HND">
      <data key="d0">48530</data>
    </edge>
    <edge source="ECU" target="MEX">
      <data key="d0">410403</data>
    </edge>
    <edge source="ECU" target="NIC">
      <data key="d0">41300</data>
    </edge>
    <edge source="ECU" target="PER">
      <data key="d0">2695932</data>
    </edge>
    <edge source="ECU" target="USA">
      <data key="d0">190319</data>
    </edge>
    <edge source="FIN" target="ARG">
      <data key="d0">27547</data>
    </edge>
    <edge source="FIN" target="AUS">
      <data key="d0">1089965</data>
    </edge>
    <edge source="FIN" target="AUT">
      <data key="d0">5285504</data>
    </edge>
    <edge source="FIN" target="BEL">
      <data key="d0">1452773</data>
    </edge>
    <edge source="FIN" target="BRA">
      <data key="d0">657196</data>
    </edge>
    <edge source="FIN" target="BGR">
      <data key="d0">711134</data>
    </edge>
    <edge source="FIN" target="CMR">
      <data key="d0">38525</data>
    </edge>
    <edge source="FIN" target="CAN">
      <data key="d0">3501115</data>
    </edge>
    <edge source="FIN" target="CHL">
      <data key="d0">488428</data>
    </edge>
    <edge source="FIN" target="CHN">
      <data key="d0">359531</data>
    </edge>
    <edge source="FIN" target="COL">
      <data key="d0">12418</data>
    </edge>
    <edge source="FIN" target="HRV">
      <data key="d0">179120</data>
    </edge>
    <edge source="FIN" target="CZE">
      <data key="d0">1317953</data>
    </edge>
    <edge source="FIN" target="DNK">
      <data key="d0">4231483</data>
    </edge>
    <edge source="FIN" target="ECU">
      <data key="d0">22938</data>
    </edge>
    <edge source="FIN" target="EST">
      <data key="d0">8386255</data>
    </edge>
    <edge source="FIN" target="FRA">
      <data key="d0">6199540</data>
    </edge>
    <edge source="FIN" target="GEO">
      <data key="d0">23782</data>
    </edge>
    <edge source="FIN" target="DEU">
      <data key="d0">19721094</data>
    </edge>
    <edge source="FIN" target="GHA">
      <data key="d0">119284</data>
    </edge>
    <edge source="FIN" target="GRC">
      <data key="d0">50599</data>
    </edge>
    <edge source="FIN" target="HKG">
      <data key="d0">28106</data>
    </edge>
    <edge source="FIN" target="HUN">
      <data key="d0">2776267</data>
    </edge>
    <edge source="FIN" target="IDN">
      <data key="d0">66779</data>
    </edge>
    <edge source="FIN" target="IRL">
      <data key="d0">67477</data>
    </edge>
    <edge source="FIN" target="ISR">
      <data key="d0">269270</data>
    </edge>
    <edge source="FIN" target="ITA">
      <data key="d0">5147869</data>
    </edge>
    <edge source="FIN" target="CIV">
      <data key="d0">10675</data>
    </edge>
    <edge source="FIN" target="JAM">
      <data key="d0">60608</data>
    </edge>
    <edge source="FIN" target="JPN">
      <data key="d0">1034584</data>
    </edge>
    <edge source="FIN" target="KAZ">
      <data key="d0">693737</data>
    </edge>
    <edge source="FIN" target="KOR">
      <data key="d0">362117</data>
    </edge>
    <edge source="FIN" target="LBN">
      <data key="d0">287363</data>
    </edge>
    <edge source="FIN" target="LVA">
      <data key="d0">4530441</data>
    </edge>
    <edge source="FIN" target="LTU">
      <data key="d0">4043908</data>
    </edge>
    <edge source="FIN" target="MYS">
      <data key="d0">55012</data>
    </edge>
    <edge source="FIN" target="MEX">
      <data key="d0">98304</data>
    </edge>
    <edge source="FIN" target="MAR">
      <data key="d0">15904</data>
    </edge>
    <edge source="FIN" target="NLD">
      <data key="d0">6676042</data>
    </edge>
    <edge source="FIN" target="NOR">
      <data key="d0">17424675</data>
    </edge>
    <edge source="FIN" target="PAN">
      <data key="d0">36052</data>
    </edge>
    <edge source="FIN" target="PER">
      <data key="d0">118454</data>
    </edge>
    <edge source="FIN" target="PHL">
      <data key="d0">87205</data>
    </edge>
    <edge source="FIN" target="POL">
      <data key="d0">1736460</data>
    </edge>
    <edge source="FIN" target="PRT">
      <data key="d0">5985969</data>
    </edge>
    <edge source="FIN" target="ROU">
      <data key="d0">26850</data>
    </edge>
    <edge source="FIN" target="RUS">
      <data key="d0">28875841</data>
    </edge>
    <edge source="FIN" target="SAU">
      <data key="d0">60303</data>
    </edge>
    <edge source="FIN" target="IND">
      <data key="d0">1266873</data>
    </edge>
    <edge source="FIN" target="SGP">
      <data key="d0">194621</data>
    </edge>
    <edge source="FIN" target="SVK">
      <data key="d0">1221131</data>
    </edge>
    <edge source="FIN" target="SVN">
      <data key="d0">1065437</data>
    </edge>
    <edge source="FIN" target="ZAF">
      <data key="d0">143929</data>
    </edge>
    <edge source="FIN" target="ZWE">
      <data key="d0">22603</data>
    </edge>
    <edge source="FIN" target="ESP">
      <data key="d0">2415319</data>
    </edge>
    <edge source="FIN" target="SWE">
      <data key="d0">32781963</data>
    </edge>
    <edge source="FIN" target="CHE">
      <data key="d0">7207596</data>
    </edge>
    <edge source="FIN" target="THA">
      <data key="d0">75408</data>
    </edge>
    <edge source="FIN" target="ARE">
      <data key="d0">87769</data>
    </edge>
    <edge source="FIN" target="TUR">
      <data key="d0">857972</data>
    </edge>
    <edge source="FIN" target="UKR">
      <data key="d0">376531</data>
    </edge>
    <edge source="FIN" target="MKD">
      <data key="d0">19795</data>
    </edge>
    <edge source="FIN" target="EGY">
      <data key="d0">315617</data>
    </edge>
    <edge source="FIN" target="GBR">
      <data key="d0">3408698</data>
    </edge>
    <edge source="FIN" target="TZA">
      <data key="d0">10013</data>
    </edge>
    <edge source="FIN" target="USA">
      <data key="d0">15100641</data>
    </edge>
    <edge source="FIN" target="SRB">
      <data key="d0">130077</data>
    </edge>
    <edge source="DEU" target="ALB">
      <data key="d0">371000</data>
    </edge>
    <edge source="DEU" target="DZA">
      <data key="d0">5625000</data>
    </edge>
    <edge source="DEU" target="AZE">
      <data key="d0">153000</data>
    </edge>
    <edge source="DEU" target="ARG">
      <data key="d0">13358000</data>
    </edge>
    <edge source="DEU" target="AUS">
      <data key="d0">30918000</data>
    </edge>
    <edge source="DEU" target="AUT">
      <data key="d0">259338000</data>
    </edge>
    <edge source="DEU" target="ARM">
      <data key="d0">62000</data>
    </edge>
    <edge source="DEU" target="BEL">
      <data key="d0">334389000</data>
    </edge>
    <edge source="DEU" target="BOL">
      <data key="d0">378000</data>
    </edge>
    <edge source="DEU" target="BWA">
      <data key="d0">543000</data>
    </edge>
    <edge source="DEU" target="BRA">
      <data key="d0">56505000</data>
    </edge>
    <edge source="DEU" target="BGR">
      <data key="d0">5885000</data>
    </edge>
    <edge source="DEU" target="BDI">
      <data key="d0">16000</data>
    </edge>
    <edge source="DEU" target="BLR">
      <data key="d0">2863000</data>
    </edge>
    <edge source="DEU" target="KHM">
      <data key="d0">11000</data>
    </edge>
    <edge source="DEU" target="CMR">
      <data key="d0">667000</data>
    </edge>
    <edge source="DEU" target="CAN">
      <data key="d0">16292000</data>
    </edge>
    <edge source="DEU" target="CAF">
      <data key="d0">21000</data>
    </edge>
    <edge source="DEU" target="LKA">
      <data key="d0">503000</data>
    </edge>
    <edge source="DEU" target="CHL">
      <data key="d0">6852000</data>
    </edge>
    <edge source="DEU" target="CHN">
      <data key="d0">50468000</data>
    </edge>
    <edge source="DEU" target="COL">
      <data key="d0">3947000</data>
    </edge>
    <edge source="DEU" target="CRI">
      <data key="d0">629000</data>
    </edge>
    <edge source="DEU" target="HRV">
      <data key="d0">7884000</data>
    </edge>
    <edge source="DEU" target="CZE">
      <data key="d0">192374000</data>
    </edge>
    <edge source="DEU" target="BEN">
      <data key="d0">1460000</data>
    </edge>
    <edge source="DEU" target="DNK">
      <data key="d0">71037000</data>
    </edge>
    <edge source="DEU" target="ECU">
      <data key="d0">904000</data>
    </edge>
    <edge source="DEU" target="SLV">
      <data key="d0">632000</data>
    </edge>
    <edge source="DEU" target="ETH">
      <data key="d0">376000</data>
    </edge>
    <edge source="DEU" target="EST">
      <data key="d0">3517000</data>
    </edge>
    <edge source="DEU" target="FIN">
      <data key="d0">27627000</data>
    </edge>
    <edge source="DEU" target="FRA">
      <data key="d0">502156000</data>
    </edge>
    <edge source="DEU" target="GEO">
      <data key="d0">311000</data>
    </edge>
    <edge source="DEU" target="GMB">
      <data key="d0">63000</data>
    </edge>
    <edge source="DEU" target="PSE">
      <data key="d0">64000</data>
    </edge>
    <edge source="DEU" target="GHA">
      <data key="d0">1941000</data>
    </edge>
    <edge source="DEU" target="GRC">
      <data key="d0">22588000</data>
    </edge>
    <edge source="DEU" target="GTM">
      <data key="d0">1112000</data>
    </edge>
    <edge source="DEU" target="HND">
      <data key="d0">212000</data>
    </edge>
    <edge source="DEU" target="HKG">
      <data key="d0">29742000</data>
    </edge>
    <edge source="DEU" target="HUN">
      <data key="d0">97213000</data>
    </edge>
    <edge source="DEU" target="IDN">
      <data key="d0">10258000</data>
    </edge>
    <edge source="DEU" target="IRL">
      <data key="d0">17509000</data>
    </edge>
    <edge source="DEU" target="ISR">
      <data key="d0">13148000</data>
    </edge>
    <edge source="DEU" target="ITA">
      <data key="d0">345455000</data>
    </edge>
    <edge source="DEU" target="CIV">
      <data key="d0">656000</data>
    </edge>
    <edge source="DEU" target="JAM">
      <data key="d0">156000</data>
    </edge>
    <edge source="DEU" target="JPN">
      <data key="d0">66986000</data>
    </edge>
    <edge source="DEU" target="KAZ">
      <data key="d0">3557000</data>
    </edge>
    <edge source="DEU" target="JOR">
      <data key="d0">2949000</data>
    </edge>
    <edge source="DEU" target="KOR">
      <data key="d0">25076000</data>
    </edge>
    <edge source="DEU" target="KGZ">
      <data key="d0">447000</data>
    </edge>
    <edge source="DEU" target="LBN">
      <data key="d0">1933000</data>
    </edge>
    <edge source="DEU" target="LVA">
      <data key="d0">5144000</data>
    </edge>
    <edge source="DEU" target="LTU">
      <data key="d0">6731000</data>
    </edge>
    <edge source="DEU" target="MDG">
      <data key="d0">203000</data>
    </edge>
    <edge source="DEU" target="MWI">
      <data key="d0">30000</data>
    </edge>
    <edge source="DEU" target="MYS">
      <data key="d0">11038000</data>
    </edge>
    <edge source="DEU" target="MRT">
      <data key="d0">699000</data>
    </edge>
    <edge source="DEU" target="MUS">
      <data key="d0">278000</data>
    </edge>
    <edge source="DEU" target="MEX">
      <data key="d0">92682000</data>
    </edge>
    <edge source="DEU" target="MDA">
      <data key="d0">628000</data>
    </edge>
    <edge source="DEU" target="MAR">
      <data key="d0">4385000</data>
    </edge>
    <edge source="DEU" target="MOZ">
      <data key="d0">36000</data>
    </edge>
    <edge source="DEU" target="OMN">
      <data key="d0">1112000</data>
    </edge>
    <edge source="DEU" target="NAM">
      <data key="d0">707000</data>
    </edge>
    <edge source="DEU" target="NLD">
      <data key="d0">315356000</data>
    </edge>
    <edge source="DEU" target="NZL">
      <data key="d0">4111000</data>
    </edge>
    <edge source="DEU" target="NIC">
      <data key="d0">127000</data>
    </edge>
    <edge source="DEU" target="NER">
      <data key="d0">38000</data>
    </edge>
    <edge source="DEU" target="NOR">
      <data key="d0">37389000</data>
    </edge>
    <edge source="DEU" target="PAK">
      <data key="d0">4129000</data>
    </edge>
    <edge source="DEU" target="PAN">
      <data key="d0">310000</data>
    </edge>
    <edge source="DEU" target="PRY">
      <data key="d0">445000</data>
    </edge>
    <edge source="DEU" target="PER">
      <data key="d0">1869000</data>
    </edge>
    <edge source="DEU" target="PHL">
      <data key="d0">6600000</data>
    </edge>
    <edge source="DEU" target="POL">
      <data key="d0">150259000</data>
    </edge>
    <edge source="DEU" target="PRT">
      <data key="d0">57576000</data>
    </edge>
    <edge source="DEU" target="ROU">
      <data key="d0">9845000</data>
    </edge>
    <edge source="DEU" target="RUS">
      <data key="d0">40299000</data>
    </edge>
    <edge source="DEU" target="SAU">
      <data key="d0">16747000</data>
    </edge>
    <edge source="DEU" target="SEN">
      <data key="d0">283000</data>
    </edge>
    <edge source="DEU" target="IND">
      <data key="d0">20548000</data>
    </edge>
    <edge source="DEU" target="SGP">
      <data key="d0">32603000</data>
    </edge>
    <edge source="DEU" target="SVK">
      <data key="d0">54207000</data>
    </edge>
    <edge source="DEU" target="VNM">
      <data key="d0">1477000</data>
    </edge>
    <edge source="DEU" target="SVN">
      <data key="d0">25979000</data>
    </edge>
    <edge source="DEU" target="ZAF">
      <data key="d0">46746000</data>
    </edge>
    <edge source="DEU" target="ZWE">
      <data key="d0">312000</data>
    </edge>
    <edge source="DEU" target="ESP">
      <data key="d0">317402000</data>
    </edge>
    <edge source="DEU" target="SWE">
      <data key="d0">145545000</data>
    </edge>
    <edge source="DEU" target="CHE">
      <data key="d0">155494000</data>
    </edge>
    <edge source="DEU" target="THA">
      <data key="d0">10533000</data>
    </edge>
    <edge source="DEU" target="TGO">
      <data key="d0">134000</data>
    </edge>
    <edge source="DEU" target="ARE">
      <data key="d0">17349000</data>
    </edge>
    <edge source="DEU" target="TUN">
      <data key="d0">6013000</data>
    </edge>
    <edge source="DEU" target="TUR">
      <data key="d0">63327000</data>
    </edge>
    <edge source="DEU" target="UGA">
      <data key="d0">78000</data>
    </edge>
    <edge source="DEU" target="UKR">
      <data key="d0">16401000</data>
    </edge>
    <edge source="DEU" target="MKD">
      <data key="d0">833000</data>
    </edge>
    <edge source="DEU" target="EGY">
      <data key="d0">10033000</data>
    </edge>
    <edge source="DEU" target="GBR">
      <data key="d0">356678000</data>
    </edge>
    <edge source="DEU" target="TZA">
      <data key="d0">306000</data>
    </edge>
    <edge source="DEU" target="USA">
      <data key="d0">385895000</data>
    </edge>
    <edge source="DEU" target="BFA">
      <data key="d0">857000</data>
    </edge>
    <edge source="DEU" target="URY">
      <data key="d0">1042000</data>
    </edge>
    <edge source="DEU" target="SRB">
      <data key="d0">2952000</data>
    </edge>
    <edge source="GHA" target="CIV">
      <data key="d0">42145</data>
    </edge>
    <edge source="GHA" target="JPN">
      <data key="d0">110555</data>
    </edge>
    <edge source="GHA" target="TGO">
      <data key="d0">80575</data>
    </edge>
    <edge source="GHA" target="URY">
      <data key="d0">355254</data>
    </edge>
    <edge source="GRC" target="ALB">
      <data key="d0">727896</data>
    </edge>
    <edge source="GRC" target="AUS">
      <data key="d0">3562461</data>
    </edge>
    <edge source="GRC" target="AUT">
      <data key="d0">108374</data>
    </edge>
    <edge source="GRC" target="BEL">
      <data key="d0">164746</data>
    </edge>
    <edge source="GRC" target="BGR">
      <data key="d0">3648723</data>
    </edge>
    <edge source="GRC" target="CHL">
      <data key="d0">129768</data>
    </edge>
    <edge source="GRC" target="CHN">
      <data key="d0">880077</data>
    </edge>
    <edge source="GRC" target="DNK">
      <data key="d0">13180</data>
    </edge>
    <edge source="GRC" target="FRA">
      <data key="d0">362306</data>
    </edge>
    <edge source="GRC" target="DEU">
      <data key="d0">4182524</data>
    </edge>
    <edge source="GRC" target="IRL">
      <data key="d0">53298</data>
    </edge>
    <edge source="GRC" target="ISR">
      <data key="d0">24800</data>
    </edge>
    <edge source="GRC" target="ITA">
      <data key="d0">1804639</data>
    </edge>
    <edge source="GRC" target="LBN">
      <data key="d0">17459</data>
    </edge>
    <edge source="GRC" target="MYS">
      <data key="d0">31365</data>
    </edge>
    <edge source="GRC" target="MEX">
      <data key="d0">372935</data>
    </edge>
    <edge source="GRC" target="MDA">
      <data key="d0">224285</data>
    </edge>
    <edge source="GRC" target="NLD">
      <data key="d0">234291</data>
    </edge>
    <edge source="GRC" target="PAN">
      <data key="d0">69580</data>
    </edge>
    <edge source="GRC" target="POL">
      <data key="d0">105492</data>
    </edge>
    <edge source="GRC" target="PRT">
      <data key="d0">239380</data>
    </edge>
    <edge source="GRC" target="ROU">
      <data key="d0">227221</data>
    </edge>
    <edge source="GRC" target="RUS">
      <data key="d0">38869</data>
    </edge>
    <edge source="GRC" target="SAU">
      <data key="d0">22407</data>
    </edge>
    <edge source="GRC" target="IND">
      <data key="d0">6411223</data>
    </edge>
    <edge source="GRC" target="SGP">
      <data key="d0">10384</data>
    </edge>
    <edge source="GRC" target="ESP">
      <data key="d0">130535</data>
    </edge>
    <edge source="GRC" target="SWE">
      <data key="d0">247743</data>
    </edge>
    <edge source="GRC" target="CHE">
      <data key="d0">21415</data>
    </edge>
    <edge source="GRC" target="ARE">
      <data key="d0">12306</data>
    </edge>
    <edge source="GRC" target="TUR">
      <data key="d0">126698</data>
    </edge>
    <edge source="GRC" target="UKR">
      <data key="d0">21284</data>
    </edge>
    <edge source="GRC" target="MKD">
      <data key="d0">890301</data>
    </edge>
    <edge source="GRC" target="EGY">
      <data key="d0">113550</data>
    </edge>
    <edge source="GRC" target="GBR">
      <data key="d0">4936734</data>
    </edge>
    <edge source="GRC" target="USA">
      <data key="d0">4414536</data>
    </edge>
    <edge source="GRC" target="SRB">
      <data key="d0">1506415</data>
    </edge>
    <edge source="GTM" target="BRA">
      <data key="d0">156693</data>
    </edge>
    <edge source="GTM" target="CHL">
      <data key="d0">536753</data>
    </edge>
    <edge source="GTM" target="COL">
      <data key="d0">158856</data>
    </edge>
    <edge source="GTM" target="CRI">
      <data key="d0">2534480</data>
    </edge>
    <edge source="GTM" target="ECU">
      <data key="d0">11704</data>
    </edge>
    <edge source="GTM" target="SLV">
      <data key="d0">2777220</data>
    </edge>
    <edge source="GTM" target="HND">
      <data key="d0">1473989</data>
    </edge>
    <edge source="GTM" target="ITA">
      <data key="d0">16830</data>
    </edge>
    <edge source="GTM" target="JAM">
      <data key="d0">243036</data>
    </edge>
    <edge source="GTM" target="MEX">
      <data key="d0">3536979</data>
    </edge>
    <edge source="GTM" target="NIC">
      <data key="d0">2508992</data>
    </edge>
    <edge source="GTM" target="PAN">
      <data key="d0">261962</data>
    </edge>
    <edge source="GTM" target="PER">
      <data key="d0">535646</data>
    </edge>
    <edge source="GTM" target="USA">
      <data key="d0">1096484</data>
    </edge>
    <edge source="IRL" target="ARG">
      <data key="d0">12899</data>
    </edge>
    <edge source="IRL" target="AUS">
      <data key="d0">147424</data>
    </edge>
    <edge source="IRL" target="AUT">
      <data key="d0">154816</data>
    </edge>
    <edge source="IRL" target="BEL">
      <data key="d0">1743522</data>
    </edge>
    <edge source="IRL" target="BRA">
      <data key="d0">11436</data>
    </edge>
    <edge source="IRL" target="CAN">
      <data key="d0">71003</data>
    </edge>
    <edge source="IRL" target="LKA">
      <data key="d0">15981</data>
    </edge>
    <edge source="IRL" target="CHL">
      <data key="d0">21951</data>
    </edge>
    <edge source="IRL" target="CHN">
      <data key="d0">13828</data>
    </edge>
    <edge source="IRL" target="HRV">
      <data key="d0">91300</data>
    </edge>
    <edge source="IRL" target="CZE">
      <data key="d0">187117</data>
    </edge>
    <edge source="IRL" target="DNK">
      <data key="d0">1070771</data>
    </edge>
    <edge source="IRL" target="FIN">
      <data key="d0">76423</data>
    </edge>
    <edge source="IRL" target="FRA">
      <data key="d0">2972202</data>
    </edge>
    <edge source="IRL" target="DEU">
      <data key="d0">23280386</data>
    </edge>
    <edge source="IRL" target="GRC">
      <data key="d0">53194</data>
    </edge>
    <edge source="IRL" target="HKG">
      <data key="d0">48876</data>
    </edge>
    <edge source="IRL" target="HUN">
      <data key="d0">12148</data>
    </edge>
    <edge source="IRL" target="IDN">
      <data key="d0">11870</data>
    </edge>
    <edge source="IRL" target="ISR">
      <data key="d0">62690</data>
    </edge>
    <edge source="IRL" target="ITA">
      <data key="d0">1813395</data>
    </edge>
    <edge source="IRL" target="JPN">
      <data key="d0">110895</data>
    </edge>
    <edge source="IRL" target="JOR">
      <data key="d0">49890</data>
    </edge>
    <edge source="IRL" target="MYS">
      <data key="d0">59574</data>
    </edge>
    <edge source="IRL" target="MAR">
      <data key="d0">108511</data>
    </edge>
    <edge source="IRL" target="NLD">
      <data key="d0">10107515</data>
    </edge>
    <edge source="IRL" target="NOR">
      <data key="d0">44584</data>
    </edge>
    <edge source="IRL" target="POL">
      <data key="d0">645214</data>
    </edge>
    <edge source="IRL" target="PRT">
      <data key="d0">60303</data>
    </edge>
    <edge source="IRL" target="ROU">
      <data key="d0">24455</data>
    </edge>
    <edge source="IRL" target="SAU">
      <data key="d0">866333</data>
    </edge>
    <edge source="IRL" target="IND">
      <data key="d0">11190</data>
    </edge>
    <edge source="IRL" target="SGP">
      <data key="d0">244259</data>
    </edge>
    <edge source="IRL" target="SVK">
      <data key="d0">273006</data>
    </edge>
    <edge source="IRL" target="SVN">
      <data key="d0">74826</data>
    </edge>
    <edge source="IRL" target="ZAF">
      <data key="d0">374130</data>
    </edge>
    <edge source="IRL" target="ESP">
      <data key="d0">1293751</data>
    </edge>
    <edge source="IRL" target="SWE">
      <data key="d0">4287568</data>
    </edge>
    <edge source="IRL" target="CHE">
      <data key="d0">1298958</data>
    </edge>
    <edge source="IRL" target="THA">
      <data key="d0">120711</data>
    </edge>
    <edge source="IRL" target="ARE">
      <data key="d0">81733</data>
    </edge>
    <edge source="IRL" target="TUR">
      <data key="d0">173755</data>
    </edge>
    <edge source="IRL" target="MKD">
      <data key="d0">30282</data>
    </edge>
    <edge source="IRL" target="EGY">
      <data key="d0">596178</data>
    </edge>
    <edge source="IRL" target="GBR">
      <data key="d0">21530531</data>
    </edge>
    <edge source="IRL" target="USA">
      <data key="d0">16383610</data>
    </edge>
    <edge source="ISR" target="ARG">
      <data key="d0">937000</data>
    </edge>
    <edge source="ISR" target="AUS">
      <data key="d0">2139000</data>
    </edge>
    <edge source="ISR" target="AUT">
      <data key="d0">700000</data>
    </edge>
    <edge source="ISR" target="BEL">
      <data key="d0">1808000</data>
    </edge>
    <edge source="ISR" target="BWA">
      <data key="d0">30000</data>
    </edge>
    <edge source="ISR" target="BRA">
      <data key="d0">1034000</data>
    </edge>
    <edge source="ISR" target="BGR">
      <data key="d0">14000</data>
    </edge>
    <edge source="ISR" target="CAN">
      <data key="d0">316000</data>
    </edge>
    <edge source="ISR" target="LKA">
      <data key="d0">108000</data>
    </edge>
    <edge source="ISR" target="CHL">
      <data key="d0">693000</data>
    </edge>
    <edge source="ISR" target="COL">
      <data key="d0">351000</data>
    </edge>
    <edge source="ISR" target="CRI">
      <data key="d0">219000</data>
    </edge>
    <edge source="ISR" target="DNK">
      <data key="d0">2806000</data>
    </edge>
    <edge source="ISR" target="ECU">
      <data key="d0">123000</data>
    </edge>
    <edge source="ISR" target="ETH">
      <data key="d0">171000</data>
    </edge>
    <edge source="ISR" target="FIN">
      <data key="d0">620000</data>
    </edge>
    <edge source="ISR" target="FRA">
      <data key="d0">8943000</data>
    </edge>
    <edge source="ISR" target="DEU">
      <data key="d0">16038000</data>
    </edge>
    <edge source="ISR" target="GHA">
      <data key="d0">63000</data>
    </edge>
    <edge source="ISR" target="GRC">
      <data key="d0">938000</data>
    </edge>
    <edge source="ISR" target="GTM">
      <data key="d0">24000</data>
    </edge>
    <edge source="ISR" target="HKG">
      <data key="d0">41000</data>
    </edge>
    <edge source="ISR" target="HUN">
      <data key="d0">13000</data>
    </edge>
    <edge source="ISR" target="IRL">
      <data key="d0">158000</data>
    </edge>
    <edge source="ISR" target="ITA">
      <data key="d0">5308000</data>
    </edge>
    <edge source="ISR" target="CIV">
      <data key="d0">48000</data>
    </edge>
    <edge source="ISR" target="JPN">
      <data key="d0">409000</data>
    </edge>
    <edge source="ISR" target="JOR">
      <data key="d0">980000</data>
    </edge>
    <edge source="ISR" target="MUS">
      <data key="d0">52000</data>
    </edge>
    <edge source="ISR" target="MEX">
      <data key="d0">313000</data>
    </edge>
    <edge source="ISR" target="MAR">
      <data key="d0">109000</data>
    </edge>
    <edge source="ISR" target="NLD">
      <data key="d0">4442000</data>
    </edge>
    <edge source="ISR" target="NZL">
      <data key="d0">174000</data>
    </edge>
    <edge source="ISR" target="NIC">
      <data key="d0">10000</data>
    </edge>
    <edge source="ISR" target="NOR">
      <data key="d0">523000</data>
    </edge>
    <edge source="ISR" target="PAN">
      <data key="d0">18000</data>
    </edge>
    <edge source="ISR" target="PER">
      <data key="d0">42000</data>
    </edge>
    <edge source="ISR" target="PHL">
      <data key="d0">339000</data>
    </edge>
    <edge source="ISR" target="POL">
      <data key="d0">71000</data>
    </edge>
    <edge source="ISR" target="PRT">
      <data key="d0">1246000</data>
    </edge>
    <edge source="ISR" target="ROU">
      <data key="d0">65000</data>
    </edge>
    <edge source="ISR" target="RUS">
      <data key="d0">146000</data>
    </edge>
    <edge source="ISR" target="IND">
      <data key="d0">210000</data>
    </edge>
    <edge source="ISR" target="SGP">
      <data key="d0">260000</data>
    </edge>
    <edge source="ISR" target="ZAF">
      <data key="d0">437000</data>
    </edge>
    <edge source="ISR" target="ESP">
      <data key="d0">6211000</data>
    </edge>
    <edge source="ISR" target="SWE">
      <data key="d0">1785000</data>
    </edge>
    <edge source="ISR" target="CHE">
      <data key="d0">565000</data>
    </edge>
    <edge source="ISR" target="THA">
      <data key="d0">70000</data>
    </edge>
    <edge source="ISR" target="TUR">
      <data key="d0">1566000</data>
    </edge>
    <edge source="ISR" target="EGY">
      <data key="d0">210000</data>
    </edge>
    <edge source="ISR" target="GBR">
      <data key="d0">5977000</data>
    </edge>
    <edge source="ISR" target="TZA">
      <data key="d0">40000</data>
    </edge>
    <edge source="ISR" target="USA">
      <data key="d0">18587000</data>
    </edge>
    <edge source="ISR" target="URY">
      <data key="d0">62000</data>
    </edge>
    <edge source="ISR" target="SRB">
      <data key="d0">69000</data>
    </edge>
    <edge source="JAM" target="FRA">
      <data key="d0">38429</data>
    </edge>
    <edge source="JAM" target="PAN">
      <data key="d0">83823</data>
    </edge>
    <edge source="JAM" target="GBR">
      <data key="d0">18000</data>
    </edge>
    <edge source="JAM" target="USA">
      <data key="d0">64196</data>
    </edge>
    <edge source="MWI" target="TZA">
      <data key="d0">14706</data>
    </edge>
    <edge source="MEX" target="ARG">
      <data key="d0">219962</data>
    </edge>
    <edge source="MEX" target="AUS">
      <data key="d0">70881</data>
    </edge>
    <edge source="MEX" target="BEL">
      <data key="d0">626224</data>
    </edge>
    <edge source="MEX" target="BOL">
      <data key="d0">70930</data>
    </edge>
    <edge source="MEX" target="BRA">
      <data key="d0">998472</data>
    </edge>
    <edge source="MEX" target="CAN">
      <data key="d0">1963329</data>
    </edge>
    <edge source="MEX" target="CHL">
      <data key="d0">2272430</data>
    </edge>
    <edge source="MEX" target="COL">
      <data key="d0">1212068</data>
    </edge>
    <edge source="MEX" target="CRI">
      <data key="d0">2141038</data>
    </edge>
    <edge source="MEX" target="CZE">
      <data key="d0">10362</data>
    </edge>
    <edge source="MEX" target="ECU">
      <data key="d0">3940485</data>
    </edge>
    <edge source="MEX" target="SLV">
      <data key="d0">1454146</data>
    </edge>
    <edge source="MEX" target="FRA">
      <data key="d0">442271</data>
    </edge>
    <edge source="MEX" target="DEU">
      <data key="d0">1564298</data>
    </edge>
    <edge source="MEX" target="GTM">
      <data key="d0">3060771</data>
    </edge>
    <edge source="MEX" target="HND">
      <data key="d0">1032966</data>
    </edge>
    <edge source="MEX" target="ITA">
      <data key="d0">355599</data>
    </edge>
    <edge source="MEX" target="JAM">
      <data key="d0">293383</data>
    </edge>
    <edge source="MEX" target="JPN">
      <data key="d0">381406</data>
    </edge>
    <edge source="MEX" target="KOR">
      <data key="d0">610835</data>
    </edge>
    <edge source="MEX" target="NLD">
      <data key="d0">2623881</data>
    </edge>
    <edge source="MEX" target="NIC">
      <data key="d0">765686</data>
    </edge>
    <edge source="MEX" target="PAN">
      <data key="d0">750385</data>
    </edge>
    <edge source="MEX" target="PRY">
      <data key="d0">38049</data>
    </edge>
    <edge source="MEX" target="PER">
      <data key="d0">649480</data>
    </edge>
    <edge source="MEX" target="POL">
      <data key="d0">20056</data>
    </edge>
    <edge source="MEX" target="PRT">
      <data key="d0">155112</data>
    </edge>
    <edge source="MEX" target="SAU">
      <data key="d0">55420</data>
    </edge>
    <edge source="MEX" target="IND">
      <data key="d0">12741</data>
    </edge>
    <edge source="MEX" target="SGP">
      <data key="d0">393545</data>
    </edge>
    <edge source="MEX" target="ESP">
      <data key="d0">1941295</data>
    </edge>
    <edge source="MEX" target="SWE">
      <data key="d0">25011</data>
    </edge>
    <edge source="MEX" target="CHE">
      <data key="d0">18302</data>
    </edge>
    <edge source="MEX" target="ARE">
      <data key="d0">85111</data>
    </edge>
    <edge source="MEX" target="TUR">
      <data key="d0">93173</data>
    </edge>
    <edge source="MEX" target="GBR">
      <data key="d0">1623884</data>
    </edge>
    <edge source="MEX" target="USA">
      <data key="d0">549206757</data>
    </edge>
    <edge source="MEX" target="URY">
      <data key="d0">101142</data>
    </edge>
    <edge source="MAR" target="AUT">
      <data key="d0">796490</data>
    </edge>
    <edge source="MAR" target="BEL">
      <data key="d0">77310</data>
    </edge>
    <edge source="MAR" target="CMR">
      <data key="d0">17772</data>
    </edge>
    <edge source="MAR" target="BEN">
      <data key="d0">16019</data>
    </edge>
    <edge source="MAR" target="FIN">
      <data key="d0">638246</data>
    </edge>
    <edge source="MAR" target="FRA">
      <data key="d0">1112629</data>
    </edge>
    <edge source="MAR" target="GMB">
      <data key="d0">18553</data>
    </edge>
    <edge source="MAR" target="DEU">
      <data key="d0">7304131</data>
    </edge>
    <edge source="MAR" target="GHA">
      <data key="d0">195900</data>
    </edge>
    <edge source="MAR" target="GRC">
      <data key="d0">1226793</data>
    </edge>
    <edge source="MAR" target="ITA">
      <data key="d0">981010</data>
    </edge>
    <edge source="MAR" target="CIV">
      <data key="d0">169701</data>
    </edge>
    <edge source="MAR" target="JOR">
      <data key="d0">67140</data>
    </edge>
    <edge source="MAR" target="LBN">
      <data key="d0">37353</data>
    </edge>
    <edge source="MAR" target="MRT">
      <data key="d0">91721</data>
    </edge>
    <edge source="MAR" target="OMN">
      <data key="d0">67898</data>
    </edge>
    <edge source="MAR" target="NER">
      <data key="d0">105271</data>
    </edge>
    <edge source="MAR" target="PAK">
      <data key="d0">24110</data>
    </edge>
    <edge source="MAR" target="POL">
      <data key="d0">26049</data>
    </edge>
    <edge source="MAR" target="PRT">
      <data key="d0">1247806</data>
    </edge>
    <edge source="MAR" target="RUS">
      <data key="d0">127091</data>
    </edge>
    <edge source="MAR" target="SAU">
      <data key="d0">77912</data>
    </edge>
    <edge source="MAR" target="SEN">
      <data key="d0">174074</data>
    </edge>
    <edge source="MAR" target="SVN">
      <data key="d0">151978</data>
    </edge>
    <edge source="MAR" target="ESP">
      <data key="d0">763953</data>
    </edge>
    <edge source="MAR" target="SWE">
      <data key="d0">844970</data>
    </edge>
    <edge source="MAR" target="CHE">
      <data key="d0">334976</data>
    </edge>
    <edge source="MAR" target="TGO">
      <data key="d0">19243</data>
    </edge>
    <edge source="MAR" target="ARE">
      <data key="d0">226036</data>
    </edge>
    <edge source="MAR" target="TUN">
      <data key="d0">1589414</data>
    </edge>
    <edge source="MAR" target="TUR">
      <data key="d0">382154</data>
    </edge>
    <edge source="MAR" target="EGY">
      <data key="d0">193355</data>
    </edge>
    <edge source="MAR" target="GBR">
      <data key="d0">1214488</data>
    </edge>
    <edge source="MAR" target="BFA">
      <data key="d0">31909</data>
    </edge>
    <edge source="MOZ" target="PRT">
      <data key="d0">11540</data>
    </edge>
    <edge source="MOZ" target="ZAF">
      <data key="d0">295795</data>
    </edge>
    <edge source="NLD" target="ALB">
      <data key="d0">69039</data>
    </edge>
    <edge source="NLD" target="DZA">
      <data key="d0">332305</data>
    </edge>
    <edge source="NLD" target="AZE">
      <data key="d0">31297</data>
    </edge>
    <edge source="NLD" target="ARG">
      <data key="d0">1562112</data>
    </edge>
    <edge source="NLD" target="AUS">
      <data key="d0">8334330</data>
    </edge>
    <edge source="NLD" target="AUT">
      <data key="d0">15939614</data>
    </edge>
    <edge source="NLD" target="BEL">
      <data key="d0">130486486</data>
    </edge>
    <edge source="NLD" target="BWA">
      <data key="d0">119667</data>
    </edge>
    <edge source="NLD" target="BRA">
      <data key="d0">5820408</data>
    </edge>
    <edge source="NLD" target="BGR">
      <data key="d0">1563032</data>
    </edge>
    <edge source="NLD" target="BDI">
      <data key="d0">70880</data>
    </edge>
    <edge source="NLD" target="BLR">
      <data key="d0">476826</data>
    </edge>
    <edge source="NLD" target="CMR">
      <data key="d0">593731</data>
    </edge>
    <edge source="NLD" target="CAN">
      <data key="d0">1216919</data>
    </edge>
    <edge source="NLD" target="CAF">
      <data key="d0">52469</data>
    </edge>
    <edge source="NLD" target="LKA">
      <data key="d0">545865</data>
    </edge>
    <edge source="NLD" target="CHL">
      <data key="d0">1386293</data>
    </edge>
    <edge source="NLD" target="CHN">
      <data key="d0">737331</data>
    </edge>
    <edge source="NLD" target="COL">
      <data key="d0">876329</data>
    </edge>
    <edge source="NLD" target="CRI">
      <data key="d0">20251</data>
    </edge>
    <edge source="NLD" target="HRV">
      <data key="d0">641598</data>
    </edge>
    <edge source="NLD" target="CZE">
      <data key="d0">4040134</data>
    </edge>
    <edge source="NLD" target="BEN">
      <data key="d0">174898</data>
    </edge>
    <edge source="NLD" target="DNK">
      <data key="d0">12830119</data>
    </edge>
    <edge source="NLD" target="ECU">
      <data key="d0">150964</data>
    </edge>
    <edge source="NLD" target="ETH">
      <data key="d0">605698</data>
    </edge>
    <edge source="NLD" target="EST">
      <data key="d0">395821</data>
    </edge>
    <edge source="NLD" target="FIN">
      <data key="d0">11454871</data>
    </edge>
    <edge source="NLD" target="FRA">
      <data key="d0">112333037</data>
    </edge>
    <edge source="NLD" target="GEO">
      <data key="d0">123349</data>
    </edge>
    <edge source="NLD" target="GMB">
      <data key="d0">50628</data>
    </edge>
    <edge source="NLD" target="DEU">
      <data key="d0">254431803</data>
    </edge>
    <edge source="NLD" target="GHA">
      <data key="d0">4257375</data>
    </edge>
    <edge source="NLD" target="GRC">
      <data key="d0">10401804</data>
    </edge>
    <edge source="NLD" target="GTM">
      <data key="d0">23013</data>
    </edge>
    <edge source="NLD" target="HKG">
      <data key="d0">806370</data>
    </edge>
    <edge source="NLD" target="HUN">
      <data key="d0">3815529</data>
    </edge>
    <edge source="NLD" target="IDN">
      <data key="d0">1699268</data>
    </edge>
    <edge source="NLD" target="IRL">
      <data key="d0">13200165</data>
    </edge>
    <edge source="NLD" target="ISR">
      <data key="d0">2782713</data>
    </edge>
    <edge source="NLD" target="ITA">
      <data key="d0">43613014</data>
    </edge>
    <edge source="NLD" target="CIV">
      <data key="d0">1134073</data>
    </edge>
    <edge source="NLD" target="JAM">
      <data key="d0">40503</data>
    </edge>
    <edge source="NLD" target="JPN">
      <data key="d0">2576518</data>
    </edge>
    <edge source="NLD" target="KAZ">
      <data key="d0">246698</data>
    </edge>
    <edge source="NLD" target="JOR">
      <data key="d0">1400101</data>
    </edge>
    <edge source="NLD" target="KOR">
      <data key="d0">2203710</data>
    </edge>
    <edge source="NLD" target="KGZ">
      <data key="d0">92051</data>
    </edge>
    <edge source="NLD" target="LBN">
      <data key="d0">414231</data>
    </edge>
    <edge source="NLD" target="LVA">
      <data key="d0">279836</data>
    </edge>
    <edge source="NLD" target="LTU">
      <data key="d0">1706632</data>
    </edge>
    <edge source="NLD" target="MDG">
      <data key="d0">182262</data>
    </edge>
    <edge source="NLD" target="MWI">
      <data key="d0">37741</data>
    </edge>
    <edge source="NLD" target="MYS">
      <data key="d0">1403783</data>
    </edge>
    <edge source="NLD" target="MRT">
      <data key="d0">857919</data>
    </edge>
    <edge source="NLD" target="MUS">
      <data key="d0">305611</data>
    </edge>
    <edge source="NLD" target="MEX">
      <data key="d0">203434</data>
    </edge>
    <edge source="NLD" target="MAR">
      <data key="d0">808211</data>
    </edge>
    <edge source="NLD" target="MOZ">
      <data key="d0">105859</data>
    </edge>
    <edge source="NLD" target="OMN">
      <data key="d0">1396419</data>
    </edge>
    <edge source="NLD" target="NAM">
      <data key="d0">47867</data>
    </edge>
    <edge source="NLD" target="NZL">
      <data key="d0">1618263</data>
    </edge>
    <edge source="NLD" target="NIC">
      <data key="d0">107700</data>
    </edge>
    <edge source="NLD" target="NER">
      <data key="d0">390298</data>
    </edge>
    <edge source="NLD" target="NOR">
      <data key="d0">16302296</data>
    </edge>
    <edge source="NLD" target="PAK">
      <data key="d0">755742</data>
    </edge>
    <edge source="NLD" target="PAN">
      <data key="d0">72721</data>
    </edge>
    <edge source="NLD" target="PRY">
      <data key="d0">93892</data>
    </edge>
    <edge source="NLD" target="PER">
      <data key="d0">540341</data>
    </edge>
    <edge source="NLD" target="PHL">
      <data key="d0">131633</data>
    </edge>
    <edge source="NLD" target="POL">
      <data key="d0">13515901</data>
    </edge>
    <edge source="NLD" target="PRT">
      <data key="d0">9006305</data>
    </edge>
    <edge source="NLD" target="ROU">
      <data key="d0">1340268</data>
    </edge>
    <edge source="NLD" target="RUS">
      <data key="d0">2827818</data>
    </edge>
    <edge source="NLD" target="SAU">
      <data key="d0">1857596</data>
    </edge>
    <edge source="NLD" target="SEN">
      <data key="d0">826621</data>
    </edge>
    <edge source="NLD" target="IND">
      <data key="d0">718921</data>
    </edge>
    <edge source="NLD" target="SGP">
      <data key="d0">1852073</data>
    </edge>
    <edge source="NLD" target="SVK">
      <data key="d0">1318175</data>
    </edge>
    <edge source="NLD" target="VNM">
      <data key="d0">89290</data>
    </edge>
    <edge source="NLD" target="SVN">
      <data key="d0">1222442</data>
    </edge>
    <edge source="NLD" target="ZAF">
      <data key="d0">6832052</data>
    </edge>
    <edge source="NLD" target="ZWE">
      <data key="d0">138998</data>
    </edge>
    <edge source="NLD" target="ESP">
      <data key="d0">27295070</data>
    </edge>
    <edge source="NLD" target="SWE">
      <data key="d0">27234316</data>
    </edge>
    <edge source="NLD" target="CHE">
      <data key="d0">16832512</data>
    </edge>
    <edge source="NLD" target="THA">
      <data key="d0">997837</data>
    </edge>
    <edge source="NLD" target="TGO">
      <data key="d0">321259</data>
    </edge>
    <edge source="NLD" target="ARE">
      <data key="d0">3680213</data>
    </edge>
    <edge source="NLD" target="TUN">
      <data key="d0">322180</data>
    </edge>
    <edge source="NLD" target="TUR">
      <data key="d0">8547889</data>
    </edge>
    <edge source="NLD" target="UGA">
      <data key="d0">779675</data>
    </edge>
    <edge source="NLD" target="UKR">
      <data key="d0">1335665</data>
    </edge>
    <edge source="NLD" target="MKD">
      <data key="d0">73641</data>
    </edge>
    <edge source="NLD" target="EGY">
      <data key="d0">1131311</data>
    </edge>
    <edge source="NLD" target="GBR">
      <data key="d0">135382698</data>
    </edge>
    <edge source="NLD" target="TZA">
      <data key="d0">522852</data>
    </edge>
    <edge source="NLD" target="USA">
      <data key="d0">22878445</data>
    </edge>
    <edge source="NLD" target="BFA">
      <data key="d0">187785</data>
    </edge>
    <edge source="NLD" target="URY">
      <data key="d0">309293</data>
    </edge>
    <edge source="NLD" target="SRB">
      <data key="d0">217241</data>
    </edge>
    <edge source="NOR" target="AUS">
      <data key="d0">461630</data>
    </edge>
    <edge source="NOR" target="AUT">
      <data key="d0">110258</data>
    </edge>
    <edge source="NOR" target="BEL">
      <data key="d0">4265124</data>
    </edge>
    <edge source="NOR" target="BRA">
      <data key="d0">744132</data>
    </edge>
    <edge source="NOR" target="CAN">
      <data key="d0">185701</data>
    </edge>
    <edge source="NOR" target="LKA">
      <data key="d0">10700</data>
    </edge>
    <edge source="NOR" target="CHL">
      <data key="d0">209345</data>
    </edge>
    <edge source="NOR" target="CHN">
      <data key="d0">32325</data>
    </edge>
    <edge source="NOR" target="CRI">
      <data key="d0">12393</data>
    </edge>
    <edge source="NOR" target="HRV">
      <data key="d0">20974</data>
    </edge>
    <edge source="NOR" target="CZE">
      <data key="d0">59242</data>
    </edge>
    <edge source="NOR" target="BEN">
      <data key="d0">48250</data>
    </edge>
    <edge source="NOR" target="DNK">
      <data key="d0">2074923</data>
    </edge>
    <edge source="NOR" target="EST">
      <data key="d0">164472</data>
    </edge>
    <edge source="NOR" target="FIN">
      <data key="d0">1373714</data>
    </edge>
    <edge source="NOR" target="FRA">
      <data key="d0">539280</data>
    </edge>
    <edge source="NOR" target="DEU">
      <data key="d0">1822419</data>
    </edge>
    <edge source="NOR" target="GHA">
      <data key="d0">181338</data>
    </edge>
    <edge source="NOR" target="GRC">
      <data key="d0">37186</data>
    </edge>
    <edge source="NOR" target="HKG">
      <data key="d0">85527</data>
    </edge>
    <edge source="NOR" target="HUN">
      <data key="d0">32314</data>
    </edge>
    <edge source="NOR" target="IRL">
      <data key="d0">61160</data>
    </edge>
    <edge source="NOR" target="ISR">
      <data key="d0">230032</data>
    </edge>
    <edge source="NOR" target="ITA">
      <data key="d0">168727</data>
    </edge>
    <edge source="NOR" target="JAM">
      <data key="d0">236074</data>
    </edge>
    <edge source="NOR" target="JPN">
      <data key="d0">27313</data>
    </edge>
    <edge source="NOR" target="KOR">
      <data key="d0">49936</data>
    </edge>
    <edge source="NOR" target="LVA">
      <data key="d0">88338</data>
    </edge>
    <edge source="NOR" target="LTU">
      <data key="d0">46234</data>
    </edge>
    <edge source="NOR" target="MYS">
      <data key="d0">39579</data>
    </edge>
    <edge source="NOR" target="NLD">
      <data key="d0">1219205</data>
    </edge>
    <edge source="NOR" target="NZL">
      <data key="d0">21537</data>
    </edge>
    <edge source="NOR" target="PER">
      <data key="d0">107936</data>
    </edge>
    <edge source="NOR" target="PHL">
      <data key="d0">372114</data>
    </edge>
    <edge source="NOR" target="POL">
      <data key="d0">432143</data>
    </edge>
    <edge source="NOR" target="PRT">
      <data key="d0">53826</data>
    </edge>
    <edge source="NOR" target="ROU">
      <data key="d0">92002</data>
    </edge>
    <edge source="NOR" target="RUS">
      <data key="d0">102237</data>
    </edge>
    <edge source="NOR" target="SAU">
      <data key="d0">32820</data>
    </edge>
    <edge source="NOR" target="IND">
      <data key="d0">98227</data>
    </edge>
    <edge source="NOR" target="SGP">
      <data key="d0">298425</data>
    </edge>
    <edge source="NOR" target="SVK">
      <data key="d0">12386</data>
    </edge>
    <edge source="NOR" target="SVN">
      <data key="d0">86088</data>
    </edge>
    <edge source="NOR" target="ZAF">
      <data key="d0">41965</data>
    </edge>
    <edge source="NOR" target="ESP">
      <data key="d0">485790</data>
    </edge>
    <edge source="NOR" target="SWE">
      <data key="d0">8584107</data>
    </edge>
    <edge source="NOR" target="CHE">
      <data key="d0">226516</data>
    </edge>
    <edge source="NOR" target="ARE">
      <data key="d0">90619</data>
    </edge>
    <edge source="NOR" target="TUR">
      <data key="d0">75629</data>
    </edge>
    <edge source="NOR" target="MKD">
      <data key="d0">214336</data>
    </edge>
    <edge source="NOR" target="EGY">
      <data key="d0">56829</data>
    </edge>
    <edge source="NOR" target="GBR">
      <data key="d0">3161190</data>
    </edge>
    <edge source="NOR" target="TZA">
      <data key="d0">51921</data>
    </edge>
    <edge source="NOR" target="USA">
      <data key="d0">893452</data>
    </edge>
    <edge source="PAK" target="AUS">
      <data key="d0">12608</data>
    </edge>
    <edge source="PAK" target="CAN">
      <data key="d0">51726</data>
    </edge>
    <edge source="PAK" target="FRA">
      <data key="d0">17265</data>
    </edge>
    <edge source="PAK" target="DEU">
      <data key="d0">16133</data>
    </edge>
    <edge source="PAK" target="HKG">
      <data key="d0">36899</data>
    </edge>
    <edge source="PAK" target="ITA">
      <data key="d0">93288</data>
    </edge>
    <edge source="PAK" target="KOR">
      <data key="d0">30348</data>
    </edge>
    <edge source="PAK" target="NLD">
      <data key="d0">326563</data>
    </edge>
    <edge source="PAK" target="SAU">
      <data key="d0">134128</data>
    </edge>
    <edge source="PAK" target="ZAF">
      <data key="d0">109876</data>
    </edge>
    <edge source="PAK" target="ARE">
      <data key="d0">13070</data>
    </edge>
    <edge source="PAK" target="GBR">
      <data key="d0">88755</data>
    </edge>
    <edge source="PAN" target="CRI">
      <data key="d0">49166</data>
    </edge>
    <edge source="PAN" target="SLV">
      <data key="d0">142343</data>
    </edge>
    <edge source="PAN" target="GTM">
      <data key="d0">25869</data>
    </edge>
    <edge source="PAN" target="HND">
      <data key="d0">185157</data>
    </edge>
    <edge source="PRY" target="BRA">
      <data key="d0">460201</data>
    </edge>
    <edge source="PRY" target="URY">
      <data key="d0">27513</data>
    </edge>
    <edge source="PER" target="ARG">
      <data key="d0">308342</data>
    </edge>
    <edge source="PER" target="BOL">
      <data key="d0">1571469</data>
    </edge>
    <edge source="PER" target="BRA">
      <data key="d0">269026</data>
    </edge>
    <edge source="PER" target="CAN">
      <data key="d0">10955</data>
    </edge>
    <edge source="PER" target="CHL">
      <data key="d0">871873</data>
    </edge>
    <edge source="PER" target="COL">
      <data key="d0">5776480</data>
    </edge>
    <edge source="PER" target="DNK">
      <data key="d0">11120</data>
    </edge>
    <edge source="PER" target="ECU">
      <data key="d0">2308211</data>
    </edge>
    <edge source="PER" target="SLV">
      <data key="d0">100525</data>
    </edge>
    <edge source="PER" target="GMB">
      <data key="d0">11087</data>
    </edge>
    <edge source="PER" target="DEU">
      <data key="d0">91161</data>
    </edge>
    <edge source="PER" target="GHA">
      <data key="d0">470604</data>
    </edge>
    <edge source="PER" target="GRC">
      <data key="d0">251852</data>
    </edge>
    <edge source="PER" target="HND">
      <data key="d0">102384</data>
    </edge>
    <edge source="PER" target="CIV">
      <data key="d0">11885</data>
    </edge>
    <edge source="PER" target="JAM">
      <data key="d0">29181</data>
    </edge>
    <edge source="PER" target="JPN">
      <data key="d0">97515</data>
    </edge>
    <edge source="PER" target="MEX">
      <data key="d0">76566</data>
    </edge>
    <edge source="PER" target="PAN">
      <data key="d0">506348</data>
    </edge>
    <edge source="PER" target="PRT">
      <data key="d0">32118</data>
    </edge>
    <edge source="PER" target="SAU">
      <data key="d0">31916</data>
    </edge>
    <edge source="PER" target="ARE">
      <data key="d0">22769</data>
    </edge>
    <edge source="PER" target="GBR">
      <data key="d0">103119</data>
    </edge>
    <edge source="PER" target="USA">
      <data key="d0">925989</data>
    </edge>
    <edge source="POL" target="DZA">
      <data key="d0">690000</data>
    </edge>
    <edge source="POL" target="AZE">
      <data key="d0">57000</data>
    </edge>
    <edge source="POL" target="ARG">
      <data key="d0">569000</data>
    </edge>
    <edge source="POL" target="AUS">
      <data key="d0">470000</data>
    </edge>
    <edge source="POL" target="AUT">
      <data key="d0">4116000</data>
    </edge>
    <edge source="POL" target="BEL">
      <data key="d0">5935000</data>
    </edge>
    <edge source="POL" target="BRA">
      <data key="d0">5223000</data>
    </edge>
    <edge source="POL" target="BGR">
      <data key="d0">630000</data>
    </edge>
    <edge source="POL" target="BLR">
      <data key="d0">2735000</data>
    </edge>
    <edge source="POL" target="CAN">
      <data key="d0">2704000</data>
    </edge>
    <edge source="POL" target="CHL">
      <data key="d0">520000</data>
    </edge>
    <edge source="POL" target="CHN">
      <data key="d0">133000</data>
    </edge>
    <edge source="POL" target="HRV">
      <data key="d0">1058000</data>
    </edge>
    <edge source="POL" target="CZE">
      <data key="d0">15745000</data>
    </edge>
    <edge source="POL" target="DNK">
      <data key="d0">2800000</data>
    </edge>
    <edge source="POL" target="EST">
      <data key="d0">674000</data>
    </edge>
    <edge source="POL" target="FIN">
      <data key="d0">2661000</data>
    </edge>
    <edge source="POL" target="FRA">
      <data key="d0">38702000</data>
    </edge>
    <edge source="POL" target="DEU">
      <data key="d0">144787000</data>
    </edge>
    <edge source="POL" target="GRC">
      <data key="d0">3116000</data>
    </edge>
    <edge source="POL" target="HUN">
      <data key="d0">14035000</data>
    </edge>
    <edge source="POL" target="IRL">
      <data key="d0">2107000</data>
    </edge>
    <edge source="POL" target="ISR">
      <data key="d0">379000</data>
    </edge>
    <edge source="POL" target="ITA">
      <data key="d0">32051000</data>
    </edge>
    <edge source="POL" target="CIV">
      <data key="d0">79000</data>
    </edge>
    <edge source="POL" target="KAZ">
      <data key="d0">905000</data>
    </edge>
    <edge source="POL" target="KGZ">
      <data key="d0">89000</data>
    </edge>
    <edge source="POL" target="LBN">
      <data key="d0">117000</data>
    </edge>
    <edge source="POL" target="LVA">
      <data key="d0">1354000</data>
    </edge>
    <edge source="POL" target="LTU">
      <data key="d0">3120000</data>
    </edge>
    <edge source="POL" target="MEX">
      <data key="d0">487000</data>
    </edge>
    <edge source="POL" target="MDA">
      <data key="d0">59000</data>
    </edge>
    <edge source="POL" target="MAR">
      <data key="d0">274000</data>
    </edge>
    <edge source="POL" target="NLD">
      <data key="d0">8791000</data>
    </edge>
    <edge source="POL" target="NZL">
      <data key="d0">282000</data>
    </edge>
    <edge source="POL" target="NOR">
      <data key="d0">570000</data>
    </edge>
    <edge source="POL" target="PRT">
      <data key="d0">642000</data>
    </edge>
    <edge source="POL" target="ROU">
      <data key="d0">3398000</data>
    </edge>
    <edge source="POL" target="RUS">
      <data key="d0">3949000</data>
    </edge>
    <edge source="POL" target="SAU">
      <data key="d0">1525000</data>
    </edge>
    <edge source="POL" target="SGP">
      <data key="d0">123000</data>
    </edge>
    <edge source="POL" target="SVK">
      <data key="d0">3933000</data>
    </edge>
    <edge source="POL" target="SVN">
      <data key="d0">7961000</data>
    </edge>
    <edge source="POL" target="ZAF">
      <data key="d0">64000</data>
    </edge>
    <edge source="POL" target="ESP">
      <data key="d0">19828000</data>
    </edge>
    <edge source="POL" target="SWE">
      <data key="d0">7462000</data>
    </edge>
    <edge source="POL" target="CHE">
      <data key="d0">2279000</data>
    </edge>
    <edge source="POL" target="ARE">
      <data key="d0">582000</data>
    </edge>
    <edge source="POL" target="TUN">
      <data key="d0">164000</data>
    </edge>
    <edge source="POL" target="TUR">
      <data key="d0">6221000</data>
    </edge>
    <edge source="POL" target="UKR">
      <data key="d0">13903000</data>
    </edge>
    <edge source="POL" target="MKD">
      <data key="d0">1014000</data>
    </edge>
    <edge source="POL" target="EGY">
      <data key="d0">65000</data>
    </edge>
    <edge source="POL" target="GBR">
      <data key="d0">31071000</data>
    </edge>
    <edge source="POL" target="USA">
      <data key="d0">24286000</data>
    </edge>
    <edge source="POL" target="SRB">
      <data key="d0">1218000</data>
    </edge>
    <edge source="PRT" target="DZA">
      <data key="d0">73288</data>
    </edge>
    <edge source="PRT" target="ARG">
      <data key="d0">146671</data>
    </edge>
    <edge source="PRT" target="AUT">
      <data key="d0">6046478</data>
    </edge>
    <edge source="PRT" target="BEL">
      <data key="d0">9965411</data>
    </edge>
    <edge source="PRT" target="BRA">
      <data key="d0">1383821</data>
    </edge>
    <edge source="PRT" target="BGR">
      <data key="d0">10991</data>
    </edge>
    <edge source="PRT" target="CMR">
      <data key="d0">87232</data>
    </edge>
    <edge source="PRT" target="CAN">
      <data key="d0">207422</data>
    </edge>
    <edge source="PRT" target="CHL">
      <data key="d0">193827</data>
    </edge>
    <edge source="PRT" target="CHN">
      <data key="d0">119711</data>
    </edge>
    <edge source="PRT" target="COL">
      <data key="d0">114997</data>
    </edge>
    <edge source="PRT" target="CRI">
      <data key="d0">23165</data>
    </edge>
    <edge source="PRT" target="HRV">
      <data key="d0">16365</data>
    </edge>
    <edge source="PRT" target="CZE">
      <data key="d0">3163029</data>
    </edge>
    <edge source="PRT" target="DNK">
      <data key="d0">1692713</data>
    </edge>
    <edge source="PRT" target="SLV">
      <data key="d0">10359</data>
    </edge>
    <edge source="PRT" target="EST">
      <data key="d0">15345</data>
    </edge>
    <edge source="PRT" target="FIN">
      <data key="d0">652998</data>
    </edge>
    <edge source="PRT" target="FRA">
      <data key="d0">30457631</data>
    </edge>
    <edge source="PRT" target="DEU">
      <data key="d0">81261609</data>
    </edge>
    <edge source="PRT" target="GHA">
      <data key="d0">157787</data>
    </edge>
    <edge source="PRT" target="GRC">
      <data key="d0">737008</data>
    </edge>
    <edge source="PRT" target="GTM">
      <data key="d0">46127</data>
    </edge>
    <edge source="PRT" target="HND">
      <data key="d0">18835</data>
    </edge>
    <edge source="PRT" target="HKG">
      <data key="d0">751244</data>
    </edge>
    <edge source="PRT" target="HUN">
      <data key="d0">1577883</data>
    </edge>
    <edge source="PRT" target="IDN">
      <data key="d0">11168</data>
    </edge>
    <edge source="PRT" target="IRL">
      <data key="d0">270022</data>
    </edge>
    <edge source="PRT" target="ISR">
      <data key="d0">262446</data>
    </edge>
    <edge source="PRT" target="ITA">
      <data key="d0">13737580</data>
    </edge>
    <edge source="PRT" target="CIV">
      <data key="d0">109052</data>
    </edge>
    <edge source="PRT" target="JPN">
      <data key="d0">234700</data>
    </edge>
    <edge source="PRT" target="LBN">
      <data key="d0">96362</data>
    </edge>
    <edge source="PRT" target="LVA">
      <data key="d0">16437</data>
    </edge>
    <edge source="PRT" target="LTU">
      <data key="d0">195254</data>
    </edge>
    <edge source="PRT" target="MWI">
      <data key="d0">175733</data>
    </edge>
    <edge source="PRT" target="MUS">
      <data key="d0">24752</data>
    </edge>
    <edge source="PRT" target="MEX">
      <data key="d0">104753</data>
    </edge>
    <edge source="PRT" target="MAR">
      <data key="d0">416680</data>
    </edge>
    <edge source="PRT" target="MOZ">
      <data key="d0">474569</data>
    </edge>
    <edge source="PRT" target="NLD">
      <data key="d0">8006628</data>
    </edge>
    <edge source="PRT" target="NZL">
      <data key="d0">13669</data>
    </edge>
    <edge source="PRT" target="NOR">
      <data key="d0">1236647</data>
    </edge>
    <edge source="PRT" target="PRY">
      <data key="d0">87974</data>
    </edge>
    <edge source="PRT" target="PER">
      <data key="d0">155686</data>
    </edge>
    <edge source="PRT" target="PHL">
      <data key="d0">53935</data>
    </edge>
    <edge source="PRT" target="POL">
      <data key="d0">2314033</data>
    </edge>
    <edge source="PRT" target="IND">
      <data key="d0">39988</data>
    </edge>
    <edge source="PRT" target="SGP">
      <data key="d0">59934</data>
    </edge>
    <edge source="PRT" target="SVK">
      <data key="d0">1948101</data>
    </edge>
    <edge source="PRT" target="SVN">
      <data key="d0">234602</data>
    </edge>
    <edge source="PRT" target="ZAF">
      <data key="d0">164971</data>
    </edge>
    <edge source="PRT" target="ZWE">
      <data key="d0">91059</data>
    </edge>
    <edge source="PRT" target="ESP">
      <data key="d0">41492964</data>
    </edge>
    <edge source="PRT" target="SWE">
      <data key="d0">1459307</data>
    </edge>
    <edge source="PRT" target="CHE">
      <data key="d0">8299686</data>
    </edge>
    <edge source="PRT" target="ARE">
      <data key="d0">20770</data>
    </edge>
    <edge source="PRT" target="TUN">
      <data key="d0">79368</data>
    </edge>
    <edge source="PRT" target="TUR">
      <data key="d0">1669559</data>
    </edge>
    <edge source="PRT" target="EGY">
      <data key="d0">57227</data>
    </edge>
    <edge source="PRT" target="GBR">
      <data key="d0">28830916</data>
    </edge>
    <edge source="PRT" target="USA">
      <data key="d0">389259</data>
    </edge>
    <edge source="PRT" target="URY">
      <data key="d0">17107</data>
    </edge>
    <edge source="SAU" target="BEL">
      <data key="d0">217867</data>
    </edge>
    <edge source="SAU" target="FRA">
      <data key="d0">72267</data>
    </edge>
    <edge source="SAU" target="JPN">
      <data key="d0">172267</data>
    </edge>
    <edge source="SAU" target="JOR">
      <data key="d0">97067</data>
    </edge>
    <edge source="SAU" target="LBN">
      <data key="d0">100267</data>
    </edge>
    <edge source="SAU" target="NLD">
      <data key="d0">32267</data>
    </edge>
    <edge source="SAU" target="SGP">
      <data key="d0">104800</data>
    </edge>
    <edge source="SAU" target="ARE">
      <data key="d0">628534</data>
    </edge>
    <edge source="SAU" target="GBR">
      <data key="d0">202134</data>
    </edge>
    <edge source="IND" target="ALB">
      <data key="d0">48688</data>
    </edge>
    <edge source="IND" target="DZA">
      <data key="d0">37778</data>
    </edge>
    <edge source="IND" target="ARG">
      <data key="d0">2256210</data>
    </edge>
    <edge source="IND" target="AUS">
      <data key="d0">3050001</data>
    </edge>
    <edge source="IND" target="AUT">
      <data key="d0">74803</data>
    </edge>
    <edge source="IND" target="BEL">
      <data key="d0">1281965</data>
    </edge>
    <edge source="IND" target="BOL">
      <data key="d0">376079</data>
    </edge>
    <edge source="IND" target="BWA">
      <data key="d0">203863</data>
    </edge>
    <edge source="IND" target="BRA">
      <data key="d0">8314942</data>
    </edge>
    <edge source="IND" target="BDI">
      <data key="d0">135397</data>
    </edge>
    <edge source="IND" target="KHM">
      <data key="d0">378517</data>
    </edge>
    <edge source="IND" target="CMR">
      <data key="d0">36667</data>
    </edge>
    <edge source="IND" target="CAN">
      <data key="d0">1394309</data>
    </edge>
    <edge source="IND" target="LKA">
      <data key="d0">5001192</data>
    </edge>
    <edge source="IND" target="CHL">
      <data key="d0">1631534</data>
    </edge>
    <edge source="IND" target="CHN">
      <data key="d0">389793</data>
    </edge>
    <edge source="IND" target="COL">
      <data key="d0">632719</data>
    </edge>
    <edge source="IND" target="CRI">
      <data key="d0">187810</data>
    </edge>
    <edge source="IND" target="HRV">
      <data key="d0">10704</data>
    </edge>
    <edge source="IND" target="CZE">
      <data key="d0">46665</data>
    </edge>
    <edge source="IND" target="BEN">
      <data key="d0">63713</data>
    </edge>
    <edge source="IND" target="DNK">
      <data key="d0">947628</data>
    </edge>
    <edge source="IND" target="ECU">
      <data key="d0">434016</data>
    </edge>
    <edge source="IND" target="SLV">
      <data key="d0">330034</data>
    </edge>
    <edge source="IND" target="ETH">
      <data key="d0">377123</data>
    </edge>
    <edge source="IND" target="FIN">
      <data key="d0">102554</data>
    </edge>
    <edge source="IND" target="FRA">
      <data key="d0">2250485</data>
    </edge>
    <edge source="IND" target="DEU">
      <data key="d0">10552240</data>
    </edge>
    <edge source="IND" target="GHA">
      <data key="d0">1311888</data>
    </edge>
    <edge source="IND" target="GRC">
      <data key="d0">640280</data>
    </edge>
    <edge source="IND" target="GTM">
      <data key="d0">708590</data>
    </edge>
    <edge source="IND" target="HND">
      <data key="d0">2574021</data>
    </edge>
    <edge source="IND" target="HKG">
      <data key="d0">1760702</data>
    </edge>
    <edge source="IND" target="HUN">
      <data key="d0">240215</data>
    </edge>
    <edge source="IND" target="IDN">
      <data key="d0">1401083</data>
    </edge>
    <edge source="IND" target="IRL">
      <data key="d0">537469</data>
    </edge>
    <edge source="IND" target="ISR">
      <data key="d0">321647</data>
    </edge>
    <edge source="IND" target="ITA">
      <data key="d0">5569253</data>
    </edge>
    <edge source="IND" target="CIV">
      <data key="d0">1010583</data>
    </edge>
    <edge source="IND" target="JPN">
      <data key="d0">580331</data>
    </edge>
    <edge source="IND" target="KAZ">
      <data key="d0">547702</data>
    </edge>
    <edge source="IND" target="JOR">
      <data key="d0">696869</data>
    </edge>
    <edge source="IND" target="KOR">
      <data key="d0">254609</data>
    </edge>
    <edge source="IND" target="LBN">
      <data key="d0">353263</data>
    </edge>
    <edge source="IND" target="LTU">
      <data key="d0">65011</data>
    </edge>
    <edge source="IND" target="MDG">
      <data key="d0">52809</data>
    </edge>
    <edge source="IND" target="MWI">
      <data key="d0">911051</data>
    </edge>
    <edge source="IND" target="MYS">
      <data key="d0">920828</data>
    </edge>
    <edge source="IND" target="MRT">
      <data key="d0">51289</data>
    </edge>
    <edge source="IND" target="MUS">
      <data key="d0">1005931</data>
    </edge>
    <edge source="IND" target="MEX">
      <data key="d0">3531957</data>
    </edge>
    <edge source="IND" target="MAR">
      <data key="d0">483920</data>
    </edge>
    <edge source="IND" target="MOZ">
      <data key="d0">911001</data>
    </edge>
    <edge source="IND" target="OMN">
      <data key="d0">429128</data>
    </edge>
    <edge source="IND" target="NAM">
      <data key="d0">175053</data>
    </edge>
    <edge source="IND" target="NLD">
      <data key="d0">5070219</data>
    </edge>
    <edge source="IND" target="NZL">
      <data key="d0">627713</data>
    </edge>
    <edge source="IND" target="NIC">
      <data key="d0">681846</data>
    </edge>
    <edge source="IND" target="NER">
      <data key="d0">45591</data>
    </edge>
    <edge source="IND" target="NOR">
      <data key="d0">89199</data>
    </edge>
    <edge source="IND" target="PAK">
      <data key="d0">7715690</data>
    </edge>
    <edge source="IND" target="PAN">
      <data key="d0">583242</data>
    </edge>
    <edge source="IND" target="PRY">
      <data key="d0">96583</data>
    </edge>
    <edge source="IND" target="PER">
      <data key="d0">2711483</data>
    </edge>
    <edge source="IND" target="PHL">
      <data key="d0">9126098</data>
    </edge>
    <edge source="IND" target="POL">
      <data key="d0">448139</data>
    </edge>
    <edge source="IND" target="PRT">
      <data key="d0">371624</data>
    </edge>
    <edge source="IND" target="ROU">
      <data key="d0">118925</data>
    </edge>
    <edge source="IND" target="RUS">
      <data key="d0">2920837</data>
    </edge>
    <edge source="IND" target="SAU">
      <data key="d0">4886499</data>
    </edge>
    <edge source="IND" target="SEN">
      <data key="d0">169458</data>
    </edge>
    <edge source="IND" target="SGP">
      <data key="d0">8154875</data>
    </edge>
    <edge source="IND" target="SVK">
      <data key="d0">127909</data>
    </edge>
    <edge source="IND" target="VNM">
      <data key="d0">13976992</data>
    </edge>
    <edge source="IND" target="SVN">
      <data key="d0">12141</data>
    </edge>
    <edge source="IND" target="ZAF">
      <data key="d0">3268684</data>
    </edge>
    <edge source="IND" target="ZWE">
      <data key="d0">513836</data>
    </edge>
    <edge source="IND" target="ESP">
      <data key="d0">2791400</data>
    </edge>
    <edge source="IND" target="SWE">
      <data key="d0">390516</data>
    </edge>
    <edge source="IND" target="CHE">
      <data key="d0">415532</data>
    </edge>
    <edge source="IND" target="THA">
      <data key="d0">825659</data>
    </edge>
    <edge source="IND" target="TGO">
      <data key="d0">66946</data>
    </edge>
    <edge source="IND" target="ARE">
      <data key="d0">24658800</data>
    </edge>
    <edge source="IND" target="TUN">
      <data key="d0">347411</data>
    </edge>
    <edge source="IND" target="TUR">
      <data key="d0">2373398</data>
    </edge>
    <edge source="IND" target="UGA">
      <data key="d0">2392989</data>
    </edge>
    <edge source="IND" target="UKR">
      <data key="d0">555285</data>
    </edge>
    <edge source="IND" target="MKD">
      <data key="d0">19711</data>
    </edge>
    <edge source="IND" target="EGY">
      <data key="d0">7319158</data>
    </edge>
    <edge source="IND" target="GBR">
      <data key="d0">11178144</data>
    </edge>
    <edge source="IND" target="TZA">
      <data key="d0">2764904</data>
    </edge>
    <edge source="IND" target="USA">
      <data key="d0">62624981</data>
    </edge>
    <edge source="IND" target="BFA">
      <data key="d0">289437</data>
    </edge>
    <edge source="IND" target="URY">
      <data key="d0">170954</data>
    </edge>
    <edge source="ZAF" target="DZA">
      <data key="d0">159413</data>
    </edge>
    <edge source="ZAF" target="ARG">
      <data key="d0">331341</data>
    </edge>
    <edge source="ZAF" target="AUS">
      <data key="d0">1881294</data>
    </edge>
    <edge source="ZAF" target="BEL">
      <data key="d0">7424242</data>
    </edge>
    <edge source="ZAF" target="BRA">
      <data key="d0">677403</data>
    </edge>
    <edge source="ZAF" target="BDI">
      <data key="d0">157365</data>
    </edge>
    <edge source="ZAF" target="CMR">
      <data key="d0">266259</data>
    </edge>
    <edge source="ZAF" target="CAN">
      <data key="d0">468331</data>
    </edge>
    <edge source="ZAF" target="CAF">
      <data key="d0">271432</data>
    </edge>
    <edge source="ZAF" target="LKA">
      <data key="d0">149884</data>
    </edge>
    <edge source="ZAF" target="CHL">
      <data key="d0">240868</data>
    </edge>
    <edge source="ZAF" target="CHN">
      <data key="d0">67251</data>
    </edge>
    <edge source="ZAF" target="BEN">
      <data key="d0">45761</data>
    </edge>
    <edge source="ZAF" target="DNK">
      <data key="d0">29024</data>
    </edge>
    <edge source="ZAF" target="ECU">
      <data key="d0">36530</data>
    </edge>
    <edge source="ZAF" target="ETH">
      <data key="d0">161479</data>
    </edge>
    <edge source="ZAF" target="FIN">
      <data key="d0">890826</data>
    </edge>
    <edge source="ZAF" target="FRA">
      <data key="d0">5924398</data>
    </edge>
    <edge source="ZAF" target="GMB">
      <data key="d0">72671</data>
    </edge>
    <edge source="ZAF" target="DEU">
      <data key="d0">21054709</data>
    </edge>
    <edge source="ZAF" target="GHA">
      <data key="d0">1087650</data>
    </edge>
    <edge source="ZAF" target="GRC">
      <data key="d0">1159373</data>
    </edge>
    <edge source="ZAF" target="GTM">
      <data key="d0">45583</data>
    </edge>
    <edge source="ZAF" target="HKG">
      <data key="d0">234231</data>
    </edge>
    <edge source="ZAF" target="IRL">
      <data key="d0">39972</data>
    </edge>
    <edge source="ZAF" target="ISR">
      <data key="d0">924556</data>
    </edge>
    <edge source="ZAF" target="ITA">
      <data key="d0">3700648</data>
    </edge>
    <edge source="ZAF" target="CIV">
      <data key="d0">550340</data>
    </edge>
    <edge source="ZAF" target="JAM">
      <data key="d0">36573</data>
    </edge>
    <edge source="ZAF" target="JPN">
      <data key="d0">136809</data>
    </edge>
    <edge source="ZAF" target="JOR">
      <data key="d0">22874</data>
    </edge>
    <edge source="ZAF" target="KOR">
      <data key="d0">50993</data>
    </edge>
    <edge source="ZAF" target="KGZ">
      <data key="d0">34606</data>
    </edge>
    <edge source="ZAF" target="LBN">
      <data key="d0">69371</data>
    </edge>
    <edge source="ZAF" target="MDG">
      <data key="d0">459520</data>
    </edge>
    <edge source="ZAF" target="MWI">
      <data key="d0">5016459</data>
    </edge>
    <edge source="ZAF" target="MYS">
      <data key="d0">152427</data>
    </edge>
    <edge source="ZAF" target="MRT">
      <data key="d0">129706</data>
    </edge>
    <edge source="ZAF" target="MUS">
      <data key="d0">2076896</data>
    </edge>
    <edge source="ZAF" target="MEX">
      <data key="d0">509828</data>
    </edge>
    <edge source="ZAF" target="MAR">
      <data key="d0">139459</data>
    </edge>
    <edge source="ZAF" target="MOZ">
      <data key="d0">7269966</data>
    </edge>
    <edge source="ZAF" target="OMN">
      <data key="d0">221363</data>
    </edge>
    <edge source="ZAF" target="NLD">
      <data key="d0">10698664</data>
    </edge>
    <edge source="ZAF" target="NZL">
      <data key="d0">27118</data>
    </edge>
    <edge source="ZAF" target="NER">
      <data key="d0">232262</data>
    </edge>
    <edge source="ZAF" target="NOR">
      <data key="d0">87351</data>
    </edge>
    <edge source="ZAF" target="PAK">
      <data key="d0">284133</data>
    </edge>
    <edge source="ZAF" target="PER">
      <data key="d0">106355</data>
    </edge>
    <edge source="ZAF" target="PHL">
      <data key="d0">90437</data>
    </edge>
    <edge source="ZAF" target="POL">
      <data key="d0">15322</data>
    </edge>
    <edge source="ZAF" target="PRT">
      <data key="d0">458506</data>
    </edge>
    <edge source="ZAF" target="ROU">
      <data key="d0">19715</data>
    </edge>
    <edge source="ZAF" target="RUS">
      <data key="d0">115346</data>
    </edge>
    <edge source="ZAF" target="SAU">
      <data key="d0">2679535</data>
    </edge>
    <edge source="ZAF" target="SEN">
      <data key="d0">219308</data>
    </edge>
    <edge source="ZAF" target="IND">
      <data key="d0">38711</data>
    </edge>
    <edge source="ZAF" target="SGP">
      <data key="d0">3769877</data>
    </edge>
    <edge source="ZAF" target="ZWE">
      <data key="d0">11534691</data>
    </edge>
    <edge source="ZAF" target="ESP">
      <data key="d0">1826182</data>
    </edge>
    <edge source="ZAF" target="SWE">
      <data key="d0">599278</data>
    </edge>
    <edge source="ZAF" target="CHE">
      <data key="d0">466707</data>
    </edge>
    <edge source="ZAF" target="THA">
      <data key="d0">62070</data>
    </edge>
    <edge source="ZAF" target="TGO">
      <data key="d0">138619</data>
    </edge>
    <edge source="ZAF" target="ARE">
      <data key="d0">1499798</data>
    </edge>
    <edge source="ZAF" target="TUN">
      <data key="d0">23685</data>
    </edge>
    <edge source="ZAF" target="TUR">
      <data key="d0">1660555</data>
    </edge>
    <edge source="ZAF" target="UGA">
      <data key="d0">1299230</data>
    </edge>
    <edge source="ZAF" target="UKR">
      <data key="d0">28579</data>
    </edge>
    <edge source="ZAF" target="EGY">
      <data key="d0">839824</data>
    </edge>
    <edge source="ZAF" target="GBR">
      <data key="d0">16633407</data>
    </edge>
    <edge source="ZAF" target="TZA">
      <data key="d0">3751358</data>
    </edge>
    <edge source="ZAF" target="USA">
      <data key="d0">18311755</data>
    </edge>
    <edge source="ZAF" target="SRB">
      <data key="d0">20444</data>
    </edge>
    <edge source="ESP" target="DZA">
      <data key="d0">1807369</data>
    </edge>
    <edge source="ESP" target="ARG">
      <data key="d0">8196882</data>
    </edge>
    <edge source="ESP" target="AUS">
      <data key="d0">21396937</data>
    </edge>
    <edge source="ESP" target="AUT">
      <data key="d0">27397081</data>
    </edge>
    <edge source="ESP" target="BEL">
      <data key="d0">76630161</data>
    </edge>
    <edge source="ESP" target="BOL">
      <data key="d0">133417</data>
    </edge>
    <edge source="ESP" target="BRA">
      <data key="d0">23607089</data>
    </edge>
    <edge source="ESP" target="BGR">
      <data key="d0">1154485</data>
    </edge>
    <edge source="ESP" target="BLR">
      <data key="d0">189283</data>
    </edge>
    <edge source="ESP" target="CMR">
      <data key="d0">195421</data>
    </edge>
    <edge source="ESP" target="CAN">
      <data key="d0">11477459</data>
    </edge>
    <edge source="ESP" target="LKA">
      <data key="d0">14257</data>
    </edge>
    <edge source="ESP" target="CHL">
      <data key="d0">19920504</data>
    </edge>
    <edge source="ESP" target="CHN">
      <data key="d0">1515453</data>
    </edge>
    <edge source="ESP" target="COL">
      <data key="d0">5133069</data>
    </edge>
    <edge source="ESP" target="CRI">
      <data key="d0">98199</data>
    </edge>
    <edge source="ESP" target="HRV">
      <data key="d0">76258</data>
    </edge>
    <edge source="ESP" target="CZE">
      <data key="d0">9791657</data>
    </edge>
    <edge source="ESP" target="BEN">
      <data key="d0">52855</data>
    </edge>
    <edge source="ESP" target="DNK">
      <data key="d0">9058836</data>
    </edge>
    <edge source="ESP" target="ECU">
      <data key="d0">210915</data>
    </edge>
    <edge source="ESP" target="SLV">
      <data key="d0">291538</data>
    </edge>
    <edge source="ESP" target="ETH">
      <data key="d0">125113</data>
    </edge>
    <edge source="ESP" target="EST">
      <data key="d0">179241</data>
    </edge>
    <edge source="ESP" target="FIN">
      <data key="d0">8389355</data>
    </edge>
    <edge source="ESP" target="FRA">
      <data key="d0">354433750</data>
    </edge>
    <edge source="ESP" target="GMB">
      <data key="d0">37220</data>
    </edge>
    <edge source="ESP" target="DEU">
      <data key="d0">371326682</data>
    </edge>
    <edge source="ESP" target="GHA">
      <data key="d0">136205</data>
    </edge>
    <edge source="ESP" target="GRC">
      <data key="d0">4544536</data>
    </edge>
    <edge source="ESP" target="GTM">
      <data key="d0">392636</data>
    </edge>
    <edge source="ESP" target="HND">
      <data key="d0">31889</data>
    </edge>
    <edge source="ESP" target="HKG">
      <data key="d0">2532012</data>
    </edge>
    <edge source="ESP" target="HUN">
      <data key="d0">4002529</data>
    </edge>
    <edge source="ESP" target="IDN">
      <data key="d0">130539</data>
    </edge>
    <edge source="ESP" target="IRL">
      <data key="d0">11996396</data>
    </edge>
    <edge source="ESP" target="ISR">
      <data key="d0">2454999</data>
    </edge>
    <edge source="ESP" target="ITA">
      <data key="d0">151625305</data>
    </edge>
    <edge source="ESP" target="CIV">
      <data key="d0">511226</data>
    </edge>
    <edge source="ESP" target="JAM">
      <data key="d0">33764</data>
    </edge>
    <edge source="ESP" target="JPN">
      <data key="d0">28619482</data>
    </edge>
    <edge source="ESP" target="KAZ">
      <data key="d0">1038694</data>
    </edge>
    <edge source="ESP" target="JOR">
      <data key="d0">829204</data>
    </edge>
    <edge source="ESP" target="KOR">
      <data key="d0">3315743</data>
    </edge>
    <edge source="ESP" target="LBN">
      <data key="d0">548173</data>
    </edge>
    <edge source="ESP" target="LVA">
      <data key="d0">999444</data>
    </edge>
    <edge source="ESP" target="LTU">
      <data key="d0">112501</data>
    </edge>
    <edge source="ESP" target="MWI">
      <data key="d0">21868</data>
    </edge>
    <edge source="ESP" target="MYS">
      <data key="d0">1155055</data>
    </edge>
    <edge source="ESP" target="MRT">
      <data key="d0">634681</data>
    </edge>
    <edge source="ESP" target="MEX">
      <data key="d0">4125885</data>
    </edge>
    <edge source="ESP" target="MDA">
      <data key="d0">50358</data>
    </edge>
    <edge source="ESP" target="MAR">
      <data key="d0">3589560</data>
    </edge>
    <edge source="ESP" target="OMN">
      <data key="d0">320723</data>
    </edge>
    <edge source="ESP" target="NAM">
      <data key="d0">128402</data>
    </edge>
    <edge source="ESP" target="NLD">
      <data key="d0">99839255</data>
    </edge>
    <edge source="ESP" target="NZL">
      <data key="d0">1087201</data>
    </edge>
    <edge source="ESP" target="NIC">
      <data key="d0">37966</data>
    </edge>
    <edge source="ESP" target="NER">
      <data key="d0">26783</data>
    </edge>
    <edge source="ESP" target="NOR">
      <data key="d0">2289308</data>
    </edge>
    <edge source="ESP" target="PAK">
      <data key="d0">292098</data>
    </edge>
    <edge source="ESP" target="PAN">
      <data key="d0">125199</data>
    </edge>
    <edge source="ESP" target="PRY">
      <data key="d0">96990</data>
    </edge>
    <edge source="ESP" target="PER">
      <data key="d0">2252649</data>
    </edge>
    <edge source="ESP" target="PHL">
      <data key="d0">121459</data>
    </edge>
    <edge source="ESP" target="POL">
      <data key="d0">7833485</data>
    </edge>
    <edge source="ESP" target="PRT">
      <data key="d0">165370423</data>
    </edge>
    <edge source="ESP" target="ROU">
      <data key="d0">381246</data>
    </edge>
    <edge source="ESP" target="RUS">
      <data key="d0">7681148</data>
    </edge>
    <edge source="ESP" target="SAU">
      <data key="d0">11058481</data>
    </edge>
    <edge source="ESP" target="SEN">
      <data key="d0">1161901</data>
    </edge>
    <edge source="ESP" target="IND">
      <data key="d0">1071393</data>
    </edge>
    <edge source="ESP" target="SGP">
      <data key="d0">5771475</data>
    </edge>
    <edge source="ESP" target="SVK">
      <data key="d0">701308</data>
    </edge>
    <edge source="ESP" target="VNM">
      <data key="d0">109790</data>
    </edge>
    <edge source="ESP" target="SVN">
      <data key="d0">174346</data>
    </edge>
    <edge source="ESP" target="ZAF">
      <data key="d0">13756009</data>
    </edge>
    <edge source="ESP" target="ZWE">
      <data key="d0">19307</data>
    </edge>
    <edge source="ESP" target="SWE">
      <data key="d0">51715062</data>
    </edge>
    <edge source="ESP" target="CHE">
      <data key="d0">21874336</data>
    </edge>
    <edge source="ESP" target="THA">
      <data key="d0">3939567</data>
    </edge>
    <edge source="ESP" target="TGO">
      <data key="d0">20941</data>
    </edge>
    <edge source="ESP" target="ARE">
      <data key="d0">2352016</data>
    </edge>
    <edge source="ESP" target="TUN">
      <data key="d0">1810802</data>
    </edge>
    <edge source="ESP" target="TUR">
      <data key="d0">14075575</data>
    </edge>
    <edge source="ESP" target="UGA">
      <data key="d0">18654</data>
    </edge>
    <edge source="ESP" target="UKR">
      <data key="d0">1072554</data>
    </edge>
    <edge source="ESP" target="EGY">
      <data key="d0">2171504</data>
    </edge>
    <edge source="ESP" target="GBR">
      <data key="d0">177538304</data>
    </edge>
    <edge source="ESP" target="USA">
      <data key="d0">104098058</data>
    </edge>
    <edge source="ESP" target="BFA">
      <data key="d0">211437</data>
    </edge>
    <edge source="ESP" target="URY">
      <data key="d0">410767</data>
    </edge>
    <edge source="ESP" target="SRB">
      <data key="d0">36829</data>
    </edge>
    <edge source="SWE" target="DZA">
      <data key="d0">61765</data>
    </edge>
    <edge source="SWE" target="AZE">
      <data key="d0">34920</data>
    </edge>
    <edge source="SWE" target="ARG">
      <data key="d0">589934</data>
    </edge>
    <edge source="SWE" target="AUS">
      <data key="d0">8427789</data>
    </edge>
    <edge source="SWE" target="AUT">
      <data key="d0">6897190</data>
    </edge>
    <edge source="SWE" target="BEL">
      <data key="d0">27345735</data>
    </edge>
    <edge source="SWE" target="BRA">
      <data key="d0">4837221</data>
    </edge>
    <edge source="SWE" target="BGR">
      <data key="d0">884465</data>
    </edge>
    <edge source="SWE" target="BLR">
      <data key="d0">108908</data>
    </edge>
    <edge source="SWE" target="CAN">
      <data key="d0">2350025</data>
    </edge>
    <edge source="SWE" target="LKA">
      <data key="d0">432029</data>
    </edge>
    <edge source="SWE" target="CHL">
      <data key="d0">1434677</data>
    </edge>
    <edge source="SWE" target="CHN">
      <data key="d0">2368358</data>
    </edge>
    <edge source="SWE" target="COL">
      <data key="d0">133024</data>
    </edge>
    <edge source="SWE" target="HRV">
      <data key="d0">176347</data>
    </edge>
    <edge source="SWE" target="CZE">
      <data key="d0">2408735</data>
    </edge>
    <edge source="SWE" target="BEN">
      <data key="d0">24008</data>
    </edge>
    <edge source="SWE" target="DNK">
      <data key="d0">71308608</data>
    </edge>
    <edge source="SWE" target="ECU">
      <data key="d0">18224</data>
    </edge>
    <edge source="SWE" target="ETH">
      <data key="d0">113818</data>
    </edge>
    <edge source="SWE" target="EST">
      <data key="d0">5359279</data>
    </edge>
    <edge source="SWE" target="FIN">
      <data key="d0">72076090</data>
    </edge>
    <edge source="SWE" target="FRA">
      <data key="d0">32230972</data>
    </edge>
    <edge source="SWE" target="GMB">
      <data key="d0">16369</data>
    </edge>
    <edge source="SWE" target="DEU">
      <data key="d0">54154135</data>
    </edge>
    <edge source="SWE" target="GHA">
      <data key="d0">2514587</data>
    </edge>
    <edge source="SWE" target="GRC">
      <data key="d0">933244</data>
    </edge>
    <edge source="SWE" target="GTM">
      <data key="d0">12440</data>
    </edge>
    <edge source="SWE" target="HKG">
      <data key="d0">1354361</data>
    </edge>
    <edge source="SWE" target="HUN">
      <data key="d0">2733057</data>
    </edge>
    <edge source="SWE" target="IDN">
      <data key="d0">745766</data>
    </edge>
    <edge source="SWE" target="IRL">
      <data key="d0">746966</data>
    </edge>
    <edge source="SWE" target="ISR">
      <data key="d0">1126506</data>
    </edge>
    <edge source="SWE" target="ITA">
      <data key="d0">17976627</data>
    </edge>
    <edge source="SWE" target="JAM">
      <data key="d0">223708</data>
    </edge>
    <edge source="SWE" target="JPN">
      <data key="d0">7410299</data>
    </edge>
    <edge source="SWE" target="KAZ">
      <data key="d0">64821</data>
    </edge>
    <edge source="SWE" target="JOR">
      <data key="d0">181367</data>
    </edge>
    <edge source="SWE" target="KOR">
      <data key="d0">1171466</data>
    </edge>
    <edge source="SWE" target="LBN">
      <data key="d0">125386</data>
    </edge>
    <edge source="SWE" target="LVA">
      <data key="d0">3144461</data>
    </edge>
    <edge source="SWE" target="LTU">
      <data key="d0">4524903</data>
    </edge>
    <edge source="SWE" target="MDG">
      <data key="d0">11022</data>
    </edge>
    <edge source="SWE" target="MYS">
      <data key="d0">926042</data>
    </edge>
    <edge source="SWE" target="MEX">
      <data key="d0">352695</data>
    </edge>
    <edge source="SWE" target="MDA">
      <data key="d0">26954</data>
    </edge>
    <edge source="SWE" target="MAR">
      <data key="d0">282090</data>
    </edge>
    <edge source="SWE" target="OMN">
      <data key="d0">162161</data>
    </edge>
    <edge source="SWE" target="NAM">
      <data key="d0">27391</data>
    </edge>
    <edge source="SWE" target="NLD">
      <data key="d0">28553322</data>
    </edge>
    <edge source="SWE" target="NZL">
      <data key="d0">892868</data>
    </edge>
    <edge source="SWE" target="NOR">
      <data key="d0">73442891</data>
    </edge>
    <edge source="SWE" target="PAK">
      <data key="d0">118074</data>
    </edge>
    <edge source="SWE" target="PRY">
      <data key="d0">20297</data>
    </edge>
    <edge source="SWE" target="PER">
      <data key="d0">604230</data>
    </edge>
    <edge source="SWE" target="PHL">
      <data key="d0">262120</data>
    </edge>
    <edge source="SWE" target="POL">
      <data key="d0">12808318</data>
    </edge>
    <edge source="SWE" target="PRT">
      <data key="d0">2366394</data>
    </edge>
    <edge source="SWE" target="ROU">
      <data key="d0">631075</data>
    </edge>
    <edge source="SWE" target="RUS">
      <data key="d0">8705077</data>
    </edge>
    <edge source="SWE" target="SAU">
      <data key="d0">941429</data>
    </edge>
    <edge source="SWE" target="SEN">
      <data key="d0">267904</data>
    </edge>
    <edge source="SWE" target="IND">
      <data key="d0">625728</data>
    </edge>
    <edge source="SWE" target="SGP">
      <data key="d0">1887550</data>
    </edge>
    <edge source="SWE" target="SVK">
      <data key="d0">222180</data>
    </edge>
    <edge source="SWE" target="VNM">
      <data key="d0">98977</data>
    </edge>
    <edge source="SWE" target="SVN">
      <data key="d0">155395</data>
    </edge>
    <edge source="SWE" target="ZAF">
      <data key="d0">2352317</data>
    </edge>
    <edge source="SWE" target="ESP">
      <data key="d0">11620156</data>
    </edge>
    <edge source="SWE" target="CHE">
      <data key="d0">4994144</data>
    </edge>
    <edge source="SWE" target="THA">
      <data key="d0">1414489</data>
    </edge>
    <edge source="SWE" target="ARE">
      <data key="d0">1588872</data>
    </edge>
    <edge source="SWE" target="TUN">
      <data key="d0">156705</data>
    </edge>
    <edge source="SWE" target="TUR">
      <data key="d0">2666490</data>
    </edge>
    <edge source="SWE" target="UGA">
      <data key="d0">45615</data>
    </edge>
    <edge source="SWE" target="UKR">
      <data key="d0">301187</data>
    </edge>
    <edge source="SWE" target="EGY">
      <data key="d0">300423</data>
    </edge>
    <edge source="SWE" target="GBR">
      <data key="d0">33523567</data>
    </edge>
    <edge source="SWE" target="TZA">
      <data key="d0">51289</data>
    </edge>
    <edge source="SWE" target="USA">
      <data key="d0">39053956</data>
    </edge>
    <edge source="SWE" target="URY">
      <data key="d0">56636</data>
    </edge>
    <edge source="SWE" target="SRB">
      <data key="d0">18661</data>
    </edge>
    <edge source="ARE" target="DZA">
      <data key="d0">4837565</data>
    </edge>
    <edge source="ARE" target="AZE">
      <data key="d0">1103038</data>
    </edge>
    <edge source="ARE" target="ARG">
      <data key="d0">14805</data>
    </edge>
    <edge source="ARE" target="AUS">
      <data key="d0">32457</data>
    </edge>
    <edge source="ARE" target="ARM">
      <data key="d0">251275</data>
    </edge>
    <edge source="ARE" target="BEL">
      <data key="d0">2241557</data>
    </edge>
    <edge source="ARE" target="BGR">
      <data key="d0">19996</data>
    </edge>
    <edge source="ARE" target="CMR">
      <data key="d0">262400</data>
    </edge>
    <edge source="ARE" target="CAN">
      <data key="d0">56614</data>
    </edge>
    <edge source="ARE" target="LKA">
      <data key="d0">203511</data>
    </edge>
    <edge source="ARE" target="CHN">
      <data key="d0">443599</data>
    </edge>
    <edge source="ARE" target="COL">
      <data key="d0">98517</data>
    </edge>
    <edge source="ARE" target="ECU">
      <data key="d0">86195</data>
    </edge>
    <edge source="ARE" target="ETH">
      <data key="d0">702451</data>
    </edge>
    <edge source="ARE" target="FIN">
      <data key="d0">68388</data>
    </edge>
    <edge source="ARE" target="FRA">
      <data key="d0">319041</data>
    </edge>
    <edge source="ARE" target="GMB">
      <data key="d0">33031</data>
    </edge>
    <edge source="ARE" target="DEU">
      <data key="d0">37671</data>
    </edge>
    <edge source="ARE" target="GHA">
      <data key="d0">442978</data>
    </edge>
    <edge source="ARE" target="GRC">
      <data key="d0">70558</data>
    </edge>
    <edge source="ARE" target="GTM">
      <data key="d0">63376</data>
    </edge>
    <edge source="ARE" target="HND">
      <data key="d0">26154</data>
    </edge>
    <edge source="ARE" target="HKG">
      <data key="d0">634867</data>
    </edge>
    <edge source="ARE" target="IDN">
      <data key="d0">60790</data>
    </edge>
    <edge source="ARE" target="IRL">
      <data key="d0">39441</data>
    </edge>
    <edge source="ARE" target="ITA">
      <data key="d0">475559</data>
    </edge>
    <edge source="ARE" target="CIV">
      <data key="d0">401940</data>
    </edge>
    <edge source="ARE" target="JPN">
      <data key="d0">53231</data>
    </edge>
    <edge source="ARE" target="KAZ">
      <data key="d0">81526</data>
    </edge>
    <edge source="ARE" target="JOR">
      <data key="d0">2534985</data>
    </edge>
    <edge source="ARE" target="KOR">
      <data key="d0">84927</data>
    </edge>
    <edge source="ARE" target="LBN">
      <data key="d0">143569</data>
    </edge>
    <edge source="ARE" target="MDG">
      <data key="d0">474217</data>
    </edge>
    <edge source="ARE" target="MRT">
      <data key="d0">53931</data>
    </edge>
    <edge source="ARE" target="MUS">
      <data key="d0">23084</data>
    </edge>
    <edge source="ARE" target="MEX">
      <data key="d0">10106</data>
    </edge>
    <edge source="ARE" target="MOZ">
      <data key="d0">552331</data>
    </edge>
    <edge source="ARE" target="OMN">
      <data key="d0">348573</data>
    </edge>
    <edge source="ARE" target="NLD">
      <data key="d0">4139941</data>
    </edge>
    <edge source="ARE" target="PAK">
      <data key="d0">599129</data>
    </edge>
    <edge source="ARE" target="PAN">
      <data key="d0">26956</data>
    </edge>
    <edge source="ARE" target="PER">
      <data key="d0">153764</data>
    </edge>
    <edge source="ARE" target="ROU">
      <data key="d0">83610</data>
    </edge>
    <edge source="ARE" target="RUS">
      <data key="d0">72100</data>
    </edge>
    <edge source="ARE" target="SAU">
      <data key="d0">1442519</data>
    </edge>
    <edge source="ARE" target="SEN">
      <data key="d0">13057</data>
    </edge>
    <edge source="ARE" target="IND">
      <data key="d0">2214534</data>
    </edge>
    <edge source="ARE" target="SGP">
      <data key="d0">407966</data>
    </edge>
    <edge source="ARE" target="VNM">
      <data key="d0">29760</data>
    </edge>
    <edge source="ARE" target="ZAF">
      <data key="d0">438031</data>
    </edge>
    <edge source="ARE" target="ESP">
      <data key="d0">104540</data>
    </edge>
    <edge source="ARE" target="SWE">
      <data key="d0">57999</data>
    </edge>
    <edge source="ARE" target="TUN">
      <data key="d0">68717</data>
    </edge>
    <edge source="ARE" target="TUR">
      <data key="d0">3143194</data>
    </edge>
    <edge source="ARE" target="UGA">
      <data key="d0">183312</data>
    </edge>
    <edge source="ARE" target="EGY">
      <data key="d0">1738131</data>
    </edge>
    <edge source="ARE" target="GBR">
      <data key="d0">442515</data>
    </edge>
    <edge source="ARE" target="TZA">
      <data key="d0">6897855</data>
    </edge>
    <edge source="ARE" target="USA">
      <data key="d0">167312</data>
    </edge>
    <edge source="TUN" target="DZA">
      <data key="d0">267605</data>
    </edge>
    <edge source="TUN" target="CMR">
      <data key="d0">35944</data>
    </edge>
    <edge source="TUN" target="BEN">
      <data key="d0">13455</data>
    </edge>
    <edge source="TUN" target="FRA">
      <data key="d0">2657692</data>
    </edge>
    <edge source="TUN" target="GHA">
      <data key="d0">53388</data>
    </edge>
    <edge source="TUN" target="HUN">
      <data key="d0">10460</data>
    </edge>
    <edge source="TUN" target="ITA">
      <data key="d0">1730725</data>
    </edge>
    <edge source="TUN" target="CIV">
      <data key="d0">25342</data>
    </edge>
    <edge source="TUN" target="MYS">
      <data key="d0">12301</data>
    </edge>
    <edge source="TUN" target="MAR">
      <data key="d0">1279067</data>
    </edge>
    <edge source="TUN" target="NER">
      <data key="d0">213015</data>
    </edge>
    <edge source="TUN" target="SAU">
      <data key="d0">14080</data>
    </edge>
    <edge source="TUN" target="SEN">
      <data key="d0">83618</data>
    </edge>
    <edge source="TUN" target="EGY">
      <data key="d0">1408546</data>
    </edge>
    <edge source="TUN" target="GBR">
      <data key="d0">35604</data>
    </edge>
    <edge source="EGY" target="DZA">
      <data key="d0">22551</data>
    </edge>
    <edge source="EGY" target="AUS">
      <data key="d0">12751</data>
    </edge>
    <edge source="EGY" target="BEL">
      <data key="d0">45893</data>
    </edge>
    <edge source="EGY" target="CMR">
      <data key="d0">962157</data>
    </edge>
    <edge source="EGY" target="CHL">
      <data key="d0">13662</data>
    </edge>
    <edge source="EGY" target="PSE">
      <data key="d0">49114</data>
    </edge>
    <edge source="EGY" target="GHA">
      <data key="d0">147930</data>
    </edge>
    <edge source="EGY" target="GRC">
      <data key="d0">296174</data>
    </edge>
    <edge source="EGY" target="ITA">
      <data key="d0">3291820</data>
    </edge>
    <edge source="EGY" target="CIV">
      <data key="d0">147054</data>
    </edge>
    <edge source="EGY" target="JOR">
      <data key="d0">459194</data>
    </edge>
    <edge source="EGY" target="KOR">
      <data key="d0">58786</data>
    </edge>
    <edge source="EGY" target="LBN">
      <data key="d0">34398</data>
    </edge>
    <edge source="EGY" target="MDG">
      <data key="d0">109362</data>
    </edge>
    <edge source="EGY" target="MAR">
      <data key="d0">341117</data>
    </edge>
    <edge source="EGY" target="OMN">
      <data key="d0">126455</data>
    </edge>
    <edge source="EGY" target="SAU">
      <data key="d0">2520874</data>
    </edge>
    <edge source="EGY" target="SEN">
      <data key="d0">99200</data>
    </edge>
    <edge source="EGY" target="ESP">
      <data key="d0">109072</data>
    </edge>
    <edge source="EGY" target="ARE">
      <data key="d0">835376</data>
    </edge>
    <edge source="EGY" target="TUR">
      <data key="d0">399995</data>
    </edge>
    <edge source="EGY" target="UGA">
      <data key="d0">151188</data>
    </edge>
    <edge source="EGY" target="TZA">
      <data key="d0">25983</data>
    </edge>
    <edge source="USA" target="ALB">
      <data key="d0">51511</data>
    </edge>
    <edge source="USA" target="DZA">
      <data key="d0">168377</data>
    </edge>
    <edge source="USA" target="AZE">
      <data key="d0">111344</data>
    </edge>
    <edge source="USA" target="ARG">
      <data key="d0">29563493</data>
    </edge>
    <edge source="USA" target="AUS">
      <data key="d0">88416262</data>
    </edge>
    <edge source="USA" target="AUT">
      <data key="d0">11937378</data>
    </edge>
    <edge source="USA" target="BEL">
      <data key="d0">167246441</data>
    </edge>
    <edge source="USA" target="BOL">
      <data key="d0">728336</data>
    </edge>
    <edge source="USA" target="BRA">
      <data key="d0">53870867</data>
    </edge>
    <edge source="USA" target="BGR">
      <data key="d0">636786</data>
    </edge>
    <edge source="USA" target="BDI">
      <data key="d0">85554</data>
    </edge>
    <edge source="USA" target="KHM">
      <data key="d0">55039</data>
    </edge>
    <edge source="USA" target="CMR">
      <data key="d0">1384035</data>
    </edge>
    <edge source="USA" target="CAN">
      <data key="d0">2520005675</data>
    </edge>
    <edge source="USA" target="CAF">
      <data key="d0">63147</data>
    </edge>
    <edge source="USA" target="LKA">
      <data key="d0">404234</data>
    </edge>
    <edge source="USA" target="CHL">
      <data key="d0">25434970</data>
    </edge>
    <edge source="USA" target="CHN">
      <data key="d0">10746732</data>
    </edge>
    <edge source="USA" target="COL">
      <data key="d0">24123273</data>
    </edge>
    <edge source="USA" target="CRI">
      <data key="d0">14555883</data>
    </edge>
    <edge source="USA" target="HRV">
      <data key="d0">685301</data>
    </edge>
    <edge source="USA" target="CZE">
      <data key="d0">5632496</data>
    </edge>
    <edge source="USA" target="BEN">
      <data key="d0">604335</data>
    </edge>
    <edge source="USA" target="DNK">
      <data key="d0">2630913</data>
    </edge>
    <edge source="USA" target="ECU">
      <data key="d0">11192589</data>
    </edge>
    <edge source="USA" target="SLV">
      <data key="d0">6713260</data>
    </edge>
    <edge source="USA" target="ETH">
      <data key="d0">5735786</data>
    </edge>
    <edge source="USA" target="EST">
      <data key="d0">30815</data>
    </edge>
    <edge source="USA" target="FIN">
      <data key="d0">11835296</data>
    </edge>
    <edge source="USA" target="FRA">
      <data key="d0">66813565</data>
    </edge>
    <edge source="USA" target="GEO">
      <data key="d0">90401</data>
    </edge>
    <edge source="USA" target="GMB">
      <data key="d0">15379</data>
    </edge>
    <edge source="USA" target="DEU">
      <data key="d0">143835709</data>
    </edge>
    <edge source="USA" target="GHA">
      <data key="d0">1982378</data>
    </edge>
    <edge source="USA" target="GRC">
      <data key="d0">1837911</data>
    </edge>
    <edge source="USA" target="GTM">
      <data key="d0">21073567</data>
    </edge>
    <edge source="USA" target="HND">
      <data key="d0">16791674</data>
    </edge>
    <edge source="USA" target="HKG">
      <data key="d0">18889077</data>
    </edge>
    <edge source="USA" target="HUN">
      <data key="d0">19046176</data>
    </edge>
    <edge source="USA" target="IDN">
      <data key="d0">5202028</data>
    </edge>
    <edge source="USA" target="IRL">
      <data key="d0">7897411</data>
    </edge>
    <edge source="USA" target="ISR">
      <data key="d0">14976398</data>
    </edge>
    <edge source="USA" target="ITA">
      <data key="d0">24634592</data>
    </edge>
    <edge source="USA" target="CIV">
      <data key="d0">339215</data>
    </edge>
    <edge source="USA" target="JAM">
      <data key="d0">9504112</data>
    </edge>
    <edge source="USA" target="JPN">
      <data key="d0">242934193</data>
    </edge>
    <edge source="USA" target="KAZ">
      <data key="d0">351002</data>
    </edge>
    <edge source="USA" target="JOR">
      <data key="d0">463260</data>
    </edge>
    <edge source="USA" target="KOR">
      <data key="d0">36605277</data>
    </edge>
    <edge source="USA" target="KGZ">
      <data key="d0">16056</data>
    </edge>
    <edge source="USA" target="LBN">
      <data key="d0">3260184</data>
    </edge>
    <edge source="USA" target="LVA">
      <data key="d0">151584</data>
    </edge>
    <edge source="USA" target="LTU">
      <data key="d0">15103</data>
    </edge>
    <edge source="USA" target="MDG">
      <data key="d0">415477</data>
    </edge>
    <edge source="USA" target="MWI">
      <data key="d0">12536</data>
    </edge>
    <edge source="USA" target="MYS">
      <data key="d0">10768150</data>
    </edge>
    <edge source="USA" target="MRT">
      <data key="d0">154699</data>
    </edge>
    <edge source="USA" target="MUS">
      <data key="d0">208529</data>
    </edge>
    <edge source="USA" target="MEX">
      <data key="d0">1184101981</data>
    </edge>
    <edge source="USA" target="MDA">
      <data key="d0">114318</data>
    </edge>
    <edge source="USA" target="MAR">
      <data key="d0">504703</data>
    </edge>
    <edge source="USA" target="MOZ">
      <data key="d0">499257</data>
    </edge>
    <edge source="USA" target="OMN">
      <data key="d0">453672</data>
    </edge>
    <edge source="USA" target="NAM">
      <data key="d0">141398</data>
    </edge>
    <edge source="USA" target="NLD">
      <data key="d0">59563032</data>
    </edge>
    <edge source="USA" target="NZL">
      <data key="d0">12939496</data>
    </edge>
    <edge source="USA" target="NIC">
      <data key="d0">5660393</data>
    </edge>
    <edge source="USA" target="NER">
      <data key="d0">47507</data>
    </edge>
    <edge source="USA" target="NOR">
      <data key="d0">4651909</data>
    </edge>
    <edge source="USA" target="PAK">
      <data key="d0">223028</data>
    </edge>
    <edge source="USA" target="PAN">
      <data key="d0">8421923</data>
    </edge>
    <edge source="USA" target="PRY">
      <data key="d0">671552</data>
    </edge>
    <edge source="USA" target="PER">
      <data key="d0">9116273</data>
    </edge>
    <edge source="USA" target="PHL">
      <data key="d0">19505456</data>
    </edge>
    <edge source="USA" target="POL">
      <data key="d0">1937351</data>
    </edge>
    <edge source="USA" target="PRT">
      <data key="d0">2053178</data>
    </edge>
    <edge source="USA" target="ROU">
      <data key="d0">198792</data>
    </edge>
    <edge source="USA" target="RUS">
      <data key="d0">3725619</data>
    </edge>
    <edge source="USA" target="SAU">
      <data key="d0">29570708</data>
    </edge>
    <edge source="USA" target="SEN">
      <data key="d0">1027844</data>
    </edge>
    <edge source="USA" target="IND">
      <data key="d0">4984547</data>
    </edge>
    <edge source="USA" target="SGP">
      <data key="d0">38395518</data>
    </edge>
    <edge source="USA" target="SVK">
      <data key="d0">59614</data>
    </edge>
    <edge source="USA" target="VNM">
      <data key="d0">237304</data>
    </edge>
    <edge source="USA" target="SVN">
      <data key="d0">460442</data>
    </edge>
    <edge source="USA" target="ZAF">
      <data key="d0">13015986</data>
    </edge>
    <edge source="USA" target="ZWE">
      <data key="d0">186483</data>
    </edge>
    <edge source="USA" target="ESP">
      <data key="d0">16559244</data>
    </edge>
    <edge source="USA" target="SWE">
      <data key="d0">10837783</data>
    </edge>
    <edge source="USA" target="CHE">
      <data key="d0">10796431</data>
    </edge>
    <edge source="USA" target="THA">
      <data key="d0">7331984</data>
    </edge>
    <edge source="USA" target="TGO">
      <data key="d0">256989</data>
    </edge>
    <edge source="USA" target="ARE">
      <data key="d0">9352015</data>
    </edge>
    <edge source="USA" target="TUN">
      <data key="d0">391575</data>
    </edge>
    <edge source="USA" target="TUR">
      <data key="d0">2253107</data>
    </edge>
    <edge source="USA" target="UGA">
      <data key="d0">532163</data>
    </edge>
    <edge source="USA" target="UKR">
      <data key="d0">644470</data>
    </edge>
    <edge source="USA" target="MKD">
      <data key="d0">71122</data>
    </edge>
    <edge source="USA" target="EGY">
      <data key="d0">3204385</data>
    </edge>
    <edge source="USA" target="GBR">
      <data key="d0">130535259</data>
    </edge>
    <edge source="USA" target="TZA">
      <data key="d0">318984</data>
    </edge>
    <edge source="USA" target="BFA">
      <data key="d0">40239</data>
    </edge>
    <edge source="USA" target="URY">
      <data key="d0">2379545</data>
    </edge>
    <edge source="URY" target="ARG">
      <data key="d0">5821646</data>
    </edge>
    <edge source="URY" target="BOL">
      <data key="d0">19821</data>
    </edge>
    <edge source="URY" target="BRA">
      <data key="d0">29649981</data>
    </edge>
    <edge source="URY" target="CHL">
      <data key="d0">1114745</data>
    </edge>
    <edge source="URY" target="DEU">
      <data key="d0">54484</data>
    </edge>
    <edge source="URY" target="ITA">
      <data key="d0">16013</data>
    </edge>
    <edge source="URY" target="MEX">
      <data key="d0">21044</data>
    </edge>
    <edge source="URY" target="PRY">
      <data key="d0">210338</data>
    </edge>
    <edge source="URY" target="USA">
      <data key="d0">3396974</data>
    </edge>
    <edge source="AUT" target="ALB">
      <data key="d0">12245</data>
    </edge>
    <edge source="AUT" target="DZA">
      <data key="d0">69387</data>
    </edge>
    <edge source="AUT" target="ARG">
      <data key="d0">253863</data>
    </edge>
    <edge source="AUT" target="AUS">
      <data key="d0">498960</data>
    </edge>
    <edge source="AUT" target="BEL">
      <data key="d0">1080555</data>
    </edge>
    <edge source="AUT" target="BRA">
      <data key="d0">526661</data>
    </edge>
    <edge source="AUT" target="BGR">
      <data key="d0">1899486</data>
    </edge>
    <edge source="AUT" target="BLR">
      <data key="d0">486715</data>
    </edge>
    <edge source="AUT" target="CAN">
      <data key="d0">1123579</data>
    </edge>
    <edge source="AUT" target="LKA">
      <data key="d0">10907</data>
    </edge>
    <edge source="AUT" target="CHL">
      <data key="d0">616925</data>
    </edge>
    <edge source="AUT" target="CHN">
      <data key="d0">1059478</data>
    </edge>
    <edge source="AUT" target="COL">
      <data key="d0">20073</data>
    </edge>
    <edge source="AUT" target="CRI">
      <data key="d0">14520</data>
    </edge>
    <edge source="AUT" target="HRV">
      <data key="d0">2002195</data>
    </edge>
    <edge source="AUT" target="CZE">
      <data key="d0">9848849</data>
    </edge>
    <edge source="AUT" target="DNK">
      <data key="d0">1202401</data>
    </edge>
    <edge source="AUT" target="SLV">
      <data key="d0">22415</data>
    </edge>
    <edge source="AUT" target="EST">
      <data key="d0">33188</data>
    </edge>
    <edge source="AUT" target="FIN">
      <data key="d0">1149809</data>
    </edge>
    <edge source="AUT" target="FRA">
      <data key="d0">7855553</data>
    </edge>
    <edge source="AUT" target="PSE">
      <data key="d0">10237</data>
    </edge>
    <edge source="AUT" target="DEU">
      <data key="d0">81670000</data>
    </edge>
    <edge source="AUT" target="GHA">
      <data key="d0">44229</data>
    </edge>
    <edge source="AUT" target="GRC">
      <data key="d0">573298</data>
    </edge>
    <edge source="AUT" target="GTM">
      <data key="d0">22750</data>
    </edge>
    <edge source="AUT" target="HKG">
      <data key="d0">319971</data>
    </edge>
    <edge source="AUT" target="HUN">
      <data key="d0">16726155</data>
    </edge>
    <edge source="AUT" target="IDN">
      <data key="d0">150886</data>
    </edge>
    <edge source="AUT" target="IRL">
      <data key="d0">307526</data>
    </edge>
    <edge source="AUT" target="ISR">
      <data key="d0">511204</data>
    </edge>
    <edge source="AUT" target="ITA">
      <data key="d0">6255564</data>
    </edge>
    <edge source="AUT" target="CIV">
      <data key="d0">21546</data>
    </edge>
    <edge source="AUT" target="JPN">
      <data key="d0">1323043</data>
    </edge>
    <edge source="AUT" target="KAZ">
      <data key="d0">340245</data>
    </edge>
    <edge source="AUT" target="JOR">
      <data key="d0">31047</data>
    </edge>
    <edge source="AUT" target="KOR">
      <data key="d0">764130</data>
    </edge>
    <edge source="AUT" target="LBN">
      <data key="d0">15791</data>
    </edge>
    <edge source="AUT" target="LVA">
      <data key="d0">45634</data>
    </edge>
    <edge source="AUT" target="LTU">
      <data key="d0">68317</data>
    </edge>
    <edge source="AUT" target="MYS">
      <data key="d0">148744</data>
    </edge>
    <edge source="AUT" target="MEX">
      <data key="d0">90264</data>
    </edge>
    <edge source="AUT" target="MDA">
      <data key="d0">34660</data>
    </edge>
    <edge source="AUT" target="MAR">
      <data key="d0">209032</data>
    </edge>
    <edge source="AUT" target="OMN">
      <data key="d0">48912</data>
    </edge>
    <edge source="AUT" target="NLD">
      <data key="d0">1585269</data>
    </edge>
    <edge source="AUT" target="NZL">
      <data key="d0">80963</data>
    </edge>
    <edge source="AUT" target="NOR">
      <data key="d0">1681421</data>
    </edge>
    <edge source="AUT" target="PAK">
      <data key="d0">24690</data>
    </edge>
    <edge source="AUT" target="PER">
      <data key="d0">38675</data>
    </edge>
    <edge source="AUT" target="PHL">
      <data key="d0">49581</data>
    </edge>
    <edge source="AUT" target="POL">
      <data key="d0">3494190</data>
    </edge>
    <edge source="AUT" target="PRT">
      <data key="d0">2230230</data>
    </edge>
    <edge source="AUT" target="ROU">
      <data key="d0">3559562</data>
    </edge>
    <edge source="AUT" target="RUS">
      <data key="d0">2967462</data>
    </edge>
    <edge source="AUT" target="SAU">
      <data key="d0">274605</data>
    </edge>
    <edge source="AUT" target="IND">
      <data key="d0">213247</data>
    </edge>
    <edge source="AUT" target="SGP">
      <data key="d0">478619</data>
    </edge>
    <edge source="AUT" target="SVK">
      <data key="d0">6180355</data>
    </edge>
    <edge source="AUT" target="VNM">
      <data key="d0">26765</data>
    </edge>
    <edge source="AUT" target="SVN">
      <data key="d0">3887830</data>
    </edge>
    <edge source="AUT" target="ZAF">
      <data key="d0">804411</data>
    </edge>
    <edge source="AUT" target="ESP">
      <data key="d0">1980315</data>
    </edge>
    <edge source="AUT" target="SWE">
      <data key="d0">3153409</data>
    </edge>
    <edge source="AUT" target="CHE">
      <data key="d0">8292084</data>
    </edge>
    <edge source="AUT" target="THA">
      <data key="d0">727262</data>
    </edge>
    <edge source="AUT" target="ARE">
      <data key="d0">168818</data>
    </edge>
    <edge source="AUT" target="TUN">
      <data key="d0">83840</data>
    </edge>
    <edge source="AUT" target="TUR">
      <data key="d0">570488</data>
    </edge>
    <edge source="AUT" target="UKR">
      <data key="d0">627898</data>
    </edge>
    <edge source="AUT" target="MKD">
      <data key="d0">197791</data>
    </edge>
    <edge source="AUT" target="EGY">
      <data key="d0">370021</data>
    </edge>
    <edge source="AUT" target="GBR">
      <data key="d0">5753526</data>
    </edge>
    <edge source="AUT" target="USA">
      <data key="d0">6942143</data>
    </edge>
    <edge source="AUT" target="SRB">
      <data key="d0">518096</data>
    </edge>
    <edge source="LKA" target="ARG">
      <data key="d0">186872</data>
    </edge>
    <edge source="LKA" target="AUS">
      <data key="d0">3895602</data>
    </edge>
    <edge source="LKA" target="AUT">
      <data key="d0">193978</data>
    </edge>
    <edge source="LKA" target="BEL">
      <data key="d0">17479664</data>
    </edge>
    <edge source="LKA" target="BRA">
      <data key="d0">589771</data>
    </edge>
    <edge source="LKA" target="BGR">
      <data key="d0">17969</data>
    </edge>
    <edge source="LKA" target="CAN">
      <data key="d0">3100083</data>
    </edge>
    <edge source="LKA" target="CHL">
      <data key="d0">318486</data>
    </edge>
    <edge source="LKA" target="CHN">
      <data key="d0">135214</data>
    </edge>
    <edge source="LKA" target="HRV">
      <data key="d0">785814</data>
    </edge>
    <edge source="LKA" target="CZE">
      <data key="d0">394618</data>
    </edge>
    <edge source="LKA" target="DNK">
      <data key="d0">2647563</data>
    </edge>
    <edge source="LKA" target="EST">
      <data key="d0">151050</data>
    </edge>
    <edge source="LKA" target="FIN">
      <data key="d0">408014</data>
    </edge>
    <edge source="LKA" target="FRA">
      <data key="d0">7103830</data>
    </edge>
    <edge source="LKA" target="DEU">
      <data key="d0">10926639</data>
    </edge>
    <edge source="LKA" target="GRC">
      <data key="d0">305710</data>
    </edge>
    <edge source="LKA" target="GTM">
      <data key="d0">15930</data>
    </edge>
    <edge source="LKA" target="HKG">
      <data key="d0">296945</data>
    </edge>
    <edge source="LKA" target="HUN">
      <data key="d0">253228</data>
    </edge>
    <edge source="LKA" target="IDN">
      <data key="d0">111428</data>
    </edge>
    <edge source="LKA" target="IRL">
      <data key="d0">92584</data>
    </edge>
    <edge source="LKA" target="ISR">
      <data key="d0">299738</data>
    </edge>
    <edge source="LKA" target="ITA">
      <data key="d0">8817179</data>
    </edge>
    <edge source="LKA" target="CIV">
      <data key="d0">11780</data>
    </edge>
    <edge source="LKA" target="JPN">
      <data key="d0">5269724</data>
    </edge>
    <edge source="LKA" target="KOR">
      <data key="d0">180190</data>
    </edge>
    <edge source="LKA" target="LVA">
      <data key="d0">36925</data>
    </edge>
    <edge source="LKA" target="MWI">
      <data key="d0">11814</data>
    </edge>
    <edge source="LKA" target="MYS">
      <data key="d0">810596</data>
    </edge>
    <edge source="LKA" target="MRT">
      <data key="d0">25444</data>
    </edge>
    <edge source="LKA" target="MUS">
      <data key="d0">15036</data>
    </edge>
    <edge source="LKA" target="MEX">
      <data key="d0">1021647</data>
    </edge>
    <edge source="LKA" target="MAR">
      <data key="d0">63799</data>
    </edge>
    <edge source="LKA" target="NLD">
      <data key="d0">4085596</data>
    </edge>
    <edge source="LKA" target="NZL">
      <data key="d0">348400</data>
    </edge>
    <edge source="LKA" target="NOR">
      <data key="d0">217373</data>
    </edge>
    <edge source="LKA" target="PAK">
      <data key="d0">29675</data>
    </edge>
    <edge source="LKA" target="PER">
      <data key="d0">16444</data>
    </edge>
    <edge source="LKA" target="PHL">
      <data key="d0">12953</data>
    </edge>
    <edge source="LKA" target="POL">
      <data key="d0">751948</data>
    </edge>
    <edge source="LKA" target="PRT">
      <data key="d0">103845</data>
    </edge>
    <edge source="LKA" target="ROU">
      <data key="d0">33830</data>
    </edge>
    <edge source="LKA" target="RUS">
      <data key="d0">232414</data>
    </edge>
    <edge source="LKA" target="SAU">
      <data key="d0">325565</data>
    </edge>
    <edge source="LKA" target="IND">
      <data key="d0">292277</data>
    </edge>
    <edge source="LKA" target="SGP">
      <data key="d0">1315111</data>
    </edge>
    <edge source="LKA" target="ZAF">
      <data key="d0">1643344</data>
    </edge>
    <edge source="LKA" target="ESP">
      <data key="d0">1484222</data>
    </edge>
    <edge source="LKA" target="SWE">
      <data key="d0">3803076</data>
    </edge>
    <edge source="LKA" target="CHE">
      <data key="d0">126941</data>
    </edge>
    <edge source="LKA" target="THA">
      <data key="d0">338196</data>
    </edge>
    <edge source="LKA" target="ARE">
      <data key="d0">725944</data>
    </edge>
    <edge source="LKA" target="TUR">
      <data key="d0">604240</data>
    </edge>
    <edge source="LKA" target="UGA">
      <data key="d0">10421</data>
    </edge>
    <edge source="LKA" target="EGY">
      <data key="d0">124196</data>
    </edge>
    <edge source="LKA" target="GBR">
      <data key="d0">5365934</data>
    </edge>
    <edge source="LKA" target="TZA">
      <data key="d0">28547</data>
    </edge>
    <edge source="LKA" target="USA">
      <data key="d0">38734420</data>
    </edge>
    <edge source="LKA" target="URY">
      <data key="d0">30431</data>
    </edge>
    <edge source="SLV" target="CRI">
      <data key="d0">152731</data>
    </edge>
    <edge source="SLV" target="GTM">
      <data key="d0">42801</data>
    </edge>
    <edge source="SLV" target="HND">
      <data key="d0">136170</data>
    </edge>
    <edge source="SLV" target="NIC">
      <data key="d0">66021</data>
    </edge>
    <edge source="SLV" target="PAN">
      <data key="d0">44662</data>
    </edge>
    <edge source="SLV" target="USA">
      <data key="d0">44434</data>
    </edge>
    <edge source="HKG" target="DZA">
      <data key="d0">82139</data>
    </edge>
    <edge source="HKG" target="ARG">
      <data key="d0">714461</data>
    </edge>
    <edge source="HKG" target="AUS">
      <data key="d0">2890210</data>
    </edge>
    <edge source="HKG" target="AUT">
      <data key="d0">80690</data>
    </edge>
    <edge source="HKG" target="BEL">
      <data key="d0">1549499</data>
    </edge>
    <edge source="HKG" target="BOL">
      <data key="d0">101607</data>
    </edge>
    <edge source="HKG" target="BRA">
      <data key="d0">480956</data>
    </edge>
    <edge source="HKG" target="BGR">
      <data key="d0">44325</data>
    </edge>
    <edge source="HKG" target="BDI">
      <data key="d0">17327</data>
    </edge>
    <edge source="HKG" target="KHM">
      <data key="d0">222164</data>
    </edge>
    <edge source="HKG" target="CMR">
      <data key="d0">87903</data>
    </edge>
    <edge source="HKG" target="CAN">
      <data key="d0">2566400</data>
    </edge>
    <edge source="HKG" target="LKA">
      <data key="d0">936609</data>
    </edge>
    <edge source="HKG" target="CHL">
      <data key="d0">594857</data>
    </edge>
    <edge source="HKG" target="CHN">
      <data key="d0">174155580</data>
    </edge>
    <edge source="HKG" target="COL">
      <data key="d0">1520110</data>
    </edge>
    <edge source="HKG" target="CRI">
      <data key="d0">243691</data>
    </edge>
    <edge source="HKG" target="DNK">
      <data key="d0">266443</data>
    </edge>
    <edge source="HKG" target="ECU">
      <data key="d0">199540</data>
    </edge>
    <edge source="HKG" target="SLV">
      <data key="d0">258198</data>
    </edge>
    <edge source="HKG" target="FIN">
      <data key="d0">299502</data>
    </edge>
    <edge source="HKG" target="FRA">
      <data key="d0">5206066</data>
    </edge>
    <edge source="HKG" target="DEU">
      <data key="d0">3459787</data>
    </edge>
    <edge source="HKG" target="GHA">
      <data key="d0">53820</data>
    </edge>
    <edge source="HKG" target="GRC">
      <data key="d0">1042097</data>
    </edge>
    <edge source="HKG" target="GTM">
      <data key="d0">196912</data>
    </edge>
    <edge source="HKG" target="HND">
      <data key="d0">445781</data>
    </edge>
    <edge source="HKG" target="HUN">
      <data key="d0">213558</data>
    </edge>
    <edge source="HKG" target="IDN">
      <data key="d0">1521046</data>
    </edge>
    <edge source="HKG" target="IRL">
      <data key="d0">113048</data>
    </edge>
    <edge source="HKG" target="ISR">
      <data key="d0">220411</data>
    </edge>
    <edge source="HKG" target="ITA">
      <data key="d0">3282201</data>
    </edge>
    <edge source="HKG" target="CIV">
      <data key="d0">589393</data>
    </edge>
    <edge source="HKG" target="JAM">
      <data key="d0">46223</data>
    </edge>
    <edge source="HKG" target="JPN">
      <data key="d0">8296181</data>
    </edge>
    <edge source="HKG" target="KOR">
      <data key="d0">1768028</data>
    </edge>
    <edge source="HKG" target="LBN">
      <data key="d0">26350</data>
    </edge>
    <edge source="HKG" target="MDG">
      <data key="d0">18451</data>
    </edge>
    <edge source="HKG" target="MWI">
      <data key="d0">46976</data>
    </edge>
    <edge source="HKG" target="MYS">
      <data key="d0">3120371</data>
    </edge>
    <edge source="HKG" target="MUS">
      <data key="d0">188426</data>
    </edge>
    <edge source="HKG" target="MEX">
      <data key="d0">928540</data>
    </edge>
    <edge source="HKG" target="MAR">
      <data key="d0">493765</data>
    </edge>
    <edge source="HKG" target="NLD">
      <data key="d0">3775397</data>
    </edge>
    <edge source="HKG" target="NZL">
      <data key="d0">364663</data>
    </edge>
    <edge source="HKG" target="NOR">
      <data key="d0">116218</data>
    </edge>
    <edge source="HKG" target="PAK">
      <data key="d0">401402</data>
    </edge>
    <edge source="HKG" target="PAN">
      <data key="d0">316332</data>
    </edge>
    <edge source="HKG" target="PRY">
      <data key="d0">468643</data>
    </edge>
    <edge source="HKG" target="PER">
      <data key="d0">350106</data>
    </edge>
    <edge source="HKG" target="PHL">
      <data key="d0">2445582</data>
    </edge>
    <edge source="HKG" target="POL">
      <data key="d0">130332</data>
    </edge>
    <edge source="HKG" target="PRT">
      <data key="d0">3793998</data>
    </edge>
    <edge source="HKG" target="RUS">
      <data key="d0">121401</data>
    </edge>
    <edge source="HKG" target="SAU">
      <data key="d0">248903</data>
    </edge>
    <edge source="HKG" target="IND">
      <data key="d0">1266061</data>
    </edge>
    <edge source="HKG" target="SGP">
      <data key="d0">8213958</data>
    </edge>
    <edge source="HKG" target="SVK">
      <data key="d0">67170</data>
    </edge>
    <edge source="HKG" target="VNM">
      <data key="d0">815632</data>
    </edge>
    <edge source="HKG" target="ZAF">
      <data key="d0">588543</data>
    </edge>
    <edge source="HKG" target="ZWE">
      <data key="d0">20587</data>
    </edge>
    <edge source="HKG" target="ESP">
      <data key="d0">1099091</data>
    </edge>
    <edge source="HKG" target="SWE">
      <data key="d0">306830</data>
    </edge>
    <edge source="HKG" target="CHE">
      <data key="d0">352816</data>
    </edge>
    <edge source="HKG" target="THA">
      <data key="d0">2377260</data>
    </edge>
    <edge source="HKG" target="ARE">
      <data key="d0">325566</data>
    </edge>
    <edge source="HKG" target="TUN">
      <data key="d0">27208</data>
    </edge>
    <edge source="HKG" target="TUR">
      <data key="d0">2513152</data>
    </edge>
    <edge source="HKG" target="UKR">
      <data key="d0">15962</data>
    </edge>
    <edge source="HKG" target="EGY">
      <data key="d0">141693</data>
    </edge>
    <edge source="HKG" target="GBR">
      <data key="d0">4638512</data>
    </edge>
    <edge source="HKG" target="TZA">
      <data key="d0">31439</data>
    </edge>
    <edge source="HKG" target="USA">
      <data key="d0">33355482</data>
    </edge>
    <edge source="HKG" target="URY">
      <data key="d0">591136</data>
    </edge>
    <edge source="HUN" target="DZA">
      <data key="d0">550000</data>
    </edge>
    <edge source="HUN" target="AZE">
      <data key="d0">401000</data>
    </edge>
    <edge source="HUN" target="ARG">
      <data key="d0">39000</data>
    </edge>
    <edge source="HUN" target="AUS">
      <data key="d0">1815000</data>
    </edge>
    <edge source="HUN" target="AUT">
      <data key="d0">13845000</data>
    </edge>
    <edge source="HUN" target="BEL">
      <data key="d0">1740000</data>
    </edge>
    <edge source="HUN" target="BRA">
      <data key="d0">226000</data>
    </edge>
    <edge source="HUN" target="BGR">
      <data key="d0">809000</data>
    </edge>
    <edge source="HUN" target="BLR">
      <data key="d0">1486000</data>
    </edge>
    <edge source="HUN" target="CMR">
      <data key="d0">105000</data>
    </edge>
    <edge source="HUN" target="CAN">
      <data key="d0">1746000</data>
    </edge>
    <edge source="HUN" target="LKA">
      <data key="d0">20000</data>
    </edge>
    <edge source="HUN" target="CHL">
      <data key="d0">70000</data>
    </edge>
    <edge source="HUN" target="CHN">
      <data key="d0">69000</data>
    </edge>
    <edge source="HUN" target="HRV">
      <data key="d0">541000</data>
    </edge>
    <edge source="HUN" target="CZE">
      <data key="d0">1195000</data>
    </edge>
    <edge source="HUN" target="DNK">
      <data key="d0">1777000</data>
    </edge>
    <edge source="HUN" target="ETH">
      <data key="d0">29000</data>
    </edge>
    <edge source="HUN" target="EST">
      <data key="d0">373000</data>
    </edge>
    <edge source="HUN" target="FIN">
      <data key="d0">3407000</data>
    </edge>
    <edge source="HUN" target="FRA">
      <data key="d0">28790000</data>
    </edge>
    <edge source="HUN" target="GEO">
      <data key="d0">90000</data>
    </edge>
    <edge source="HUN" target="DEU">
      <data key="d0">104694000</data>
    </edge>
    <edge source="HUN" target="GHA">
      <data key="d0">31000</data>
    </edge>
    <edge source="HUN" target="GRC">
      <data key="d0">1189000</data>
    </edge>
    <edge source="HUN" target="IRL">
      <data key="d0">1257000</data>
    </edge>
    <edge source="HUN" target="ISR">
      <data key="d0">530000</data>
    </edge>
    <edge source="HUN" target="ITA">
      <data key="d0">16235000</data>
    </edge>
    <edge source="HUN" target="JPN">
      <data key="d0">249000</data>
    </edge>
    <edge source="HUN" target="KAZ">
      <data key="d0">206000</data>
    </edge>
    <edge source="HUN" target="LVA">
      <data key="d0">328000</data>
    </edge>
    <edge source="HUN" target="LTU">
      <data key="d0">435000</data>
    </edge>
    <edge source="HUN" target="MEX">
      <data key="d0">97000</data>
    </edge>
    <edge source="HUN" target="MDA">
      <data key="d0">52000</data>
    </edge>
    <edge source="HUN" target="MAR">
      <data key="d0">77000</data>
    </edge>
    <edge source="HUN" target="OMN">
      <data key="d0">46000</data>
    </edge>
    <edge source="HUN" target="NLD">
      <data key="d0">3178000</data>
    </edge>
    <edge source="HUN" target="NZL">
      <data key="d0">176000</data>
    </edge>
    <edge source="HUN" target="NOR">
      <data key="d0">1058000</data>
    </edge>
    <edge source="HUN" target="PAK">
      <data key="d0">15000</data>
    </edge>
    <edge source="HUN" target="PER">
      <data key="d0">23000</data>
    </edge>
    <edge source="HUN" target="PHL">
      <data key="d0">189000</data>
    </edge>
    <edge source="HUN" target="POL">
      <data key="d0">7564000</data>
    </edge>
    <edge source="HUN" target="PRT">
      <data key="d0">185000</data>
    </edge>
    <edge source="HUN" target="ROU">
      <data key="d0">5177000</data>
    </edge>
    <edge source="HUN" target="RUS">
      <data key="d0">956000</data>
    </edge>
    <edge source="HUN" target="SAU">
      <data key="d0">254000</data>
    </edge>
    <edge source="HUN" target="SEN">
      <data key="d0">28000</data>
    </edge>
    <edge source="HUN" target="IND">
      <data key="d0">80000</data>
    </edge>
    <edge source="HUN" target="SGP">
      <data key="d0">174000</data>
    </edge>
    <edge source="HUN" target="SVK">
      <data key="d0">3243000</data>
    </edge>
    <edge source="HUN" target="VNM">
      <data key="d0">220000</data>
    </edge>
    <edge source="HUN" target="SVN">
      <data key="d0">483000</data>
    </edge>
    <edge source="HUN" target="ZAF">
      <data key="d0">91000</data>
    </edge>
    <edge source="HUN" target="ESP">
      <data key="d0">12925000</data>
    </edge>
    <edge source="HUN" target="SWE">
      <data key="d0">2499000</data>
    </edge>
    <edge source="HUN" target="CHE">
      <data key="d0">1044000</data>
    </edge>
    <edge source="HUN" target="THA">
      <data key="d0">25000</data>
    </edge>
    <edge source="HUN" target="ARE">
      <data key="d0">511000</data>
    </edge>
    <edge source="HUN" target="TUN">
      <data key="d0">96000</data>
    </edge>
    <edge source="HUN" target="TUR">
      <data key="d0">333000</data>
    </edge>
    <edge source="HUN" target="UKR">
      <data key="d0">3566000</data>
    </edge>
    <edge source="HUN" target="MKD">
      <data key="d0">1204000</data>
    </edge>
    <edge source="HUN" target="EGY">
      <data key="d0">233000</data>
    </edge>
    <edge source="HUN" target="GBR">
      <data key="d0">9250000</data>
    </edge>
    <edge source="HUN" target="USA">
      <data key="d0">10140000</data>
    </edge>
    <edge source="HUN" target="URY">
      <data key="d0">14000</data>
    </edge>
    <edge source="HUN" target="SRB">
      <data key="d0">2030000</data>
    </edge>
    <edge source="IDN" target="DZA">
      <data key="d0">160876</data>
    </edge>
    <edge source="IDN" target="ARG">
      <data key="d0">2251299</data>
    </edge>
    <edge source="IDN" target="AUS">
      <data key="d0">11481675</data>
    </edge>
    <edge source="IDN" target="BEL">
      <data key="d0">14270882</data>
    </edge>
    <edge source="IDN" target="BRA">
      <data key="d0">1754132</data>
    </edge>
    <edge source="IDN" target="BGR">
      <data key="d0">69020</data>
    </edge>
    <edge source="IDN" target="BDI">
      <data key="d0">160181</data>
    </edge>
    <edge source="IDN" target="KHM">
      <data key="d0">132968</data>
    </edge>
    <edge source="IDN" target="CMR">
      <data key="d0">49666</data>
    </edge>
    <edge source="IDN" target="CAN">
      <data key="d0">2288117</data>
    </edge>
    <edge source="IDN" target="LKA">
      <data key="d0">4460218</data>
    </edge>
    <edge source="IDN" target="CHL">
      <data key="d0">402073</data>
    </edge>
    <edge source="IDN" target="CHN">
      <data key="d0">514663</data>
    </edge>
    <edge source="IDN" target="COL">
      <data key="d0">589568</data>
    </edge>
    <edge source="IDN" target="CRI">
      <data key="d0">225689</data>
    </edge>
    <edge source="IDN" target="BEN">
      <data key="d0">58203</data>
    </edge>
    <edge source="IDN" target="DNK">
      <data key="d0">686811</data>
    </edge>
    <edge source="IDN" target="ECU">
      <data key="d0">376623</data>
    </edge>
    <edge source="IDN" target="SLV">
      <data key="d0">193341</data>
    </edge>
    <edge source="IDN" target="ETH">
      <data key="d0">173623</data>
    </edge>
    <edge source="IDN" target="FIN">
      <data key="d0">642233</data>
    </edge>
    <edge source="IDN" target="FRA">
      <data key="d0">4443537</data>
    </edge>
    <edge source="IDN" target="GMB">
      <data key="d0">31792</data>
    </edge>
    <edge source="IDN" target="DEU">
      <data key="d0">24684770</data>
    </edge>
    <edge source="IDN" target="GHA">
      <data key="d0">170378</data>
    </edge>
    <edge source="IDN" target="GRC">
      <data key="d0">890965</data>
    </edge>
    <edge source="IDN" target="GTM">
      <data key="d0">395300</data>
    </edge>
    <edge source="IDN" target="HND">
      <data key="d0">429351</data>
    </edge>
    <edge source="IDN" target="HKG">
      <data key="d0">9096818</data>
    </edge>
    <edge source="IDN" target="HUN">
      <data key="d0">517197</data>
    </edge>
    <edge source="IDN" target="IRL">
      <data key="d0">381698</data>
    </edge>
    <edge source="IDN" target="ITA">
      <data key="d0">13022293</data>
    </edge>
    <edge source="IDN" target="CIV">
      <data key="d0">243075</data>
    </edge>
    <edge source="IDN" target="JAM">
      <data key="d0">1698944</data>
    </edge>
    <edge source="IDN" target="JPN">
      <data key="d0">47783947</data>
    </edge>
    <edge source="IDN" target="JOR">
      <data key="d0">1185055</data>
    </edge>
    <edge source="IDN" target="KOR">
      <data key="d0">10483482</data>
    </edge>
    <edge source="IDN" target="LBN">
      <data key="d0">1653932</data>
    </edge>
    <edge source="IDN" target="LTU">
      <data key="d0">95839</data>
    </edge>
    <edge source="IDN" target="MDG">
      <data key="d0">18666</data>
    </edge>
    <edge source="IDN" target="MWI">
      <data key="d0">50512</data>
    </edge>
    <edge source="IDN" target="MYS">
      <data key="d0">5372899</data>
    </edge>
    <edge source="IDN" target="MRT">
      <data key="d0">43065</data>
    </edge>
    <edge source="IDN" target="MUS">
      <data key="d0">570097</data>
    </edge>
    <edge source="IDN" target="MEX">
      <data key="d0">3075937</data>
    </edge>
    <edge source="IDN" target="MAR">
      <data key="d0">574139</data>
    </edge>
    <edge source="IDN" target="MOZ">
      <data key="d0">25056</data>
    </edge>
    <edge source="IDN" target="OMN">
      <data key="d0">502496</data>
    </edge>
    <edge source="IDN" target="NLD">
      <data key="d0">8604539</data>
    </edge>
    <edge source="IDN" target="NZL">
      <data key="d0">1963605</data>
    </edge>
    <edge source="IDN" target="NER">
      <data key="d0">20951</data>
    </edge>
    <edge source="IDN" target="NOR">
      <data key="d0">155897</data>
    </edge>
    <edge source="IDN" target="PAK">
      <data key="d0">2354899</data>
    </edge>
    <edge source="IDN" target="PAN">
      <data key="d0">118296</data>
    </edge>
    <edge source="IDN" target="PER">
      <data key="d0">370129</data>
    </edge>
    <edge source="IDN" target="PHL">
      <data key="d0">10196602</data>
    </edge>
    <edge source="IDN" target="POL">
      <data key="d0">231268</data>
    </edge>
    <edge source="IDN" target="PRT">
      <data key="d0">1122733</data>
    </edge>
    <edge source="IDN" target="ROU">
      <data key="d0">74170</data>
    </edge>
    <edge source="IDN" target="RUS">
      <data key="d0">245286</data>
    </edge>
    <edge source="IDN" target="SAU">
      <data key="d0">16917612</data>
    </edge>
    <edge source="IDN" target="SEN">
      <data key="d0">13330</data>
    </edge>
    <edge source="IDN" target="IND">
      <data key="d0">989605</data>
    </edge>
    <edge source="IDN" target="SGP">
      <data key="d0">21026532</data>
    </edge>
    <edge source="IDN" target="VNM">
      <data key="d0">912984</data>
    </edge>
    <edge source="IDN" target="SVN">
      <data key="d0">41726</data>
    </edge>
    <edge source="IDN" target="ZAF">
      <data key="d0">2627442</data>
    </edge>
    <edge source="IDN" target="ESP">
      <data key="d0">4629105</data>
    </edge>
    <edge source="IDN" target="SWE">
      <data key="d0">1081478</data>
    </edge>
    <edge source="IDN" target="CHE">
      <data key="d0">157208</data>
    </edge>
    <edge source="IDN" target="THA">
      <data key="d0">3719264</data>
    </edge>
    <edge source="IDN" target="ARE">
      <data key="d0">13179080</data>
    </edge>
    <edge source="IDN" target="TUR">
      <data key="d0">2157927</data>
    </edge>
    <edge source="IDN" target="UGA">
      <data key="d0">253704</data>
    </edge>
    <edge source="IDN" target="UKR">
      <data key="d0">12400</data>
    </edge>
    <edge source="IDN" target="EGY">
      <data key="d0">5692077</data>
    </edge>
    <edge source="IDN" target="GBR">
      <data key="d0">11833405</data>
    </edge>
    <edge source="IDN" target="TZA">
      <data key="d0">1279102</data>
    </edge>
    <edge source="IDN" target="USA">
      <data key="d0">56114037</data>
    </edge>
    <edge source="IDN" target="URY">
      <data key="d0">131580</data>
    </edge>
    <edge source="JPN" target="DZA">
      <data key="d0">27401802</data>
    </edge>
    <edge source="JPN" target="AZE">
      <data key="d0">13333</data>
    </edge>
    <edge source="JPN" target="ARG">
      <data key="d0">21536939</data>
    </edge>
    <edge source="JPN" target="AUS">
      <data key="d0">228330126</data>
    </edge>
    <edge source="JPN" target="AUT">
      <data key="d0">16999380</data>
    </edge>
    <edge source="JPN" target="BEL">
      <data key="d0">127753582</data>
    </edge>
    <edge source="JPN" target="BOL">
      <data key="d0">338036</data>
    </edge>
    <edge source="JPN" target="BWA">
      <data key="d0">12563</data>
    </edge>
    <edge source="JPN" target="BRA">
      <data key="d0">51345520</data>
    </edge>
    <edge source="JPN" target="BGR">
      <data key="d0">319080</data>
    </edge>
    <edge source="JPN" target="BDI">
      <data key="d0">83553</data>
    </edge>
    <edge source="JPN" target="BLR">
      <data key="d0">580419</data>
    </edge>
    <edge source="JPN" target="KHM">
      <data key="d0">752768</data>
    </edge>
    <edge source="JPN" target="CMR">
      <data key="d0">3419764</data>
    </edge>
    <edge source="JPN" target="CAN">
      <data key="d0">153894625</data>
    </edge>
    <edge source="JPN" target="CAF">
      <data key="d0">71296</data>
    </edge>
    <edge source="JPN" target="LKA">
      <data key="d0">4906854</data>
    </edge>
    <edge source="JPN" target="CHL">
      <data key="d0">52245427</data>
    </edge>
    <edge source="JPN" target="CHN">
      <data key="d0">121492813</data>
    </edge>
    <edge source="JPN" target="COL">
      <data key="d0">17850649</data>
    </edge>
    <edge source="JPN" target="CRI">
      <data key="d0">3848748</data>
    </edge>
    <edge source="JPN" target="HRV">
      <data key="d0">1168929</data>
    </edge>
    <edge source="JPN" target="CZE">
      <data key="d0">1188256</data>
    </edge>
    <edge source="JPN" target="BEN">
      <data key="d0">878743</data>
    </edge>
    <edge source="JPN" target="DNK">
      <data key="d0">11411203</data>
    </edge>
    <edge source="JPN" target="ECU">
      <data key="d0">4623914</data>
    </edge>
    <edge source="JPN" target="SLV">
      <data key="d0">1405940</data>
    </edge>
    <edge source="JPN" target="ETH">
      <data key="d0">1762422</data>
    </edge>
    <edge source="JPN" target="EST">
      <data key="d0">101656</data>
    </edge>
    <edge source="JPN" target="FIN">
      <data key="d0">15673709</data>
    </edge>
    <edge source="JPN" target="FRA">
      <data key="d0">103423088</data>
    </edge>
    <edge source="JPN" target="GEO">
      <data key="d0">173945</data>
    </edge>
    <edge source="JPN" target="DEU">
      <data key="d0">242029584</data>
    </edge>
    <edge source="JPN" target="GHA">
      <data key="d0">2933828</data>
    </edge>
    <edge source="JPN" target="GRC">
      <data key="d0">11164477</data>
    </edge>
    <edge source="JPN" target="GTM">
      <data key="d0">4625881</data>
    </edge>
    <edge source="JPN" target="HND">
      <data key="d0">3323851</data>
    </edge>
    <edge source="JPN" target="HKG">
      <data key="d0">168302862</data>
    </edge>
    <edge source="JPN" target="HUN">
      <data key="d0">10731866</data>
    </edge>
    <edge source="JPN" target="IDN">
      <data key="d0">114439944</data>
    </edge>
    <edge source="JPN" target="IRL">
      <data key="d0">7926954</data>
    </edge>
    <edge source="JPN" target="ISR">
      <data key="d0">21360776</data>
    </edge>
    <edge source="JPN" target="ITA">
      <data key="d0">72241738</data>
    </edge>
    <edge source="JPN" target="CIV">
      <data key="d0">4768947</data>
    </edge>
    <edge source="JPN" target="JAM">
      <data key="d0">809859</data>
    </edge>
    <edge source="JPN" target="KAZ">
      <data key="d0">3525595</data>
    </edge>
    <edge source="JPN" target="JOR">
      <data key="d0">8524946</data>
    </edge>
    <edge source="JPN" target="KOR">
      <data key="d0">122225530</data>
    </edge>
    <edge source="JPN" target="KGZ">
      <data key="d0">399933</data>
    </edge>
    <edge source="JPN" target="LBN">
      <data key="d0">5948388</data>
    </edge>
    <edge source="JPN" target="LVA">
      <data key="d0">124648</data>
    </edge>
    <edge source="JPN" target="LTU">
      <data key="d0">318402</data>
    </edge>
    <edge source="JPN" target="MDG">
      <data key="d0">637760</data>
    </edge>
    <edge source="JPN" target="MWI">
      <data key="d0">254213</data>
    </edge>
    <edge source="JPN" target="MYS">
      <data key="d0">78943498</data>
    </edge>
    <edge source="JPN" target="MRT">
      <data key="d0">1539718</data>
    </edge>
    <edge source="JPN" target="MUS">
      <data key="d0">378611</data>
    </edge>
    <edge source="JPN" target="MEX">
      <data key="d0">92305560</data>
    </edge>
    <edge source="JPN" target="MDA">
      <data key="d0">252172</data>
    </edge>
    <edge source="JPN" target="MAR">
      <data key="d0">6788124</data>
    </edge>
    <edge source="JPN" target="MOZ">
      <data key="d0">415048</data>
    </edge>
    <edge source="JPN" target="OMN">
      <data key="d0">24741756</data>
    </edge>
    <edge source="JPN" target="NAM">
      <data key="d0">554254</data>
    </edge>
    <edge source="JPN" target="NLD">
      <data key="d0">107048474</data>
    </edge>
    <edge source="JPN" target="NZL">
      <data key="d0">24497572</data>
    </edge>
    <edge source="JPN" target="NIC">
      <data key="d0">662154</data>
    </edge>
    <edge source="JPN" target="NER">
      <data key="d0">72382</data>
    </edge>
    <edge source="JPN" target="NOR">
      <data key="d0">15340340</data>
    </edge>
    <edge source="JPN" target="PAK">
      <data key="d0">14575343</data>
    </edge>
    <edge source="JPN" target="PAN">
      <data key="d0">10255385</data>
    </edge>
    <edge source="JPN" target="PRY">
      <data key="d0">1552318</data>
    </edge>
    <edge source="JPN" target="PER">
      <data key="d0">21566862</data>
    </edge>
    <edge source="JPN" target="PHL">
      <data key="d0">86445355</data>
    </edge>
    <edge source="JPN" target="POL">
      <data key="d0">10921547</data>
    </edge>
    <edge source="JPN" target="PRT">
      <data key="d0">24792342</data>
    </edge>
    <edge source="JPN" target="ROU">
      <data key="d0">113272</data>
    </edge>
    <edge source="JPN" target="RUS">
      <data key="d0">49631142</data>
    </edge>
    <edge source="JPN" target="SAU">
      <data key="d0">149396853</data>
    </edge>
    <edge source="JPN" target="SEN">
      <data key="d0">1962903</data>
    </edge>
    <edge source="JPN" target="IND">
      <data key="d0">41636548</data>
    </edge>
    <edge source="JPN" target="SGP">
      <data key="d0">125703563</data>
    </edge>
    <edge source="JPN" target="SVK">
      <data key="d0">1809594</data>
    </edge>
    <edge source="JPN" target="VNM">
      <data key="d0">14712192</data>
    </edge>
    <edge source="JPN" target="SVN">
      <data key="d0">1044188</data>
    </edge>
    <edge source="JPN" target="ZAF">
      <data key="d0">80906364</data>
    </edge>
    <edge source="JPN" target="ZWE">
      <data key="d0">614898</data>
    </edge>
    <edge source="JPN" target="ESP">
      <data key="d0">66106025</data>
    </edge>
    <edge source="JPN" target="SWE">
      <data key="d0">26472556</data>
    </edge>
    <edge source="JPN" target="CHE">
      <data key="d0">28874297</data>
    </edge>
    <edge source="JPN" target="THA">
      <data key="d0">112407981</data>
    </edge>
    <edge source="JPN" target="TGO">
      <data key="d0">616856</data>
    </edge>
    <edge source="JPN" target="ARE">
      <data key="d0">126001840</data>
    </edge>
    <edge source="JPN" target="TUN">
      <data key="d0">2993118</data>
    </edge>
    <edge source="JPN" target="TUR">
      <data key="d0">21532327</data>
    </edge>
    <edge source="JPN" target="UGA">
      <data key="d0">207283</data>
    </edge>
    <edge source="JPN" target="UKR">
      <data key="d0">2970033</data>
    </edge>
    <edge source="JPN" target="MKD">
      <data key="d0">1381955</data>
    </edge>
    <edge source="JPN" target="EGY">
      <data key="d0">20635937</data>
    </edge>
    <edge source="JPN" target="GBR">
      <data key="d0">135305395</data>
    </edge>
    <edge source="JPN" target="TZA">
      <data key="d0">2200591</data>
    </edge>
    <edge source="JPN" target="USA">
      <data key="d0">1529890008</data>
    </edge>
    <edge source="JPN" target="BFA">
      <data key="d0">1320559</data>
    </edge>
    <edge source="JPN" target="URY">
      <data key="d0">1787956</data>
    </edge>
    <edge source="JPN" target="SRB">
      <data key="d0">94892</data>
    </edge>
    <edge source="KOR" target="ALB">
      <data key="d0">1206678</data>
    </edge>
    <edge source="KOR" target="DZA">
      <data key="d0">3561369</data>
    </edge>
    <edge source="KOR" target="AZE">
      <data key="d0">58494</data>
    </edge>
    <edge source="KOR" target="ARG">
      <data key="d0">18883023</data>
    </edge>
    <edge source="KOR" target="AUS">
      <data key="d0">50002284</data>
    </edge>
    <edge source="KOR" target="AUT">
      <data key="d0">16554462</data>
    </edge>
    <edge source="KOR" target="BEL">
      <data key="d0">16263090</data>
    </edge>
    <edge source="KOR" target="BOL">
      <data key="d0">2348468</data>
    </edge>
    <edge source="KOR" target="BWA">
      <data key="d0">1024892</data>
    </edge>
    <edge source="KOR" target="BRA">
      <data key="d0">106464340</data>
    </edge>
    <edge source="KOR" target="BGR">
      <data key="d0">285427</data>
    </edge>
    <edge source="KOR" target="BDI">
      <data key="d0">127488</data>
    </edge>
    <edge source="KOR" target="KHM">
      <data key="d0">1081569</data>
    </edge>
    <edge source="KOR" target="CMR">
      <data key="d0">279507</data>
    </edge>
    <edge source="KOR" target="CAN">
      <data key="d0">61520183</data>
    </edge>
    <edge source="KOR" target="CAF">
      <data key="d0">89035</data>
    </edge>
    <edge source="KOR" target="LKA">
      <data key="d0">2039366</data>
    </edge>
    <edge source="KOR" target="CHL">
      <data key="d0">18423113</data>
    </edge>
    <edge source="KOR" target="CHN">
      <data key="d0">25777120</data>
    </edge>
    <edge source="KOR" target="COL">
      <data key="d0">4361427</data>
    </edge>
    <edge source="KOR" target="CRI">
      <data key="d0">4527912</data>
    </edge>
    <edge source="KOR" target="CZE">
      <data key="d0">1296162</data>
    </edge>
    <edge source="KOR" target="BEN">
      <data key="d0">340910</data>
    </edge>
    <edge source="KOR" target="DNK">
      <data key="d0">7390835</data>
    </edge>
    <edge source="KOR" target="ECU">
      <data key="d0">3678214</data>
    </edge>
    <edge source="KOR" target="SLV">
      <data key="d0">4339777</data>
    </edge>
    <edge source="KOR" target="ETH">
      <data key="d0">5570500</data>
    </edge>
    <edge source="KOR" target="EST">
      <data key="d0">523116</data>
    </edge>
    <edge source="KOR" target="FIN">
      <data key="d0">5789441</data>
    </edge>
    <edge source="KOR" target="FRA">
      <data key="d0">42198171</data>
    </edge>
    <edge source="KOR" target="GEO">
      <data key="d0">45869</data>
    </edge>
    <edge source="KOR" target="GMB">
      <data key="d0">17468</data>
    </edge>
    <edge source="KOR" target="PSE">
      <data key="d0">22346</data>
    </edge>
    <edge source="KOR" target="DEU">
      <data key="d0">91130172</data>
    </edge>
    <edge source="KOR" target="GHA">
      <data key="d0">1469554</data>
    </edge>
    <edge source="KOR" target="GRC">
      <data key="d0">8317051</data>
    </edge>
    <edge source="KOR" target="GTM">
      <data key="d0">5130467</data>
    </edge>
    <edge source="KOR" target="HND">
      <data key="d0">3701818</data>
    </edge>
    <edge source="KOR" target="HKG">
      <data key="d0">17915839</data>
    </edge>
    <edge source="KOR" target="HUN">
      <data key="d0">1072680</data>
    </edge>
    <edge source="KOR" target="IDN">
      <data key="d0">12959820</data>
    </edge>
    <edge source="KOR" target="IRL">
      <data key="d0">7198007</data>
    </edge>
    <edge source="KOR" target="ISR">
      <data key="d0">8126151</data>
    </edge>
    <edge source="KOR" target="ITA">
      <data key="d0">37811598</data>
    </edge>
    <edge source="KOR" target="CIV">
      <data key="d0">1343206</data>
    </edge>
    <edge source="KOR" target="JAM">
      <data key="d0">2453504</data>
    </edge>
    <edge source="KOR" target="JPN">
      <data key="d0">50442451</data>
    </edge>
    <edge source="KOR" target="KAZ">
      <data key="d0">616160</data>
    </edge>
    <edge source="KOR" target="JOR">
      <data key="d0">7363921</data>
    </edge>
    <edge source="KOR" target="LBN">
      <data key="d0">2505606</data>
    </edge>
    <edge source="KOR" target="LVA">
      <data key="d0">299231</data>
    </edge>
    <edge source="KOR" target="LTU">
      <data key="d0">733579</data>
    </edge>
    <edge source="KOR" target="MDG">
      <data key="d0">2208040</data>
    </edge>
    <edge source="KOR" target="MWI">
      <data key="d0">1166852</data>
    </edge>
    <edge source="KOR" target="MYS">
      <data key="d0">9402943</data>
    </edge>
    <edge source="KOR" target="MUS">
      <data key="d0">562518</data>
    </edge>
    <edge source="KOR" target="MEX">
      <data key="d0">30997063</data>
    </edge>
    <edge source="KOR" target="MAR">
      <data key="d0">4818793</data>
    </edge>
    <edge source="KOR" target="MOZ">
      <data key="d0">478502</data>
    </edge>
    <edge source="KOR" target="OMN">
      <data key="d0">3927763</data>
    </edge>
    <edge source="KOR" target="NAM">
      <data key="d0">144851</data>
    </edge>
    <edge source="KOR" target="NLD">
      <data key="d0">31081740</data>
    </edge>
    <edge source="KOR" target="NZL">
      <data key="d0">7981838</data>
    </edge>
    <edge source="KOR" target="NIC">
      <data key="d0">431238</data>
    </edge>
    <edge source="KOR" target="NER">
      <data key="d0">60917</data>
    </edge>
    <edge source="KOR" target="NOR">
      <data key="d0">8837171</data>
    </edge>
    <edge source="KOR" target="PAK">
      <data key="d0">6171795</data>
    </edge>
    <edge source="KOR" target="PAN">
      <data key="d0">13330478</data>
    </edge>
    <edge source="KOR" target="PRY">
      <data key="d0">594599</data>
    </edge>
    <edge source="KOR" target="PER">
      <data key="d0">9007108</data>
    </edge>
    <edge source="KOR" target="PHL">
      <data key="d0">13565641</data>
    </edge>
    <edge source="KOR" target="POL">
      <data key="d0">1337776</data>
    </edge>
    <edge source="KOR" target="PRT">
      <data key="d0">10160249</data>
    </edge>
    <edge source="KOR" target="ROU">
      <data key="d0">535538</data>
    </edge>
    <edge source="KOR" target="RUS">
      <data key="d0">2132145</data>
    </edge>
    <edge source="KOR" target="SAU">
      <data key="d0">55363478</data>
    </edge>
    <edge source="KOR" target="SEN">
      <data key="d0">136285</data>
    </edge>
    <edge source="KOR" target="IND">
      <data key="d0">4936794</data>
    </edge>
    <edge source="KOR" target="SGP">
      <data key="d0">12978147</data>
    </edge>
    <edge source="KOR" target="SVK">
      <data key="d0">26938</data>
    </edge>
    <edge source="KOR" target="VNM">
      <data key="d0">8507163</data>
    </edge>
    <edge source="KOR" target="SVN">
      <data key="d0">5415223</data>
    </edge>
    <edge source="KOR" target="ZAF">
      <data key="d0">11459638</data>
    </edge>
    <edge source="KOR" target="ZWE">
      <data key="d0">1536614</data>
    </edge>
    <edge source="KOR" target="ESP">
      <data key="d0">43711363</data>
    </edge>
    <edge source="KOR" target="SWE">
      <data key="d0">26758351</data>
    </edge>
    <edge source="KOR" target="CHE">
      <data key="d0">8704368</data>
    </edge>
    <edge source="KOR" target="THA">
      <data key="d0">5185371</data>
    </edge>
    <edge source="KOR" target="TGO">
      <data key="d0">180095</data>
    </edge>
    <edge source="KOR" target="ARE">
      <data key="d0">34580819</data>
    </edge>
    <edge source="KOR" target="TUN">
      <data key="d0">2083514</data>
    </edge>
    <edge source="KOR" target="TUR">
      <data key="d0">16920815</data>
    </edge>
    <edge source="KOR" target="UGA">
      <data key="d0">667638</data>
    </edge>
    <edge source="KOR" target="UKR">
      <data key="d0">58365</data>
    </edge>
    <edge source="KOR" target="MKD">
      <data key="d0">887751</data>
    </edge>
    <edge source="KOR" target="EGY">
      <data key="d0">21592625</data>
    </edge>
    <edge source="KOR" target="GBR">
      <data key="d0">57337687</data>
    </edge>
    <edge source="KOR" target="TZA">
      <data key="d0">708485</data>
    </edge>
    <edge source="KOR" target="USA">
      <data key="d0">352260980</data>
    </edge>
    <edge source="KOR" target="BFA">
      <data key="d0">49217</data>
    </edge>
    <edge source="KOR" target="URY">
      <data key="d0">3743953</data>
    </edge>
    <edge source="KOR" target="SRB">
      <data key="d0">194321</data>
    </edge>
    <edge source="LBN" target="BEL">
      <data key="d0">124070</data>
    </edge>
    <edge source="LBN" target="CMR">
      <data key="d0">39253</data>
    </edge>
    <edge source="LBN" target="CAF">
      <data key="d0">50442</data>
    </edge>
    <edge source="LBN" target="FRA">
      <data key="d0">100279</data>
    </edge>
    <edge source="LBN" target="DEU">
      <data key="d0">13725</data>
    </edge>
    <edge source="LBN" target="GHA">
      <data key="d0">23677</data>
    </edge>
    <edge source="LBN" target="JOR">
      <data key="d0">19057</data>
    </edge>
    <edge source="LBN" target="NLD">
      <data key="d0">14990</data>
    </edge>
    <edge source="LBN" target="SAU">
      <data key="d0">187528</data>
    </edge>
    <edge source="LBN" target="ESP">
      <data key="d0">12116</data>
    </edge>
    <edge source="LBN" target="ARE">
      <data key="d0">309320</data>
    </edge>
    <edge source="LBN" target="EGY">
      <data key="d0">110578</data>
    </edge>
    <edge source="LBN" target="TZA">
      <data key="d0">19242</data>
    </edge>
    <edge source="LBN" target="USA">
      <data key="d0">20233</data>
    </edge>
    <edge source="MYS" target="DZA">
      <data key="d0">424437</data>
    </edge>
    <edge source="MYS" target="ARG">
      <data key="d0">1479874</data>
    </edge>
    <edge source="MYS" target="AUS">
      <data key="d0">23289105</data>
    </edge>
    <edge source="MYS" target="AUT">
      <data key="d0">626126</data>
    </edge>
    <edge source="MYS" target="BEL">
      <data key="d0">2423595</data>
    </edge>
    <edge source="MYS" target="BWA">
      <data key="d0">32236</data>
    </edge>
    <edge source="MYS" target="BRA">
      <data key="d0">5099568</data>
    </edge>
    <edge source="MYS" target="BGR">
      <data key="d0">165185</data>
    </edge>
    <edge source="MYS" target="KHM">
      <data key="d0">18970</data>
    </edge>
    <edge source="MYS" target="CAN">
      <data key="d0">3816612</data>
    </edge>
    <edge source="MYS" target="LKA">
      <data key="d0">821860</data>
    </edge>
    <edge source="MYS" target="CHL">
      <data key="d0">381464</data>
    </edge>
    <edge source="MYS" target="CHN">
      <data key="d0">7690825</data>
    </edge>
    <edge source="MYS" target="COL">
      <data key="d0">1124184</data>
    </edge>
    <edge source="MYS" target="CRI">
      <data key="d0">90605</data>
    </edge>
    <edge source="MYS" target="HRV">
      <data key="d0">17180</data>
    </edge>
    <edge source="MYS" target="CZE">
      <data key="d0">266837</data>
    </edge>
    <edge source="MYS" target="DNK">
      <data key="d0">484739</data>
    </edge>
    <edge source="MYS" target="ECU">
      <data key="d0">635607</data>
    </edge>
    <edge source="MYS" target="SLV">
      <data key="d0">449348</data>
    </edge>
    <edge source="MYS" target="ETH">
      <data key="d0">52977</data>
    </edge>
    <edge source="MYS" target="EST">
      <data key="d0">22903</data>
    </edge>
    <edge source="MYS" target="FIN">
      <data key="d0">261952</data>
    </edge>
    <edge source="MYS" target="FRA">
      <data key="d0">7564067</data>
    </edge>
    <edge source="MYS" target="GMB">
      <data key="d0">17152</data>
    </edge>
    <edge source="MYS" target="DEU">
      <data key="d0">12278440</data>
    </edge>
    <edge source="MYS" target="GHA">
      <data key="d0">44443</data>
    </edge>
    <edge source="MYS" target="GRC">
      <data key="d0">3951115</data>
    </edge>
    <edge source="MYS" target="GTM">
      <data key="d0">462151</data>
    </edge>
    <edge source="MYS" target="HND">
      <data key="d0">63260</data>
    </edge>
    <edge source="MYS" target="HKG">
      <data key="d0">33199395</data>
    </edge>
    <edge source="MYS" target="HUN">
      <data key="d0">230994</data>
    </edge>
    <edge source="MYS" target="IDN">
      <data key="d0">10028225</data>
    </edge>
    <edge source="MYS" target="IRL">
      <data key="d0">260794</data>
    </edge>
    <edge source="MYS" target="ITA">
      <data key="d0">16867952</data>
    </edge>
    <edge source="MYS" target="CIV">
      <data key="d0">131251</data>
    </edge>
    <edge source="MYS" target="JAM">
      <data key="d0">140724</data>
    </edge>
    <edge source="MYS" target="JPN">
      <data key="d0">30222720</data>
    </edge>
    <edge source="MYS" target="JOR">
      <data key="d0">951552</data>
    </edge>
    <edge source="MYS" target="KOR">
      <data key="d0">6739249</data>
    </edge>
    <edge source="MYS" target="LBN">
      <data key="d0">1116232</data>
    </edge>
    <edge source="MYS" target="LVA">
      <data key="d0">17842</data>
    </edge>
    <edge source="MYS" target="LTU">
      <data key="d0">42209</data>
    </edge>
    <edge source="MYS" target="MDG">
      <data key="d0">106978</data>
    </edge>
    <edge source="MYS" target="MUS">
      <data key="d0">592695</data>
    </edge>
    <edge source="MYS" target="MEX">
      <data key="d0">5002795</data>
    </edge>
    <edge source="MYS" target="MAR">
      <data key="d0">879770</data>
    </edge>
    <edge source="MYS" target="OMN">
      <data key="d0">119249</data>
    </edge>
    <edge source="MYS" target="NLD">
      <data key="d0">10132618</data>
    </edge>
    <edge source="MYS" target="NZL">
      <data key="d0">2440326</data>
    </edge>
    <edge source="MYS" target="NIC">
      <data key="d0">18222</data>
    </edge>
    <edge source="MYS" target="NOR">
      <data key="d0">273099</data>
    </edge>
    <edge source="MYS" target="PAK">
      <data key="d0">2244806</data>
    </edge>
    <edge source="MYS" target="PAN">
      <data key="d0">140032</data>
    </edge>
    <edge source="MYS" target="PRY">
      <data key="d0">39372</data>
    </edge>
    <edge source="MYS" target="PER">
      <data key="d0">1070131</data>
    </edge>
    <edge source="MYS" target="PHL">
      <data key="d0">4239835</data>
    </edge>
    <edge source="MYS" target="POL">
      <data key="d0">1569771</data>
    </edge>
    <edge source="MYS" target="PRT">
      <data key="d0">3842198</data>
    </edge>
    <edge source="MYS" target="ROU">
      <data key="d0">288789</data>
    </edge>
    <edge source="MYS" target="RUS">
      <data key="d0">407199</data>
    </edge>
    <edge source="MYS" target="SAU">
      <data key="d0">3319527</data>
    </edge>
    <edge source="MYS" target="SEN">
      <data key="d0">11927</data>
    </edge>
    <edge source="MYS" target="IND">
      <data key="d0">2368657</data>
    </edge>
    <edge source="MYS" target="SGP">
      <data key="d0">39147174</data>
    </edge>
    <edge source="MYS" target="VNM">
      <data key="d0">1618671</data>
    </edge>
    <edge source="MYS" target="SVN">
      <data key="d0">17838</data>
    </edge>
    <edge source="MYS" target="ZAF">
      <data key="d0">3132642</data>
    </edge>
    <edge source="MYS" target="ZWE">
      <data key="d0">287462</data>
    </edge>
    <edge source="MYS" target="ESP">
      <data key="d0">4193733</data>
    </edge>
    <edge source="MYS" target="SWE">
      <data key="d0">701664</data>
    </edge>
    <edge source="MYS" target="CHE">
      <data key="d0">430831</data>
    </edge>
    <edge source="MYS" target="THA">
      <data key="d0">4830148</data>
    </edge>
    <edge source="MYS" target="ARE">
      <data key="d0">4978121</data>
    </edge>
    <edge source="MYS" target="TUN">
      <data key="d0">154529</data>
    </edge>
    <edge source="MYS" target="TUR">
      <data key="d0">2661306</data>
    </edge>
    <edge source="MYS" target="UKR">
      <data key="d0">105315</data>
    </edge>
    <edge source="MYS" target="EGY">
      <data key="d0">2400936</data>
    </edge>
    <edge source="MYS" target="GBR">
      <data key="d0">12648160</data>
    </edge>
    <edge source="MYS" target="USA">
      <data key="d0">41839792</data>
    </edge>
    <edge source="MYS" target="URY">
      <data key="d0">144586</data>
    </edge>
    <edge source="MUS" target="AUS">
      <data key="d0">13211</data>
    </edge>
    <edge source="MUS" target="CHN">
      <data key="d0">189226</data>
    </edge>
    <edge source="MUS" target="DEU">
      <data key="d0">25945</data>
    </edge>
    <edge source="MUS" target="JPN">
      <data key="d0">62666</data>
    </edge>
    <edge source="MUS" target="MDG">
      <data key="d0">22878</data>
    </edge>
    <edge source="MUS" target="NLD">
      <data key="d0">18628</data>
    </edge>
    <edge source="MUS" target="RUS">
      <data key="d0">29039</data>
    </edge>
    <edge source="MUS" target="ESP">
      <data key="d0">13043</data>
    </edge>
    <edge source="MUS" target="THA">
      <data key="d0">13332</data>
    </edge>
    <edge source="NZL" target="ARG">
      <data key="d0">23131</data>
    </edge>
    <edge source="NZL" target="AUS">
      <data key="d0">30469457</data>
    </edge>
    <edge source="NZL" target="BEL">
      <data key="d0">341055</data>
    </edge>
    <edge source="NZL" target="BRA">
      <data key="d0">18576</data>
    </edge>
    <edge source="NZL" target="CAN">
      <data key="d0">41244</data>
    </edge>
    <edge source="NZL" target="LKA">
      <data key="d0">10853</data>
    </edge>
    <edge source="NZL" target="CHN">
      <data key="d0">17843</data>
    </edge>
    <edge source="NZL" target="DNK">
      <data key="d0">173486</data>
    </edge>
    <edge source="NZL" target="FIN">
      <data key="d0">24722</data>
    </edge>
    <edge source="NZL" target="FRA">
      <data key="d0">214996</data>
    </edge>
    <edge source="NZL" target="DEU">
      <data key="d0">80284</data>
    </edge>
    <edge source="NZL" target="GHA">
      <data key="d0">13328</data>
    </edge>
    <edge source="NZL" target="GRC">
      <data key="d0">49733</data>
    </edge>
    <edge source="NZL" target="HKG">
      <data key="d0">89453</data>
    </edge>
    <edge source="NZL" target="IRL">
      <data key="d0">420169</data>
    </edge>
    <edge source="NZL" target="ITA">
      <data key="d0">1544699</data>
    </edge>
    <edge source="NZL" target="JPN">
      <data key="d0">375134</data>
    </edge>
    <edge source="NZL" target="KOR">
      <data key="d0">52182</data>
    </edge>
    <edge source="NZL" target="LBN">
      <data key="d0">400119</data>
    </edge>
    <edge source="NZL" target="MYS">
      <data key="d0">22696</data>
    </edge>
    <edge source="NZL" target="NLD">
      <data key="d0">1004505</data>
    </edge>
    <edge source="NZL" target="NOR">
      <data key="d0">25715</data>
    </edge>
    <edge source="NZL" target="POL">
      <data key="d0">16762</data>
    </edge>
    <edge source="NZL" target="SGP">
      <data key="d0">479233</data>
    </edge>
    <edge source="NZL" target="VNM">
      <data key="d0">11460</data>
    </edge>
    <edge source="NZL" target="SVN">
      <data key="d0">71580</data>
    </edge>
    <edge source="NZL" target="ZAF">
      <data key="d0">162599</data>
    </edge>
    <edge source="NZL" target="ESP">
      <data key="d0">102687</data>
    </edge>
    <edge source="NZL" target="CHE">
      <data key="d0">18168</data>
    </edge>
    <edge source="NZL" target="THA">
      <data key="d0">15034</data>
    </edge>
    <edge source="NZL" target="ARE">
      <data key="d0">651397</data>
    </edge>
    <edge source="NZL" target="EGY">
      <data key="d0">56161</data>
    </edge>
    <edge source="NZL" target="GBR">
      <data key="d0">3260590</data>
    </edge>
    <edge source="NZL" target="USA">
      <data key="d0">5447694</data>
    </edge>
    <edge source="PHL" target="ARG">
      <data key="d0">72862</data>
    </edge>
    <edge source="PHL" target="AUS">
      <data key="d0">3432288</data>
    </edge>
    <edge source="PHL" target="AUT">
      <data key="d0">731492</data>
    </edge>
    <edge source="PHL" target="BEL">
      <data key="d0">183557</data>
    </edge>
    <edge source="PHL" target="BRA">
      <data key="d0">39361</data>
    </edge>
    <edge source="PHL" target="KHM">
      <data key="d0">26849</data>
    </edge>
    <edge source="PHL" target="CAN">
      <data key="d0">557601</data>
    </edge>
    <edge source="PHL" target="LKA">
      <data key="d0">376353</data>
    </edge>
    <edge source="PHL" target="CHN">
      <data key="d0">21772</data>
    </edge>
    <edge source="PHL" target="CZE">
      <data key="d0">43253</data>
    </edge>
    <edge source="PHL" target="DNK">
      <data key="d0">366747</data>
    </edge>
    <edge source="PHL" target="FIN">
      <data key="d0">315669</data>
    </edge>
    <edge source="PHL" target="FRA">
      <data key="d0">195892</data>
    </edge>
    <edge source="PHL" target="DEU">
      <data key="d0">4452897</data>
    </edge>
    <edge source="PHL" target="GHA">
      <data key="d0">40380</data>
    </edge>
    <edge source="PHL" target="GRC">
      <data key="d0">705388</data>
    </edge>
    <edge source="PHL" target="GTM">
      <data key="d0">118584</data>
    </edge>
    <edge source="PHL" target="HKG">
      <data key="d0">2106468</data>
    </edge>
    <edge source="PHL" target="HUN">
      <data key="d0">158614</data>
    </edge>
    <edge source="PHL" target="IDN">
      <data key="d0">386791</data>
    </edge>
    <edge source="PHL" target="ISR">
      <data key="d0">638751</data>
    </edge>
    <edge source="PHL" target="ITA">
      <data key="d0">3324160</data>
    </edge>
    <edge source="PHL" target="CIV">
      <data key="d0">33000</data>
    </edge>
    <edge source="PHL" target="JPN">
      <data key="d0">21643061</data>
    </edge>
    <edge source="PHL" target="KOR">
      <data key="d0">1582717</data>
    </edge>
    <edge source="PHL" target="MYS">
      <data key="d0">2327998</data>
    </edge>
    <edge source="PHL" target="MEX">
      <data key="d0">267152</data>
    </edge>
    <edge source="PHL" target="MOZ">
      <data key="d0">28598</data>
    </edge>
    <edge source="PHL" target="OMN">
      <data key="d0">30351</data>
    </edge>
    <edge source="PHL" target="NLD">
      <data key="d0">2371566</data>
    </edge>
    <edge source="PHL" target="NZL">
      <data key="d0">587106</data>
    </edge>
    <edge source="PHL" target="NOR">
      <data key="d0">102105</data>
    </edge>
    <edge source="PHL" target="PAK">
      <data key="d0">101177</data>
    </edge>
    <edge source="PHL" target="PAN">
      <data key="d0">145700</data>
    </edge>
    <edge source="PHL" target="PER">
      <data key="d0">56668</data>
    </edge>
    <edge source="PHL" target="POL">
      <data key="d0">35781</data>
    </edge>
    <edge source="PHL" target="PRT">
      <data key="d0">950090</data>
    </edge>
    <edge source="PHL" target="SAU">
      <data key="d0">95717</data>
    </edge>
    <edge source="PHL" target="IND">
      <data key="d0">20590</data>
    </edge>
    <edge source="PHL" target="SGP">
      <data key="d0">1809382</data>
    </edge>
    <edge source="PHL" target="VNM">
      <data key="d0">347494</data>
    </edge>
    <edge source="PHL" target="ZAF">
      <data key="d0">558732</data>
    </edge>
    <edge source="PHL" target="ESP">
      <data key="d0">20636</data>
    </edge>
    <edge source="PHL" target="SWE">
      <data key="d0">246462</data>
    </edge>
    <edge source="PHL" target="CHE">
      <data key="d0">659968</data>
    </edge>
    <edge source="PHL" target="THA">
      <data key="d0">2175403</data>
    </edge>
    <edge source="PHL" target="TUR">
      <data key="d0">895348</data>
    </edge>
    <edge source="PHL" target="EGY">
      <data key="d0">135000</data>
    </edge>
    <edge source="PHL" target="GBR">
      <data key="d0">843146</data>
    </edge>
    <edge source="PHL" target="TZA">
      <data key="d0">26030</data>
    </edge>
    <edge source="PHL" target="USA">
      <data key="d0">17708408</data>
    </edge>
    <edge source="VNM" target="ARG">
      <data key="d0">355000</data>
    </edge>
    <edge source="VNM" target="AUS">
      <data key="d0">471000</data>
    </edge>
    <edge source="VNM" target="BOL">
      <data key="d0">23000</data>
    </edge>
    <edge source="VNM" target="BRA">
      <data key="d0">2494000</data>
    </edge>
    <edge source="VNM" target="BLR">
      <data key="d0">1200000</data>
    </edge>
    <edge source="VNM" target="CMR">
      <data key="d0">22000</data>
    </edge>
    <edge source="VNM" target="CHN">
      <data key="d0">3527000</data>
    </edge>
    <edge source="VNM" target="COL">
      <data key="d0">617000</data>
    </edge>
    <edge source="VNM" target="CRI">
      <data key="d0">16000</data>
    </edge>
    <edge source="VNM" target="HRV">
      <data key="d0">115000</data>
    </edge>
    <edge source="VNM" target="DNK">
      <data key="d0">422000</data>
    </edge>
    <edge source="VNM" target="ECU">
      <data key="d0">333000</data>
    </edge>
    <edge source="VNM" target="SLV">
      <data key="d0">17000</data>
    </edge>
    <edge source="VNM" target="ETH">
      <data key="d0">19000</data>
    </edge>
    <edge source="VNM" target="GRC">
      <data key="d0">29000</data>
    </edge>
    <edge source="VNM" target="GTM">
      <data key="d0">141000</data>
    </edge>
    <edge source="VNM" target="CIV">
      <data key="d0">22000</data>
    </edge>
    <edge source="VNM" target="JPN">
      <data key="d0">2294000</data>
    </edge>
    <edge source="VNM" target="KOR">
      <data key="d0">281000</data>
    </edge>
    <edge source="VNM" target="LBN">
      <data key="d0">16000</data>
    </edge>
    <edge source="VNM" target="MWI">
      <data key="d0">26000</data>
    </edge>
    <edge source="VNM" target="MYS">
      <data key="d0">96000</data>
    </edge>
    <edge source="VNM" target="MRT">
      <data key="d0">15000</data>
    </edge>
    <edge source="VNM" target="MUS">
      <data key="d0">30000</data>
    </edge>
    <edge source="VNM" target="MEX">
      <data key="d0">273000</data>
    </edge>
    <edge source="VNM" target="MAR">
      <data key="d0">194000</data>
    </edge>
    <edge source="VNM" target="NZL">
      <data key="d0">242000</data>
    </edge>
    <edge source="VNM" target="NER">
      <data key="d0">207000</data>
    </edge>
    <edge source="VNM" target="PAN">
      <data key="d0">47000</data>
    </edge>
    <edge source="VNM" target="PER">
      <data key="d0">262000</data>
    </edge>
    <edge source="VNM" target="POL">
      <data key="d0">80000</data>
    </edge>
    <edge source="VNM" target="PRT">
      <data key="d0">179000</data>
    </edge>
    <edge source="VNM" target="SAU">
      <data key="d0">182000</data>
    </edge>
    <edge source="VNM" target="SVN">
      <data key="d0">75000</data>
    </edge>
    <edge source="VNM" target="ZAF">
      <data key="d0">84000</data>
    </edge>
    <edge source="VNM" target="TUR">
      <data key="d0">296000</data>
    </edge>
    <edge source="VNM" target="GBR">
      <data key="d0">870000</data>
    </edge>
    <edge source="VNM" target="URY">
      <data key="d0">108000</data>
    </edge>
    <edge source="CHE" target="ALB">
      <data key="d0">39666</data>
    </edge>
    <edge source="CHE" target="DZA">
      <data key="d0">1798776</data>
    </edge>
    <edge source="CHE" target="ARG">
      <data key="d0">52692</data>
    </edge>
    <edge source="CHE" target="AUS">
      <data key="d0">336262</data>
    </edge>
    <edge source="CHE" target="AUT">
      <data key="d0">9827308</data>
    </edge>
    <edge source="CHE" target="BEL">
      <data key="d0">2504388</data>
    </edge>
    <edge source="CHE" target="BRA">
      <data key="d0">562684</data>
    </edge>
    <edge source="CHE" target="BGR">
      <data key="d0">82970</data>
    </edge>
    <edge source="CHE" target="BLR">
      <data key="d0">11067</data>
    </edge>
    <edge source="CHE" target="CMR">
      <data key="d0">38766</data>
    </edge>
    <edge source="CHE" target="CAN">
      <data key="d0">1821582</data>
    </edge>
    <edge source="CHE" target="CHL">
      <data key="d0">94636</data>
    </edge>
    <edge source="CHE" target="CHN">
      <data key="d0">506321</data>
    </edge>
    <edge source="CHE" target="COL">
      <data key="d0">20966</data>
    </edge>
    <edge source="CHE" target="CRI">
      <data key="d0">16857</data>
    </edge>
    <edge source="CHE" target="HRV">
      <data key="d0">91811</data>
    </edge>
    <edge source="CHE" target="CZE">
      <data key="d0">2967850</data>
    </edge>
    <edge source="CHE" target="BEN">
      <data key="d0">319751</data>
    </edge>
    <edge source="CHE" target="DNK">
      <data key="d0">758848</data>
    </edge>
    <edge source="CHE" target="ECU">
      <data key="d0">13321</data>
    </edge>
    <edge source="CHE" target="EST">
      <data key="d0">15710</data>
    </edge>
    <edge source="CHE" target="FIN">
      <data key="d0">599450</data>
    </edge>
    <edge source="CHE" target="FRA">
      <data key="d0">15581327</data>
    </edge>
    <edge source="CHE" target="DEU">
      <data key="d0">57269246</data>
    </edge>
    <edge source="CHE" target="GHA">
      <data key="d0">266968</data>
    </edge>
    <edge source="CHE" target="GRC">
      <data key="d0">237223</data>
    </edge>
    <edge source="CHE" target="HND">
      <data key="d0">12115</data>
    </edge>
    <edge source="CHE" target="HKG">
      <data key="d0">795202</data>
    </edge>
    <edge source="CHE" target="HUN">
      <data key="d0">429623</data>
    </edge>
    <edge source="CHE" target="IDN">
      <data key="d0">222778</data>
    </edge>
    <edge source="CHE" target="IRL">
      <data key="d0">100553</data>
    </edge>
    <edge source="CHE" target="ISR">
      <data key="d0">294945</data>
    </edge>
    <edge source="CHE" target="ITA">
      <data key="d0">12230986</data>
    </edge>
    <edge source="CHE" target="CIV">
      <data key="d0">16570</data>
    </edge>
    <edge source="CHE" target="JPN">
      <data key="d0">3631090</data>
    </edge>
    <edge source="CHE" target="JOR">
      <data key="d0">10025</data>
    </edge>
    <edge source="CHE" target="KOR">
      <data key="d0">512203</data>
    </edge>
    <edge source="CHE" target="LBN">
      <data key="d0">48125</data>
    </edge>
    <edge source="CHE" target="LVA">
      <data key="d0">176496</data>
    </edge>
    <edge source="CHE" target="LTU">
      <data key="d0">28839</data>
    </edge>
    <edge source="CHE" target="MYS">
      <data key="d0">166102</data>
    </edge>
    <edge source="CHE" target="MUS">
      <data key="d0">15907</data>
    </edge>
    <edge source="CHE" target="MEX">
      <data key="d0">640566</data>
    </edge>
    <edge source="CHE" target="MAR">
      <data key="d0">62131</data>
    </edge>
    <edge source="CHE" target="OMN">
      <data key="d0">23991</data>
    </edge>
    <edge source="CHE" target="NAM">
      <data key="d0">67877</data>
    </edge>
    <edge source="CHE" target="NLD">
      <data key="d0">5954594</data>
    </edge>
    <edge source="CHE" target="NZL">
      <data key="d0">49143</data>
    </edge>
    <edge source="CHE" target="NOR">
      <data key="d0">167668</data>
    </edge>
    <edge source="CHE" target="PAK">
      <data key="d0">94827</data>
    </edge>
    <edge source="CHE" target="PER">
      <data key="d0">58333</data>
    </edge>
    <edge source="CHE" target="PHL">
      <data key="d0">68617</data>
    </edge>
    <edge source="CHE" target="POL">
      <data key="d0">703814</data>
    </edge>
    <edge source="CHE" target="PRT">
      <data key="d0">1379765</data>
    </edge>
    <edge source="CHE" target="ROU">
      <data key="d0">444536</data>
    </edge>
    <edge source="CHE" target="RUS">
      <data key="d0">506552</data>
    </edge>
    <edge source="CHE" target="SAU">
      <data key="d0">120344</data>
    </edge>
    <edge source="CHE" target="SEN">
      <data key="d0">48499</data>
    </edge>
    <edge source="CHE" target="IND">
      <data key="d0">442591</data>
    </edge>
    <edge source="CHE" target="SGP">
      <data key="d0">6787670</data>
    </edge>
    <edge source="CHE" target="SVK">
      <data key="d0">72139</data>
    </edge>
    <edge source="CHE" target="VNM">
      <data key="d0">55521</data>
    </edge>
    <edge source="CHE" target="SVN">
      <data key="d0">168493</data>
    </edge>
    <edge source="CHE" target="ZAF">
      <data key="d0">439590</data>
    </edge>
    <edge source="CHE" target="ESP">
      <data key="d0">4543465</data>
    </edge>
    <edge source="CHE" target="SWE">
      <data key="d0">2227879</data>
    </edge>
    <edge source="CHE" target="THA">
      <data key="d0">289002</data>
    </edge>
    <edge source="CHE" target="TGO">
      <data key="d0">94528</data>
    </edge>
    <edge source="CHE" target="ARE">
      <data key="d0">208846</data>
    </edge>
    <edge source="CHE" target="TUN">
      <data key="d0">201225</data>
    </edge>
    <edge source="CHE" target="TUR">
      <data key="d0">402714</data>
    </edge>
    <edge source="CHE" target="UKR">
      <data key="d0">91171</data>
    </edge>
    <edge source="CHE" target="MKD">
      <data key="d0">54027</data>
    </edge>
    <edge source="CHE" target="EGY">
      <data key="d0">39406</data>
    </edge>
    <edge source="CHE" target="GBR">
      <data key="d0">5130893</data>
    </edge>
    <edge source="CHE" target="USA">
      <data key="d0">22313733</data>
    </edge>
    <edge source="CHE" target="SRB">
      <data key="d0">399151</data>
    </edge>
    <edge source="THA" target="ALB">
      <data key="d0">70769</data>
    </edge>
    <edge source="THA" target="DZA">
      <data key="d0">378118</data>
    </edge>
    <edge source="THA" target="AZE">
      <data key="d0">75425</data>
    </edge>
    <edge source="THA" target="ARG">
      <data key="d0">2815416</data>
    </edge>
    <edge source="THA" target="AUS">
      <data key="d0">21283958</data>
    </edge>
    <edge source="THA" target="AUT">
      <data key="d0">899958</data>
    </edge>
    <edge source="THA" target="BEL">
      <data key="d0">8508926</data>
    </edge>
    <edge source="THA" target="BRA">
      <data key="d0">10154886</data>
    </edge>
    <edge source="THA" target="BGR">
      <data key="d0">252870</data>
    </edge>
    <edge source="THA" target="BDI">
      <data key="d0">31677</data>
    </edge>
    <edge source="THA" target="KHM">
      <data key="d0">7015023</data>
    </edge>
    <edge source="THA" target="CMR">
      <data key="d0">251099</data>
    </edge>
    <edge source="THA" target="CAN">
      <data key="d0">5419060</data>
    </edge>
    <edge source="THA" target="LKA">
      <data key="d0">1744883</data>
    </edge>
    <edge source="THA" target="CHL">
      <data key="d0">1403575</data>
    </edge>
    <edge source="THA" target="CHN">
      <data key="d0">21715453</data>
    </edge>
    <edge source="THA" target="COL">
      <data key="d0">2349403</data>
    </edge>
    <edge source="THA" target="CRI">
      <data key="d0">751835</data>
    </edge>
    <edge source="THA" target="HRV">
      <data key="d0">238295</data>
    </edge>
    <edge source="THA" target="CZE">
      <data key="d0">405795</data>
    </edge>
    <edge source="THA" target="BEN">
      <data key="d0">104256</data>
    </edge>
    <edge source="THA" target="DNK">
      <data key="d0">1596392</data>
    </edge>
    <edge source="THA" target="ECU">
      <data key="d0">1285611</data>
    </edge>
    <edge source="THA" target="SLV">
      <data key="d0">568821</data>
    </edge>
    <edge source="THA" target="ETH">
      <data key="d0">81649</data>
    </edge>
    <edge source="THA" target="FIN">
      <data key="d0">691508</data>
    </edge>
    <edge source="THA" target="FRA">
      <data key="d0">12342901</data>
    </edge>
    <edge source="THA" target="GEO">
      <data key="d0">184916</data>
    </edge>
    <edge source="THA" target="GMB">
      <data key="d0">76004</data>
    </edge>
    <edge source="THA" target="DEU">
      <data key="d0">24693826</data>
    </edge>
    <edge source="THA" target="GHA">
      <data key="d0">678867</data>
    </edge>
    <edge source="THA" target="GRC">
      <data key="d0">2238083</data>
    </edge>
    <edge source="THA" target="GTM">
      <data key="d0">1037927</data>
    </edge>
    <edge source="THA" target="HND">
      <data key="d0">307862</data>
    </edge>
    <edge source="THA" target="HKG">
      <data key="d0">51249583</data>
    </edge>
    <edge source="THA" target="HUN">
      <data key="d0">745857</data>
    </edge>
    <edge source="THA" target="IDN">
      <data key="d0">7157047</data>
    </edge>
    <edge source="THA" target="IRL">
      <data key="d0">98221</data>
    </edge>
    <edge source="THA" target="ISR">
      <data key="d0">1169450</data>
    </edge>
    <edge source="THA" target="ITA">
      <data key="d0">21423568</data>
    </edge>
    <edge source="THA" target="CIV">
      <data key="d0">455168</data>
    </edge>
    <edge source="THA" target="JAM">
      <data key="d0">876549</data>
    </edge>
    <edge source="THA" target="JPN">
      <data key="d0">104696698</data>
    </edge>
    <edge source="THA" target="JOR">
      <data key="d0">886048</data>
    </edge>
    <edge source="THA" target="KOR">
      <data key="d0">8119111</data>
    </edge>
    <edge source="THA" target="LBN">
      <data key="d0">1086418</data>
    </edge>
    <edge source="THA" target="LTU">
      <data key="d0">51754</data>
    </edge>
    <edge source="THA" target="MWI">
      <data key="d0">34286</data>
    </edge>
    <edge source="THA" target="MYS">
      <data key="d0">24501221</data>
    </edge>
    <edge source="THA" target="MRT">
      <data key="d0">42997</data>
    </edge>
    <edge source="THA" target="MUS">
      <data key="d0">304287</data>
    </edge>
    <edge source="THA" target="MEX">
      <data key="d0">9162815</data>
    </edge>
    <edge source="THA" target="MAR">
      <data key="d0">502022</data>
    </edge>
    <edge source="THA" target="MOZ">
      <data key="d0">182902</data>
    </edge>
    <edge source="THA" target="OMN">
      <data key="d0">152081</data>
    </edge>
    <edge source="THA" target="NAM">
      <data key="d0">69908</data>
    </edge>
    <edge source="THA" target="NLD">
      <data key="d0">12719180</data>
    </edge>
    <edge source="THA" target="NZL">
      <data key="d0">2506315</data>
    </edge>
    <edge source="THA" target="NIC">
      <data key="d0">160965</data>
    </edge>
    <edge source="THA" target="NER">
      <data key="d0">66575</data>
    </edge>
    <edge source="THA" target="NOR">
      <data key="d0">310760</data>
    </edge>
    <edge source="THA" target="PAK">
      <data key="d0">7821631</data>
    </edge>
    <edge source="THA" target="PAN">
      <data key="d0">720085</data>
    </edge>
    <edge source="THA" target="PRY">
      <data key="d0">135534</data>
    </edge>
    <edge source="THA" target="PER">
      <data key="d0">1191933</data>
    </edge>
    <edge source="THA" target="PHL">
      <data key="d0">16166355</data>
    </edge>
    <edge source="THA" target="POL">
      <data key="d0">1275750</data>
    </edge>
    <edge source="THA" target="PRT">
      <data key="d0">1959376</data>
    </edge>
    <edge source="THA" target="ROU">
      <data key="d0">102739</data>
    </edge>
    <edge source="THA" target="RUS">
      <data key="d0">140460</data>
    </edge>
    <edge source="THA" target="SAU">
      <data key="d0">2332904</data>
    </edge>
    <edge source="THA" target="SEN">
      <data key="d0">214952</data>
    </edge>
    <edge source="THA" target="IND">
      <data key="d0">3855684</data>
    </edge>
    <edge source="THA" target="SGP">
      <data key="d0">23813566</data>
    </edge>
    <edge source="THA" target="SVK">
      <data key="d0">18996</data>
    </edge>
    <edge source="THA" target="VNM">
      <data key="d0">10998652</data>
    </edge>
    <edge source="THA" target="SVN">
      <data key="d0">28756</data>
    </edge>
    <edge source="THA" target="ZAF">
      <data key="d0">10756668</data>
    </edge>
    <edge source="THA" target="ZWE">
      <data key="d0">659253</data>
    </edge>
    <edge source="THA" target="ESP">
      <data key="d0">8025099</data>
    </edge>
    <edge source="THA" target="SWE">
      <data key="d0">1376281</data>
    </edge>
    <edge source="THA" target="CHE">
      <data key="d0">1590670</data>
    </edge>
    <edge source="THA" target="TGO">
      <data key="d0">142187</data>
    </edge>
    <edge source="THA" target="ARE">
      <data key="d0">10961444</data>
    </edge>
    <edge source="THA" target="TUN">
      <data key="d0">252051</data>
    </edge>
    <edge source="THA" target="TUR">
      <data key="d0">2303932</data>
    </edge>
    <edge source="THA" target="UGA">
      <data key="d0">40436</data>
    </edge>
    <edge source="THA" target="EGY">
      <data key="d0">5402776</data>
    </edge>
    <edge source="THA" target="GBR">
      <data key="d0">17888825</data>
    </edge>
    <edge source="THA" target="TZA">
      <data key="d0">701971</data>
    </edge>
    <edge source="THA" target="USA">
      <data key="d0">98468315</data>
    </edge>
    <edge source="THA" target="URY">
      <data key="d0">215714</data>
    </edge>
    <edge source="THA" target="SRB">
      <data key="d0">23193</data>
    </edge>
    <edge source="TZA" target="MWI">
      <data key="d0">37155</data>
    </edge>
    <edge source="TZA" target="UGA">
      <data key="d0">122297</data>
    </edge>
    <edge source="BGR" target="ALB">
      <data key="d0">421005</data>
    </edge>
    <edge source="BGR" target="AUT">
      <data key="d0">1383148</data>
    </edge>
    <edge source="BGR" target="BLR">
      <data key="d0">152750</data>
    </edge>
    <edge source="BGR" target="CZE">
      <data key="d0">32445</data>
    </edge>
    <edge source="BGR" target="DNK">
      <data key="d0">59444</data>
    </edge>
    <edge source="BGR" target="EST">
      <data key="d0">11811</data>
    </edge>
    <edge source="BGR" target="FIN">
      <data key="d0">109162</data>
    </edge>
    <edge source="BGR" target="FRA">
      <data key="d0">11580</data>
    </edge>
    <edge source="BGR" target="DEU">
      <data key="d0">552555</data>
    </edge>
    <edge source="BGR" target="GRC">
      <data key="d0">253429</data>
    </edge>
    <edge source="BGR" target="HUN">
      <data key="d0">280628</data>
    </edge>
    <edge source="BGR" target="ISR">
      <data key="d0">40223</data>
    </edge>
    <edge source="BGR" target="ITA">
      <data key="d0">5927175</data>
    </edge>
    <edge source="BGR" target="KAZ">
      <data key="d0">20726</data>
    </edge>
    <edge source="BGR" target="JOR">
      <data key="d0">61976</data>
    </edge>
    <edge source="BGR" target="KOR">
      <data key="d0">15989</data>
    </edge>
    <edge source="BGR" target="LBN">
      <data key="d0">17180</data>
    </edge>
    <edge source="BGR" target="LVA">
      <data key="d0">29917</data>
    </edge>
    <edge source="BGR" target="LTU">
      <data key="d0">67976</data>
    </edge>
    <edge source="BGR" target="MDA">
      <data key="d0">23017</data>
    </edge>
    <edge source="BGR" target="NLD">
      <data key="d0">2422047</data>
    </edge>
    <edge source="BGR" target="NOR">
      <data key="d0">119554</data>
    </edge>
    <edge source="BGR" target="PAK">
      <data key="d0">50554</data>
    </edge>
    <edge source="BGR" target="POL">
      <data key="d0">225118</data>
    </edge>
    <edge source="BGR" target="ROU">
      <data key="d0">270247</data>
    </edge>
    <edge source="BGR" target="RUS">
      <data key="d0">577171</data>
    </edge>
    <edge source="BGR" target="SVK">
      <data key="d0">16563</data>
    </edge>
    <edge source="BGR" target="ZWE">
      <data key="d0">51252</data>
    </edge>
    <edge source="BGR" target="TUR">
      <data key="d0">210392</data>
    </edge>
    <edge source="BGR" target="UKR">
      <data key="d0">316166</data>
    </edge>
    <edge source="BGR" target="MKD">
      <data key="d0">1389447</data>
    </edge>
    <edge source="BGR" target="EGY">
      <data key="d0">41112</data>
    </edge>
    <edge source="BGR" target="GBR">
      <data key="d0">220495</data>
    </edge>
    <edge source="BGR" target="USA">
      <data key="d0">937301</data>
    </edge>
    <edge source="BGR" target="SRB">
      <data key="d0">105930</data>
    </edge>
    <edge source="BLR" target="ARG">
      <data key="d0">16700</data>
    </edge>
    <edge source="BLR" target="BGR">
      <data key="d0">934600</data>
    </edge>
    <edge source="BLR" target="CMR">
      <data key="d0">16300</data>
    </edge>
    <edge source="BLR" target="CAN">
      <data key="d0">122000</data>
    </edge>
    <edge source="BLR" target="CHN">
      <data key="d0">212000</data>
    </edge>
    <edge source="BLR" target="COL">
      <data key="d0">18300</data>
    </edge>
    <edge source="BLR" target="HRV">
      <data key="d0">19700</data>
    </edge>
    <edge source="BLR" target="CZE">
      <data key="d0">404600</data>
    </edge>
    <edge source="BLR" target="ETH">
      <data key="d0">77900</data>
    </edge>
    <edge source="BLR" target="EST">
      <data key="d0">483400</data>
    </edge>
    <edge source="BLR" target="FIN">
      <data key="d0">13600</data>
    </edge>
    <edge source="BLR" target="DEU">
      <data key="d0">999400</data>
    </edge>
    <edge source="BLR" target="GHA">
      <data key="d0">18900</data>
    </edge>
    <edge source="BLR" target="GRC">
      <data key="d0">10600</data>
    </edge>
    <edge source="BLR" target="HUN">
      <data key="d0">555800</data>
    </edge>
    <edge source="BLR" target="KAZ">
      <data key="d0">1731800</data>
    </edge>
    <edge source="BLR" target="KGZ">
      <data key="d0">83000</data>
    </edge>
    <edge source="BLR" target="LBN">
      <data key="d0">36700</data>
    </edge>
    <edge source="BLR" target="LVA">
      <data key="d0">173900</data>
    </edge>
    <edge source="BLR" target="LTU">
      <data key="d0">636500</data>
    </edge>
    <edge source="BLR" target="MDA">
      <data key="d0">203400</data>
    </edge>
    <edge source="BLR" target="NLD">
      <data key="d0">2031400</data>
    </edge>
    <edge source="BLR" target="NIC">
      <data key="d0">37900</data>
    </edge>
    <edge source="BLR" target="PAK">
      <data key="d0">57600</data>
    </edge>
    <edge source="BLR" target="PAN">
      <data key="d0">13000</data>
    </edge>
    <edge source="BLR" target="POL">
      <data key="d0">2638100</data>
    </edge>
    <edge source="BLR" target="ROU">
      <data key="d0">142600</data>
    </edge>
    <edge source="BLR" target="RUS">
      <data key="d0">93819700</data>
    </edge>
    <edge source="BLR" target="SAU">
      <data key="d0">35200</data>
    </edge>
    <edge source="BLR" target="SVK">
      <data key="d0">87300</data>
    </edge>
    <edge source="BLR" target="VNM">
      <data key="d0">251300</data>
    </edge>
    <edge source="BLR" target="SWE">
      <data key="d0">4114300</data>
    </edge>
    <edge source="BLR" target="ARE">
      <data key="d0">36300</data>
    </edge>
    <edge source="BLR" target="TUR">
      <data key="d0">237600</data>
    </edge>
    <edge source="BLR" target="UKR">
      <data key="d0">5818300</data>
    </edge>
    <edge source="BLR" target="MKD">
      <data key="d0">83200</data>
    </edge>
    <edge source="BLR" target="EGY">
      <data key="d0">15400</data>
    </edge>
    <edge source="BLR" target="GBR">
      <data key="d0">495000</data>
    </edge>
    <edge source="BLR" target="TZA">
      <data key="d0">37200</data>
    </edge>
    <edge source="BLR" target="USA">
      <data key="d0">370600</data>
    </edge>
    <edge source="BLR" target="SRB">
      <data key="d0">58200</data>
    </edge>
    <edge source="CRI" target="ARG">
      <data key="d0">358218</data>
    </edge>
    <edge source="CRI" target="AUS">
      <data key="d0">1553420</data>
    </edge>
    <edge source="CRI" target="BOL">
      <data key="d0">86696</data>
    </edge>
    <edge source="CRI" target="BRA">
      <data key="d0">700482</data>
    </edge>
    <edge source="CRI" target="COL">
      <data key="d0">683693</data>
    </edge>
    <edge source="CRI" target="DNK">
      <data key="d0">22190</data>
    </edge>
    <edge source="CRI" target="ECU">
      <data key="d0">100160</data>
    </edge>
    <edge source="CRI" target="SLV">
      <data key="d0">5366635</data>
    </edge>
    <edge source="CRI" target="FRA">
      <data key="d0">1599637</data>
    </edge>
    <edge source="CRI" target="GTM">
      <data key="d0">7017945</data>
    </edge>
    <edge source="CRI" target="HND">
      <data key="d0">3883472</data>
    </edge>
    <edge source="CRI" target="HKG">
      <data key="d0">96186</data>
    </edge>
    <edge source="CRI" target="MEX">
      <data key="d0">1447164</data>
    </edge>
    <edge source="CRI" target="NLD">
      <data key="d0">342967</data>
    </edge>
    <edge source="CRI" target="NIC">
      <data key="d0">4888534</data>
    </edge>
    <edge source="CRI" target="PAN">
      <data key="d0">649760</data>
    </edge>
    <edge source="CRI" target="PER">
      <data key="d0">168269</data>
    </edge>
    <edge source="CRI" target="ZAF">
      <data key="d0">47250</data>
    </edge>
    <edge source="CRI" target="ESP">
      <data key="d0">539447</data>
    </edge>
    <edge source="CRI" target="THA">
      <data key="d0">46512</data>
    </edge>
    <edge source="CRI" target="GBR">
      <data key="d0">99624</data>
    </edge>
    <edge source="CRI" target="USA">
      <data key="d0">47050893</data>
    </edge>
    <edge source="HRV" target="AUT">
      <data key="d0">55596</data>
    </edge>
    <edge source="HRV" target="BEL">
      <data key="d0">10049</data>
    </edge>
    <edge source="HRV" target="FIN">
      <data key="d0">20566</data>
    </edge>
    <edge source="HRV" target="FRA">
      <data key="d0">29125</data>
    </edge>
    <edge source="HRV" target="DEU">
      <data key="d0">2039568</data>
    </edge>
    <edge source="HRV" target="ITA">
      <data key="d0">565392</data>
    </edge>
    <edge source="HRV" target="OMN">
      <data key="d0">18699</data>
    </edge>
    <edge source="HRV" target="NLD">
      <data key="d0">29687</data>
    </edge>
    <edge source="HRV" target="RUS">
      <data key="d0">29948</data>
    </edge>
    <edge source="HRV" target="SVN">
      <data key="d0">1334136</data>
    </edge>
    <edge source="HRV" target="MKD">
      <data key="d0">122903</data>
    </edge>
    <edge source="HRV" target="SRB">
      <data key="d0">293078</data>
    </edge>
    <edge source="CZE" target="ALB">
      <data key="d0">299481</data>
    </edge>
    <edge source="CZE" target="DZA">
      <data key="d0">2652189</data>
    </edge>
    <edge source="CZE" target="ARG">
      <data key="d0">752587</data>
    </edge>
    <edge source="CZE" target="AUS">
      <data key="d0">1420135</data>
    </edge>
    <edge source="CZE" target="AUT">
      <data key="d0">23636268</data>
    </edge>
    <edge source="CZE" target="BEL">
      <data key="d0">19255301</data>
    </edge>
    <edge source="CZE" target="BRA">
      <data key="d0">325500</data>
    </edge>
    <edge source="CZE" target="BGR">
      <data key="d0">6005690</data>
    </edge>
    <edge source="CZE" target="BLR">
      <data key="d0">903777</data>
    </edge>
    <edge source="CZE" target="CAN">
      <data key="d0">249204</data>
    </edge>
    <edge source="CZE" target="LKA">
      <data key="d0">38487</data>
    </edge>
    <edge source="CZE" target="CHL">
      <data key="d0">70225</data>
    </edge>
    <edge source="CZE" target="CHN">
      <data key="d0">486662</data>
    </edge>
    <edge source="CZE" target="COL">
      <data key="d0">232063</data>
    </edge>
    <edge source="CZE" target="CRI">
      <data key="d0">34083</data>
    </edge>
    <edge source="CZE" target="HRV">
      <data key="d0">3539454</data>
    </edge>
    <edge source="CZE" target="DNK">
      <data key="d0">2768620</data>
    </edge>
    <edge source="CZE" target="ECU">
      <data key="d0">221423</data>
    </edge>
    <edge source="CZE" target="ETH">
      <data key="d0">22877</data>
    </edge>
    <edge source="CZE" target="EST">
      <data key="d0">255530</data>
    </edge>
    <edge source="CZE" target="FIN">
      <data key="d0">3709113</data>
    </edge>
    <edge source="CZE" target="FRA">
      <data key="d0">35711135</data>
    </edge>
    <edge source="CZE" target="DEU">
      <data key="d0">255875356</data>
    </edge>
    <edge source="CZE" target="GHA">
      <data key="d0">25676</data>
    </edge>
    <edge source="CZE" target="GRC">
      <data key="d0">3576842</data>
    </edge>
    <edge source="CZE" target="GTM">
      <data key="d0">22949</data>
    </edge>
    <edge source="CZE" target="HND">
      <data key="d0">78756</data>
    </edge>
    <edge source="CZE" target="HKG">
      <data key="d0">93054</data>
    </edge>
    <edge source="CZE" target="HUN">
      <data key="d0">10731206</data>
    </edge>
    <edge source="CZE" target="IRL">
      <data key="d0">2002230</data>
    </edge>
    <edge source="CZE" target="ISR">
      <data key="d0">1018168</data>
    </edge>
    <edge source="CZE" target="ITA">
      <data key="d0">30649774</data>
    </edge>
    <edge source="CZE" target="CIV">
      <data key="d0">43586</data>
    </edge>
    <edge source="CZE" target="JAM">
      <data key="d0">21139</data>
    </edge>
    <edge source="CZE" target="JPN">
      <data key="d0">353808</data>
    </edge>
    <edge source="CZE" target="KAZ">
      <data key="d0">55728</data>
    </edge>
    <edge source="CZE" target="JOR">
      <data key="d0">81520</data>
    </edge>
    <edge source="CZE" target="LBN">
      <data key="d0">151303</data>
    </edge>
    <edge source="CZE" target="LVA">
      <data key="d0">1055748</data>
    </edge>
    <edge source="CZE" target="LTU">
      <data key="d0">1639155</data>
    </edge>
    <edge source="CZE" target="MUS">
      <data key="d0">20591</data>
    </edge>
    <edge source="CZE" target="MEX">
      <data key="d0">2492423</data>
    </edge>
    <edge source="CZE" target="MDA">
      <data key="d0">145491</data>
    </edge>
    <edge source="CZE" target="MAR">
      <data key="d0">131544</data>
    </edge>
    <edge source="CZE" target="NLD">
      <data key="d0">14680722</data>
    </edge>
    <edge source="CZE" target="NZL">
      <data key="d0">446851</data>
    </edge>
    <edge source="CZE" target="NIC">
      <data key="d0">29867</data>
    </edge>
    <edge source="CZE" target="NOR">
      <data key="d0">2949967</data>
    </edge>
    <edge source="CZE" target="PAK">
      <data key="d0">833390</data>
    </edge>
    <edge source="CZE" target="PER">
      <data key="d0">40503</data>
    </edge>
    <edge source="CZE" target="PHL">
      <data key="d0">84230</data>
    </edge>
    <edge source="CZE" target="POL">
      <data key="d0">21339630</data>
    </edge>
    <edge source="CZE" target="PRT">
      <data key="d0">5949933</data>
    </edge>
    <edge source="CZE" target="ROU">
      <data key="d0">7371748</data>
    </edge>
    <edge source="CZE" target="RUS">
      <data key="d0">6153255</data>
    </edge>
    <edge source="CZE" target="SAU">
      <data key="d0">233938</data>
    </edge>
    <edge source="CZE" target="IND">
      <data key="d0">122581</data>
    </edge>
    <edge source="CZE" target="SVK">
      <data key="d0">27071061</data>
    </edge>
    <edge source="CZE" target="VNM">
      <data key="d0">46029</data>
    </edge>
    <edge source="CZE" target="SVN">
      <data key="d0">10612945</data>
    </edge>
    <edge source="CZE" target="ZAF">
      <data key="d0">261573</data>
    </edge>
    <edge source="CZE" target="ESP">
      <data key="d0">30017586</data>
    </edge>
    <edge source="CZE" target="SWE">
      <data key="d0">4650727</data>
    </edge>
    <edge source="CZE" target="CHE">
      <data key="d0">5650351</data>
    </edge>
    <edge source="CZE" target="THA">
      <data key="d0">90722</data>
    </edge>
    <edge source="CZE" target="ARE">
      <data key="d0">1350870</data>
    </edge>
    <edge source="CZE" target="TUN">
      <data key="d0">235410</data>
    </edge>
    <edge source="CZE" target="TUR">
      <data key="d0">930168</data>
    </edge>
    <edge source="CZE" target="UKR">
      <data key="d0">953662</data>
    </edge>
    <edge source="CZE" target="MKD">
      <data key="d0">199310</data>
    </edge>
    <edge source="CZE" target="EGY">
      <data key="d0">825737</data>
    </edge>
    <edge source="CZE" target="GBR">
      <data key="d0">36598628</data>
    </edge>
    <edge source="CZE" target="TZA">
      <data key="d0">28287</data>
    </edge>
    <edge source="CZE" target="USA">
      <data key="d0">12862126</data>
    </edge>
    <edge source="CZE" target="URY">
      <data key="d0">38653</data>
    </edge>
    <edge source="CZE" target="SRB">
      <data key="d0">2262841</data>
    </edge>
    <edge source="EST" target="BEL">
      <data key="d0">16077</data>
    </edge>
    <edge source="EST" target="BGR">
      <data key="d0">23573</data>
    </edge>
    <edge source="EST" target="BLR">
      <data key="d0">22289</data>
    </edge>
    <edge source="EST" target="CHL">
      <data key="d0">26462</data>
    </edge>
    <edge source="EST" target="DNK">
      <data key="d0">279113</data>
    </edge>
    <edge source="EST" target="FIN">
      <data key="d0">843146</data>
    </edge>
    <edge source="EST" target="FRA">
      <data key="d0">47644</data>
    </edge>
    <edge source="EST" target="DEU">
      <data key="d0">1119230</data>
    </edge>
    <edge source="EST" target="IRL">
      <data key="d0">24611</data>
    </edge>
    <edge source="EST" target="ITA">
      <data key="d0">50234</data>
    </edge>
    <edge source="EST" target="LVA">
      <data key="d0">3351843</data>
    </edge>
    <edge source="EST" target="LTU">
      <data key="d0">659315</data>
    </edge>
    <edge source="EST" target="MRT">
      <data key="d0">27733</data>
    </edge>
    <edge source="EST" target="NLD">
      <data key="d0">295955</data>
    </edge>
    <edge source="EST" target="RUS">
      <data key="d0">1329492</data>
    </edge>
    <edge source="EST" target="SAU">
      <data key="d0">24427</data>
    </edge>
    <edge source="EST" target="ESP">
      <data key="d0">39538</data>
    </edge>
    <edge source="EST" target="SWE">
      <data key="d0">4162473</data>
    </edge>
    <edge source="EST" target="UKR">
      <data key="d0">35059</data>
    </edge>
    <edge source="EST" target="GBR">
      <data key="d0">487547</data>
    </edge>
    <edge source="PSE" target="ISR">
      <data key="d0">3447144</data>
    </edge>
    <edge source="CIV" target="ITA">
      <data key="d0">59535</data>
    </edge>
    <edge source="CIV" target="NLD">
      <data key="d0">40835</data>
    </edge>
    <edge source="CIV" target="GBR">
      <data key="d0">37441</data>
    </edge>
    <edge source="CIV" target="BFA">
      <data key="d0">241972</data>
    </edge>
    <edge source="JOR" target="ISR">
      <data key="d0">100092</data>
    </edge>
    <edge source="JOR" target="ITA">
      <data key="d0">10656</data>
    </edge>
    <edge source="JOR" target="LBN">
      <data key="d0">23343</data>
    </edge>
    <edge source="JOR" target="OMN">
      <data key="d0">38607</data>
    </edge>
    <edge source="JOR" target="SAU">
      <data key="d0">30605</data>
    </edge>
    <edge source="JOR" target="ARE">
      <data key="d0">182128</data>
    </edge>
    <edge source="JOR" target="TUR">
      <data key="d0">16382</data>
    </edge>
    <edge source="JOR" target="GBR">
      <data key="d0">85801</data>
    </edge>
    <edge source="LVA" target="BLR">
      <data key="d0">91344</data>
    </edge>
    <edge source="LVA" target="DNK">
      <data key="d0">10500</data>
    </edge>
    <edge source="LVA" target="EST">
      <data key="d0">176028</data>
    </edge>
    <edge source="LVA" target="FIN">
      <data key="d0">41129</data>
    </edge>
    <edge source="LVA" target="DEU">
      <data key="d0">453037</data>
    </edge>
    <edge source="LVA" target="KGZ">
      <data key="d0">16385</data>
    </edge>
    <edge source="LVA" target="LTU">
      <data key="d0">492147</data>
    </edge>
    <edge source="LVA" target="RUS">
      <data key="d0">314873</data>
    </edge>
    <edge source="LVA" target="SWE">
      <data key="d0">36604</data>
    </edge>
    <edge source="LVA" target="CHE">
      <data key="d0">40009</data>
    </edge>
    <edge source="LVA" target="UKR">
      <data key="d0">166440</data>
    </edge>
    <edge source="LVA" target="GBR">
      <data key="d0">25206</data>
    </edge>
    <edge source="LTU" target="DZA">
      <data key="d0">17450</data>
    </edge>
    <edge source="LTU" target="ARM">
      <data key="d0">213870</data>
    </edge>
    <edge source="LTU" target="BLR">
      <data key="d0">1720577</data>
    </edge>
    <edge source="LTU" target="CZE">
      <data key="d0">13982</data>
    </edge>
    <edge source="LTU" target="DNK">
      <data key="d0">74382</data>
    </edge>
    <edge source="LTU" target="EST">
      <data key="d0">314726</data>
    </edge>
    <edge source="LTU" target="FIN">
      <data key="d0">64263</data>
    </edge>
    <edge source="LTU" target="DEU">
      <data key="d0">39925</data>
    </edge>
    <edge source="LTU" target="GRC">
      <data key="d0">11807</data>
    </edge>
    <edge source="LTU" target="HUN">
      <data key="d0">42707</data>
    </edge>
    <edge source="LTU" target="ITA">
      <data key="d0">13817</data>
    </edge>
    <edge source="LTU" target="LVA">
      <data key="d0">2320944</data>
    </edge>
    <edge source="LTU" target="NLD">
      <data key="d0">132043</data>
    </edge>
    <edge source="LTU" target="POL">
      <data key="d0">216850</data>
    </edge>
    <edge source="LTU" target="RUS">
      <data key="d0">2830223</data>
    </edge>
    <edge source="LTU" target="IND">
      <data key="d0">395387</data>
    </edge>
    <edge source="LTU" target="SVK">
      <data key="d0">19631</data>
    </edge>
    <edge source="LTU" target="ESP">
      <data key="d0">13761</data>
    </edge>
    <edge source="LTU" target="SWE">
      <data key="d0">193731</data>
    </edge>
    <edge source="LTU" target="ARE">
      <data key="d0">82767</data>
    </edge>
    <edge source="LTU" target="UKR">
      <data key="d0">59701</data>
    </edge>
    <edge source="LTU" target="MKD">
      <data key="d0">20450</data>
    </edge>
    <edge source="LTU" target="GBR">
      <data key="d0">51369</data>
    </edge>
    <edge source="LTU" target="USA">
      <data key="d0">409629</data>
    </edge>
    <edge source="MDA" target="ROU">
      <data key="d0">32051</data>
    </edge>
    <edge source="MDA" target="RUS">
      <data key="d0">11351</data>
    </edge>
    <edge source="MDA" target="UKR">
      <data key="d0">771436</data>
    </edge>
    <edge source="OMN" target="JPN">
      <data key="d0">153368</data>
    </edge>
    <edge source="OMN" target="IND">
      <data key="d0">42991</data>
    </edge>
    <edge source="OMN" target="ARE">
      <data key="d0">12162350</data>
    </edge>
    <edge source="OMN" target="UKR">
      <data key="d0">39636</data>
    </edge>
    <edge source="OMN" target="TZA">
      <data key="d0">3589170</data>
    </edge>
    <edge source="ROU" target="ALB">
      <data key="d0">39000</data>
    </edge>
    <edge source="ROU" target="DZA">
      <data key="d0">33000</data>
    </edge>
    <edge source="ROU" target="AUS">
      <data key="d0">110000</data>
    </edge>
    <edge source="ROU" target="AUT">
      <data key="d0">602000</data>
    </edge>
    <edge source="ROU" target="BEL">
      <data key="d0">9318000</data>
    </edge>
    <edge source="ROU" target="BRA">
      <data key="d0">36000</data>
    </edge>
    <edge source="ROU" target="BGR">
      <data key="d0">386000</data>
    </edge>
    <edge source="ROU" target="CMR">
      <data key="d0">31000</data>
    </edge>
    <edge source="ROU" target="LKA">
      <data key="d0">13000</data>
    </edge>
    <edge source="ROU" target="CHL">
      <data key="d0">176000</data>
    </edge>
    <edge source="ROU" target="HRV">
      <data key="d0">112000</data>
    </edge>
    <edge source="ROU" target="CZE">
      <data key="d0">369000</data>
    </edge>
    <edge source="ROU" target="DNK">
      <data key="d0">491000</data>
    </edge>
    <edge source="ROU" target="FIN">
      <data key="d0">518000</data>
    </edge>
    <edge source="ROU" target="FRA">
      <data key="d0">3867000</data>
    </edge>
    <edge source="ROU" target="DEU">
      <data key="d0">4465000</data>
    </edge>
    <edge source="ROU" target="GHA">
      <data key="d0">44000</data>
    </edge>
    <edge source="ROU" target="GRC">
      <data key="d0">1171000</data>
    </edge>
    <edge source="ROU" target="HUN">
      <data key="d0">327000</data>
    </edge>
    <edge source="ROU" target="IDN">
      <data key="d0">151000</data>
    </edge>
    <edge source="ROU" target="IRL">
      <data key="d0">38000</data>
    </edge>
    <edge source="ROU" target="ISR">
      <data key="d0">96000</data>
    </edge>
    <edge source="ROU" target="ITA">
      <data key="d0">12233000</data>
    </edge>
    <edge source="ROU" target="JOR">
      <data key="d0">21000</data>
    </edge>
    <edge source="ROU" target="LBN">
      <data key="d0">77000</data>
    </edge>
    <edge source="ROU" target="LVA">
      <data key="d0">17000</data>
    </edge>
    <edge source="ROU" target="MYS">
      <data key="d0">48000</data>
    </edge>
    <edge source="ROU" target="MDA">
      <data key="d0">74000</data>
    </edge>
    <edge source="ROU" target="MAR">
      <data key="d0">33000</data>
    </edge>
    <edge source="ROU" target="NLD">
      <data key="d0">186000</data>
    </edge>
    <edge source="ROU" target="NOR">
      <data key="d0">45000</data>
    </edge>
    <edge source="ROU" target="PAK">
      <data key="d0">34000</data>
    </edge>
    <edge source="ROU" target="PHL">
      <data key="d0">12000</data>
    </edge>
    <edge source="ROU" target="POL">
      <data key="d0">194000</data>
    </edge>
    <edge source="ROU" target="PRT">
      <data key="d0">459000</data>
    </edge>
    <edge source="ROU" target="SAU">
      <data key="d0">203000</data>
    </edge>
    <edge source="ROU" target="SGP">
      <data key="d0">48000</data>
    </edge>
    <edge source="ROU" target="SVN">
      <data key="d0">26000</data>
    </edge>
    <edge source="ROU" target="ZAF">
      <data key="d0">113000</data>
    </edge>
    <edge source="ROU" target="ESP">
      <data key="d0">342000</data>
    </edge>
    <edge source="ROU" target="SWE">
      <data key="d0">3733000</data>
    </edge>
    <edge source="ROU" target="CHE">
      <data key="d0">72000</data>
    </edge>
    <edge source="ROU" target="ARE">
      <data key="d0">763000</data>
    </edge>
    <edge source="ROU" target="TUR">
      <data key="d0">782000</data>
    </edge>
    <edge source="ROU" target="MKD">
      <data key="d0">296000</data>
    </edge>
    <edge source="ROU" target="EGY">
      <data key="d0">932000</data>
    </edge>
    <edge source="ROU" target="GBR">
      <data key="d0">5545000</data>
    </edge>
    <edge source="ROU" target="TZA">
      <data key="d0">61000</data>
    </edge>
    <edge source="ROU" target="USA">
      <data key="d0">7004000</data>
    </edge>
    <edge source="ROU" target="SRB">
      <data key="d0">321000</data>
    </edge>
    <edge source="SVK" target="ALB">
      <data key="d0">65234</data>
    </edge>
    <edge source="SVK" target="DZA">
      <data key="d0">119775</data>
    </edge>
    <edge source="SVK" target="ARG">
      <data key="d0">311290</data>
    </edge>
    <edge source="SVK" target="AUT">
      <data key="d0">1638307</data>
    </edge>
    <edge source="SVK" target="BEL">
      <data key="d0">1848473</data>
    </edge>
    <edge source="SVK" target="BRA">
      <data key="d0">14479</data>
    </edge>
    <edge source="SVK" target="BGR">
      <data key="d0">3707950</data>
    </edge>
    <edge source="SVK" target="BLR">
      <data key="d0">46966</data>
    </edge>
    <edge source="SVK" target="CMR">
      <data key="d0">286437</data>
    </edge>
    <edge source="SVK" target="CAN">
      <data key="d0">977992</data>
    </edge>
    <edge source="SVK" target="LKA">
      <data key="d0">28133</data>
    </edge>
    <edge source="SVK" target="CHL">
      <data key="d0">56430</data>
    </edge>
    <edge source="SVK" target="CHN">
      <data key="d0">513964</data>
    </edge>
    <edge source="SVK" target="CRI">
      <data key="d0">33068</data>
    </edge>
    <edge source="SVK" target="HRV">
      <data key="d0">451058</data>
    </edge>
    <edge source="SVK" target="CZE">
      <data key="d0">44805801</data>
    </edge>
    <edge source="SVK" target="DNK">
      <data key="d0">488214</data>
    </edge>
    <edge source="SVK" target="SLV">
      <data key="d0">98233</data>
    </edge>
    <edge source="SVK" target="ETH">
      <data key="d0">14267</data>
    </edge>
    <edge source="SVK" target="EST">
      <data key="d0">260697</data>
    </edge>
    <edge source="SVK" target="FIN">
      <data key="d0">564555</data>
    </edge>
    <edge source="SVK" target="FRA">
      <data key="d0">3998808</data>
    </edge>
    <edge source="SVK" target="DEU">
      <data key="d0">59650044</data>
    </edge>
    <edge source="SVK" target="GRC">
      <data key="d0">780337</data>
    </edge>
    <edge source="SVK" target="HND">
      <data key="d0">16269</data>
    </edge>
    <edge source="SVK" target="HKG">
      <data key="d0">49635</data>
    </edge>
    <edge source="SVK" target="HUN">
      <data key="d0">9981720</data>
    </edge>
    <edge source="SVK" target="IRL">
      <data key="d0">2474591</data>
    </edge>
    <edge source="SVK" target="ISR">
      <data key="d0">261738</data>
    </edge>
    <edge source="SVK" target="ITA">
      <data key="d0">7081416</data>
    </edge>
    <edge source="SVK" target="KAZ">
      <data key="d0">953712</data>
    </edge>
    <edge source="SVK" target="JOR">
      <data key="d0">22647</data>
    </edge>
    <edge source="SVK" target="LBN">
      <data key="d0">21389</data>
    </edge>
    <edge source="SVK" target="LVA">
      <data key="d0">364455</data>
    </edge>
    <edge source="SVK" target="LTU">
      <data key="d0">196589</data>
    </edge>
    <edge source="SVK" target="MEX">
      <data key="d0">67991</data>
    </edge>
    <edge source="SVK" target="MDA">
      <data key="d0">393074</data>
    </edge>
    <edge source="SVK" target="MAR">
      <data key="d0">10167</data>
    </edge>
    <edge source="SVK" target="NLD">
      <data key="d0">1802982</data>
    </edge>
    <edge source="SVK" target="NOR">
      <data key="d0">524398</data>
    </edge>
    <edge source="SVK" target="PAK">
      <data key="d0">10073</data>
    </edge>
    <edge source="SVK" target="PER">
      <data key="d0">25212</data>
    </edge>
    <edge source="SVK" target="POL">
      <data key="d0">6830453</data>
    </edge>
    <edge source="SVK" target="PRT">
      <data key="d0">747635</data>
    </edge>
    <edge source="SVK" target="ROU">
      <data key="d0">4495141</data>
    </edge>
    <edge source="SVK" target="RUS">
      <data key="d0">2865706</data>
    </edge>
    <edge source="SVK" target="SAU">
      <data key="d0">230713</data>
    </edge>
    <edge source="SVK" target="SVN">
      <data key="d0">1124993</data>
    </edge>
    <edge source="SVK" target="ZAF">
      <data key="d0">551148</data>
    </edge>
    <edge source="SVK" target="ESP">
      <data key="d0">4045119</data>
    </edge>
    <edge source="SVK" target="SWE">
      <data key="d0">201255</data>
    </edge>
    <edge source="SVK" target="CHE">
      <data key="d0">1047325</data>
    </edge>
    <edge source="SVK" target="TUN">
      <data key="d0">19747</data>
    </edge>
    <edge source="SVK" target="TUR">
      <data key="d0">1044280</data>
    </edge>
    <edge source="SVK" target="UKR">
      <data key="d0">2578709</data>
    </edge>
    <edge source="SVK" target="MKD">
      <data key="d0">23780</data>
    </edge>
    <edge source="SVK" target="EGY">
      <data key="d0">86582</data>
    </edge>
    <edge source="SVK" target="GBR">
      <data key="d0">14759658</data>
    </edge>
    <edge source="SVK" target="USA">
      <data key="d0">25984117</data>
    </edge>
    <edge source="SVK" target="SRB">
      <data key="d0">1192339</data>
    </edge>
    <edge source="SVN" target="ALB">
      <data key="d0">23373</data>
    </edge>
    <edge source="SVN" target="DZA">
      <data key="d0">263772</data>
    </edge>
    <edge source="SVN" target="ARG">
      <data key="d0">230902</data>
    </edge>
    <edge source="SVN" target="AUS">
      <data key="d0">1422004</data>
    </edge>
    <edge source="SVN" target="AUT">
      <data key="d0">4596612</data>
    </edge>
    <edge source="SVN" target="BEL">
      <data key="d0">1547322</data>
    </edge>
    <edge source="SVN" target="BRA">
      <data key="d0">329796</data>
    </edge>
    <edge source="SVN" target="BGR">
      <data key="d0">419022</data>
    </edge>
    <edge source="SVN" target="BLR">
      <data key="d0">538212</data>
    </edge>
    <edge source="SVN" target="CMR">
      <data key="d0">194027</data>
    </edge>
    <edge source="SVN" target="CAN">
      <data key="d0">231746</data>
    </edge>
    <edge source="SVN" target="LKA">
      <data key="d0">20005</data>
    </edge>
    <edge source="SVN" target="CHL">
      <data key="d0">496172</data>
    </edge>
    <edge source="SVN" target="CHN">
      <data key="d0">23770</data>
    </edge>
    <edge source="SVN" target="COL">
      <data key="d0">18443</data>
    </edge>
    <edge source="SVN" target="HRV">
      <data key="d0">18570004</data>
    </edge>
    <edge source="SVN" target="CZE">
      <data key="d0">3315527</data>
    </edge>
    <edge source="SVN" target="DNK">
      <data key="d0">3377136</data>
    </edge>
    <edge source="SVN" target="EST">
      <data key="d0">181450</data>
    </edge>
    <edge source="SVN" target="FIN">
      <data key="d0">1440869</data>
    </edge>
    <edge source="SVN" target="FRA">
      <data key="d0">9697129</data>
    </edge>
    <edge source="SVN" target="DEU">
      <data key="d0">52905653</data>
    </edge>
    <edge source="SVN" target="GHA">
      <data key="d0">84162</data>
    </edge>
    <edge source="SVN" target="GRC">
      <data key="d0">3511204</data>
    </edge>
    <edge source="SVN" target="GTM">
      <data key="d0">25187</data>
    </edge>
    <edge source="SVN" target="HKG">
      <data key="d0">20002</data>
    </edge>
    <edge source="SVN" target="HUN">
      <data key="d0">2837897</data>
    </edge>
    <edge source="SVN" target="IRL">
      <data key="d0">1783360</data>
    </edge>
    <edge source="SVN" target="ISR">
      <data key="d0">2479470</data>
    </edge>
    <edge source="SVN" target="ITA">
      <data key="d0">21148458</data>
    </edge>
    <edge source="SVN" target="JAM">
      <data key="d0">254320</data>
    </edge>
    <edge source="SVN" target="JPN">
      <data key="d0">60073</data>
    </edge>
    <edge source="SVN" target="JOR">
      <data key="d0">451306</data>
    </edge>
    <edge source="SVN" target="KOR">
      <data key="d0">215632</data>
    </edge>
    <edge source="SVN" target="LBN">
      <data key="d0">261961</data>
    </edge>
    <edge source="SVN" target="LVA">
      <data key="d0">131768</data>
    </edge>
    <edge source="SVN" target="LTU">
      <data key="d0">283992</data>
    </edge>
    <edge source="SVN" target="MYS">
      <data key="d0">88464</data>
    </edge>
    <edge source="SVN" target="MEX">
      <data key="d0">61147</data>
    </edge>
    <edge source="SVN" target="MDA">
      <data key="d0">172627</data>
    </edge>
    <edge source="SVN" target="MAR">
      <data key="d0">276267</data>
    </edge>
    <edge source="SVN" target="NLD">
      <data key="d0">8859793</data>
    </edge>
    <edge source="SVN" target="NZL">
      <data key="d0">476063</data>
    </edge>
    <edge source="SVN" target="NER">
      <data key="d0">56133</data>
    </edge>
    <edge source="SVN" target="NOR">
      <data key="d0">1351612</data>
    </edge>
    <edge source="SVN" target="PAN">
      <data key="d0">128517</data>
    </edge>
    <edge source="SVN" target="PER">
      <data key="d0">53831</data>
    </edge>
    <edge source="SVN" target="PHL">
      <data key="d0">160039</data>
    </edge>
    <edge source="SVN" target="POL">
      <data key="d0">5114442</data>
    </edge>
    <edge source="SVN" target="PRT">
      <data key="d0">2055064</data>
    </edge>
    <edge source="SVN" target="ROU">
      <data key="d0">2632306</data>
    </edge>
    <edge source="SVN" target="RUS">
      <data key="d0">1600629</data>
    </edge>
    <edge source="SVN" target="SAU">
      <data key="d0">1682809</data>
    </edge>
    <edge source="SVN" target="SEN">
      <data key="d0">24496</data>
    </edge>
    <edge source="SVN" target="IND">
      <data key="d0">157950</data>
    </edge>
    <edge source="SVN" target="SGP">
      <data key="d0">275702</data>
    </edge>
    <edge source="SVN" target="SVK">
      <data key="d0">310934</data>
    </edge>
    <edge source="SVN" target="ZAF">
      <data key="d0">625098</data>
    </edge>
    <edge source="SVN" target="ESP">
      <data key="d0">4961881</data>
    </edge>
    <edge source="SVN" target="SWE">
      <data key="d0">3080693</data>
    </edge>
    <edge source="SVN" target="CHE">
      <data key="d0">3192693</data>
    </edge>
    <edge source="SVN" target="THA">
      <data key="d0">86643</data>
    </edge>
    <edge source="SVN" target="ARE">
      <data key="d0">1943032</data>
    </edge>
    <edge source="SVN" target="TUN">
      <data key="d0">55541</data>
    </edge>
    <edge source="SVN" target="TUR">
      <data key="d0">3842687</data>
    </edge>
    <edge source="SVN" target="UKR">
      <data key="d0">464899</data>
    </edge>
    <edge source="SVN" target="MKD">
      <data key="d0">4105562</data>
    </edge>
    <edge source="SVN" target="EGY">
      <data key="d0">111977</data>
    </edge>
    <edge source="SVN" target="GBR">
      <data key="d0">12072442</data>
    </edge>
    <edge source="SVN" target="USA">
      <data key="d0">6038432</data>
    </edge>
    <edge source="SVN" target="SRB">
      <data key="d0">5348227</data>
    </edge>
    <edge source="UKR" target="DZA">
      <data key="d0">32590</data>
    </edge>
    <edge source="UKR" target="AZE">
      <data key="d0">1613210</data>
    </edge>
    <edge source="UKR" target="ARM">
      <data key="d0">520710</data>
    </edge>
    <edge source="UKR" target="BEL">
      <data key="d0">89420</data>
    </edge>
    <edge source="UKR" target="BGR">
      <data key="d0">912200</data>
    </edge>
    <edge source="UKR" target="BLR">
      <data key="d0">6487390</data>
    </edge>
    <edge source="UKR" target="LKA">
      <data key="d0">81250</data>
    </edge>
    <edge source="UKR" target="CZE">
      <data key="d0">120850</data>
    </edge>
    <edge source="UKR" target="EST">
      <data key="d0">250830</data>
    </edge>
    <edge source="UKR" target="FRA">
      <data key="d0">279960</data>
    </edge>
    <edge source="UKR" target="GEO">
      <data key="d0">619300</data>
    </edge>
    <edge source="UKR" target="DEU">
      <data key="d0">834570</data>
    </edge>
    <edge source="UKR" target="HUN">
      <data key="d0">2418770</data>
    </edge>
    <edge source="UKR" target="KAZ">
      <data key="d0">248840</data>
    </edge>
    <edge source="UKR" target="LBN">
      <data key="d0">30650</data>
    </edge>
    <edge source="UKR" target="LVA">
      <data key="d0">290970</data>
    </edge>
    <edge source="UKR" target="LTU">
      <data key="d0">362060</data>
    </edge>
    <edge source="UKR" target="MYS">
      <data key="d0">35190</data>
    </edge>
    <edge source="UKR" target="MDA">
      <data key="d0">977410</data>
    </edge>
    <edge source="UKR" target="MAR">
      <data key="d0">27900</data>
    </edge>
    <edge source="UKR" target="NLD">
      <data key="d0">465430</data>
    </edge>
    <edge source="UKR" target="PAK">
      <data key="d0">161940</data>
    </edge>
    <edge source="UKR" target="PER">
      <data key="d0">33640</data>
    </edge>
    <edge source="UKR" target="POL">
      <data key="d0">1077050</data>
    </edge>
    <edge source="UKR" target="ROU">
      <data key="d0">163430</data>
    </edge>
    <edge source="UKR" target="RUS">
      <data key="d0">101391730</data>
    </edge>
    <edge source="UKR" target="IND">
      <data key="d0">741670</data>
    </edge>
    <edge source="UKR" target="SVK">
      <data key="d0">16162460</data>
    </edge>
    <edge source="UKR" target="VNM">
      <data key="d0">132960</data>
    </edge>
    <edge source="UKR" target="SVN">
      <data key="d0">86750</data>
    </edge>
    <edge source="UKR" target="TUR">
      <data key="d0">52490</data>
    </edge>
    <edge source="UKR" target="EGY">
      <data key="d0">1509080</data>
    </edge>
    <edge source="UKR" target="GBR">
      <data key="d0">49930</data>
    </edge>
    <edge source="UKR" target="USA">
      <data key="d0">87940</data>
    </edge>
    <edge source="MKD" target="ALB">
      <data key="d0">83199</data>
    </edge>
    <edge source="MKD" target="BGR">
      <data key="d0">54520</data>
    </edge>
    <edge source="MKD" target="NLD">
      <data key="d0">468507</data>
    </edge>
    <edge source="MKD" target="SAU">
      <data key="d0">49546</data>
    </edge>
    <edge source="MKD" target="SVN">
      <data key="d0">11174</data>
    </edge>
    <edge source="MKD" target="GBR">
      <data key="d0">13024</data>
    </edge>
    <edge source="MKD" target="SRB">
      <data key="d0">493906</data>
    </edge>
    <edge source="ARM" target="BEL">
      <data key="d0">67742</data>
    </edge>
    <edge source="ARM" target="UKR">
      <data key="d0">50677</data>
    </edge>
    <edge source="CMR" target="CAF">
      <data key="d0">29000</data>
    </edge>
    <edge source="HND" target="SLV">
      <data key="d0">188535</data>
    </edge>
    <edge source="HND" target="GTM">
      <data key="d0">937750</data>
    </edge>
    <edge source="HND" target="NIC">
      <data key="d0">122366</data>
    </edge>
    <edge source="HND" target="PAN">
      <data key="d0">12124</data>
    </edge>
    <edge source="HND" target="USA">
      <data key="d0">44758</data>
    </edge>
    <edge source="KGZ" target="KAZ">
      <data key="d0">70052</data>
    </edge>
    <edge source="KGZ" target="RUS">
      <data key="d0">19392</data>
    </edge>
    <edge source="NAM" target="DNK">
      <data key="d0">53172</data>
    </edge>
    <edge source="NAM" target="ZAF">
      <data key="d0">146642</data>
    </edge>
    <edge source="NER" target="BEN">
      <data key="d0">61308</data>
    </edge>
    <edge source="NER" target="FRA">
      <data key="d0">11045</data>
    </edge>
    <edge source="NER" target="JPN">
      <data key="d0">110112</data>
    </edge>
    <edge source="NER" target="MAR">
      <data key="d0">18112</data>
    </edge>
    <edge source="NER" target="USA">
      <data key="d0">95236</data>
    </edge>
    <edge source="SEN" target="FRA">
      <data key="d0">44690</data>
    </edge>
    <edge source="ZWE" target="AUS">
      <data key="d0">12561</data>
    </edge>
    <edge source="ZWE" target="BWA">
      <data key="d0">1777393</data>
    </edge>
    <edge source="ZWE" target="CAN">
      <data key="d0">20274</data>
    </edge>
    <edge source="ZWE" target="MWI">
      <data key="d0">437814</data>
    </edge>
    <edge source="ZWE" target="MOZ">
      <data key="d0">347847</data>
    </edge>
    <edge source="ZWE" target="NAM">
      <data key="d0">535749</data>
    </edge>
    <edge source="ZWE" target="ZAF">
      <data key="d0">235238</data>
    </edge>
    <edge source="ZWE" target="GBR">
      <data key="d0">17037</data>
    </edge>
    <edge source="ZWE" target="TZA">
      <data key="d0">41736</data>
    </edge>
    <edge source="ZWE" target="USA">
      <data key="d0">12025</data>
    </edge>
    <edge source="TGO" target="NER">
      <data key="d0">14398</data>
    </edge>
    <edge source="BFA" target="CIV">
      <data key="d0">84131</data>
    </edge>
    <edge source="BFA" target="TGO">
      <data key="d0">245830</data>
    </edge>
    <edge source="BWA" target="ZAF">
      <data key="d0">375723</data>
    </edge>
    <edge source="UGA" target="CHN">
      <data key="d0">68328</data>
    </edge>
    <edge source="UGA" target="TZA">
      <data key="d0">24682</data>
    </edge>
    <edge source="GEO" target="AZE">
      <data key="d0">14022</data>
    </edge>
    <edge source="GEO" target="DEU">
      <data key="d0">13774</data>
    </edge>
    <edge source="GEO" target="RUS">
      <data key="d0">13880</data>
    </edge>
    <edge source="GEO" target="ARE">
      <data key="d0">28245</data>
    </edge>
    <edge source="GEO" target="USA">
      <data key="d0">16720</data>
    </edge>
  </graph>
</graphml>
