# Supplementary material for: Core-periphery structure in sectoral international trade networks: A new approach to an old theory
Source: PLoS One. 2020 Apr 2;15(4):e0229547. doi: 10.1371/journal.pone.0229547 (PMC7117750; doi:10.1371/journal.pone.0229547)
Supplement: S8 File — (ZIP) [file pone.0229547.s008.zip › S8_File/Networks 2000/63-CORK, WOOD MANUFACTURES.graphml]

<?xml version='1.0' encoding='utf-8'?>
<graphml xmlns="http://graphml.graphdrawing.org/xmlns" xmlns:xsi="http://www.w3.org/2001/XMLSchema-instance" xsi:schemaLocation="http://graphml.graphdrawing.org/xmlns http://graphml.graphdrawing.org/xmlns/1.0/graphml.xsd">
  <key attr.name="weight" attr.type="long" for="edge" id="d0" />
  <graph edgedefault="directed">
    <node id="ALB" />
    <node id="HRV" />
    <node id="DNK" />
    <node id="FRA" />
    <node id="DEU" />
    <node id="GRC" />
    <node id="ITA" />
    <node id="SRB" />
    <node id="DZA" />
    <node id="ARG" />
    <node id="BRA" />
    <node id="CZE" />
    <node id="IRL" />
    <node id="PRT" />
    <node id="ESP" />
    <node id="ARE" />
    <node id="TUN" />
    <node id="AUS" />
    <node id="BEL" />
    <node id="BOL" />
    <node id="CAN" />
    <node id="CHL" />
    <node id="CHN" />
    <node id="COL" />
    <node id="CRI" />
    <node id="ECU" />
    <node id="GTM" />
    <node id="HKG" />
    <node id="KOR" />
    <node id="MYS" />
    <node id="MEX" />
    <node id="NLD" />
    <node id="PAN" />
    <node id="PRY" />
    <node id="PER" />
    <node id="SAU" />
    <node id="GBR" />
    <node id="USA" />
    <node id="URY" />
    <node id="AUT" />
    <node id="LKA" />
    <node id="FIN" />
    <node id="IDN" />
    <node id="ISR" />
    <node id="JPN" />
    <node id="MUS" />
    <node id="OMN" />
    <node id="NZL" />
    <node id="PAK" />
    <node id="PHL" />
    <node id="POL" />
    <node id="ROU" />
    <node id="RUS" />
    <node id="IND" />
    <node id="SGP" />
    <node id="VNM" />
    <node id="ZAF" />
    <node id="SWE" />
    <node id="CHE" />
    <node id="THA" />
    <node id="TUR" />
    <node id="BWA" />
    <node id="BGR" />
    <node id="BLR" />
    <node id="SLV" />
    <node id="ETH" />
    <node id="EST" />
    <node id="HUN" />
    <node id="JAM" />
    <node id="KAZ" />
    <node id="JOR" />
    <node id="KGZ" />
    <node id="LBN" />
    <node id="LVA" />
    <node id="LTU" />
    <node id="MAR" />
    <node id="NAM" />
    <node id="NOR" />
    <node id="SVK" />
    <node id="SVN" />
    <node id="UKR" />
    <node id="MKD" />
    <node id="EGY" />
    <node id="ARM" />
    <node id="BDI" />
    <node id="MDG" />
    <node id="MDA" />
    <node id="SEN" />
    <node id="UGA" />
    <node id="BEN" />
    <node id="GMB" />
    <node id="GHA" />
    <node id="HND" />
    <node id="CIV" />
    <node id="AZE" />
    <node id="GEO" />
    <node id="TZA" />
    <node id="CMR" />
    <node id="KHM" />
    <node id="NER" />
    <node id="NIC" />
    <node id="PSE" />
    <node id="MRT" />
    <node id="ZWE" />
    <node id="TGO" />
    <node id="BFA" />
    <node id="CAF" />
    <node id="MWI" />
    <node id="MOZ" />
    <edge source="ALB" target="HRV">
      <data key="d0">15677</data>
    </edge>
    <edge source="ALB" target="DNK">
      <data key="d0">28945</data>
    </edge>
    <edge source="ALB" target="FRA">
      <data key="d0">74104</data>
    </edge>
    <edge source="ALB" target="DEU">
      <data key="d0">186304</data>
    </edge>
    <edge source="ALB" target="GRC">
      <data key="d0">159626</data>
    </edge>
    <edge source="ALB" target="ITA">
      <data key="d0">2317200</data>
    </edge>
    <edge source="ALB" target="SRB">
      <data key="d0">21051</data>
    </edge>
    <edge source="HRV" target="ALB">
      <data key="d0">34000</data>
    </edge>
    <edge source="HRV" target="AUT">
      <data key="d0">4270620</data>
    </edge>
    <edge source="HRV" target="BEL">
      <data key="d0">4624669</data>
    </edge>
    <edge source="HRV" target="BGR">
      <data key="d0">28913</data>
    </edge>
    <edge source="HRV" target="CAN">
      <data key="d0">261963</data>
    </edge>
    <edge source="HRV" target="CZE">
      <data key="d0">673671</data>
    </edge>
    <edge source="HRV" target="DNK">
      <data key="d0">404580</data>
    </edge>
    <edge source="HRV" target="FIN">
      <data key="d0">236746</data>
    </edge>
    <edge source="HRV" target="FRA">
      <data key="d0">1424200</data>
    </edge>
    <edge source="HRV" target="DEU">
      <data key="d0">19586827</data>
    </edge>
    <edge source="HRV" target="GRC">
      <data key="d0">270771</data>
    </edge>
    <edge source="HRV" target="HUN">
      <data key="d0">404739</data>
    </edge>
    <edge source="HRV" target="ITA">
      <data key="d0">9729476</data>
    </edge>
    <edge source="HRV" target="LTU">
      <data key="d0">140049</data>
    </edge>
    <edge source="HRV" target="NLD">
      <data key="d0">212383</data>
    </edge>
    <edge source="HRV" target="NOR">
      <data key="d0">101748</data>
    </edge>
    <edge source="HRV" target="POL">
      <data key="d0">24937</data>
    </edge>
    <edge source="HRV" target="PRT">
      <data key="d0">616544</data>
    </edge>
    <edge source="HRV" target="ROU">
      <data key="d0">195056</data>
    </edge>
    <edge source="HRV" target="RUS">
      <data key="d0">104006</data>
    </edge>
    <edge source="HRV" target="SVN">
      <data key="d0">8470168</data>
    </edge>
    <edge source="HRV" target="ESP">
      <data key="d0">2654901</data>
    </edge>
    <edge source="HRV" target="SWE">
      <data key="d0">2929132</data>
    </edge>
    <edge source="HRV" target="CHE">
      <data key="d0">986623</data>
    </edge>
    <edge source="HRV" target="MKD">
      <data key="d0">717320</data>
    </edge>
    <edge source="HRV" target="GBR">
      <data key="d0">346788</data>
    </edge>
    <edge source="HRV" target="USA">
      <data key="d0">100395</data>
    </edge>
    <edge source="HRV" target="SRB">
      <data key="d0">1880027</data>
    </edge>
    <edge source="DNK" target="ARG">
      <data key="d0">503591</data>
    </edge>
    <edge source="DNK" target="AUS">
      <data key="d0">535776</data>
    </edge>
    <edge source="DNK" target="AUT">
      <data key="d0">8662897</data>
    </edge>
    <edge source="DNK" target="BEL">
      <data key="d0">19846669</data>
    </edge>
    <edge source="DNK" target="BRA">
      <data key="d0">14463</data>
    </edge>
    <edge source="DNK" target="BGR">
      <data key="d0">101383</data>
    </edge>
    <edge source="DNK" target="CAN">
      <data key="d0">1362668</data>
    </edge>
    <edge source="DNK" target="CHL">
      <data key="d0">394634</data>
    </edge>
    <edge source="DNK" target="CHN">
      <data key="d0">854543</data>
    </edge>
    <edge source="DNK" target="CRI">
      <data key="d0">31342</data>
    </edge>
    <edge source="DNK" target="HRV">
      <data key="d0">62578</data>
    </edge>
    <edge source="DNK" target="CZE">
      <data key="d0">2889483</data>
    </edge>
    <edge source="DNK" target="ECU">
      <data key="d0">20835</data>
    </edge>
    <edge source="DNK" target="EST">
      <data key="d0">1142331</data>
    </edge>
    <edge source="DNK" target="FIN">
      <data key="d0">2677500</data>
    </edge>
    <edge source="DNK" target="FRA">
      <data key="d0">27821984</data>
    </edge>
    <edge source="DNK" target="DEU">
      <data key="d0">227920573</data>
    </edge>
    <edge source="DNK" target="GRC">
      <data key="d0">527122</data>
    </edge>
    <edge source="DNK" target="HKG">
      <data key="d0">1776813</data>
    </edge>
    <edge source="DNK" target="HUN">
      <data key="d0">526347</data>
    </edge>
    <edge source="DNK" target="IRL">
      <data key="d0">7334125</data>
    </edge>
    <edge source="DNK" target="ISR">
      <data key="d0">1095549</data>
    </edge>
    <edge source="DNK" target="ITA">
      <data key="d0">19155851</data>
    </edge>
    <edge source="DNK" target="JPN">
      <data key="d0">16236999</data>
    </edge>
    <edge source="DNK" target="KOR">
      <data key="d0">1454902</data>
    </edge>
    <edge source="DNK" target="LBN">
      <data key="d0">18169</data>
    </edge>
    <edge source="DNK" target="LVA">
      <data key="d0">547193</data>
    </edge>
    <edge source="DNK" target="LTU">
      <data key="d0">908891</data>
    </edge>
    <edge source="DNK" target="MYS">
      <data key="d0">132764</data>
    </edge>
    <edge source="DNK" target="MEX">
      <data key="d0">359560</data>
    </edge>
    <edge source="DNK" target="OMN">
      <data key="d0">32942</data>
    </edge>
    <edge source="DNK" target="NLD">
      <data key="d0">31868565</data>
    </edge>
    <edge source="DNK" target="NZL">
      <data key="d0">616671</data>
    </edge>
    <edge source="DNK" target="NOR">
      <data key="d0">26409996</data>
    </edge>
    <edge source="DNK" target="PHL">
      <data key="d0">45187</data>
    </edge>
    <edge source="DNK" target="POL">
      <data key="d0">6208437</data>
    </edge>
    <edge source="DNK" target="PRT">
      <data key="d0">3909478</data>
    </edge>
    <edge source="DNK" target="ROU">
      <data key="d0">51907</data>
    </edge>
    <edge source="DNK" target="RUS">
      <data key="d0">1443487</data>
    </edge>
    <edge source="DNK" target="SAU">
      <data key="d0">394198</data>
    </edge>
    <edge source="DNK" target="IND">
      <data key="d0">135478</data>
    </edge>
    <edge source="DNK" target="SGP">
      <data key="d0">799189</data>
    </edge>
    <edge source="DNK" target="SVK">
      <data key="d0">220570</data>
    </edge>
    <edge source="DNK" target="SVN">
      <data key="d0">426132</data>
    </edge>
    <edge source="DNK" target="ZAF">
      <data key="d0">246567</data>
    </edge>
    <edge source="DNK" target="ESP">
      <data key="d0">16317471</data>
    </edge>
    <edge source="DNK" target="SWE">
      <data key="d0">53700297</data>
    </edge>
    <edge source="DNK" target="CHE">
      <data key="d0">8916486</data>
    </edge>
    <edge source="DNK" target="THA">
      <data key="d0">123143</data>
    </edge>
    <edge source="DNK" target="ARE">
      <data key="d0">240732</data>
    </edge>
    <edge source="DNK" target="TUR">
      <data key="d0">396528</data>
    </edge>
    <edge source="DNK" target="UKR">
      <data key="d0">201581</data>
    </edge>
    <edge source="DNK" target="GBR">
      <data key="d0">74367408</data>
    </edge>
    <edge source="DNK" target="USA">
      <data key="d0">13132476</data>
    </edge>
    <edge source="DNK" target="SRB">
      <data key="d0">30738</data>
    </edge>
    <edge source="FRA" target="DZA">
      <data key="d0">1788835</data>
    </edge>
    <edge source="FRA" target="ARG">
      <data key="d0">4763952</data>
    </edge>
    <edge source="FRA" target="AUS">
      <data key="d0">28963923</data>
    </edge>
    <edge source="FRA" target="AUT">
      <data key="d0">17679489</data>
    </edge>
    <edge source="FRA" target="ARM">
      <data key="d0">201132</data>
    </edge>
    <edge source="FRA" target="BEL">
      <data key="d0">146769832</data>
    </edge>
    <edge source="FRA" target="BRA">
      <data key="d0">694409</data>
    </edge>
    <edge source="FRA" target="BGR">
      <data key="d0">1207772</data>
    </edge>
    <edge source="FRA" target="CMR">
      <data key="d0">249869</data>
    </edge>
    <edge source="FRA" target="CAN">
      <data key="d0">8845152</data>
    </edge>
    <edge source="FRA" target="LKA">
      <data key="d0">64609</data>
    </edge>
    <edge source="FRA" target="CHL">
      <data key="d0">8238808</data>
    </edge>
    <edge source="FRA" target="CHN">
      <data key="d0">4658892</data>
    </edge>
    <edge source="FRA" target="COL">
      <data key="d0">12922</data>
    </edge>
    <edge source="FRA" target="HRV">
      <data key="d0">756912</data>
    </edge>
    <edge source="FRA" target="CZE">
      <data key="d0">6899851</data>
    </edge>
    <edge source="FRA" target="BEN">
      <data key="d0">112504</data>
    </edge>
    <edge source="FRA" target="DNK">
      <data key="d0">10729637</data>
    </edge>
    <edge source="FRA" target="ECU">
      <data key="d0">23877</data>
    </edge>
    <edge source="FRA" target="EST">
      <data key="d0">283438</data>
    </edge>
    <edge source="FRA" target="FIN">
      <data key="d0">2864298</data>
    </edge>
    <edge source="FRA" target="GEO">
      <data key="d0">59693</data>
    </edge>
    <edge source="FRA" target="DEU">
      <data key="d0">196105626</data>
    </edge>
    <edge source="FRA" target="GRC">
      <data key="d0">6503487</data>
    </edge>
    <edge source="FRA" target="GTM">
      <data key="d0">10534</data>
    </edge>
    <edge source="FRA" target="HKG">
      <data key="d0">6774565</data>
    </edge>
    <edge source="FRA" target="HUN">
      <data key="d0">5519038</data>
    </edge>
    <edge source="FRA" target="IDN">
      <data key="d0">377262</data>
    </edge>
    <edge source="FRA" target="IRL">
      <data key="d0">7564484</data>
    </edge>
    <edge source="FRA" target="ISR">
      <data key="d0">6246876</data>
    </edge>
    <edge source="FRA" target="ITA">
      <data key="d0">133173229</data>
    </edge>
    <edge source="FRA" target="CIV">
      <data key="d0">913800</data>
    </edge>
    <edge source="FRA" target="JPN">
      <data key="d0">4466047</data>
    </edge>
    <edge source="FRA" target="KAZ">
      <data key="d0">30198</data>
    </edge>
    <edge source="FRA" target="JOR">
      <data key="d0">90593</data>
    </edge>
    <edge source="FRA" target="KOR">
      <data key="d0">1588686</data>
    </edge>
    <edge source="FRA" target="LBN">
      <data key="d0">2083088</data>
    </edge>
    <edge source="FRA" target="LVA">
      <data key="d0">48317</data>
    </edge>
    <edge source="FRA" target="LTU">
      <data key="d0">2027187</data>
    </edge>
    <edge source="FRA" target="MDG">
      <data key="d0">388779</data>
    </edge>
    <edge source="FRA" target="MYS">
      <data key="d0">279927</data>
    </edge>
    <edge source="FRA" target="MRT">
      <data key="d0">118123</data>
    </edge>
    <edge source="FRA" target="MUS">
      <data key="d0">318271</data>
    </edge>
    <edge source="FRA" target="MEX">
      <data key="d0">543139</data>
    </edge>
    <edge source="FRA" target="MDA">
      <data key="d0">140876</data>
    </edge>
    <edge source="FRA" target="MAR">
      <data key="d0">2848989</data>
    </edge>
    <edge source="FRA" target="OMN">
      <data key="d0">166720</data>
    </edge>
    <edge source="FRA" target="NLD">
      <data key="d0">99934699</data>
    </edge>
    <edge source="FRA" target="NZL">
      <data key="d0">6084650</data>
    </edge>
    <edge source="FRA" target="NOR">
      <data key="d0">2211885</data>
    </edge>
    <edge source="FRA" target="PAK">
      <data key="d0">24158</data>
    </edge>
    <edge source="FRA" target="PAN">
      <data key="d0">58851</data>
    </edge>
    <edge source="FRA" target="PER">
      <data key="d0">80340</data>
    </edge>
    <edge source="FRA" target="PHL">
      <data key="d0">113628</data>
    </edge>
    <edge source="FRA" target="POL">
      <data key="d0">6173137</data>
    </edge>
    <edge source="FRA" target="PRT">
      <data key="d0">19891655</data>
    </edge>
    <edge source="FRA" target="ROU">
      <data key="d0">1610176</data>
    </edge>
    <edge source="FRA" target="RUS">
      <data key="d0">3069222</data>
    </edge>
    <edge source="FRA" target="SAU">
      <data key="d0">692583</data>
    </edge>
    <edge source="FRA" target="SEN">
      <data key="d0">604097</data>
    </edge>
    <edge source="FRA" target="IND">
      <data key="d0">856073</data>
    </edge>
    <edge source="FRA" target="SGP">
      <data key="d0">1302579</data>
    </edge>
    <edge source="FRA" target="SVK">
      <data key="d0">1382498</data>
    </edge>
    <edge source="FRA" target="VNM">
      <data key="d0">202677</data>
    </edge>
    <edge source="FRA" target="SVN">
      <data key="d0">1016473</data>
    </edge>
    <edge source="FRA" target="ZAF">
      <data key="d0">13546602</data>
    </edge>
    <edge source="FRA" target="ESP">
      <data key="d0">162316372</data>
    </edge>
    <edge source="FRA" target="SWE">
      <data key="d0">13634667</data>
    </edge>
    <edge source="FRA" target="CHE">
      <data key="d0">71353656</data>
    </edge>
    <edge source="FRA" target="THA">
      <data key="d0">92841</data>
    </edge>
    <edge source="FRA" target="TGO">
      <data key="d0">98318</data>
    </edge>
    <edge source="FRA" target="ARE">
      <data key="d0">721658</data>
    </edge>
    <edge source="FRA" target="TUN">
      <data key="d0">2360627</data>
    </edge>
    <edge source="FRA" target="TUR">
      <data key="d0">5460328</data>
    </edge>
    <edge source="FRA" target="UKR">
      <data key="d0">678398</data>
    </edge>
    <edge source="FRA" target="MKD">
      <data key="d0">18400</data>
    </edge>
    <edge source="FRA" target="EGY">
      <data key="d0">585557</data>
    </edge>
    <edge source="FRA" target="GBR">
      <data key="d0">113346885</data>
    </edge>
    <edge source="FRA" target="USA">
      <data key="d0">147332635</data>
    </edge>
    <edge source="FRA" target="BFA">
      <data key="d0">48036</data>
    </edge>
    <edge source="FRA" target="URY">
      <data key="d0">159978</data>
    </edge>
    <edge source="FRA" target="SRB">
      <data key="d0">104639</data>
    </edge>
    <edge source="DEU" target="ALB">
      <data key="d0">211000</data>
    </edge>
    <edge source="DEU" target="DZA">
      <data key="d0">76000</data>
    </edge>
    <edge source="DEU" target="AZE">
      <data key="d0">165000</data>
    </edge>
    <edge source="DEU" target="ARG">
      <data key="d0">2801000</data>
    </edge>
    <edge source="DEU" target="AUS">
      <data key="d0">8414000</data>
    </edge>
    <edge source="DEU" target="AUT">
      <data key="d0">216148000</data>
    </edge>
    <edge source="DEU" target="ARM">
      <data key="d0">40000</data>
    </edge>
    <edge source="DEU" target="BEL">
      <data key="d0">126980000</data>
    </edge>
    <edge source="DEU" target="BOL">
      <data key="d0">16000</data>
    </edge>
    <edge source="DEU" target="BRA">
      <data key="d0">3183000</data>
    </edge>
    <edge source="DEU" target="BGR">
      <data key="d0">3346000</data>
    </edge>
    <edge source="DEU" target="BLR">
      <data key="d0">959000</data>
    </edge>
    <edge source="DEU" target="CAN">
      <data key="d0">35753000</data>
    </edge>
    <edge source="DEU" target="LKA">
      <data key="d0">392000</data>
    </edge>
    <edge source="DEU" target="CHL">
      <data key="d0">4266000</data>
    </edge>
    <edge source="DEU" target="CHN">
      <data key="d0">119556000</data>
    </edge>
    <edge source="DEU" target="COL">
      <data key="d0">420000</data>
    </edge>
    <edge source="DEU" target="CRI">
      <data key="d0">93000</data>
    </edge>
    <edge source="DEU" target="HRV">
      <data key="d0">8120000</data>
    </edge>
    <edge source="DEU" target="CZE">
      <data key="d0">64014000</data>
    </edge>
    <edge source="DEU" target="DNK">
      <data key="d0">76048000</data>
    </edge>
    <edge source="DEU" target="ETH">
      <data key="d0">24000</data>
    </edge>
    <edge source="DEU" target="EST">
      <data key="d0">4500000</data>
    </edge>
    <edge source="DEU" target="FIN">
      <data key="d0">15636000</data>
    </edge>
    <edge source="DEU" target="FRA">
      <data key="d0">170385000</data>
    </edge>
    <edge source="DEU" target="GEO">
      <data key="d0">168000</data>
    </edge>
    <edge source="DEU" target="GHA">
      <data key="d0">52000</data>
    </edge>
    <edge source="DEU" target="GRC">
      <data key="d0">29798000</data>
    </edge>
    <edge source="DEU" target="GTM">
      <data key="d0">28000</data>
    </edge>
    <edge source="DEU" target="HND">
      <data key="d0">250000</data>
    </edge>
    <edge source="DEU" target="HKG">
      <data key="d0">16321000</data>
    </edge>
    <edge source="DEU" target="HUN">
      <data key="d0">41748000</data>
    </edge>
    <edge source="DEU" target="IDN">
      <data key="d0">1347000</data>
    </edge>
    <edge source="DEU" target="IRL">
      <data key="d0">11774000</data>
    </edge>
    <edge source="DEU" target="ISR">
      <data key="d0">12355000</data>
    </edge>
    <edge source="DEU" target="ITA">
      <data key="d0">130234000</data>
    </edge>
    <edge source="DEU" target="CIV">
      <data key="d0">25000</data>
    </edge>
    <edge source="DEU" target="JAM">
      <data key="d0">63000</data>
    </edge>
    <edge source="DEU" target="JPN">
      <data key="d0">31607000</data>
    </edge>
    <edge source="DEU" target="KAZ">
      <data key="d0">1759000</data>
    </edge>
    <edge source="DEU" target="JOR">
      <data key="d0">527000</data>
    </edge>
    <edge source="DEU" target="KOR">
      <data key="d0">9509000</data>
    </edge>
    <edge source="DEU" target="KGZ">
      <data key="d0">128000</data>
    </edge>
    <edge source="DEU" target="LBN">
      <data key="d0">1994000</data>
    </edge>
    <edge source="DEU" target="LVA">
      <data key="d0">4203000</data>
    </edge>
    <edge source="DEU" target="LTU">
      <data key="d0">7503000</data>
    </edge>
    <edge source="DEU" target="MDG">
      <data key="d0">59000</data>
    </edge>
    <edge source="DEU" target="MYS">
      <data key="d0">1428000</data>
    </edge>
    <edge source="DEU" target="MUS">
      <data key="d0">33000</data>
    </edge>
    <edge source="DEU" target="MEX">
      <data key="d0">2019000</data>
    </edge>
    <edge source="DEU" target="MDA">
      <data key="d0">377000</data>
    </edge>
    <edge source="DEU" target="MAR">
      <data key="d0">73000</data>
    </edge>
    <edge source="DEU" target="OMN">
      <data key="d0">96000</data>
    </edge>
    <edge source="DEU" target="NAM">
      <data key="d0">97000</data>
    </edge>
    <edge source="DEU" target="NLD">
      <data key="d0">179965000</data>
    </edge>
    <edge source="DEU" target="NZL">
      <data key="d0">493000</data>
    </edge>
    <edge source="DEU" target="NOR">
      <data key="d0">33570000</data>
    </edge>
    <edge source="DEU" target="PAK">
      <data key="d0">123000</data>
    </edge>
    <edge source="DEU" target="PAN">
      <data key="d0">42000</data>
    </edge>
    <edge source="DEU" target="PRY">
      <data key="d0">76000</data>
    </edge>
    <edge source="DEU" target="PER">
      <data key="d0">291000</data>
    </edge>
    <edge source="DEU" target="PHL">
      <data key="d0">1278000</data>
    </edge>
    <edge source="DEU" target="POL">
      <data key="d0">101967000</data>
    </edge>
    <edge source="DEU" target="PRT">
      <data key="d0">20874000</data>
    </edge>
    <edge source="DEU" target="ROU">
      <data key="d0">8716000</data>
    </edge>
    <edge source="DEU" target="RUS">
      <data key="d0">31916000</data>
    </edge>
    <edge source="DEU" target="SAU">
      <data key="d0">2991000</data>
    </edge>
    <edge source="DEU" target="SEN">
      <data key="d0">52000</data>
    </edge>
    <edge source="DEU" target="IND">
      <data key="d0">2585000</data>
    </edge>
    <edge source="DEU" target="SGP">
      <data key="d0">5092000</data>
    </edge>
    <edge source="DEU" target="SVK">
      <data key="d0">16043000</data>
    </edge>
    <edge source="DEU" target="VNM">
      <data key="d0">1631000</data>
    </edge>
    <edge source="DEU" target="SVN">
      <data key="d0">23919000</data>
    </edge>
    <edge source="DEU" target="ZAF">
      <data key="d0">5715000</data>
    </edge>
    <edge source="DEU" target="ZWE">
      <data key="d0">91000</data>
    </edge>
    <edge source="DEU" target="ESP">
      <data key="d0">62721000</data>
    </edge>
    <edge source="DEU" target="SWE">
      <data key="d0">50447000</data>
    </edge>
    <edge source="DEU" target="CHE">
      <data key="d0">197922000</data>
    </edge>
    <edge source="DEU" target="THA">
      <data key="d0">1858000</data>
    </edge>
    <edge source="DEU" target="ARE">
      <data key="d0">4352000</data>
    </edge>
    <edge source="DEU" target="TUN">
      <data key="d0">2521000</data>
    </edge>
    <edge source="DEU" target="TUR">
      <data key="d0">28183000</data>
    </edge>
    <edge source="DEU" target="UKR">
      <data key="d0">5464000</data>
    </edge>
    <edge source="DEU" target="MKD">
      <data key="d0">676000</data>
    </edge>
    <edge source="DEU" target="EGY">
      <data key="d0">3252000</data>
    </edge>
    <edge source="DEU" target="GBR">
      <data key="d0">145900000</data>
    </edge>
    <edge source="DEU" target="USA">
      <data key="d0">127801000</data>
    </edge>
    <edge source="DEU" target="URY">
      <data key="d0">239000</data>
    </edge>
    <edge source="DEU" target="SRB">
      <data key="d0">1371000</data>
    </edge>
    <edge source="GRC" target="ALB">
      <data key="d0">4162901</data>
    </edge>
    <edge source="GRC" target="ARG">
      <data key="d0">42831</data>
    </edge>
    <edge source="GRC" target="AUS">
      <data key="d0">39528</data>
    </edge>
    <edge source="GRC" target="AUT">
      <data key="d0">151359</data>
    </edge>
    <edge source="GRC" target="ARM">
      <data key="d0">235263</data>
    </edge>
    <edge source="GRC" target="BGR">
      <data key="d0">1070721</data>
    </edge>
    <edge source="GRC" target="CAN">
      <data key="d0">35028</data>
    </edge>
    <edge source="GRC" target="HRV">
      <data key="d0">425245</data>
    </edge>
    <edge source="GRC" target="CZE">
      <data key="d0">13774</data>
    </edge>
    <edge source="GRC" target="FRA">
      <data key="d0">25365</data>
    </edge>
    <edge source="GRC" target="DEU">
      <data key="d0">285676</data>
    </edge>
    <edge source="GRC" target="ISR">
      <data key="d0">1313352</data>
    </edge>
    <edge source="GRC" target="ITA">
      <data key="d0">672877</data>
    </edge>
    <edge source="GRC" target="JOR">
      <data key="d0">350084</data>
    </edge>
    <edge source="GRC" target="KOR">
      <data key="d0">11481</data>
    </edge>
    <edge source="GRC" target="LBN">
      <data key="d0">2245571</data>
    </edge>
    <edge source="GRC" target="NLD">
      <data key="d0">740497</data>
    </edge>
    <edge source="GRC" target="PRT">
      <data key="d0">118746</data>
    </edge>
    <edge source="GRC" target="ROU">
      <data key="d0">538411</data>
    </edge>
    <edge source="GRC" target="RUS">
      <data key="d0">408833</data>
    </edge>
    <edge source="GRC" target="SAU">
      <data key="d0">487812</data>
    </edge>
    <edge source="GRC" target="SVK">
      <data key="d0">67219</data>
    </edge>
    <edge source="GRC" target="SVN">
      <data key="d0">21675</data>
    </edge>
    <edge source="GRC" target="ESP">
      <data key="d0">10753</data>
    </edge>
    <edge source="GRC" target="SWE">
      <data key="d0">10498</data>
    </edge>
    <edge source="GRC" target="CHE">
      <data key="d0">108435</data>
    </edge>
    <edge source="GRC" target="ARE">
      <data key="d0">209419</data>
    </edge>
    <edge source="GRC" target="TUR">
      <data key="d0">1178692</data>
    </edge>
    <edge source="GRC" target="MKD">
      <data key="d0">2612466</data>
    </edge>
    <edge source="GRC" target="EGY">
      <data key="d0">434757</data>
    </edge>
    <edge source="GRC" target="GBR">
      <data key="d0">74109</data>
    </edge>
    <edge source="GRC" target="USA">
      <data key="d0">1301230</data>
    </edge>
    <edge source="GRC" target="SRB">
      <data key="d0">981953</data>
    </edge>
    <edge source="ITA" target="ALB">
      <data key="d0">4527583</data>
    </edge>
    <edge source="ITA" target="DZA">
      <data key="d0">1796396</data>
    </edge>
    <edge source="ITA" target="AZE">
      <data key="d0">276718</data>
    </edge>
    <edge source="ITA" target="ARG">
      <data key="d0">3895961</data>
    </edge>
    <edge source="ITA" target="AUS">
      <data key="d0">3418060</data>
    </edge>
    <edge source="ITA" target="AUT">
      <data key="d0">34680729</data>
    </edge>
    <edge source="ITA" target="ARM">
      <data key="d0">145182</data>
    </edge>
    <edge source="ITA" target="BEL">
      <data key="d0">17176779</data>
    </edge>
    <edge source="ITA" target="BRA">
      <data key="d0">4278427</data>
    </edge>
    <edge source="ITA" target="BGR">
      <data key="d0">1126958</data>
    </edge>
    <edge source="ITA" target="BDI">
      <data key="d0">33854</data>
    </edge>
    <edge source="ITA" target="BLR">
      <data key="d0">297194</data>
    </edge>
    <edge source="ITA" target="CMR">
      <data key="d0">21589</data>
    </edge>
    <edge source="ITA" target="CAN">
      <data key="d0">6046432</data>
    </edge>
    <edge source="ITA" target="LKA">
      <data key="d0">420479</data>
    </edge>
    <edge source="ITA" target="CHL">
      <data key="d0">404916</data>
    </edge>
    <edge source="ITA" target="CHN">
      <data key="d0">6580397</data>
    </edge>
    <edge source="ITA" target="COL">
      <data key="d0">303753</data>
    </edge>
    <edge source="ITA" target="CRI">
      <data key="d0">698867</data>
    </edge>
    <edge source="ITA" target="HRV">
      <data key="d0">5132443</data>
    </edge>
    <edge source="ITA" target="CZE">
      <data key="d0">4633689</data>
    </edge>
    <edge source="ITA" target="BEN">
      <data key="d0">35151</data>
    </edge>
    <edge source="ITA" target="DNK">
      <data key="d0">7139189</data>
    </edge>
    <edge source="ITA" target="ECU">
      <data key="d0">16768</data>
    </edge>
    <edge source="ITA" target="SLV">
      <data key="d0">25861</data>
    </edge>
    <edge source="ITA" target="ETH">
      <data key="d0">197011</data>
    </edge>
    <edge source="ITA" target="EST">
      <data key="d0">571918</data>
    </edge>
    <edge source="ITA" target="FIN">
      <data key="d0">7087123</data>
    </edge>
    <edge source="ITA" target="FRA">
      <data key="d0">112838643</data>
    </edge>
    <edge source="ITA" target="GEO">
      <data key="d0">121321</data>
    </edge>
    <edge source="ITA" target="DEU">
      <data key="d0">220477281</data>
    </edge>
    <edge source="ITA" target="GHA">
      <data key="d0">217026</data>
    </edge>
    <edge source="ITA" target="GRC">
      <data key="d0">46957162</data>
    </edge>
    <edge source="ITA" target="HND">
      <data key="d0">54315</data>
    </edge>
    <edge source="ITA" target="HKG">
      <data key="d0">11556500</data>
    </edge>
    <edge source="ITA" target="HUN">
      <data key="d0">6269910</data>
    </edge>
    <edge source="ITA" target="IDN">
      <data key="d0">604679</data>
    </edge>
    <edge source="ITA" target="IRL">
      <data key="d0">4035808</data>
    </edge>
    <edge source="ITA" target="ISR">
      <data key="d0">16516444</data>
    </edge>
    <edge source="ITA" target="CIV">
      <data key="d0">78600</data>
    </edge>
    <edge source="ITA" target="JAM">
      <data key="d0">25546</data>
    </edge>
    <edge source="ITA" target="JPN">
      <data key="d0">21746376</data>
    </edge>
    <edge source="ITA" target="KAZ">
      <data key="d0">699891</data>
    </edge>
    <edge source="ITA" target="JOR">
      <data key="d0">955607</data>
    </edge>
    <edge source="ITA" target="KOR">
      <data key="d0">7352389</data>
    </edge>
    <edge source="ITA" target="LBN">
      <data key="d0">5296381</data>
    </edge>
    <edge source="ITA" target="LVA">
      <data key="d0">1958102</data>
    </edge>
    <edge source="ITA" target="LTU">
      <data key="d0">1102992</data>
    </edge>
    <edge source="ITA" target="MYS">
      <data key="d0">2283257</data>
    </edge>
    <edge source="ITA" target="MUS">
      <data key="d0">80747</data>
    </edge>
    <edge source="ITA" target="MEX">
      <data key="d0">1549941</data>
    </edge>
    <edge source="ITA" target="MDA">
      <data key="d0">277414</data>
    </edge>
    <edge source="ITA" target="MAR">
      <data key="d0">670041</data>
    </edge>
    <edge source="ITA" target="OMN">
      <data key="d0">63736</data>
    </edge>
    <edge source="ITA" target="NLD">
      <data key="d0">15001499</data>
    </edge>
    <edge source="ITA" target="NZL">
      <data key="d0">355354</data>
    </edge>
    <edge source="ITA" target="NOR">
      <data key="d0">2251604</data>
    </edge>
    <edge source="ITA" target="PAK">
      <data key="d0">602430</data>
    </edge>
    <edge source="ITA" target="PAN">
      <data key="d0">170269</data>
    </edge>
    <edge source="ITA" target="PRY">
      <data key="d0">30181</data>
    </edge>
    <edge source="ITA" target="PER">
      <data key="d0">240922</data>
    </edge>
    <edge source="ITA" target="PHL">
      <data key="d0">1638859</data>
    </edge>
    <edge source="ITA" target="POL">
      <data key="d0">5322908</data>
    </edge>
    <edge source="ITA" target="PRT">
      <data key="d0">12042045</data>
    </edge>
    <edge source="ITA" target="ROU">
      <data key="d0">4534153</data>
    </edge>
    <edge source="ITA" target="RUS">
      <data key="d0">29125400</data>
    </edge>
    <edge source="ITA" target="SAU">
      <data key="d0">7976076</data>
    </edge>
    <edge source="ITA" target="SEN">
      <data key="d0">404093</data>
    </edge>
    <edge source="ITA" target="IND">
      <data key="d0">4957827</data>
    </edge>
    <edge source="ITA" target="SGP">
      <data key="d0">2306361</data>
    </edge>
    <edge source="ITA" target="SVK">
      <data key="d0">1910049</data>
    </edge>
    <edge source="ITA" target="VNM">
      <data key="d0">265386</data>
    </edge>
    <edge source="ITA" target="SVN">
      <data key="d0">15420579</data>
    </edge>
    <edge source="ITA" target="ZAF">
      <data key="d0">2072583</data>
    </edge>
    <edge source="ITA" target="ESP">
      <data key="d0">55348333</data>
    </edge>
    <edge source="ITA" target="SWE">
      <data key="d0">8828888</data>
    </edge>
    <edge source="ITA" target="CHE">
      <data key="d0">56699861</data>
    </edge>
    <edge source="ITA" target="THA">
      <data key="d0">1237287</data>
    </edge>
    <edge source="ITA" target="TGO">
      <data key="d0">179044</data>
    </edge>
    <edge source="ITA" target="ARE">
      <data key="d0">5681601</data>
    </edge>
    <edge source="ITA" target="TUN">
      <data key="d0">3864626</data>
    </edge>
    <edge source="ITA" target="TUR">
      <data key="d0">32978509</data>
    </edge>
    <edge source="ITA" target="UGA">
      <data key="d0">21954</data>
    </edge>
    <edge source="ITA" target="UKR">
      <data key="d0">2562128</data>
    </edge>
    <edge source="ITA" target="MKD">
      <data key="d0">528853</data>
    </edge>
    <edge source="ITA" target="EGY">
      <data key="d0">7064363</data>
    </edge>
    <edge source="ITA" target="GBR">
      <data key="d0">61061610</data>
    </edge>
    <edge source="ITA" target="TZA">
      <data key="d0">138848</data>
    </edge>
    <edge source="ITA" target="USA">
      <data key="d0">68482519</data>
    </edge>
    <edge source="ITA" target="BFA">
      <data key="d0">23566</data>
    </edge>
    <edge source="ITA" target="URY">
      <data key="d0">543145</data>
    </edge>
    <edge source="ITA" target="SRB">
      <data key="d0">2274351</data>
    </edge>
    <edge source="SRB" target="AUT">
      <data key="d0">176000</data>
    </edge>
    <edge source="SRB" target="BGR">
      <data key="d0">38000</data>
    </edge>
    <edge source="SRB" target="LKA">
      <data key="d0">19000</data>
    </edge>
    <edge source="SRB" target="CHN">
      <data key="d0">1158000</data>
    </edge>
    <edge source="SRB" target="HRV">
      <data key="d0">445000</data>
    </edge>
    <edge source="SRB" target="CZE">
      <data key="d0">127000</data>
    </edge>
    <edge source="SRB" target="DEU">
      <data key="d0">994000</data>
    </edge>
    <edge source="SRB" target="GRC">
      <data key="d0">1094000</data>
    </edge>
    <edge source="SRB" target="HUN">
      <data key="d0">257000</data>
    </edge>
    <edge source="SRB" target="ITA">
      <data key="d0">7482000</data>
    </edge>
    <edge source="SRB" target="RUS">
      <data key="d0">784000</data>
    </edge>
    <edge source="SRB" target="SVN">
      <data key="d0">32000</data>
    </edge>
    <edge source="SRB" target="CHE">
      <data key="d0">190000</data>
    </edge>
    <edge source="SRB" target="ARE">
      <data key="d0">30000</data>
    </edge>
    <edge source="SRB" target="TUR">
      <data key="d0">12000</data>
    </edge>
    <edge source="SRB" target="MKD">
      <data key="d0">1910000</data>
    </edge>
    <edge source="SRB" target="EGY">
      <data key="d0">40000</data>
    </edge>
    <edge source="DZA" target="ARG">
      <data key="d0">326642</data>
    </edge>
    <edge source="DZA" target="BRA">
      <data key="d0">61524</data>
    </edge>
    <edge source="DZA" target="CZE">
      <data key="d0">11443</data>
    </edge>
    <edge source="DZA" target="FRA">
      <data key="d0">1098102</data>
    </edge>
    <edge source="DZA" target="DEU">
      <data key="d0">13863</data>
    </edge>
    <edge source="DZA" target="IRL">
      <data key="d0">138490</data>
    </edge>
    <edge source="DZA" target="ITA">
      <data key="d0">2513569</data>
    </edge>
    <edge source="DZA" target="PRT">
      <data key="d0">3268064</data>
    </edge>
    <edge source="DZA" target="ESP">
      <data key="d0">10651</data>
    </edge>
    <edge source="DZA" target="ARE">
      <data key="d0">20726</data>
    </edge>
    <edge source="DZA" target="TUN">
      <data key="d0">17098</data>
    </edge>
    <edge source="ARG" target="AUS">
      <data key="d0">48410</data>
    </edge>
    <edge source="ARG" target="BEL">
      <data key="d0">32765</data>
    </edge>
    <edge source="ARG" target="BOL">
      <data key="d0">675838</data>
    </edge>
    <edge source="ARG" target="BRA">
      <data key="d0">30182735</data>
    </edge>
    <edge source="ARG" target="CAN">
      <data key="d0">323285</data>
    </edge>
    <edge source="ARG" target="CHL">
      <data key="d0">1369960</data>
    </edge>
    <edge source="ARG" target="CHN">
      <data key="d0">31373</data>
    </edge>
    <edge source="ARG" target="COL">
      <data key="d0">14319</data>
    </edge>
    <edge source="ARG" target="CRI">
      <data key="d0">664478</data>
    </edge>
    <edge source="ARG" target="CZE">
      <data key="d0">97895</data>
    </edge>
    <edge source="ARG" target="ECU">
      <data key="d0">21391</data>
    </edge>
    <edge source="ARG" target="DEU">
      <data key="d0">185054</data>
    </edge>
    <edge source="ARG" target="GTM">
      <data key="d0">697810</data>
    </edge>
    <edge source="ARG" target="HKG">
      <data key="d0">110127</data>
    </edge>
    <edge source="ARG" target="ITA">
      <data key="d0">544145</data>
    </edge>
    <edge source="ARG" target="KOR">
      <data key="d0">113199</data>
    </edge>
    <edge source="ARG" target="MYS">
      <data key="d0">19007</data>
    </edge>
    <edge source="ARG" target="MEX">
      <data key="d0">1101224</data>
    </edge>
    <edge source="ARG" target="NLD">
      <data key="d0">83837</data>
    </edge>
    <edge source="ARG" target="PAN">
      <data key="d0">74081</data>
    </edge>
    <edge source="ARG" target="PRY">
      <data key="d0">790124</data>
    </edge>
    <edge source="ARG" target="PER">
      <data key="d0">119630</data>
    </edge>
    <edge source="ARG" target="PRT">
      <data key="d0">71380</data>
    </edge>
    <edge source="ARG" target="SAU">
      <data key="d0">218294</data>
    </edge>
    <edge source="ARG" target="ESP">
      <data key="d0">1002999</data>
    </edge>
    <edge source="ARG" target="ARE">
      <data key="d0">232587</data>
    </edge>
    <edge source="ARG" target="GBR">
      <data key="d0">62685</data>
    </edge>
    <edge source="ARG" target="USA">
      <data key="d0">8897689</data>
    </edge>
    <edge source="ARG" target="URY">
      <data key="d0">4487061</data>
    </edge>
    <edge source="BRA" target="ARG">
      <data key="d0">22743276</data>
    </edge>
    <edge source="BRA" target="AUS">
      <data key="d0">911660</data>
    </edge>
    <edge source="BRA" target="AUT">
      <data key="d0">201389</data>
    </edge>
    <edge source="BRA" target="BEL">
      <data key="d0">44073508</data>
    </edge>
    <edge source="BRA" target="BOL">
      <data key="d0">342207</data>
    </edge>
    <edge source="BRA" target="CAN">
      <data key="d0">11419744</data>
    </edge>
    <edge source="BRA" target="CHL">
      <data key="d0">2220717</data>
    </edge>
    <edge source="BRA" target="CHN">
      <data key="d0">1905631</data>
    </edge>
    <edge source="BRA" target="COL">
      <data key="d0">454112</data>
    </edge>
    <edge source="BRA" target="CRI">
      <data key="d0">817782</data>
    </edge>
    <edge source="BRA" target="CZE">
      <data key="d0">116802</data>
    </edge>
    <edge source="BRA" target="BEN">
      <data key="d0">75553</data>
    </edge>
    <edge source="BRA" target="DNK">
      <data key="d0">1051398</data>
    </edge>
    <edge source="BRA" target="ECU">
      <data key="d0">407356</data>
    </edge>
    <edge source="BRA" target="SLV">
      <data key="d0">90352</data>
    </edge>
    <edge source="BRA" target="FIN">
      <data key="d0">362752</data>
    </edge>
    <edge source="BRA" target="FRA">
      <data key="d0">17057136</data>
    </edge>
    <edge source="BRA" target="GMB">
      <data key="d0">583584</data>
    </edge>
    <edge source="BRA" target="DEU">
      <data key="d0">61912190</data>
    </edge>
    <edge source="BRA" target="GHA">
      <data key="d0">12152</data>
    </edge>
    <edge source="BRA" target="GRC">
      <data key="d0">3222586</data>
    </edge>
    <edge source="BRA" target="GTM">
      <data key="d0">553196</data>
    </edge>
    <edge source="BRA" target="HND">
      <data key="d0">1171781</data>
    </edge>
    <edge source="BRA" target="HKG">
      <data key="d0">570184</data>
    </edge>
    <edge source="BRA" target="HUN">
      <data key="d0">46062</data>
    </edge>
    <edge source="BRA" target="IDN">
      <data key="d0">68981</data>
    </edge>
    <edge source="BRA" target="IRL">
      <data key="d0">22817216</data>
    </edge>
    <edge source="BRA" target="ISR">
      <data key="d0">6005357</data>
    </edge>
    <edge source="BRA" target="ITA">
      <data key="d0">24407511</data>
    </edge>
    <edge source="BRA" target="CIV">
      <data key="d0">46510</data>
    </edge>
    <edge source="BRA" target="JAM">
      <data key="d0">3768792</data>
    </edge>
    <edge source="BRA" target="JPN">
      <data key="d0">6735629</data>
    </edge>
    <edge source="BRA" target="JOR">
      <data key="d0">99899</data>
    </edge>
    <edge source="BRA" target="KOR">
      <data key="d0">19203687</data>
    </edge>
    <edge source="BRA" target="LBN">
      <data key="d0">307595</data>
    </edge>
    <edge source="BRA" target="LVA">
      <data key="d0">43182</data>
    </edge>
    <edge source="BRA" target="LTU">
      <data key="d0">10890</data>
    </edge>
    <edge source="BRA" target="MDG">
      <data key="d0">10470</data>
    </edge>
    <edge source="BRA" target="MYS">
      <data key="d0">819526</data>
    </edge>
    <edge source="BRA" target="MEX">
      <data key="d0">8206470</data>
    </edge>
    <edge source="BRA" target="MAR">
      <data key="d0">4093236</data>
    </edge>
    <edge source="BRA" target="NLD">
      <data key="d0">9152849</data>
    </edge>
    <edge source="BRA" target="NZL">
      <data key="d0">52456</data>
    </edge>
    <edge source="BRA" target="NOR">
      <data key="d0">457820</data>
    </edge>
    <edge source="BRA" target="PAK">
      <data key="d0">62032</data>
    </edge>
    <edge source="BRA" target="PAN">
      <data key="d0">1791751</data>
    </edge>
    <edge source="BRA" target="PRY">
      <data key="d0">1463538</data>
    </edge>
    <edge source="BRA" target="PER">
      <data key="d0">318282</data>
    </edge>
    <edge source="BRA" target="POL">
      <data key="d0">118773</data>
    </edge>
    <edge source="BRA" target="PRT">
      <data key="d0">11925819</data>
    </edge>
    <edge source="BRA" target="RUS">
      <data key="d0">91438</data>
    </edge>
    <edge source="BRA" target="SAU">
      <data key="d0">2060061</data>
    </edge>
    <edge source="BRA" target="SEN">
      <data key="d0">133427</data>
    </edge>
    <edge source="BRA" target="IND">
      <data key="d0">21336</data>
    </edge>
    <edge source="BRA" target="SGP">
      <data key="d0">463426</data>
    </edge>
    <edge source="BRA" target="SVN">
      <data key="d0">32786</data>
    </edge>
    <edge source="BRA" target="ZAF">
      <data key="d0">1612767</data>
    </edge>
    <edge source="BRA" target="ESP">
      <data key="d0">10401292</data>
    </edge>
    <edge source="BRA" target="SWE">
      <data key="d0">2668791</data>
    </edge>
    <edge source="BRA" target="CHE">
      <data key="d0">224201</data>
    </edge>
    <edge source="BRA" target="THA">
      <data key="d0">708225</data>
    </edge>
    <edge source="BRA" target="ARE">
      <data key="d0">1415100</data>
    </edge>
    <edge source="BRA" target="TUN">
      <data key="d0">43499</data>
    </edge>
    <edge source="BRA" target="TUR">
      <data key="d0">1218783</data>
    </edge>
    <edge source="BRA" target="EGY">
      <data key="d0">2269128</data>
    </edge>
    <edge source="BRA" target="GBR">
      <data key="d0">118796671</data>
    </edge>
    <edge source="BRA" target="USA">
      <data key="d0">289187829</data>
    </edge>
    <edge source="BRA" target="URY">
      <data key="d0">5333606</data>
    </edge>
    <edge source="CZE" target="AUS">
      <data key="d0">17135</data>
    </edge>
    <edge source="CZE" target="AUT">
      <data key="d0">47028591</data>
    </edge>
    <edge source="CZE" target="BEL">
      <data key="d0">4463236</data>
    </edge>
    <edge source="CZE" target="BRA">
      <data key="d0">236366</data>
    </edge>
    <edge source="CZE" target="BGR">
      <data key="d0">276444</data>
    </edge>
    <edge source="CZE" target="BLR">
      <data key="d0">186080</data>
    </edge>
    <edge source="CZE" target="CAN">
      <data key="d0">238926</data>
    </edge>
    <edge source="CZE" target="CHN">
      <data key="d0">41513</data>
    </edge>
    <edge source="CZE" target="HRV">
      <data key="d0">1680557</data>
    </edge>
    <edge source="CZE" target="DNK">
      <data key="d0">5807585</data>
    </edge>
    <edge source="CZE" target="SLV">
      <data key="d0">99638</data>
    </edge>
    <edge source="CZE" target="EST">
      <data key="d0">164476</data>
    </edge>
    <edge source="CZE" target="FIN">
      <data key="d0">1097314</data>
    </edge>
    <edge source="CZE" target="FRA">
      <data key="d0">4574386</data>
    </edge>
    <edge source="CZE" target="DEU">
      <data key="d0">169865594</data>
    </edge>
    <edge source="CZE" target="GRC">
      <data key="d0">1919780</data>
    </edge>
    <edge source="CZE" target="HUN">
      <data key="d0">9832669</data>
    </edge>
    <edge source="CZE" target="IRL">
      <data key="d0">64912</data>
    </edge>
    <edge source="CZE" target="ISR">
      <data key="d0">93288</data>
    </edge>
    <edge source="CZE" target="ITA">
      <data key="d0">11549942</data>
    </edge>
    <edge source="CZE" target="KAZ">
      <data key="d0">255151</data>
    </edge>
    <edge source="CZE" target="LBN">
      <data key="d0">19392</data>
    </edge>
    <edge source="CZE" target="LVA">
      <data key="d0">45413</data>
    </edge>
    <edge source="CZE" target="LTU">
      <data key="d0">544349</data>
    </edge>
    <edge source="CZE" target="MYS">
      <data key="d0">97524</data>
    </edge>
    <edge source="CZE" target="MEX">
      <data key="d0">21846</data>
    </edge>
    <edge source="CZE" target="NLD">
      <data key="d0">5163966</data>
    </edge>
    <edge source="CZE" target="NOR">
      <data key="d0">169839</data>
    </edge>
    <edge source="CZE" target="POL">
      <data key="d0">11467762</data>
    </edge>
    <edge source="CZE" target="PRT">
      <data key="d0">54499</data>
    </edge>
    <edge source="CZE" target="ROU">
      <data key="d0">10895328</data>
    </edge>
    <edge source="CZE" target="RUS">
      <data key="d0">725024</data>
    </edge>
    <edge source="CZE" target="SVK">
      <data key="d0">22863223</data>
    </edge>
    <edge source="CZE" target="VNM">
      <data key="d0">35577</data>
    </edge>
    <edge source="CZE" target="SVN">
      <data key="d0">1504744</data>
    </edge>
    <edge source="CZE" target="ESP">
      <data key="d0">1172966</data>
    </edge>
    <edge source="CZE" target="SWE">
      <data key="d0">1837146</data>
    </edge>
    <edge source="CZE" target="CHE">
      <data key="d0">2276750</data>
    </edge>
    <edge source="CZE" target="ARE">
      <data key="d0">60069</data>
    </edge>
    <edge source="CZE" target="TUN">
      <data key="d0">20773</data>
    </edge>
    <edge source="CZE" target="TUR">
      <data key="d0">142310</data>
    </edge>
    <edge source="CZE" target="UKR">
      <data key="d0">796388</data>
    </edge>
    <edge source="CZE" target="MKD">
      <data key="d0">69684</data>
    </edge>
    <edge source="CZE" target="GBR">
      <data key="d0">7814332</data>
    </edge>
    <edge source="CZE" target="USA">
      <data key="d0">839062</data>
    </edge>
    <edge source="CZE" target="SRB">
      <data key="d0">1482411</data>
    </edge>
    <edge source="IRL" target="DZA">
      <data key="d0">17141</data>
    </edge>
    <edge source="IRL" target="AUS">
      <data key="d0">11990</data>
    </edge>
    <edge source="IRL" target="AUT">
      <data key="d0">103036</data>
    </edge>
    <edge source="IRL" target="BEL">
      <data key="d0">5255307</data>
    </edge>
    <edge source="IRL" target="BLR">
      <data key="d0">118368</data>
    </edge>
    <edge source="IRL" target="CAN">
      <data key="d0">652264</data>
    </edge>
    <edge source="IRL" target="CHL">
      <data key="d0">970504</data>
    </edge>
    <edge source="IRL" target="CZE">
      <data key="d0">1915905</data>
    </edge>
    <edge source="IRL" target="DNK">
      <data key="d0">1170205</data>
    </edge>
    <edge source="IRL" target="EST">
      <data key="d0">127502</data>
    </edge>
    <edge source="IRL" target="FIN">
      <data key="d0">120384</data>
    </edge>
    <edge source="IRL" target="FRA">
      <data key="d0">2673047</data>
    </edge>
    <edge source="IRL" target="DEU">
      <data key="d0">1706481</data>
    </edge>
    <edge source="IRL" target="GRC">
      <data key="d0">272141</data>
    </edge>
    <edge source="IRL" target="HKG">
      <data key="d0">47208</data>
    </edge>
    <edge source="IRL" target="HUN">
      <data key="d0">1208783</data>
    </edge>
    <edge source="IRL" target="ISR">
      <data key="d0">476403</data>
    </edge>
    <edge source="IRL" target="ITA">
      <data key="d0">2824888</data>
    </edge>
    <edge source="IRL" target="JPN">
      <data key="d0">86219</data>
    </edge>
    <edge source="IRL" target="MAR">
      <data key="d0">100642</data>
    </edge>
    <edge source="IRL" target="NLD">
      <data key="d0">13152735</data>
    </edge>
    <edge source="IRL" target="NZL">
      <data key="d0">144081</data>
    </edge>
    <edge source="IRL" target="NOR">
      <data key="d0">825658</data>
    </edge>
    <edge source="IRL" target="POL">
      <data key="d0">5589426</data>
    </edge>
    <edge source="IRL" target="RUS">
      <data key="d0">472442</data>
    </edge>
    <edge source="IRL" target="SAU">
      <data key="d0">164713</data>
    </edge>
    <edge source="IRL" target="SGP">
      <data key="d0">67046</data>
    </edge>
    <edge source="IRL" target="SVK">
      <data key="d0">84048</data>
    </edge>
    <edge source="IRL" target="VNM">
      <data key="d0">29173</data>
    </edge>
    <edge source="IRL" target="ZAF">
      <data key="d0">27144</data>
    </edge>
    <edge source="IRL" target="ZWE">
      <data key="d0">17719</data>
    </edge>
    <edge source="IRL" target="ESP">
      <data key="d0">1756117</data>
    </edge>
    <edge source="IRL" target="SWE">
      <data key="d0">2508755</data>
    </edge>
    <edge source="IRL" target="CHE">
      <data key="d0">490460</data>
    </edge>
    <edge source="IRL" target="ARE">
      <data key="d0">33785</data>
    </edge>
    <edge source="IRL" target="TUR">
      <data key="d0">1366612</data>
    </edge>
    <edge source="IRL" target="UKR">
      <data key="d0">60123</data>
    </edge>
    <edge source="IRL" target="MKD">
      <data key="d0">14451</data>
    </edge>
    <edge source="IRL" target="GBR">
      <data key="d0">64375469</data>
    </edge>
    <edge source="IRL" target="USA">
      <data key="d0">4191045</data>
    </edge>
    <edge source="PRT" target="DZA">
      <data key="d0">75058</data>
    </edge>
    <edge source="PRT" target="ARG">
      <data key="d0">13944091</data>
    </edge>
    <edge source="PRT" target="AUS">
      <data key="d0">55864449</data>
    </edge>
    <edge source="PRT" target="AUT">
      <data key="d0">16735079</data>
    </edge>
    <edge source="PRT" target="ARM">
      <data key="d0">185052</data>
    </edge>
    <edge source="PRT" target="BEL">
      <data key="d0">9540848</data>
    </edge>
    <edge source="PRT" target="BOL">
      <data key="d0">68260</data>
    </edge>
    <edge source="PRT" target="BWA">
      <data key="d0">38273</data>
    </edge>
    <edge source="PRT" target="BRA">
      <data key="d0">4027334</data>
    </edge>
    <edge source="PRT" target="BGR">
      <data key="d0">4865722</data>
    </edge>
    <edge source="PRT" target="BDI">
      <data key="d0">13169</data>
    </edge>
    <edge source="PRT" target="CMR">
      <data key="d0">49966</data>
    </edge>
    <edge source="PRT" target="CAN">
      <data key="d0">8330681</data>
    </edge>
    <edge source="PRT" target="LKA">
      <data key="d0">39777</data>
    </edge>
    <edge source="PRT" target="CHL">
      <data key="d0">25237766</data>
    </edge>
    <edge source="PRT" target="CHN">
      <data key="d0">3201987</data>
    </edge>
    <edge source="PRT" target="COL">
      <data key="d0">150833</data>
    </edge>
    <edge source="PRT" target="CRI">
      <data key="d0">34624</data>
    </edge>
    <edge source="PRT" target="HRV">
      <data key="d0">55285</data>
    </edge>
    <edge source="PRT" target="CZE">
      <data key="d0">1597667</data>
    </edge>
    <edge source="PRT" target="DNK">
      <data key="d0">5838926</data>
    </edge>
    <edge source="PRT" target="ECU">
      <data key="d0">20627</data>
    </edge>
    <edge source="PRT" target="EST">
      <data key="d0">58004</data>
    </edge>
    <edge source="PRT" target="FIN">
      <data key="d0">1149837</data>
    </edge>
    <edge source="PRT" target="FRA">
      <data key="d0">197086192</data>
    </edge>
    <edge source="PRT" target="GEO">
      <data key="d0">919620</data>
    </edge>
    <edge source="PRT" target="DEU">
      <data key="d0">112213327</data>
    </edge>
    <edge source="PRT" target="GHA">
      <data key="d0">71328</data>
    </edge>
    <edge source="PRT" target="GRC">
      <data key="d0">9002950</data>
    </edge>
    <edge source="PRT" target="GTM">
      <data key="d0">42864</data>
    </edge>
    <edge source="PRT" target="HND">
      <data key="d0">52900</data>
    </edge>
    <edge source="PRT" target="HKG">
      <data key="d0">3859253</data>
    </edge>
    <edge source="PRT" target="HUN">
      <data key="d0">3140522</data>
    </edge>
    <edge source="PRT" target="IDN">
      <data key="d0">542197</data>
    </edge>
    <edge source="PRT" target="IRL">
      <data key="d0">1079691</data>
    </edge>
    <edge source="PRT" target="ISR">
      <data key="d0">7142289</data>
    </edge>
    <edge source="PRT" target="ITA">
      <data key="d0">47254070</data>
    </edge>
    <edge source="PRT" target="CIV">
      <data key="d0">11676</data>
    </edge>
    <edge source="PRT" target="JPN">
      <data key="d0">22226987</data>
    </edge>
    <edge source="PRT" target="KAZ">
      <data key="d0">165605</data>
    </edge>
    <edge source="PRT" target="JOR">
      <data key="d0">109660</data>
    </edge>
    <edge source="PRT" target="KOR">
      <data key="d0">1879795</data>
    </edge>
    <edge source="PRT" target="LBN">
      <data key="d0">1024438</data>
    </edge>
    <edge source="PRT" target="LVA">
      <data key="d0">97785</data>
    </edge>
    <edge source="PRT" target="LTU">
      <data key="d0">68254</data>
    </edge>
    <edge source="PRT" target="MYS">
      <data key="d0">280969</data>
    </edge>
    <edge source="PRT" target="MUS">
      <data key="d0">75153</data>
    </edge>
    <edge source="PRT" target="MEX">
      <data key="d0">3050949</data>
    </edge>
    <edge source="PRT" target="MDA">
      <data key="d0">1717869</data>
    </edge>
    <edge source="PRT" target="MAR">
      <data key="d0">500549</data>
    </edge>
    <edge source="PRT" target="MOZ">
      <data key="d0">482395</data>
    </edge>
    <edge source="PRT" target="NAM">
      <data key="d0">42422</data>
    </edge>
    <edge source="PRT" target="NLD">
      <data key="d0">17188252</data>
    </edge>
    <edge source="PRT" target="NZL">
      <data key="d0">6585160</data>
    </edge>
    <edge source="PRT" target="NIC">
      <data key="d0">12883</data>
    </edge>
    <edge source="PRT" target="NOR">
      <data key="d0">1272166</data>
    </edge>
    <edge source="PRT" target="PAK">
      <data key="d0">632243</data>
    </edge>
    <edge source="PRT" target="PAN">
      <data key="d0">25153</data>
    </edge>
    <edge source="PRT" target="PER">
      <data key="d0">114542</data>
    </edge>
    <edge source="PRT" target="PHL">
      <data key="d0">403122</data>
    </edge>
    <edge source="PRT" target="POL">
      <data key="d0">2417284</data>
    </edge>
    <edge source="PRT" target="ROU">
      <data key="d0">1771967</data>
    </edge>
    <edge source="PRT" target="RUS">
      <data key="d0">4010127</data>
    </edge>
    <edge source="PRT" target="SAU">
      <data key="d0">354172</data>
    </edge>
    <edge source="PRT" target="IND">
      <data key="d0">387482</data>
    </edge>
    <edge source="PRT" target="SGP">
      <data key="d0">579708</data>
    </edge>
    <edge source="PRT" target="SVK">
      <data key="d0">144213</data>
    </edge>
    <edge source="PRT" target="VNM">
      <data key="d0">28224</data>
    </edge>
    <edge source="PRT" target="SVN">
      <data key="d0">307577</data>
    </edge>
    <edge source="PRT" target="ZAF">
      <data key="d0">17524907</data>
    </edge>
    <edge source="PRT" target="ESP">
      <data key="d0">176403597</data>
    </edge>
    <edge source="PRT" target="SWE">
      <data key="d0">4887613</data>
    </edge>
    <edge source="PRT" target="CHE">
      <data key="d0">13269848</data>
    </edge>
    <edge source="PRT" target="THA">
      <data key="d0">1285462</data>
    </edge>
    <edge source="PRT" target="ARE">
      <data key="d0">300052</data>
    </edge>
    <edge source="PRT" target="TUN">
      <data key="d0">523365</data>
    </edge>
    <edge source="PRT" target="TUR">
      <data key="d0">1546072</data>
    </edge>
    <edge source="PRT" target="UGA">
      <data key="d0">43921</data>
    </edge>
    <edge source="PRT" target="UKR">
      <data key="d0">1629208</data>
    </edge>
    <edge source="PRT" target="EGY">
      <data key="d0">2404842</data>
    </edge>
    <edge source="PRT" target="GBR">
      <data key="d0">49182474</data>
    </edge>
    <edge source="PRT" target="USA">
      <data key="d0">133802438</data>
    </edge>
    <edge source="PRT" target="URY">
      <data key="d0">374786</data>
    </edge>
    <edge source="PRT" target="SRB">
      <data key="d0">21745</data>
    </edge>
    <edge source="ESP" target="ALB">
      <data key="d0">181774</data>
    </edge>
    <edge source="ESP" target="DZA">
      <data key="d0">1440628</data>
    </edge>
    <edge source="ESP" target="ARG">
      <data key="d0">7136900</data>
    </edge>
    <edge source="ESP" target="AUS">
      <data key="d0">2040795</data>
    </edge>
    <edge source="ESP" target="AUT">
      <data key="d0">2980754</data>
    </edge>
    <edge source="ESP" target="BEL">
      <data key="d0">10681531</data>
    </edge>
    <edge source="ESP" target="BOL">
      <data key="d0">75007</data>
    </edge>
    <edge source="ESP" target="BRA">
      <data key="d0">2056716</data>
    </edge>
    <edge source="ESP" target="BGR">
      <data key="d0">171491</data>
    </edge>
    <edge source="ESP" target="CAN">
      <data key="d0">1066563</data>
    </edge>
    <edge source="ESP" target="LKA">
      <data key="d0">50334</data>
    </edge>
    <edge source="ESP" target="CHL">
      <data key="d0">2746042</data>
    </edge>
    <edge source="ESP" target="CHN">
      <data key="d0">4638324</data>
    </edge>
    <edge source="ESP" target="COL">
      <data key="d0">470639</data>
    </edge>
    <edge source="ESP" target="CRI">
      <data key="d0">254876</data>
    </edge>
    <edge source="ESP" target="HRV">
      <data key="d0">258784</data>
    </edge>
    <edge source="ESP" target="CZE">
      <data key="d0">959496</data>
    </edge>
    <edge source="ESP" target="DNK">
      <data key="d0">1409773</data>
    </edge>
    <edge source="ESP" target="ECU">
      <data key="d0">493266</data>
    </edge>
    <edge source="ESP" target="SLV">
      <data key="d0">11329</data>
    </edge>
    <edge source="ESP" target="EST">
      <data key="d0">27488</data>
    </edge>
    <edge source="ESP" target="FIN">
      <data key="d0">2346186</data>
    </edge>
    <edge source="ESP" target="FRA">
      <data key="d0">137692354</data>
    </edge>
    <edge source="ESP" target="GEO">
      <data key="d0">11549</data>
    </edge>
    <edge source="ESP" target="DEU">
      <data key="d0">48178564</data>
    </edge>
    <edge source="ESP" target="GRC">
      <data key="d0">9738628</data>
    </edge>
    <edge source="ESP" target="GTM">
      <data key="d0">86172</data>
    </edge>
    <edge source="ESP" target="HND">
      <data key="d0">173505</data>
    </edge>
    <edge source="ESP" target="HKG">
      <data key="d0">1134235</data>
    </edge>
    <edge source="ESP" target="HUN">
      <data key="d0">382402</data>
    </edge>
    <edge source="ESP" target="IDN">
      <data key="d0">68746</data>
    </edge>
    <edge source="ESP" target="IRL">
      <data key="d0">7949046</data>
    </edge>
    <edge source="ESP" target="ISR">
      <data key="d0">21805307</data>
    </edge>
    <edge source="ESP" target="ITA">
      <data key="d0">59660361</data>
    </edge>
    <edge source="ESP" target="CIV">
      <data key="d0">328452</data>
    </edge>
    <edge source="ESP" target="JPN">
      <data key="d0">3767376</data>
    </edge>
    <edge source="ESP" target="KAZ">
      <data key="d0">195295</data>
    </edge>
    <edge source="ESP" target="JOR">
      <data key="d0">299451</data>
    </edge>
    <edge source="ESP" target="KOR">
      <data key="d0">1017384</data>
    </edge>
    <edge source="ESP" target="LBN">
      <data key="d0">4330248</data>
    </edge>
    <edge source="ESP" target="LVA">
      <data key="d0">1247145</data>
    </edge>
    <edge source="ESP" target="LTU">
      <data key="d0">296729</data>
    </edge>
    <edge source="ESP" target="MYS">
      <data key="d0">44004</data>
    </edge>
    <edge source="ESP" target="MRT">
      <data key="d0">33770</data>
    </edge>
    <edge source="ESP" target="MEX">
      <data key="d0">3651552</data>
    </edge>
    <edge source="ESP" target="MDA">
      <data key="d0">170458</data>
    </edge>
    <edge source="ESP" target="MAR">
      <data key="d0">14397222</data>
    </edge>
    <edge source="ESP" target="OMN">
      <data key="d0">355248</data>
    </edge>
    <edge source="ESP" target="NLD">
      <data key="d0">15205105</data>
    </edge>
    <edge source="ESP" target="NZL">
      <data key="d0">230186</data>
    </edge>
    <edge source="ESP" target="NIC">
      <data key="d0">11022</data>
    </edge>
    <edge source="ESP" target="NOR">
      <data key="d0">554927</data>
    </edge>
    <edge source="ESP" target="PAK">
      <data key="d0">19860</data>
    </edge>
    <edge source="ESP" target="PAN">
      <data key="d0">369702</data>
    </edge>
    <edge source="ESP" target="PER">
      <data key="d0">385837</data>
    </edge>
    <edge source="ESP" target="PHL">
      <data key="d0">88500</data>
    </edge>
    <edge source="ESP" target="POL">
      <data key="d0">10345649</data>
    </edge>
    <edge source="ESP" target="PRT">
      <data key="d0">105707542</data>
    </edge>
    <edge source="ESP" target="ROU">
      <data key="d0">86486</data>
    </edge>
    <edge source="ESP" target="RUS">
      <data key="d0">11938582</data>
    </edge>
    <edge source="ESP" target="SAU">
      <data key="d0">10025509</data>
    </edge>
    <edge source="ESP" target="SEN">
      <data key="d0">20750</data>
    </edge>
    <edge source="ESP" target="IND">
      <data key="d0">324120</data>
    </edge>
    <edge source="ESP" target="SGP">
      <data key="d0">515102</data>
    </edge>
    <edge source="ESP" target="SVK">
      <data key="d0">477889</data>
    </edge>
    <edge source="ESP" target="SVN">
      <data key="d0">162862</data>
    </edge>
    <edge source="ESP" target="ZAF">
      <data key="d0">1821467</data>
    </edge>
    <edge source="ESP" target="SWE">
      <data key="d0">2719058</data>
    </edge>
    <edge source="ESP" target="CHE">
      <data key="d0">3709409</data>
    </edge>
    <edge source="ESP" target="THA">
      <data key="d0">117212</data>
    </edge>
    <edge source="ESP" target="ARE">
      <data key="d0">5394155</data>
    </edge>
    <edge source="ESP" target="TUN">
      <data key="d0">350285</data>
    </edge>
    <edge source="ESP" target="TUR">
      <data key="d0">4527817</data>
    </edge>
    <edge source="ESP" target="UKR">
      <data key="d0">1032261</data>
    </edge>
    <edge source="ESP" target="EGY">
      <data key="d0">7481236</data>
    </edge>
    <edge source="ESP" target="GBR">
      <data key="d0">55188462</data>
    </edge>
    <edge source="ESP" target="TZA">
      <data key="d0">17431</data>
    </edge>
    <edge source="ESP" target="USA">
      <data key="d0">56488071</data>
    </edge>
    <edge source="ESP" target="URY">
      <data key="d0">426480</data>
    </edge>
    <edge source="ESP" target="SRB">
      <data key="d0">183304</data>
    </edge>
    <edge source="ARE" target="DZA">
      <data key="d0">10056</data>
    </edge>
    <edge source="ARE" target="AZE">
      <data key="d0">91974</data>
    </edge>
    <edge source="ARE" target="AUS">
      <data key="d0">24851</data>
    </edge>
    <edge source="ARE" target="ARM">
      <data key="d0">19199</data>
    </edge>
    <edge source="ARE" target="BEL">
      <data key="d0">106202</data>
    </edge>
    <edge source="ARE" target="BGR">
      <data key="d0">10114</data>
    </edge>
    <edge source="ARE" target="CHN">
      <data key="d0">29584</data>
    </edge>
    <edge source="ARE" target="BEN">
      <data key="d0">11763</data>
    </edge>
    <edge source="ARE" target="ETH">
      <data key="d0">82065</data>
    </edge>
    <edge source="ARE" target="FIN">
      <data key="d0">20810</data>
    </edge>
    <edge source="ARE" target="DEU">
      <data key="d0">24410</data>
    </edge>
    <edge source="ARE" target="ITA">
      <data key="d0">28038</data>
    </edge>
    <edge source="ARE" target="JPN">
      <data key="d0">50860</data>
    </edge>
    <edge source="ARE" target="JOR">
      <data key="d0">236589</data>
    </edge>
    <edge source="ARE" target="LBN">
      <data key="d0">66011</data>
    </edge>
    <edge source="ARE" target="OMN">
      <data key="d0">6487470</data>
    </edge>
    <edge source="ARE" target="NLD">
      <data key="d0">94320</data>
    </edge>
    <edge source="ARE" target="PAK">
      <data key="d0">356218</data>
    </edge>
    <edge source="ARE" target="ROU">
      <data key="d0">37577</data>
    </edge>
    <edge source="ARE" target="RUS">
      <data key="d0">99910</data>
    </edge>
    <edge source="ARE" target="SAU">
      <data key="d0">267076</data>
    </edge>
    <edge source="ARE" target="SGP">
      <data key="d0">31023</data>
    </edge>
    <edge source="ARE" target="ESP">
      <data key="d0">40457</data>
    </edge>
    <edge source="ARE" target="CHE">
      <data key="d0">50374</data>
    </edge>
    <edge source="ARE" target="TUN">
      <data key="d0">21284</data>
    </edge>
    <edge source="ARE" target="TUR">
      <data key="d0">125640</data>
    </edge>
    <edge source="ARE" target="EGY">
      <data key="d0">12798</data>
    </edge>
    <edge source="ARE" target="GBR">
      <data key="d0">82517</data>
    </edge>
    <edge source="ARE" target="TZA">
      <data key="d0">267349</data>
    </edge>
    <edge source="ARE" target="USA">
      <data key="d0">258003</data>
    </edge>
    <edge source="ARE" target="SRB">
      <data key="d0">11714</data>
    </edge>
    <edge source="TUN" target="DZA">
      <data key="d0">282166</data>
    </edge>
    <edge source="TUN" target="ARG">
      <data key="d0">196679</data>
    </edge>
    <edge source="TUN" target="BEL">
      <data key="d0">620727</data>
    </edge>
    <edge source="TUN" target="FRA">
      <data key="d0">1908788</data>
    </edge>
    <edge source="TUN" target="DEU">
      <data key="d0">82889</data>
    </edge>
    <edge source="TUN" target="ITA">
      <data key="d0">2408986</data>
    </edge>
    <edge source="TUN" target="MAR">
      <data key="d0">188275</data>
    </edge>
    <edge source="TUN" target="PRT">
      <data key="d0">3340039</data>
    </edge>
    <edge source="TUN" target="GBR">
      <data key="d0">153125</data>
    </edge>
    <edge source="TUN" target="USA">
      <data key="d0">15147</data>
    </edge>
    <edge source="AUS" target="ARG">
      <data key="d0">17510</data>
    </edge>
    <edge source="AUS" target="AUT">
      <data key="d0">22102</data>
    </edge>
    <edge source="AUS" target="BEL">
      <data key="d0">126944</data>
    </edge>
    <edge source="AUS" target="CAN">
      <data key="d0">961981</data>
    </edge>
    <edge source="AUS" target="LKA">
      <data key="d0">233334</data>
    </edge>
    <edge source="AUS" target="CHN">
      <data key="d0">8832692</data>
    </edge>
    <edge source="AUS" target="DNK">
      <data key="d0">450285</data>
    </edge>
    <edge source="AUS" target="FIN">
      <data key="d0">375838</data>
    </edge>
    <edge source="AUS" target="FRA">
      <data key="d0">59245</data>
    </edge>
    <edge source="AUS" target="DEU">
      <data key="d0">295782</data>
    </edge>
    <edge source="AUS" target="GRC">
      <data key="d0">433285</data>
    </edge>
    <edge source="AUS" target="HKG">
      <data key="d0">5184808</data>
    </edge>
    <edge source="AUS" target="IDN">
      <data key="d0">1559624</data>
    </edge>
    <edge source="AUS" target="IRL">
      <data key="d0">27943</data>
    </edge>
    <edge source="AUS" target="ISR">
      <data key="d0">349723</data>
    </edge>
    <edge source="AUS" target="ITA">
      <data key="d0">269490</data>
    </edge>
    <edge source="AUS" target="JPN">
      <data key="d0">15998293</data>
    </edge>
    <edge source="AUS" target="KOR">
      <data key="d0">15275215</data>
    </edge>
    <edge source="AUS" target="MYS">
      <data key="d0">4228236</data>
    </edge>
    <edge source="AUS" target="MUS">
      <data key="d0">84900</data>
    </edge>
    <edge source="AUS" target="OMN">
      <data key="d0">11075</data>
    </edge>
    <edge source="AUS" target="NLD">
      <data key="d0">92220</data>
    </edge>
    <edge source="AUS" target="NZL">
      <data key="d0">9996810</data>
    </edge>
    <edge source="AUS" target="PAK">
      <data key="d0">491226</data>
    </edge>
    <edge source="AUS" target="PHL">
      <data key="d0">3224678</data>
    </edge>
    <edge source="AUS" target="POL">
      <data key="d0">27703</data>
    </edge>
    <edge source="AUS" target="PRT">
      <data key="d0">954690</data>
    </edge>
    <edge source="AUS" target="ROU">
      <data key="d0">28388</data>
    </edge>
    <edge source="AUS" target="RUS">
      <data key="d0">162061</data>
    </edge>
    <edge source="AUS" target="SAU">
      <data key="d0">14561</data>
    </edge>
    <edge source="AUS" target="IND">
      <data key="d0">386989</data>
    </edge>
    <edge source="AUS" target="SGP">
      <data key="d0">1411747</data>
    </edge>
    <edge source="AUS" target="VNM">
      <data key="d0">322690</data>
    </edge>
    <edge source="AUS" target="ZAF">
      <data key="d0">784370</data>
    </edge>
    <edge source="AUS" target="ESP">
      <data key="d0">1207093</data>
    </edge>
    <edge source="AUS" target="SWE">
      <data key="d0">209753</data>
    </edge>
    <edge source="AUS" target="CHE">
      <data key="d0">29701</data>
    </edge>
    <edge source="AUS" target="THA">
      <data key="d0">294771</data>
    </edge>
    <edge source="AUS" target="ARE">
      <data key="d0">697535</data>
    </edge>
    <edge source="AUS" target="TUR">
      <data key="d0">209087</data>
    </edge>
    <edge source="AUS" target="GBR">
      <data key="d0">1478985</data>
    </edge>
    <edge source="AUS" target="USA">
      <data key="d0">10227019</data>
    </edge>
    <edge source="BEL" target="DZA">
      <data key="d0">59594</data>
    </edge>
    <edge source="BEL" target="ARG">
      <data key="d0">275463</data>
    </edge>
    <edge source="BEL" target="AUS">
      <data key="d0">2279750</data>
    </edge>
    <edge source="BEL" target="AUT">
      <data key="d0">4998516</data>
    </edge>
    <edge source="BEL" target="ARM">
      <data key="d0">29071</data>
    </edge>
    <edge source="BEL" target="BRA">
      <data key="d0">250467</data>
    </edge>
    <edge source="BEL" target="BGR">
      <data key="d0">400095</data>
    </edge>
    <edge source="BEL" target="BDI">
      <data key="d0">19898</data>
    </edge>
    <edge source="BEL" target="BLR">
      <data key="d0">25376</data>
    </edge>
    <edge source="BEL" target="CAN">
      <data key="d0">10350317</data>
    </edge>
    <edge source="BEL" target="LKA">
      <data key="d0">139100</data>
    </edge>
    <edge source="BEL" target="CHL">
      <data key="d0">485849</data>
    </edge>
    <edge source="BEL" target="CHN">
      <data key="d0">2300493</data>
    </edge>
    <edge source="BEL" target="COL">
      <data key="d0">153935</data>
    </edge>
    <edge source="BEL" target="CRI">
      <data key="d0">614782</data>
    </edge>
    <edge source="BEL" target="HRV">
      <data key="d0">850886</data>
    </edge>
    <edge source="BEL" target="CZE">
      <data key="d0">3916865</data>
    </edge>
    <edge source="BEL" target="DNK">
      <data key="d0">11148962</data>
    </edge>
    <edge source="BEL" target="ECU">
      <data key="d0">65509</data>
    </edge>
    <edge source="BEL" target="SLV">
      <data key="d0">17199</data>
    </edge>
    <edge source="BEL" target="ETH">
      <data key="d0">48391</data>
    </edge>
    <edge source="BEL" target="EST">
      <data key="d0">39446</data>
    </edge>
    <edge source="BEL" target="FIN">
      <data key="d0">1905273</data>
    </edge>
    <edge source="BEL" target="FRA">
      <data key="d0">294083168</data>
    </edge>
    <edge source="BEL" target="DEU">
      <data key="d0">158707407</data>
    </edge>
    <edge source="BEL" target="GRC">
      <data key="d0">2111987</data>
    </edge>
    <edge source="BEL" target="HKG">
      <data key="d0">7468838</data>
    </edge>
    <edge source="BEL" target="HUN">
      <data key="d0">1167290</data>
    </edge>
    <edge source="BEL" target="IDN">
      <data key="d0">281099</data>
    </edge>
    <edge source="BEL" target="IRL">
      <data key="d0">11234191</data>
    </edge>
    <edge source="BEL" target="ISR">
      <data key="d0">5641787</data>
    </edge>
    <edge source="BEL" target="ITA">
      <data key="d0">13378701</data>
    </edge>
    <edge source="BEL" target="JPN">
      <data key="d0">9923339</data>
    </edge>
    <edge source="BEL" target="KAZ">
      <data key="d0">257914</data>
    </edge>
    <edge source="BEL" target="JOR">
      <data key="d0">157886</data>
    </edge>
    <edge source="BEL" target="KOR">
      <data key="d0">14396678</data>
    </edge>
    <edge source="BEL" target="LBN">
      <data key="d0">628850</data>
    </edge>
    <edge source="BEL" target="LVA">
      <data key="d0">383743</data>
    </edge>
    <edge source="BEL" target="LTU">
      <data key="d0">241186</data>
    </edge>
    <edge source="BEL" target="MDG">
      <data key="d0">17647</data>
    </edge>
    <edge source="BEL" target="MYS">
      <data key="d0">1728653</data>
    </edge>
    <edge source="BEL" target="MUS">
      <data key="d0">75863</data>
    </edge>
    <edge source="BEL" target="MEX">
      <data key="d0">765980</data>
    </edge>
    <edge source="BEL" target="MDA">
      <data key="d0">10893</data>
    </edge>
    <edge source="BEL" target="MAR">
      <data key="d0">67612</data>
    </edge>
    <edge source="BEL" target="NAM">
      <data key="d0">28452</data>
    </edge>
    <edge source="BEL" target="NLD">
      <data key="d0">335892827</data>
    </edge>
    <edge source="BEL" target="NZL">
      <data key="d0">71160</data>
    </edge>
    <edge source="BEL" target="NOR">
      <data key="d0">10142607</data>
    </edge>
    <edge source="BEL" target="PAK">
      <data key="d0">55216</data>
    </edge>
    <edge source="BEL" target="PAN">
      <data key="d0">250896</data>
    </edge>
    <edge source="BEL" target="PHL">
      <data key="d0">1299148</data>
    </edge>
    <edge source="BEL" target="POL">
      <data key="d0">3570284</data>
    </edge>
    <edge source="BEL" target="PRT">
      <data key="d0">5466236</data>
    </edge>
    <edge source="BEL" target="ROU">
      <data key="d0">497166</data>
    </edge>
    <edge source="BEL" target="RUS">
      <data key="d0">2994827</data>
    </edge>
    <edge source="BEL" target="SAU">
      <data key="d0">409940</data>
    </edge>
    <edge source="BEL" target="SEN">
      <data key="d0">15150</data>
    </edge>
    <edge source="BEL" target="IND">
      <data key="d0">1931407</data>
    </edge>
    <edge source="BEL" target="SGP">
      <data key="d0">1843699</data>
    </edge>
    <edge source="BEL" target="SVK">
      <data key="d0">784009</data>
    </edge>
    <edge source="BEL" target="SVN">
      <data key="d0">478425</data>
    </edge>
    <edge source="BEL" target="ZAF">
      <data key="d0">725845</data>
    </edge>
    <edge source="BEL" target="ESP">
      <data key="d0">26138432</data>
    </edge>
    <edge source="BEL" target="SWE">
      <data key="d0">10166806</data>
    </edge>
    <edge source="BEL" target="CHE">
      <data key="d0">16224297</data>
    </edge>
    <edge source="BEL" target="THA">
      <data key="d0">257480</data>
    </edge>
    <edge source="BEL" target="ARE">
      <data key="d0">920595</data>
    </edge>
    <edge source="BEL" target="TUN">
      <data key="d0">746828</data>
    </edge>
    <edge source="BEL" target="TUR">
      <data key="d0">2188736</data>
    </edge>
    <edge source="BEL" target="UGA">
      <data key="d0">15934</data>
    </edge>
    <edge source="BEL" target="UKR">
      <data key="d0">500732</data>
    </edge>
    <edge source="BEL" target="EGY">
      <data key="d0">655473</data>
    </edge>
    <edge source="BEL" target="GBR">
      <data key="d0">174348299</data>
    </edge>
    <edge source="BEL" target="USA">
      <data key="d0">18033095</data>
    </edge>
    <edge source="BEL" target="URY">
      <data key="d0">56526</data>
    </edge>
    <edge source="BEL" target="SRB">
      <data key="d0">10436</data>
    </edge>
    <edge source="BOL" target="ARG">
      <data key="d0">1067305</data>
    </edge>
    <edge source="BOL" target="CHL">
      <data key="d0">526978</data>
    </edge>
    <edge source="BOL" target="CHN">
      <data key="d0">10503</data>
    </edge>
    <edge source="BOL" target="FRA">
      <data key="d0">327150</data>
    </edge>
    <edge source="BOL" target="DEU">
      <data key="d0">25539</data>
    </edge>
    <edge source="BOL" target="ITA">
      <data key="d0">330091</data>
    </edge>
    <edge source="BOL" target="JPN">
      <data key="d0">244806</data>
    </edge>
    <edge source="BOL" target="MEX">
      <data key="d0">115106</data>
    </edge>
    <edge source="BOL" target="PER">
      <data key="d0">521357</data>
    </edge>
    <edge source="BOL" target="ESP">
      <data key="d0">224366</data>
    </edge>
    <edge source="BOL" target="SWE">
      <data key="d0">31284</data>
    </edge>
    <edge source="BOL" target="EGY">
      <data key="d0">858572</data>
    </edge>
    <edge source="BOL" target="GBR">
      <data key="d0">253479</data>
    </edge>
    <edge source="BOL" target="USA">
      <data key="d0">25067691</data>
    </edge>
    <edge source="BOL" target="URY">
      <data key="d0">155342</data>
    </edge>
    <edge source="CAN" target="ARG">
      <data key="d0">291350</data>
    </edge>
    <edge source="CAN" target="AUS">
      <data key="d0">1148425</data>
    </edge>
    <edge source="CAN" target="AUT">
      <data key="d0">52311</data>
    </edge>
    <edge source="CAN" target="BEL">
      <data key="d0">4028986</data>
    </edge>
    <edge source="CAN" target="BRA">
      <data key="d0">504001</data>
    </edge>
    <edge source="CAN" target="BGR">
      <data key="d0">44282</data>
    </edge>
    <edge source="CAN" target="CMR">
      <data key="d0">11046</data>
    </edge>
    <edge source="CAN" target="CHL">
      <data key="d0">1127643</data>
    </edge>
    <edge source="CAN" target="CHN">
      <data key="d0">1365672</data>
    </edge>
    <edge source="CAN" target="CRI">
      <data key="d0">267602</data>
    </edge>
    <edge source="CAN" target="HRV">
      <data key="d0">151828</data>
    </edge>
    <edge source="CAN" target="CZE">
      <data key="d0">190603</data>
    </edge>
    <edge source="CAN" target="DNK">
      <data key="d0">2294017</data>
    </edge>
    <edge source="CAN" target="ECU">
      <data key="d0">59972</data>
    </edge>
    <edge source="CAN" target="FIN">
      <data key="d0">975833</data>
    </edge>
    <edge source="CAN" target="FRA">
      <data key="d0">4231628</data>
    </edge>
    <edge source="CAN" target="GEO">
      <data key="d0">47117</data>
    </edge>
    <edge source="CAN" target="DEU">
      <data key="d0">11950277</data>
    </edge>
    <edge source="CAN" target="GRC">
      <data key="d0">250215</data>
    </edge>
    <edge source="CAN" target="GTM">
      <data key="d0">22080</data>
    </edge>
    <edge source="CAN" target="HKG">
      <data key="d0">7320751</data>
    </edge>
    <edge source="CAN" target="HUN">
      <data key="d0">63785</data>
    </edge>
    <edge source="CAN" target="IDN">
      <data key="d0">849657</data>
    </edge>
    <edge source="CAN" target="IRL">
      <data key="d0">2899599</data>
    </edge>
    <edge source="CAN" target="ISR">
      <data key="d0">1228171</data>
    </edge>
    <edge source="CAN" target="ITA">
      <data key="d0">7206039</data>
    </edge>
    <edge source="CAN" target="JAM">
      <data key="d0">624139</data>
    </edge>
    <edge source="CAN" target="JPN">
      <data key="d0">139594445</data>
    </edge>
    <edge source="CAN" target="KAZ">
      <data key="d0">64418</data>
    </edge>
    <edge source="CAN" target="KOR">
      <data key="d0">6727052</data>
    </edge>
    <edge source="CAN" target="LBN">
      <data key="d0">325723</data>
    </edge>
    <edge source="CAN" target="MYS">
      <data key="d0">1312550</data>
    </edge>
    <edge source="CAN" target="MEX">
      <data key="d0">266175</data>
    </edge>
    <edge source="CAN" target="OMN">
      <data key="d0">44432</data>
    </edge>
    <edge source="CAN" target="NLD">
      <data key="d0">6291535</data>
    </edge>
    <edge source="CAN" target="NZL">
      <data key="d0">484094</data>
    </edge>
    <edge source="CAN" target="NER">
      <data key="d0">20193</data>
    </edge>
    <edge source="CAN" target="NOR">
      <data key="d0">394104</data>
    </edge>
    <edge source="CAN" target="PAK">
      <data key="d0">63480</data>
    </edge>
    <edge source="CAN" target="PAN">
      <data key="d0">79010</data>
    </edge>
    <edge source="CAN" target="PRY">
      <data key="d0">24030</data>
    </edge>
    <edge source="CAN" target="PER">
      <data key="d0">157439</data>
    </edge>
    <edge source="CAN" target="PHL">
      <data key="d0">501127</data>
    </edge>
    <edge source="CAN" target="POL">
      <data key="d0">608781</data>
    </edge>
    <edge source="CAN" target="PRT">
      <data key="d0">1721725</data>
    </edge>
    <edge source="CAN" target="RUS">
      <data key="d0">376769</data>
    </edge>
    <edge source="CAN" target="SAU">
      <data key="d0">561754</data>
    </edge>
    <edge source="CAN" target="IND">
      <data key="d0">226726</data>
    </edge>
    <edge source="CAN" target="SGP">
      <data key="d0">312913</data>
    </edge>
    <edge source="CAN" target="SVK">
      <data key="d0">73511</data>
    </edge>
    <edge source="CAN" target="VNM">
      <data key="d0">219754</data>
    </edge>
    <edge source="CAN" target="SVN">
      <data key="d0">72752</data>
    </edge>
    <edge source="CAN" target="ZAF">
      <data key="d0">195019</data>
    </edge>
    <edge source="CAN" target="ESP">
      <data key="d0">1567868</data>
    </edge>
    <edge source="CAN" target="SWE">
      <data key="d0">2199542</data>
    </edge>
    <edge source="CAN" target="CHE">
      <data key="d0">398336</data>
    </edge>
    <edge source="CAN" target="THA">
      <data key="d0">120852</data>
    </edge>
    <edge source="CAN" target="ARE">
      <data key="d0">935017</data>
    </edge>
    <edge source="CAN" target="TUN">
      <data key="d0">137884</data>
    </edge>
    <edge source="CAN" target="TUR">
      <data key="d0">819520</data>
    </edge>
    <edge source="CAN" target="UKR">
      <data key="d0">146483</data>
    </edge>
    <edge source="CAN" target="MKD">
      <data key="d0">10741</data>
    </edge>
    <edge source="CAN" target="EGY">
      <data key="d0">61423</data>
    </edge>
    <edge source="CAN" target="GBR">
      <data key="d0">18304476</data>
    </edge>
    <edge source="CAN" target="USA">
      <data key="d0">4133812061</data>
    </edge>
    <edge source="CHL" target="ARG">
      <data key="d0">4940470</data>
    </edge>
    <edge source="CHL" target="AUS">
      <data key="d0">797912</data>
    </edge>
    <edge source="CHL" target="BEL">
      <data key="d0">231609</data>
    </edge>
    <edge source="CHL" target="BOL">
      <data key="d0">1144637</data>
    </edge>
    <edge source="CHL" target="BRA">
      <data key="d0">6775123</data>
    </edge>
    <edge source="CHL" target="CAN">
      <data key="d0">9351695</data>
    </edge>
    <edge source="CHL" target="CHN">
      <data key="d0">31920</data>
    </edge>
    <edge source="CHL" target="COL">
      <data key="d0">3712233</data>
    </edge>
    <edge source="CHL" target="CRI">
      <data key="d0">1624080</data>
    </edge>
    <edge source="CHL" target="DNK">
      <data key="d0">840887</data>
    </edge>
    <edge source="CHL" target="ECU">
      <data key="d0">3696521</data>
    </edge>
    <edge source="CHL" target="SLV">
      <data key="d0">270218</data>
    </edge>
    <edge source="CHL" target="FRA">
      <data key="d0">1099335</data>
    </edge>
    <edge source="CHL" target="DEU">
      <data key="d0">637034</data>
    </edge>
    <edge source="CHL" target="GTM">
      <data key="d0">4838876</data>
    </edge>
    <edge source="CHL" target="HND">
      <data key="d0">1404521</data>
    </edge>
    <edge source="CHL" target="HUN">
      <data key="d0">40024</data>
    </edge>
    <edge source="CHL" target="IDN">
      <data key="d0">379211</data>
    </edge>
    <edge source="CHL" target="ISR">
      <data key="d0">1718850</data>
    </edge>
    <edge source="CHL" target="ITA">
      <data key="d0">4768562</data>
    </edge>
    <edge source="CHL" target="JAM">
      <data key="d0">89377</data>
    </edge>
    <edge source="CHL" target="JPN">
      <data key="d0">13162158</data>
    </edge>
    <edge source="CHL" target="JOR">
      <data key="d0">10866</data>
    </edge>
    <edge source="CHL" target="KOR">
      <data key="d0">4278388</data>
    </edge>
    <edge source="CHL" target="MEX">
      <data key="d0">28647916</data>
    </edge>
    <edge source="CHL" target="NLD">
      <data key="d0">1890127</data>
    </edge>
    <edge source="CHL" target="NZL">
      <data key="d0">62537</data>
    </edge>
    <edge source="CHL" target="NIC">
      <data key="d0">437916</data>
    </edge>
    <edge source="CHL" target="NOR">
      <data key="d0">10350</data>
    </edge>
    <edge source="CHL" target="PAN">
      <data key="d0">1618818</data>
    </edge>
    <edge source="CHL" target="PRY">
      <data key="d0">52181</data>
    </edge>
    <edge source="CHL" target="PER">
      <data key="d0">6446578</data>
    </edge>
    <edge source="CHL" target="ROU">
      <data key="d0">23722</data>
    </edge>
    <edge source="CHL" target="RUS">
      <data key="d0">647440</data>
    </edge>
    <edge source="CHL" target="SGP">
      <data key="d0">63397</data>
    </edge>
    <edge source="CHL" target="ZAF">
      <data key="d0">326407</data>
    </edge>
    <edge source="CHL" target="ESP">
      <data key="d0">3626851</data>
    </edge>
    <edge source="CHL" target="ARE">
      <data key="d0">283031</data>
    </edge>
    <edge source="CHL" target="TUR">
      <data key="d0">385163</data>
    </edge>
    <edge source="CHL" target="UKR">
      <data key="d0">72608</data>
    </edge>
    <edge source="CHL" target="GBR">
      <data key="d0">9532106</data>
    </edge>
    <edge source="CHL" target="USA">
      <data key="d0">146466235</data>
    </edge>
    <edge source="CHL" target="URY">
      <data key="d0">259379</data>
    </edge>
    <edge source="CHN" target="DZA">
      <data key="d0">866716</data>
    </edge>
    <edge source="CHN" target="ARG">
      <data key="d0">2553663</data>
    </edge>
    <edge source="CHN" target="AUS">
      <data key="d0">12417368</data>
    </edge>
    <edge source="CHN" target="AUT">
      <data key="d0">914949</data>
    </edge>
    <edge source="CHN" target="BEL">
      <data key="d0">26321306</data>
    </edge>
    <edge source="CHN" target="BRA">
      <data key="d0">2071992</data>
    </edge>
    <edge source="CHN" target="BGR">
      <data key="d0">11001</data>
    </edge>
    <edge source="CHN" target="KHM">
      <data key="d0">11224</data>
    </edge>
    <edge source="CHN" target="CMR">
      <data key="d0">22928</data>
    </edge>
    <edge source="CHN" target="CAN">
      <data key="d0">23299179</data>
    </edge>
    <edge source="CHN" target="LKA">
      <data key="d0">793186</data>
    </edge>
    <edge source="CHN" target="CHL">
      <data key="d0">1754864</data>
    </edge>
    <edge source="CHN" target="COL">
      <data key="d0">613234</data>
    </edge>
    <edge source="CHN" target="CRI">
      <data key="d0">114723</data>
    </edge>
    <edge source="CHN" target="HRV">
      <data key="d0">91144</data>
    </edge>
    <edge source="CHN" target="CZE">
      <data key="d0">442060</data>
    </edge>
    <edge source="CHN" target="BEN">
      <data key="d0">135400</data>
    </edge>
    <edge source="CHN" target="DNK">
      <data key="d0">4086346</data>
    </edge>
    <edge source="CHN" target="ECU">
      <data key="d0">29957</data>
    </edge>
    <edge source="CHN" target="SLV">
      <data key="d0">266207</data>
    </edge>
    <edge source="CHN" target="ETH">
      <data key="d0">152228</data>
    </edge>
    <edge source="CHN" target="FIN">
      <data key="d0">1234383</data>
    </edge>
    <edge source="CHN" target="FRA">
      <data key="d0">27433236</data>
    </edge>
    <edge source="CHN" target="PSE">
      <data key="d0">119105</data>
    </edge>
    <edge source="CHN" target="DEU">
      <data key="d0">49501420</data>
    </edge>
    <edge source="CHN" target="GRC">
      <data key="d0">3494125</data>
    </edge>
    <edge source="CHN" target="GTM">
      <data key="d0">38218</data>
    </edge>
    <edge source="CHN" target="HND">
      <data key="d0">11612</data>
    </edge>
    <edge source="CHN" target="HKG">
      <data key="d0">203916153</data>
    </edge>
    <edge source="CHN" target="HUN">
      <data key="d0">898109</data>
    </edge>
    <edge source="CHN" target="IDN">
      <data key="d0">3841247</data>
    </edge>
    <edge source="CHN" target="IRL">
      <data key="d0">4209397</data>
    </edge>
    <edge source="CHN" target="ISR">
      <data key="d0">15717498</data>
    </edge>
    <edge source="CHN" target="ITA">
      <data key="d0">22783413</data>
    </edge>
    <edge source="CHN" target="JAM">
      <data key="d0">55618</data>
    </edge>
    <edge source="CHN" target="JPN">
      <data key="d0">475954144</data>
    </edge>
    <edge source="CHN" target="KAZ">
      <data key="d0">135291</data>
    </edge>
    <edge source="CHN" target="JOR">
      <data key="d0">638629</data>
    </edge>
    <edge source="CHN" target="KOR">
      <data key="d0">81681371</data>
    </edge>
    <edge source="CHN" target="LBN">
      <data key="d0">1135066</data>
    </edge>
    <edge source="CHN" target="MDG">
      <data key="d0">39532</data>
    </edge>
    <edge source="CHN" target="MYS">
      <data key="d0">9303943</data>
    </edge>
    <edge source="CHN" target="MRT">
      <data key="d0">18689</data>
    </edge>
    <edge source="CHN" target="MUS">
      <data key="d0">452882</data>
    </edge>
    <edge source="CHN" target="MEX">
      <data key="d0">5980330</data>
    </edge>
    <edge source="CHN" target="MAR">
      <data key="d0">190817</data>
    </edge>
    <edge source="CHN" target="OMN">
      <data key="d0">66119</data>
    </edge>
    <edge source="CHN" target="NLD">
      <data key="d0">45001697</data>
    </edge>
    <edge source="CHN" target="NZL">
      <data key="d0">1741972</data>
    </edge>
    <edge source="CHN" target="NIC">
      <data key="d0">56371</data>
    </edge>
    <edge source="CHN" target="NOR">
      <data key="d0">2725366</data>
    </edge>
    <edge source="CHN" target="PAK">
      <data key="d0">172672</data>
    </edge>
    <edge source="CHN" target="PAN">
      <data key="d0">2007600</data>
    </edge>
    <edge source="CHN" target="PRY">
      <data key="d0">20345</data>
    </edge>
    <edge source="CHN" target="PER">
      <data key="d0">120759</data>
    </edge>
    <edge source="CHN" target="PHL">
      <data key="d0">3656546</data>
    </edge>
    <edge source="CHN" target="POL">
      <data key="d0">384627</data>
    </edge>
    <edge source="CHN" target="PRT">
      <data key="d0">4973618</data>
    </edge>
    <edge source="CHN" target="ROU">
      <data key="d0">118069</data>
    </edge>
    <edge source="CHN" target="RUS">
      <data key="d0">1368980</data>
    </edge>
    <edge source="CHN" target="SAU">
      <data key="d0">6932738</data>
    </edge>
    <edge source="CHN" target="IND">
      <data key="d0">1090542</data>
    </edge>
    <edge source="CHN" target="SGP">
      <data key="d0">20187755</data>
    </edge>
    <edge source="CHN" target="SVK">
      <data key="d0">11121</data>
    </edge>
    <edge source="CHN" target="VNM">
      <data key="d0">710366</data>
    </edge>
    <edge source="CHN" target="SVN">
      <data key="d0">79571</data>
    </edge>
    <edge source="CHN" target="ZAF">
      <data key="d0">1677037</data>
    </edge>
    <edge source="CHN" target="ZWE">
      <data key="d0">23336</data>
    </edge>
    <edge source="CHN" target="ESP">
      <data key="d0">29101592</data>
    </edge>
    <edge source="CHN" target="SWE">
      <data key="d0">14809211</data>
    </edge>
    <edge source="CHN" target="CHE">
      <data key="d0">5234509</data>
    </edge>
    <edge source="CHN" target="THA">
      <data key="d0">2767817</data>
    </edge>
    <edge source="CHN" target="TGO">
      <data key="d0">15109</data>
    </edge>
    <edge source="CHN" target="ARE">
      <data key="d0">5065931</data>
    </edge>
    <edge source="CHN" target="TUN">
      <data key="d0">180741</data>
    </edge>
    <edge source="CHN" target="TUR">
      <data key="d0">3016794</data>
    </edge>
    <edge source="CHN" target="EGY">
      <data key="d0">1919987</data>
    </edge>
    <edge source="CHN" target="GBR">
      <data key="d0">53010034</data>
    </edge>
    <edge source="CHN" target="TZA">
      <data key="d0">78068</data>
    </edge>
    <edge source="CHN" target="USA">
      <data key="d0">398061383</data>
    </edge>
    <edge source="CHN" target="URY">
      <data key="d0">513323</data>
    </edge>
    <edge source="CHN" target="SRB">
      <data key="d0">54118</data>
    </edge>
    <edge source="COL" target="AUS">
      <data key="d0">59022</data>
    </edge>
    <edge source="COL" target="BOL">
      <data key="d0">11712</data>
    </edge>
    <edge source="COL" target="CHL">
      <data key="d0">11754</data>
    </edge>
    <edge source="COL" target="CRI">
      <data key="d0">253628</data>
    </edge>
    <edge source="COL" target="ECU">
      <data key="d0">272865</data>
    </edge>
    <edge source="COL" target="SLV">
      <data key="d0">104540</data>
    </edge>
    <edge source="COL" target="FRA">
      <data key="d0">34068</data>
    </edge>
    <edge source="COL" target="DEU">
      <data key="d0">18528</data>
    </edge>
    <edge source="COL" target="GTM">
      <data key="d0">219485</data>
    </edge>
    <edge source="COL" target="HND">
      <data key="d0">86377</data>
    </edge>
    <edge source="COL" target="ITA">
      <data key="d0">103719</data>
    </edge>
    <edge source="COL" target="JAM">
      <data key="d0">64955</data>
    </edge>
    <edge source="COL" target="JPN">
      <data key="d0">47190</data>
    </edge>
    <edge source="COL" target="MEX">
      <data key="d0">132590</data>
    </edge>
    <edge source="COL" target="PAN">
      <data key="d0">1274901</data>
    </edge>
    <edge source="COL" target="PER">
      <data key="d0">140629</data>
    </edge>
    <edge source="COL" target="ESP">
      <data key="d0">26650</data>
    </edge>
    <edge source="COL" target="SWE">
      <data key="d0">31806</data>
    </edge>
    <edge source="COL" target="USA">
      <data key="d0">11328533</data>
    </edge>
    <edge source="CRI" target="BEL">
      <data key="d0">93318</data>
    </edge>
    <edge source="CRI" target="BRA">
      <data key="d0">1073710</data>
    </edge>
    <edge source="CRI" target="CAN">
      <data key="d0">94731</data>
    </edge>
    <edge source="CRI" target="CZE">
      <data key="d0">12120</data>
    </edge>
    <edge source="CRI" target="SLV">
      <data key="d0">3248960</data>
    </edge>
    <edge source="CRI" target="FRA">
      <data key="d0">228079</data>
    </edge>
    <edge source="CRI" target="DEU">
      <data key="d0">32096</data>
    </edge>
    <edge source="CRI" target="GTM">
      <data key="d0">2609784</data>
    </edge>
    <edge source="CRI" target="HND">
      <data key="d0">466974</data>
    </edge>
    <edge source="CRI" target="ITA">
      <data key="d0">15978</data>
    </edge>
    <edge source="CRI" target="JAM">
      <data key="d0">32050</data>
    </edge>
    <edge source="CRI" target="JPN">
      <data key="d0">13348</data>
    </edge>
    <edge source="CRI" target="MEX">
      <data key="d0">370687</data>
    </edge>
    <edge source="CRI" target="NLD">
      <data key="d0">80539</data>
    </edge>
    <edge source="CRI" target="NZL">
      <data key="d0">12443</data>
    </edge>
    <edge source="CRI" target="NIC">
      <data key="d0">1657567</data>
    </edge>
    <edge source="CRI" target="PAN">
      <data key="d0">238852</data>
    </edge>
    <edge source="CRI" target="IND">
      <data key="d0">187898</data>
    </edge>
    <edge source="CRI" target="SGP">
      <data key="d0">66171</data>
    </edge>
    <edge source="CRI" target="ZAF">
      <data key="d0">172478</data>
    </edge>
    <edge source="CRI" target="ESP">
      <data key="d0">48550</data>
    </edge>
    <edge source="CRI" target="CHE">
      <data key="d0">151473</data>
    </edge>
    <edge source="CRI" target="GBR">
      <data key="d0">71089</data>
    </edge>
    <edge source="CRI" target="USA">
      <data key="d0">16383973</data>
    </edge>
    <edge source="ECU" target="ARG">
      <data key="d0">35126</data>
    </edge>
    <edge source="ECU" target="BOL">
      <data key="d0">131148</data>
    </edge>
    <edge source="ECU" target="BRA">
      <data key="d0">617094</data>
    </edge>
    <edge source="ECU" target="CAN">
      <data key="d0">53103</data>
    </edge>
    <edge source="ECU" target="CHL">
      <data key="d0">520395</data>
    </edge>
    <edge source="ECU" target="CHN">
      <data key="d0">113075</data>
    </edge>
    <edge source="ECU" target="COL">
      <data key="d0">6128624</data>
    </edge>
    <edge source="ECU" target="CRI">
      <data key="d0">84382</data>
    </edge>
    <edge source="ECU" target="SLV">
      <data key="d0">85291</data>
    </edge>
    <edge source="ECU" target="FIN">
      <data key="d0">15321</data>
    </edge>
    <edge source="ECU" target="FRA">
      <data key="d0">116512</data>
    </edge>
    <edge source="ECU" target="DEU">
      <data key="d0">654160</data>
    </edge>
    <edge source="ECU" target="GTM">
      <data key="d0">40137</data>
    </edge>
    <edge source="ECU" target="HND">
      <data key="d0">40139</data>
    </edge>
    <edge source="ECU" target="ISR">
      <data key="d0">35483</data>
    </edge>
    <edge source="ECU" target="ITA">
      <data key="d0">78589</data>
    </edge>
    <edge source="ECU" target="JPN">
      <data key="d0">111465</data>
    </edge>
    <edge source="ECU" target="MEX">
      <data key="d0">8321507</data>
    </edge>
    <edge source="ECU" target="NIC">
      <data key="d0">29266</data>
    </edge>
    <edge source="ECU" target="PAN">
      <data key="d0">670887</data>
    </edge>
    <edge source="ECU" target="PER">
      <data key="d0">1761551</data>
    </edge>
    <edge source="ECU" target="PRT">
      <data key="d0">13747</data>
    </edge>
    <edge source="ECU" target="ESP">
      <data key="d0">133996</data>
    </edge>
    <edge source="ECU" target="SWE">
      <data key="d0">34382</data>
    </edge>
    <edge source="ECU" target="THA">
      <data key="d0">18120</data>
    </edge>
    <edge source="ECU" target="GBR">
      <data key="d0">68057</data>
    </edge>
    <edge source="ECU" target="USA">
      <data key="d0">12502649</data>
    </edge>
    <edge source="ECU" target="URY">
      <data key="d0">15809</data>
    </edge>
    <edge source="GTM" target="CAN">
      <data key="d0">50094</data>
    </edge>
    <edge source="GTM" target="CRI">
      <data key="d0">225429</data>
    </edge>
    <edge source="GTM" target="SLV">
      <data key="d0">1407595</data>
    </edge>
    <edge source="GTM" target="FRA">
      <data key="d0">194018</data>
    </edge>
    <edge source="GTM" target="HND">
      <data key="d0">925922</data>
    </edge>
    <edge source="GTM" target="ITA">
      <data key="d0">2209693</data>
    </edge>
    <edge source="GTM" target="MEX">
      <data key="d0">1153429</data>
    </edge>
    <edge source="GTM" target="NIC">
      <data key="d0">372082</data>
    </edge>
    <edge source="GTM" target="PER">
      <data key="d0">16000</data>
    </edge>
    <edge source="GTM" target="USA">
      <data key="d0">5687813</data>
    </edge>
    <edge source="HKG" target="ARG">
      <data key="d0">849219</data>
    </edge>
    <edge source="HKG" target="AUS">
      <data key="d0">8988499</data>
    </edge>
    <edge source="HKG" target="AUT">
      <data key="d0">693424</data>
    </edge>
    <edge source="HKG" target="BEL">
      <data key="d0">2659408</data>
    </edge>
    <edge source="HKG" target="BRA">
      <data key="d0">135229</data>
    </edge>
    <edge source="HKG" target="KHM">
      <data key="d0">420234</data>
    </edge>
    <edge source="HKG" target="CMR">
      <data key="d0">11662</data>
    </edge>
    <edge source="HKG" target="CAN">
      <data key="d0">15638210</data>
    </edge>
    <edge source="HKG" target="CAF">
      <data key="d0">121416</data>
    </edge>
    <edge source="HKG" target="LKA">
      <data key="d0">227582</data>
    </edge>
    <edge source="HKG" target="CHL">
      <data key="d0">607014</data>
    </edge>
    <edge source="HKG" target="CHN">
      <data key="d0">213841035</data>
    </edge>
    <edge source="HKG" target="COL">
      <data key="d0">88617</data>
    </edge>
    <edge source="HKG" target="CRI">
      <data key="d0">40956</data>
    </edge>
    <edge source="HKG" target="HRV">
      <data key="d0">106148</data>
    </edge>
    <edge source="HKG" target="CZE">
      <data key="d0">192653</data>
    </edge>
    <edge source="HKG" target="DNK">
      <data key="d0">635137</data>
    </edge>
    <edge source="HKG" target="ECU">
      <data key="d0">76508</data>
    </edge>
    <edge source="HKG" target="FIN">
      <data key="d0">927004</data>
    </edge>
    <edge source="HKG" target="FRA">
      <data key="d0">7860253</data>
    </edge>
    <edge source="HKG" target="DEU">
      <data key="d0">15389243</data>
    </edge>
    <edge source="HKG" target="GRC">
      <data key="d0">989929</data>
    </edge>
    <edge source="HKG" target="GTM">
      <data key="d0">20779</data>
    </edge>
    <edge source="HKG" target="HND">
      <data key="d0">34126</data>
    </edge>
    <edge source="HKG" target="HUN">
      <data key="d0">52519</data>
    </edge>
    <edge source="HKG" target="IDN">
      <data key="d0">742464</data>
    </edge>
    <edge source="HKG" target="IRL">
      <data key="d0">920267</data>
    </edge>
    <edge source="HKG" target="ISR">
      <data key="d0">634423</data>
    </edge>
    <edge source="HKG" target="ITA">
      <data key="d0">8427405</data>
    </edge>
    <edge source="HKG" target="JAM">
      <data key="d0">141580</data>
    </edge>
    <edge source="HKG" target="JPN">
      <data key="d0">20577732</data>
    </edge>
    <edge source="HKG" target="JOR">
      <data key="d0">22809</data>
    </edge>
    <edge source="HKG" target="KOR">
      <data key="d0">1034985</data>
    </edge>
    <edge source="HKG" target="LBN">
      <data key="d0">244740</data>
    </edge>
    <edge source="HKG" target="LVA">
      <data key="d0">24654</data>
    </edge>
    <edge source="HKG" target="MDG">
      <data key="d0">184093</data>
    </edge>
    <edge source="HKG" target="MYS">
      <data key="d0">375803</data>
    </edge>
    <edge source="HKG" target="MUS">
      <data key="d0">454703</data>
    </edge>
    <edge source="HKG" target="MEX">
      <data key="d0">635277</data>
    </edge>
    <edge source="HKG" target="MAR">
      <data key="d0">24881</data>
    </edge>
    <edge source="HKG" target="OMN">
      <data key="d0">29780</data>
    </edge>
    <edge source="HKG" target="NLD">
      <data key="d0">9326679</data>
    </edge>
    <edge source="HKG" target="NZL">
      <data key="d0">772956</data>
    </edge>
    <edge source="HKG" target="NIC">
      <data key="d0">191009</data>
    </edge>
    <edge source="HKG" target="NOR">
      <data key="d0">419886</data>
    </edge>
    <edge source="HKG" target="PAK">
      <data key="d0">43530</data>
    </edge>
    <edge source="HKG" target="PAN">
      <data key="d0">626543</data>
    </edge>
    <edge source="HKG" target="PRY">
      <data key="d0">61996</data>
    </edge>
    <edge source="HKG" target="PER">
      <data key="d0">177294</data>
    </edge>
    <edge source="HKG" target="PHL">
      <data key="d0">1466617</data>
    </edge>
    <edge source="HKG" target="POL">
      <data key="d0">206684</data>
    </edge>
    <edge source="HKG" target="PRT">
      <data key="d0">412220</data>
    </edge>
    <edge source="HKG" target="RUS">
      <data key="d0">68963</data>
    </edge>
    <edge source="HKG" target="SAU">
      <data key="d0">556830</data>
    </edge>
    <edge source="HKG" target="SEN">
      <data key="d0">23838</data>
    </edge>
    <edge source="HKG" target="IND">
      <data key="d0">768992</data>
    </edge>
    <edge source="HKG" target="SGP">
      <data key="d0">2089761</data>
    </edge>
    <edge source="HKG" target="SVK">
      <data key="d0">12021</data>
    </edge>
    <edge source="HKG" target="VNM">
      <data key="d0">602425</data>
    </edge>
    <edge source="HKG" target="ZAF">
      <data key="d0">1810435</data>
    </edge>
    <edge source="HKG" target="ESP">
      <data key="d0">5497803</data>
    </edge>
    <edge source="HKG" target="SWE">
      <data key="d0">2373558</data>
    </edge>
    <edge source="HKG" target="CHE">
      <data key="d0">1262784</data>
    </edge>
    <edge source="HKG" target="THA">
      <data key="d0">791653</data>
    </edge>
    <edge source="HKG" target="ARE">
      <data key="d0">816007</data>
    </edge>
    <edge source="HKG" target="TUN">
      <data key="d0">10900</data>
    </edge>
    <edge source="HKG" target="TUR">
      <data key="d0">681194</data>
    </edge>
    <edge source="HKG" target="UKR">
      <data key="d0">437838</data>
    </edge>
    <edge source="HKG" target="EGY">
      <data key="d0">146102</data>
    </edge>
    <edge source="HKG" target="GBR">
      <data key="d0">25781872</data>
    </edge>
    <edge source="HKG" target="USA">
      <data key="d0">225235446</data>
    </edge>
    <edge source="HKG" target="URY">
      <data key="d0">119731</data>
    </edge>
    <edge source="KOR" target="ARG">
      <data key="d0">17544</data>
    </edge>
    <edge source="KOR" target="AUS">
      <data key="d0">161573</data>
    </edge>
    <edge source="KOR" target="AUT">
      <data key="d0">18222</data>
    </edge>
    <edge source="KOR" target="BEL">
      <data key="d0">260406</data>
    </edge>
    <edge source="KOR" target="BRA">
      <data key="d0">28881</data>
    </edge>
    <edge source="KOR" target="CAN">
      <data key="d0">555263</data>
    </edge>
    <edge source="KOR" target="CHL">
      <data key="d0">28621</data>
    </edge>
    <edge source="KOR" target="CHN">
      <data key="d0">51517434</data>
    </edge>
    <edge source="KOR" target="CRI">
      <data key="d0">27260</data>
    </edge>
    <edge source="KOR" target="DNK">
      <data key="d0">13183</data>
    </edge>
    <edge source="KOR" target="FIN">
      <data key="d0">55562</data>
    </edge>
    <edge source="KOR" target="FRA">
      <data key="d0">189446</data>
    </edge>
    <edge source="KOR" target="DEU">
      <data key="d0">418093</data>
    </edge>
    <edge source="KOR" target="GRC">
      <data key="d0">33773</data>
    </edge>
    <edge source="KOR" target="GTM">
      <data key="d0">226435</data>
    </edge>
    <edge source="KOR" target="HND">
      <data key="d0">51831</data>
    </edge>
    <edge source="KOR" target="HKG">
      <data key="d0">7923026</data>
    </edge>
    <edge source="KOR" target="IDN">
      <data key="d0">1189167</data>
    </edge>
    <edge source="KOR" target="ITA">
      <data key="d0">110070</data>
    </edge>
    <edge source="KOR" target="JPN">
      <data key="d0">30238186</data>
    </edge>
    <edge source="KOR" target="JOR">
      <data key="d0">10516</data>
    </edge>
    <edge source="KOR" target="MYS">
      <data key="d0">276765</data>
    </edge>
    <edge source="KOR" target="MEX">
      <data key="d0">809752</data>
    </edge>
    <edge source="KOR" target="MOZ">
      <data key="d0">64893</data>
    </edge>
    <edge source="KOR" target="NLD">
      <data key="d0">1056286</data>
    </edge>
    <edge source="KOR" target="NZL">
      <data key="d0">18459</data>
    </edge>
    <edge source="KOR" target="NIC">
      <data key="d0">18945</data>
    </edge>
    <edge source="KOR" target="NOR">
      <data key="d0">36296</data>
    </edge>
    <edge source="KOR" target="PER">
      <data key="d0">38985</data>
    </edge>
    <edge source="KOR" target="PHL">
      <data key="d0">1056484</data>
    </edge>
    <edge source="KOR" target="POL">
      <data key="d0">37050</data>
    </edge>
    <edge source="KOR" target="ROU">
      <data key="d0">12635</data>
    </edge>
    <edge source="KOR" target="RUS">
      <data key="d0">386500</data>
    </edge>
    <edge source="KOR" target="SAU">
      <data key="d0">87380</data>
    </edge>
    <edge source="KOR" target="SGP">
      <data key="d0">444115</data>
    </edge>
    <edge source="KOR" target="VNM">
      <data key="d0">224218</data>
    </edge>
    <edge source="KOR" target="ZAF">
      <data key="d0">304672</data>
    </edge>
    <edge source="KOR" target="ESP">
      <data key="d0">32927</data>
    </edge>
    <edge source="KOR" target="SWE">
      <data key="d0">114286</data>
    </edge>
    <edge source="KOR" target="CHE">
      <data key="d0">47339</data>
    </edge>
    <edge source="KOR" target="THA">
      <data key="d0">15489</data>
    </edge>
    <edge source="KOR" target="TGO">
      <data key="d0">41421</data>
    </edge>
    <edge source="KOR" target="ARE">
      <data key="d0">568008</data>
    </edge>
    <edge source="KOR" target="EGY">
      <data key="d0">33680</data>
    </edge>
    <edge source="KOR" target="GBR">
      <data key="d0">1606682</data>
    </edge>
    <edge source="KOR" target="USA">
      <data key="d0">7180607</data>
    </edge>
    <edge source="MYS" target="DZA">
      <data key="d0">2716013</data>
    </edge>
    <edge source="MYS" target="ARG">
      <data key="d0">130633</data>
    </edge>
    <edge source="MYS" target="AUS">
      <data key="d0">31826760</data>
    </edge>
    <edge source="MYS" target="AUT">
      <data key="d0">325125</data>
    </edge>
    <edge source="MYS" target="BEL">
      <data key="d0">3980078</data>
    </edge>
    <edge source="MYS" target="BRA">
      <data key="d0">254300</data>
    </edge>
    <edge source="MYS" target="CMR">
      <data key="d0">13502</data>
    </edge>
    <edge source="MYS" target="CAN">
      <data key="d0">2904991</data>
    </edge>
    <edge source="MYS" target="LKA">
      <data key="d0">3989076</data>
    </edge>
    <edge source="MYS" target="CHL">
      <data key="d0">40941</data>
    </edge>
    <edge source="MYS" target="CHN">
      <data key="d0">173850884</data>
    </edge>
    <edge source="MYS" target="COL">
      <data key="d0">111944</data>
    </edge>
    <edge source="MYS" target="DNK">
      <data key="d0">13444556</data>
    </edge>
    <edge source="MYS" target="SLV">
      <data key="d0">25873</data>
    </edge>
    <edge source="MYS" target="ETH">
      <data key="d0">67917</data>
    </edge>
    <edge source="MYS" target="FIN">
      <data key="d0">88242</data>
    </edge>
    <edge source="MYS" target="FRA">
      <data key="d0">2413103</data>
    </edge>
    <edge source="MYS" target="GMB">
      <data key="d0">33088</data>
    </edge>
    <edge source="MYS" target="DEU">
      <data key="d0">22526038</data>
    </edge>
    <edge source="MYS" target="GHA">
      <data key="d0">16166</data>
    </edge>
    <edge source="MYS" target="GRC">
      <data key="d0">414703</data>
    </edge>
    <edge source="MYS" target="HKG">
      <data key="d0">106375423</data>
    </edge>
    <edge source="MYS" target="HUN">
      <data key="d0">53796</data>
    </edge>
    <edge source="MYS" target="IDN">
      <data key="d0">5172384</data>
    </edge>
    <edge source="MYS" target="IRL">
      <data key="d0">6689901</data>
    </edge>
    <edge source="MYS" target="ITA">
      <data key="d0">5966862</data>
    </edge>
    <edge source="MYS" target="JAM">
      <data key="d0">51351</data>
    </edge>
    <edge source="MYS" target="JPN">
      <data key="d0">639697719</data>
    </edge>
    <edge source="MYS" target="JOR">
      <data key="d0">2779031</data>
    </edge>
    <edge source="MYS" target="KOR">
      <data key="d0">121922761</data>
    </edge>
    <edge source="MYS" target="LBN">
      <data key="d0">1699700</data>
    </edge>
    <edge source="MYS" target="LTU">
      <data key="d0">10007</data>
    </edge>
    <edge source="MYS" target="MRT">
      <data key="d0">27657</data>
    </edge>
    <edge source="MYS" target="MUS">
      <data key="d0">1502361</data>
    </edge>
    <edge source="MYS" target="MEX">
      <data key="d0">3030294</data>
    </edge>
    <edge source="MYS" target="MAR">
      <data key="d0">783679</data>
    </edge>
    <edge source="MYS" target="MOZ">
      <data key="d0">64854</data>
    </edge>
    <edge source="MYS" target="OMN">
      <data key="d0">1478633</data>
    </edge>
    <edge source="MYS" target="NLD">
      <data key="d0">8151218</data>
    </edge>
    <edge source="MYS" target="NZL">
      <data key="d0">999480</data>
    </edge>
    <edge source="MYS" target="NOR">
      <data key="d0">2823569</data>
    </edge>
    <edge source="MYS" target="PAK">
      <data key="d0">2866273</data>
    </edge>
    <edge source="MYS" target="PAN">
      <data key="d0">57174</data>
    </edge>
    <edge source="MYS" target="PHL">
      <data key="d0">31486898</data>
    </edge>
    <edge source="MYS" target="POL">
      <data key="d0">164343</data>
    </edge>
    <edge source="MYS" target="PRT">
      <data key="d0">2240774</data>
    </edge>
    <edge source="MYS" target="ROU">
      <data key="d0">24986</data>
    </edge>
    <edge source="MYS" target="RUS">
      <data key="d0">46661</data>
    </edge>
    <edge source="MYS" target="SAU">
      <data key="d0">14809179</data>
    </edge>
    <edge source="MYS" target="IND">
      <data key="d0">4708446</data>
    </edge>
    <edge source="MYS" target="SGP">
      <data key="d0">86588119</data>
    </edge>
    <edge source="MYS" target="VNM">
      <data key="d0">10353017</data>
    </edge>
    <edge source="MYS" target="ZAF">
      <data key="d0">6471055</data>
    </edge>
    <edge source="MYS" target="ESP">
      <data key="d0">3337067</data>
    </edge>
    <edge source="MYS" target="SWE">
      <data key="d0">1607735</data>
    </edge>
    <edge source="MYS" target="CHE">
      <data key="d0">769789</data>
    </edge>
    <edge source="MYS" target="THA">
      <data key="d0">11112828</data>
    </edge>
    <edge source="MYS" target="ARE">
      <data key="d0">15435409</data>
    </edge>
    <edge source="MYS" target="TUR">
      <data key="d0">1603398</data>
    </edge>
    <edge source="MYS" target="UGA">
      <data key="d0">12267</data>
    </edge>
    <edge source="MYS" target="UKR">
      <data key="d0">596127</data>
    </edge>
    <edge source="MYS" target="EGY">
      <data key="d0">8544455</data>
    </edge>
    <edge source="MYS" target="GBR">
      <data key="d0">56113707</data>
    </edge>
    <edge source="MYS" target="TZA">
      <data key="d0">92095</data>
    </edge>
    <edge source="MYS" target="USA">
      <data key="d0">189800905</data>
    </edge>
    <edge source="MEX" target="ARG">
      <data key="d0">43610</data>
    </edge>
    <edge source="MEX" target="AUS">
      <data key="d0">49431</data>
    </edge>
    <edge source="MEX" target="AUT">
      <data key="d0">23989</data>
    </edge>
    <edge source="MEX" target="BEL">
      <data key="d0">64276</data>
    </edge>
    <edge source="MEX" target="BOL">
      <data key="d0">37962</data>
    </edge>
    <edge source="MEX" target="BRA">
      <data key="d0">228313</data>
    </edge>
    <edge source="MEX" target="CAN">
      <data key="d0">520335</data>
    </edge>
    <edge source="MEX" target="CHL">
      <data key="d0">262098</data>
    </edge>
    <edge source="MEX" target="CRI">
      <data key="d0">175271</data>
    </edge>
    <edge source="MEX" target="SLV">
      <data key="d0">891265</data>
    </edge>
    <edge source="MEX" target="ETH">
      <data key="d0">39597</data>
    </edge>
    <edge source="MEX" target="FRA">
      <data key="d0">205976</data>
    </edge>
    <edge source="MEX" target="DEU">
      <data key="d0">806599</data>
    </edge>
    <edge source="MEX" target="GTM">
      <data key="d0">2542738</data>
    </edge>
    <edge source="MEX" target="HND">
      <data key="d0">312897</data>
    </edge>
    <edge source="MEX" target="HKG">
      <data key="d0">20015</data>
    </edge>
    <edge source="MEX" target="IRL">
      <data key="d0">103689</data>
    </edge>
    <edge source="MEX" target="ISR">
      <data key="d0">134940</data>
    </edge>
    <edge source="MEX" target="ITA">
      <data key="d0">199990</data>
    </edge>
    <edge source="MEX" target="JAM">
      <data key="d0">58190</data>
    </edge>
    <edge source="MEX" target="JPN">
      <data key="d0">73609</data>
    </edge>
    <edge source="MEX" target="NLD">
      <data key="d0">22772</data>
    </edge>
    <edge source="MEX" target="NZL">
      <data key="d0">10840</data>
    </edge>
    <edge source="MEX" target="NIC">
      <data key="d0">51703</data>
    </edge>
    <edge source="MEX" target="PAN">
      <data key="d0">744857</data>
    </edge>
    <edge source="MEX" target="PER">
      <data key="d0">43293</data>
    </edge>
    <edge source="MEX" target="PRT">
      <data key="d0">69700</data>
    </edge>
    <edge source="MEX" target="SGP">
      <data key="d0">10852</data>
    </edge>
    <edge source="MEX" target="ESP">
      <data key="d0">416001</data>
    </edge>
    <edge source="MEX" target="CHE">
      <data key="d0">135635</data>
    </edge>
    <edge source="MEX" target="ARE">
      <data key="d0">15565</data>
    </edge>
    <edge source="MEX" target="GBR">
      <data key="d0">78129</data>
    </edge>
    <edge source="MEX" target="USA">
      <data key="d0">396079335</data>
    </edge>
    <edge source="NLD" target="ARG">
      <data key="d0">18410</data>
    </edge>
    <edge source="NLD" target="AUS">
      <data key="d0">359921</data>
    </edge>
    <edge source="NLD" target="AUT">
      <data key="d0">5399733</data>
    </edge>
    <edge source="NLD" target="BEL">
      <data key="d0">80436320</data>
    </edge>
    <edge source="NLD" target="BRA">
      <data key="d0">467621</data>
    </edge>
    <edge source="NLD" target="BGR">
      <data key="d0">22092</data>
    </edge>
    <edge source="NLD" target="BLR">
      <data key="d0">150964</data>
    </edge>
    <edge source="NLD" target="CAN">
      <data key="d0">1004280</data>
    </edge>
    <edge source="NLD" target="LKA">
      <data key="d0">64436</data>
    </edge>
    <edge source="NLD" target="CHL">
      <data key="d0">79164</data>
    </edge>
    <edge source="NLD" target="CHN">
      <data key="d0">335067</data>
    </edge>
    <edge source="NLD" target="HRV">
      <data key="d0">64436</data>
    </edge>
    <edge source="NLD" target="CZE">
      <data key="d0">2357435</data>
    </edge>
    <edge source="NLD" target="DNK">
      <data key="d0">3059787</data>
    </edge>
    <edge source="NLD" target="EST">
      <data key="d0">138998</data>
    </edge>
    <edge source="NLD" target="FIN">
      <data key="d0">838588</data>
    </edge>
    <edge source="NLD" target="FRA">
      <data key="d0">43430753</data>
    </edge>
    <edge source="NLD" target="GEO">
      <data key="d0">15649</data>
    </edge>
    <edge source="NLD" target="DEU">
      <data key="d0">104435031</data>
    </edge>
    <edge source="NLD" target="GRC">
      <data key="d0">850555</data>
    </edge>
    <edge source="NLD" target="HKG">
      <data key="d0">147282</data>
    </edge>
    <edge source="NLD" target="HUN">
      <data key="d0">1990150</data>
    </edge>
    <edge source="NLD" target="IDN">
      <data key="d0">143600</data>
    </edge>
    <edge source="NLD" target="IRL">
      <data key="d0">4827173</data>
    </edge>
    <edge source="NLD" target="ISR">
      <data key="d0">1464537</data>
    </edge>
    <edge source="NLD" target="ITA">
      <data key="d0">5220233</data>
    </edge>
    <edge source="NLD" target="JPN">
      <data key="d0">1679937</data>
    </edge>
    <edge source="NLD" target="KAZ">
      <data key="d0">187785</data>
    </edge>
    <edge source="NLD" target="JOR">
      <data key="d0">21172</data>
    </edge>
    <edge source="NLD" target="KOR">
      <data key="d0">117826</data>
    </edge>
    <edge source="NLD" target="LBN">
      <data key="d0">33138</data>
    </edge>
    <edge source="NLD" target="LVA">
      <data key="d0">168454</data>
    </edge>
    <edge source="NLD" target="LTU">
      <data key="d0">71800</data>
    </edge>
    <edge source="NLD" target="MDG">
      <data key="d0">20251</data>
    </edge>
    <edge source="NLD" target="MYS">
      <data key="d0">242095</data>
    </edge>
    <edge source="NLD" target="MEX">
      <data key="d0">165692</data>
    </edge>
    <edge source="NLD" target="MAR">
      <data key="d0">45105</data>
    </edge>
    <edge source="NLD" target="OMN">
      <data key="d0">13808</data>
    </edge>
    <edge source="NLD" target="NZL">
      <data key="d0">94813</data>
    </edge>
    <edge source="NLD" target="NOR">
      <data key="d0">2608736</data>
    </edge>
    <edge source="NLD" target="POL">
      <data key="d0">4556542</data>
    </edge>
    <edge source="NLD" target="PRT">
      <data key="d0">5801077</data>
    </edge>
    <edge source="NLD" target="ROU">
      <data key="d0">335067</data>
    </edge>
    <edge source="NLD" target="RUS">
      <data key="d0">996916</data>
    </edge>
    <edge source="NLD" target="SAU">
      <data key="d0">189626</data>
    </edge>
    <edge source="NLD" target="SGP">
      <data key="d0">155567</data>
    </edge>
    <edge source="NLD" target="SVK">
      <data key="d0">848714</data>
    </edge>
    <edge source="NLD" target="SVN">
      <data key="d0">191467</data>
    </edge>
    <edge source="NLD" target="ZAF">
      <data key="d0">880011</data>
    </edge>
    <edge source="NLD" target="ESP">
      <data key="d0">8691490</data>
    </edge>
    <edge source="NLD" target="SWE">
      <data key="d0">2817692</data>
    </edge>
    <edge source="NLD" target="CHE">
      <data key="d0">3154600</data>
    </edge>
    <edge source="NLD" target="THA">
      <data key="d0">38662</data>
    </edge>
    <edge source="NLD" target="ARE">
      <data key="d0">85608</data>
    </edge>
    <edge source="NLD" target="TUN">
      <data key="d0">382013</data>
    </edge>
    <edge source="NLD" target="TUR">
      <data key="d0">810972</data>
    </edge>
    <edge source="NLD" target="UKR">
      <data key="d0">296405</data>
    </edge>
    <edge source="NLD" target="EGY">
      <data key="d0">218162</data>
    </edge>
    <edge source="NLD" target="GBR">
      <data key="d0">30809591</data>
    </edge>
    <edge source="NLD" target="USA">
      <data key="d0">9523634</data>
    </edge>
    <edge source="NLD" target="SRB">
      <data key="d0">54310</data>
    </edge>
    <edge source="PAN" target="CAN">
      <data key="d0">206149</data>
    </edge>
    <edge source="PAN" target="SLV">
      <data key="d0">48740</data>
    </edge>
    <edge source="PAN" target="HND">
      <data key="d0">309100</data>
    </edge>
    <edge source="PAN" target="JAM">
      <data key="d0">12952</data>
    </edge>
    <edge source="PAN" target="USA">
      <data key="d0">2528103</data>
    </edge>
    <edge source="PRY" target="ARG">
      <data key="d0">4418889</data>
    </edge>
    <edge source="PRY" target="BRA">
      <data key="d0">1961576</data>
    </edge>
    <edge source="PRY" target="CHL">
      <data key="d0">2227695</data>
    </edge>
    <edge source="PRY" target="CHN">
      <data key="d0">61366</data>
    </edge>
    <edge source="PRY" target="DEU">
      <data key="d0">80659</data>
    </edge>
    <edge source="PRY" target="GTM">
      <data key="d0">28881</data>
    </edge>
    <edge source="PRY" target="HKG">
      <data key="d0">64827</data>
    </edge>
    <edge source="PRY" target="ITA">
      <data key="d0">183774</data>
    </edge>
    <edge source="PRY" target="JPN">
      <data key="d0">165463</data>
    </edge>
    <edge source="PRY" target="KOR">
      <data key="d0">143299</data>
    </edge>
    <edge source="PRY" target="NLD">
      <data key="d0">11060</data>
    </edge>
    <edge source="PRY" target="ESP">
      <data key="d0">304398</data>
    </edge>
    <edge source="PRY" target="USA">
      <data key="d0">12333588</data>
    </edge>
    <edge source="PRY" target="URY">
      <data key="d0">447670</data>
    </edge>
    <edge source="PER" target="BRA">
      <data key="d0">16722</data>
    </edge>
    <edge source="PER" target="CAN">
      <data key="d0">13385</data>
    </edge>
    <edge source="PER" target="CHL">
      <data key="d0">97695</data>
    </edge>
    <edge source="PER" target="CHN">
      <data key="d0">11201</data>
    </edge>
    <edge source="PER" target="COL">
      <data key="d0">53844</data>
    </edge>
    <edge source="PER" target="CRI">
      <data key="d0">30807</data>
    </edge>
    <edge source="PER" target="ECU">
      <data key="d0">58027</data>
    </edge>
    <edge source="PER" target="SLV">
      <data key="d0">142535</data>
    </edge>
    <edge source="PER" target="FRA">
      <data key="d0">26184</data>
    </edge>
    <edge source="PER" target="GTM">
      <data key="d0">11970</data>
    </edge>
    <edge source="PER" target="HKG">
      <data key="d0">12013</data>
    </edge>
    <edge source="PER" target="ITA">
      <data key="d0">979618</data>
    </edge>
    <edge source="PER" target="JPN">
      <data key="d0">29603</data>
    </edge>
    <edge source="PER" target="MEX">
      <data key="d0">6527724</data>
    </edge>
    <edge source="PER" target="NLD">
      <data key="d0">11811</data>
    </edge>
    <edge source="PER" target="NIC">
      <data key="d0">44098</data>
    </edge>
    <edge source="PER" target="PAN">
      <data key="d0">197412</data>
    </edge>
    <edge source="PER" target="ESP">
      <data key="d0">21013</data>
    </edge>
    <edge source="PER" target="GBR">
      <data key="d0">15575</data>
    </edge>
    <edge source="PER" target="USA">
      <data key="d0">3433144</data>
    </edge>
    <edge source="SAU" target="HKG">
      <data key="d0">33067</data>
    </edge>
    <edge source="SAU" target="JOR">
      <data key="d0">120800</data>
    </edge>
    <edge source="SAU" target="LBN">
      <data key="d0">62667</data>
    </edge>
    <edge source="SAU" target="OMN">
      <data key="d0">102933</data>
    </edge>
    <edge source="SAU" target="ARE">
      <data key="d0">161067</data>
    </edge>
    <edge source="GBR" target="DZA">
      <data key="d0">23658</data>
    </edge>
    <edge source="GBR" target="AZE">
      <data key="d0">16437</data>
    </edge>
    <edge source="GBR" target="ARG">
      <data key="d0">87335</data>
    </edge>
    <edge source="GBR" target="AUS">
      <data key="d0">1479372</data>
    </edge>
    <edge source="GBR" target="AUT">
      <data key="d0">1030631</data>
    </edge>
    <edge source="GBR" target="ARM">
      <data key="d0">10414</data>
    </edge>
    <edge source="GBR" target="BEL">
      <data key="d0">18321715</data>
    </edge>
    <edge source="GBR" target="BRA">
      <data key="d0">100258</data>
    </edge>
    <edge source="GBR" target="BGR">
      <data key="d0">130574</data>
    </edge>
    <edge source="GBR" target="BLR">
      <data key="d0">13294</data>
    </edge>
    <edge source="GBR" target="CMR">
      <data key="d0">14329</data>
    </edge>
    <edge source="GBR" target="CAN">
      <data key="d0">3326906</data>
    </edge>
    <edge source="GBR" target="LKA">
      <data key="d0">148690</data>
    </edge>
    <edge source="GBR" target="CHL">
      <data key="d0">32538</data>
    </edge>
    <edge source="GBR" target="CHN">
      <data key="d0">985815</data>
    </edge>
    <edge source="GBR" target="COL">
      <data key="d0">117924</data>
    </edge>
    <edge source="GBR" target="CRI">
      <data key="d0">11715</data>
    </edge>
    <edge source="GBR" target="HRV">
      <data key="d0">138025</data>
    </edge>
    <edge source="GBR" target="CZE">
      <data key="d0">1155176</data>
    </edge>
    <edge source="GBR" target="DNK">
      <data key="d0">6345791</data>
    </edge>
    <edge source="GBR" target="ECU">
      <data key="d0">20722</data>
    </edge>
    <edge source="GBR" target="EST">
      <data key="d0">76544</data>
    </edge>
    <edge source="GBR" target="FIN">
      <data key="d0">365134</data>
    </edge>
    <edge source="GBR" target="FRA">
      <data key="d0">37431925</data>
    </edge>
    <edge source="GBR" target="GEO">
      <data key="d0">33616</data>
    </edge>
    <edge source="GBR" target="GMB">
      <data key="d0">23193</data>
    </edge>
    <edge source="GBR" target="DEU">
      <data key="d0">29913219</data>
    </edge>
    <edge source="GBR" target="GHA">
      <data key="d0">343165</data>
    </edge>
    <edge source="GBR" target="GRC">
      <data key="d0">1600235</data>
    </edge>
    <edge source="GBR" target="GTM">
      <data key="d0">16914</data>
    </edge>
    <edge source="GBR" target="HND">
      <data key="d0">169732</data>
    </edge>
    <edge source="GBR" target="HKG">
      <data key="d0">2611310</data>
    </edge>
    <edge source="GBR" target="HUN">
      <data key="d0">1167221</data>
    </edge>
    <edge source="GBR" target="IDN">
      <data key="d0">37250</data>
    </edge>
    <edge source="GBR" target="IRL">
      <data key="d0">163436170</data>
    </edge>
    <edge source="GBR" target="ISR">
      <data key="d0">2092457</data>
    </edge>
    <edge source="GBR" target="ITA">
      <data key="d0">4973194</data>
    </edge>
    <edge source="GBR" target="JAM">
      <data key="d0">52712</data>
    </edge>
    <edge source="GBR" target="JPN">
      <data key="d0">2189521</data>
    </edge>
    <edge source="GBR" target="KAZ">
      <data key="d0">121865</data>
    </edge>
    <edge source="GBR" target="JOR">
      <data key="d0">148495</data>
    </edge>
    <edge source="GBR" target="KOR">
      <data key="d0">337757</data>
    </edge>
    <edge source="GBR" target="LBN">
      <data key="d0">36059</data>
    </edge>
    <edge source="GBR" target="LVA">
      <data key="d0">165216</data>
    </edge>
    <edge source="GBR" target="LTU">
      <data key="d0">79141</data>
    </edge>
    <edge source="GBR" target="MYS">
      <data key="d0">388852</data>
    </edge>
    <edge source="GBR" target="MEX">
      <data key="d0">1053056</data>
    </edge>
    <edge source="GBR" target="MAR">
      <data key="d0">312261</data>
    </edge>
    <edge source="GBR" target="OMN">
      <data key="d0">181092</data>
    </edge>
    <edge source="GBR" target="NLD">
      <data key="d0">29446279</data>
    </edge>
    <edge source="GBR" target="NZL">
      <data key="d0">375342</data>
    </edge>
    <edge source="GBR" target="NIC">
      <data key="d0">28074</data>
    </edge>
    <edge source="GBR" target="NOR">
      <data key="d0">3588831</data>
    </edge>
    <edge source="GBR" target="PAK">
      <data key="d0">180824</data>
    </edge>
    <edge source="GBR" target="PER">
      <data key="d0">19739</data>
    </edge>
    <edge source="GBR" target="PHL">
      <data key="d0">1572061</data>
    </edge>
    <edge source="GBR" target="POL">
      <data key="d0">1814473</data>
    </edge>
    <edge source="GBR" target="PRT">
      <data key="d0">3398080</data>
    </edge>
    <edge source="GBR" target="ROU">
      <data key="d0">284049</data>
    </edge>
    <edge source="GBR" target="RUS">
      <data key="d0">633998</data>
    </edge>
    <edge source="GBR" target="SAU">
      <data key="d0">3585839</data>
    </edge>
    <edge source="GBR" target="IND">
      <data key="d0">441874</data>
    </edge>
    <edge source="GBR" target="SGP">
      <data key="d0">1942057</data>
    </edge>
    <edge source="GBR" target="SVK">
      <data key="d0">25988</data>
    </edge>
    <edge source="GBR" target="VNM">
      <data key="d0">27930</data>
    </edge>
    <edge source="GBR" target="SVN">
      <data key="d0">269851</data>
    </edge>
    <edge source="GBR" target="ZAF">
      <data key="d0">3243070</data>
    </edge>
    <edge source="GBR" target="ZWE">
      <data key="d0">32942</data>
    </edge>
    <edge source="GBR" target="ESP">
      <data key="d0">9636763</data>
    </edge>
    <edge source="GBR" target="SWE">
      <data key="d0">6123887</data>
    </edge>
    <edge source="GBR" target="CHE">
      <data key="d0">2237204</data>
    </edge>
    <edge source="GBR" target="THA">
      <data key="d0">218708</data>
    </edge>
    <edge source="GBR" target="TGO">
      <data key="d0">40800</data>
    </edge>
    <edge source="GBR" target="ARE">
      <data key="d0">1922586</data>
    </edge>
    <edge source="GBR" target="TUN">
      <data key="d0">58904</data>
    </edge>
    <edge source="GBR" target="TUR">
      <data key="d0">826065</data>
    </edge>
    <edge source="GBR" target="UGA">
      <data key="d0">10017</data>
    </edge>
    <edge source="GBR" target="UKR">
      <data key="d0">299023</data>
    </edge>
    <edge source="GBR" target="EGY">
      <data key="d0">1223159</data>
    </edge>
    <edge source="GBR" target="TZA">
      <data key="d0">10104</data>
    </edge>
    <edge source="GBR" target="USA">
      <data key="d0">23827381</data>
    </edge>
    <edge source="GBR" target="URY">
      <data key="d0">23408</data>
    </edge>
    <edge source="USA" target="DZA">
      <data key="d0">170000</data>
    </edge>
    <edge source="USA" target="ARG">
      <data key="d0">5220196</data>
    </edge>
    <edge source="USA" target="AUS">
      <data key="d0">31910032</data>
    </edge>
    <edge source="USA" target="AUT">
      <data key="d0">2525071</data>
    </edge>
    <edge source="USA" target="BEL">
      <data key="d0">19279959</data>
    </edge>
    <edge source="USA" target="BOL">
      <data key="d0">341888</data>
    </edge>
    <edge source="USA" target="BRA">
      <data key="d0">5229174</data>
    </edge>
    <edge source="USA" target="BGR">
      <data key="d0">417603</data>
    </edge>
    <edge source="USA" target="BLR">
      <data key="d0">210151</data>
    </edge>
    <edge source="USA" target="CMR">
      <data key="d0">32200</data>
    </edge>
    <edge source="USA" target="CAN">
      <data key="d0">682281516</data>
    </edge>
    <edge source="USA" target="LKA">
      <data key="d0">52779</data>
    </edge>
    <edge source="USA" target="CHL">
      <data key="d0">13913795</data>
    </edge>
    <edge source="USA" target="CHN">
      <data key="d0">18310766</data>
    </edge>
    <edge source="USA" target="COL">
      <data key="d0">3023615</data>
    </edge>
    <edge source="USA" target="CRI">
      <data key="d0">7023786</data>
    </edge>
    <edge source="USA" target="HRV">
      <data key="d0">1063651</data>
    </edge>
    <edge source="USA" target="CZE">
      <data key="d0">1902880</data>
    </edge>
    <edge source="USA" target="BEN">
      <data key="d0">61405</data>
    </edge>
    <edge source="USA" target="DNK">
      <data key="d0">7495662</data>
    </edge>
    <edge source="USA" target="ECU">
      <data key="d0">799840</data>
    </edge>
    <edge source="USA" target="SLV">
      <data key="d0">1332371</data>
    </edge>
    <edge source="USA" target="EST">
      <data key="d0">267837</data>
    </edge>
    <edge source="USA" target="FIN">
      <data key="d0">1628032</data>
    </edge>
    <edge source="USA" target="FRA">
      <data key="d0">28662450</data>
    </edge>
    <edge source="USA" target="GEO">
      <data key="d0">57016</data>
    </edge>
    <edge source="USA" target="PSE">
      <data key="d0">23000</data>
    </edge>
    <edge source="USA" target="DEU">
      <data key="d0">104278122</data>
    </edge>
    <edge source="USA" target="GHA">
      <data key="d0">167401</data>
    </edge>
    <edge source="USA" target="GRC">
      <data key="d0">3975134</data>
    </edge>
    <edge source="USA" target="GTM">
      <data key="d0">2397902</data>
    </edge>
    <edge source="USA" target="HND">
      <data key="d0">4205556</data>
    </edge>
    <edge source="USA" target="HKG">
      <data key="d0">31892567</data>
    </edge>
    <edge source="USA" target="HUN">
      <data key="d0">3282365</data>
    </edge>
    <edge source="USA" target="IDN">
      <data key="d0">7705480</data>
    </edge>
    <edge source="USA" target="IRL">
      <data key="d0">19022393</data>
    </edge>
    <edge source="USA" target="ISR">
      <data key="d0">5537246</data>
    </edge>
    <edge source="USA" target="ITA">
      <data key="d0">29836898</data>
    </edge>
    <edge source="USA" target="CIV">
      <data key="d0">88381</data>
    </edge>
    <edge source="USA" target="JAM">
      <data key="d0">8803543</data>
    </edge>
    <edge source="USA" target="JPN">
      <data key="d0">134005668</data>
    </edge>
    <edge source="USA" target="KAZ">
      <data key="d0">35372</data>
    </edge>
    <edge source="USA" target="JOR">
      <data key="d0">175798</data>
    </edge>
    <edge source="USA" target="KOR">
      <data key="d0">37406772</data>
    </edge>
    <edge source="USA" target="LBN">
      <data key="d0">734233</data>
    </edge>
    <edge source="USA" target="LVA">
      <data key="d0">1099154</data>
    </edge>
    <edge source="USA" target="LTU">
      <data key="d0">81994</data>
    </edge>
    <edge source="USA" target="MYS">
      <data key="d0">10671718</data>
    </edge>
    <edge source="USA" target="MEX">
      <data key="d0">242197294</data>
    </edge>
    <edge source="USA" target="MAR">
      <data key="d0">91303</data>
    </edge>
    <edge source="USA" target="OMN">
      <data key="d0">16416</data>
    </edge>
    <edge source="USA" target="NAM">
      <data key="d0">67591</data>
    </edge>
    <edge source="USA" target="NLD">
      <data key="d0">25405979</data>
    </edge>
    <edge source="USA" target="NZL">
      <data key="d0">3762276</data>
    </edge>
    <edge source="USA" target="NIC">
      <data key="d0">1225998</data>
    </edge>
    <edge source="USA" target="NER">
      <data key="d0">18200</data>
    </edge>
    <edge source="USA" target="NOR">
      <data key="d0">1765214</data>
    </edge>
    <edge source="USA" target="PAK">
      <data key="d0">50833</data>
    </edge>
    <edge source="USA" target="PAN">
      <data key="d0">5213303</data>
    </edge>
    <edge source="USA" target="PRY">
      <data key="d0">73637</data>
    </edge>
    <edge source="USA" target="PER">
      <data key="d0">2314428</data>
    </edge>
    <edge source="USA" target="PHL">
      <data key="d0">7291328</data>
    </edge>
    <edge source="USA" target="POL">
      <data key="d0">4411367</data>
    </edge>
    <edge source="USA" target="PRT">
      <data key="d0">8092299</data>
    </edge>
    <edge source="USA" target="ROU">
      <data key="d0">359851</data>
    </edge>
    <edge source="USA" target="RUS">
      <data key="d0">2905379</data>
    </edge>
    <edge source="USA" target="SAU">
      <data key="d0">6656999</data>
    </edge>
    <edge source="USA" target="IND">
      <data key="d0">1971908</data>
    </edge>
    <edge source="USA" target="SGP">
      <data key="d0">9185296</data>
    </edge>
    <edge source="USA" target="SVK">
      <data key="d0">32332</data>
    </edge>
    <edge source="USA" target="VNM">
      <data key="d0">510839</data>
    </edge>
    <edge source="USA" target="SVN">
      <data key="d0">375376</data>
    </edge>
    <edge source="USA" target="ZAF">
      <data key="d0">8014707</data>
    </edge>
    <edge source="USA" target="ESP">
      <data key="d0">69095999</data>
    </edge>
    <edge source="USA" target="SWE">
      <data key="d0">5505702</data>
    </edge>
    <edge source="USA" target="CHE">
      <data key="d0">4697665</data>
    </edge>
    <edge source="USA" target="THA">
      <data key="d0">5041245</data>
    </edge>
    <edge source="USA" target="ARE">
      <data key="d0">1607680</data>
    </edge>
    <edge source="USA" target="TUN">
      <data key="d0">79302</data>
    </edge>
    <edge source="USA" target="TUR">
      <data key="d0">6102685</data>
    </edge>
    <edge source="USA" target="UGA">
      <data key="d0">31815</data>
    </edge>
    <edge source="USA" target="UKR">
      <data key="d0">265005</data>
    </edge>
    <edge source="USA" target="EGY">
      <data key="d0">5704096</data>
    </edge>
    <edge source="USA" target="GBR">
      <data key="d0">132229525</data>
    </edge>
    <edge source="USA" target="TZA">
      <data key="d0">38160</data>
    </edge>
    <edge source="USA" target="URY">
      <data key="d0">286407</data>
    </edge>
    <edge source="USA" target="SRB">
      <data key="d0">39996</data>
    </edge>
    <edge source="URY" target="ARG">
      <data key="d0">166617</data>
    </edge>
    <edge source="URY" target="PRT">
      <data key="d0">13583</data>
    </edge>
    <edge source="AUT" target="ALB">
      <data key="d0">10706</data>
    </edge>
    <edge source="AUT" target="ARG">
      <data key="d0">193107</data>
    </edge>
    <edge source="AUT" target="AUS">
      <data key="d0">59351</data>
    </edge>
    <edge source="AUT" target="BEL">
      <data key="d0">8246919</data>
    </edge>
    <edge source="AUT" target="BWA">
      <data key="d0">36266</data>
    </edge>
    <edge source="AUT" target="BRA">
      <data key="d0">224087</data>
    </edge>
    <edge source="AUT" target="BGR">
      <data key="d0">968010</data>
    </edge>
    <edge source="AUT" target="BLR">
      <data key="d0">166208</data>
    </edge>
    <edge source="AUT" target="CAN">
      <data key="d0">8831593</data>
    </edge>
    <edge source="AUT" target="CHL">
      <data key="d0">319704</data>
    </edge>
    <edge source="AUT" target="CHN">
      <data key="d0">15481533</data>
    </edge>
    <edge source="AUT" target="COL">
      <data key="d0">10840</data>
    </edge>
    <edge source="AUT" target="CRI">
      <data key="d0">17062</data>
    </edge>
    <edge source="AUT" target="HRV">
      <data key="d0">7622768</data>
    </edge>
    <edge source="AUT" target="CZE">
      <data key="d0">22763989</data>
    </edge>
    <edge source="AUT" target="DNK">
      <data key="d0">3715399</data>
    </edge>
    <edge source="AUT" target="SLV">
      <data key="d0">19404</data>
    </edge>
    <edge source="AUT" target="ETH">
      <data key="d0">51589</data>
    </edge>
    <edge source="AUT" target="EST">
      <data key="d0">197991</data>
    </edge>
    <edge source="AUT" target="FIN">
      <data key="d0">1937023</data>
    </edge>
    <edge source="AUT" target="FRA">
      <data key="d0">31398527</data>
    </edge>
    <edge source="AUT" target="DEU">
      <data key="d0">407719356</data>
    </edge>
    <edge source="AUT" target="GRC">
      <data key="d0">7326417</data>
    </edge>
    <edge source="AUT" target="HKG">
      <data key="d0">3168397</data>
    </edge>
    <edge source="AUT" target="HUN">
      <data key="d0">25919940</data>
    </edge>
    <edge source="AUT" target="IDN">
      <data key="d0">132753</data>
    </edge>
    <edge source="AUT" target="IRL">
      <data key="d0">2377703</data>
    </edge>
    <edge source="AUT" target="ISR">
      <data key="d0">4924291</data>
    </edge>
    <edge source="AUT" target="ITA">
      <data key="d0">191881067</data>
    </edge>
    <edge source="AUT" target="JAM">
      <data key="d0">21813</data>
    </edge>
    <edge source="AUT" target="JPN">
      <data key="d0">61311081</data>
    </edge>
    <edge source="AUT" target="KAZ">
      <data key="d0">34593</data>
    </edge>
    <edge source="AUT" target="JOR">
      <data key="d0">70391</data>
    </edge>
    <edge source="AUT" target="KOR">
      <data key="d0">1232980</data>
    </edge>
    <edge source="AUT" target="KGZ">
      <data key="d0">13650</data>
    </edge>
    <edge source="AUT" target="LBN">
      <data key="d0">384875</data>
    </edge>
    <edge source="AUT" target="LVA">
      <data key="d0">232518</data>
    </edge>
    <edge source="AUT" target="LTU">
      <data key="d0">1008424</data>
    </edge>
    <edge source="AUT" target="MYS">
      <data key="d0">226429</data>
    </edge>
    <edge source="AUT" target="MUS">
      <data key="d0">59953</data>
    </edge>
    <edge source="AUT" target="MEX">
      <data key="d0">180193</data>
    </edge>
    <edge source="AUT" target="MAR">
      <data key="d0">15992</data>
    </edge>
    <edge source="AUT" target="NAM">
      <data key="d0">10706</data>
    </edge>
    <edge source="AUT" target="NLD">
      <data key="d0">25410141</data>
    </edge>
    <edge source="AUT" target="NZL">
      <data key="d0">56942</data>
    </edge>
    <edge source="AUT" target="NOR">
      <data key="d0">2480011</data>
    </edge>
    <edge source="AUT" target="PER">
      <data key="d0">24155</data>
    </edge>
    <edge source="AUT" target="PHL">
      <data key="d0">143726</data>
    </edge>
    <edge source="AUT" target="POL">
      <data key="d0">14316000</data>
    </edge>
    <edge source="AUT" target="PRT">
      <data key="d0">13142906</data>
    </edge>
    <edge source="AUT" target="ROU">
      <data key="d0">12315679</data>
    </edge>
    <edge source="AUT" target="RUS">
      <data key="d0">3050164</data>
    </edge>
    <edge source="AUT" target="SAU">
      <data key="d0">885240</data>
    </edge>
    <edge source="AUT" target="IND">
      <data key="d0">49314</data>
    </edge>
    <edge source="AUT" target="SGP">
      <data key="d0">799794</data>
    </edge>
    <edge source="AUT" target="SVK">
      <data key="d0">7511695</data>
    </edge>
    <edge source="AUT" target="VNM">
      <data key="d0">34125</data>
    </edge>
    <edge source="AUT" target="SVN">
      <data key="d0">13240530</data>
    </edge>
    <edge source="AUT" target="ZAF">
      <data key="d0">211909</data>
    </edge>
    <edge source="AUT" target="ESP">
      <data key="d0">12410091</data>
    </edge>
    <edge source="AUT" target="SWE">
      <data key="d0">5274506</data>
    </edge>
    <edge source="AUT" target="CHE">
      <data key="d0">116954215</data>
    </edge>
    <edge source="AUT" target="THA">
      <data key="d0">181397</data>
    </edge>
    <edge source="AUT" target="ARE">
      <data key="d0">784605</data>
    </edge>
    <edge source="AUT" target="TUR">
      <data key="d0">4697193</data>
    </edge>
    <edge source="AUT" target="UKR">
      <data key="d0">1148872</data>
    </edge>
    <edge source="AUT" target="MKD">
      <data key="d0">308797</data>
    </edge>
    <edge source="AUT" target="EGY">
      <data key="d0">44697</data>
    </edge>
    <edge source="AUT" target="GBR">
      <data key="d0">18760267</data>
    </edge>
    <edge source="AUT" target="USA">
      <data key="d0">28591720</data>
    </edge>
    <edge source="AUT" target="SRB">
      <data key="d0">667978</data>
    </edge>
    <edge source="LKA" target="AUS">
      <data key="d0">97215</data>
    </edge>
    <edge source="LKA" target="AUT">
      <data key="d0">86929</data>
    </edge>
    <edge source="LKA" target="BEL">
      <data key="d0">423851</data>
    </edge>
    <edge source="LKA" target="CAN">
      <data key="d0">192510</data>
    </edge>
    <edge source="LKA" target="DNK">
      <data key="d0">97220</data>
    </edge>
    <edge source="LKA" target="FIN">
      <data key="d0">18596</data>
    </edge>
    <edge source="LKA" target="FRA">
      <data key="d0">669625</data>
    </edge>
    <edge source="LKA" target="DEU">
      <data key="d0">817019</data>
    </edge>
    <edge source="LKA" target="IRL">
      <data key="d0">281843</data>
    </edge>
    <edge source="LKA" target="ITA">
      <data key="d0">303440</data>
    </edge>
    <edge source="LKA" target="JPN">
      <data key="d0">292542</data>
    </edge>
    <edge source="LKA" target="MYS">
      <data key="d0">22363</data>
    </edge>
    <edge source="LKA" target="NLD">
      <data key="d0">213285</data>
    </edge>
    <edge source="LKA" target="NZL">
      <data key="d0">12741</data>
    </edge>
    <edge source="LKA" target="NOR">
      <data key="d0">198422</data>
    </edge>
    <edge source="LKA" target="IND">
      <data key="d0">17168</data>
    </edge>
    <edge source="LKA" target="SGP">
      <data key="d0">57007</data>
    </edge>
    <edge source="LKA" target="ESP">
      <data key="d0">59619</data>
    </edge>
    <edge source="LKA" target="SWE">
      <data key="d0">261169</data>
    </edge>
    <edge source="LKA" target="CHE">
      <data key="d0">39386</data>
    </edge>
    <edge source="LKA" target="ARE">
      <data key="d0">65819</data>
    </edge>
    <edge source="LKA" target="GBR">
      <data key="d0">1775213</data>
    </edge>
    <edge source="LKA" target="USA">
      <data key="d0">2926208</data>
    </edge>
    <edge source="FIN" target="ARG">
      <data key="d0">96968</data>
    </edge>
    <edge source="FIN" target="AUS">
      <data key="d0">1434728</data>
    </edge>
    <edge source="FIN" target="AUT">
      <data key="d0">23031039</data>
    </edge>
    <edge source="FIN" target="BEL">
      <data key="d0">11897665</data>
    </edge>
    <edge source="FIN" target="BGR">
      <data key="d0">64309</data>
    </edge>
    <edge source="FIN" target="BLR">
      <data key="d0">357071</data>
    </edge>
    <edge source="FIN" target="CMR">
      <data key="d0">48253</data>
    </edge>
    <edge source="FIN" target="CAN">
      <data key="d0">2701971</data>
    </edge>
    <edge source="FIN" target="CHN">
      <data key="d0">1929021</data>
    </edge>
    <edge source="FIN" target="CRI">
      <data key="d0">28455</data>
    </edge>
    <edge source="FIN" target="HRV">
      <data key="d0">209045</data>
    </edge>
    <edge source="FIN" target="CZE">
      <data key="d0">2928541</data>
    </edge>
    <edge source="FIN" target="BEN">
      <data key="d0">16959</data>
    </edge>
    <edge source="FIN" target="DNK">
      <data key="d0">50852527</data>
    </edge>
    <edge source="FIN" target="EST">
      <data key="d0">10823260</data>
    </edge>
    <edge source="FIN" target="FRA">
      <data key="d0">48490546</data>
    </edge>
    <edge source="FIN" target="GEO">
      <data key="d0">13662</data>
    </edge>
    <edge source="FIN" target="GMB">
      <data key="d0">64172</data>
    </edge>
    <edge source="FIN" target="DEU">
      <data key="d0">162938737</data>
    </edge>
    <edge source="FIN" target="GHA">
      <data key="d0">43282</data>
    </edge>
    <edge source="FIN" target="GRC">
      <data key="d0">2800624</data>
    </edge>
    <edge source="FIN" target="HKG">
      <data key="d0">1378375</data>
    </edge>
    <edge source="FIN" target="HUN">
      <data key="d0">1333606</data>
    </edge>
    <edge source="FIN" target="IRL">
      <data key="d0">6672058</data>
    </edge>
    <edge source="FIN" target="ISR">
      <data key="d0">3857679</data>
    </edge>
    <edge source="FIN" target="ITA">
      <data key="d0">37014536</data>
    </edge>
    <edge source="FIN" target="CIV">
      <data key="d0">10175</data>
    </edge>
    <edge source="FIN" target="JPN">
      <data key="d0">41583015</data>
    </edge>
    <edge source="FIN" target="KAZ">
      <data key="d0">230528</data>
    </edge>
    <edge source="FIN" target="JOR">
      <data key="d0">177627</data>
    </edge>
    <edge source="FIN" target="KOR">
      <data key="d0">1234438</data>
    </edge>
    <edge source="FIN" target="LBN">
      <data key="d0">533501</data>
    </edge>
    <edge source="FIN" target="LVA">
      <data key="d0">759937</data>
    </edge>
    <edge source="FIN" target="LTU">
      <data key="d0">1338452</data>
    </edge>
    <edge source="FIN" target="MYS">
      <data key="d0">1902992</data>
    </edge>
    <edge source="FIN" target="MEX">
      <data key="d0">112701</data>
    </edge>
    <edge source="FIN" target="MAR">
      <data key="d0">23831</data>
    </edge>
    <edge source="FIN" target="OMN">
      <data key="d0">177913</data>
    </edge>
    <edge source="FIN" target="NLD">
      <data key="d0">71222076</data>
    </edge>
    <edge source="FIN" target="NZL">
      <data key="d0">26677</data>
    </edge>
    <edge source="FIN" target="NIC">
      <data key="d0">14709</data>
    </edge>
    <edge source="FIN" target="NOR">
      <data key="d0">45419353</data>
    </edge>
    <edge source="FIN" target="PAK">
      <data key="d0">11264</data>
    </edge>
    <edge source="FIN" target="POL">
      <data key="d0">6218771</data>
    </edge>
    <edge source="FIN" target="PRT">
      <data key="d0">4639063</data>
    </edge>
    <edge source="FIN" target="ROU">
      <data key="d0">391456</data>
    </edge>
    <edge source="FIN" target="RUS">
      <data key="d0">28564519</data>
    </edge>
    <edge source="FIN" target="SAU">
      <data key="d0">2016136</data>
    </edge>
    <edge source="FIN" target="IND">
      <data key="d0">92297</data>
    </edge>
    <edge source="FIN" target="SGP">
      <data key="d0">351930</data>
    </edge>
    <edge source="FIN" target="SVK">
      <data key="d0">1825469</data>
    </edge>
    <edge source="FIN" target="SVN">
      <data key="d0">260423</data>
    </edge>
    <edge source="FIN" target="ZAF">
      <data key="d0">318842</data>
    </edge>
    <edge source="FIN" target="ESP">
      <data key="d0">29118453</data>
    </edge>
    <edge source="FIN" target="SWE">
      <data key="d0">69496560</data>
    </edge>
    <edge source="FIN" target="CHE">
      <data key="d0">12318998</data>
    </edge>
    <edge source="FIN" target="THA">
      <data key="d0">906419</data>
    </edge>
    <edge source="FIN" target="ARE">
      <data key="d0">808703</data>
    </edge>
    <edge source="FIN" target="TUN">
      <data key="d0">310379</data>
    </edge>
    <edge source="FIN" target="TUR">
      <data key="d0">6754033</data>
    </edge>
    <edge source="FIN" target="UKR">
      <data key="d0">280877</data>
    </edge>
    <edge source="FIN" target="MKD">
      <data key="d0">38753</data>
    </edge>
    <edge source="FIN" target="EGY">
      <data key="d0">79872</data>
    </edge>
    <edge source="FIN" target="GBR">
      <data key="d0">97955154</data>
    </edge>
    <edge source="FIN" target="USA">
      <data key="d0">25757620</data>
    </edge>
    <edge source="FIN" target="URY">
      <data key="d0">128297</data>
    </edge>
    <edge source="FIN" target="SRB">
      <data key="d0">454203</data>
    </edge>
    <edge source="IDN" target="ALB">
      <data key="d0">936806</data>
    </edge>
    <edge source="IDN" target="DZA">
      <data key="d0">11937273</data>
    </edge>
    <edge source="IDN" target="ARG">
      <data key="d0">449076</data>
    </edge>
    <edge source="IDN" target="AUS">
      <data key="d0">59750899</data>
    </edge>
    <edge source="IDN" target="AUT">
      <data key="d0">1757066</data>
    </edge>
    <edge source="IDN" target="BEL">
      <data key="d0">101718734</data>
    </edge>
    <edge source="IDN" target="BOL">
      <data key="d0">16702</data>
    </edge>
    <edge source="IDN" target="BRA">
      <data key="d0">726983</data>
    </edge>
    <edge source="IDN" target="BGR">
      <data key="d0">823538</data>
    </edge>
    <edge source="IDN" target="KHM">
      <data key="d0">86161</data>
    </edge>
    <edge source="IDN" target="CAN">
      <data key="d0">12708747</data>
    </edge>
    <edge source="IDN" target="LKA">
      <data key="d0">2156767</data>
    </edge>
    <edge source="IDN" target="CHL">
      <data key="d0">332620</data>
    </edge>
    <edge source="IDN" target="CHN">
      <data key="d0">234584976</data>
    </edge>
    <edge source="IDN" target="COL">
      <data key="d0">187635</data>
    </edge>
    <edge source="IDN" target="CRI">
      <data key="d0">806629</data>
    </edge>
    <edge source="IDN" target="HRV">
      <data key="d0">119003</data>
    </edge>
    <edge source="IDN" target="CZE">
      <data key="d0">1181188</data>
    </edge>
    <edge source="IDN" target="DNK">
      <data key="d0">15069168</data>
    </edge>
    <edge source="IDN" target="ECU">
      <data key="d0">232776</data>
    </edge>
    <edge source="IDN" target="SLV">
      <data key="d0">163191</data>
    </edge>
    <edge source="IDN" target="ETH">
      <data key="d0">64477</data>
    </edge>
    <edge source="IDN" target="EST">
      <data key="d0">11565</data>
    </edge>
    <edge source="IDN" target="FIN">
      <data key="d0">985683</data>
    </edge>
    <edge source="IDN" target="FRA">
      <data key="d0">32959399</data>
    </edge>
    <edge source="IDN" target="GEO">
      <data key="d0">310993</data>
    </edge>
    <edge source="IDN" target="GMB">
      <data key="d0">100392</data>
    </edge>
    <edge source="IDN" target="DEU">
      <data key="d0">110273096</data>
    </edge>
    <edge source="IDN" target="GHA">
      <data key="d0">21149</data>
    </edge>
    <edge source="IDN" target="GRC">
      <data key="d0">1767315</data>
    </edge>
    <edge source="IDN" target="GTM">
      <data key="d0">14037</data>
    </edge>
    <edge source="IDN" target="HND">
      <data key="d0">11062</data>
    </edge>
    <edge source="IDN" target="HKG">
      <data key="d0">109773096</data>
    </edge>
    <edge source="IDN" target="HUN">
      <data key="d0">126349</data>
    </edge>
    <edge source="IDN" target="IRL">
      <data key="d0">9253761</data>
    </edge>
    <edge source="IDN" target="ITA">
      <data key="d0">33653226</data>
    </edge>
    <edge source="IDN" target="CIV">
      <data key="d0">37648</data>
    </edge>
    <edge source="IDN" target="JAM">
      <data key="d0">311629</data>
    </edge>
    <edge source="IDN" target="JPN">
      <data key="d0">1119868656</data>
    </edge>
    <edge source="IDN" target="JOR">
      <data key="d0">22412103</data>
    </edge>
    <edge source="IDN" target="KOR">
      <data key="d0">186637090</data>
    </edge>
    <edge source="IDN" target="KGZ">
      <data key="d0">31953</data>
    </edge>
    <edge source="IDN" target="LBN">
      <data key="d0">4837925</data>
    </edge>
    <edge source="IDN" target="LVA">
      <data key="d0">22944</data>
    </edge>
    <edge source="IDN" target="MDG">
      <data key="d0">36840</data>
    </edge>
    <edge source="IDN" target="MWI">
      <data key="d0">15091</data>
    </edge>
    <edge source="IDN" target="MYS">
      <data key="d0">19112349</data>
    </edge>
    <edge source="IDN" target="MRT">
      <data key="d0">17572</data>
    </edge>
    <edge source="IDN" target="MUS">
      <data key="d0">1520181</data>
    </edge>
    <edge source="IDN" target="MEX">
      <data key="d0">27961998</data>
    </edge>
    <edge source="IDN" target="MAR">
      <data key="d0">602642</data>
    </edge>
    <edge source="IDN" target="MOZ">
      <data key="d0">110696</data>
    </edge>
    <edge source="IDN" target="OMN">
      <data key="d0">75841</data>
    </edge>
    <edge source="IDN" target="NAM">
      <data key="d0">25916</data>
    </edge>
    <edge source="IDN" target="NLD">
      <data key="d0">111095767</data>
    </edge>
    <edge source="IDN" target="NZL">
      <data key="d0">5349335</data>
    </edge>
    <edge source="IDN" target="NIC">
      <data key="d0">37091</data>
    </edge>
    <edge source="IDN" target="NER">
      <data key="d0">433489</data>
    </edge>
    <edge source="IDN" target="NOR">
      <data key="d0">7652896</data>
    </edge>
    <edge source="IDN" target="PAK">
      <data key="d0">1761718</data>
    </edge>
    <edge source="IDN" target="PAN">
      <data key="d0">123137</data>
    </edge>
    <edge source="IDN" target="PER">
      <data key="d0">43031</data>
    </edge>
    <edge source="IDN" target="PHL">
      <data key="d0">2447579</data>
    </edge>
    <edge source="IDN" target="POL">
      <data key="d0">3963593</data>
    </edge>
    <edge source="IDN" target="PRT">
      <data key="d0">3319674</data>
    </edge>
    <edge source="IDN" target="RUS">
      <data key="d0">1538748</data>
    </edge>
    <edge source="IDN" target="SAU">
      <data key="d0">83802704</data>
    </edge>
    <edge source="IDN" target="SEN">
      <data key="d0">52599</data>
    </edge>
    <edge source="IDN" target="IND">
      <data key="d0">3127551</data>
    </edge>
    <edge source="IDN" target="SGP">
      <data key="d0">64642412</data>
    </edge>
    <edge source="IDN" target="SVK">
      <data key="d0">28252</data>
    </edge>
    <edge source="IDN" target="VNM">
      <data key="d0">7779044</data>
    </edge>
    <edge source="IDN" target="SVN">
      <data key="d0">171819</data>
    </edge>
    <edge source="IDN" target="ZAF">
      <data key="d0">3720836</data>
    </edge>
    <edge source="IDN" target="ESP">
      <data key="d0">13416185</data>
    </edge>
    <edge source="IDN" target="SWE">
      <data key="d0">1374252</data>
    </edge>
    <edge source="IDN" target="CHE">
      <data key="d0">3113725</data>
    </edge>
    <edge source="IDN" target="THA">
      <data key="d0">4248623</data>
    </edge>
    <edge source="IDN" target="ARE">
      <data key="d0">55981513</data>
    </edge>
    <edge source="IDN" target="TUN">
      <data key="d0">172036</data>
    </edge>
    <edge source="IDN" target="TUR">
      <data key="d0">7299011</data>
    </edge>
    <edge source="IDN" target="UKR">
      <data key="d0">453151</data>
    </edge>
    <edge source="IDN" target="EGY">
      <data key="d0">34090700</data>
    </edge>
    <edge source="IDN" target="GBR">
      <data key="d0">114740822</data>
    </edge>
    <edge source="IDN" target="USA">
      <data key="d0">380480779</data>
    </edge>
    <edge source="IDN" target="URY">
      <data key="d0">58632</data>
    </edge>
    <edge source="IDN" target="SRB">
      <data key="d0">54339</data>
    </edge>
    <edge source="ISR" target="AUS">
      <data key="d0">336000</data>
    </edge>
    <edge source="ISR" target="BEL">
      <data key="d0">11000</data>
    </edge>
    <edge source="ISR" target="CAN">
      <data key="d0">51000</data>
    </edge>
    <edge source="ISR" target="CHN">
      <data key="d0">15000</data>
    </edge>
    <edge source="ISR" target="FIN">
      <data key="d0">42000</data>
    </edge>
    <edge source="ISR" target="FRA">
      <data key="d0">53000</data>
    </edge>
    <edge source="ISR" target="DEU">
      <data key="d0">157000</data>
    </edge>
    <edge source="ISR" target="GRC">
      <data key="d0">19000</data>
    </edge>
    <edge source="ISR" target="ITA">
      <data key="d0">277000</data>
    </edge>
    <edge source="ISR" target="JOR">
      <data key="d0">155000</data>
    </edge>
    <edge source="ISR" target="MDG">
      <data key="d0">17000</data>
    </edge>
    <edge source="ISR" target="MEX">
      <data key="d0">32000</data>
    </edge>
    <edge source="ISR" target="NLD">
      <data key="d0">5535000</data>
    </edge>
    <edge source="ISR" target="NZL">
      <data key="d0">24000</data>
    </edge>
    <edge source="ISR" target="RUS">
      <data key="d0">98000</data>
    </edge>
    <edge source="ISR" target="SGP">
      <data key="d0">26000</data>
    </edge>
    <edge source="ISR" target="ZAF">
      <data key="d0">394000</data>
    </edge>
    <edge source="ISR" target="ESP">
      <data key="d0">76000</data>
    </edge>
    <edge source="ISR" target="CHE">
      <data key="d0">33000</data>
    </edge>
    <edge source="ISR" target="TUR">
      <data key="d0">684000</data>
    </edge>
    <edge source="ISR" target="GBR">
      <data key="d0">1192000</data>
    </edge>
    <edge source="ISR" target="USA">
      <data key="d0">656000</data>
    </edge>
    <edge source="JPN" target="ARG">
      <data key="d0">15170</data>
    </edge>
    <edge source="JPN" target="AUS">
      <data key="d0">229727</data>
    </edge>
    <edge source="JPN" target="AUT">
      <data key="d0">29877</data>
    </edge>
    <edge source="JPN" target="BEL">
      <data key="d0">111964</data>
    </edge>
    <edge source="JPN" target="BRA">
      <data key="d0">96218</data>
    </edge>
    <edge source="JPN" target="CAN">
      <data key="d0">220365</data>
    </edge>
    <edge source="JPN" target="LKA">
      <data key="d0">16627</data>
    </edge>
    <edge source="JPN" target="CHL">
      <data key="d0">52368</data>
    </edge>
    <edge source="JPN" target="CHN">
      <data key="d0">5717613</data>
    </edge>
    <edge source="JPN" target="COL">
      <data key="d0">15170</data>
    </edge>
    <edge source="JPN" target="DNK">
      <data key="d0">77068</data>
    </edge>
    <edge source="JPN" target="FIN">
      <data key="d0">43618</data>
    </edge>
    <edge source="JPN" target="FRA">
      <data key="d0">439534</data>
    </edge>
    <edge source="JPN" target="DEU">
      <data key="d0">744195</data>
    </edge>
    <edge source="JPN" target="HND">
      <data key="d0">37114</data>
    </edge>
    <edge source="JPN" target="HKG">
      <data key="d0">2326046</data>
    </edge>
    <edge source="JPN" target="IDN">
      <data key="d0">4382505</data>
    </edge>
    <edge source="JPN" target="ISR">
      <data key="d0">38460</data>
    </edge>
    <edge source="JPN" target="ITA">
      <data key="d0">276064</data>
    </edge>
    <edge source="JPN" target="JOR">
      <data key="d0">19114</data>
    </edge>
    <edge source="JPN" target="KOR">
      <data key="d0">13823874</data>
    </edge>
    <edge source="JPN" target="KGZ">
      <data key="d0">12285</data>
    </edge>
    <edge source="JPN" target="LBN">
      <data key="d0">31528</data>
    </edge>
    <edge source="JPN" target="MYS">
      <data key="d0">2685952</data>
    </edge>
    <edge source="JPN" target="MEX">
      <data key="d0">1435223</data>
    </edge>
    <edge source="JPN" target="NLD">
      <data key="d0">881322</data>
    </edge>
    <edge source="JPN" target="NZL">
      <data key="d0">228447</data>
    </edge>
    <edge source="JPN" target="NOR">
      <data key="d0">12108</data>
    </edge>
    <edge source="JPN" target="PAK">
      <data key="d0">28262</data>
    </edge>
    <edge source="JPN" target="PHL">
      <data key="d0">3960304</data>
    </edge>
    <edge source="JPN" target="PRT">
      <data key="d0">48174</data>
    </edge>
    <edge source="JPN" target="RUS">
      <data key="d0">90939</data>
    </edge>
    <edge source="JPN" target="SAU">
      <data key="d0">979805</data>
    </edge>
    <edge source="JPN" target="IND">
      <data key="d0">76251</data>
    </edge>
    <edge source="JPN" target="SGP">
      <data key="d0">1004300</data>
    </edge>
    <edge source="JPN" target="VNM">
      <data key="d0">701959</data>
    </edge>
    <edge source="JPN" target="ZAF">
      <data key="d0">31918</data>
    </edge>
    <edge source="JPN" target="ESP">
      <data key="d0">55718</data>
    </edge>
    <edge source="JPN" target="SWE">
      <data key="d0">45344</data>
    </edge>
    <edge source="JPN" target="CHE">
      <data key="d0">363375</data>
    </edge>
    <edge source="JPN" target="THA">
      <data key="d0">1498262</data>
    </edge>
    <edge source="JPN" target="ARE">
      <data key="d0">65970</data>
    </edge>
    <edge source="JPN" target="TUR">
      <data key="d0">18770</data>
    </edge>
    <edge source="JPN" target="GBR">
      <data key="d0">869334</data>
    </edge>
    <edge source="JPN" target="USA">
      <data key="d0">11296984</data>
    </edge>
    <edge source="JPN" target="BFA">
      <data key="d0">14725</data>
    </edge>
    <edge source="JPN" target="SRB">
      <data key="d0">210994</data>
    </edge>
    <edge source="MUS" target="AUT">
      <data key="d0">10715</data>
    </edge>
    <edge source="MUS" target="BEL">
      <data key="d0">85842</data>
    </edge>
    <edge source="MUS" target="FRA">
      <data key="d0">346174</data>
    </edge>
    <edge source="MUS" target="DEU">
      <data key="d0">89843</data>
    </edge>
    <edge source="MUS" target="ITA">
      <data key="d0">19172</data>
    </edge>
    <edge source="MUS" target="MDG">
      <data key="d0">80745</data>
    </edge>
    <edge source="MUS" target="NLD">
      <data key="d0">42280</data>
    </edge>
    <edge source="MUS" target="NOR">
      <data key="d0">10722</data>
    </edge>
    <edge source="MUS" target="RUS">
      <data key="d0">16934</data>
    </edge>
    <edge source="MUS" target="ZAF">
      <data key="d0">47044</data>
    </edge>
    <edge source="MUS" target="CHE">
      <data key="d0">44667</data>
    </edge>
    <edge source="MUS" target="GBR">
      <data key="d0">126219</data>
    </edge>
    <edge source="MUS" target="USA">
      <data key="d0">92592</data>
    </edge>
    <edge source="OMN" target="DEU">
      <data key="d0">39012</data>
    </edge>
    <edge source="OMN" target="SAU">
      <data key="d0">85922</data>
    </edge>
    <edge source="OMN" target="ARE">
      <data key="d0">29131</data>
    </edge>
    <edge source="NZL" target="AUS">
      <data key="d0">54830521</data>
    </edge>
    <edge source="NZL" target="CAN">
      <data key="d0">723215</data>
    </edge>
    <edge source="NZL" target="LKA">
      <data key="d0">43445</data>
    </edge>
    <edge source="NZL" target="CHN">
      <data key="d0">8808656</data>
    </edge>
    <edge source="NZL" target="CZE">
      <data key="d0">18200</data>
    </edge>
    <edge source="NZL" target="FRA">
      <data key="d0">120410</data>
    </edge>
    <edge source="NZL" target="DEU">
      <data key="d0">176905</data>
    </edge>
    <edge source="NZL" target="GRC">
      <data key="d0">863248</data>
    </edge>
    <edge source="NZL" target="HKG">
      <data key="d0">7147844</data>
    </edge>
    <edge source="NZL" target="IDN">
      <data key="d0">3131505</data>
    </edge>
    <edge source="NZL" target="IRL">
      <data key="d0">11043</data>
    </edge>
    <edge source="NZL" target="ISR">
      <data key="d0">42327</data>
    </edge>
    <edge source="NZL" target="ITA">
      <data key="d0">453173</data>
    </edge>
    <edge source="NZL" target="JPN">
      <data key="d0">121339898</data>
    </edge>
    <edge source="NZL" target="KOR">
      <data key="d0">6817317</data>
    </edge>
    <edge source="NZL" target="MYS">
      <data key="d0">1356895</data>
    </edge>
    <edge source="NZL" target="OMN">
      <data key="d0">115371</data>
    </edge>
    <edge source="NZL" target="NLD">
      <data key="d0">183018</data>
    </edge>
    <edge source="NZL" target="PAK">
      <data key="d0">71219</data>
    </edge>
    <edge source="NZL" target="PER">
      <data key="d0">15612</data>
    </edge>
    <edge source="NZL" target="PHL">
      <data key="d0">1972655</data>
    </edge>
    <edge source="NZL" target="PRT">
      <data key="d0">48149</data>
    </edge>
    <edge source="NZL" target="SAU">
      <data key="d0">13871</data>
    </edge>
    <edge source="NZL" target="IND">
      <data key="d0">476664</data>
    </edge>
    <edge source="NZL" target="SGP">
      <data key="d0">1561426</data>
    </edge>
    <edge source="NZL" target="SVK">
      <data key="d0">30308</data>
    </edge>
    <edge source="NZL" target="VNM">
      <data key="d0">27608</data>
    </edge>
    <edge source="NZL" target="ZAF">
      <data key="d0">35858</data>
    </edge>
    <edge source="NZL" target="ESP">
      <data key="d0">931484</data>
    </edge>
    <edge source="NZL" target="CHE">
      <data key="d0">74572</data>
    </edge>
    <edge source="NZL" target="THA">
      <data key="d0">211023</data>
    </edge>
    <edge source="NZL" target="ARE">
      <data key="d0">1304103</data>
    </edge>
    <edge source="NZL" target="GBR">
      <data key="d0">227794</data>
    </edge>
    <edge source="NZL" target="TZA">
      <data key="d0">47298</data>
    </edge>
    <edge source="NZL" target="USA">
      <data key="d0">11110101</data>
    </edge>
    <edge source="PAK" target="AUS">
      <data key="d0">17359</data>
    </edge>
    <edge source="PAK" target="LKA">
      <data key="d0">289802</data>
    </edge>
    <edge source="PAK" target="FRA">
      <data key="d0">38986</data>
    </edge>
    <edge source="PAK" target="DEU">
      <data key="d0">163673</data>
    </edge>
    <edge source="PAK" target="GRC">
      <data key="d0">10242</data>
    </edge>
    <edge source="PAK" target="ITA">
      <data key="d0">27772</data>
    </edge>
    <edge source="PAK" target="JPN">
      <data key="d0">40899</data>
    </edge>
    <edge source="PAK" target="KOR">
      <data key="d0">37173</data>
    </edge>
    <edge source="PAK" target="LBN">
      <data key="d0">14196</data>
    </edge>
    <edge source="PAK" target="MRT">
      <data key="d0">19136</data>
    </edge>
    <edge source="PAK" target="MAR">
      <data key="d0">83330</data>
    </edge>
    <edge source="PAK" target="OMN">
      <data key="d0">97595</data>
    </edge>
    <edge source="PAK" target="NLD">
      <data key="d0">30147</data>
    </edge>
    <edge source="PAK" target="NOR">
      <data key="d0">10125</data>
    </edge>
    <edge source="PAK" target="SAU">
      <data key="d0">175524</data>
    </edge>
    <edge source="PAK" target="SGP">
      <data key="d0">104633</data>
    </edge>
    <edge source="PAK" target="ZAF">
      <data key="d0">30214</data>
    </edge>
    <edge source="PAK" target="ESP">
      <data key="d0">68475</data>
    </edge>
    <edge source="PAK" target="ARE">
      <data key="d0">212563</data>
    </edge>
    <edge source="PAK" target="TUN">
      <data key="d0">55967</data>
    </edge>
    <edge source="PAK" target="TUR">
      <data key="d0">26726</data>
    </edge>
    <edge source="PAK" target="GBR">
      <data key="d0">339795</data>
    </edge>
    <edge source="PAK" target="USA">
      <data key="d0">897806</data>
    </edge>
    <edge source="PHL" target="ARG">
      <data key="d0">28236</data>
    </edge>
    <edge source="PHL" target="AUS">
      <data key="d0">2759571</data>
    </edge>
    <edge source="PHL" target="AUT">
      <data key="d0">32353</data>
    </edge>
    <edge source="PHL" target="BEL">
      <data key="d0">1603376</data>
    </edge>
    <edge source="PHL" target="BRA">
      <data key="d0">102713</data>
    </edge>
    <edge source="PHL" target="CAN">
      <data key="d0">951087</data>
    </edge>
    <edge source="PHL" target="CHL">
      <data key="d0">125960</data>
    </edge>
    <edge source="PHL" target="CHN">
      <data key="d0">965583</data>
    </edge>
    <edge source="PHL" target="CZE">
      <data key="d0">66436</data>
    </edge>
    <edge source="PHL" target="DNK">
      <data key="d0">520563</data>
    </edge>
    <edge source="PHL" target="FIN">
      <data key="d0">45050</data>
    </edge>
    <edge source="PHL" target="FRA">
      <data key="d0">5170062</data>
    </edge>
    <edge source="PHL" target="DEU">
      <data key="d0">1976662</data>
    </edge>
    <edge source="PHL" target="GRC">
      <data key="d0">373347</data>
    </edge>
    <edge source="PHL" target="HKG">
      <data key="d0">752370</data>
    </edge>
    <edge source="PHL" target="IDN">
      <data key="d0">18619</data>
    </edge>
    <edge source="PHL" target="IRL">
      <data key="d0">129155</data>
    </edge>
    <edge source="PHL" target="ISR">
      <data key="d0">162812</data>
    </edge>
    <edge source="PHL" target="ITA">
      <data key="d0">841867</data>
    </edge>
    <edge source="PHL" target="JPN">
      <data key="d0">163961802</data>
    </edge>
    <edge source="PHL" target="KOR">
      <data key="d0">869051</data>
    </edge>
    <edge source="PHL" target="LBN">
      <data key="d0">33206</data>
    </edge>
    <edge source="PHL" target="LTU">
      <data key="d0">16553</data>
    </edge>
    <edge source="PHL" target="MYS">
      <data key="d0">44799</data>
    </edge>
    <edge source="PHL" target="MEX">
      <data key="d0">64099</data>
    </edge>
    <edge source="PHL" target="NLD">
      <data key="d0">1194274</data>
    </edge>
    <edge source="PHL" target="NZL">
      <data key="d0">59705</data>
    </edge>
    <edge source="PHL" target="NOR">
      <data key="d0">601149</data>
    </edge>
    <edge source="PHL" target="PER">
      <data key="d0">14297</data>
    </edge>
    <edge source="PHL" target="PRT">
      <data key="d0">101617</data>
    </edge>
    <edge source="PHL" target="RUS">
      <data key="d0">18702</data>
    </edge>
    <edge source="PHL" target="SAU">
      <data key="d0">98838</data>
    </edge>
    <edge source="PHL" target="SGP">
      <data key="d0">3054849</data>
    </edge>
    <edge source="PHL" target="ZAF">
      <data key="d0">116708</data>
    </edge>
    <edge source="PHL" target="ESP">
      <data key="d0">689297</data>
    </edge>
    <edge source="PHL" target="SWE">
      <data key="d0">143326</data>
    </edge>
    <edge source="PHL" target="CHE">
      <data key="d0">326027</data>
    </edge>
    <edge source="PHL" target="THA">
      <data key="d0">79824</data>
    </edge>
    <edge source="PHL" target="ARE">
      <data key="d0">130226</data>
    </edge>
    <edge source="PHL" target="TUR">
      <data key="d0">168723</data>
    </edge>
    <edge source="PHL" target="EGY">
      <data key="d0">18551</data>
    </edge>
    <edge source="PHL" target="GBR">
      <data key="d0">2671130</data>
    </edge>
    <edge source="PHL" target="USA">
      <data key="d0">25015679</data>
    </edge>
    <edge source="POL" target="AZE">
      <data key="d0">853000</data>
    </edge>
    <edge source="POL" target="AUS">
      <data key="d0">264000</data>
    </edge>
    <edge source="POL" target="AUT">
      <data key="d0">12650000</data>
    </edge>
    <edge source="POL" target="BEL">
      <data key="d0">21333000</data>
    </edge>
    <edge source="POL" target="BGR">
      <data key="d0">1361000</data>
    </edge>
    <edge source="POL" target="BLR">
      <data key="d0">12599000</data>
    </edge>
    <edge source="POL" target="CAN">
      <data key="d0">4919000</data>
    </edge>
    <edge source="POL" target="LKA">
      <data key="d0">82000</data>
    </edge>
    <edge source="POL" target="CHL">
      <data key="d0">90000</data>
    </edge>
    <edge source="POL" target="CHN">
      <data key="d0">144000</data>
    </edge>
    <edge source="POL" target="HRV">
      <data key="d0">560000</data>
    </edge>
    <edge source="POL" target="CZE">
      <data key="d0">18504000</data>
    </edge>
    <edge source="POL" target="DNK">
      <data key="d0">30076000</data>
    </edge>
    <edge source="POL" target="EST">
      <data key="d0">1670000</data>
    </edge>
    <edge source="POL" target="FIN">
      <data key="d0">2874000</data>
    </edge>
    <edge source="POL" target="FRA">
      <data key="d0">44771000</data>
    </edge>
    <edge source="POL" target="DEU">
      <data key="d0">392892000</data>
    </edge>
    <edge source="POL" target="GRC">
      <data key="d0">1367000</data>
    </edge>
    <edge source="POL" target="HUN">
      <data key="d0">9528000</data>
    </edge>
    <edge source="POL" target="IDN">
      <data key="d0">93000</data>
    </edge>
    <edge source="POL" target="IRL">
      <data key="d0">1033000</data>
    </edge>
    <edge source="POL" target="ISR">
      <data key="d0">3040000</data>
    </edge>
    <edge source="POL" target="ITA">
      <data key="d0">34334000</data>
    </edge>
    <edge source="POL" target="JAM">
      <data key="d0">360000</data>
    </edge>
    <edge source="POL" target="KAZ">
      <data key="d0">2449000</data>
    </edge>
    <edge source="POL" target="JOR">
      <data key="d0">65000</data>
    </edge>
    <edge source="POL" target="KOR">
      <data key="d0">196000</data>
    </edge>
    <edge source="POL" target="LBN">
      <data key="d0">424000</data>
    </edge>
    <edge source="POL" target="LVA">
      <data key="d0">4833000</data>
    </edge>
    <edge source="POL" target="LTU">
      <data key="d0">15442000</data>
    </edge>
    <edge source="POL" target="MYS">
      <data key="d0">110000</data>
    </edge>
    <edge source="POL" target="MDA">
      <data key="d0">1106000</data>
    </edge>
    <edge source="POL" target="NLD">
      <data key="d0">41170000</data>
    </edge>
    <edge source="POL" target="NZL">
      <data key="d0">57000</data>
    </edge>
    <edge source="POL" target="NOR">
      <data key="d0">7757000</data>
    </edge>
    <edge source="POL" target="PRT">
      <data key="d0">1587000</data>
    </edge>
    <edge source="POL" target="ROU">
      <data key="d0">1661000</data>
    </edge>
    <edge source="POL" target="RUS">
      <data key="d0">15668000</data>
    </edge>
    <edge source="POL" target="SAU">
      <data key="d0">326000</data>
    </edge>
    <edge source="POL" target="IND">
      <data key="d0">331000</data>
    </edge>
    <edge source="POL" target="SVK">
      <data key="d0">12515000</data>
    </edge>
    <edge source="POL" target="SVN">
      <data key="d0">579000</data>
    </edge>
    <edge source="POL" target="ESP">
      <data key="d0">11107000</data>
    </edge>
    <edge source="POL" target="SWE">
      <data key="d0">30380000</data>
    </edge>
    <edge source="POL" target="CHE">
      <data key="d0">7420000</data>
    </edge>
    <edge source="POL" target="TUR">
      <data key="d0">3071000</data>
    </edge>
    <edge source="POL" target="UKR">
      <data key="d0">17410000</data>
    </edge>
    <edge source="POL" target="EGY">
      <data key="d0">314000</data>
    </edge>
    <edge source="POL" target="GBR">
      <data key="d0">48905000</data>
    </edge>
    <edge source="POL" target="USA">
      <data key="d0">4811000</data>
    </edge>
    <edge source="POL" target="SRB">
      <data key="d0">379000</data>
    </edge>
    <edge source="ROU" target="DZA">
      <data key="d0">135000</data>
    </edge>
    <edge source="ROU" target="AUS">
      <data key="d0">47000</data>
    </edge>
    <edge source="ROU" target="AUT">
      <data key="d0">10445000</data>
    </edge>
    <edge source="ROU" target="BEL">
      <data key="d0">5556000</data>
    </edge>
    <edge source="ROU" target="BGR">
      <data key="d0">1099000</data>
    </edge>
    <edge source="ROU" target="CAN">
      <data key="d0">120000</data>
    </edge>
    <edge source="ROU" target="CHN">
      <data key="d0">52000</data>
    </edge>
    <edge source="ROU" target="HRV">
      <data key="d0">650000</data>
    </edge>
    <edge source="ROU" target="CZE">
      <data key="d0">1199000</data>
    </edge>
    <edge source="ROU" target="DNK">
      <data key="d0">231000</data>
    </edge>
    <edge source="ROU" target="FIN">
      <data key="d0">26000</data>
    </edge>
    <edge source="ROU" target="FRA">
      <data key="d0">9433000</data>
    </edge>
    <edge source="ROU" target="DEU">
      <data key="d0">37319000</data>
    </edge>
    <edge source="ROU" target="GRC">
      <data key="d0">1606000</data>
    </edge>
    <edge source="ROU" target="HUN">
      <data key="d0">3310000</data>
    </edge>
    <edge source="ROU" target="IDN">
      <data key="d0">11000</data>
    </edge>
    <edge source="ROU" target="ISR">
      <data key="d0">606000</data>
    </edge>
    <edge source="ROU" target="ITA">
      <data key="d0">34116000</data>
    </edge>
    <edge source="ROU" target="JOR">
      <data key="d0">102000</data>
    </edge>
    <edge source="ROU" target="LBN">
      <data key="d0">969000</data>
    </edge>
    <edge source="ROU" target="MDA">
      <data key="d0">672000</data>
    </edge>
    <edge source="ROU" target="MAR">
      <data key="d0">118000</data>
    </edge>
    <edge source="ROU" target="NLD">
      <data key="d0">3089000</data>
    </edge>
    <edge source="ROU" target="NOR">
      <data key="d0">44000</data>
    </edge>
    <edge source="ROU" target="POL">
      <data key="d0">213000</data>
    </edge>
    <edge source="ROU" target="PRT">
      <data key="d0">235000</data>
    </edge>
    <edge source="ROU" target="RUS">
      <data key="d0">140000</data>
    </edge>
    <edge source="ROU" target="SAU">
      <data key="d0">21000</data>
    </edge>
    <edge source="ROU" target="SVK">
      <data key="d0">528000</data>
    </edge>
    <edge source="ROU" target="SVN">
      <data key="d0">305000</data>
    </edge>
    <edge source="ROU" target="ESP">
      <data key="d0">1855000</data>
    </edge>
    <edge source="ROU" target="SWE">
      <data key="d0">2421000</data>
    </edge>
    <edge source="ROU" target="CHE">
      <data key="d0">609000</data>
    </edge>
    <edge source="ROU" target="ARE">
      <data key="d0">30000</data>
    </edge>
    <edge source="ROU" target="TUN">
      <data key="d0">36000</data>
    </edge>
    <edge source="ROU" target="TUR">
      <data key="d0">509000</data>
    </edge>
    <edge source="ROU" target="UKR">
      <data key="d0">173000</data>
    </edge>
    <edge source="ROU" target="EGY">
      <data key="d0">5413000</data>
    </edge>
    <edge source="ROU" target="GBR">
      <data key="d0">2605000</data>
    </edge>
    <edge source="ROU" target="USA">
      <data key="d0">542000</data>
    </edge>
    <edge source="ROU" target="SRB">
      <data key="d0">211000</data>
    </edge>
    <edge source="RUS" target="DZA">
      <data key="d0">93300</data>
    </edge>
    <edge source="RUS" target="AZE">
      <data key="d0">3400038</data>
    </edge>
    <edge source="RUS" target="ARG">
      <data key="d0">38565</data>
    </edge>
    <edge source="RUS" target="AUS">
      <data key="d0">49886</data>
    </edge>
    <edge source="RUS" target="AUT">
      <data key="d0">1024734</data>
    </edge>
    <edge source="RUS" target="ARM">
      <data key="d0">35091</data>
    </edge>
    <edge source="RUS" target="BEL">
      <data key="d0">424861</data>
    </edge>
    <edge source="RUS" target="BGR">
      <data key="d0">115364</data>
    </edge>
    <edge source="RUS" target="CAN">
      <data key="d0">2308603</data>
    </edge>
    <edge source="RUS" target="CHN">
      <data key="d0">548449</data>
    </edge>
    <edge source="RUS" target="HRV">
      <data key="d0">79451</data>
    </edge>
    <edge source="RUS" target="CZE">
      <data key="d0">1003370</data>
    </edge>
    <edge source="RUS" target="DNK">
      <data key="d0">9247603</data>
    </edge>
    <edge source="RUS" target="EST">
      <data key="d0">14530243</data>
    </edge>
    <edge source="RUS" target="FIN">
      <data key="d0">10031509</data>
    </edge>
    <edge source="RUS" target="FRA">
      <data key="d0">4619897</data>
    </edge>
    <edge source="RUS" target="GEO">
      <data key="d0">37701</data>
    </edge>
    <edge source="RUS" target="DEU">
      <data key="d0">19377246</data>
    </edge>
    <edge source="RUS" target="GRC">
      <data key="d0">932907</data>
    </edge>
    <edge source="RUS" target="HUN">
      <data key="d0">1172362</data>
    </edge>
    <edge source="RUS" target="IRL">
      <data key="d0">21947929</data>
    </edge>
    <edge source="RUS" target="ISR">
      <data key="d0">74439</data>
    </edge>
    <edge source="RUS" target="ITA">
      <data key="d0">14532376</data>
    </edge>
    <edge source="RUS" target="JPN">
      <data key="d0">13772583</data>
    </edge>
    <edge source="RUS" target="KAZ">
      <data key="d0">13592438</data>
    </edge>
    <edge source="RUS" target="JOR">
      <data key="d0">65947</data>
    </edge>
    <edge source="RUS" target="KOR">
      <data key="d0">858505</data>
    </edge>
    <edge source="RUS" target="KGZ">
      <data key="d0">1572284</data>
    </edge>
    <edge source="RUS" target="LBN">
      <data key="d0">608258</data>
    </edge>
    <edge source="RUS" target="LVA">
      <data key="d0">1649881</data>
    </edge>
    <edge source="RUS" target="LTU">
      <data key="d0">594468</data>
    </edge>
    <edge source="RUS" target="MDA">
      <data key="d0">165571</data>
    </edge>
    <edge source="RUS" target="MAR">
      <data key="d0">944423</data>
    </edge>
    <edge source="RUS" target="NLD">
      <data key="d0">4824764</data>
    </edge>
    <edge source="RUS" target="NOR">
      <data key="d0">1214516</data>
    </edge>
    <edge source="RUS" target="POL">
      <data key="d0">4668596</data>
    </edge>
    <edge source="RUS" target="PRT">
      <data key="d0">1023689</data>
    </edge>
    <edge source="RUS" target="ROU">
      <data key="d0">255048</data>
    </edge>
    <edge source="RUS" target="SAU">
      <data key="d0">644471</data>
    </edge>
    <edge source="RUS" target="IND">
      <data key="d0">94019</data>
    </edge>
    <edge source="RUS" target="SVK">
      <data key="d0">1185489</data>
    </edge>
    <edge source="RUS" target="SVN">
      <data key="d0">566143</data>
    </edge>
    <edge source="RUS" target="ZAF">
      <data key="d0">86456</data>
    </edge>
    <edge source="RUS" target="ESP">
      <data key="d0">2018386</data>
    </edge>
    <edge source="RUS" target="SWE">
      <data key="d0">8099681</data>
    </edge>
    <edge source="RUS" target="CHE">
      <data key="d0">18824488</data>
    </edge>
    <edge source="RUS" target="ARE">
      <data key="d0">21164</data>
    </edge>
    <edge source="RUS" target="TUR">
      <data key="d0">8856216</data>
    </edge>
    <edge source="RUS" target="UKR">
      <data key="d0">3213540</data>
    </edge>
    <edge source="RUS" target="EGY">
      <data key="d0">16800270</data>
    </edge>
    <edge source="RUS" target="GBR">
      <data key="d0">24871711</data>
    </edge>
    <edge source="RUS" target="USA">
      <data key="d0">61974111</data>
    </edge>
    <edge source="RUS" target="SRB">
      <data key="d0">22070</data>
    </edge>
    <edge source="IND" target="ARG">
      <data key="d0">65199</data>
    </edge>
    <edge source="IND" target="AUS">
      <data key="d0">148882</data>
    </edge>
    <edge source="IND" target="AUT">
      <data key="d0">12446</data>
    </edge>
    <edge source="IND" target="BEL">
      <data key="d0">256962</data>
    </edge>
    <edge source="IND" target="BRA">
      <data key="d0">38433</data>
    </edge>
    <edge source="IND" target="CAN">
      <data key="d0">375751</data>
    </edge>
    <edge source="IND" target="LKA">
      <data key="d0">971237</data>
    </edge>
    <edge source="IND" target="CHL">
      <data key="d0">54905</data>
    </edge>
    <edge source="IND" target="CHN">
      <data key="d0">39847</data>
    </edge>
    <edge source="IND" target="COL">
      <data key="d0">17949</data>
    </edge>
    <edge source="IND" target="DNK">
      <data key="d0">56829</data>
    </edge>
    <edge source="IND" target="FIN">
      <data key="d0">19201</data>
    </edge>
    <edge source="IND" target="FRA">
      <data key="d0">785247</data>
    </edge>
    <edge source="IND" target="DEU">
      <data key="d0">643789</data>
    </edge>
    <edge source="IND" target="GRC">
      <data key="d0">55817</data>
    </edge>
    <edge source="IND" target="HKG">
      <data key="d0">673649</data>
    </edge>
    <edge source="IND" target="IDN">
      <data key="d0">56842</data>
    </edge>
    <edge source="IND" target="ISR">
      <data key="d0">175217</data>
    </edge>
    <edge source="IND" target="ITA">
      <data key="d0">490879</data>
    </edge>
    <edge source="IND" target="JPN">
      <data key="d0">433701</data>
    </edge>
    <edge source="IND" target="KAZ">
      <data key="d0">13033</data>
    </edge>
    <edge source="IND" target="JOR">
      <data key="d0">28253</data>
    </edge>
    <edge source="IND" target="KOR">
      <data key="d0">87847</data>
    </edge>
    <edge source="IND" target="MWI">
      <data key="d0">19316</data>
    </edge>
    <edge source="IND" target="MYS">
      <data key="d0">49086</data>
    </edge>
    <edge source="IND" target="MUS">
      <data key="d0">329050</data>
    </edge>
    <edge source="IND" target="MEX">
      <data key="d0">139380</data>
    </edge>
    <edge source="IND" target="MOZ">
      <data key="d0">15571</data>
    </edge>
    <edge source="IND" target="OMN">
      <data key="d0">253893</data>
    </edge>
    <edge source="IND" target="NLD">
      <data key="d0">311750</data>
    </edge>
    <edge source="IND" target="NZL">
      <data key="d0">41111</data>
    </edge>
    <edge source="IND" target="PHL">
      <data key="d0">188089</data>
    </edge>
    <edge source="IND" target="POL">
      <data key="d0">10262</data>
    </edge>
    <edge source="IND" target="PRT">
      <data key="d0">47275</data>
    </edge>
    <edge source="IND" target="RUS">
      <data key="d0">678954</data>
    </edge>
    <edge source="IND" target="SAU">
      <data key="d0">654754</data>
    </edge>
    <edge source="IND" target="SGP">
      <data key="d0">2459217</data>
    </edge>
    <edge source="IND" target="VNM">
      <data key="d0">139747</data>
    </edge>
    <edge source="IND" target="ZAF">
      <data key="d0">191540</data>
    </edge>
    <edge source="IND" target="ESP">
      <data key="d0">746164</data>
    </edge>
    <edge source="IND" target="SWE">
      <data key="d0">466468</data>
    </edge>
    <edge source="IND" target="CHE">
      <data key="d0">79821</data>
    </edge>
    <edge source="IND" target="THA">
      <data key="d0">146556</data>
    </edge>
    <edge source="IND" target="ARE">
      <data key="d0">4886197</data>
    </edge>
    <edge source="IND" target="TUR">
      <data key="d0">118458</data>
    </edge>
    <edge source="IND" target="UGA">
      <data key="d0">15897</data>
    </edge>
    <edge source="IND" target="EGY">
      <data key="d0">34856</data>
    </edge>
    <edge source="IND" target="GBR">
      <data key="d0">1304642</data>
    </edge>
    <edge source="IND" target="TZA">
      <data key="d0">63046</data>
    </edge>
    <edge source="IND" target="USA">
      <data key="d0">5363107</data>
    </edge>
    <edge source="SGP" target="DZA">
      <data key="d0">52234</data>
    </edge>
    <edge source="SGP" target="AUS">
      <data key="d0">4690152</data>
    </edge>
    <edge source="SGP" target="BEL">
      <data key="d0">5201017</data>
    </edge>
    <edge source="SGP" target="KHM">
      <data key="d0">17751</data>
    </edge>
    <edge source="SGP" target="CAN">
      <data key="d0">153753</data>
    </edge>
    <edge source="SGP" target="LKA">
      <data key="d0">3913430</data>
    </edge>
    <edge source="SGP" target="CHN">
      <data key="d0">13929753</data>
    </edge>
    <edge source="SGP" target="HRV">
      <data key="d0">47557</data>
    </edge>
    <edge source="SGP" target="DNK">
      <data key="d0">58259</data>
    </edge>
    <edge source="SGP" target="ETH">
      <data key="d0">243190</data>
    </edge>
    <edge source="SGP" target="FIN">
      <data key="d0">179335</data>
    </edge>
    <edge source="SGP" target="FRA">
      <data key="d0">4047284</data>
    </edge>
    <edge source="SGP" target="DEU">
      <data key="d0">3187388</data>
    </edge>
    <edge source="SGP" target="GRC">
      <data key="d0">309353</data>
    </edge>
    <edge source="SGP" target="HKG">
      <data key="d0">2885496</data>
    </edge>
    <edge source="SGP" target="IRL">
      <data key="d0">210048</data>
    </edge>
    <edge source="SGP" target="ISR">
      <data key="d0">343036</data>
    </edge>
    <edge source="SGP" target="ITA">
      <data key="d0">1456276</data>
    </edge>
    <edge source="SGP" target="JPN">
      <data key="d0">6032998</data>
    </edge>
    <edge source="SGP" target="JOR">
      <data key="d0">17318</data>
    </edge>
    <edge source="SGP" target="KOR">
      <data key="d0">1073337</data>
    </edge>
    <edge source="SGP" target="LTU">
      <data key="d0">18179</data>
    </edge>
    <edge source="SGP" target="MDG">
      <data key="d0">121369</data>
    </edge>
    <edge source="SGP" target="MYS">
      <data key="d0">10353482</data>
    </edge>
    <edge source="SGP" target="MUS">
      <data key="d0">2805599</data>
    </edge>
    <edge source="SGP" target="MEX">
      <data key="d0">43481</data>
    </edge>
    <edge source="SGP" target="OMN">
      <data key="d0">100968</data>
    </edge>
    <edge source="SGP" target="NLD">
      <data key="d0">10559311</data>
    </edge>
    <edge source="SGP" target="NZL">
      <data key="d0">850971</data>
    </edge>
    <edge source="SGP" target="NOR">
      <data key="d0">75307</data>
    </edge>
    <edge source="SGP" target="PAK">
      <data key="d0">73817</data>
    </edge>
    <edge source="SGP" target="PAN">
      <data key="d0">79222</data>
    </edge>
    <edge source="SGP" target="PHL">
      <data key="d0">1326770</data>
    </edge>
    <edge source="SGP" target="RUS">
      <data key="d0">17357</data>
    </edge>
    <edge source="SGP" target="SAU">
      <data key="d0">714979</data>
    </edge>
    <edge source="SGP" target="IND">
      <data key="d0">1386787</data>
    </edge>
    <edge source="SGP" target="VNM">
      <data key="d0">753463</data>
    </edge>
    <edge source="SGP" target="SVN">
      <data key="d0">104455</data>
    </edge>
    <edge source="SGP" target="ZAF">
      <data key="d0">1034351</data>
    </edge>
    <edge source="SGP" target="ESP">
      <data key="d0">541666</data>
    </edge>
    <edge source="SGP" target="SWE">
      <data key="d0">129371</data>
    </edge>
    <edge source="SGP" target="THA">
      <data key="d0">1361516</data>
    </edge>
    <edge source="SGP" target="ARE">
      <data key="d0">3386050</data>
    </edge>
    <edge source="SGP" target="TUR">
      <data key="d0">71311</data>
    </edge>
    <edge source="SGP" target="UGA">
      <data key="d0">14735</data>
    </edge>
    <edge source="SGP" target="UKR">
      <data key="d0">88611</data>
    </edge>
    <edge source="SGP" target="EGY">
      <data key="d0">36537</data>
    </edge>
    <edge source="SGP" target="GBR">
      <data key="d0">1510154</data>
    </edge>
    <edge source="SGP" target="TZA">
      <data key="d0">129199</data>
    </edge>
    <edge source="SGP" target="USA">
      <data key="d0">12731078</data>
    </edge>
    <edge source="SGP" target="URY">
      <data key="d0">14731</data>
    </edge>
    <edge source="VNM" target="AZE">
      <data key="d0">53000</data>
    </edge>
    <edge source="VNM" target="ARG">
      <data key="d0">66000</data>
    </edge>
    <edge source="VNM" target="AUS">
      <data key="d0">1673000</data>
    </edge>
    <edge source="VNM" target="AUT">
      <data key="d0">86000</data>
    </edge>
    <edge source="VNM" target="BEL">
      <data key="d0">561000</data>
    </edge>
    <edge source="VNM" target="BGR">
      <data key="d0">41000</data>
    </edge>
    <edge source="VNM" target="BDI">
      <data key="d0">15000</data>
    </edge>
    <edge source="VNM" target="KHM">
      <data key="d0">155000</data>
    </edge>
    <edge source="VNM" target="CAN">
      <data key="d0">395000</data>
    </edge>
    <edge source="VNM" target="CHL">
      <data key="d0">123000</data>
    </edge>
    <edge source="VNM" target="CHN">
      <data key="d0">4237000</data>
    </edge>
    <edge source="VNM" target="HRV">
      <data key="d0">15000</data>
    </edge>
    <edge source="VNM" target="DNK">
      <data key="d0">2335000</data>
    </edge>
    <edge source="VNM" target="ECU">
      <data key="d0">71000</data>
    </edge>
    <edge source="VNM" target="FIN">
      <data key="d0">1468000</data>
    </edge>
    <edge source="VNM" target="FRA">
      <data key="d0">4457000</data>
    </edge>
    <edge source="VNM" target="DEU">
      <data key="d0">4300000</data>
    </edge>
    <edge source="VNM" target="GRC">
      <data key="d0">175000</data>
    </edge>
    <edge source="VNM" target="HKG">
      <data key="d0">1202000</data>
    </edge>
    <edge source="VNM" target="IRL">
      <data key="d0">111000</data>
    </edge>
    <edge source="VNM" target="ISR">
      <data key="d0">110000</data>
    </edge>
    <edge source="VNM" target="ITA">
      <data key="d0">1322000</data>
    </edge>
    <edge source="VNM" target="JPN">
      <data key="d0">21581000</data>
    </edge>
    <edge source="VNM" target="KOR">
      <data key="d0">6426000</data>
    </edge>
    <edge source="VNM" target="MYS">
      <data key="d0">495000</data>
    </edge>
    <edge source="VNM" target="OMN">
      <data key="d0">45000</data>
    </edge>
    <edge source="VNM" target="NLD">
      <data key="d0">1603000</data>
    </edge>
    <edge source="VNM" target="NZL">
      <data key="d0">105000</data>
    </edge>
    <edge source="VNM" target="NOR">
      <data key="d0">861000</data>
    </edge>
    <edge source="VNM" target="PHL">
      <data key="d0">569000</data>
    </edge>
    <edge source="VNM" target="SAU">
      <data key="d0">424000</data>
    </edge>
    <edge source="VNM" target="IND">
      <data key="d0">108000</data>
    </edge>
    <edge source="VNM" target="SGP">
      <data key="d0">2299000</data>
    </edge>
    <edge source="VNM" target="SVN">
      <data key="d0">76000</data>
    </edge>
    <edge source="VNM" target="ZAF">
      <data key="d0">214000</data>
    </edge>
    <edge source="VNM" target="ESP">
      <data key="d0">1230000</data>
    </edge>
    <edge source="VNM" target="SWE">
      <data key="d0">928000</data>
    </edge>
    <edge source="VNM" target="THA">
      <data key="d0">311000</data>
    </edge>
    <edge source="VNM" target="ARE">
      <data key="d0">142000</data>
    </edge>
    <edge source="VNM" target="TUR">
      <data key="d0">64000</data>
    </edge>
    <edge source="VNM" target="GBR">
      <data key="d0">7989000</data>
    </edge>
    <edge source="VNM" target="USA">
      <data key="d0">8534000</data>
    </edge>
    <edge source="ZAF" target="ARG">
      <data key="d0">26181</data>
    </edge>
    <edge source="ZAF" target="AUS">
      <data key="d0">4639122</data>
    </edge>
    <edge source="ZAF" target="BEL">
      <data key="d0">807527</data>
    </edge>
    <edge source="ZAF" target="BRA">
      <data key="d0">1455526</data>
    </edge>
    <edge source="ZAF" target="CAN">
      <data key="d0">85836</data>
    </edge>
    <edge source="ZAF" target="LKA">
      <data key="d0">74755</data>
    </edge>
    <edge source="ZAF" target="CHN">
      <data key="d0">164557</data>
    </edge>
    <edge source="ZAF" target="CZE">
      <data key="d0">26880</data>
    </edge>
    <edge source="ZAF" target="BEN">
      <data key="d0">32643</data>
    </edge>
    <edge source="ZAF" target="DNK">
      <data key="d0">44009</data>
    </edge>
    <edge source="ZAF" target="FRA">
      <data key="d0">2658056</data>
    </edge>
    <edge source="ZAF" target="GMB">
      <data key="d0">10892</data>
    </edge>
    <edge source="ZAF" target="DEU">
      <data key="d0">21352100</data>
    </edge>
    <edge source="ZAF" target="GHA">
      <data key="d0">126370</data>
    </edge>
    <edge source="ZAF" target="GRC">
      <data key="d0">12301</data>
    </edge>
    <edge source="ZAF" target="HKG">
      <data key="d0">634369</data>
    </edge>
    <edge source="ZAF" target="HUN">
      <data key="d0">31275</data>
    </edge>
    <edge source="ZAF" target="IRL">
      <data key="d0">5643460</data>
    </edge>
    <edge source="ZAF" target="ISR">
      <data key="d0">830347</data>
    </edge>
    <edge source="ZAF" target="ITA">
      <data key="d0">454853</data>
    </edge>
    <edge source="ZAF" target="JPN">
      <data key="d0">120168</data>
    </edge>
    <edge source="ZAF" target="KOR">
      <data key="d0">196273</data>
    </edge>
    <edge source="ZAF" target="MDG">
      <data key="d0">169206</data>
    </edge>
    <edge source="ZAF" target="MWI">
      <data key="d0">650322</data>
    </edge>
    <edge source="ZAF" target="MYS">
      <data key="d0">557790</data>
    </edge>
    <edge source="ZAF" target="MUS">
      <data key="d0">1840093</data>
    </edge>
    <edge source="ZAF" target="MEX">
      <data key="d0">55601</data>
    </edge>
    <edge source="ZAF" target="MOZ">
      <data key="d0">3790987</data>
    </edge>
    <edge source="ZAF" target="NLD">
      <data key="d0">775295</data>
    </edge>
    <edge source="ZAF" target="NZL">
      <data key="d0">152503</data>
    </edge>
    <edge source="ZAF" target="NIC">
      <data key="d0">181452</data>
    </edge>
    <edge source="ZAF" target="PAK">
      <data key="d0">38393</data>
    </edge>
    <edge source="ZAF" target="PAN">
      <data key="d0">34728</data>
    </edge>
    <edge source="ZAF" target="POL">
      <data key="d0">51578</data>
    </edge>
    <edge source="ZAF" target="PRT">
      <data key="d0">2864480</data>
    </edge>
    <edge source="ZAF" target="RUS">
      <data key="d0">13368</data>
    </edge>
    <edge source="ZAF" target="SAU">
      <data key="d0">914686</data>
    </edge>
    <edge source="ZAF" target="IND">
      <data key="d0">18804</data>
    </edge>
    <edge source="ZAF" target="SGP">
      <data key="d0">768898</data>
    </edge>
    <edge source="ZAF" target="SVN">
      <data key="d0">50949</data>
    </edge>
    <edge source="ZAF" target="ZWE">
      <data key="d0">3352901</data>
    </edge>
    <edge source="ZAF" target="ESP">
      <data key="d0">4420378</data>
    </edge>
    <edge source="ZAF" target="SWE">
      <data key="d0">106682</data>
    </edge>
    <edge source="ZAF" target="CHE">
      <data key="d0">28176</data>
    </edge>
    <edge source="ZAF" target="THA">
      <data key="d0">69900</data>
    </edge>
    <edge source="ZAF" target="ARE">
      <data key="d0">941190</data>
    </edge>
    <edge source="ZAF" target="TUR">
      <data key="d0">419864</data>
    </edge>
    <edge source="ZAF" target="UGA">
      <data key="d0">159509</data>
    </edge>
    <edge source="ZAF" target="GBR">
      <data key="d0">40247377</data>
    </edge>
    <edge source="ZAF" target="TZA">
      <data key="d0">136934</data>
    </edge>
    <edge source="ZAF" target="USA">
      <data key="d0">8494571</data>
    </edge>
    <edge source="ZAF" target="URY">
      <data key="d0">18694</data>
    </edge>
    <edge source="SWE" target="ARG">
      <data key="d0">397982</data>
    </edge>
    <edge source="SWE" target="AUS">
      <data key="d0">1913958</data>
    </edge>
    <edge source="SWE" target="AUT">
      <data key="d0">11858814</data>
    </edge>
    <edge source="SWE" target="BEL">
      <data key="d0">5488157</data>
    </edge>
    <edge source="SWE" target="BRA">
      <data key="d0">2349370</data>
    </edge>
    <edge source="SWE" target="BGR">
      <data key="d0">86646</data>
    </edge>
    <edge source="SWE" target="BLR">
      <data key="d0">29900</data>
    </edge>
    <edge source="SWE" target="CAN">
      <data key="d0">1342030</data>
    </edge>
    <edge source="SWE" target="LKA">
      <data key="d0">67985</data>
    </edge>
    <edge source="SWE" target="CHL">
      <data key="d0">911746</data>
    </edge>
    <edge source="SWE" target="CHN">
      <data key="d0">2025703</data>
    </edge>
    <edge source="SWE" target="COL">
      <data key="d0">24444</data>
    </edge>
    <edge source="SWE" target="CRI">
      <data key="d0">40704</data>
    </edge>
    <edge source="SWE" target="HRV">
      <data key="d0">573675</data>
    </edge>
    <edge source="SWE" target="CZE">
      <data key="d0">10043069</data>
    </edge>
    <edge source="SWE" target="DNK">
      <data key="d0">70485035</data>
    </edge>
    <edge source="SWE" target="EST">
      <data key="d0">3497483</data>
    </edge>
    <edge source="SWE" target="FIN">
      <data key="d0">32285098</data>
    </edge>
    <edge source="SWE" target="FRA">
      <data key="d0">28305170</data>
    </edge>
    <edge source="SWE" target="DEU">
      <data key="d0">107868710</data>
    </edge>
    <edge source="SWE" target="GHA">
      <data key="d0">20188</data>
    </edge>
    <edge source="SWE" target="GRC">
      <data key="d0">1560827</data>
    </edge>
    <edge source="SWE" target="HND">
      <data key="d0">46160</data>
    </edge>
    <edge source="SWE" target="HKG">
      <data key="d0">1630558</data>
    </edge>
    <edge source="SWE" target="HUN">
      <data key="d0">1997876</data>
    </edge>
    <edge source="SWE" target="IDN">
      <data key="d0">244551</data>
    </edge>
    <edge source="SWE" target="IRL">
      <data key="d0">3996407</data>
    </edge>
    <edge source="SWE" target="ISR">
      <data key="d0">1300125</data>
    </edge>
    <edge source="SWE" target="ITA">
      <data key="d0">8517163</data>
    </edge>
    <edge source="SWE" target="JPN">
      <data key="d0">33716283</data>
    </edge>
    <edge source="SWE" target="KAZ">
      <data key="d0">251208</data>
    </edge>
    <edge source="SWE" target="JOR">
      <data key="d0">34375</data>
    </edge>
    <edge source="SWE" target="KOR">
      <data key="d0">2682422</data>
    </edge>
    <edge source="SWE" target="LBN">
      <data key="d0">120038</data>
    </edge>
    <edge source="SWE" target="LVA">
      <data key="d0">1323696</data>
    </edge>
    <edge source="SWE" target="LTU">
      <data key="d0">1817163</data>
    </edge>
    <edge source="SWE" target="MYS">
      <data key="d0">594627</data>
    </edge>
    <edge source="SWE" target="MEX">
      <data key="d0">44087</data>
    </edge>
    <edge source="SWE" target="OMN">
      <data key="d0">51071</data>
    </edge>
    <edge source="SWE" target="NLD">
      <data key="d0">19758325</data>
    </edge>
    <edge source="SWE" target="NZL">
      <data key="d0">787998</data>
    </edge>
    <edge source="SWE" target="NIC">
      <data key="d0">18551</data>
    </edge>
    <edge source="SWE" target="NOR">
      <data key="d0">128835494</data>
    </edge>
    <edge source="SWE" target="PAK">
      <data key="d0">56855</data>
    </edge>
    <edge source="SWE" target="PAN">
      <data key="d0">305334</data>
    </edge>
    <edge source="SWE" target="PER">
      <data key="d0">333379</data>
    </edge>
    <edge source="SWE" target="PHL">
      <data key="d0">284164</data>
    </edge>
    <edge source="SWE" target="POL">
      <data key="d0">19614388</data>
    </edge>
    <edge source="SWE" target="PRT">
      <data key="d0">6789810</data>
    </edge>
    <edge source="SWE" target="ROU">
      <data key="d0">429847</data>
    </edge>
    <edge source="SWE" target="RUS">
      <data key="d0">13703586</data>
    </edge>
    <edge source="SWE" target="SAU">
      <data key="d0">1420928</data>
    </edge>
    <edge source="SWE" target="IND">
      <data key="d0">874425</data>
    </edge>
    <edge source="SWE" target="SGP">
      <data key="d0">2233151</data>
    </edge>
    <edge source="SWE" target="SVK">
      <data key="d0">1821201</data>
    </edge>
    <edge source="SWE" target="SVN">
      <data key="d0">364044</data>
    </edge>
    <edge source="SWE" target="ZAF">
      <data key="d0">1425620</data>
    </edge>
    <edge source="SWE" target="ZWE">
      <data key="d0">15059</data>
    </edge>
    <edge source="SWE" target="ESP">
      <data key="d0">30289841</data>
    </edge>
    <edge source="SWE" target="CHE">
      <data key="d0">16085258</data>
    </edge>
    <edge source="SWE" target="THA">
      <data key="d0">89047</data>
    </edge>
    <edge source="SWE" target="ARE">
      <data key="d0">686402</data>
    </edge>
    <edge source="SWE" target="TUN">
      <data key="d0">349639</data>
    </edge>
    <edge source="SWE" target="TUR">
      <data key="d0">2174769</data>
    </edge>
    <edge source="SWE" target="UGA">
      <data key="d0">151467</data>
    </edge>
    <edge source="SWE" target="UKR">
      <data key="d0">531552</data>
    </edge>
    <edge source="SWE" target="EGY">
      <data key="d0">686511</data>
    </edge>
    <edge source="SWE" target="GBR">
      <data key="d0">55564695</data>
    </edge>
    <edge source="SWE" target="USA">
      <data key="d0">49990438</data>
    </edge>
    <edge source="SWE" target="SRB">
      <data key="d0">283182</data>
    </edge>
    <edge source="CHE" target="ARG">
      <data key="d0">448829</data>
    </edge>
    <edge source="CHE" target="AUS">
      <data key="d0">1420944</data>
    </edge>
    <edge source="CHE" target="AUT">
      <data key="d0">28218266</data>
    </edge>
    <edge source="CHE" target="BEL">
      <data key="d0">3729618</data>
    </edge>
    <edge source="CHE" target="BOL">
      <data key="d0">10395</data>
    </edge>
    <edge source="CHE" target="BRA">
      <data key="d0">98457</data>
    </edge>
    <edge source="CHE" target="BGR">
      <data key="d0">82429</data>
    </edge>
    <edge source="CHE" target="CAN">
      <data key="d0">1303833</data>
    </edge>
    <edge source="CHE" target="CHL">
      <data key="d0">20633</data>
    </edge>
    <edge source="CHE" target="CHN">
      <data key="d0">3138953</data>
    </edge>
    <edge source="CHE" target="COL">
      <data key="d0">44424</data>
    </edge>
    <edge source="CHE" target="HRV">
      <data key="d0">284208</data>
    </edge>
    <edge source="CHE" target="CZE">
      <data key="d0">443751</data>
    </edge>
    <edge source="CHE" target="DNK">
      <data key="d0">3341021</data>
    </edge>
    <edge source="CHE" target="EST">
      <data key="d0">53196</data>
    </edge>
    <edge source="CHE" target="FIN">
      <data key="d0">489108</data>
    </edge>
    <edge source="CHE" target="FRA">
      <data key="d0">42910852</data>
    </edge>
    <edge source="CHE" target="DEU">
      <data key="d0">148071577</data>
    </edge>
    <edge source="CHE" target="GRC">
      <data key="d0">1180474</data>
    </edge>
    <edge source="CHE" target="HKG">
      <data key="d0">1133409</data>
    </edge>
    <edge source="CHE" target="HUN">
      <data key="d0">9988239</data>
    </edge>
    <edge source="CHE" target="IRL">
      <data key="d0">1055879</data>
    </edge>
    <edge source="CHE" target="ISR">
      <data key="d0">480369</data>
    </edge>
    <edge source="CHE" target="ITA">
      <data key="d0">36111715</data>
    </edge>
    <edge source="CHE" target="CIV">
      <data key="d0">118708</data>
    </edge>
    <edge source="CHE" target="JPN">
      <data key="d0">1092467</data>
    </edge>
    <edge source="CHE" target="JOR">
      <data key="d0">24518</data>
    </edge>
    <edge source="CHE" target="KOR">
      <data key="d0">409131</data>
    </edge>
    <edge source="CHE" target="LBN">
      <data key="d0">99141</data>
    </edge>
    <edge source="CHE" target="LVA">
      <data key="d0">18782</data>
    </edge>
    <edge source="CHE" target="LTU">
      <data key="d0">43939</data>
    </edge>
    <edge source="CHE" target="MYS">
      <data key="d0">84741</data>
    </edge>
    <edge source="CHE" target="MEX">
      <data key="d0">152713</data>
    </edge>
    <edge source="CHE" target="MAR">
      <data key="d0">30336</data>
    </edge>
    <edge source="CHE" target="OMN">
      <data key="d0">356196</data>
    </edge>
    <edge source="CHE" target="NLD">
      <data key="d0">6549489</data>
    </edge>
    <edge source="CHE" target="NZL">
      <data key="d0">54732</data>
    </edge>
    <edge source="CHE" target="NER">
      <data key="d0">11718</data>
    </edge>
    <edge source="CHE" target="NOR">
      <data key="d0">399263</data>
    </edge>
    <edge source="CHE" target="PAN">
      <data key="d0">26436</data>
    </edge>
    <edge source="CHE" target="PHL">
      <data key="d0">169567</data>
    </edge>
    <edge source="CHE" target="POL">
      <data key="d0">380127</data>
    </edge>
    <edge source="CHE" target="PRT">
      <data key="d0">535218</data>
    </edge>
    <edge source="CHE" target="ROU">
      <data key="d0">109830</data>
    </edge>
    <edge source="CHE" target="RUS">
      <data key="d0">581017</data>
    </edge>
    <edge source="CHE" target="SAU">
      <data key="d0">313793</data>
    </edge>
    <edge source="CHE" target="IND">
      <data key="d0">41426</data>
    </edge>
    <edge source="CHE" target="SGP">
      <data key="d0">451731</data>
    </edge>
    <edge source="CHE" target="SVK">
      <data key="d0">202632</data>
    </edge>
    <edge source="CHE" target="SVN">
      <data key="d0">74646</data>
    </edge>
    <edge source="CHE" target="ZAF">
      <data key="d0">227391</data>
    </edge>
    <edge source="CHE" target="ESP">
      <data key="d0">8512098</data>
    </edge>
    <edge source="CHE" target="SWE">
      <data key="d0">872835</data>
    </edge>
    <edge source="CHE" target="THA">
      <data key="d0">191267</data>
    </edge>
    <edge source="CHE" target="ARE">
      <data key="d0">449136</data>
    </edge>
    <edge source="CHE" target="TUN">
      <data key="d0">612004</data>
    </edge>
    <edge source="CHE" target="TUR">
      <data key="d0">1228053</data>
    </edge>
    <edge source="CHE" target="UKR">
      <data key="d0">68084</data>
    </edge>
    <edge source="CHE" target="MKD">
      <data key="d0">90911</data>
    </edge>
    <edge source="CHE" target="EGY">
      <data key="d0">99168</data>
    </edge>
    <edge source="CHE" target="GBR">
      <data key="d0">25687566</data>
    </edge>
    <edge source="CHE" target="USA">
      <data key="d0">5925027</data>
    </edge>
    <edge source="CHE" target="URY">
      <data key="d0">44014</data>
    </edge>
    <edge source="CHE" target="SRB">
      <data key="d0">207036</data>
    </edge>
    <edge source="THA" target="ARG">
      <data key="d0">629243</data>
    </edge>
    <edge source="THA" target="AUS">
      <data key="d0">3070360</data>
    </edge>
    <edge source="THA" target="AUT">
      <data key="d0">1983995</data>
    </edge>
    <edge source="THA" target="BEL">
      <data key="d0">2308896</data>
    </edge>
    <edge source="THA" target="BRA">
      <data key="d0">393017</data>
    </edge>
    <edge source="THA" target="BGR">
      <data key="d0">41535</data>
    </edge>
    <edge source="THA" target="KHM">
      <data key="d0">380212</data>
    </edge>
    <edge source="THA" target="CAN">
      <data key="d0">8818064</data>
    </edge>
    <edge source="THA" target="CAF">
      <data key="d0">17477</data>
    </edge>
    <edge source="THA" target="LKA">
      <data key="d0">697044</data>
    </edge>
    <edge source="THA" target="CHL">
      <data key="d0">659198</data>
    </edge>
    <edge source="THA" target="CHN">
      <data key="d0">9839282</data>
    </edge>
    <edge source="THA" target="COL">
      <data key="d0">25970</data>
    </edge>
    <edge source="THA" target="CRI">
      <data key="d0">110680</data>
    </edge>
    <edge source="THA" target="HRV">
      <data key="d0">10223</data>
    </edge>
    <edge source="THA" target="CZE">
      <data key="d0">142942</data>
    </edge>
    <edge source="THA" target="DNK">
      <data key="d0">8966211</data>
    </edge>
    <edge source="THA" target="EST">
      <data key="d0">11460</data>
    </edge>
    <edge source="THA" target="FIN">
      <data key="d0">879560</data>
    </edge>
    <edge source="THA" target="FRA">
      <data key="d0">6909890</data>
    </edge>
    <edge source="THA" target="GEO">
      <data key="d0">35934</data>
    </edge>
    <edge source="THA" target="GMB">
      <data key="d0">48327</data>
    </edge>
    <edge source="THA" target="DEU">
      <data key="d0">20089100</data>
    </edge>
    <edge source="THA" target="GRC">
      <data key="d0">1731764</data>
    </edge>
    <edge source="THA" target="HKG">
      <data key="d0">24015771</data>
    </edge>
    <edge source="THA" target="HUN">
      <data key="d0">67036</data>
    </edge>
    <edge source="THA" target="IDN">
      <data key="d0">1088674</data>
    </edge>
    <edge source="THA" target="IRL">
      <data key="d0">2504580</data>
    </edge>
    <edge source="THA" target="ISR">
      <data key="d0">1077655</data>
    </edge>
    <edge source="THA" target="ITA">
      <data key="d0">4439748</data>
    </edge>
    <edge source="THA" target="JAM">
      <data key="d0">14821</data>
    </edge>
    <edge source="THA" target="JPN">
      <data key="d0">34817748</data>
    </edge>
    <edge source="THA" target="JOR">
      <data key="d0">35970</data>
    </edge>
    <edge source="THA" target="KOR">
      <data key="d0">29554204</data>
    </edge>
    <edge source="THA" target="LBN">
      <data key="d0">588145</data>
    </edge>
    <edge source="THA" target="MYS">
      <data key="d0">13595728</data>
    </edge>
    <edge source="THA" target="MUS">
      <data key="d0">65421</data>
    </edge>
    <edge source="THA" target="MEX">
      <data key="d0">235267</data>
    </edge>
    <edge source="THA" target="OMN">
      <data key="d0">57900</data>
    </edge>
    <edge source="THA" target="NLD">
      <data key="d0">4351255</data>
    </edge>
    <edge source="THA" target="NZL">
      <data key="d0">625931</data>
    </edge>
    <edge source="THA" target="NOR">
      <data key="d0">385416</data>
    </edge>
    <edge source="THA" target="PAK">
      <data key="d0">619372</data>
    </edge>
    <edge source="THA" target="PAN">
      <data key="d0">153229</data>
    </edge>
    <edge source="THA" target="PER">
      <data key="d0">54709</data>
    </edge>
    <edge source="THA" target="PHL">
      <data key="d0">3077663</data>
    </edge>
    <edge source="THA" target="POL">
      <data key="d0">356715</data>
    </edge>
    <edge source="THA" target="PRT">
      <data key="d0">380944</data>
    </edge>
    <edge source="THA" target="RUS">
      <data key="d0">1035116</data>
    </edge>
    <edge source="THA" target="SAU">
      <data key="d0">1912713</data>
    </edge>
    <edge source="THA" target="SEN">
      <data key="d0">11559</data>
    </edge>
    <edge source="THA" target="IND">
      <data key="d0">5890455</data>
    </edge>
    <edge source="THA" target="SGP">
      <data key="d0">2191970</data>
    </edge>
    <edge source="THA" target="VNM">
      <data key="d0">2738441</data>
    </edge>
    <edge source="THA" target="ZAF">
      <data key="d0">953924</data>
    </edge>
    <edge source="THA" target="ESP">
      <data key="d0">3911239</data>
    </edge>
    <edge source="THA" target="SWE">
      <data key="d0">2358901</data>
    </edge>
    <edge source="THA" target="CHE">
      <data key="d0">2703569</data>
    </edge>
    <edge source="THA" target="ARE">
      <data key="d0">2198851</data>
    </edge>
    <edge source="THA" target="TUN">
      <data key="d0">39229</data>
    </edge>
    <edge source="THA" target="TUR">
      <data key="d0">2763629</data>
    </edge>
    <edge source="THA" target="EGY">
      <data key="d0">54888</data>
    </edge>
    <edge source="THA" target="GBR">
      <data key="d0">22713392</data>
    </edge>
    <edge source="THA" target="USA">
      <data key="d0">150384548</data>
    </edge>
    <edge source="THA" target="URY">
      <data key="d0">69053</data>
    </edge>
    <edge source="TUR" target="ALB">
      <data key="d0">173924</data>
    </edge>
    <edge source="TUR" target="DZA">
      <data key="d0">504207</data>
    </edge>
    <edge source="TUR" target="AZE">
      <data key="d0">1841673</data>
    </edge>
    <edge source="TUR" target="AUS">
      <data key="d0">11095</data>
    </edge>
    <edge source="TUR" target="AUT">
      <data key="d0">58806</data>
    </edge>
    <edge source="TUR" target="BEL">
      <data key="d0">199534</data>
    </edge>
    <edge source="TUR" target="BGR">
      <data key="d0">1579811</data>
    </edge>
    <edge source="TUR" target="CHN">
      <data key="d0">23180</data>
    </edge>
    <edge source="TUR" target="HRV">
      <data key="d0">12920</data>
    </edge>
    <edge source="TUR" target="FRA">
      <data key="d0">455019</data>
    </edge>
    <edge source="TUR" target="GEO">
      <data key="d0">829045</data>
    </edge>
    <edge source="TUR" target="DEU">
      <data key="d0">4102743</data>
    </edge>
    <edge source="TUR" target="GRC">
      <data key="d0">633562</data>
    </edge>
    <edge source="TUR" target="HKG">
      <data key="d0">110103</data>
    </edge>
    <edge source="TUR" target="HUN">
      <data key="d0">1209107</data>
    </edge>
    <edge source="TUR" target="IRL">
      <data key="d0">72251</data>
    </edge>
    <edge source="TUR" target="ISR">
      <data key="d0">2216030</data>
    </edge>
    <edge source="TUR" target="ITA">
      <data key="d0">5130554</data>
    </edge>
    <edge source="TUR" target="JPN">
      <data key="d0">202238</data>
    </edge>
    <edge source="TUR" target="KAZ">
      <data key="d0">548566</data>
    </edge>
    <edge source="TUR" target="JOR">
      <data key="d0">3986173</data>
    </edge>
    <edge source="TUR" target="KGZ">
      <data key="d0">723246</data>
    </edge>
    <edge source="TUR" target="LBN">
      <data key="d0">496786</data>
    </edge>
    <edge source="TUR" target="MDA">
      <data key="d0">154119</data>
    </edge>
    <edge source="TUR" target="NLD">
      <data key="d0">181477</data>
    </edge>
    <edge source="TUR" target="NOR">
      <data key="d0">27125</data>
    </edge>
    <edge source="TUR" target="PRT">
      <data key="d0">200126</data>
    </edge>
    <edge source="TUR" target="ROU">
      <data key="d0">933873</data>
    </edge>
    <edge source="TUR" target="RUS">
      <data key="d0">2573608</data>
    </edge>
    <edge source="TUR" target="SAU">
      <data key="d0">164209</data>
    </edge>
    <edge source="TUR" target="ESP">
      <data key="d0">911000</data>
    </edge>
    <edge source="TUR" target="SWE">
      <data key="d0">132385</data>
    </edge>
    <edge source="TUR" target="CHE">
      <data key="d0">126634</data>
    </edge>
    <edge source="TUR" target="ARE">
      <data key="d0">71441</data>
    </edge>
    <edge source="TUR" target="TUN">
      <data key="d0">37719</data>
    </edge>
    <edge source="TUR" target="UKR">
      <data key="d0">152052</data>
    </edge>
    <edge source="TUR" target="MKD">
      <data key="d0">2829009</data>
    </edge>
    <edge source="TUR" target="EGY">
      <data key="d0">1068564</data>
    </edge>
    <edge source="TUR" target="GBR">
      <data key="d0">477964</data>
    </edge>
    <edge source="TUR" target="USA">
      <data key="d0">1525043</data>
    </edge>
    <edge source="TUR" target="SRB">
      <data key="d0">318469</data>
    </edge>
    <edge source="BWA" target="ZAF">
      <data key="d0">339802</data>
    </edge>
    <edge source="BGR" target="ALB">
      <data key="d0">439527</data>
    </edge>
    <edge source="BGR" target="DZA">
      <data key="d0">16014</data>
    </edge>
    <edge source="BGR" target="AZE">
      <data key="d0">367078</data>
    </edge>
    <edge source="BGR" target="AUT">
      <data key="d0">703058</data>
    </edge>
    <edge source="BGR" target="ARM">
      <data key="d0">127163</data>
    </edge>
    <edge source="BGR" target="BEL">
      <data key="d0">338129</data>
    </edge>
    <edge source="BGR" target="BLR">
      <data key="d0">11745</data>
    </edge>
    <edge source="BGR" target="CAN">
      <data key="d0">206255</data>
    </edge>
    <edge source="BGR" target="CHN">
      <data key="d0">17441</data>
    </edge>
    <edge source="BGR" target="CZE">
      <data key="d0">603239</data>
    </edge>
    <edge source="BGR" target="ETH">
      <data key="d0">112722</data>
    </edge>
    <edge source="BGR" target="FRA">
      <data key="d0">953918</data>
    </edge>
    <edge source="BGR" target="GEO">
      <data key="d0">281595</data>
    </edge>
    <edge source="BGR" target="DEU">
      <data key="d0">5666425</data>
    </edge>
    <edge source="BGR" target="GRC">
      <data key="d0">8483309</data>
    </edge>
    <edge source="BGR" target="HUN">
      <data key="d0">244373</data>
    </edge>
    <edge source="BGR" target="ISR">
      <data key="d0">1715479</data>
    </edge>
    <edge source="BGR" target="ITA">
      <data key="d0">7966366</data>
    </edge>
    <edge source="BGR" target="JPN">
      <data key="d0">193594</data>
    </edge>
    <edge source="BGR" target="JOR">
      <data key="d0">211688</data>
    </edge>
    <edge source="BGR" target="LBN">
      <data key="d0">1803449</data>
    </edge>
    <edge source="BGR" target="MDA">
      <data key="d0">491422</data>
    </edge>
    <edge source="BGR" target="NLD">
      <data key="d0">377846</data>
    </edge>
    <edge source="BGR" target="NOR">
      <data key="d0">12766</data>
    </edge>
    <edge source="BGR" target="POL">
      <data key="d0">222218</data>
    </edge>
    <edge source="BGR" target="ROU">
      <data key="d0">16058</data>
    </edge>
    <edge source="BGR" target="RUS">
      <data key="d0">440265</data>
    </edge>
    <edge source="BGR" target="SAU">
      <data key="d0">27782</data>
    </edge>
    <edge source="BGR" target="SVN">
      <data key="d0">28882</data>
    </edge>
    <edge source="BGR" target="ESP">
      <data key="d0">63965</data>
    </edge>
    <edge source="BGR" target="SWE">
      <data key="d0">807395</data>
    </edge>
    <edge source="BGR" target="CHE">
      <data key="d0">293382</data>
    </edge>
    <edge source="BGR" target="ARE">
      <data key="d0">82652</data>
    </edge>
    <edge source="BGR" target="TUR">
      <data key="d0">2975898</data>
    </edge>
    <edge source="BGR" target="UKR">
      <data key="d0">281850</data>
    </edge>
    <edge source="BGR" target="MKD">
      <data key="d0">2346516</data>
    </edge>
    <edge source="BGR" target="EGY">
      <data key="d0">105841</data>
    </edge>
    <edge source="BGR" target="GBR">
      <data key="d0">231689</data>
    </edge>
    <edge source="BGR" target="USA">
      <data key="d0">819659</data>
    </edge>
    <edge source="BGR" target="SRB">
      <data key="d0">2186345</data>
    </edge>
    <edge source="BLR" target="AZE">
      <data key="d0">932600</data>
    </edge>
    <edge source="BLR" target="AUT">
      <data key="d0">305600</data>
    </edge>
    <edge source="BLR" target="ARM">
      <data key="d0">13000</data>
    </edge>
    <edge source="BLR" target="BEL">
      <data key="d0">2153100</data>
    </edge>
    <edge source="BLR" target="BGR">
      <data key="d0">11600</data>
    </edge>
    <edge source="BLR" target="CAN">
      <data key="d0">37100</data>
    </edge>
    <edge source="BLR" target="HRV">
      <data key="d0">39700</data>
    </edge>
    <edge source="BLR" target="CZE">
      <data key="d0">1964300</data>
    </edge>
    <edge source="BLR" target="DNK">
      <data key="d0">978900</data>
    </edge>
    <edge source="BLR" target="EST">
      <data key="d0">975300</data>
    </edge>
    <edge source="BLR" target="FIN">
      <data key="d0">38900</data>
    </edge>
    <edge source="BLR" target="FRA">
      <data key="d0">1391500</data>
    </edge>
    <edge source="BLR" target="GEO">
      <data key="d0">23900</data>
    </edge>
    <edge source="BLR" target="DEU">
      <data key="d0">14792800</data>
    </edge>
    <edge source="BLR" target="HUN">
      <data key="d0">1263800</data>
    </edge>
    <edge source="BLR" target="ISR">
      <data key="d0">18800</data>
    </edge>
    <edge source="BLR" target="ITA">
      <data key="d0">3266600</data>
    </edge>
    <edge source="BLR" target="KAZ">
      <data key="d0">276600</data>
    </edge>
    <edge source="BLR" target="KGZ">
      <data key="d0">119900</data>
    </edge>
    <edge source="BLR" target="LVA">
      <data key="d0">1084300</data>
    </edge>
    <edge source="BLR" target="LTU">
      <data key="d0">2222400</data>
    </edge>
    <edge source="BLR" target="MYS">
      <data key="d0">18100</data>
    </edge>
    <edge source="BLR" target="MDA">
      <data key="d0">1104400</data>
    </edge>
    <edge source="BLR" target="MAR">
      <data key="d0">50200</data>
    </edge>
    <edge source="BLR" target="NLD">
      <data key="d0">2849500</data>
    </edge>
    <edge source="BLR" target="PHL">
      <data key="d0">10300</data>
    </edge>
    <edge source="BLR" target="POL">
      <data key="d0">10124200</data>
    </edge>
    <edge source="BLR" target="RUS">
      <data key="d0">31336100</data>
    </edge>
    <edge source="BLR" target="SVK">
      <data key="d0">24100</data>
    </edge>
    <edge source="BLR" target="SVN">
      <data key="d0">108500</data>
    </edge>
    <edge source="BLR" target="ESP">
      <data key="d0">70000</data>
    </edge>
    <edge source="BLR" target="SWE">
      <data key="d0">133600</data>
    </edge>
    <edge source="BLR" target="CHE">
      <data key="d0">30200</data>
    </edge>
    <edge source="BLR" target="TUR">
      <data key="d0">887400</data>
    </edge>
    <edge source="BLR" target="UKR">
      <data key="d0">1525800</data>
    </edge>
    <edge source="BLR" target="MKD">
      <data key="d0">37900</data>
    </edge>
    <edge source="BLR" target="EGY">
      <data key="d0">67600</data>
    </edge>
    <edge source="BLR" target="GBR">
      <data key="d0">2085100</data>
    </edge>
    <edge source="BLR" target="TZA">
      <data key="d0">119500</data>
    </edge>
    <edge source="BLR" target="USA">
      <data key="d0">80200</data>
    </edge>
    <edge source="SLV" target="AUT">
      <data key="d0">10063</data>
    </edge>
    <edge source="SLV" target="CAN">
      <data key="d0">12026</data>
    </edge>
    <edge source="SLV" target="CRI">
      <data key="d0">31337</data>
    </edge>
    <edge source="SLV" target="FRA">
      <data key="d0">41341</data>
    </edge>
    <edge source="SLV" target="DEU">
      <data key="d0">35193</data>
    </edge>
    <edge source="SLV" target="GTM">
      <data key="d0">69749</data>
    </edge>
    <edge source="SLV" target="HND">
      <data key="d0">67932</data>
    </edge>
    <edge source="SLV" target="ITA">
      <data key="d0">81878</data>
    </edge>
    <edge source="SLV" target="ESP">
      <data key="d0">11748</data>
    </edge>
    <edge source="SLV" target="USA">
      <data key="d0">268294</data>
    </edge>
    <edge source="EST" target="AZE">
      <data key="d0">19477</data>
    </edge>
    <edge source="EST" target="AUT">
      <data key="d0">86693</data>
    </edge>
    <edge source="EST" target="BEL">
      <data key="d0">1414596</data>
    </edge>
    <edge source="EST" target="CAN">
      <data key="d0">11309</data>
    </edge>
    <edge source="EST" target="HRV">
      <data key="d0">194323</data>
    </edge>
    <edge source="EST" target="CZE">
      <data key="d0">196847</data>
    </edge>
    <edge source="EST" target="DNK">
      <data key="d0">12828753</data>
    </edge>
    <edge source="EST" target="FIN">
      <data key="d0">24010891</data>
    </edge>
    <edge source="EST" target="FRA">
      <data key="d0">2712431</data>
    </edge>
    <edge source="EST" target="DEU">
      <data key="d0">16632556</data>
    </edge>
    <edge source="EST" target="HKG">
      <data key="d0">101025</data>
    </edge>
    <edge source="EST" target="HUN">
      <data key="d0">119405</data>
    </edge>
    <edge source="EST" target="IRL">
      <data key="d0">52970</data>
    </edge>
    <edge source="EST" target="ITA">
      <data key="d0">3064023</data>
    </edge>
    <edge source="EST" target="JPN">
      <data key="d0">369166</data>
    </edge>
    <edge source="EST" target="KAZ">
      <data key="d0">110946</data>
    </edge>
    <edge source="EST" target="LVA">
      <data key="d0">2801814</data>
    </edge>
    <edge source="EST" target="LTU">
      <data key="d0">1920476</data>
    </edge>
    <edge source="EST" target="MDA">
      <data key="d0">14191</data>
    </edge>
    <edge source="EST" target="MAR">
      <data key="d0">43414</data>
    </edge>
    <edge source="EST" target="NLD">
      <data key="d0">2637299</data>
    </edge>
    <edge source="EST" target="NOR">
      <data key="d0">2305299</data>
    </edge>
    <edge source="EST" target="PAN">
      <data key="d0">141342</data>
    </edge>
    <edge source="EST" target="POL">
      <data key="d0">4025824</data>
    </edge>
    <edge source="EST" target="PRT">
      <data key="d0">363472</data>
    </edge>
    <edge source="EST" target="RUS">
      <data key="d0">2970925</data>
    </edge>
    <edge source="EST" target="IND">
      <data key="d0">18505</data>
    </edge>
    <edge source="EST" target="SVN">
      <data key="d0">46861</data>
    </edge>
    <edge source="EST" target="ESP">
      <data key="d0">94462</data>
    </edge>
    <edge source="EST" target="SWE">
      <data key="d0">24383675</data>
    </edge>
    <edge source="EST" target="CHE">
      <data key="d0">24247</data>
    </edge>
    <edge source="EST" target="UKR">
      <data key="d0">264397</data>
    </edge>
    <edge source="EST" target="GBR">
      <data key="d0">4569460</data>
    </edge>
    <edge source="EST" target="USA">
      <data key="d0">4023301</data>
    </edge>
    <edge source="HUN" target="AUS">
      <data key="d0">49000</data>
    </edge>
    <edge source="HUN" target="AUT">
      <data key="d0">20520000</data>
    </edge>
    <edge source="HUN" target="BEL">
      <data key="d0">1744000</data>
    </edge>
    <edge source="HUN" target="BGR">
      <data key="d0">1299000</data>
    </edge>
    <edge source="HUN" target="BLR">
      <data key="d0">29000</data>
    </edge>
    <edge source="HUN" target="CAN">
      <data key="d0">189000</data>
    </edge>
    <edge source="HUN" target="CHL">
      <data key="d0">34000</data>
    </edge>
    <edge source="HUN" target="CHN">
      <data key="d0">45000</data>
    </edge>
    <edge source="HUN" target="HRV">
      <data key="d0">4498000</data>
    </edge>
    <edge source="HUN" target="CZE">
      <data key="d0">3354000</data>
    </edge>
    <edge source="HUN" target="DNK">
      <data key="d0">23833000</data>
    </edge>
    <edge source="HUN" target="EST">
      <data key="d0">195000</data>
    </edge>
    <edge source="HUN" target="FIN">
      <data key="d0">318000</data>
    </edge>
    <edge source="HUN" target="FRA">
      <data key="d0">6116000</data>
    </edge>
    <edge source="HUN" target="DEU">
      <data key="d0">56022000</data>
    </edge>
    <edge source="HUN" target="GRC">
      <data key="d0">4088000</data>
    </edge>
    <edge source="HUN" target="IRL">
      <data key="d0">257000</data>
    </edge>
    <edge source="HUN" target="ISR">
      <data key="d0">109000</data>
    </edge>
    <edge source="HUN" target="ITA">
      <data key="d0">34494000</data>
    </edge>
    <edge source="HUN" target="JPN">
      <data key="d0">71000</data>
    </edge>
    <edge source="HUN" target="KAZ">
      <data key="d0">70000</data>
    </edge>
    <edge source="HUN" target="LVA">
      <data key="d0">35000</data>
    </edge>
    <edge source="HUN" target="LTU">
      <data key="d0">292000</data>
    </edge>
    <edge source="HUN" target="MDA">
      <data key="d0">384000</data>
    </edge>
    <edge source="HUN" target="NLD">
      <data key="d0">4624000</data>
    </edge>
    <edge source="HUN" target="NOR">
      <data key="d0">1439000</data>
    </edge>
    <edge source="HUN" target="POL">
      <data key="d0">1848000</data>
    </edge>
    <edge source="HUN" target="PRT">
      <data key="d0">516000</data>
    </edge>
    <edge source="HUN" target="ROU">
      <data key="d0">13594000</data>
    </edge>
    <edge source="HUN" target="RUS">
      <data key="d0">382000</data>
    </edge>
    <edge source="HUN" target="SAU">
      <data key="d0">244000</data>
    </edge>
    <edge source="HUN" target="IND">
      <data key="d0">20000</data>
    </edge>
    <edge source="HUN" target="SVK">
      <data key="d0">2529000</data>
    </edge>
    <edge source="HUN" target="SVN">
      <data key="d0">4041000</data>
    </edge>
    <edge source="HUN" target="ZAF">
      <data key="d0">85000</data>
    </edge>
    <edge source="HUN" target="ESP">
      <data key="d0">1827000</data>
    </edge>
    <edge source="HUN" target="SWE">
      <data key="d0">2137000</data>
    </edge>
    <edge source="HUN" target="CHE">
      <data key="d0">1588000</data>
    </edge>
    <edge source="HUN" target="ARE">
      <data key="d0">134000</data>
    </edge>
    <edge source="HUN" target="TUR">
      <data key="d0">228000</data>
    </edge>
    <edge source="HUN" target="UKR">
      <data key="d0">5064000</data>
    </edge>
    <edge source="HUN" target="MKD">
      <data key="d0">1945000</data>
    </edge>
    <edge source="HUN" target="GBR">
      <data key="d0">1252000</data>
    </edge>
    <edge source="HUN" target="USA">
      <data key="d0">5662000</data>
    </edge>
    <edge source="HUN" target="SRB">
      <data key="d0">6817000</data>
    </edge>
    <edge source="JAM" target="JPN">
      <data key="d0">26347</data>
    </edge>
    <edge source="JAM" target="USA">
      <data key="d0">915385</data>
    </edge>
    <edge source="JOR" target="PSE">
      <data key="d0">25370</data>
    </edge>
    <edge source="JOR" target="ISR">
      <data key="d0">17486</data>
    </edge>
    <edge source="JOR" target="LBN">
      <data key="d0">26830</data>
    </edge>
    <edge source="JOR" target="SAU">
      <data key="d0">418284</data>
    </edge>
    <edge source="JOR" target="ARE">
      <data key="d0">32267</data>
    </edge>
    <edge source="JOR" target="TUR">
      <data key="d0">16925</data>
    </edge>
    <edge source="JOR" target="USA">
      <data key="d0">49235</data>
    </edge>
    <edge source="LBN" target="DEU">
      <data key="d0">16390</data>
    </edge>
    <edge source="LBN" target="KAZ">
      <data key="d0">13828</data>
    </edge>
    <edge source="LBN" target="JOR">
      <data key="d0">163497</data>
    </edge>
    <edge source="LBN" target="NLD">
      <data key="d0">651548</data>
    </edge>
    <edge source="LBN" target="SAU">
      <data key="d0">424286</data>
    </edge>
    <edge source="LBN" target="ARE">
      <data key="d0">240557</data>
    </edge>
    <edge source="LBN" target="EGY">
      <data key="d0">867757</data>
    </edge>
    <edge source="LBN" target="USA">
      <data key="d0">243073</data>
    </edge>
    <edge source="LVA" target="AUT">
      <data key="d0">1810462</data>
    </edge>
    <edge source="LVA" target="ARM">
      <data key="d0">43603</data>
    </edge>
    <edge source="LVA" target="BEL">
      <data key="d0">4309244</data>
    </edge>
    <edge source="LVA" target="BRA">
      <data key="d0">37878</data>
    </edge>
    <edge source="LVA" target="BLR">
      <data key="d0">56126</data>
    </edge>
    <edge source="LVA" target="CAN">
      <data key="d0">2133317</data>
    </edge>
    <edge source="LVA" target="CHL">
      <data key="d0">56808</data>
    </edge>
    <edge source="LVA" target="CHN">
      <data key="d0">13055</data>
    </edge>
    <edge source="LVA" target="CZE">
      <data key="d0">3359946</data>
    </edge>
    <edge source="LVA" target="DNK">
      <data key="d0">12503347</data>
    </edge>
    <edge source="LVA" target="EST">
      <data key="d0">3882705</data>
    </edge>
    <edge source="LVA" target="FIN">
      <data key="d0">2851046</data>
    </edge>
    <edge source="LVA" target="FRA">
      <data key="d0">3334645</data>
    </edge>
    <edge source="LVA" target="DEU">
      <data key="d0">51810571</data>
    </edge>
    <edge source="LVA" target="GTM">
      <data key="d0">19750</data>
    </edge>
    <edge source="LVA" target="HND">
      <data key="d0">49294</data>
    </edge>
    <edge source="LVA" target="HUN">
      <data key="d0">986322</data>
    </edge>
    <edge source="LVA" target="IRL">
      <data key="d0">5386401</data>
    </edge>
    <edge source="LVA" target="ISR">
      <data key="d0">98789</data>
    </edge>
    <edge source="LVA" target="ITA">
      <data key="d0">3312587</data>
    </edge>
    <edge source="LVA" target="JAM">
      <data key="d0">32179</data>
    </edge>
    <edge source="LVA" target="JPN">
      <data key="d0">126283</data>
    </edge>
    <edge source="LVA" target="KAZ">
      <data key="d0">91682</data>
    </edge>
    <edge source="LVA" target="LBN">
      <data key="d0">678909</data>
    </edge>
    <edge source="LVA" target="LTU">
      <data key="d0">3094691</data>
    </edge>
    <edge source="LVA" target="NLD">
      <data key="d0">4814523</data>
    </edge>
    <edge source="LVA" target="NOR">
      <data key="d0">986702</data>
    </edge>
    <edge source="LVA" target="PER">
      <data key="d0">28751</data>
    </edge>
    <edge source="LVA" target="POL">
      <data key="d0">4666823</data>
    </edge>
    <edge source="LVA" target="PRT">
      <data key="d0">107020</data>
    </edge>
    <edge source="LVA" target="ROU">
      <data key="d0">10938</data>
    </edge>
    <edge source="LVA" target="RUS">
      <data key="d0">1225066</data>
    </edge>
    <edge source="LVA" target="SAU">
      <data key="d0">131549</data>
    </edge>
    <edge source="LVA" target="SVK">
      <data key="d0">1596940</data>
    </edge>
    <edge source="LVA" target="SVN">
      <data key="d0">797364</data>
    </edge>
    <edge source="LVA" target="ESP">
      <data key="d0">793492</data>
    </edge>
    <edge source="LVA" target="SWE">
      <data key="d0">12599363</data>
    </edge>
    <edge source="LVA" target="CHE">
      <data key="d0">854298</data>
    </edge>
    <edge source="LVA" target="TUR">
      <data key="d0">24128</data>
    </edge>
    <edge source="LVA" target="UKR">
      <data key="d0">690709</data>
    </edge>
    <edge source="LVA" target="EGY">
      <data key="d0">728776</data>
    </edge>
    <edge source="LVA" target="GBR">
      <data key="d0">20110965</data>
    </edge>
    <edge source="LVA" target="USA">
      <data key="d0">2716511</data>
    </edge>
    <edge source="LTU" target="AUT">
      <data key="d0">190283</data>
    </edge>
    <edge source="LTU" target="BEL">
      <data key="d0">2126784</data>
    </edge>
    <edge source="LTU" target="BLR">
      <data key="d0">562773</data>
    </edge>
    <edge source="LTU" target="CAN">
      <data key="d0">120917</data>
    </edge>
    <edge source="LTU" target="HRV">
      <data key="d0">62975</data>
    </edge>
    <edge source="LTU" target="CZE">
      <data key="d0">1061824</data>
    </edge>
    <edge source="LTU" target="DNK">
      <data key="d0">6564723</data>
    </edge>
    <edge source="LTU" target="EST">
      <data key="d0">530547</data>
    </edge>
    <edge source="LTU" target="FIN">
      <data key="d0">900510</data>
    </edge>
    <edge source="LTU" target="FRA">
      <data key="d0">1032226</data>
    </edge>
    <edge source="LTU" target="GEO">
      <data key="d0">21530</data>
    </edge>
    <edge source="LTU" target="DEU">
      <data key="d0">18487413</data>
    </edge>
    <edge source="LTU" target="HUN">
      <data key="d0">160893</data>
    </edge>
    <edge source="LTU" target="IRL">
      <data key="d0">88403</data>
    </edge>
    <edge source="LTU" target="ISR">
      <data key="d0">31582</data>
    </edge>
    <edge source="LTU" target="ITA">
      <data key="d0">97168</data>
    </edge>
    <edge source="LTU" target="JAM">
      <data key="d0">48433</data>
    </edge>
    <edge source="LTU" target="JPN">
      <data key="d0">858274</data>
    </edge>
    <edge source="LTU" target="KAZ">
      <data key="d0">102162</data>
    </edge>
    <edge source="LTU" target="KGZ">
      <data key="d0">253842</data>
    </edge>
    <edge source="LTU" target="LVA">
      <data key="d0">3284423</data>
    </edge>
    <edge source="LTU" target="NLD">
      <data key="d0">3597229</data>
    </edge>
    <edge source="LTU" target="NOR">
      <data key="d0">357985</data>
    </edge>
    <edge source="LTU" target="POL">
      <data key="d0">9368200</data>
    </edge>
    <edge source="LTU" target="PRT">
      <data key="d0">137048</data>
    </edge>
    <edge source="LTU" target="RUS">
      <data key="d0">1516496</data>
    </edge>
    <edge source="LTU" target="SVK">
      <data key="d0">971065</data>
    </edge>
    <edge source="LTU" target="SVN">
      <data key="d0">33540</data>
    </edge>
    <edge source="LTU" target="ESP">
      <data key="d0">81120</data>
    </edge>
    <edge source="LTU" target="SWE">
      <data key="d0">2706602</data>
    </edge>
    <edge source="LTU" target="CHE">
      <data key="d0">225621</data>
    </edge>
    <edge source="LTU" target="UKR">
      <data key="d0">179109</data>
    </edge>
    <edge source="LTU" target="GBR">
      <data key="d0">8700820</data>
    </edge>
    <edge source="LTU" target="USA">
      <data key="d0">4331828</data>
    </edge>
    <edge source="MAR" target="DZA">
      <data key="d0">11584</data>
    </edge>
    <edge source="MAR" target="AUS">
      <data key="d0">23589</data>
    </edge>
    <edge source="MAR" target="AUT">
      <data key="d0">274512</data>
    </edge>
    <edge source="MAR" target="BEL">
      <data key="d0">668746</data>
    </edge>
    <edge source="MAR" target="CAN">
      <data key="d0">94012</data>
    </edge>
    <edge source="MAR" target="DNK">
      <data key="d0">55792</data>
    </edge>
    <edge source="MAR" target="FRA">
      <data key="d0">5270397</data>
    </edge>
    <edge source="MAR" target="GMB">
      <data key="d0">47598</data>
    </edge>
    <edge source="MAR" target="DEU">
      <data key="d0">370055</data>
    </edge>
    <edge source="MAR" target="IRL">
      <data key="d0">20847</data>
    </edge>
    <edge source="MAR" target="ITA">
      <data key="d0">4538489</data>
    </edge>
    <edge source="MAR" target="MEX">
      <data key="d0">18809</data>
    </edge>
    <edge source="MAR" target="NLD">
      <data key="d0">17017084</data>
    </edge>
    <edge source="MAR" target="PRT">
      <data key="d0">4446871</data>
    </edge>
    <edge source="MAR" target="RUS">
      <data key="d0">10125</data>
    </edge>
    <edge source="MAR" target="SAU">
      <data key="d0">199042</data>
    </edge>
    <edge source="MAR" target="SEN">
      <data key="d0">19079</data>
    </edge>
    <edge source="MAR" target="ESP">
      <data key="d0">3457229</data>
    </edge>
    <edge source="MAR" target="CHE">
      <data key="d0">40232</data>
    </edge>
    <edge source="MAR" target="ARE">
      <data key="d0">30036</data>
    </edge>
    <edge source="MAR" target="EGY">
      <data key="d0">144047</data>
    </edge>
    <edge source="MAR" target="GBR">
      <data key="d0">951886</data>
    </edge>
    <edge source="MAR" target="USA">
      <data key="d0">1135230</data>
    </edge>
    <edge source="NAM" target="BEL">
      <data key="d0">21901</data>
    </edge>
    <edge source="NAM" target="DNK">
      <data key="d0">15356</data>
    </edge>
    <edge source="NAM" target="FRA">
      <data key="d0">36626</data>
    </edge>
    <edge source="NAM" target="DEU">
      <data key="d0">114504</data>
    </edge>
    <edge source="NAM" target="ZAF">
      <data key="d0">410125</data>
    </edge>
    <edge source="NAM" target="ESP">
      <data key="d0">20108</data>
    </edge>
    <edge source="NAM" target="GBR">
      <data key="d0">44400</data>
    </edge>
    <edge source="NAM" target="USA">
      <data key="d0">45254</data>
    </edge>
    <edge source="NOR" target="AUS">
      <data key="d0">803636</data>
    </edge>
    <edge source="NOR" target="AUT">
      <data key="d0">5182140</data>
    </edge>
    <edge source="NOR" target="BEL">
      <data key="d0">1574708</data>
    </edge>
    <edge source="NOR" target="CAN">
      <data key="d0">149586</data>
    </edge>
    <edge source="NOR" target="CHL">
      <data key="d0">70637</data>
    </edge>
    <edge source="NOR" target="CHN">
      <data key="d0">365395</data>
    </edge>
    <edge source="NOR" target="HRV">
      <data key="d0">18161</data>
    </edge>
    <edge source="NOR" target="CZE">
      <data key="d0">610926</data>
    </edge>
    <edge source="NOR" target="DNK">
      <data key="d0">21482971</data>
    </edge>
    <edge source="NOR" target="ECU">
      <data key="d0">18896</data>
    </edge>
    <edge source="NOR" target="EST">
      <data key="d0">244617</data>
    </edge>
    <edge source="NOR" target="FIN">
      <data key="d0">2677626</data>
    </edge>
    <edge source="NOR" target="FRA">
      <data key="d0">1051266</data>
    </edge>
    <edge source="NOR" target="GMB">
      <data key="d0">51556</data>
    </edge>
    <edge source="NOR" target="DEU">
      <data key="d0">33311708</data>
    </edge>
    <edge source="NOR" target="GHA">
      <data key="d0">11337</data>
    </edge>
    <edge source="NOR" target="GRC">
      <data key="d0">10935</data>
    </edge>
    <edge source="NOR" target="HND">
      <data key="d0">376681</data>
    </edge>
    <edge source="NOR" target="HKG">
      <data key="d0">350119</data>
    </edge>
    <edge source="NOR" target="HUN">
      <data key="d0">51587</data>
    </edge>
    <edge source="NOR" target="IDN">
      <data key="d0">26301</data>
    </edge>
    <edge source="NOR" target="IRL">
      <data key="d0">869168</data>
    </edge>
    <edge source="NOR" target="ISR">
      <data key="d0">372737</data>
    </edge>
    <edge source="NOR" target="ITA">
      <data key="d0">4247987</data>
    </edge>
    <edge source="NOR" target="JPN">
      <data key="d0">4794933</data>
    </edge>
    <edge source="NOR" target="KOR">
      <data key="d0">72825</data>
    </edge>
    <edge source="NOR" target="LBN">
      <data key="d0">31733</data>
    </edge>
    <edge source="NOR" target="LVA">
      <data key="d0">25297</data>
    </edge>
    <edge source="NOR" target="LTU">
      <data key="d0">59561</data>
    </edge>
    <edge source="NOR" target="OMN">
      <data key="d0">796900</data>
    </edge>
    <edge source="NOR" target="NLD">
      <data key="d0">13937767</data>
    </edge>
    <edge source="NOR" target="NZL">
      <data key="d0">92094</data>
    </edge>
    <edge source="NOR" target="PER">
      <data key="d0">23718</data>
    </edge>
    <edge source="NOR" target="POL">
      <data key="d0">273281</data>
    </edge>
    <edge source="NOR" target="PRT">
      <data key="d0">120012</data>
    </edge>
    <edge source="NOR" target="RUS">
      <data key="d0">773134</data>
    </edge>
    <edge source="NOR" target="SAU">
      <data key="d0">1439940</data>
    </edge>
    <edge source="NOR" target="IND">
      <data key="d0">80951</data>
    </edge>
    <edge source="NOR" target="SGP">
      <data key="d0">56103</data>
    </edge>
    <edge source="NOR" target="SVN">
      <data key="d0">42028</data>
    </edge>
    <edge source="NOR" target="ESP">
      <data key="d0">1308276</data>
    </edge>
    <edge source="NOR" target="SWE">
      <data key="d0">58168990</data>
    </edge>
    <edge source="NOR" target="CHE">
      <data key="d0">6086354</data>
    </edge>
    <edge source="NOR" target="THA">
      <data key="d0">61133</data>
    </edge>
    <edge source="NOR" target="ARE">
      <data key="d0">727911</data>
    </edge>
    <edge source="NOR" target="TUR">
      <data key="d0">76700</data>
    </edge>
    <edge source="NOR" target="GBR">
      <data key="d0">36572370</data>
    </edge>
    <edge source="NOR" target="USA">
      <data key="d0">20721523</data>
    </edge>
    <edge source="SVK" target="AUT">
      <data key="d0">18713501</data>
    </edge>
    <edge source="SVK" target="ARM">
      <data key="d0">61897</data>
    </edge>
    <edge source="SVK" target="BEL">
      <data key="d0">2477445</data>
    </edge>
    <edge source="SVK" target="BGR">
      <data key="d0">718314</data>
    </edge>
    <edge source="SVK" target="CAN">
      <data key="d0">702237</data>
    </edge>
    <edge source="SVK" target="CHN">
      <data key="d0">24123</data>
    </edge>
    <edge source="SVK" target="HRV">
      <data key="d0">531344</data>
    </edge>
    <edge source="SVK" target="CZE">
      <data key="d0">10991916</data>
    </edge>
    <edge source="SVK" target="DNK">
      <data key="d0">544706</data>
    </edge>
    <edge source="SVK" target="FIN">
      <data key="d0">11407</data>
    </edge>
    <edge source="SVK" target="FRA">
      <data key="d0">934215</data>
    </edge>
    <edge source="SVK" target="DEU">
      <data key="d0">27416535</data>
    </edge>
    <edge source="SVK" target="GRC">
      <data key="d0">66168</data>
    </edge>
    <edge source="SVK" target="HUN">
      <data key="d0">6012354</data>
    </edge>
    <edge source="SVK" target="ISR">
      <data key="d0">10761</data>
    </edge>
    <edge source="SVK" target="ITA">
      <data key="d0">8211989</data>
    </edge>
    <edge source="SVK" target="JPN">
      <data key="d0">1329564</data>
    </edge>
    <edge source="SVK" target="KAZ">
      <data key="d0">14246</data>
    </edge>
    <edge source="SVK" target="LVA">
      <data key="d0">19909</data>
    </edge>
    <edge source="SVK" target="LTU">
      <data key="d0">79299</data>
    </edge>
    <edge source="SVK" target="MDA">
      <data key="d0">19026</data>
    </edge>
    <edge source="SVK" target="NLD">
      <data key="d0">1428097</data>
    </edge>
    <edge source="SVK" target="NOR">
      <data key="d0">14803</data>
    </edge>
    <edge source="SVK" target="POL">
      <data key="d0">3076915</data>
    </edge>
    <edge source="SVK" target="PRT">
      <data key="d0">213695</data>
    </edge>
    <edge source="SVK" target="ROU">
      <data key="d0">5063436</data>
    </edge>
    <edge source="SVK" target="RUS">
      <data key="d0">1290883</data>
    </edge>
    <edge source="SVK" target="VNM">
      <data key="d0">60141</data>
    </edge>
    <edge source="SVK" target="SVN">
      <data key="d0">789546</data>
    </edge>
    <edge source="SVK" target="ESP">
      <data key="d0">819196</data>
    </edge>
    <edge source="SVK" target="SWE">
      <data key="d0">2494320</data>
    </edge>
    <edge source="SVK" target="CHE">
      <data key="d0">3010294</data>
    </edge>
    <edge source="SVK" target="TUR">
      <data key="d0">16052</data>
    </edge>
    <edge source="SVK" target="UKR">
      <data key="d0">1339845</data>
    </edge>
    <edge source="SVK" target="GBR">
      <data key="d0">312016</data>
    </edge>
    <edge source="SVK" target="USA">
      <data key="d0">122578</data>
    </edge>
    <edge source="SVK" target="SRB">
      <data key="d0">69217</data>
    </edge>
    <edge source="SVN" target="ALB">
      <data key="d0">78024</data>
    </edge>
    <edge source="SVN" target="AUS">
      <data key="d0">51188</data>
    </edge>
    <edge source="SVN" target="AUT">
      <data key="d0">21807675</data>
    </edge>
    <edge source="SVN" target="BEL">
      <data key="d0">816672</data>
    </edge>
    <edge source="SVN" target="BGR">
      <data key="d0">512622</data>
    </edge>
    <edge source="SVN" target="CAN">
      <data key="d0">143097</data>
    </edge>
    <edge source="SVN" target="HRV">
      <data key="d0">18152096</data>
    </edge>
    <edge source="SVN" target="CZE">
      <data key="d0">709584</data>
    </edge>
    <edge source="SVN" target="DNK">
      <data key="d0">3523079</data>
    </edge>
    <edge source="SVN" target="EST">
      <data key="d0">22497</data>
    </edge>
    <edge source="SVN" target="FIN">
      <data key="d0">1261910</data>
    </edge>
    <edge source="SVN" target="FRA">
      <data key="d0">3947191</data>
    </edge>
    <edge source="SVN" target="DEU">
      <data key="d0">74370891</data>
    </edge>
    <edge source="SVN" target="GRC">
      <data key="d0">252829</data>
    </edge>
    <edge source="SVN" target="HUN">
      <data key="d0">2089433</data>
    </edge>
    <edge source="SVN" target="IRL">
      <data key="d0">25111</data>
    </edge>
    <edge source="SVN" target="ISR">
      <data key="d0">120029</data>
    </edge>
    <edge source="SVN" target="ITA">
      <data key="d0">28107079</data>
    </edge>
    <edge source="SVN" target="JPN">
      <data key="d0">363122</data>
    </edge>
    <edge source="SVN" target="LVA">
      <data key="d0">10132</data>
    </edge>
    <edge source="SVN" target="LTU">
      <data key="d0">14695</data>
    </edge>
    <edge source="SVN" target="MDA">
      <data key="d0">20852</data>
    </edge>
    <edge source="SVN" target="NLD">
      <data key="d0">1578176</data>
    </edge>
    <edge source="SVN" target="NOR">
      <data key="d0">131840</data>
    </edge>
    <edge source="SVN" target="POL">
      <data key="d0">426211</data>
    </edge>
    <edge source="SVN" target="PRT">
      <data key="d0">1316833</data>
    </edge>
    <edge source="SVN" target="ROU">
      <data key="d0">1089740</data>
    </edge>
    <edge source="SVN" target="RUS">
      <data key="d0">2786343</data>
    </edge>
    <edge source="SVN" target="SVK">
      <data key="d0">175423</data>
    </edge>
    <edge source="SVN" target="ZAF">
      <data key="d0">113248</data>
    </edge>
    <edge source="SVN" target="ESP">
      <data key="d0">517070</data>
    </edge>
    <edge source="SVN" target="SWE">
      <data key="d0">2151346</data>
    </edge>
    <edge source="SVN" target="CHE">
      <data key="d0">5685745</data>
    </edge>
    <edge source="SVN" target="TUR">
      <data key="d0">1313253</data>
    </edge>
    <edge source="SVN" target="UKR">
      <data key="d0">232188</data>
    </edge>
    <edge source="SVN" target="MKD">
      <data key="d0">13849152</data>
    </edge>
    <edge source="SVN" target="GBR">
      <data key="d0">2886341</data>
    </edge>
    <edge source="SVN" target="USA">
      <data key="d0">2086284</data>
    </edge>
    <edge source="SVN" target="SRB">
      <data key="d0">15217615</data>
    </edge>
    <edge source="UKR" target="AUT">
      <data key="d0">2621870</data>
    </edge>
    <edge source="UKR" target="ARM">
      <data key="d0">48080</data>
    </edge>
    <edge source="UKR" target="BEL">
      <data key="d0">223120</data>
    </edge>
    <edge source="UKR" target="BGR">
      <data key="d0">83920</data>
    </edge>
    <edge source="UKR" target="BLR">
      <data key="d0">157800</data>
    </edge>
    <edge source="UKR" target="CAN">
      <data key="d0">95540</data>
    </edge>
    <edge source="UKR" target="CHN">
      <data key="d0">26150</data>
    </edge>
    <edge source="UKR" target="CZE">
      <data key="d0">1276860</data>
    </edge>
    <edge source="UKR" target="DNK">
      <data key="d0">242040</data>
    </edge>
    <edge source="UKR" target="FIN">
      <data key="d0">61630</data>
    </edge>
    <edge source="UKR" target="FRA">
      <data key="d0">677940</data>
    </edge>
    <edge source="UKR" target="GEO">
      <data key="d0">26270</data>
    </edge>
    <edge source="UKR" target="DEU">
      <data key="d0">5154220</data>
    </edge>
    <edge source="UKR" target="GRC">
      <data key="d0">50470</data>
    </edge>
    <edge source="UKR" target="HUN">
      <data key="d0">681090</data>
    </edge>
    <edge source="UKR" target="ITA">
      <data key="d0">3992040</data>
    </edge>
    <edge source="UKR" target="KAZ">
      <data key="d0">35000</data>
    </edge>
    <edge source="UKR" target="JOR">
      <data key="d0">372740</data>
    </edge>
    <edge source="UKR" target="KOR">
      <data key="d0">66990</data>
    </edge>
    <edge source="UKR" target="LBN">
      <data key="d0">75240</data>
    </edge>
    <edge source="UKR" target="LVA">
      <data key="d0">65180</data>
    </edge>
    <edge source="UKR" target="LTU">
      <data key="d0">240020</data>
    </edge>
    <edge source="UKR" target="MDA">
      <data key="d0">1051920</data>
    </edge>
    <edge source="UKR" target="MAR">
      <data key="d0">18290</data>
    </edge>
    <edge source="UKR" target="NLD">
      <data key="d0">2493110</data>
    </edge>
    <edge source="UKR" target="POL">
      <data key="d0">864610</data>
    </edge>
    <edge source="UKR" target="ROU">
      <data key="d0">361590</data>
    </edge>
    <edge source="UKR" target="RUS">
      <data key="d0">2693140</data>
    </edge>
    <edge source="UKR" target="IND">
      <data key="d0">35460</data>
    </edge>
    <edge source="UKR" target="SVK">
      <data key="d0">881790</data>
    </edge>
    <edge source="UKR" target="SVN">
      <data key="d0">84080</data>
    </edge>
    <edge source="UKR" target="ESP">
      <data key="d0">1110540</data>
    </edge>
    <edge source="UKR" target="SWE">
      <data key="d0">61330</data>
    </edge>
    <edge source="UKR" target="CHE">
      <data key="d0">22340</data>
    </edge>
    <edge source="UKR" target="TUR">
      <data key="d0">103400</data>
    </edge>
    <edge source="UKR" target="MKD">
      <data key="d0">15760</data>
    </edge>
    <edge source="UKR" target="GBR">
      <data key="d0">106350</data>
    </edge>
    <edge source="UKR" target="USA">
      <data key="d0">729010</data>
    </edge>
    <edge source="UKR" target="SRB">
      <data key="d0">76470</data>
    </edge>
    <edge source="MKD" target="ALB">
      <data key="d0">94950</data>
    </edge>
    <edge source="MKD" target="BGR">
      <data key="d0">33592</data>
    </edge>
    <edge source="MKD" target="HRV">
      <data key="d0">14068</data>
    </edge>
    <edge source="MKD" target="DEU">
      <data key="d0">235940</data>
    </edge>
    <edge source="MKD" target="GRC">
      <data key="d0">43948</data>
    </edge>
    <edge source="MKD" target="ITA">
      <data key="d0">38941</data>
    </edge>
    <edge source="MKD" target="LTU">
      <data key="d0">286429</data>
    </edge>
    <edge source="MKD" target="SAU">
      <data key="d0">34520</data>
    </edge>
    <edge source="MKD" target="SRB">
      <data key="d0">1824859</data>
    </edge>
    <edge source="EGY" target="DZA">
      <data key="d0">81564</data>
    </edge>
    <edge source="EGY" target="PSE">
      <data key="d0">18731</data>
    </edge>
    <edge source="EGY" target="DEU">
      <data key="d0">46999</data>
    </edge>
    <edge source="EGY" target="ISR">
      <data key="d0">78246</data>
    </edge>
    <edge source="EGY" target="JOR">
      <data key="d0">48044</data>
    </edge>
    <edge source="EGY" target="LBN">
      <data key="d0">55832</data>
    </edge>
    <edge source="EGY" target="NLD">
      <data key="d0">31564</data>
    </edge>
    <edge source="EGY" target="RUS">
      <data key="d0">74136</data>
    </edge>
    <edge source="EGY" target="SAU">
      <data key="d0">157265</data>
    </edge>
    <edge source="EGY" target="IND">
      <data key="d0">11762</data>
    </edge>
    <edge source="EGY" target="ARE">
      <data key="d0">10866</data>
    </edge>
    <edge source="EGY" target="USA">
      <data key="d0">28831</data>
    </edge>
    <edge source="ARM" target="RUS">
      <data key="d0">30338</data>
    </edge>
    <edge source="ARM" target="SRB">
      <data key="d0">268523</data>
    </edge>
    <edge source="MDG" target="BEL">
      <data key="d0">16484</data>
    </edge>
    <edge source="MDG" target="CHN">
      <data key="d0">34559</data>
    </edge>
    <edge source="MDG" target="FRA">
      <data key="d0">1113927</data>
    </edge>
    <edge source="MDG" target="DEU">
      <data key="d0">22087</data>
    </edge>
    <edge source="MDG" target="ITA">
      <data key="d0">175125</data>
    </edge>
    <edge source="MDG" target="MUS">
      <data key="d0">55691</data>
    </edge>
    <edge source="MDG" target="MOZ">
      <data key="d0">20484</data>
    </edge>
    <edge source="MDG" target="NLD">
      <data key="d0">11751</data>
    </edge>
    <edge source="MDG" target="ESP">
      <data key="d0">38283</data>
    </edge>
    <edge source="MDG" target="CHE">
      <data key="d0">14012</data>
    </edge>
    <edge source="MDG" target="USA">
      <data key="d0">28257</data>
    </edge>
    <edge source="MDA" target="BLR">
      <data key="d0">12535</data>
    </edge>
    <edge source="MDA" target="FRA">
      <data key="d0">22689</data>
    </edge>
    <edge source="MDA" target="GRC">
      <data key="d0">16489</data>
    </edge>
    <edge source="MDA" target="ITA">
      <data key="d0">13426</data>
    </edge>
    <edge source="MDA" target="ROU">
      <data key="d0">72579</data>
    </edge>
    <edge source="MDA" target="RUS">
      <data key="d0">80698</data>
    </edge>
    <edge source="MDA" target="UKR">
      <data key="d0">373062</data>
    </edge>
    <edge source="SEN" target="CAN">
      <data key="d0">10626</data>
    </edge>
    <edge source="SEN" target="FRA">
      <data key="d0">225582</data>
    </edge>
    <edge source="SEN" target="ITA">
      <data key="d0">66926</data>
    </edge>
    <edge source="SEN" target="ESP">
      <data key="d0">65052</data>
    </edge>
    <edge source="SEN" target="USA">
      <data key="d0">10644</data>
    </edge>
    <edge source="BEN" target="FRA">
      <data key="d0">21306</data>
    </edge>
    <edge source="GMB" target="DEU">
      <data key="d0">12026</data>
    </edge>
    <edge source="GMB" target="SEN">
      <data key="d0">10721</data>
    </edge>
    <edge source="GMB" target="ARE">
      <data key="d0">13049</data>
    </edge>
    <edge source="GHA" target="AUS">
      <data key="d0">739680</data>
    </edge>
    <edge source="GHA" target="BEL">
      <data key="d0">5213573</data>
    </edge>
    <edge source="GHA" target="CAN">
      <data key="d0">89113</data>
    </edge>
    <edge source="GHA" target="CZE">
      <data key="d0">10987</data>
    </edge>
    <edge source="GHA" target="BEN">
      <data key="d0">215588</data>
    </edge>
    <edge source="GHA" target="DNK">
      <data key="d0">574859</data>
    </edge>
    <edge source="GHA" target="FIN">
      <data key="d0">133134</data>
    </edge>
    <edge source="GHA" target="FRA">
      <data key="d0">3245691</data>
    </edge>
    <edge source="GHA" target="GMB">
      <data key="d0">159920</data>
    </edge>
    <edge source="GHA" target="DEU">
      <data key="d0">4495846</data>
    </edge>
    <edge source="GHA" target="GRC">
      <data key="d0">1123118</data>
    </edge>
    <edge source="GHA" target="HKG">
      <data key="d0">10197</data>
    </edge>
    <edge source="GHA" target="IRL">
      <data key="d0">14855</data>
    </edge>
    <edge source="GHA" target="ISR">
      <data key="d0">393705</data>
    </edge>
    <edge source="GHA" target="ITA">
      <data key="d0">9440336</data>
    </edge>
    <edge source="GHA" target="CIV">
      <data key="d0">34187</data>
    </edge>
    <edge source="GHA" target="JPN">
      <data key="d0">29170</data>
    </edge>
    <edge source="GHA" target="KOR">
      <data key="d0">16335</data>
    </edge>
    <edge source="GHA" target="LBN">
      <data key="d0">415312</data>
    </edge>
    <edge source="GHA" target="NLD">
      <data key="d0">340856</data>
    </edge>
    <edge source="GHA" target="NER">
      <data key="d0">1048759</data>
    </edge>
    <edge source="GHA" target="NOR">
      <data key="d0">111187</data>
    </edge>
    <edge source="GHA" target="PAN">
      <data key="d0">64633</data>
    </edge>
    <edge source="GHA" target="PER">
      <data key="d0">72501</data>
    </edge>
    <edge source="GHA" target="RUS">
      <data key="d0">24390</data>
    </edge>
    <edge source="GHA" target="SEN">
      <data key="d0">144333</data>
    </edge>
    <edge source="GHA" target="IND">
      <data key="d0">1061542</data>
    </edge>
    <edge source="GHA" target="SGP">
      <data key="d0">14700</data>
    </edge>
    <edge source="GHA" target="ZAF">
      <data key="d0">305628</data>
    </edge>
    <edge source="GHA" target="ESP">
      <data key="d0">3225661</data>
    </edge>
    <edge source="GHA" target="TGO">
      <data key="d0">196160</data>
    </edge>
    <edge source="GHA" target="TUN">
      <data key="d0">729667</data>
    </edge>
    <edge source="GHA" target="EGY">
      <data key="d0">1301063</data>
    </edge>
    <edge source="GHA" target="GBR">
      <data key="d0">2358307</data>
    </edge>
    <edge source="GHA" target="USA">
      <data key="d0">13263345</data>
    </edge>
    <edge source="GHA" target="BFA">
      <data key="d0">1198314</data>
    </edge>
    <edge source="HND" target="BEL">
      <data key="d0">15989</data>
    </edge>
    <edge source="HND" target="CHN">
      <data key="d0">15299</data>
    </edge>
    <edge source="HND" target="CRI">
      <data key="d0">412923</data>
    </edge>
    <edge source="HND" target="SLV">
      <data key="d0">2850642</data>
    </edge>
    <edge source="HND" target="FRA">
      <data key="d0">225152</data>
    </edge>
    <edge source="HND" target="DEU">
      <data key="d0">45629</data>
    </edge>
    <edge source="HND" target="GTM">
      <data key="d0">393254</data>
    </edge>
    <edge source="HND" target="IRL">
      <data key="d0">55645</data>
    </edge>
    <edge source="HND" target="ITA">
      <data key="d0">43082</data>
    </edge>
    <edge source="HND" target="JAM">
      <data key="d0">180832</data>
    </edge>
    <edge source="HND" target="NLD">
      <data key="d0">37901</data>
    </edge>
    <edge source="HND" target="NIC">
      <data key="d0">74075</data>
    </edge>
    <edge source="HND" target="PAN">
      <data key="d0">74556</data>
    </edge>
    <edge source="HND" target="ESP">
      <data key="d0">780207</data>
    </edge>
    <edge source="HND" target="GBR">
      <data key="d0">33021</data>
    </edge>
    <edge source="HND" target="USA">
      <data key="d0">23178017</data>
    </edge>
    <edge source="CIV" target="AUS">
      <data key="d0">19178</data>
    </edge>
    <edge source="CIV" target="BEL">
      <data key="d0">3119057</data>
    </edge>
    <edge source="CIV" target="CAN">
      <data key="d0">159483</data>
    </edge>
    <edge source="CIV" target="BEN">
      <data key="d0">164531</data>
    </edge>
    <edge source="CIV" target="DNK">
      <data key="d0">253480</data>
    </edge>
    <edge source="CIV" target="FIN">
      <data key="d0">43559</data>
    </edge>
    <edge source="CIV" target="FRA">
      <data key="d0">10468948</data>
    </edge>
    <edge source="CIV" target="GMB">
      <data key="d0">721114</data>
    </edge>
    <edge source="CIV" target="DEU">
      <data key="d0">6522750</data>
    </edge>
    <edge source="CIV" target="GHA">
      <data key="d0">22750</data>
    </edge>
    <edge source="CIV" target="GRC">
      <data key="d0">839112</data>
    </edge>
    <edge source="CIV" target="HKG">
      <data key="d0">21988</data>
    </edge>
    <edge source="CIV" target="IRL">
      <data key="d0">201495</data>
    </edge>
    <edge source="CIV" target="ISR">
      <data key="d0">343204</data>
    </edge>
    <edge source="CIV" target="ITA">
      <data key="d0">17327249</data>
    </edge>
    <edge source="CIV" target="LBN">
      <data key="d0">229952</data>
    </edge>
    <edge source="CIV" target="MRT">
      <data key="d0">480856</data>
    </edge>
    <edge source="CIV" target="MAR">
      <data key="d0">1422539</data>
    </edge>
    <edge source="CIV" target="NLD">
      <data key="d0">229043</data>
    </edge>
    <edge source="CIV" target="NER">
      <data key="d0">41904</data>
    </edge>
    <edge source="CIV" target="NOR">
      <data key="d0">59783</data>
    </edge>
    <edge source="CIV" target="POL">
      <data key="d0">31413</data>
    </edge>
    <edge source="CIV" target="PRT">
      <data key="d0">288688</data>
    </edge>
    <edge source="CIV" target="ROU">
      <data key="d0">19544</data>
    </edge>
    <edge source="CIV" target="SEN">
      <data key="d0">2013236</data>
    </edge>
    <edge source="CIV" target="ZAF">
      <data key="d0">82318</data>
    </edge>
    <edge source="CIV" target="ESP">
      <data key="d0">9646621</data>
    </edge>
    <edge source="CIV" target="SWE">
      <data key="d0">131389</data>
    </edge>
    <edge source="CIV" target="TUN">
      <data key="d0">4091270</data>
    </edge>
    <edge source="CIV" target="TUR">
      <data key="d0">34738</data>
    </edge>
    <edge source="CIV" target="EGY">
      <data key="d0">81049</data>
    </edge>
    <edge source="CIV" target="GBR">
      <data key="d0">437315</data>
    </edge>
    <edge source="CIV" target="USA">
      <data key="d0">3093592</data>
    </edge>
    <edge source="CIV" target="BFA">
      <data key="d0">534326</data>
    </edge>
    <edge source="CIV" target="URY">
      <data key="d0">23185</data>
    </edge>
    <edge source="GEO" target="DEU">
      <data key="d0">11475</data>
    </edge>
    <edge source="GEO" target="RUS">
      <data key="d0">64359</data>
    </edge>
    <edge source="GEO" target="TUR">
      <data key="d0">160319</data>
    </edge>
    <edge source="TZA" target="DNK">
      <data key="d0">17414</data>
    </edge>
    <edge source="TZA" target="FIN">
      <data key="d0">11233</data>
    </edge>
    <edge source="TZA" target="FRA">
      <data key="d0">12077</data>
    </edge>
    <edge source="TZA" target="DEU">
      <data key="d0">266001</data>
    </edge>
    <edge source="TZA" target="ITA">
      <data key="d0">30239</data>
    </edge>
    <edge source="TZA" target="JPN">
      <data key="d0">43860</data>
    </edge>
    <edge source="TZA" target="NLD">
      <data key="d0">29034</data>
    </edge>
    <edge source="TZA" target="IND">
      <data key="d0">29711</data>
    </edge>
    <edge source="TZA" target="SGP">
      <data key="d0">43820</data>
    </edge>
    <edge source="TZA" target="ZAF">
      <data key="d0">11215</data>
    </edge>
    <edge source="TZA" target="ESP">
      <data key="d0">155192</data>
    </edge>
    <edge source="TZA" target="CHE">
      <data key="d0">20498</data>
    </edge>
    <edge source="TZA" target="UGA">
      <data key="d0">54285</data>
    </edge>
    <edge source="TZA" target="GBR">
      <data key="d0">32539</data>
    </edge>
    <edge source="TZA" target="USA">
      <data key="d0">70127</data>
    </edge>
    <edge source="CMR" target="BEL">
      <data key="d0">256019</data>
    </edge>
    <edge source="CMR" target="CAN">
      <data key="d0">38743</data>
    </edge>
    <edge source="CMR" target="CHN">
      <data key="d0">65094</data>
    </edge>
    <edge source="CMR" target="DNK">
      <data key="d0">308570</data>
    </edge>
    <edge source="CMR" target="FRA">
      <data key="d0">2774981</data>
    </edge>
    <edge source="CMR" target="DEU">
      <data key="d0">92147</data>
    </edge>
    <edge source="CMR" target="GRC">
      <data key="d0">130446</data>
    </edge>
    <edge source="CMR" target="HKG">
      <data key="d0">472630</data>
    </edge>
    <edge source="CMR" target="IRL">
      <data key="d0">27854</data>
    </edge>
    <edge source="CMR" target="ISR">
      <data key="d0">148525</data>
    </edge>
    <edge source="CMR" target="ITA">
      <data key="d0">9722475</data>
    </edge>
    <edge source="CMR" target="KOR">
      <data key="d0">350624</data>
    </edge>
    <edge source="CMR" target="MAR">
      <data key="d0">14669</data>
    </edge>
    <edge source="CMR" target="NLD">
      <data key="d0">114107</data>
    </edge>
    <edge source="CMR" target="PAK">
      <data key="d0">48861</data>
    </edge>
    <edge source="CMR" target="PRT">
      <data key="d0">184251</data>
    </edge>
    <edge source="CMR" target="SEN">
      <data key="d0">524869</data>
    </edge>
    <edge source="CMR" target="IND">
      <data key="d0">97302</data>
    </edge>
    <edge source="CMR" target="ZAF">
      <data key="d0">10875</data>
    </edge>
    <edge source="CMR" target="ESP">
      <data key="d0">1417486</data>
    </edge>
    <edge source="CMR" target="THA">
      <data key="d0">23449</data>
    </edge>
    <edge source="CMR" target="TUN">
      <data key="d0">587397</data>
    </edge>
    <edge source="CMR" target="EGY">
      <data key="d0">74721</data>
    </edge>
    <edge source="CMR" target="GBR">
      <data key="d0">185134</data>
    </edge>
    <edge source="CMR" target="USA">
      <data key="d0">272600</data>
    </edge>
    <edge source="KHM" target="CHN">
      <data key="d0">20654676</data>
    </edge>
    <edge source="KHM" target="FRA">
      <data key="d0">21808</data>
    </edge>
    <edge source="KHM" target="HKG">
      <data key="d0">1143086</data>
    </edge>
    <edge source="KHM" target="JPN">
      <data key="d0">76219</data>
    </edge>
    <edge source="KHM" target="PHL">
      <data key="d0">295753</data>
    </edge>
    <edge source="KHM" target="SGP">
      <data key="d0">293878</data>
    </edge>
    <edge source="KHM" target="VNM">
      <data key="d0">321253</data>
    </edge>
    <edge source="KHM" target="THA">
      <data key="d0">172255</data>
    </edge>
    <edge source="NIC" target="CRI">
      <data key="d0">1625155</data>
    </edge>
    <edge source="NIC" target="SLV">
      <data key="d0">1390051</data>
    </edge>
    <edge source="NIC" target="GTM">
      <data key="d0">608461</data>
    </edge>
    <edge source="NIC" target="HND">
      <data key="d0">787206</data>
    </edge>
    <edge source="NIC" target="MEX">
      <data key="d0">102424</data>
    </edge>
    <edge source="NIC" target="PAN">
      <data key="d0">30075</data>
    </edge>
    <edge source="NIC" target="ESP">
      <data key="d0">19386</data>
    </edge>
    <edge source="NIC" target="USA">
      <data key="d0">325515</data>
    </edge>
    <edge source="PSE" target="DEU">
      <data key="d0">74316</data>
    </edge>
    <edge source="PSE" target="ISR">
      <data key="d0">12399598</data>
    </edge>
    <edge source="PSE" target="ITA">
      <data key="d0">22462</data>
    </edge>
    <edge source="PSE" target="GBR">
      <data key="d0">15148</data>
    </edge>
    <edge source="ZWE" target="BWA">
      <data key="d0">1399314</data>
    </edge>
    <edge source="ZWE" target="CAN">
      <data key="d0">148056</data>
    </edge>
    <edge source="ZWE" target="FRA">
      <data key="d0">132292</data>
    </edge>
    <edge source="ZWE" target="DEU">
      <data key="d0">182234</data>
    </edge>
    <edge source="ZWE" target="HKG">
      <data key="d0">35931</data>
    </edge>
    <edge source="ZWE" target="IRL">
      <data key="d0">57043</data>
    </edge>
    <edge source="ZWE" target="ISR">
      <data key="d0">80991</data>
    </edge>
    <edge source="ZWE" target="ITA">
      <data key="d0">25109</data>
    </edge>
    <edge source="ZWE" target="KOR">
      <data key="d0">462936</data>
    </edge>
    <edge source="ZWE" target="MWI">
      <data key="d0">83044</data>
    </edge>
    <edge source="ZWE" target="MOZ">
      <data key="d0">993415</data>
    </edge>
    <edge source="ZWE" target="NAM">
      <data key="d0">10340</data>
    </edge>
    <edge source="ZWE" target="NZL">
      <data key="d0">73711</data>
    </edge>
    <edge source="ZWE" target="PAK">
      <data key="d0">16271</data>
    </edge>
    <edge source="ZWE" target="PRT">
      <data key="d0">49047</data>
    </edge>
    <edge source="ZWE" target="IND">
      <data key="d0">13404</data>
    </edge>
    <edge source="ZWE" target="ZAF">
      <data key="d0">4670779</data>
    </edge>
    <edge source="ZWE" target="ESP">
      <data key="d0">44183</data>
    </edge>
    <edge source="ZWE" target="GBR">
      <data key="d0">381461</data>
    </edge>
    <edge source="ZWE" target="TZA">
      <data key="d0">501638</data>
    </edge>
    <edge source="ZWE" target="USA">
      <data key="d0">2173662</data>
    </edge>
    <edge source="TGO" target="BEN">
      <data key="d0">27728</data>
    </edge>
    <edge source="TGO" target="FRA">
      <data key="d0">111338</data>
    </edge>
    <edge source="TGO" target="ITA">
      <data key="d0">38790</data>
    </edge>
    <edge source="TGO" target="LBN">
      <data key="d0">41711</data>
    </edge>
    <edge source="TGO" target="PRT">
      <data key="d0">33113</data>
    </edge>
    <edge source="BFA" target="FRA">
      <data key="d0">50296</data>
    </edge>
    <edge source="BFA" target="USA">
      <data key="d0">10139</data>
    </edge>
    <edge source="MWI" target="DEU">
      <data key="d0">23662</data>
    </edge>
    <edge source="MWI" target="MOZ">
      <data key="d0">11033</data>
    </edge>
    <edge source="MWI" target="ZAF">
      <data key="d0">257522</data>
    </edge>
    <edge source="MWI" target="ZWE">
      <data key="d0">114432</data>
    </edge>
    <edge source="MOZ" target="PRT">
      <data key="d0">46707</data>
    </edge>
    <edge source="MOZ" target="ZAF">
      <data key="d0">35342</data>
    </edge>
    <edge source="MOZ" target="USA">
      <data key="d0">12013</data>
    </edge>
  </graph>
</graphml>
