# Supplementary material for: Core-periphery structure in sectoral international trade networks: A new approach to an old theory
Source: PLoS One. 2020 Apr 2;15(4):e0229547. doi: 10.1371/journal.pone.0229547 (PMC7117750; doi:10.1371/journal.pone.0229547)
Supplement: S8 File — (ZIP) [file pone.0229547.s008.zip › S8_File/Networks 2000/64-PAPER,PAPERBOARD,ETC..graphml]

<?xml version='1.0' encoding='utf-8'?>
<graphml xmlns="http://graphml.graphdrawing.org/xmlns" xmlns:xsi="http://www.w3.org/2001/XMLSchema-instance" xsi:schemaLocation="http://graphml.graphdrawing.org/xmlns http://graphml.graphdrawing.org/xmlns/1.0/graphml.xsd">
  <key attr.name="weight" attr.type="long" for="edge" id="d0" />
  <graph edgedefault="directed">
    <node id="ALB" />
    <node id="GRC" />
    <node id="ITA" />
    <node id="TUR" />
    <node id="SRB" />
    <node id="DZA" />
    <node id="BEL" />
    <node id="FRA" />
    <node id="ESP" />
    <node id="TUN" />
    <node id="AZE" />
    <node id="GEO" />
    <node id="KGZ" />
    <node id="ARE" />
    <node id="ARG" />
    <node id="AUS" />
    <node id="BOL" />
    <node id="BRA" />
    <node id="CAN" />
    <node id="CHL" />
    <node id="CHN" />
    <node id="COL" />
    <node id="CRI" />
    <node id="ECU" />
    <node id="SLV" />
    <node id="FIN" />
    <node id="DEU" />
    <node id="GTM" />
    <node id="HKG" />
    <node id="HUN" />
    <node id="JAM" />
    <node id="KOR" />
    <node id="MEX" />
    <node id="NZL" />
    <node id="NIC" />
    <node id="PAK" />
    <node id="PAN" />
    <node id="PRY" />
    <node id="PER" />
    <node id="PHL" />
    <node id="ZAF" />
    <node id="GBR" />
    <node id="USA" />
    <node id="URY" />
    <node id="AUT" />
    <node id="CMR" />
    <node id="LKA" />
    <node id="DNK" />
    <node id="IDN" />
    <node id="IRL" />
    <node id="ISR" />
    <node id="JPN" />
    <node id="LBN" />
    <node id="MYS" />
    <node id="MUS" />
    <node id="OMN" />
    <node id="NLD" />
    <node id="NOR" />
    <node id="PRT" />
    <node id="SAU" />
    <node id="IND" />
    <node id="SGP" />
    <node id="VNM" />
    <node id="SWE" />
    <node id="CHE" />
    <node id="THA" />
    <node id="TZA" />
    <node id="ARM" />
    <node id="BWA" />
    <node id="BGR" />
    <node id="BLR" />
    <node id="KHM" />
    <node id="HRV" />
    <node id="CZE" />
    <node id="ETH" />
    <node id="EST" />
    <node id="GHA" />
    <node id="HND" />
    <node id="CIV" />
    <node id="KAZ" />
    <node id="JOR" />
    <node id="LVA" />
    <node id="LTU" />
    <node id="MDG" />
    <node id="MWI" />
    <node id="MDA" />
    <node id="MAR" />
    <node id="MOZ" />
    <node id="POL" />
    <node id="ROU" />
    <node id="RUS" />
    <node id="SEN" />
    <node id="SVK" />
    <node id="SVN" />
    <node id="ZWE" />
    <node id="UGA" />
    <node id="UKR" />
    <node id="MKD" />
    <node id="EGY" />
    <node id="BDI" />
    <node id="BEN" />
    <node id="GMB" />
    <node id="MRT" />
    <node id="NER" />
    <node id="TGO" />
    <node id="BFA" />
    <node id="NAM" />
    <node id="CAF" />
    <node id="PSE" />
    <edge source="ALB" target="GRC">
      <data key="d0">348989</data>
    </edge>
    <edge source="ALB" target="ITA">
      <data key="d0">1023904</data>
    </edge>
    <edge source="ALB" target="TUR">
      <data key="d0">50550</data>
    </edge>
    <edge source="ALB" target="SRB">
      <data key="d0">157326</data>
    </edge>
    <edge source="GRC" target="ALB">
      <data key="d0">4649446</data>
    </edge>
    <edge source="GRC" target="DZA">
      <data key="d0">776915</data>
    </edge>
    <edge source="GRC" target="AZE">
      <data key="d0">187953</data>
    </edge>
    <edge source="GRC" target="ARG">
      <data key="d0">127054</data>
    </edge>
    <edge source="GRC" target="AUS">
      <data key="d0">538595</data>
    </edge>
    <edge source="GRC" target="AUT">
      <data key="d0">399880</data>
    </edge>
    <edge source="GRC" target="ARM">
      <data key="d0">46290</data>
    </edge>
    <edge source="GRC" target="BEL">
      <data key="d0">287042</data>
    </edge>
    <edge source="GRC" target="BGR">
      <data key="d0">7127262</data>
    </edge>
    <edge source="GRC" target="CMR">
      <data key="d0">49893</data>
    </edge>
    <edge source="GRC" target="CAN">
      <data key="d0">16034</data>
    </edge>
    <edge source="GRC" target="HRV">
      <data key="d0">100491</data>
    </edge>
    <edge source="GRC" target="CZE">
      <data key="d0">54900</data>
    </edge>
    <edge source="GRC" target="DNK">
      <data key="d0">63366</data>
    </edge>
    <edge source="GRC" target="ETH">
      <data key="d0">32551</data>
    </edge>
    <edge source="GRC" target="FIN">
      <data key="d0">331407</data>
    </edge>
    <edge source="GRC" target="FRA">
      <data key="d0">692805</data>
    </edge>
    <edge source="GRC" target="GEO">
      <data key="d0">14103</data>
    </edge>
    <edge source="GRC" target="DEU">
      <data key="d0">5238735</data>
    </edge>
    <edge source="GRC" target="HKG">
      <data key="d0">91076</data>
    </edge>
    <edge source="GRC" target="HUN">
      <data key="d0">2087865</data>
    </edge>
    <edge source="GRC" target="IDN">
      <data key="d0">123720</data>
    </edge>
    <edge source="GRC" target="IRL">
      <data key="d0">222316</data>
    </edge>
    <edge source="GRC" target="ISR">
      <data key="d0">3707329</data>
    </edge>
    <edge source="GRC" target="ITA">
      <data key="d0">7232479</data>
    </edge>
    <edge source="GRC" target="JAM">
      <data key="d0">38069</data>
    </edge>
    <edge source="GRC" target="KAZ">
      <data key="d0">282001</data>
    </edge>
    <edge source="GRC" target="JOR">
      <data key="d0">89516</data>
    </edge>
    <edge source="GRC" target="KOR">
      <data key="d0">52940</data>
    </edge>
    <edge source="GRC" target="LBN">
      <data key="d0">854646</data>
    </edge>
    <edge source="GRC" target="LVA">
      <data key="d0">76936</data>
    </edge>
    <edge source="GRC" target="LTU">
      <data key="d0">39047</data>
    </edge>
    <edge source="GRC" target="MRT">
      <data key="d0">16209</data>
    </edge>
    <edge source="GRC" target="MEX">
      <data key="d0">370378</data>
    </edge>
    <edge source="GRC" target="MDA">
      <data key="d0">17983</data>
    </edge>
    <edge source="GRC" target="MAR">
      <data key="d0">251733</data>
    </edge>
    <edge source="GRC" target="OMN">
      <data key="d0">35479</data>
    </edge>
    <edge source="GRC" target="NLD">
      <data key="d0">684876</data>
    </edge>
    <edge source="GRC" target="NZL">
      <data key="d0">57851</data>
    </edge>
    <edge source="GRC" target="NOR">
      <data key="d0">302978</data>
    </edge>
    <edge source="GRC" target="PAK">
      <data key="d0">29821</data>
    </edge>
    <edge source="GRC" target="POL">
      <data key="d0">610825</data>
    </edge>
    <edge source="GRC" target="PRT">
      <data key="d0">271680</data>
    </edge>
    <edge source="GRC" target="ROU">
      <data key="d0">2410166</data>
    </edge>
    <edge source="GRC" target="RUS">
      <data key="d0">7488366</data>
    </edge>
    <edge source="GRC" target="SAU">
      <data key="d0">427865</data>
    </edge>
    <edge source="GRC" target="SEN">
      <data key="d0">22368</data>
    </edge>
    <edge source="GRC" target="SGP">
      <data key="d0">20813</data>
    </edge>
    <edge source="GRC" target="SVK">
      <data key="d0">50705</data>
    </edge>
    <edge source="GRC" target="SVN">
      <data key="d0">66380</data>
    </edge>
    <edge source="GRC" target="ZAF">
      <data key="d0">48994</data>
    </edge>
    <edge source="GRC" target="ESP">
      <data key="d0">1160928</data>
    </edge>
    <edge source="GRC" target="SWE">
      <data key="d0">505428</data>
    </edge>
    <edge source="GRC" target="CHE">
      <data key="d0">390874</data>
    </edge>
    <edge source="GRC" target="ARE">
      <data key="d0">343409</data>
    </edge>
    <edge source="GRC" target="TUN">
      <data key="d0">55932</data>
    </edge>
    <edge source="GRC" target="TUR">
      <data key="d0">13912967</data>
    </edge>
    <edge source="GRC" target="UKR">
      <data key="d0">928329</data>
    </edge>
    <edge source="GRC" target="MKD">
      <data key="d0">3751735</data>
    </edge>
    <edge source="GRC" target="EGY">
      <data key="d0">2034678</data>
    </edge>
    <edge source="GRC" target="GBR">
      <data key="d0">3503849</data>
    </edge>
    <edge source="GRC" target="TZA">
      <data key="d0">17658</data>
    </edge>
    <edge source="GRC" target="USA">
      <data key="d0">138027</data>
    </edge>
    <edge source="GRC" target="SRB">
      <data key="d0">1580318</data>
    </edge>
    <edge source="ITA" target="ALB">
      <data key="d0">1793491</data>
    </edge>
    <edge source="ITA" target="DZA">
      <data key="d0">12543200</data>
    </edge>
    <edge source="ITA" target="AZE">
      <data key="d0">526731</data>
    </edge>
    <edge source="ITA" target="ARG">
      <data key="d0">24318969</data>
    </edge>
    <edge source="ITA" target="AUS">
      <data key="d0">74950625</data>
    </edge>
    <edge source="ITA" target="AUT">
      <data key="d0">98566097</data>
    </edge>
    <edge source="ITA" target="ARM">
      <data key="d0">607295</data>
    </edge>
    <edge source="ITA" target="BEL">
      <data key="d0">97902022</data>
    </edge>
    <edge source="ITA" target="BOL">
      <data key="d0">323450</data>
    </edge>
    <edge source="ITA" target="BRA">
      <data key="d0">34624277</data>
    </edge>
    <edge source="ITA" target="BGR">
      <data key="d0">12048976</data>
    </edge>
    <edge source="ITA" target="BDI">
      <data key="d0">203255</data>
    </edge>
    <edge source="ITA" target="BLR">
      <data key="d0">370381</data>
    </edge>
    <edge source="ITA" target="KHM">
      <data key="d0">29184</data>
    </edge>
    <edge source="ITA" target="CMR">
      <data key="d0">2378344</data>
    </edge>
    <edge source="ITA" target="CAN">
      <data key="d0">34419559</data>
    </edge>
    <edge source="ITA" target="CAF">
      <data key="d0">21166</data>
    </edge>
    <edge source="ITA" target="LKA">
      <data key="d0">1169605</data>
    </edge>
    <edge source="ITA" target="CHL">
      <data key="d0">11309167</data>
    </edge>
    <edge source="ITA" target="CHN">
      <data key="d0">9927634</data>
    </edge>
    <edge source="ITA" target="COL">
      <data key="d0">4225318</data>
    </edge>
    <edge source="ITA" target="CRI">
      <data key="d0">564845</data>
    </edge>
    <edge source="ITA" target="HRV">
      <data key="d0">31821456</data>
    </edge>
    <edge source="ITA" target="CZE">
      <data key="d0">21053052</data>
    </edge>
    <edge source="ITA" target="BEN">
      <data key="d0">1062703</data>
    </edge>
    <edge source="ITA" target="DNK">
      <data key="d0">20197609</data>
    </edge>
    <edge source="ITA" target="ECU">
      <data key="d0">1769502</data>
    </edge>
    <edge source="ITA" target="SLV">
      <data key="d0">645685</data>
    </edge>
    <edge source="ITA" target="ETH">
      <data key="d0">484637</data>
    </edge>
    <edge source="ITA" target="EST">
      <data key="d0">1162181</data>
    </edge>
    <edge source="ITA" target="FIN">
      <data key="d0">11517213</data>
    </edge>
    <edge source="ITA" target="FRA">
      <data key="d0">743348380</data>
    </edge>
    <edge source="ITA" target="GEO">
      <data key="d0">257172</data>
    </edge>
    <edge source="ITA" target="DEU">
      <data key="d0">786672969</data>
    </edge>
    <edge source="ITA" target="GHA">
      <data key="d0">1206199</data>
    </edge>
    <edge source="ITA" target="GRC">
      <data key="d0">175578018</data>
    </edge>
    <edge source="ITA" target="GTM">
      <data key="d0">462684</data>
    </edge>
    <edge source="ITA" target="HND">
      <data key="d0">168433</data>
    </edge>
    <edge source="ITA" target="HKG">
      <data key="d0">33945221</data>
    </edge>
    <edge source="ITA" target="HUN">
      <data key="d0">28695206</data>
    </edge>
    <edge source="ITA" target="IDN">
      <data key="d0">3856400</data>
    </edge>
    <edge source="ITA" target="IRL">
      <data key="d0">8915337</data>
    </edge>
    <edge source="ITA" target="ISR">
      <data key="d0">40865121</data>
    </edge>
    <edge source="ITA" target="CIV">
      <data key="d0">1959276</data>
    </edge>
    <edge source="ITA" target="JAM">
      <data key="d0">50022</data>
    </edge>
    <edge source="ITA" target="JPN">
      <data key="d0">7741057</data>
    </edge>
    <edge source="ITA" target="KAZ">
      <data key="d0">193765</data>
    </edge>
    <edge source="ITA" target="JOR">
      <data key="d0">5161798</data>
    </edge>
    <edge source="ITA" target="KOR">
      <data key="d0">12326058</data>
    </edge>
    <edge source="ITA" target="KGZ">
      <data key="d0">11258</data>
    </edge>
    <edge source="ITA" target="LBN">
      <data key="d0">8465069</data>
    </edge>
    <edge source="ITA" target="LVA">
      <data key="d0">1369253</data>
    </edge>
    <edge source="ITA" target="LTU">
      <data key="d0">2420170</data>
    </edge>
    <edge source="ITA" target="MDG">
      <data key="d0">525224</data>
    </edge>
    <edge source="ITA" target="MWI">
      <data key="d0">36196</data>
    </edge>
    <edge source="ITA" target="MYS">
      <data key="d0">6390442</data>
    </edge>
    <edge source="ITA" target="MRT">
      <data key="d0">287766</data>
    </edge>
    <edge source="ITA" target="MUS">
      <data key="d0">501245</data>
    </edge>
    <edge source="ITA" target="MEX">
      <data key="d0">12635677</data>
    </edge>
    <edge source="ITA" target="MDA">
      <data key="d0">654189</data>
    </edge>
    <edge source="ITA" target="MAR">
      <data key="d0">9833215</data>
    </edge>
    <edge source="ITA" target="MOZ">
      <data key="d0">34351</data>
    </edge>
    <edge source="ITA" target="OMN">
      <data key="d0">2135774</data>
    </edge>
    <edge source="ITA" target="NAM">
      <data key="d0">37320</data>
    </edge>
    <edge source="ITA" target="NLD">
      <data key="d0">91159281</data>
    </edge>
    <edge source="ITA" target="NZL">
      <data key="d0">9215508</data>
    </edge>
    <edge source="ITA" target="NIC">
      <data key="d0">159111</data>
    </edge>
    <edge source="ITA" target="NER">
      <data key="d0">83612</data>
    </edge>
    <edge source="ITA" target="NOR">
      <data key="d0">4430231</data>
    </edge>
    <edge source="ITA" target="PAK">
      <data key="d0">4834921</data>
    </edge>
    <edge source="ITA" target="PAN">
      <data key="d0">923189</data>
    </edge>
    <edge source="ITA" target="PRY">
      <data key="d0">594413</data>
    </edge>
    <edge source="ITA" target="PER">
      <data key="d0">3587093</data>
    </edge>
    <edge source="ITA" target="PHL">
      <data key="d0">2228892</data>
    </edge>
    <edge source="ITA" target="POL">
      <data key="d0">55682378</data>
    </edge>
    <edge source="ITA" target="PRT">
      <data key="d0">44100606</data>
    </edge>
    <edge source="ITA" target="ROU">
      <data key="d0">33599416</data>
    </edge>
    <edge source="ITA" target="RUS">
      <data key="d0">29996603</data>
    </edge>
    <edge source="ITA" target="SAU">
      <data key="d0">19681963</data>
    </edge>
    <edge source="ITA" target="SEN">
      <data key="d0">933512</data>
    </edge>
    <edge source="ITA" target="IND">
      <data key="d0">4846993</data>
    </edge>
    <edge source="ITA" target="SGP">
      <data key="d0">7385476</data>
    </edge>
    <edge source="ITA" target="SVK">
      <data key="d0">5572396</data>
    </edge>
    <edge source="ITA" target="VNM">
      <data key="d0">2366891</data>
    </edge>
    <edge source="ITA" target="SVN">
      <data key="d0">44293674</data>
    </edge>
    <edge source="ITA" target="ZAF">
      <data key="d0">15819710</data>
    </edge>
    <edge source="ITA" target="ZWE">
      <data key="d0">326397</data>
    </edge>
    <edge source="ITA" target="ESP">
      <data key="d0">278543346</data>
    </edge>
    <edge source="ITA" target="SWE">
      <data key="d0">17409600</data>
    </edge>
    <edge source="ITA" target="CHE">
      <data key="d0">110659913</data>
    </edge>
    <edge source="ITA" target="THA">
      <data key="d0">6383894</data>
    </edge>
    <edge source="ITA" target="TGO">
      <data key="d0">944985</data>
    </edge>
    <edge source="ITA" target="ARE">
      <data key="d0">15737608</data>
    </edge>
    <edge source="ITA" target="TUN">
      <data key="d0">28928830</data>
    </edge>
    <edge source="ITA" target="TUR">
      <data key="d0">67513370</data>
    </edge>
    <edge source="ITA" target="UGA">
      <data key="d0">471980</data>
    </edge>
    <edge source="ITA" target="UKR">
      <data key="d0">5578457</data>
    </edge>
    <edge source="ITA" target="MKD">
      <data key="d0">2377680</data>
    </edge>
    <edge source="ITA" target="EGY">
      <data key="d0">34525747</data>
    </edge>
    <edge source="ITA" target="GBR">
      <data key="d0">255469275</data>
    </edge>
    <edge source="ITA" target="TZA">
      <data key="d0">438813</data>
    </edge>
    <edge source="ITA" target="USA">
      <data key="d0">179683255</data>
    </edge>
    <edge source="ITA" target="BFA">
      <data key="d0">443656</data>
    </edge>
    <edge source="ITA" target="URY">
      <data key="d0">3656896</data>
    </edge>
    <edge source="ITA" target="SRB">
      <data key="d0">8925857</data>
    </edge>
    <edge source="TUR" target="ALB">
      <data key="d0">942181</data>
    </edge>
    <edge source="TUR" target="DZA">
      <data key="d0">2179972</data>
    </edge>
    <edge source="TUR" target="AZE">
      <data key="d0">9302540</data>
    </edge>
    <edge source="TUR" target="AUS">
      <data key="d0">26225</data>
    </edge>
    <edge source="TUR" target="AUT">
      <data key="d0">126644</data>
    </edge>
    <edge source="TUR" target="BEL">
      <data key="d0">492524</data>
    </edge>
    <edge source="TUR" target="BGR">
      <data key="d0">9984465</data>
    </edge>
    <edge source="TUR" target="BLR">
      <data key="d0">101431</data>
    </edge>
    <edge source="TUR" target="CAN">
      <data key="d0">276744</data>
    </edge>
    <edge source="TUR" target="LKA">
      <data key="d0">32251</data>
    </edge>
    <edge source="TUR" target="CHN">
      <data key="d0">24999</data>
    </edge>
    <edge source="TUR" target="HRV">
      <data key="d0">22722</data>
    </edge>
    <edge source="TUR" target="CZE">
      <data key="d0">521202</data>
    </edge>
    <edge source="TUR" target="DNK">
      <data key="d0">263013</data>
    </edge>
    <edge source="TUR" target="ETH">
      <data key="d0">1218980</data>
    </edge>
    <edge source="TUR" target="FRA">
      <data key="d0">2389842</data>
    </edge>
    <edge source="TUR" target="GEO">
      <data key="d0">9005628</data>
    </edge>
    <edge source="TUR" target="DEU">
      <data key="d0">6196969</data>
    </edge>
    <edge source="TUR" target="GRC">
      <data key="d0">6259198</data>
    </edge>
    <edge source="TUR" target="HKG">
      <data key="d0">61349</data>
    </edge>
    <edge source="TUR" target="HUN">
      <data key="d0">648311</data>
    </edge>
    <edge source="TUR" target="IRL">
      <data key="d0">349364</data>
    </edge>
    <edge source="TUR" target="ISR">
      <data key="d0">13145208</data>
    </edge>
    <edge source="TUR" target="ITA">
      <data key="d0">1409281</data>
    </edge>
    <edge source="TUR" target="JPN">
      <data key="d0">55407</data>
    </edge>
    <edge source="TUR" target="KAZ">
      <data key="d0">7567013</data>
    </edge>
    <edge source="TUR" target="JOR">
      <data key="d0">842142</data>
    </edge>
    <edge source="TUR" target="KOR">
      <data key="d0">19492</data>
    </edge>
    <edge source="TUR" target="KGZ">
      <data key="d0">669713</data>
    </edge>
    <edge source="TUR" target="LBN">
      <data key="d0">344695</data>
    </edge>
    <edge source="TUR" target="LTU">
      <data key="d0">39572</data>
    </edge>
    <edge source="TUR" target="MYS">
      <data key="d0">19796</data>
    </edge>
    <edge source="TUR" target="MUS">
      <data key="d0">133365</data>
    </edge>
    <edge source="TUR" target="MDA">
      <data key="d0">762538</data>
    </edge>
    <edge source="TUR" target="MAR">
      <data key="d0">676983</data>
    </edge>
    <edge source="TUR" target="OMN">
      <data key="d0">323352</data>
    </edge>
    <edge source="TUR" target="NLD">
      <data key="d0">2588661</data>
    </edge>
    <edge source="TUR" target="NOR">
      <data key="d0">154847</data>
    </edge>
    <edge source="TUR" target="PAK">
      <data key="d0">26739</data>
    </edge>
    <edge source="TUR" target="POL">
      <data key="d0">488087</data>
    </edge>
    <edge source="TUR" target="PRT">
      <data key="d0">48061</data>
    </edge>
    <edge source="TUR" target="ROU">
      <data key="d0">6679818</data>
    </edge>
    <edge source="TUR" target="RUS">
      <data key="d0">4102362</data>
    </edge>
    <edge source="TUR" target="SAU">
      <data key="d0">3344075</data>
    </edge>
    <edge source="TUR" target="SEN">
      <data key="d0">171918</data>
    </edge>
    <edge source="TUR" target="IND">
      <data key="d0">31677</data>
    </edge>
    <edge source="TUR" target="ZAF">
      <data key="d0">133391</data>
    </edge>
    <edge source="TUR" target="ESP">
      <data key="d0">840860</data>
    </edge>
    <edge source="TUR" target="SWE">
      <data key="d0">31864</data>
    </edge>
    <edge source="TUR" target="CHE">
      <data key="d0">231519</data>
    </edge>
    <edge source="TUR" target="THA">
      <data key="d0">47057</data>
    </edge>
    <edge source="TUR" target="ARE">
      <data key="d0">1608852</data>
    </edge>
    <edge source="TUR" target="TUN">
      <data key="d0">314339</data>
    </edge>
    <edge source="TUR" target="UKR">
      <data key="d0">6265985</data>
    </edge>
    <edge source="TUR" target="MKD">
      <data key="d0">3025718</data>
    </edge>
    <edge source="TUR" target="EGY">
      <data key="d0">1355807</data>
    </edge>
    <edge source="TUR" target="GBR">
      <data key="d0">7147450</data>
    </edge>
    <edge source="TUR" target="USA">
      <data key="d0">2521501</data>
    </edge>
    <edge source="TUR" target="SRB">
      <data key="d0">643653</data>
    </edge>
    <edge source="SRB" target="DZA">
      <data key="d0">23000</data>
    </edge>
    <edge source="SRB" target="AZE">
      <data key="d0">17000</data>
    </edge>
    <edge source="SRB" target="BGR">
      <data key="d0">209000</data>
    </edge>
    <edge source="SRB" target="HRV">
      <data key="d0">399000</data>
    </edge>
    <edge source="SRB" target="CZE">
      <data key="d0">18000</data>
    </edge>
    <edge source="SRB" target="BEN">
      <data key="d0">38000</data>
    </edge>
    <edge source="SRB" target="DEU">
      <data key="d0">252000</data>
    </edge>
    <edge source="SRB" target="GRC">
      <data key="d0">2423000</data>
    </edge>
    <edge source="SRB" target="HUN">
      <data key="d0">1613000</data>
    </edge>
    <edge source="SRB" target="ITA">
      <data key="d0">57000</data>
    </edge>
    <edge source="SRB" target="NLD">
      <data key="d0">158000</data>
    </edge>
    <edge source="SRB" target="POL">
      <data key="d0">378000</data>
    </edge>
    <edge source="SRB" target="ROU">
      <data key="d0">485000</data>
    </edge>
    <edge source="SRB" target="RUS">
      <data key="d0">1480000</data>
    </edge>
    <edge source="SRB" target="SAU">
      <data key="d0">50000</data>
    </edge>
    <edge source="SRB" target="SVK">
      <data key="d0">390000</data>
    </edge>
    <edge source="SRB" target="SVN">
      <data key="d0">49000</data>
    </edge>
    <edge source="SRB" target="ZAF">
      <data key="d0">546000</data>
    </edge>
    <edge source="SRB" target="SWE">
      <data key="d0">2999000</data>
    </edge>
    <edge source="SRB" target="CHE">
      <data key="d0">48000</data>
    </edge>
    <edge source="SRB" target="TGO">
      <data key="d0">136000</data>
    </edge>
    <edge source="SRB" target="TUR">
      <data key="d0">996000</data>
    </edge>
    <edge source="SRB" target="UKR">
      <data key="d0">507000</data>
    </edge>
    <edge source="SRB" target="MKD">
      <data key="d0">5219000</data>
    </edge>
    <edge source="SRB" target="EGY">
      <data key="d0">10000</data>
    </edge>
    <edge source="SRB" target="GBR">
      <data key="d0">184000</data>
    </edge>
    <edge source="DZA" target="BEL">
      <data key="d0">149017</data>
    </edge>
    <edge source="DZA" target="FRA">
      <data key="d0">532103</data>
    </edge>
    <edge source="DZA" target="ESP">
      <data key="d0">50049</data>
    </edge>
    <edge source="DZA" target="TUN">
      <data key="d0">100685</data>
    </edge>
    <edge source="BEL" target="ALB">
      <data key="d0">54757</data>
    </edge>
    <edge source="BEL" target="DZA">
      <data key="d0">7798016</data>
    </edge>
    <edge source="BEL" target="ARG">
      <data key="d0">3918230</data>
    </edge>
    <edge source="BEL" target="AUS">
      <data key="d0">13762337</data>
    </edge>
    <edge source="BEL" target="AUT">
      <data key="d0">21093382</data>
    </edge>
    <edge source="BEL" target="ARM">
      <data key="d0">113869</data>
    </edge>
    <edge source="BEL" target="BOL">
      <data key="d0">18212</data>
    </edge>
    <edge source="BEL" target="BRA">
      <data key="d0">9190686</data>
    </edge>
    <edge source="BEL" target="BGR">
      <data key="d0">469342</data>
    </edge>
    <edge source="BEL" target="BDI">
      <data key="d0">918197</data>
    </edge>
    <edge source="BEL" target="BLR">
      <data key="d0">150582</data>
    </edge>
    <edge source="BEL" target="CMR">
      <data key="d0">971119</data>
    </edge>
    <edge source="BEL" target="CAN">
      <data key="d0">3306566</data>
    </edge>
    <edge source="BEL" target="LKA">
      <data key="d0">340716</data>
    </edge>
    <edge source="BEL" target="CHL">
      <data key="d0">2662679</data>
    </edge>
    <edge source="BEL" target="CHN">
      <data key="d0">7629774</data>
    </edge>
    <edge source="BEL" target="COL">
      <data key="d0">5099706</data>
    </edge>
    <edge source="BEL" target="CRI">
      <data key="d0">359145</data>
    </edge>
    <edge source="BEL" target="HRV">
      <data key="d0">1135970</data>
    </edge>
    <edge source="BEL" target="CZE">
      <data key="d0">8125341</data>
    </edge>
    <edge source="BEL" target="BEN">
      <data key="d0">567304</data>
    </edge>
    <edge source="BEL" target="DNK">
      <data key="d0">23127893</data>
    </edge>
    <edge source="BEL" target="ECU">
      <data key="d0">185073</data>
    </edge>
    <edge source="BEL" target="SLV">
      <data key="d0">329283</data>
    </edge>
    <edge source="BEL" target="ETH">
      <data key="d0">370071</data>
    </edge>
    <edge source="BEL" target="EST">
      <data key="d0">217248</data>
    </edge>
    <edge source="BEL" target="FIN">
      <data key="d0">25913798</data>
    </edge>
    <edge source="BEL" target="FRA">
      <data key="d0">961834467</data>
    </edge>
    <edge source="BEL" target="GEO">
      <data key="d0">214030</data>
    </edge>
    <edge source="BEL" target="GMB">
      <data key="d0">762140</data>
    </edge>
    <edge source="BEL" target="DEU">
      <data key="d0">518124794</data>
    </edge>
    <edge source="BEL" target="GHA">
      <data key="d0">872615</data>
    </edge>
    <edge source="BEL" target="GRC">
      <data key="d0">7609833</data>
    </edge>
    <edge source="BEL" target="GTM">
      <data key="d0">695072</data>
    </edge>
    <edge source="BEL" target="HND">
      <data key="d0">45647</data>
    </edge>
    <edge source="BEL" target="HKG">
      <data key="d0">6466118</data>
    </edge>
    <edge source="BEL" target="HUN">
      <data key="d0">6663271</data>
    </edge>
    <edge source="BEL" target="IDN">
      <data key="d0">3429712</data>
    </edge>
    <edge source="BEL" target="IRL">
      <data key="d0">10108716</data>
    </edge>
    <edge source="BEL" target="ISR">
      <data key="d0">7632257</data>
    </edge>
    <edge source="BEL" target="ITA">
      <data key="d0">114773994</data>
    </edge>
    <edge source="BEL" target="CIV">
      <data key="d0">1693121</data>
    </edge>
    <edge source="BEL" target="JAM">
      <data key="d0">75467</data>
    </edge>
    <edge source="BEL" target="JPN">
      <data key="d0">2846014</data>
    </edge>
    <edge source="BEL" target="KAZ">
      <data key="d0">42709</data>
    </edge>
    <edge source="BEL" target="JOR">
      <data key="d0">596686</data>
    </edge>
    <edge source="BEL" target="KOR">
      <data key="d0">2386824</data>
    </edge>
    <edge source="BEL" target="LBN">
      <data key="d0">2751164</data>
    </edge>
    <edge source="BEL" target="LVA">
      <data key="d0">360091</data>
    </edge>
    <edge source="BEL" target="LTU">
      <data key="d0">669815</data>
    </edge>
    <edge source="BEL" target="MDG">
      <data key="d0">286989</data>
    </edge>
    <edge source="BEL" target="MYS">
      <data key="d0">3764969</data>
    </edge>
    <edge source="BEL" target="MRT">
      <data key="d0">213952</data>
    </edge>
    <edge source="BEL" target="MUS">
      <data key="d0">69877</data>
    </edge>
    <edge source="BEL" target="MEX">
      <data key="d0">14088861</data>
    </edge>
    <edge source="BEL" target="MDA">
      <data key="d0">36758</data>
    </edge>
    <edge source="BEL" target="MAR">
      <data key="d0">5609804</data>
    </edge>
    <edge source="BEL" target="MOZ">
      <data key="d0">22007</data>
    </edge>
    <edge source="BEL" target="OMN">
      <data key="d0">22239</data>
    </edge>
    <edge source="BEL" target="NLD">
      <data key="d0">621412355</data>
    </edge>
    <edge source="BEL" target="NZL">
      <data key="d0">5334165</data>
    </edge>
    <edge source="BEL" target="NER">
      <data key="d0">96204</data>
    </edge>
    <edge source="BEL" target="NOR">
      <data key="d0">6728299</data>
    </edge>
    <edge source="BEL" target="PAK">
      <data key="d0">987192</data>
    </edge>
    <edge source="BEL" target="PAN">
      <data key="d0">44481</data>
    </edge>
    <edge source="BEL" target="PRY">
      <data key="d0">28206</data>
    </edge>
    <edge source="BEL" target="PER">
      <data key="d0">1607137</data>
    </edge>
    <edge source="BEL" target="PHL">
      <data key="d0">2378763</data>
    </edge>
    <edge source="BEL" target="POL">
      <data key="d0">16923345</data>
    </edge>
    <edge source="BEL" target="PRT">
      <data key="d0">10735076</data>
    </edge>
    <edge source="BEL" target="ROU">
      <data key="d0">2267976</data>
    </edge>
    <edge source="BEL" target="RUS">
      <data key="d0">14775569</data>
    </edge>
    <edge source="BEL" target="SAU">
      <data key="d0">1995678</data>
    </edge>
    <edge source="BEL" target="SEN">
      <data key="d0">945790</data>
    </edge>
    <edge source="BEL" target="IND">
      <data key="d0">5524783</data>
    </edge>
    <edge source="BEL" target="SGP">
      <data key="d0">1616739</data>
    </edge>
    <edge source="BEL" target="SVK">
      <data key="d0">1209618</data>
    </edge>
    <edge source="BEL" target="VNM">
      <data key="d0">764254</data>
    </edge>
    <edge source="BEL" target="SVN">
      <data key="d0">1881849</data>
    </edge>
    <edge source="BEL" target="ZAF">
      <data key="d0">8350812</data>
    </edge>
    <edge source="BEL" target="ZWE">
      <data key="d0">45698</data>
    </edge>
    <edge source="BEL" target="ESP">
      <data key="d0">117949361</data>
    </edge>
    <edge source="BEL" target="SWE">
      <data key="d0">34103503</data>
    </edge>
    <edge source="BEL" target="CHE">
      <data key="d0">29335451</data>
    </edge>
    <edge source="BEL" target="THA">
      <data key="d0">6188684</data>
    </edge>
    <edge source="BEL" target="TGO">
      <data key="d0">215118</data>
    </edge>
    <edge source="BEL" target="ARE">
      <data key="d0">1516058</data>
    </edge>
    <edge source="BEL" target="TUN">
      <data key="d0">3109421</data>
    </edge>
    <edge source="BEL" target="TUR">
      <data key="d0">13480728</data>
    </edge>
    <edge source="BEL" target="UGA">
      <data key="d0">414582</data>
    </edge>
    <edge source="BEL" target="UKR">
      <data key="d0">1966424</data>
    </edge>
    <edge source="BEL" target="MKD">
      <data key="d0">68378</data>
    </edge>
    <edge source="BEL" target="EGY">
      <data key="d0">2480302</data>
    </edge>
    <edge source="BEL" target="GBR">
      <data key="d0">339464641</data>
    </edge>
    <edge source="BEL" target="TZA">
      <data key="d0">277881</data>
    </edge>
    <edge source="BEL" target="USA">
      <data key="d0">36349603</data>
    </edge>
    <edge source="BEL" target="BFA">
      <data key="d0">575497</data>
    </edge>
    <edge source="BEL" target="URY">
      <data key="d0">162931</data>
    </edge>
    <edge source="BEL" target="SRB">
      <data key="d0">575495</data>
    </edge>
    <edge source="FRA" target="ALB">
      <data key="d0">42136</data>
    </edge>
    <edge source="FRA" target="DZA">
      <data key="d0">31806029</data>
    </edge>
    <edge source="FRA" target="AZE">
      <data key="d0">211806</data>
    </edge>
    <edge source="FRA" target="ARG">
      <data key="d0">11143979</data>
    </edge>
    <edge source="FRA" target="AUS">
      <data key="d0">40942766</data>
    </edge>
    <edge source="FRA" target="AUT">
      <data key="d0">75907347</data>
    </edge>
    <edge source="FRA" target="ARM">
      <data key="d0">109414</data>
    </edge>
    <edge source="FRA" target="BEL">
      <data key="d0">574563245</data>
    </edge>
    <edge source="FRA" target="BOL">
      <data key="d0">90032</data>
    </edge>
    <edge source="FRA" target="BRA">
      <data key="d0">16695321</data>
    </edge>
    <edge source="FRA" target="BGR">
      <data key="d0">2930874</data>
    </edge>
    <edge source="FRA" target="BDI">
      <data key="d0">85256</data>
    </edge>
    <edge source="FRA" target="BLR">
      <data key="d0">636823</data>
    </edge>
    <edge source="FRA" target="KHM">
      <data key="d0">1401741</data>
    </edge>
    <edge source="FRA" target="CMR">
      <data key="d0">14609003</data>
    </edge>
    <edge source="FRA" target="CAN">
      <data key="d0">41957413</data>
    </edge>
    <edge source="FRA" target="CAF">
      <data key="d0">635559</data>
    </edge>
    <edge source="FRA" target="LKA">
      <data key="d0">1478289</data>
    </edge>
    <edge source="FRA" target="CHL">
      <data key="d0">5833236</data>
    </edge>
    <edge source="FRA" target="CHN">
      <data key="d0">28122317</data>
    </edge>
    <edge source="FRA" target="COL">
      <data key="d0">4273343</data>
    </edge>
    <edge source="FRA" target="CRI">
      <data key="d0">568421</data>
    </edge>
    <edge source="FRA" target="HRV">
      <data key="d0">7470941</data>
    </edge>
    <edge source="FRA" target="CZE">
      <data key="d0">28199427</data>
    </edge>
    <edge source="FRA" target="BEN">
      <data key="d0">4744569</data>
    </edge>
    <edge source="FRA" target="DNK">
      <data key="d0">40511569</data>
    </edge>
    <edge source="FRA" target="ECU">
      <data key="d0">278663</data>
    </edge>
    <edge source="FRA" target="SLV">
      <data key="d0">623199</data>
    </edge>
    <edge source="FRA" target="ETH">
      <data key="d0">71772</data>
    </edge>
    <edge source="FRA" target="EST">
      <data key="d0">525863</data>
    </edge>
    <edge source="FRA" target="FIN">
      <data key="d0">23195156</data>
    </edge>
    <edge source="FRA" target="GEO">
      <data key="d0">28231</data>
    </edge>
    <edge source="FRA" target="GMB">
      <data key="d0">12781</data>
    </edge>
    <edge source="FRA" target="DEU">
      <data key="d0">1041493033</data>
    </edge>
    <edge source="FRA" target="GHA">
      <data key="d0">3568118</data>
    </edge>
    <edge source="FRA" target="GRC">
      <data key="d0">58811870</data>
    </edge>
    <edge source="FRA" target="GTM">
      <data key="d0">535695</data>
    </edge>
    <edge source="FRA" target="HND">
      <data key="d0">20787</data>
    </edge>
    <edge source="FRA" target="HKG">
      <data key="d0">41132521</data>
    </edge>
    <edge source="FRA" target="HUN">
      <data key="d0">18417580</data>
    </edge>
    <edge source="FRA" target="IDN">
      <data key="d0">10432293</data>
    </edge>
    <edge source="FRA" target="IRL">
      <data key="d0">41111172</data>
    </edge>
    <edge source="FRA" target="ISR">
      <data key="d0">27753342</data>
    </edge>
    <edge source="FRA" target="ITA">
      <data key="d0">567485157</data>
    </edge>
    <edge source="FRA" target="CIV">
      <data key="d0">22139777</data>
    </edge>
    <edge source="FRA" target="JAM">
      <data key="d0">598479</data>
    </edge>
    <edge source="FRA" target="JPN">
      <data key="d0">32637944</data>
    </edge>
    <edge source="FRA" target="KAZ">
      <data key="d0">1669448</data>
    </edge>
    <edge source="FRA" target="JOR">
      <data key="d0">4799487</data>
    </edge>
    <edge source="FRA" target="KOR">
      <data key="d0">24939888</data>
    </edge>
    <edge source="FRA" target="KGZ">
      <data key="d0">32586</data>
    </edge>
    <edge source="FRA" target="LBN">
      <data key="d0">6380448</data>
    </edge>
    <edge source="FRA" target="LVA">
      <data key="d0">1486154</data>
    </edge>
    <edge source="FRA" target="LTU">
      <data key="d0">2554736</data>
    </edge>
    <edge source="FRA" target="MDG">
      <data key="d0">6842264</data>
    </edge>
    <edge source="FRA" target="MWI">
      <data key="d0">22473</data>
    </edge>
    <edge source="FRA" target="MYS">
      <data key="d0">9421298</data>
    </edge>
    <edge source="FRA" target="MRT">
      <data key="d0">1373790</data>
    </edge>
    <edge source="FRA" target="MUS">
      <data key="d0">1251735</data>
    </edge>
    <edge source="FRA" target="MEX">
      <data key="d0">14694119</data>
    </edge>
    <edge source="FRA" target="MDA">
      <data key="d0">943717</data>
    </edge>
    <edge source="FRA" target="MAR">
      <data key="d0">38578628</data>
    </edge>
    <edge source="FRA" target="OMN">
      <data key="d0">773205</data>
    </edge>
    <edge source="FRA" target="NAM">
      <data key="d0">30760</data>
    </edge>
    <edge source="FRA" target="NLD">
      <data key="d0">334860816</data>
    </edge>
    <edge source="FRA" target="NZL">
      <data key="d0">4395398</data>
    </edge>
    <edge source="FRA" target="NER">
      <data key="d0">905935</data>
    </edge>
    <edge source="FRA" target="NOR">
      <data key="d0">11254236</data>
    </edge>
    <edge source="FRA" target="PAK">
      <data key="d0">5808516</data>
    </edge>
    <edge source="FRA" target="PAN">
      <data key="d0">210402</data>
    </edge>
    <edge source="FRA" target="PRY">
      <data key="d0">65873</data>
    </edge>
    <edge source="FRA" target="PER">
      <data key="d0">1439523</data>
    </edge>
    <edge source="FRA" target="PHL">
      <data key="d0">6420618</data>
    </edge>
    <edge source="FRA" target="POL">
      <data key="d0">58563545</data>
    </edge>
    <edge source="FRA" target="PRT">
      <data key="d0">65886165</data>
    </edge>
    <edge source="FRA" target="ROU">
      <data key="d0">10271753</data>
    </edge>
    <edge source="FRA" target="RUS">
      <data key="d0">39110671</data>
    </edge>
    <edge source="FRA" target="SAU">
      <data key="d0">17980063</data>
    </edge>
    <edge source="FRA" target="SEN">
      <data key="d0">8866923</data>
    </edge>
    <edge source="FRA" target="IND">
      <data key="d0">22605526</data>
    </edge>
    <edge source="FRA" target="SGP">
      <data key="d0">8893047</data>
    </edge>
    <edge source="FRA" target="SVK">
      <data key="d0">4135697</data>
    </edge>
    <edge source="FRA" target="VNM">
      <data key="d0">2149804</data>
    </edge>
    <edge source="FRA" target="SVN">
      <data key="d0">8718321</data>
    </edge>
    <edge source="FRA" target="ZAF">
      <data key="d0">21096899</data>
    </edge>
    <edge source="FRA" target="ZWE">
      <data key="d0">32445</data>
    </edge>
    <edge source="FRA" target="ESP">
      <data key="d0">604875958</data>
    </edge>
    <edge source="FRA" target="SWE">
      <data key="d0">35767141</data>
    </edge>
    <edge source="FRA" target="CHE">
      <data key="d0">157310416</data>
    </edge>
    <edge source="FRA" target="THA">
      <data key="d0">4946824</data>
    </edge>
    <edge source="FRA" target="TGO">
      <data key="d0">2694629</data>
    </edge>
    <edge source="FRA" target="ARE">
      <data key="d0">5841382</data>
    </edge>
    <edge source="FRA" target="TUN">
      <data key="d0">39709571</data>
    </edge>
    <edge source="FRA" target="TUR">
      <data key="d0">56982865</data>
    </edge>
    <edge source="FRA" target="UGA">
      <data key="d0">295096</data>
    </edge>
    <edge source="FRA" target="UKR">
      <data key="d0">3454631</data>
    </edge>
    <edge source="FRA" target="MKD">
      <data key="d0">207031</data>
    </edge>
    <edge source="FRA" target="EGY">
      <data key="d0">19224213</data>
    </edge>
    <edge source="FRA" target="GBR">
      <data key="d0">845955548</data>
    </edge>
    <edge source="FRA" target="TZA">
      <data key="d0">575444</data>
    </edge>
    <edge source="FRA" target="USA">
      <data key="d0">192058275</data>
    </edge>
    <edge source="FRA" target="BFA">
      <data key="d0">4102409</data>
    </edge>
    <edge source="FRA" target="URY">
      <data key="d0">1128696</data>
    </edge>
    <edge source="FRA" target="SRB">
      <data key="d0">345941</data>
    </edge>
    <edge source="ESP" target="DZA">
      <data key="d0">30227029</data>
    </edge>
    <edge source="ESP" target="ARG">
      <data key="d0">30712277</data>
    </edge>
    <edge source="ESP" target="AUS">
      <data key="d0">2705414</data>
    </edge>
    <edge source="ESP" target="AUT">
      <data key="d0">5289975</data>
    </edge>
    <edge source="ESP" target="BEL">
      <data key="d0">29344466</data>
    </edge>
    <edge source="ESP" target="BOL">
      <data key="d0">1398391</data>
    </edge>
    <edge source="ESP" target="BRA">
      <data key="d0">17818972</data>
    </edge>
    <edge source="ESP" target="BGR">
      <data key="d0">1728933</data>
    </edge>
    <edge source="ESP" target="BDI">
      <data key="d0">108801</data>
    </edge>
    <edge source="ESP" target="BLR">
      <data key="d0">123417</data>
    </edge>
    <edge source="ESP" target="CMR">
      <data key="d0">691550</data>
    </edge>
    <edge source="ESP" target="CAN">
      <data key="d0">2386755</data>
    </edge>
    <edge source="ESP" target="LKA">
      <data key="d0">2629223</data>
    </edge>
    <edge source="ESP" target="CHL">
      <data key="d0">14930934</data>
    </edge>
    <edge source="ESP" target="CHN">
      <data key="d0">2179188</data>
    </edge>
    <edge source="ESP" target="COL">
      <data key="d0">6994313</data>
    </edge>
    <edge source="ESP" target="CRI">
      <data key="d0">1914114</data>
    </edge>
    <edge source="ESP" target="HRV">
      <data key="d0">1479050</data>
    </edge>
    <edge source="ESP" target="CZE">
      <data key="d0">2000854</data>
    </edge>
    <edge source="ESP" target="BEN">
      <data key="d0">1408020</data>
    </edge>
    <edge source="ESP" target="DNK">
      <data key="d0">3463102</data>
    </edge>
    <edge source="ESP" target="ECU">
      <data key="d0">3398616</data>
    </edge>
    <edge source="ESP" target="SLV">
      <data key="d0">675080</data>
    </edge>
    <edge source="ESP" target="ETH">
      <data key="d0">53486</data>
    </edge>
    <edge source="ESP" target="EST">
      <data key="d0">85352</data>
    </edge>
    <edge source="ESP" target="FIN">
      <data key="d0">4941045</data>
    </edge>
    <edge source="ESP" target="FRA">
      <data key="d0">433477784</data>
    </edge>
    <edge source="ESP" target="GEO">
      <data key="d0">31157</data>
    </edge>
    <edge source="ESP" target="GMB">
      <data key="d0">18517</data>
    </edge>
    <edge source="ESP" target="DEU">
      <data key="d0">101954092</data>
    </edge>
    <edge source="ESP" target="GHA">
      <data key="d0">1520173</data>
    </edge>
    <edge source="ESP" target="GRC">
      <data key="d0">31455920</data>
    </edge>
    <edge source="ESP" target="GTM">
      <data key="d0">881551</data>
    </edge>
    <edge source="ESP" target="HND">
      <data key="d0">307941</data>
    </edge>
    <edge source="ESP" target="HKG">
      <data key="d0">5521379</data>
    </edge>
    <edge source="ESP" target="HUN">
      <data key="d0">1928469</data>
    </edge>
    <edge source="ESP" target="IDN">
      <data key="d0">7162232</data>
    </edge>
    <edge source="ESP" target="IRL">
      <data key="d0">9453607</data>
    </edge>
    <edge source="ESP" target="ISR">
      <data key="d0">8646153</data>
    </edge>
    <edge source="ESP" target="ITA">
      <data key="d0">117177400</data>
    </edge>
    <edge source="ESP" target="CIV">
      <data key="d0">950983</data>
    </edge>
    <edge source="ESP" target="JAM">
      <data key="d0">148506</data>
    </edge>
    <edge source="ESP" target="JPN">
      <data key="d0">711286</data>
    </edge>
    <edge source="ESP" target="KAZ">
      <data key="d0">272597</data>
    </edge>
    <edge source="ESP" target="JOR">
      <data key="d0">2501122</data>
    </edge>
    <edge source="ESP" target="KOR">
      <data key="d0">896614</data>
    </edge>
    <edge source="ESP" target="LBN">
      <data key="d0">3337243</data>
    </edge>
    <edge source="ESP" target="LVA">
      <data key="d0">1117889</data>
    </edge>
    <edge source="ESP" target="LTU">
      <data key="d0">654014</data>
    </edge>
    <edge source="ESP" target="MDG">
      <data key="d0">230370</data>
    </edge>
    <edge source="ESP" target="MYS">
      <data key="d0">3363159</data>
    </edge>
    <edge source="ESP" target="MRT">
      <data key="d0">2150961</data>
    </edge>
    <edge source="ESP" target="MUS">
      <data key="d0">141266</data>
    </edge>
    <edge source="ESP" target="MEX">
      <data key="d0">22995714</data>
    </edge>
    <edge source="ESP" target="MDA">
      <data key="d0">23603</data>
    </edge>
    <edge source="ESP" target="MAR">
      <data key="d0">24762475</data>
    </edge>
    <edge source="ESP" target="MOZ">
      <data key="d0">386690</data>
    </edge>
    <edge source="ESP" target="OMN">
      <data key="d0">213306</data>
    </edge>
    <edge source="ESP" target="NAM">
      <data key="d0">17519</data>
    </edge>
    <edge source="ESP" target="NLD">
      <data key="d0">39702394</data>
    </edge>
    <edge source="ESP" target="NZL">
      <data key="d0">1379941</data>
    </edge>
    <edge source="ESP" target="NIC">
      <data key="d0">338344</data>
    </edge>
    <edge source="ESP" target="NER">
      <data key="d0">20524</data>
    </edge>
    <edge source="ESP" target="NOR">
      <data key="d0">3419073</data>
    </edge>
    <edge source="ESP" target="PAK">
      <data key="d0">1484539</data>
    </edge>
    <edge source="ESP" target="PAN">
      <data key="d0">1258004</data>
    </edge>
    <edge source="ESP" target="PRY">
      <data key="d0">3249905</data>
    </edge>
    <edge source="ESP" target="PER">
      <data key="d0">3097520</data>
    </edge>
    <edge source="ESP" target="PHL">
      <data key="d0">3856789</data>
    </edge>
    <edge source="ESP" target="POL">
      <data key="d0">12735321</data>
    </edge>
    <edge source="ESP" target="PRT">
      <data key="d0">367386489</data>
    </edge>
    <edge source="ESP" target="ROU">
      <data key="d0">2170970</data>
    </edge>
    <edge source="ESP" target="RUS">
      <data key="d0">11615017</data>
    </edge>
    <edge source="ESP" target="SAU">
      <data key="d0">11179598</data>
    </edge>
    <edge source="ESP" target="SEN">
      <data key="d0">2243287</data>
    </edge>
    <edge source="ESP" target="IND">
      <data key="d0">3938242</data>
    </edge>
    <edge source="ESP" target="SGP">
      <data key="d0">3491326</data>
    </edge>
    <edge source="ESP" target="SVK">
      <data key="d0">180957</data>
    </edge>
    <edge source="ESP" target="VNM">
      <data key="d0">97051</data>
    </edge>
    <edge source="ESP" target="SVN">
      <data key="d0">817507</data>
    </edge>
    <edge source="ESP" target="ZAF">
      <data key="d0">6949387</data>
    </edge>
    <edge source="ESP" target="ZWE">
      <data key="d0">261623</data>
    </edge>
    <edge source="ESP" target="SWE">
      <data key="d0">7659940</data>
    </edge>
    <edge source="ESP" target="CHE">
      <data key="d0">5259997</data>
    </edge>
    <edge source="ESP" target="THA">
      <data key="d0">1095120</data>
    </edge>
    <edge source="ESP" target="TGO">
      <data key="d0">486510</data>
    </edge>
    <edge source="ESP" target="ARE">
      <data key="d0">7248581</data>
    </edge>
    <edge source="ESP" target="TUN">
      <data key="d0">11884501</data>
    </edge>
    <edge source="ESP" target="TUR">
      <data key="d0">24525690</data>
    </edge>
    <edge source="ESP" target="UGA">
      <data key="d0">150458</data>
    </edge>
    <edge source="ESP" target="UKR">
      <data key="d0">940354</data>
    </edge>
    <edge source="ESP" target="EGY">
      <data key="d0">8968870</data>
    </edge>
    <edge source="ESP" target="GBR">
      <data key="d0">147001673</data>
    </edge>
    <edge source="ESP" target="TZA">
      <data key="d0">1195615</data>
    </edge>
    <edge source="ESP" target="USA">
      <data key="d0">64050652</data>
    </edge>
    <edge source="ESP" target="BFA">
      <data key="d0">349383</data>
    </edge>
    <edge source="ESP" target="URY">
      <data key="d0">5078530</data>
    </edge>
    <edge source="ESP" target="SRB">
      <data key="d0">5844924</data>
    </edge>
    <edge source="TUN" target="DZA">
      <data key="d0">1185144</data>
    </edge>
    <edge source="TUN" target="AUT">
      <data key="d0">290583</data>
    </edge>
    <edge source="TUN" target="BEL">
      <data key="d0">387945</data>
    </edge>
    <edge source="TUN" target="CMR">
      <data key="d0">47247</data>
    </edge>
    <edge source="TUN" target="CAN">
      <data key="d0">214124</data>
    </edge>
    <edge source="TUN" target="BEN">
      <data key="d0">107105</data>
    </edge>
    <edge source="TUN" target="FRA">
      <data key="d0">3535237</data>
    </edge>
    <edge source="TUN" target="DEU">
      <data key="d0">2377057</data>
    </edge>
    <edge source="TUN" target="IDN">
      <data key="d0">26621</data>
    </edge>
    <edge source="TUN" target="ITA">
      <data key="d0">4873002</data>
    </edge>
    <edge source="TUN" target="CIV">
      <data key="d0">25228</data>
    </edge>
    <edge source="TUN" target="LBN">
      <data key="d0">477089</data>
    </edge>
    <edge source="TUN" target="MRT">
      <data key="d0">11275</data>
    </edge>
    <edge source="TUN" target="MAR">
      <data key="d0">57044</data>
    </edge>
    <edge source="TUN" target="NLD">
      <data key="d0">77730</data>
    </edge>
    <edge source="TUN" target="SEN">
      <data key="d0">193017</data>
    </edge>
    <edge source="TUN" target="ZAF">
      <data key="d0">255061</data>
    </edge>
    <edge source="TUN" target="ESP">
      <data key="d0">182328</data>
    </edge>
    <edge source="TUN" target="TGO">
      <data key="d0">34175</data>
    </edge>
    <edge source="TUN" target="EGY">
      <data key="d0">158986</data>
    </edge>
    <edge source="TUN" target="GBR">
      <data key="d0">132600</data>
    </edge>
    <edge source="TUN" target="USA">
      <data key="d0">80088</data>
    </edge>
    <edge source="TUN" target="BFA">
      <data key="d0">532347</data>
    </edge>
    <edge source="AZE" target="GEO">
      <data key="d0">53044</data>
    </edge>
    <edge source="AZE" target="KGZ">
      <data key="d0">11571</data>
    </edge>
    <edge source="AZE" target="ARE">
      <data key="d0">90197</data>
    </edge>
    <edge source="AZE" target="TUR">
      <data key="d0">32154</data>
    </edge>
    <edge source="GEO" target="AZE">
      <data key="d0">244340</data>
    </edge>
    <edge source="GEO" target="ARM">
      <data key="d0">80234</data>
    </edge>
    <edge source="GEO" target="RUS">
      <data key="d0">165150</data>
    </edge>
    <edge source="GEO" target="TUR">
      <data key="d0">64456</data>
    </edge>
    <edge source="KGZ" target="KAZ">
      <data key="d0">44721</data>
    </edge>
    <edge source="KGZ" target="RUS">
      <data key="d0">48535</data>
    </edge>
    <edge source="ARE" target="DZA">
      <data key="d0">879451</data>
    </edge>
    <edge source="ARE" target="AZE">
      <data key="d0">1062273</data>
    </edge>
    <edge source="ARE" target="AUS">
      <data key="d0">11387</data>
    </edge>
    <edge source="ARE" target="ARM">
      <data key="d0">299820</data>
    </edge>
    <edge source="ARE" target="BEL">
      <data key="d0">19715</data>
    </edge>
    <edge source="ARE" target="LKA">
      <data key="d0">268568</data>
    </edge>
    <edge source="ARE" target="CHN">
      <data key="d0">128712</data>
    </edge>
    <edge source="ARE" target="ETH">
      <data key="d0">1708983</data>
    </edge>
    <edge source="ARE" target="FIN">
      <data key="d0">42153</data>
    </edge>
    <edge source="ARE" target="FRA">
      <data key="d0">30090</data>
    </edge>
    <edge source="ARE" target="GEO">
      <data key="d0">10152</data>
    </edge>
    <edge source="ARE" target="DEU">
      <data key="d0">193472</data>
    </edge>
    <edge source="ARE" target="GHA">
      <data key="d0">103751</data>
    </edge>
    <edge source="ARE" target="GRC">
      <data key="d0">257302</data>
    </edge>
    <edge source="ARE" target="HKG">
      <data key="d0">169641</data>
    </edge>
    <edge source="ARE" target="CIV">
      <data key="d0">55309</data>
    </edge>
    <edge source="ARE" target="JPN">
      <data key="d0">86482</data>
    </edge>
    <edge source="ARE" target="KAZ">
      <data key="d0">211444</data>
    </edge>
    <edge source="ARE" target="JOR">
      <data key="d0">509058</data>
    </edge>
    <edge source="ARE" target="LBN">
      <data key="d0">150613</data>
    </edge>
    <edge source="ARE" target="LVA">
      <data key="d0">19106</data>
    </edge>
    <edge source="ARE" target="MDG">
      <data key="d0">21528</data>
    </edge>
    <edge source="ARE" target="MRT">
      <data key="d0">12185</data>
    </edge>
    <edge source="ARE" target="MUS">
      <data key="d0">129748</data>
    </edge>
    <edge source="ARE" target="MAR">
      <data key="d0">11792</data>
    </edge>
    <edge source="ARE" target="MOZ">
      <data key="d0">109817</data>
    </edge>
    <edge source="ARE" target="OMN">
      <data key="d0">1398757</data>
    </edge>
    <edge source="ARE" target="NLD">
      <data key="d0">200268</data>
    </edge>
    <edge source="ARE" target="PAK">
      <data key="d0">1867790</data>
    </edge>
    <edge source="ARE" target="PHL">
      <data key="d0">207809</data>
    </edge>
    <edge source="ARE" target="PRT">
      <data key="d0">24710</data>
    </edge>
    <edge source="ARE" target="ROU">
      <data key="d0">75961</data>
    </edge>
    <edge source="ARE" target="RUS">
      <data key="d0">365592</data>
    </edge>
    <edge source="ARE" target="SAU">
      <data key="d0">2830706</data>
    </edge>
    <edge source="ARE" target="SEN">
      <data key="d0">132345</data>
    </edge>
    <edge source="ARE" target="IND">
      <data key="d0">1611640</data>
    </edge>
    <edge source="ARE" target="SGP">
      <data key="d0">26662</data>
    </edge>
    <edge source="ARE" target="ZAF">
      <data key="d0">83886</data>
    </edge>
    <edge source="ARE" target="ESP">
      <data key="d0">32169</data>
    </edge>
    <edge source="ARE" target="CHE">
      <data key="d0">26648</data>
    </edge>
    <edge source="ARE" target="THA">
      <data key="d0">216836</data>
    </edge>
    <edge source="ARE" target="TUN">
      <data key="d0">17061</data>
    </edge>
    <edge source="ARE" target="TUR">
      <data key="d0">78785</data>
    </edge>
    <edge source="ARE" target="UGA">
      <data key="d0">47542</data>
    </edge>
    <edge source="ARE" target="EGY">
      <data key="d0">135885</data>
    </edge>
    <edge source="ARE" target="GBR">
      <data key="d0">573074</data>
    </edge>
    <edge source="ARE" target="TZA">
      <data key="d0">859671</data>
    </edge>
    <edge source="ARE" target="USA">
      <data key="d0">344805</data>
    </edge>
    <edge source="ARE" target="BFA">
      <data key="d0">11981</data>
    </edge>
    <edge source="ARG" target="AUS">
      <data key="d0">45775</data>
    </edge>
    <edge source="ARG" target="BEL">
      <data key="d0">44197</data>
    </edge>
    <edge source="ARG" target="BOL">
      <data key="d0">4053565</data>
    </edge>
    <edge source="ARG" target="BRA">
      <data key="d0">36370936</data>
    </edge>
    <edge source="ARG" target="CAN">
      <data key="d0">45648</data>
    </edge>
    <edge source="ARG" target="CHL">
      <data key="d0">63923163</data>
    </edge>
    <edge source="ARG" target="CHN">
      <data key="d0">18897</data>
    </edge>
    <edge source="ARG" target="COL">
      <data key="d0">1039544</data>
    </edge>
    <edge source="ARG" target="CRI">
      <data key="d0">651093</data>
    </edge>
    <edge source="ARG" target="ECU">
      <data key="d0">174519</data>
    </edge>
    <edge source="ARG" target="SLV">
      <data key="d0">127502</data>
    </edge>
    <edge source="ARG" target="FIN">
      <data key="d0">10199</data>
    </edge>
    <edge source="ARG" target="FRA">
      <data key="d0">52548</data>
    </edge>
    <edge source="ARG" target="DEU">
      <data key="d0">21797</data>
    </edge>
    <edge source="ARG" target="GTM">
      <data key="d0">1116458</data>
    </edge>
    <edge source="ARG" target="HKG">
      <data key="d0">75745</data>
    </edge>
    <edge source="ARG" target="HUN">
      <data key="d0">139858</data>
    </edge>
    <edge source="ARG" target="ITA">
      <data key="d0">35108</data>
    </edge>
    <edge source="ARG" target="JAM">
      <data key="d0">12883</data>
    </edge>
    <edge source="ARG" target="KOR">
      <data key="d0">135406</data>
    </edge>
    <edge source="ARG" target="MEX">
      <data key="d0">1899738</data>
    </edge>
    <edge source="ARG" target="NZL">
      <data key="d0">38705</data>
    </edge>
    <edge source="ARG" target="NIC">
      <data key="d0">78179</data>
    </edge>
    <edge source="ARG" target="PAK">
      <data key="d0">10740</data>
    </edge>
    <edge source="ARG" target="PAN">
      <data key="d0">79916</data>
    </edge>
    <edge source="ARG" target="PRY">
      <data key="d0">16178111</data>
    </edge>
    <edge source="ARG" target="PER">
      <data key="d0">1263491</data>
    </edge>
    <edge source="ARG" target="PHL">
      <data key="d0">15830</data>
    </edge>
    <edge source="ARG" target="ZAF">
      <data key="d0">890665</data>
    </edge>
    <edge source="ARG" target="ESP">
      <data key="d0">288657</data>
    </edge>
    <edge source="ARG" target="GBR">
      <data key="d0">13825</data>
    </edge>
    <edge source="ARG" target="USA">
      <data key="d0">2744269</data>
    </edge>
    <edge source="ARG" target="URY">
      <data key="d0">33463625</data>
    </edge>
    <edge source="AUS" target="AUT">
      <data key="d0">12500</data>
    </edge>
    <edge source="AUS" target="BEL">
      <data key="d0">29105</data>
    </edge>
    <edge source="AUS" target="BRA">
      <data key="d0">40446</data>
    </edge>
    <edge source="AUS" target="CMR">
      <data key="d0">15295</data>
    </edge>
    <edge source="AUS" target="CAN">
      <data key="d0">136544</data>
    </edge>
    <edge source="AUS" target="LKA">
      <data key="d0">3342878</data>
    </edge>
    <edge source="AUS" target="CHL">
      <data key="d0">1726084</data>
    </edge>
    <edge source="AUS" target="CHN">
      <data key="d0">20925238</data>
    </edge>
    <edge source="AUS" target="CRI">
      <data key="d0">12975</data>
    </edge>
    <edge source="AUS" target="DNK">
      <data key="d0">17239</data>
    </edge>
    <edge source="AUS" target="FRA">
      <data key="d0">386187</data>
    </edge>
    <edge source="AUS" target="DEU">
      <data key="d0">541167</data>
    </edge>
    <edge source="AUS" target="GRC">
      <data key="d0">24336</data>
    </edge>
    <edge source="AUS" target="GTM">
      <data key="d0">20500</data>
    </edge>
    <edge source="AUS" target="HKG">
      <data key="d0">27379366</data>
    </edge>
    <edge source="AUS" target="IDN">
      <data key="d0">9573766</data>
    </edge>
    <edge source="AUS" target="IRL">
      <data key="d0">14063</data>
    </edge>
    <edge source="AUS" target="ISR">
      <data key="d0">166068</data>
    </edge>
    <edge source="AUS" target="ITA">
      <data key="d0">153449</data>
    </edge>
    <edge source="AUS" target="JPN">
      <data key="d0">1465801</data>
    </edge>
    <edge source="AUS" target="KOR">
      <data key="d0">1558046</data>
    </edge>
    <edge source="AUS" target="LBN">
      <data key="d0">21359</data>
    </edge>
    <edge source="AUS" target="MYS">
      <data key="d0">15740773</data>
    </edge>
    <edge source="AUS" target="MUS">
      <data key="d0">209270</data>
    </edge>
    <edge source="AUS" target="MEX">
      <data key="d0">52021</data>
    </edge>
    <edge source="AUS" target="OMN">
      <data key="d0">44358</data>
    </edge>
    <edge source="AUS" target="NLD">
      <data key="d0">113979</data>
    </edge>
    <edge source="AUS" target="NZL">
      <data key="d0">171193493</data>
    </edge>
    <edge source="AUS" target="NOR">
      <data key="d0">82676</data>
    </edge>
    <edge source="AUS" target="PAK">
      <data key="d0">170956</data>
    </edge>
    <edge source="AUS" target="PAN">
      <data key="d0">126251</data>
    </edge>
    <edge source="AUS" target="PHL">
      <data key="d0">3693088</data>
    </edge>
    <edge source="AUS" target="PRT">
      <data key="d0">12982</data>
    </edge>
    <edge source="AUS" target="SAU">
      <data key="d0">660958</data>
    </edge>
    <edge source="AUS" target="IND">
      <data key="d0">986663</data>
    </edge>
    <edge source="AUS" target="SGP">
      <data key="d0">11561632</data>
    </edge>
    <edge source="AUS" target="VNM">
      <data key="d0">1495922</data>
    </edge>
    <edge source="AUS" target="ZAF">
      <data key="d0">1746551</data>
    </edge>
    <edge source="AUS" target="ESP">
      <data key="d0">10264</data>
    </edge>
    <edge source="AUS" target="SWE">
      <data key="d0">112129</data>
    </edge>
    <edge source="AUS" target="CHE">
      <data key="d0">25560</data>
    </edge>
    <edge source="AUS" target="THA">
      <data key="d0">2884121</data>
    </edge>
    <edge source="AUS" target="ARE">
      <data key="d0">1056979</data>
    </edge>
    <edge source="AUS" target="TUR">
      <data key="d0">190275</data>
    </edge>
    <edge source="AUS" target="GBR">
      <data key="d0">3447034</data>
    </edge>
    <edge source="AUS" target="TZA">
      <data key="d0">18223</data>
    </edge>
    <edge source="AUS" target="USA">
      <data key="d0">13876083</data>
    </edge>
    <edge source="BOL" target="CAN">
      <data key="d0">42037</data>
    </edge>
    <edge source="BOL" target="PER">
      <data key="d0">150169</data>
    </edge>
    <edge source="BOL" target="USA">
      <data key="d0">20180</data>
    </edge>
    <edge source="BRA" target="DZA">
      <data key="d0">664121</data>
    </edge>
    <edge source="BRA" target="ARG">
      <data key="d0">287039820</data>
    </edge>
    <edge source="BRA" target="AUS">
      <data key="d0">4137500</data>
    </edge>
    <edge source="BRA" target="AUT">
      <data key="d0">104069</data>
    </edge>
    <edge source="BRA" target="BEL">
      <data key="d0">18987595</data>
    </edge>
    <edge source="BRA" target="BOL">
      <data key="d0">20774617</data>
    </edge>
    <edge source="BRA" target="BDI">
      <data key="d0">58544</data>
    </edge>
    <edge source="BRA" target="CAN">
      <data key="d0">610287</data>
    </edge>
    <edge source="BRA" target="LKA">
      <data key="d0">246814</data>
    </edge>
    <edge source="BRA" target="CHL">
      <data key="d0">97459165</data>
    </edge>
    <edge source="BRA" target="CHN">
      <data key="d0">7156617</data>
    </edge>
    <edge source="BRA" target="COL">
      <data key="d0">4287455</data>
    </edge>
    <edge source="BRA" target="CRI">
      <data key="d0">3210281</data>
    </edge>
    <edge source="BRA" target="BEN">
      <data key="d0">149638</data>
    </edge>
    <edge source="BRA" target="ECU">
      <data key="d0">4501806</data>
    </edge>
    <edge source="BRA" target="SLV">
      <data key="d0">2075986</data>
    </edge>
    <edge source="BRA" target="FRA">
      <data key="d0">5891491</data>
    </edge>
    <edge source="BRA" target="GMB">
      <data key="d0">185223</data>
    </edge>
    <edge source="BRA" target="DEU">
      <data key="d0">9182656</data>
    </edge>
    <edge source="BRA" target="GHA">
      <data key="d0">3859992</data>
    </edge>
    <edge source="BRA" target="GRC">
      <data key="d0">990275</data>
    </edge>
    <edge source="BRA" target="GTM">
      <data key="d0">3672219</data>
    </edge>
    <edge source="BRA" target="HND">
      <data key="d0">1467630</data>
    </edge>
    <edge source="BRA" target="HKG">
      <data key="d0">23875821</data>
    </edge>
    <edge source="BRA" target="IDN">
      <data key="d0">145644</data>
    </edge>
    <edge source="BRA" target="IRL">
      <data key="d0">222333</data>
    </edge>
    <edge source="BRA" target="ISR">
      <data key="d0">1478770</data>
    </edge>
    <edge source="BRA" target="ITA">
      <data key="d0">20120941</data>
    </edge>
    <edge source="BRA" target="CIV">
      <data key="d0">958003</data>
    </edge>
    <edge source="BRA" target="JAM">
      <data key="d0">3962757</data>
    </edge>
    <edge source="BRA" target="JPN">
      <data key="d0">1084771</data>
    </edge>
    <edge source="BRA" target="JOR">
      <data key="d0">1285071</data>
    </edge>
    <edge source="BRA" target="KOR">
      <data key="d0">208351</data>
    </edge>
    <edge source="BRA" target="LBN">
      <data key="d0">2437599</data>
    </edge>
    <edge source="BRA" target="MDG">
      <data key="d0">292959</data>
    </edge>
    <edge source="BRA" target="MYS">
      <data key="d0">4960525</data>
    </edge>
    <edge source="BRA" target="MRT">
      <data key="d0">80924</data>
    </edge>
    <edge source="BRA" target="MUS">
      <data key="d0">25137</data>
    </edge>
    <edge source="BRA" target="MEX">
      <data key="d0">7413278</data>
    </edge>
    <edge source="BRA" target="MAR">
      <data key="d0">571675</data>
    </edge>
    <edge source="BRA" target="MOZ">
      <data key="d0">12851</data>
    </edge>
    <edge source="BRA" target="OMN">
      <data key="d0">387896</data>
    </edge>
    <edge source="BRA" target="NLD">
      <data key="d0">244190</data>
    </edge>
    <edge source="BRA" target="NZL">
      <data key="d0">904827</data>
    </edge>
    <edge source="BRA" target="NIC">
      <data key="d0">1045526</data>
    </edge>
    <edge source="BRA" target="NOR">
      <data key="d0">79992</data>
    </edge>
    <edge source="BRA" target="PAK">
      <data key="d0">1821749</data>
    </edge>
    <edge source="BRA" target="PAN">
      <data key="d0">3245037</data>
    </edge>
    <edge source="BRA" target="PRY">
      <data key="d0">62387882</data>
    </edge>
    <edge source="BRA" target="PER">
      <data key="d0">30151873</data>
    </edge>
    <edge source="BRA" target="PHL">
      <data key="d0">2128449</data>
    </edge>
    <edge source="BRA" target="PRT">
      <data key="d0">782685</data>
    </edge>
    <edge source="BRA" target="RUS">
      <data key="d0">10295</data>
    </edge>
    <edge source="BRA" target="SAU">
      <data key="d0">5307049</data>
    </edge>
    <edge source="BRA" target="SEN">
      <data key="d0">704669</data>
    </edge>
    <edge source="BRA" target="IND">
      <data key="d0">113450</data>
    </edge>
    <edge source="BRA" target="SGP">
      <data key="d0">2698794</data>
    </edge>
    <edge source="BRA" target="ZAF">
      <data key="d0">4162733</data>
    </edge>
    <edge source="BRA" target="ZWE">
      <data key="d0">402431</data>
    </edge>
    <edge source="BRA" target="ESP">
      <data key="d0">6138193</data>
    </edge>
    <edge source="BRA" target="SWE">
      <data key="d0">1095044</data>
    </edge>
    <edge source="BRA" target="THA">
      <data key="d0">1298904</data>
    </edge>
    <edge source="BRA" target="TGO">
      <data key="d0">132464</data>
    </edge>
    <edge source="BRA" target="ARE">
      <data key="d0">3379491</data>
    </edge>
    <edge source="BRA" target="TUN">
      <data key="d0">18996</data>
    </edge>
    <edge source="BRA" target="TUR">
      <data key="d0">509576</data>
    </edge>
    <edge source="BRA" target="EGY">
      <data key="d0">4510109</data>
    </edge>
    <edge source="BRA" target="GBR">
      <data key="d0">45461246</data>
    </edge>
    <edge source="BRA" target="USA">
      <data key="d0">101694049</data>
    </edge>
    <edge source="BRA" target="BFA">
      <data key="d0">185573</data>
    </edge>
    <edge source="BRA" target="URY">
      <data key="d0">38100881</data>
    </edge>
    <edge source="CAN" target="ALB">
      <data key="d0">497654</data>
    </edge>
    <edge source="CAN" target="DZA">
      <data key="d0">3419613</data>
    </edge>
    <edge source="CAN" target="ARG">
      <data key="d0">12428310</data>
    </edge>
    <edge source="CAN" target="AUS">
      <data key="d0">16688227</data>
    </edge>
    <edge source="CAN" target="AUT">
      <data key="d0">14216</data>
    </edge>
    <edge source="CAN" target="BEL">
      <data key="d0">46917527</data>
    </edge>
    <edge source="CAN" target="BOL">
      <data key="d0">10118</data>
    </edge>
    <edge source="CAN" target="BRA">
      <data key="d0">158481939</data>
    </edge>
    <edge source="CAN" target="CHL">
      <data key="d0">29360663</data>
    </edge>
    <edge source="CAN" target="CHN">
      <data key="d0">23251923</data>
    </edge>
    <edge source="CAN" target="COL">
      <data key="d0">44621137</data>
    </edge>
    <edge source="CAN" target="CRI">
      <data key="d0">16777784</data>
    </edge>
    <edge source="CAN" target="CZE">
      <data key="d0">163247</data>
    </edge>
    <edge source="CAN" target="DNK">
      <data key="d0">44769</data>
    </edge>
    <edge source="CAN" target="ECU">
      <data key="d0">4565627</data>
    </edge>
    <edge source="CAN" target="SLV">
      <data key="d0">2197240</data>
    </edge>
    <edge source="CAN" target="EST">
      <data key="d0">24541</data>
    </edge>
    <edge source="CAN" target="FIN">
      <data key="d0">594026</data>
    </edge>
    <edge source="CAN" target="FRA">
      <data key="d0">49654670</data>
    </edge>
    <edge source="CAN" target="GEO">
      <data key="d0">600628</data>
    </edge>
    <edge source="CAN" target="DEU">
      <data key="d0">44123335</data>
    </edge>
    <edge source="CAN" target="GRC">
      <data key="d0">14858449</data>
    </edge>
    <edge source="CAN" target="GTM">
      <data key="d0">7550119</data>
    </edge>
    <edge source="CAN" target="HND">
      <data key="d0">2372728</data>
    </edge>
    <edge source="CAN" target="HKG">
      <data key="d0">73480892</data>
    </edge>
    <edge source="CAN" target="HUN">
      <data key="d0">41242</data>
    </edge>
    <edge source="CAN" target="IDN">
      <data key="d0">9934126</data>
    </edge>
    <edge source="CAN" target="IRL">
      <data key="d0">8134041</data>
    </edge>
    <edge source="CAN" target="ISR">
      <data key="d0">19330059</data>
    </edge>
    <edge source="CAN" target="ITA">
      <data key="d0">40536281</data>
    </edge>
    <edge source="CAN" target="JAM">
      <data key="d0">6896355</data>
    </edge>
    <edge source="CAN" target="JPN">
      <data key="d0">160578709</data>
    </edge>
    <edge source="CAN" target="JOR">
      <data key="d0">1028549</data>
    </edge>
    <edge source="CAN" target="KOR">
      <data key="d0">28441508</data>
    </edge>
    <edge source="CAN" target="LBN">
      <data key="d0">2686237</data>
    </edge>
    <edge source="CAN" target="LVA">
      <data key="d0">41568</data>
    </edge>
    <edge source="CAN" target="LTU">
      <data key="d0">10897</data>
    </edge>
    <edge source="CAN" target="MYS">
      <data key="d0">25068807</data>
    </edge>
    <edge source="CAN" target="MEX">
      <data key="d0">32689728</data>
    </edge>
    <edge source="CAN" target="MAR">
      <data key="d0">979469</data>
    </edge>
    <edge source="CAN" target="NAM">
      <data key="d0">29024</data>
    </edge>
    <edge source="CAN" target="NLD">
      <data key="d0">16949204</data>
    </edge>
    <edge source="CAN" target="NZL">
      <data key="d0">1744536</data>
    </edge>
    <edge source="CAN" target="NIC">
      <data key="d0">2601785</data>
    </edge>
    <edge source="CAN" target="NOR">
      <data key="d0">4750031</data>
    </edge>
    <edge source="CAN" target="PAK">
      <data key="d0">2595369</data>
    </edge>
    <edge source="CAN" target="PAN">
      <data key="d0">817619</data>
    </edge>
    <edge source="CAN" target="PRY">
      <data key="d0">33047</data>
    </edge>
    <edge source="CAN" target="PER">
      <data key="d0">1516890</data>
    </edge>
    <edge source="CAN" target="PHL">
      <data key="d0">8963402</data>
    </edge>
    <edge source="CAN" target="POL">
      <data key="d0">443205</data>
    </edge>
    <edge source="CAN" target="PRT">
      <data key="d0">3767313</data>
    </edge>
    <edge source="CAN" target="ROU">
      <data key="d0">11717</data>
    </edge>
    <edge source="CAN" target="RUS">
      <data key="d0">186816</data>
    </edge>
    <edge source="CAN" target="SAU">
      <data key="d0">19708322</data>
    </edge>
    <edge source="CAN" target="IND">
      <data key="d0">54576121</data>
    </edge>
    <edge source="CAN" target="SGP">
      <data key="d0">14339152</data>
    </edge>
    <edge source="CAN" target="VNM">
      <data key="d0">446659</data>
    </edge>
    <edge source="CAN" target="ZAF">
      <data key="d0">3140860</data>
    </edge>
    <edge source="CAN" target="ESP">
      <data key="d0">24738551</data>
    </edge>
    <edge source="CAN" target="SWE">
      <data key="d0">1788557</data>
    </edge>
    <edge source="CAN" target="CHE">
      <data key="d0">252817</data>
    </edge>
    <edge source="CAN" target="THA">
      <data key="d0">1773838</data>
    </edge>
    <edge source="CAN" target="ARE">
      <data key="d0">11674189</data>
    </edge>
    <edge source="CAN" target="TUN">
      <data key="d0">12466</data>
    </edge>
    <edge source="CAN" target="TUR">
      <data key="d0">3954995</data>
    </edge>
    <edge source="CAN" target="UKR">
      <data key="d0">19093</data>
    </edge>
    <edge source="CAN" target="EGY">
      <data key="d0">35732740</data>
    </edge>
    <edge source="CAN" target="GBR">
      <data key="d0">154065884</data>
    </edge>
    <edge source="CAN" target="USA">
      <data key="d0">10301201073</data>
    </edge>
    <edge source="CAN" target="URY">
      <data key="d0">589711</data>
    </edge>
    <edge source="CHL" target="ARG">
      <data key="d0">63966891</data>
    </edge>
    <edge source="CHL" target="BEL">
      <data key="d0">3552992</data>
    </edge>
    <edge source="CHL" target="BOL">
      <data key="d0">18008108</data>
    </edge>
    <edge source="CHL" target="BRA">
      <data key="d0">30320735</data>
    </edge>
    <edge source="CHL" target="CAN">
      <data key="d0">15830</data>
    </edge>
    <edge source="CHL" target="COL">
      <data key="d0">14128138</data>
    </edge>
    <edge source="CHL" target="CRI">
      <data key="d0">759106</data>
    </edge>
    <edge source="CHL" target="ECU">
      <data key="d0">11022474</data>
    </edge>
    <edge source="CHL" target="SLV">
      <data key="d0">1170612</data>
    </edge>
    <edge source="CHL" target="FRA">
      <data key="d0">387637</data>
    </edge>
    <edge source="CHL" target="DEU">
      <data key="d0">103935</data>
    </edge>
    <edge source="CHL" target="GTM">
      <data key="d0">221491</data>
    </edge>
    <edge source="CHL" target="JAM">
      <data key="d0">138568</data>
    </edge>
    <edge source="CHL" target="JPN">
      <data key="d0">209017</data>
    </edge>
    <edge source="CHL" target="KAZ">
      <data key="d0">38873</data>
    </edge>
    <edge source="CHL" target="LVA">
      <data key="d0">46776</data>
    </edge>
    <edge source="CHL" target="MEX">
      <data key="d0">9578250</data>
    </edge>
    <edge source="CHL" target="NIC">
      <data key="d0">18097</data>
    </edge>
    <edge source="CHL" target="PAN">
      <data key="d0">427748</data>
    </edge>
    <edge source="CHL" target="PRY">
      <data key="d0">7320676</data>
    </edge>
    <edge source="CHL" target="PER">
      <data key="d0">54577448</data>
    </edge>
    <edge source="CHL" target="ROU">
      <data key="d0">15833</data>
    </edge>
    <edge source="CHL" target="ESP">
      <data key="d0">32259</data>
    </edge>
    <edge source="CHL" target="CHE">
      <data key="d0">136570</data>
    </edge>
    <edge source="CHL" target="TUR">
      <data key="d0">90092</data>
    </edge>
    <edge source="CHL" target="EGY">
      <data key="d0">58279</data>
    </edge>
    <edge source="CHL" target="GBR">
      <data key="d0">2380645</data>
    </edge>
    <edge source="CHL" target="USA">
      <data key="d0">1011278</data>
    </edge>
    <edge source="CHL" target="URY">
      <data key="d0">8491630</data>
    </edge>
    <edge source="CHN" target="DZA">
      <data key="d0">178726</data>
    </edge>
    <edge source="CHN" target="ARG">
      <data key="d0">1817357</data>
    </edge>
    <edge source="CHN" target="AUS">
      <data key="d0">34277671</data>
    </edge>
    <edge source="CHN" target="AUT">
      <data key="d0">1076139</data>
    </edge>
    <edge source="CHN" target="BEL">
      <data key="d0">6021394</data>
    </edge>
    <edge source="CHN" target="BOL">
      <data key="d0">35805</data>
    </edge>
    <edge source="CHN" target="BWA">
      <data key="d0">16336</data>
    </edge>
    <edge source="CHN" target="BRA">
      <data key="d0">1176183</data>
    </edge>
    <edge source="CHN" target="BGR">
      <data key="d0">67791</data>
    </edge>
    <edge source="CHN" target="BLR">
      <data key="d0">11576</data>
    </edge>
    <edge source="CHN" target="KHM">
      <data key="d0">2016829</data>
    </edge>
    <edge source="CHN" target="CMR">
      <data key="d0">81107</data>
    </edge>
    <edge source="CHN" target="CAN">
      <data key="d0">10984721</data>
    </edge>
    <edge source="CHN" target="LKA">
      <data key="d0">4954363</data>
    </edge>
    <edge source="CHN" target="CHL">
      <data key="d0">2637138</data>
    </edge>
    <edge source="CHN" target="COL">
      <data key="d0">90299</data>
    </edge>
    <edge source="CHN" target="CRI">
      <data key="d0">136794</data>
    </edge>
    <edge source="CHN" target="HRV">
      <data key="d0">45006</data>
    </edge>
    <edge source="CHN" target="CZE">
      <data key="d0">426254</data>
    </edge>
    <edge source="CHN" target="BEN">
      <data key="d0">393879</data>
    </edge>
    <edge source="CHN" target="DNK">
      <data key="d0">1749228</data>
    </edge>
    <edge source="CHN" target="ECU">
      <data key="d0">1727668</data>
    </edge>
    <edge source="CHN" target="SLV">
      <data key="d0">78273</data>
    </edge>
    <edge source="CHN" target="ETH">
      <data key="d0">371360</data>
    </edge>
    <edge source="CHN" target="EST">
      <data key="d0">12920</data>
    </edge>
    <edge source="CHN" target="FIN">
      <data key="d0">730353</data>
    </edge>
    <edge source="CHN" target="FRA">
      <data key="d0">15193783</data>
    </edge>
    <edge source="CHN" target="GEO">
      <data key="d0">20481</data>
    </edge>
    <edge source="CHN" target="GMB">
      <data key="d0">59162</data>
    </edge>
    <edge source="CHN" target="DEU">
      <data key="d0">21941571</data>
    </edge>
    <edge source="CHN" target="GHA">
      <data key="d0">251359</data>
    </edge>
    <edge source="CHN" target="GRC">
      <data key="d0">1197763</data>
    </edge>
    <edge source="CHN" target="GTM">
      <data key="d0">233869</data>
    </edge>
    <edge source="CHN" target="HND">
      <data key="d0">54951</data>
    </edge>
    <edge source="CHN" target="HKG">
      <data key="d0">428941054</data>
    </edge>
    <edge source="CHN" target="HUN">
      <data key="d0">619842</data>
    </edge>
    <edge source="CHN" target="IDN">
      <data key="d0">12339612</data>
    </edge>
    <edge source="CHN" target="IRL">
      <data key="d0">142185</data>
    </edge>
    <edge source="CHN" target="ISR">
      <data key="d0">1575702</data>
    </edge>
    <edge source="CHN" target="ITA">
      <data key="d0">9809644</data>
    </edge>
    <edge source="CHN" target="CIV">
      <data key="d0">27010</data>
    </edge>
    <edge source="CHN" target="JAM">
      <data key="d0">119718</data>
    </edge>
    <edge source="CHN" target="JPN">
      <data key="d0">159706586</data>
    </edge>
    <edge source="CHN" target="KAZ">
      <data key="d0">4092269</data>
    </edge>
    <edge source="CHN" target="JOR">
      <data key="d0">3565235</data>
    </edge>
    <edge source="CHN" target="KOR">
      <data key="d0">44354874</data>
    </edge>
    <edge source="CHN" target="KGZ">
      <data key="d0">39062</data>
    </edge>
    <edge source="CHN" target="LBN">
      <data key="d0">1072263</data>
    </edge>
    <edge source="CHN" target="LVA">
      <data key="d0">15948</data>
    </edge>
    <edge source="CHN" target="LTU">
      <data key="d0">10277</data>
    </edge>
    <edge source="CHN" target="MDG">
      <data key="d0">164609</data>
    </edge>
    <edge source="CHN" target="MWI">
      <data key="d0">225720</data>
    </edge>
    <edge source="CHN" target="MYS">
      <data key="d0">23785519</data>
    </edge>
    <edge source="CHN" target="MUS">
      <data key="d0">281301</data>
    </edge>
    <edge source="CHN" target="MEX">
      <data key="d0">1343770</data>
    </edge>
    <edge source="CHN" target="MAR">
      <data key="d0">500743</data>
    </edge>
    <edge source="CHN" target="MOZ">
      <data key="d0">45899</data>
    </edge>
    <edge source="CHN" target="OMN">
      <data key="d0">489139</data>
    </edge>
    <edge source="CHN" target="NAM">
      <data key="d0">63201</data>
    </edge>
    <edge source="CHN" target="NLD">
      <data key="d0">19793171</data>
    </edge>
    <edge source="CHN" target="NZL">
      <data key="d0">1846712</data>
    </edge>
    <edge source="CHN" target="NOR">
      <data key="d0">804220</data>
    </edge>
    <edge source="CHN" target="PAK">
      <data key="d0">2522125</data>
    </edge>
    <edge source="CHN" target="PAN">
      <data key="d0">1263712</data>
    </edge>
    <edge source="CHN" target="PRY">
      <data key="d0">199453</data>
    </edge>
    <edge source="CHN" target="PER">
      <data key="d0">314641</data>
    </edge>
    <edge source="CHN" target="PHL">
      <data key="d0">16797834</data>
    </edge>
    <edge source="CHN" target="POL">
      <data key="d0">1032063</data>
    </edge>
    <edge source="CHN" target="PRT">
      <data key="d0">824481</data>
    </edge>
    <edge source="CHN" target="ROU">
      <data key="d0">301242</data>
    </edge>
    <edge source="CHN" target="RUS">
      <data key="d0">4256096</data>
    </edge>
    <edge source="CHN" target="SAU">
      <data key="d0">6017898</data>
    </edge>
    <edge source="CHN" target="SEN">
      <data key="d0">18153</data>
    </edge>
    <edge source="CHN" target="IND">
      <data key="d0">3122005</data>
    </edge>
    <edge source="CHN" target="SGP">
      <data key="d0">28573722</data>
    </edge>
    <edge source="CHN" target="SVK">
      <data key="d0">76573</data>
    </edge>
    <edge source="CHN" target="VNM">
      <data key="d0">10753441</data>
    </edge>
    <edge source="CHN" target="SVN">
      <data key="d0">96301</data>
    </edge>
    <edge source="CHN" target="ZAF">
      <data key="d0">1183805</data>
    </edge>
    <edge source="CHN" target="ZWE">
      <data key="d0">90560</data>
    </edge>
    <edge source="CHN" target="ESP">
      <data key="d0">7839076</data>
    </edge>
    <edge source="CHN" target="SWE">
      <data key="d0">1981490</data>
    </edge>
    <edge source="CHN" target="CHE">
      <data key="d0">1099338</data>
    </edge>
    <edge source="CHN" target="THA">
      <data key="d0">10408575</data>
    </edge>
    <edge source="CHN" target="TGO">
      <data key="d0">36015</data>
    </edge>
    <edge source="CHN" target="ARE">
      <data key="d0">4484934</data>
    </edge>
    <edge source="CHN" target="TUN">
      <data key="d0">381811</data>
    </edge>
    <edge source="CHN" target="TUR">
      <data key="d0">1603058</data>
    </edge>
    <edge source="CHN" target="UGA">
      <data key="d0">118881</data>
    </edge>
    <edge source="CHN" target="UKR">
      <data key="d0">175550</data>
    </edge>
    <edge source="CHN" target="MKD">
      <data key="d0">13038</data>
    </edge>
    <edge source="CHN" target="EGY">
      <data key="d0">27372149</data>
    </edge>
    <edge source="CHN" target="GBR">
      <data key="d0">31190496</data>
    </edge>
    <edge source="CHN" target="TZA">
      <data key="d0">235604</data>
    </edge>
    <edge source="CHN" target="USA">
      <data key="d0">206347391</data>
    </edge>
    <edge source="CHN" target="BFA">
      <data key="d0">59632</data>
    </edge>
    <edge source="CHN" target="URY">
      <data key="d0">334986</data>
    </edge>
    <edge source="CHN" target="SRB">
      <data key="d0">228898</data>
    </edge>
    <edge source="COL" target="ARG">
      <data key="d0">1020497</data>
    </edge>
    <edge source="COL" target="AUS">
      <data key="d0">60875</data>
    </edge>
    <edge source="COL" target="BEL">
      <data key="d0">118647</data>
    </edge>
    <edge source="COL" target="BOL">
      <data key="d0">3381925</data>
    </edge>
    <edge source="COL" target="BRA">
      <data key="d0">800446</data>
    </edge>
    <edge source="COL" target="CAN">
      <data key="d0">27088</data>
    </edge>
    <edge source="COL" target="CHL">
      <data key="d0">7066646</data>
    </edge>
    <edge source="COL" target="CRI">
      <data key="d0">4675592</data>
    </edge>
    <edge source="COL" target="HRV">
      <data key="d0">27223</data>
    </edge>
    <edge source="COL" target="ECU">
      <data key="d0">39915532</data>
    </edge>
    <edge source="COL" target="SLV">
      <data key="d0">978198</data>
    </edge>
    <edge source="COL" target="FRA">
      <data key="d0">66024</data>
    </edge>
    <edge source="COL" target="DEU">
      <data key="d0">671191</data>
    </edge>
    <edge source="COL" target="GTM">
      <data key="d0">2342122</data>
    </edge>
    <edge source="COL" target="HND">
      <data key="d0">380243</data>
    </edge>
    <edge source="COL" target="IRL">
      <data key="d0">42532</data>
    </edge>
    <edge source="COL" target="JAM">
      <data key="d0">1794802</data>
    </edge>
    <edge source="COL" target="MEX">
      <data key="d0">8336262</data>
    </edge>
    <edge source="COL" target="NZL">
      <data key="d0">12175</data>
    </edge>
    <edge source="COL" target="NIC">
      <data key="d0">204343</data>
    </edge>
    <edge source="COL" target="PAN">
      <data key="d0">3988213</data>
    </edge>
    <edge source="COL" target="PRY">
      <data key="d0">50220</data>
    </edge>
    <edge source="COL" target="PER">
      <data key="d0">16328679</data>
    </edge>
    <edge source="COL" target="CHE">
      <data key="d0">21201</data>
    </edge>
    <edge source="COL" target="GBR">
      <data key="d0">3224751</data>
    </edge>
    <edge source="COL" target="USA">
      <data key="d0">19783320</data>
    </edge>
    <edge source="CRI" target="BEL">
      <data key="d0">19791</data>
    </edge>
    <edge source="CRI" target="BOL">
      <data key="d0">12825</data>
    </edge>
    <edge source="CRI" target="BRA">
      <data key="d0">800746</data>
    </edge>
    <edge source="CRI" target="CMR">
      <data key="d0">377894</data>
    </edge>
    <edge source="CRI" target="CHL">
      <data key="d0">236119</data>
    </edge>
    <edge source="CRI" target="COL">
      <data key="d0">89660</data>
    </edge>
    <edge source="CRI" target="ECU">
      <data key="d0">964429</data>
    </edge>
    <edge source="CRI" target="SLV">
      <data key="d0">6779641</data>
    </edge>
    <edge source="CRI" target="DEU">
      <data key="d0">14724</data>
    </edge>
    <edge source="CRI" target="GTM">
      <data key="d0">17974232</data>
    </edge>
    <edge source="CRI" target="HND">
      <data key="d0">7050489</data>
    </edge>
    <edge source="CRI" target="JAM">
      <data key="d0">1944806</data>
    </edge>
    <edge source="CRI" target="JOR">
      <data key="d0">21023</data>
    </edge>
    <edge source="CRI" target="MEX">
      <data key="d0">113751</data>
    </edge>
    <edge source="CRI" target="MAR">
      <data key="d0">15282</data>
    </edge>
    <edge source="CRI" target="NIC">
      <data key="d0">14136142</data>
    </edge>
    <edge source="CRI" target="PAN">
      <data key="d0">8579125</data>
    </edge>
    <edge source="CRI" target="PER">
      <data key="d0">41231</data>
    </edge>
    <edge source="CRI" target="GBR">
      <data key="d0">1322415</data>
    </edge>
    <edge source="CRI" target="USA">
      <data key="d0">3240397</data>
    </edge>
    <edge source="ECU" target="BOL">
      <data key="d0">295535</data>
    </edge>
    <edge source="ECU" target="BRA">
      <data key="d0">24462</data>
    </edge>
    <edge source="ECU" target="CHL">
      <data key="d0">1660367</data>
    </edge>
    <edge source="ECU" target="COL">
      <data key="d0">5297884</data>
    </edge>
    <edge source="ECU" target="PAN">
      <data key="d0">243901</data>
    </edge>
    <edge source="ECU" target="PER">
      <data key="d0">3331495</data>
    </edge>
    <edge source="ECU" target="USA">
      <data key="d0">80933</data>
    </edge>
    <edge source="SLV" target="CRI">
      <data key="d0">6422204</data>
    </edge>
    <edge source="SLV" target="GTM">
      <data key="d0">31398607</data>
    </edge>
    <edge source="SLV" target="HND">
      <data key="d0">22057602</data>
    </edge>
    <edge source="SLV" target="JAM">
      <data key="d0">70355</data>
    </edge>
    <edge source="SLV" target="MEX">
      <data key="d0">633431</data>
    </edge>
    <edge source="SLV" target="NIC">
      <data key="d0">9045932</data>
    </edge>
    <edge source="SLV" target="PAN">
      <data key="d0">2592053</data>
    </edge>
    <edge source="SLV" target="USA">
      <data key="d0">5707207</data>
    </edge>
    <edge source="FIN" target="DZA">
      <data key="d0">6220906</data>
    </edge>
    <edge source="FIN" target="AZE">
      <data key="d0">45646</data>
    </edge>
    <edge source="FIN" target="ARG">
      <data key="d0">64131050</data>
    </edge>
    <edge source="FIN" target="AUS">
      <data key="d0">157882398</data>
    </edge>
    <edge source="FIN" target="AUT">
      <data key="d0">91821117</data>
    </edge>
    <edge source="FIN" target="ARM">
      <data key="d0">118228</data>
    </edge>
    <edge source="FIN" target="BEL">
      <data key="d0">419072630</data>
    </edge>
    <edge source="FIN" target="BOL">
      <data key="d0">11046</data>
    </edge>
    <edge source="FIN" target="BWA">
      <data key="d0">67836</data>
    </edge>
    <edge source="FIN" target="BRA">
      <data key="d0">80558195</data>
    </edge>
    <edge source="FIN" target="BGR">
      <data key="d0">10735725</data>
    </edge>
    <edge source="FIN" target="BLR">
      <data key="d0">1183818</data>
    </edge>
    <edge source="FIN" target="KHM">
      <data key="d0">147808</data>
    </edge>
    <edge source="FIN" target="CMR">
      <data key="d0">5002693</data>
    </edge>
    <edge source="FIN" target="CAN">
      <data key="d0">57203710</data>
    </edge>
    <edge source="FIN" target="LKA">
      <data key="d0">1025437</data>
    </edge>
    <edge source="FIN" target="CHL">
      <data key="d0">17678691</data>
    </edge>
    <edge source="FIN" target="CHN">
      <data key="d0">65096881</data>
    </edge>
    <edge source="FIN" target="COL">
      <data key="d0">29151495</data>
    </edge>
    <edge source="FIN" target="CRI">
      <data key="d0">4104158</data>
    </edge>
    <edge source="FIN" target="HRV">
      <data key="d0">5184956</data>
    </edge>
    <edge source="FIN" target="CZE">
      <data key="d0">28062263</data>
    </edge>
    <edge source="FIN" target="BEN">
      <data key="d0">226658</data>
    </edge>
    <edge source="FIN" target="DNK">
      <data key="d0">168823304</data>
    </edge>
    <edge source="FIN" target="ECU">
      <data key="d0">3109106</data>
    </edge>
    <edge source="FIN" target="SLV">
      <data key="d0">1984722</data>
    </edge>
    <edge source="FIN" target="ETH">
      <data key="d0">142414</data>
    </edge>
    <edge source="FIN" target="EST">
      <data key="d0">36744715</data>
    </edge>
    <edge source="FIN" target="FRA">
      <data key="d0">607102260</data>
    </edge>
    <edge source="FIN" target="PSE">
      <data key="d0">65557</data>
    </edge>
    <edge source="FIN" target="DEU">
      <data key="d0">1517262850</data>
    </edge>
    <edge source="FIN" target="GHA">
      <data key="d0">1433395</data>
    </edge>
    <edge source="FIN" target="GRC">
      <data key="d0">81129576</data>
    </edge>
    <edge source="FIN" target="GTM">
      <data key="d0">2362669</data>
    </edge>
    <edge source="FIN" target="HND">
      <data key="d0">334246</data>
    </edge>
    <edge source="FIN" target="HKG">
      <data key="d0">88767156</data>
    </edge>
    <edge source="FIN" target="HUN">
      <data key="d0">52326407</data>
    </edge>
    <edge source="FIN" target="IDN">
      <data key="d0">8933195</data>
    </edge>
    <edge source="FIN" target="IRL">
      <data key="d0">32345546</data>
    </edge>
    <edge source="FIN" target="ISR">
      <data key="d0">25794595</data>
    </edge>
    <edge source="FIN" target="ITA">
      <data key="d0">291968582</data>
    </edge>
    <edge source="FIN" target="CIV">
      <data key="d0">3901634</data>
    </edge>
    <edge source="FIN" target="JPN">
      <data key="d0">166030465</data>
    </edge>
    <edge source="FIN" target="KAZ">
      <data key="d0">11010484</data>
    </edge>
    <edge source="FIN" target="JOR">
      <data key="d0">6467410</data>
    </edge>
    <edge source="FIN" target="KOR">
      <data key="d0">38934084</data>
    </edge>
    <edge source="FIN" target="KGZ">
      <data key="d0">167185</data>
    </edge>
    <edge source="FIN" target="LBN">
      <data key="d0">13919049</data>
    </edge>
    <edge source="FIN" target="LVA">
      <data key="d0">22715162</data>
    </edge>
    <edge source="FIN" target="LTU">
      <data key="d0">15703313</data>
    </edge>
    <edge source="FIN" target="MDG">
      <data key="d0">210870</data>
    </edge>
    <edge source="FIN" target="MWI">
      <data key="d0">1319502</data>
    </edge>
    <edge source="FIN" target="MYS">
      <data key="d0">30888768</data>
    </edge>
    <edge source="FIN" target="MRT">
      <data key="d0">22772</data>
    </edge>
    <edge source="FIN" target="MUS">
      <data key="d0">860659</data>
    </edge>
    <edge source="FIN" target="MEX">
      <data key="d0">23132510</data>
    </edge>
    <edge source="FIN" target="MDA">
      <data key="d0">761094</data>
    </edge>
    <edge source="FIN" target="MAR">
      <data key="d0">7218902</data>
    </edge>
    <edge source="FIN" target="OMN">
      <data key="d0">1571527</data>
    </edge>
    <edge source="FIN" target="NLD">
      <data key="d0">359658311</data>
    </edge>
    <edge source="FIN" target="NZL">
      <data key="d0">16339652</data>
    </edge>
    <edge source="FIN" target="NOR">
      <data key="d0">105212797</data>
    </edge>
    <edge source="FIN" target="PAK">
      <data key="d0">4689590</data>
    </edge>
    <edge source="FIN" target="PAN">
      <data key="d0">3362737</data>
    </edge>
    <edge source="FIN" target="PRY">
      <data key="d0">133591</data>
    </edge>
    <edge source="FIN" target="PER">
      <data key="d0">8346190</data>
    </edge>
    <edge source="FIN" target="PHL">
      <data key="d0">24242577</data>
    </edge>
    <edge source="FIN" target="POL">
      <data key="d0">162587072</data>
    </edge>
    <edge source="FIN" target="PRT">
      <data key="d0">53482350</data>
    </edge>
    <edge source="FIN" target="ROU">
      <data key="d0">6599503</data>
    </edge>
    <edge source="FIN" target="RUS">
      <data key="d0">176776643</data>
    </edge>
    <edge source="FIN" target="SAU">
      <data key="d0">25109790</data>
    </edge>
    <edge source="FIN" target="SEN">
      <data key="d0">787320</data>
    </edge>
    <edge source="FIN" target="IND">
      <data key="d0">34391965</data>
    </edge>
    <edge source="FIN" target="SGP">
      <data key="d0">25530399</data>
    </edge>
    <edge source="FIN" target="SVK">
      <data key="d0">33063186</data>
    </edge>
    <edge source="FIN" target="VNM">
      <data key="d0">2493857</data>
    </edge>
    <edge source="FIN" target="SVN">
      <data key="d0">7786907</data>
    </edge>
    <edge source="FIN" target="ZAF">
      <data key="d0">34611951</data>
    </edge>
    <edge source="FIN" target="ZWE">
      <data key="d0">824035</data>
    </edge>
    <edge source="FIN" target="ESP">
      <data key="d0">553979563</data>
    </edge>
    <edge source="FIN" target="SWE">
      <data key="d0">223399031</data>
    </edge>
    <edge source="FIN" target="CHE">
      <data key="d0">101102307</data>
    </edge>
    <edge source="FIN" target="THA">
      <data key="d0">12127893</data>
    </edge>
    <edge source="FIN" target="ARE">
      <data key="d0">15894992</data>
    </edge>
    <edge source="FIN" target="TUN">
      <data key="d0">3338717</data>
    </edge>
    <edge source="FIN" target="TUR">
      <data key="d0">85957822</data>
    </edge>
    <edge source="FIN" target="UGA">
      <data key="d0">86454</data>
    </edge>
    <edge source="FIN" target="UKR">
      <data key="d0">28362976</data>
    </edge>
    <edge source="FIN" target="MKD">
      <data key="d0">384205</data>
    </edge>
    <edge source="FIN" target="EGY">
      <data key="d0">10650264</data>
    </edge>
    <edge source="FIN" target="GBR">
      <data key="d0">1282464538</data>
    </edge>
    <edge source="FIN" target="TZA">
      <data key="d0">1453818</data>
    </edge>
    <edge source="FIN" target="USA">
      <data key="d0">631375215</data>
    </edge>
    <edge source="FIN" target="BFA">
      <data key="d0">33228</data>
    </edge>
    <edge source="FIN" target="URY">
      <data key="d0">4545377</data>
    </edge>
    <edge source="FIN" target="SRB">
      <data key="d0">1824161</data>
    </edge>
    <edge source="DEU" target="ALB">
      <data key="d0">265000</data>
    </edge>
    <edge source="DEU" target="DZA">
      <data key="d0">9698000</data>
    </edge>
    <edge source="DEU" target="AZE">
      <data key="d0">418000</data>
    </edge>
    <edge source="DEU" target="ARG">
      <data key="d0">39968000</data>
    </edge>
    <edge source="DEU" target="AUS">
      <data key="d0">140410000</data>
    </edge>
    <edge source="DEU" target="AUT">
      <data key="d0">567399000</data>
    </edge>
    <edge source="DEU" target="ARM">
      <data key="d0">589000</data>
    </edge>
    <edge source="DEU" target="BEL">
      <data key="d0">651730000</data>
    </edge>
    <edge source="DEU" target="BOL">
      <data key="d0">325000</data>
    </edge>
    <edge source="DEU" target="BWA">
      <data key="d0">32000</data>
    </edge>
    <edge source="DEU" target="BRA">
      <data key="d0">63442000</data>
    </edge>
    <edge source="DEU" target="BGR">
      <data key="d0">23561000</data>
    </edge>
    <edge source="DEU" target="BDI">
      <data key="d0">82000</data>
    </edge>
    <edge source="DEU" target="BLR">
      <data key="d0">5728000</data>
    </edge>
    <edge source="DEU" target="KHM">
      <data key="d0">44000</data>
    </edge>
    <edge source="DEU" target="CMR">
      <data key="d0">577000</data>
    </edge>
    <edge source="DEU" target="CAN">
      <data key="d0">71978000</data>
    </edge>
    <edge source="DEU" target="CAF">
      <data key="d0">20000</data>
    </edge>
    <edge source="DEU" target="LKA">
      <data key="d0">7716000</data>
    </edge>
    <edge source="DEU" target="CHL">
      <data key="d0">35241000</data>
    </edge>
    <edge source="DEU" target="CHN">
      <data key="d0">70640000</data>
    </edge>
    <edge source="DEU" target="COL">
      <data key="d0">18026000</data>
    </edge>
    <edge source="DEU" target="CRI">
      <data key="d0">1294000</data>
    </edge>
    <edge source="DEU" target="HRV">
      <data key="d0">31449000</data>
    </edge>
    <edge source="DEU" target="CZE">
      <data key="d0">256319000</data>
    </edge>
    <edge source="DEU" target="BEN">
      <data key="d0">113000</data>
    </edge>
    <edge source="DEU" target="DNK">
      <data key="d0">240154000</data>
    </edge>
    <edge source="DEU" target="ECU">
      <data key="d0">2184000</data>
    </edge>
    <edge source="DEU" target="SLV">
      <data key="d0">685000</data>
    </edge>
    <edge source="DEU" target="ETH">
      <data key="d0">682000</data>
    </edge>
    <edge source="DEU" target="EST">
      <data key="d0">9595000</data>
    </edge>
    <edge source="DEU" target="FIN">
      <data key="d0">82253000</data>
    </edge>
    <edge source="DEU" target="FRA">
      <data key="d0">1720565000</data>
    </edge>
    <edge source="DEU" target="GEO">
      <data key="d0">769000</data>
    </edge>
    <edge source="DEU" target="GMB">
      <data key="d0">28000</data>
    </edge>
    <edge source="DEU" target="PSE">
      <data key="d0">11000</data>
    </edge>
    <edge source="DEU" target="GHA">
      <data key="d0">2203000</data>
    </edge>
    <edge source="DEU" target="GRC">
      <data key="d0">92110000</data>
    </edge>
    <edge source="DEU" target="GTM">
      <data key="d0">1928000</data>
    </edge>
    <edge source="DEU" target="HND">
      <data key="d0">330000</data>
    </edge>
    <edge source="DEU" target="HKG">
      <data key="d0">55798000</data>
    </edge>
    <edge source="DEU" target="HUN">
      <data key="d0">174250000</data>
    </edge>
    <edge source="DEU" target="IDN">
      <data key="d0">8054000</data>
    </edge>
    <edge source="DEU" target="IRL">
      <data key="d0">56974000</data>
    </edge>
    <edge source="DEU" target="ISR">
      <data key="d0">76655000</data>
    </edge>
    <edge source="DEU" target="ITA">
      <data key="d0">792307000</data>
    </edge>
    <edge source="DEU" target="CIV">
      <data key="d0">1208000</data>
    </edge>
    <edge source="DEU" target="JAM">
      <data key="d0">435000</data>
    </edge>
    <edge source="DEU" target="JPN">
      <data key="d0">40564000</data>
    </edge>
    <edge source="DEU" target="KAZ">
      <data key="d0">6854000</data>
    </edge>
    <edge source="DEU" target="JOR">
      <data key="d0">4513000</data>
    </edge>
    <edge source="DEU" target="KOR">
      <data key="d0">37872000</data>
    </edge>
    <edge source="DEU" target="KGZ">
      <data key="d0">559000</data>
    </edge>
    <edge source="DEU" target="LBN">
      <data key="d0">7573000</data>
    </edge>
    <edge source="DEU" target="LVA">
      <data key="d0">15332000</data>
    </edge>
    <edge source="DEU" target="LTU">
      <data key="d0">15054000</data>
    </edge>
    <edge source="DEU" target="MDG">
      <data key="d0">256000</data>
    </edge>
    <edge source="DEU" target="MWI">
      <data key="d0">24000</data>
    </edge>
    <edge source="DEU" target="MYS">
      <data key="d0">22631000</data>
    </edge>
    <edge source="DEU" target="MRT">
      <data key="d0">139000</data>
    </edge>
    <edge source="DEU" target="MUS">
      <data key="d0">1794000</data>
    </edge>
    <edge source="DEU" target="MEX">
      <data key="d0">25923000</data>
    </edge>
    <edge source="DEU" target="MDA">
      <data key="d0">1738000</data>
    </edge>
    <edge source="DEU" target="MAR">
      <data key="d0">8870000</data>
    </edge>
    <edge source="DEU" target="MOZ">
      <data key="d0">90000</data>
    </edge>
    <edge source="DEU" target="OMN">
      <data key="d0">1768000</data>
    </edge>
    <edge source="DEU" target="NAM">
      <data key="d0">176000</data>
    </edge>
    <edge source="DEU" target="NLD">
      <data key="d0">1064120000</data>
    </edge>
    <edge source="DEU" target="NZL">
      <data key="d0">23622000</data>
    </edge>
    <edge source="DEU" target="NIC">
      <data key="d0">125000</data>
    </edge>
    <edge source="DEU" target="NER">
      <data key="d0">77000</data>
    </edge>
    <edge source="DEU" target="NOR">
      <data key="d0">62166000</data>
    </edge>
    <edge source="DEU" target="PAK">
      <data key="d0">5392000</data>
    </edge>
    <edge source="DEU" target="PAN">
      <data key="d0">1240000</data>
    </edge>
    <edge source="DEU" target="PRY">
      <data key="d0">865000</data>
    </edge>
    <edge source="DEU" target="PER">
      <data key="d0">13508000</data>
    </edge>
    <edge source="DEU" target="PHL">
      <data key="d0">9358000</data>
    </edge>
    <edge source="DEU" target="POL">
      <data key="d0">452284000</data>
    </edge>
    <edge source="DEU" target="PRT">
      <data key="d0">62171000</data>
    </edge>
    <edge source="DEU" target="ROU">
      <data key="d0">36975000</data>
    </edge>
    <edge source="DEU" target="RUS">
      <data key="d0">195815000</data>
    </edge>
    <edge source="DEU" target="SAU">
      <data key="d0">27654000</data>
    </edge>
    <edge source="DEU" target="SEN">
      <data key="d0">515000</data>
    </edge>
    <edge source="DEU" target="IND">
      <data key="d0">44708000</data>
    </edge>
    <edge source="DEU" target="SGP">
      <data key="d0">27093000</data>
    </edge>
    <edge source="DEU" target="SVK">
      <data key="d0">67676000</data>
    </edge>
    <edge source="DEU" target="VNM">
      <data key="d0">2186000</data>
    </edge>
    <edge source="DEU" target="SVN">
      <data key="d0">44637000</data>
    </edge>
    <edge source="DEU" target="ZAF">
      <data key="d0">62428000</data>
    </edge>
    <edge source="DEU" target="ZWE">
      <data key="d0">5918000</data>
    </edge>
    <edge source="DEU" target="ESP">
      <data key="d0">471932000</data>
    </edge>
    <edge source="DEU" target="SWE">
      <data key="d0">181110000</data>
    </edge>
    <edge source="DEU" target="CHE">
      <data key="d0">643541000</data>
    </edge>
    <edge source="DEU" target="THA">
      <data key="d0">14641000</data>
    </edge>
    <edge source="DEU" target="TGO">
      <data key="d0">175000</data>
    </edge>
    <edge source="DEU" target="ARE">
      <data key="d0">29400000</data>
    </edge>
    <edge source="DEU" target="TUN">
      <data key="d0">8876000</data>
    </edge>
    <edge source="DEU" target="TUR">
      <data key="d0">164192000</data>
    </edge>
    <edge source="DEU" target="UGA">
      <data key="d0">869000</data>
    </edge>
    <edge source="DEU" target="UKR">
      <data key="d0">36052000</data>
    </edge>
    <edge source="DEU" target="MKD">
      <data key="d0">5736000</data>
    </edge>
    <edge source="DEU" target="EGY">
      <data key="d0">12892000</data>
    </edge>
    <edge source="DEU" target="GBR">
      <data key="d0">1191851000</data>
    </edge>
    <edge source="DEU" target="TZA">
      <data key="d0">1533000</data>
    </edge>
    <edge source="DEU" target="USA">
      <data key="d0">575224000</data>
    </edge>
    <edge source="DEU" target="BFA">
      <data key="d0">59000</data>
    </edge>
    <edge source="DEU" target="URY">
      <data key="d0">1806000</data>
    </edge>
    <edge source="DEU" target="SRB">
      <data key="d0">8255000</data>
    </edge>
    <edge source="GTM" target="BEL">
      <data key="d0">1551676</data>
    </edge>
    <edge source="GTM" target="CHL">
      <data key="d0">465826</data>
    </edge>
    <edge source="GTM" target="COL">
      <data key="d0">198797</data>
    </edge>
    <edge source="GTM" target="CRI">
      <data key="d0">3488995</data>
    </edge>
    <edge source="GTM" target="ECU">
      <data key="d0">13623</data>
    </edge>
    <edge source="GTM" target="SLV">
      <data key="d0">8489660</data>
    </edge>
    <edge source="GTM" target="DEU">
      <data key="d0">119697</data>
    </edge>
    <edge source="GTM" target="HND">
      <data key="d0">11039663</data>
    </edge>
    <edge source="GTM" target="JAM">
      <data key="d0">112974</data>
    </edge>
    <edge source="GTM" target="MEX">
      <data key="d0">2218660</data>
    </edge>
    <edge source="GTM" target="NIC">
      <data key="d0">2480008</data>
    </edge>
    <edge source="GTM" target="PAN">
      <data key="d0">379899</data>
    </edge>
    <edge source="GTM" target="USA">
      <data key="d0">13220721</data>
    </edge>
    <edge source="HKG" target="DZA">
      <data key="d0">48813</data>
    </edge>
    <edge source="HKG" target="ARG">
      <data key="d0">2090752</data>
    </edge>
    <edge source="HKG" target="AUS">
      <data key="d0">31192607</data>
    </edge>
    <edge source="HKG" target="AUT">
      <data key="d0">1997965</data>
    </edge>
    <edge source="HKG" target="ARM">
      <data key="d0">31695</data>
    </edge>
    <edge source="HKG" target="BEL">
      <data key="d0">3725855</data>
    </edge>
    <edge source="HKG" target="BOL">
      <data key="d0">10690</data>
    </edge>
    <edge source="HKG" target="BRA">
      <data key="d0">1402640</data>
    </edge>
    <edge source="HKG" target="BGR">
      <data key="d0">83503</data>
    </edge>
    <edge source="HKG" target="KHM">
      <data key="d0">1879242</data>
    </edge>
    <edge source="HKG" target="CMR">
      <data key="d0">10710</data>
    </edge>
    <edge source="HKG" target="CAN">
      <data key="d0">19394168</data>
    </edge>
    <edge source="HKG" target="LKA">
      <data key="d0">2493875</data>
    </edge>
    <edge source="HKG" target="CHL">
      <data key="d0">2329267</data>
    </edge>
    <edge source="HKG" target="CHN">
      <data key="d0">1446825292</data>
    </edge>
    <edge source="HKG" target="COL">
      <data key="d0">576561</data>
    </edge>
    <edge source="HKG" target="CRI">
      <data key="d0">481653</data>
    </edge>
    <edge source="HKG" target="HRV">
      <data key="d0">105396</data>
    </edge>
    <edge source="HKG" target="CZE">
      <data key="d0">425807</data>
    </edge>
    <edge source="HKG" target="DNK">
      <data key="d0">2790370</data>
    </edge>
    <edge source="HKG" target="ECU">
      <data key="d0">440761</data>
    </edge>
    <edge source="HKG" target="SLV">
      <data key="d0">109517</data>
    </edge>
    <edge source="HKG" target="EST">
      <data key="d0">18276</data>
    </edge>
    <edge source="HKG" target="FIN">
      <data key="d0">1863246</data>
    </edge>
    <edge source="HKG" target="FRA">
      <data key="d0">21870643</data>
    </edge>
    <edge source="HKG" target="GMB">
      <data key="d0">20877</data>
    </edge>
    <edge source="HKG" target="DEU">
      <data key="d0">35629580</data>
    </edge>
    <edge source="HKG" target="GHA">
      <data key="d0">75432</data>
    </edge>
    <edge source="HKG" target="GRC">
      <data key="d0">1106686</data>
    </edge>
    <edge source="HKG" target="GTM">
      <data key="d0">268563</data>
    </edge>
    <edge source="HKG" target="HND">
      <data key="d0">105146</data>
    </edge>
    <edge source="HKG" target="HUN">
      <data key="d0">526989</data>
    </edge>
    <edge source="HKG" target="IDN">
      <data key="d0">6797684</data>
    </edge>
    <edge source="HKG" target="IRL">
      <data key="d0">462060</data>
    </edge>
    <edge source="HKG" target="ISR">
      <data key="d0">2422794</data>
    </edge>
    <edge source="HKG" target="ITA">
      <data key="d0">10248972</data>
    </edge>
    <edge source="HKG" target="JAM">
      <data key="d0">484757</data>
    </edge>
    <edge source="HKG" target="JPN">
      <data key="d0">24936838</data>
    </edge>
    <edge source="HKG" target="JOR">
      <data key="d0">40427</data>
    </edge>
    <edge source="HKG" target="KOR">
      <data key="d0">3476291</data>
    </edge>
    <edge source="HKG" target="LBN">
      <data key="d0">175822</data>
    </edge>
    <edge source="HKG" target="LTU">
      <data key="d0">18820</data>
    </edge>
    <edge source="HKG" target="MDG">
      <data key="d0">298217</data>
    </edge>
    <edge source="HKG" target="MWI">
      <data key="d0">17190</data>
    </edge>
    <edge source="HKG" target="MYS">
      <data key="d0">8154501</data>
    </edge>
    <edge source="HKG" target="MUS">
      <data key="d0">1353996</data>
    </edge>
    <edge source="HKG" target="MEX">
      <data key="d0">5611833</data>
    </edge>
    <edge source="HKG" target="MAR">
      <data key="d0">86387</data>
    </edge>
    <edge source="HKG" target="OMN">
      <data key="d0">62405</data>
    </edge>
    <edge source="HKG" target="NLD">
      <data key="d0">17106493</data>
    </edge>
    <edge source="HKG" target="NZL">
      <data key="d0">2226696</data>
    </edge>
    <edge source="HKG" target="NIC">
      <data key="d0">82596</data>
    </edge>
    <edge source="HKG" target="NOR">
      <data key="d0">1904752</data>
    </edge>
    <edge source="HKG" target="PAK">
      <data key="d0">102042</data>
    </edge>
    <edge source="HKG" target="PAN">
      <data key="d0">3271682</data>
    </edge>
    <edge source="HKG" target="PRY">
      <data key="d0">269719</data>
    </edge>
    <edge source="HKG" target="PER">
      <data key="d0">151246</data>
    </edge>
    <edge source="HKG" target="PHL">
      <data key="d0">8280805</data>
    </edge>
    <edge source="HKG" target="POL">
      <data key="d0">1848629</data>
    </edge>
    <edge source="HKG" target="PRT">
      <data key="d0">1195904</data>
    </edge>
    <edge source="HKG" target="ROU">
      <data key="d0">60030</data>
    </edge>
    <edge source="HKG" target="RUS">
      <data key="d0">1208334</data>
    </edge>
    <edge source="HKG" target="SAU">
      <data key="d0">1533063</data>
    </edge>
    <edge source="HKG" target="IND">
      <data key="d0">807915</data>
    </edge>
    <edge source="HKG" target="SGP">
      <data key="d0">11703534</data>
    </edge>
    <edge source="HKG" target="SVK">
      <data key="d0">108165</data>
    </edge>
    <edge source="HKG" target="VNM">
      <data key="d0">3200209</data>
    </edge>
    <edge source="HKG" target="SVN">
      <data key="d0">193537</data>
    </edge>
    <edge source="HKG" target="ZAF">
      <data key="d0">3244369</data>
    </edge>
    <edge source="HKG" target="ESP">
      <data key="d0">6314321</data>
    </edge>
    <edge source="HKG" target="SWE">
      <data key="d0">3673582</data>
    </edge>
    <edge source="HKG" target="CHE">
      <data key="d0">3773577</data>
    </edge>
    <edge source="HKG" target="THA">
      <data key="d0">11971131</data>
    </edge>
    <edge source="HKG" target="ARE">
      <data key="d0">2574440</data>
    </edge>
    <edge source="HKG" target="TUN">
      <data key="d0">128137</data>
    </edge>
    <edge source="HKG" target="TUR">
      <data key="d0">765697</data>
    </edge>
    <edge source="HKG" target="UKR">
      <data key="d0">140935</data>
    </edge>
    <edge source="HKG" target="EGY">
      <data key="d0">344426</data>
    </edge>
    <edge source="HKG" target="GBR">
      <data key="d0">68791199</data>
    </edge>
    <edge source="HKG" target="USA">
      <data key="d0">322469031</data>
    </edge>
    <edge source="HKG" target="URY">
      <data key="d0">496171</data>
    </edge>
    <edge source="HKG" target="SRB">
      <data key="d0">14064</data>
    </edge>
    <edge source="HUN" target="ALB">
      <data key="d0">143000</data>
    </edge>
    <edge source="HUN" target="DZA">
      <data key="d0">130000</data>
    </edge>
    <edge source="HUN" target="AUT">
      <data key="d0">51015000</data>
    </edge>
    <edge source="HUN" target="BEL">
      <data key="d0">8158000</data>
    </edge>
    <edge source="HUN" target="BGR">
      <data key="d0">3304000</data>
    </edge>
    <edge source="HUN" target="BLR">
      <data key="d0">689000</data>
    </edge>
    <edge source="HUN" target="CAN">
      <data key="d0">47000</data>
    </edge>
    <edge source="HUN" target="CHN">
      <data key="d0">37000</data>
    </edge>
    <edge source="HUN" target="HRV">
      <data key="d0">8061000</data>
    </edge>
    <edge source="HUN" target="CZE">
      <data key="d0">21448000</data>
    </edge>
    <edge source="HUN" target="DNK">
      <data key="d0">1409000</data>
    </edge>
    <edge source="HUN" target="EST">
      <data key="d0">2485000</data>
    </edge>
    <edge source="HUN" target="FIN">
      <data key="d0">3623000</data>
    </edge>
    <edge source="HUN" target="FRA">
      <data key="d0">9066000</data>
    </edge>
    <edge source="HUN" target="GEO">
      <data key="d0">67000</data>
    </edge>
    <edge source="HUN" target="DEU">
      <data key="d0">51167000</data>
    </edge>
    <edge source="HUN" target="GHA">
      <data key="d0">25000</data>
    </edge>
    <edge source="HUN" target="GRC">
      <data key="d0">2667000</data>
    </edge>
    <edge source="HUN" target="IDN">
      <data key="d0">391000</data>
    </edge>
    <edge source="HUN" target="IRL">
      <data key="d0">22000</data>
    </edge>
    <edge source="HUN" target="ISR">
      <data key="d0">1193000</data>
    </edge>
    <edge source="HUN" target="ITA">
      <data key="d0">10282000</data>
    </edge>
    <edge source="HUN" target="JPN">
      <data key="d0">12000</data>
    </edge>
    <edge source="HUN" target="KAZ">
      <data key="d0">1475000</data>
    </edge>
    <edge source="HUN" target="JOR">
      <data key="d0">76000</data>
    </edge>
    <edge source="HUN" target="LBN">
      <data key="d0">512000</data>
    </edge>
    <edge source="HUN" target="LVA">
      <data key="d0">2127000</data>
    </edge>
    <edge source="HUN" target="LTU">
      <data key="d0">2473000</data>
    </edge>
    <edge source="HUN" target="MYS">
      <data key="d0">48000</data>
    </edge>
    <edge source="HUN" target="MDA">
      <data key="d0">1530000</data>
    </edge>
    <edge source="HUN" target="NLD">
      <data key="d0">7572000</data>
    </edge>
    <edge source="HUN" target="NZL">
      <data key="d0">10000</data>
    </edge>
    <edge source="HUN" target="NOR">
      <data key="d0">1194000</data>
    </edge>
    <edge source="HUN" target="PAK">
      <data key="d0">166000</data>
    </edge>
    <edge source="HUN" target="POL">
      <data key="d0">29408000</data>
    </edge>
    <edge source="HUN" target="PRT">
      <data key="d0">355000</data>
    </edge>
    <edge source="HUN" target="ROU">
      <data key="d0">25270000</data>
    </edge>
    <edge source="HUN" target="RUS">
      <data key="d0">18266000</data>
    </edge>
    <edge source="HUN" target="SAU">
      <data key="d0">393000</data>
    </edge>
    <edge source="HUN" target="SVK">
      <data key="d0">10524000</data>
    </edge>
    <edge source="HUN" target="SVN">
      <data key="d0">7025000</data>
    </edge>
    <edge source="HUN" target="ZAF">
      <data key="d0">1681000</data>
    </edge>
    <edge source="HUN" target="ESP">
      <data key="d0">2539000</data>
    </edge>
    <edge source="HUN" target="SWE">
      <data key="d0">360000</data>
    </edge>
    <edge source="HUN" target="CHE">
      <data key="d0">3780000</data>
    </edge>
    <edge source="HUN" target="THA">
      <data key="d0">56000</data>
    </edge>
    <edge source="HUN" target="ARE">
      <data key="d0">296000</data>
    </edge>
    <edge source="HUN" target="TUN">
      <data key="d0">394000</data>
    </edge>
    <edge source="HUN" target="TUR">
      <data key="d0">5984000</data>
    </edge>
    <edge source="HUN" target="UKR">
      <data key="d0">8820000</data>
    </edge>
    <edge source="HUN" target="MKD">
      <data key="d0">874000</data>
    </edge>
    <edge source="HUN" target="EGY">
      <data key="d0">773000</data>
    </edge>
    <edge source="HUN" target="GBR">
      <data key="d0">10456000</data>
    </edge>
    <edge source="HUN" target="USA">
      <data key="d0">2000000</data>
    </edge>
    <edge source="HUN" target="SRB">
      <data key="d0">5710000</data>
    </edge>
    <edge source="JAM" target="CAN">
      <data key="d0">28131</data>
    </edge>
    <edge source="JAM" target="FIN">
      <data key="d0">23211</data>
    </edge>
    <edge source="JAM" target="PER">
      <data key="d0">16991</data>
    </edge>
    <edge source="JAM" target="USA">
      <data key="d0">125908</data>
    </edge>
    <edge source="KOR" target="DZA">
      <data key="d0">554641</data>
    </edge>
    <edge source="KOR" target="ARG">
      <data key="d0">2382213</data>
    </edge>
    <edge source="KOR" target="AUS">
      <data key="d0">87817617</data>
    </edge>
    <edge source="KOR" target="AUT">
      <data key="d0">61065</data>
    </edge>
    <edge source="KOR" target="BEL">
      <data key="d0">953884</data>
    </edge>
    <edge source="KOR" target="BOL">
      <data key="d0">35736</data>
    </edge>
    <edge source="KOR" target="BRA">
      <data key="d0">7271023</data>
    </edge>
    <edge source="KOR" target="KHM">
      <data key="d0">67141</data>
    </edge>
    <edge source="KOR" target="CMR">
      <data key="d0">13164</data>
    </edge>
    <edge source="KOR" target="CAN">
      <data key="d0">3167882</data>
    </edge>
    <edge source="KOR" target="LKA">
      <data key="d0">7845717</data>
    </edge>
    <edge source="KOR" target="CHL">
      <data key="d0">2508342</data>
    </edge>
    <edge source="KOR" target="CHN">
      <data key="d0">371808126</data>
    </edge>
    <edge source="KOR" target="COL">
      <data key="d0">973599</data>
    </edge>
    <edge source="KOR" target="CRI">
      <data key="d0">154750</data>
    </edge>
    <edge source="KOR" target="HRV">
      <data key="d0">276371</data>
    </edge>
    <edge source="KOR" target="CZE">
      <data key="d0">92221</data>
    </edge>
    <edge source="KOR" target="DNK">
      <data key="d0">297134</data>
    </edge>
    <edge source="KOR" target="ECU">
      <data key="d0">719564</data>
    </edge>
    <edge source="KOR" target="SLV">
      <data key="d0">286155</data>
    </edge>
    <edge source="KOR" target="ETH">
      <data key="d0">36317</data>
    </edge>
    <edge source="KOR" target="FIN">
      <data key="d0">903250</data>
    </edge>
    <edge source="KOR" target="FRA">
      <data key="d0">1742253</data>
    </edge>
    <edge source="KOR" target="DEU">
      <data key="d0">2515145</data>
    </edge>
    <edge source="KOR" target="GHA">
      <data key="d0">16138</data>
    </edge>
    <edge source="KOR" target="GRC">
      <data key="d0">247557</data>
    </edge>
    <edge source="KOR" target="GTM">
      <data key="d0">1777268</data>
    </edge>
    <edge source="KOR" target="HND">
      <data key="d0">159190</data>
    </edge>
    <edge source="KOR" target="HKG">
      <data key="d0">390376401</data>
    </edge>
    <edge source="KOR" target="HUN">
      <data key="d0">60877</data>
    </edge>
    <edge source="KOR" target="IDN">
      <data key="d0">19421335</data>
    </edge>
    <edge source="KOR" target="IRL">
      <data key="d0">51375</data>
    </edge>
    <edge source="KOR" target="ISR">
      <data key="d0">2133683</data>
    </edge>
    <edge source="KOR" target="ITA">
      <data key="d0">820561</data>
    </edge>
    <edge source="KOR" target="JPN">
      <data key="d0">160171612</data>
    </edge>
    <edge source="KOR" target="KAZ">
      <data key="d0">999208</data>
    </edge>
    <edge source="KOR" target="JOR">
      <data key="d0">1547023</data>
    </edge>
    <edge source="KOR" target="LBN">
      <data key="d0">1502180</data>
    </edge>
    <edge source="KOR" target="LTU">
      <data key="d0">13038</data>
    </edge>
    <edge source="KOR" target="MYS">
      <data key="d0">43920982</data>
    </edge>
    <edge source="KOR" target="MRT">
      <data key="d0">14383</data>
    </edge>
    <edge source="KOR" target="MUS">
      <data key="d0">183743</data>
    </edge>
    <edge source="KOR" target="MEX">
      <data key="d0">5512392</data>
    </edge>
    <edge source="KOR" target="MAR">
      <data key="d0">59961</data>
    </edge>
    <edge source="KOR" target="OMN">
      <data key="d0">184912</data>
    </edge>
    <edge source="KOR" target="NLD">
      <data key="d0">1883877</data>
    </edge>
    <edge source="KOR" target="NZL">
      <data key="d0">9381172</data>
    </edge>
    <edge source="KOR" target="NIC">
      <data key="d0">58442</data>
    </edge>
    <edge source="KOR" target="NOR">
      <data key="d0">331706</data>
    </edge>
    <edge source="KOR" target="PAK">
      <data key="d0">5504866</data>
    </edge>
    <edge source="KOR" target="PAN">
      <data key="d0">429070</data>
    </edge>
    <edge source="KOR" target="PRY">
      <data key="d0">107805</data>
    </edge>
    <edge source="KOR" target="PER">
      <data key="d0">657853</data>
    </edge>
    <edge source="KOR" target="PHL">
      <data key="d0">26063871</data>
    </edge>
    <edge source="KOR" target="POL">
      <data key="d0">487714</data>
    </edge>
    <edge source="KOR" target="PRT">
      <data key="d0">71795</data>
    </edge>
    <edge source="KOR" target="ROU">
      <data key="d0">42822</data>
    </edge>
    <edge source="KOR" target="RUS">
      <data key="d0">12855776</data>
    </edge>
    <edge source="KOR" target="SAU">
      <data key="d0">20643644</data>
    </edge>
    <edge source="KOR" target="SEN">
      <data key="d0">30152</data>
    </edge>
    <edge source="KOR" target="IND">
      <data key="d0">27499215</data>
    </edge>
    <edge source="KOR" target="SGP">
      <data key="d0">46576006</data>
    </edge>
    <edge source="KOR" target="SVK">
      <data key="d0">12871</data>
    </edge>
    <edge source="KOR" target="VNM">
      <data key="d0">37658049</data>
    </edge>
    <edge source="KOR" target="SVN">
      <data key="d0">56965</data>
    </edge>
    <edge source="KOR" target="ZAF">
      <data key="d0">6338421</data>
    </edge>
    <edge source="KOR" target="ZWE">
      <data key="d0">266582</data>
    </edge>
    <edge source="KOR" target="ESP">
      <data key="d0">1251061</data>
    </edge>
    <edge source="KOR" target="SWE">
      <data key="d0">587326</data>
    </edge>
    <edge source="KOR" target="CHE">
      <data key="d0">229445</data>
    </edge>
    <edge source="KOR" target="THA">
      <data key="d0">16968378</data>
    </edge>
    <edge source="KOR" target="TGO">
      <data key="d0">58993</data>
    </edge>
    <edge source="KOR" target="ARE">
      <data key="d0">12147772</data>
    </edge>
    <edge source="KOR" target="TUR">
      <data key="d0">2684825</data>
    </edge>
    <edge source="KOR" target="UGA">
      <data key="d0">78761</data>
    </edge>
    <edge source="KOR" target="UKR">
      <data key="d0">363201</data>
    </edge>
    <edge source="KOR" target="EGY">
      <data key="d0">13736199</data>
    </edge>
    <edge source="KOR" target="GBR">
      <data key="d0">14302592</data>
    </edge>
    <edge source="KOR" target="TZA">
      <data key="d0">15491</data>
    </edge>
    <edge source="KOR" target="USA">
      <data key="d0">336467061</data>
    </edge>
    <edge source="KOR" target="URY">
      <data key="d0">494739</data>
    </edge>
    <edge source="KOR" target="SRB">
      <data key="d0">26833</data>
    </edge>
    <edge source="MEX" target="DZA">
      <data key="d0">97666</data>
    </edge>
    <edge source="MEX" target="ARG">
      <data key="d0">1674465</data>
    </edge>
    <edge source="MEX" target="AUS">
      <data key="d0">877783</data>
    </edge>
    <edge source="MEX" target="AUT">
      <data key="d0">144521</data>
    </edge>
    <edge source="MEX" target="BEL">
      <data key="d0">1293411</data>
    </edge>
    <edge source="MEX" target="BOL">
      <data key="d0">414274</data>
    </edge>
    <edge source="MEX" target="BRA">
      <data key="d0">838189</data>
    </edge>
    <edge source="MEX" target="BGR">
      <data key="d0">11339</data>
    </edge>
    <edge source="MEX" target="CAN">
      <data key="d0">7090099</data>
    </edge>
    <edge source="MEX" target="CHL">
      <data key="d0">10744875</data>
    </edge>
    <edge source="MEX" target="CHN">
      <data key="d0">804666</data>
    </edge>
    <edge source="MEX" target="COL">
      <data key="d0">8985009</data>
    </edge>
    <edge source="MEX" target="CRI">
      <data key="d0">23354842</data>
    </edge>
    <edge source="MEX" target="CZE">
      <data key="d0">16681</data>
    </edge>
    <edge source="MEX" target="ECU">
      <data key="d0">923290</data>
    </edge>
    <edge source="MEX" target="SLV">
      <data key="d0">6878735</data>
    </edge>
    <edge source="MEX" target="FRA">
      <data key="d0">1983002</data>
    </edge>
    <edge source="MEX" target="DEU">
      <data key="d0">2055833</data>
    </edge>
    <edge source="MEX" target="GRC">
      <data key="d0">46846</data>
    </edge>
    <edge source="MEX" target="GTM">
      <data key="d0">16565513</data>
    </edge>
    <edge source="MEX" target="HND">
      <data key="d0">4375483</data>
    </edge>
    <edge source="MEX" target="HKG">
      <data key="d0">1302175</data>
    </edge>
    <edge source="MEX" target="IDN">
      <data key="d0">89680</data>
    </edge>
    <edge source="MEX" target="IRL">
      <data key="d0">210600</data>
    </edge>
    <edge source="MEX" target="ITA">
      <data key="d0">129483</data>
    </edge>
    <edge source="MEX" target="JAM">
      <data key="d0">957311</data>
    </edge>
    <edge source="MEX" target="JPN">
      <data key="d0">200841</data>
    </edge>
    <edge source="MEX" target="KOR">
      <data key="d0">333344</data>
    </edge>
    <edge source="MEX" target="LTU">
      <data key="d0">19334</data>
    </edge>
    <edge source="MEX" target="MYS">
      <data key="d0">90857</data>
    </edge>
    <edge source="MEX" target="MAR">
      <data key="d0">50012</data>
    </edge>
    <edge source="MEX" target="NLD">
      <data key="d0">1138156</data>
    </edge>
    <edge source="MEX" target="NZL">
      <data key="d0">11921</data>
    </edge>
    <edge source="MEX" target="NIC">
      <data key="d0">2496345</data>
    </edge>
    <edge source="MEX" target="PAN">
      <data key="d0">5781025</data>
    </edge>
    <edge source="MEX" target="PRY">
      <data key="d0">26185</data>
    </edge>
    <edge source="MEX" target="PER">
      <data key="d0">5648299</data>
    </edge>
    <edge source="MEX" target="PHL">
      <data key="d0">610166</data>
    </edge>
    <edge source="MEX" target="POL">
      <data key="d0">59073</data>
    </edge>
    <edge source="MEX" target="PRT">
      <data key="d0">18169</data>
    </edge>
    <edge source="MEX" target="RUS">
      <data key="d0">204014</data>
    </edge>
    <edge source="MEX" target="SAU">
      <data key="d0">175308</data>
    </edge>
    <edge source="MEX" target="SGP">
      <data key="d0">26295</data>
    </edge>
    <edge source="MEX" target="SVK">
      <data key="d0">68926</data>
    </edge>
    <edge source="MEX" target="ZAF">
      <data key="d0">24076</data>
    </edge>
    <edge source="MEX" target="ESP">
      <data key="d0">2022416</data>
    </edge>
    <edge source="MEX" target="SWE">
      <data key="d0">99844</data>
    </edge>
    <edge source="MEX" target="THA">
      <data key="d0">70099</data>
    </edge>
    <edge source="MEX" target="ARE">
      <data key="d0">1625968</data>
    </edge>
    <edge source="MEX" target="TUR">
      <data key="d0">1052022</data>
    </edge>
    <edge source="MEX" target="GBR">
      <data key="d0">5386082</data>
    </edge>
    <edge source="MEX" target="USA">
      <data key="d0">771872758</data>
    </edge>
    <edge source="MEX" target="URY">
      <data key="d0">17434</data>
    </edge>
    <edge source="NZL" target="ARG">
      <data key="d0">2423691</data>
    </edge>
    <edge source="NZL" target="AUS">
      <data key="d0">187280892</data>
    </edge>
    <edge source="NZL" target="BEL">
      <data key="d0">23661</data>
    </edge>
    <edge source="NZL" target="CAN">
      <data key="d0">76264</data>
    </edge>
    <edge source="NZL" target="LKA">
      <data key="d0">1464120</data>
    </edge>
    <edge source="NZL" target="CHN">
      <data key="d0">15294952</data>
    </edge>
    <edge source="NZL" target="FRA">
      <data key="d0">14096</data>
    </edge>
    <edge source="NZL" target="DEU">
      <data key="d0">67953</data>
    </edge>
    <edge source="NZL" target="HKG">
      <data key="d0">19468935</data>
    </edge>
    <edge source="NZL" target="IDN">
      <data key="d0">1701492</data>
    </edge>
    <edge source="NZL" target="ITA">
      <data key="d0">15720</data>
    </edge>
    <edge source="NZL" target="JPN">
      <data key="d0">905165</data>
    </edge>
    <edge source="NZL" target="KOR">
      <data key="d0">4523235</data>
    </edge>
    <edge source="NZL" target="MYS">
      <data key="d0">9702941</data>
    </edge>
    <edge source="NZL" target="MUS">
      <data key="d0">31184</data>
    </edge>
    <edge source="NZL" target="NLD">
      <data key="d0">164514</data>
    </edge>
    <edge source="NZL" target="PAK">
      <data key="d0">44625</data>
    </edge>
    <edge source="NZL" target="PHL">
      <data key="d0">9516199</data>
    </edge>
    <edge source="NZL" target="SAU">
      <data key="d0">121582</data>
    </edge>
    <edge source="NZL" target="IND">
      <data key="d0">2678055</data>
    </edge>
    <edge source="NZL" target="SGP">
      <data key="d0">9744902</data>
    </edge>
    <edge source="NZL" target="VNM">
      <data key="d0">309384</data>
    </edge>
    <edge source="NZL" target="ZAF">
      <data key="d0">139291</data>
    </edge>
    <edge source="NZL" target="ESP">
      <data key="d0">18506</data>
    </edge>
    <edge source="NZL" target="CHE">
      <data key="d0">15056</data>
    </edge>
    <edge source="NZL" target="THA">
      <data key="d0">5793956</data>
    </edge>
    <edge source="NZL" target="ARE">
      <data key="d0">266401</data>
    </edge>
    <edge source="NZL" target="EGY">
      <data key="d0">1136541</data>
    </edge>
    <edge source="NZL" target="GBR">
      <data key="d0">464683</data>
    </edge>
    <edge source="NZL" target="USA">
      <data key="d0">8451394</data>
    </edge>
    <edge source="NZL" target="URY">
      <data key="d0">617027</data>
    </edge>
    <edge source="NIC" target="CHN">
      <data key="d0">13854</data>
    </edge>
    <edge source="NIC" target="CRI">
      <data key="d0">455965</data>
    </edge>
    <edge source="NIC" target="SLV">
      <data key="d0">160489</data>
    </edge>
    <edge source="NIC" target="GTM">
      <data key="d0">70373</data>
    </edge>
    <edge source="NIC" target="HND">
      <data key="d0">93332</data>
    </edge>
    <edge source="NIC" target="MEX">
      <data key="d0">17544</data>
    </edge>
    <edge source="NIC" target="PAN">
      <data key="d0">26778</data>
    </edge>
    <edge source="NIC" target="USA">
      <data key="d0">11346</data>
    </edge>
    <edge source="PAK" target="AUS">
      <data key="d0">33735</data>
    </edge>
    <edge source="PAK" target="LKA">
      <data key="d0">48423</data>
    </edge>
    <edge source="PAK" target="IDN">
      <data key="d0">17575</data>
    </edge>
    <edge source="PAK" target="OMN">
      <data key="d0">282188</data>
    </edge>
    <edge source="PAK" target="ZAF">
      <data key="d0">23182</data>
    </edge>
    <edge source="PAK" target="ARE">
      <data key="d0">381194</data>
    </edge>
    <edge source="PAK" target="GBR">
      <data key="d0">15621</data>
    </edge>
    <edge source="PAK" target="USA">
      <data key="d0">26376</data>
    </edge>
    <edge source="PAN" target="COL">
      <data key="d0">41999</data>
    </edge>
    <edge source="PAN" target="CRI">
      <data key="d0">5328020</data>
    </edge>
    <edge source="PAN" target="SLV">
      <data key="d0">953304</data>
    </edge>
    <edge source="PAN" target="FRA">
      <data key="d0">121301</data>
    </edge>
    <edge source="PAN" target="DEU">
      <data key="d0">10037</data>
    </edge>
    <edge source="PAN" target="GTM">
      <data key="d0">4813281</data>
    </edge>
    <edge source="PAN" target="HND">
      <data key="d0">532506</data>
    </edge>
    <edge source="PAN" target="JAM">
      <data key="d0">64996</data>
    </edge>
    <edge source="PAN" target="MEX">
      <data key="d0">10697</data>
    </edge>
    <edge source="PAN" target="NLD">
      <data key="d0">19884</data>
    </edge>
    <edge source="PAN" target="NIC">
      <data key="d0">251106</data>
    </edge>
    <edge source="PAN" target="NOR">
      <data key="d0">151784</data>
    </edge>
    <edge source="PAN" target="PER">
      <data key="d0">76770</data>
    </edge>
    <edge source="PAN" target="SAU">
      <data key="d0">11900</data>
    </edge>
    <edge source="PAN" target="USA">
      <data key="d0">2010398</data>
    </edge>
    <edge source="PRY" target="ARG">
      <data key="d0">1274050</data>
    </edge>
    <edge source="PRY" target="BOL">
      <data key="d0">70544</data>
    </edge>
    <edge source="PRY" target="BRA">
      <data key="d0">1268983</data>
    </edge>
    <edge source="PRY" target="URY">
      <data key="d0">73313</data>
    </edge>
    <edge source="PER" target="ARG">
      <data key="d0">32856</data>
    </edge>
    <edge source="PER" target="BEL">
      <data key="d0">90149</data>
    </edge>
    <edge source="PER" target="BOL">
      <data key="d0">2852475</data>
    </edge>
    <edge source="PER" target="CHL">
      <data key="d0">2260036</data>
    </edge>
    <edge source="PER" target="COL">
      <data key="d0">1592646</data>
    </edge>
    <edge source="PER" target="CRI">
      <data key="d0">762213</data>
    </edge>
    <edge source="PER" target="ECU">
      <data key="d0">6470206</data>
    </edge>
    <edge source="PER" target="SLV">
      <data key="d0">51786</data>
    </edge>
    <edge source="PER" target="FRA">
      <data key="d0">68116</data>
    </edge>
    <edge source="PER" target="DEU">
      <data key="d0">11047</data>
    </edge>
    <edge source="PER" target="GTM">
      <data key="d0">6501756</data>
    </edge>
    <edge source="PER" target="HND">
      <data key="d0">862915</data>
    </edge>
    <edge source="PER" target="HKG">
      <data key="d0">18869</data>
    </edge>
    <edge source="PER" target="MEX">
      <data key="d0">428474</data>
    </edge>
    <edge source="PER" target="PRY">
      <data key="d0">10833</data>
    </edge>
    <edge source="PER" target="USA">
      <data key="d0">121794</data>
    </edge>
    <edge source="PHL" target="ARG">
      <data key="d0">166016</data>
    </edge>
    <edge source="PHL" target="AUS">
      <data key="d0">1367229</data>
    </edge>
    <edge source="PHL" target="AUT">
      <data key="d0">27517</data>
    </edge>
    <edge source="PHL" target="BEL">
      <data key="d0">202751</data>
    </edge>
    <edge source="PHL" target="BRA">
      <data key="d0">29780</data>
    </edge>
    <edge source="PHL" target="CAN">
      <data key="d0">341333</data>
    </edge>
    <edge source="PHL" target="LKA">
      <data key="d0">35543</data>
    </edge>
    <edge source="PHL" target="CHL">
      <data key="d0">10037</data>
    </edge>
    <edge source="PHL" target="CHN">
      <data key="d0">11920744</data>
    </edge>
    <edge source="PHL" target="DNK">
      <data key="d0">155484</data>
    </edge>
    <edge source="PHL" target="FRA">
      <data key="d0">1440523</data>
    </edge>
    <edge source="PHL" target="DEU">
      <data key="d0">1280052</data>
    </edge>
    <edge source="PHL" target="GRC">
      <data key="d0">34736</data>
    </edge>
    <edge source="PHL" target="HKG">
      <data key="d0">4419097</data>
    </edge>
    <edge source="PHL" target="IDN">
      <data key="d0">954115</data>
    </edge>
    <edge source="PHL" target="ISR">
      <data key="d0">24400</data>
    </edge>
    <edge source="PHL" target="ITA">
      <data key="d0">472936</data>
    </edge>
    <edge source="PHL" target="JPN">
      <data key="d0">1855002</data>
    </edge>
    <edge source="PHL" target="KOR">
      <data key="d0">62113</data>
    </edge>
    <edge source="PHL" target="LBN">
      <data key="d0">15095</data>
    </edge>
    <edge source="PHL" target="MYS">
      <data key="d0">5759469</data>
    </edge>
    <edge source="PHL" target="MEX">
      <data key="d0">29755</data>
    </edge>
    <edge source="PHL" target="NLD">
      <data key="d0">697260</data>
    </edge>
    <edge source="PHL" target="NZL">
      <data key="d0">57864</data>
    </edge>
    <edge source="PHL" target="PAK">
      <data key="d0">29555</data>
    </edge>
    <edge source="PHL" target="PRT">
      <data key="d0">88199</data>
    </edge>
    <edge source="PHL" target="SAU">
      <data key="d0">141287</data>
    </edge>
    <edge source="PHL" target="IND">
      <data key="d0">4745513</data>
    </edge>
    <edge source="PHL" target="SGP">
      <data key="d0">14414811</data>
    </edge>
    <edge source="PHL" target="VNM">
      <data key="d0">161578</data>
    </edge>
    <edge source="PHL" target="SVN">
      <data key="d0">12474</data>
    </edge>
    <edge source="PHL" target="ZAF">
      <data key="d0">52119</data>
    </edge>
    <edge source="PHL" target="ESP">
      <data key="d0">550214</data>
    </edge>
    <edge source="PHL" target="SWE">
      <data key="d0">42981</data>
    </edge>
    <edge source="PHL" target="CHE">
      <data key="d0">180484</data>
    </edge>
    <edge source="PHL" target="THA">
      <data key="d0">3134311</data>
    </edge>
    <edge source="PHL" target="ARE">
      <data key="d0">44939</data>
    </edge>
    <edge source="PHL" target="TUN">
      <data key="d0">51336</data>
    </edge>
    <edge source="PHL" target="EGY">
      <data key="d0">76807</data>
    </edge>
    <edge source="PHL" target="GBR">
      <data key="d0">1250474</data>
    </edge>
    <edge source="PHL" target="USA">
      <data key="d0">15394167</data>
    </edge>
    <edge source="PHL" target="URY">
      <data key="d0">24635</data>
    </edge>
    <edge source="ZAF" target="ARG">
      <data key="d0">16884843</data>
    </edge>
    <edge source="ZAF" target="AUS">
      <data key="d0">25740500</data>
    </edge>
    <edge source="ZAF" target="AUT">
      <data key="d0">1755277</data>
    </edge>
    <edge source="ZAF" target="BEL">
      <data key="d0">11102224</data>
    </edge>
    <edge source="ZAF" target="BRA">
      <data key="d0">5641543</data>
    </edge>
    <edge source="ZAF" target="BDI">
      <data key="d0">49582</data>
    </edge>
    <edge source="ZAF" target="CMR">
      <data key="d0">8305466</data>
    </edge>
    <edge source="ZAF" target="CAN">
      <data key="d0">307182</data>
    </edge>
    <edge source="ZAF" target="LKA">
      <data key="d0">7380682</data>
    </edge>
    <edge source="ZAF" target="CHL">
      <data key="d0">1611190</data>
    </edge>
    <edge source="ZAF" target="CHN">
      <data key="d0">1478281</data>
    </edge>
    <edge source="ZAF" target="COL">
      <data key="d0">1340797</data>
    </edge>
    <edge source="ZAF" target="BEN">
      <data key="d0">257556</data>
    </edge>
    <edge source="ZAF" target="DNK">
      <data key="d0">71199</data>
    </edge>
    <edge source="ZAF" target="ETH">
      <data key="d0">398041</data>
    </edge>
    <edge source="ZAF" target="FRA">
      <data key="d0">11431984</data>
    </edge>
    <edge source="ZAF" target="DEU">
      <data key="d0">13275054</data>
    </edge>
    <edge source="ZAF" target="GHA">
      <data key="d0">6502691</data>
    </edge>
    <edge source="ZAF" target="GRC">
      <data key="d0">477565</data>
    </edge>
    <edge source="ZAF" target="HKG">
      <data key="d0">11685132</data>
    </edge>
    <edge source="ZAF" target="IDN">
      <data key="d0">270504</data>
    </edge>
    <edge source="ZAF" target="IRL">
      <data key="d0">72266</data>
    </edge>
    <edge source="ZAF" target="ISR">
      <data key="d0">12613658</data>
    </edge>
    <edge source="ZAF" target="ITA">
      <data key="d0">13837500</data>
    </edge>
    <edge source="ZAF" target="CIV">
      <data key="d0">8557352</data>
    </edge>
    <edge source="ZAF" target="JPN">
      <data key="d0">35479</data>
    </edge>
    <edge source="ZAF" target="JOR">
      <data key="d0">124152</data>
    </edge>
    <edge source="ZAF" target="KOR">
      <data key="d0">79739</data>
    </edge>
    <edge source="ZAF" target="LBN">
      <data key="d0">37635</data>
    </edge>
    <edge source="ZAF" target="MDG">
      <data key="d0">4967533</data>
    </edge>
    <edge source="ZAF" target="MWI">
      <data key="d0">11484873</data>
    </edge>
    <edge source="ZAF" target="MYS">
      <data key="d0">3830734</data>
    </edge>
    <edge source="ZAF" target="MRT">
      <data key="d0">12296</data>
    </edge>
    <edge source="ZAF" target="MUS">
      <data key="d0">10900024</data>
    </edge>
    <edge source="ZAF" target="MEX">
      <data key="d0">1936712</data>
    </edge>
    <edge source="ZAF" target="MDA">
      <data key="d0">34899</data>
    </edge>
    <edge source="ZAF" target="MAR">
      <data key="d0">2541251</data>
    </edge>
    <edge source="ZAF" target="MOZ">
      <data key="d0">14576871</data>
    </edge>
    <edge source="ZAF" target="OMN">
      <data key="d0">396135</data>
    </edge>
    <edge source="ZAF" target="NLD">
      <data key="d0">3205486</data>
    </edge>
    <edge source="ZAF" target="NZL">
      <data key="d0">1972947</data>
    </edge>
    <edge source="ZAF" target="NIC">
      <data key="d0">15515</data>
    </edge>
    <edge source="ZAF" target="PAK">
      <data key="d0">1009172</data>
    </edge>
    <edge source="ZAF" target="PRY">
      <data key="d0">698688</data>
    </edge>
    <edge source="ZAF" target="PER">
      <data key="d0">1627541</data>
    </edge>
    <edge source="ZAF" target="PHL">
      <data key="d0">1240660</data>
    </edge>
    <edge source="ZAF" target="RUS">
      <data key="d0">22027</data>
    </edge>
    <edge source="ZAF" target="SAU">
      <data key="d0">4679269</data>
    </edge>
    <edge source="ZAF" target="SEN">
      <data key="d0">3348689</data>
    </edge>
    <edge source="ZAF" target="IND">
      <data key="d0">7370069</data>
    </edge>
    <edge source="ZAF" target="SGP">
      <data key="d0">5137589</data>
    </edge>
    <edge source="ZAF" target="VNM">
      <data key="d0">305838</data>
    </edge>
    <edge source="ZAF" target="ZWE">
      <data key="d0">26262886</data>
    </edge>
    <edge source="ZAF" target="ESP">
      <data key="d0">27438197</data>
    </edge>
    <edge source="ZAF" target="SWE">
      <data key="d0">70515</data>
    </edge>
    <edge source="ZAF" target="CHE">
      <data key="d0">819036</data>
    </edge>
    <edge source="ZAF" target="THA">
      <data key="d0">35479</data>
    </edge>
    <edge source="ZAF" target="TGO">
      <data key="d0">272087</data>
    </edge>
    <edge source="ZAF" target="ARE">
      <data key="d0">4173102</data>
    </edge>
    <edge source="ZAF" target="TUN">
      <data key="d0">1045373</data>
    </edge>
    <edge source="ZAF" target="TUR">
      <data key="d0">1976283</data>
    </edge>
    <edge source="ZAF" target="UGA">
      <data key="d0">4169819</data>
    </edge>
    <edge source="ZAF" target="EGY">
      <data key="d0">165914</data>
    </edge>
    <edge source="ZAF" target="GBR">
      <data key="d0">18597400</data>
    </edge>
    <edge source="ZAF" target="TZA">
      <data key="d0">11766031</data>
    </edge>
    <edge source="ZAF" target="USA">
      <data key="d0">5000704</data>
    </edge>
    <edge source="ZAF" target="URY">
      <data key="d0">1410298</data>
    </edge>
    <edge source="GBR" target="ALB">
      <data key="d0">392124</data>
    </edge>
    <edge source="GBR" target="DZA">
      <data key="d0">1404938</data>
    </edge>
    <edge source="GBR" target="AZE">
      <data key="d0">112804</data>
    </edge>
    <edge source="GBR" target="ARG">
      <data key="d0">2572689</data>
    </edge>
    <edge source="GBR" target="AUS">
      <data key="d0">40890119</data>
    </edge>
    <edge source="GBR" target="AUT">
      <data key="d0">21545443</data>
    </edge>
    <edge source="GBR" target="ARM">
      <data key="d0">11844</data>
    </edge>
    <edge source="GBR" target="BEL">
      <data key="d0">244586941</data>
    </edge>
    <edge source="GBR" target="BOL">
      <data key="d0">55825</data>
    </edge>
    <edge source="GBR" target="BWA">
      <data key="d0">58616</data>
    </edge>
    <edge source="GBR" target="BRA">
      <data key="d0">11637318</data>
    </edge>
    <edge source="GBR" target="BGR">
      <data key="d0">2968241</data>
    </edge>
    <edge source="GBR" target="BDI">
      <data key="d0">44414</data>
    </edge>
    <edge source="GBR" target="BLR">
      <data key="d0">864313</data>
    </edge>
    <edge source="GBR" target="KHM">
      <data key="d0">14680</data>
    </edge>
    <edge source="GBR" target="CMR">
      <data key="d0">175851</data>
    </edge>
    <edge source="GBR" target="CAN">
      <data key="d0">66242483</data>
    </edge>
    <edge source="GBR" target="LKA">
      <data key="d0">14252934</data>
    </edge>
    <edge source="GBR" target="CHL">
      <data key="d0">2152129</data>
    </edge>
    <edge source="GBR" target="CHN">
      <data key="d0">22015866</data>
    </edge>
    <edge source="GBR" target="COL">
      <data key="d0">4181344</data>
    </edge>
    <edge source="GBR" target="CRI">
      <data key="d0">433443</data>
    </edge>
    <edge source="GBR" target="HRV">
      <data key="d0">793272</data>
    </edge>
    <edge source="GBR" target="CZE">
      <data key="d0">14559444</data>
    </edge>
    <edge source="GBR" target="BEN">
      <data key="d0">465394</data>
    </edge>
    <edge source="GBR" target="DNK">
      <data key="d0">40348687</data>
    </edge>
    <edge source="GBR" target="ECU">
      <data key="d0">280685</data>
    </edge>
    <edge source="GBR" target="SLV">
      <data key="d0">390850</data>
    </edge>
    <edge source="GBR" target="ETH">
      <data key="d0">234809</data>
    </edge>
    <edge source="GBR" target="EST">
      <data key="d0">1662107</data>
    </edge>
    <edge source="GBR" target="FIN">
      <data key="d0">21507359</data>
    </edge>
    <edge source="GBR" target="FRA">
      <data key="d0">346296235</data>
    </edge>
    <edge source="GBR" target="GEO">
      <data key="d0">36348</data>
    </edge>
    <edge source="GBR" target="GMB">
      <data key="d0">264068</data>
    </edge>
    <edge source="GBR" target="DEU">
      <data key="d0">397576452</data>
    </edge>
    <edge source="GBR" target="GHA">
      <data key="d0">3500217</data>
    </edge>
    <edge source="GBR" target="GRC">
      <data key="d0">25220499</data>
    </edge>
    <edge source="GBR" target="GTM">
      <data key="d0">325529</data>
    </edge>
    <edge source="GBR" target="HND">
      <data key="d0">44705</data>
    </edge>
    <edge source="GBR" target="HKG">
      <data key="d0">40906166</data>
    </edge>
    <edge source="GBR" target="HUN">
      <data key="d0">7102513</data>
    </edge>
    <edge source="GBR" target="IDN">
      <data key="d0">7920834</data>
    </edge>
    <edge source="GBR" target="IRL">
      <data key="d0">499859065</data>
    </edge>
    <edge source="GBR" target="ISR">
      <data key="d0">31405385</data>
    </edge>
    <edge source="GBR" target="ITA">
      <data key="d0">100339123</data>
    </edge>
    <edge source="GBR" target="CIV">
      <data key="d0">2083481</data>
    </edge>
    <edge source="GBR" target="JAM">
      <data key="d0">873949</data>
    </edge>
    <edge source="GBR" target="JPN">
      <data key="d0">25508438</data>
    </edge>
    <edge source="GBR" target="KAZ">
      <data key="d0">627217</data>
    </edge>
    <edge source="GBR" target="JOR">
      <data key="d0">6001080</data>
    </edge>
    <edge source="GBR" target="KOR">
      <data key="d0">16249727</data>
    </edge>
    <edge source="GBR" target="KGZ">
      <data key="d0">31313</data>
    </edge>
    <edge source="GBR" target="LBN">
      <data key="d0">2458149</data>
    </edge>
    <edge source="GBR" target="LVA">
      <data key="d0">4621793</data>
    </edge>
    <edge source="GBR" target="LTU">
      <data key="d0">2919970</data>
    </edge>
    <edge source="GBR" target="MDG">
      <data key="d0">184945</data>
    </edge>
    <edge source="GBR" target="MWI">
      <data key="d0">157268</data>
    </edge>
    <edge source="GBR" target="MYS">
      <data key="d0">14870247</data>
    </edge>
    <edge source="GBR" target="MRT">
      <data key="d0">11741</data>
    </edge>
    <edge source="GBR" target="MUS">
      <data key="d0">1019850</data>
    </edge>
    <edge source="GBR" target="MEX">
      <data key="d0">5404683</data>
    </edge>
    <edge source="GBR" target="MAR">
      <data key="d0">3040924</data>
    </edge>
    <edge source="GBR" target="OMN">
      <data key="d0">1821854</data>
    </edge>
    <edge source="GBR" target="NLD">
      <data key="d0">178904230</data>
    </edge>
    <edge source="GBR" target="NZL">
      <data key="d0">6705852</data>
    </edge>
    <edge source="GBR" target="NIC">
      <data key="d0">154743</data>
    </edge>
    <edge source="GBR" target="NOR">
      <data key="d0">48324098</data>
    </edge>
    <edge source="GBR" target="PAK">
      <data key="d0">3276090</data>
    </edge>
    <edge source="GBR" target="PAN">
      <data key="d0">1470048</data>
    </edge>
    <edge source="GBR" target="PRY">
      <data key="d0">34907</data>
    </edge>
    <edge source="GBR" target="PER">
      <data key="d0">505383</data>
    </edge>
    <edge source="GBR" target="PHL">
      <data key="d0">2978651</data>
    </edge>
    <edge source="GBR" target="POL">
      <data key="d0">40610162</data>
    </edge>
    <edge source="GBR" target="PRT">
      <data key="d0">23896525</data>
    </edge>
    <edge source="GBR" target="ROU">
      <data key="d0">1825290</data>
    </edge>
    <edge source="GBR" target="RUS">
      <data key="d0">27411444</data>
    </edge>
    <edge source="GBR" target="SAU">
      <data key="d0">8706755</data>
    </edge>
    <edge source="GBR" target="SEN">
      <data key="d0">525437</data>
    </edge>
    <edge source="GBR" target="IND">
      <data key="d0">28141961</data>
    </edge>
    <edge source="GBR" target="SGP">
      <data key="d0">39014684</data>
    </edge>
    <edge source="GBR" target="SVK">
      <data key="d0">2553482</data>
    </edge>
    <edge source="GBR" target="VNM">
      <data key="d0">1243299</data>
    </edge>
    <edge source="GBR" target="SVN">
      <data key="d0">4413670</data>
    </edge>
    <edge source="GBR" target="ZAF">
      <data key="d0">43399493</data>
    </edge>
    <edge source="GBR" target="ZWE">
      <data key="d0">427960</data>
    </edge>
    <edge source="GBR" target="ESP">
      <data key="d0">64790348</data>
    </edge>
    <edge source="GBR" target="SWE">
      <data key="d0">48316018</data>
    </edge>
    <edge source="GBR" target="CHE">
      <data key="d0">50527427</data>
    </edge>
    <edge source="GBR" target="THA">
      <data key="d0">13517201</data>
    </edge>
    <edge source="GBR" target="TGO">
      <data key="d0">89658</data>
    </edge>
    <edge source="GBR" target="ARE">
      <data key="d0">18460742</data>
    </edge>
    <edge source="GBR" target="TUN">
      <data key="d0">1274589</data>
    </edge>
    <edge source="GBR" target="TUR">
      <data key="d0">26251248</data>
    </edge>
    <edge source="GBR" target="UGA">
      <data key="d0">634237</data>
    </edge>
    <edge source="GBR" target="UKR">
      <data key="d0">2642958</data>
    </edge>
    <edge source="GBR" target="MKD">
      <data key="d0">250744</data>
    </edge>
    <edge source="GBR" target="EGY">
      <data key="d0">10212745</data>
    </edge>
    <edge source="GBR" target="TZA">
      <data key="d0">1395804</data>
    </edge>
    <edge source="GBR" target="USA">
      <data key="d0">306660324</data>
    </edge>
    <edge source="GBR" target="BFA">
      <data key="d0">147688</data>
    </edge>
    <edge source="GBR" target="URY">
      <data key="d0">915311</data>
    </edge>
    <edge source="GBR" target="SRB">
      <data key="d0">233290</data>
    </edge>
    <edge source="USA" target="ALB">
      <data key="d0">107520</data>
    </edge>
    <edge source="USA" target="DZA">
      <data key="d0">87826</data>
    </edge>
    <edge source="USA" target="ARG">
      <data key="d0">60822357</data>
    </edge>
    <edge source="USA" target="AUS">
      <data key="d0">185672213</data>
    </edge>
    <edge source="USA" target="AUT">
      <data key="d0">2341249</data>
    </edge>
    <edge source="USA" target="BEL">
      <data key="d0">106766928</data>
    </edge>
    <edge source="USA" target="BOL">
      <data key="d0">3095360</data>
    </edge>
    <edge source="USA" target="BRA">
      <data key="d0">114725016</data>
    </edge>
    <edge source="USA" target="BGR">
      <data key="d0">454279</data>
    </edge>
    <edge source="USA" target="BLR">
      <data key="d0">136096</data>
    </edge>
    <edge source="USA" target="KHM">
      <data key="d0">34692</data>
    </edge>
    <edge source="USA" target="CMR">
      <data key="d0">2009493</data>
    </edge>
    <edge source="USA" target="CAN">
      <data key="d0">3695100078</data>
    </edge>
    <edge source="USA" target="LKA">
      <data key="d0">3801453</data>
    </edge>
    <edge source="USA" target="CHL">
      <data key="d0">44194587</data>
    </edge>
    <edge source="USA" target="CHN">
      <data key="d0">380464812</data>
    </edge>
    <edge source="USA" target="COL">
      <data key="d0">79717174</data>
    </edge>
    <edge source="USA" target="CRI">
      <data key="d0">145496247</data>
    </edge>
    <edge source="USA" target="HRV">
      <data key="d0">10491</data>
    </edge>
    <edge source="USA" target="CZE">
      <data key="d0">5668770</data>
    </edge>
    <edge source="USA" target="DNK">
      <data key="d0">5732620</data>
    </edge>
    <edge source="USA" target="ECU">
      <data key="d0">128316222</data>
    </edge>
    <edge source="USA" target="SLV">
      <data key="d0">62165261</data>
    </edge>
    <edge source="USA" target="ETH">
      <data key="d0">10419</data>
    </edge>
    <edge source="USA" target="EST">
      <data key="d0">201202</data>
    </edge>
    <edge source="USA" target="FIN">
      <data key="d0">3523088</data>
    </edge>
    <edge source="USA" target="FRA">
      <data key="d0">104001174</data>
    </edge>
    <edge source="USA" target="GEO">
      <data key="d0">420004</data>
    </edge>
    <edge source="USA" target="GMB">
      <data key="d0">57917</data>
    </edge>
    <edge source="USA" target="DEU">
      <data key="d0">198660084</data>
    </edge>
    <edge source="USA" target="GHA">
      <data key="d0">777137</data>
    </edge>
    <edge source="USA" target="GRC">
      <data key="d0">10190343</data>
    </edge>
    <edge source="USA" target="GTM">
      <data key="d0">97833829</data>
    </edge>
    <edge source="USA" target="HND">
      <data key="d0">56272718</data>
    </edge>
    <edge source="USA" target="HKG">
      <data key="d0">227262964</data>
    </edge>
    <edge source="USA" target="HUN">
      <data key="d0">1170875</data>
    </edge>
    <edge source="USA" target="IDN">
      <data key="d0">67095931</data>
    </edge>
    <edge source="USA" target="IRL">
      <data key="d0">16454298</data>
    </edge>
    <edge source="USA" target="ISR">
      <data key="d0">75398121</data>
    </edge>
    <edge source="USA" target="ITA">
      <data key="d0">129040204</data>
    </edge>
    <edge source="USA" target="CIV">
      <data key="d0">6814194</data>
    </edge>
    <edge source="USA" target="JAM">
      <data key="d0">33831178</data>
    </edge>
    <edge source="USA" target="JPN">
      <data key="d0">752045656</data>
    </edge>
    <edge source="USA" target="KAZ">
      <data key="d0">46879</data>
    </edge>
    <edge source="USA" target="JOR">
      <data key="d0">1405696</data>
    </edge>
    <edge source="USA" target="KOR">
      <data key="d0">157983460</data>
    </edge>
    <edge source="USA" target="LBN">
      <data key="d0">3975311</data>
    </edge>
    <edge source="USA" target="LVA">
      <data key="d0">262225</data>
    </edge>
    <edge source="USA" target="LTU">
      <data key="d0">117267</data>
    </edge>
    <edge source="USA" target="MWI">
      <data key="d0">489183</data>
    </edge>
    <edge source="USA" target="MYS">
      <data key="d0">85799467</data>
    </edge>
    <edge source="USA" target="MUS">
      <data key="d0">14873</data>
    </edge>
    <edge source="USA" target="MEX">
      <data key="d0">2209081804</data>
    </edge>
    <edge source="USA" target="MAR">
      <data key="d0">4083184</data>
    </edge>
    <edge source="USA" target="MOZ">
      <data key="d0">31034</data>
    </edge>
    <edge source="USA" target="OMN">
      <data key="d0">1031042</data>
    </edge>
    <edge source="USA" target="NAM">
      <data key="d0">23616</data>
    </edge>
    <edge source="USA" target="NLD">
      <data key="d0">227593994</data>
    </edge>
    <edge source="USA" target="NZL">
      <data key="d0">24468709</data>
    </edge>
    <edge source="USA" target="NIC">
      <data key="d0">8948723</data>
    </edge>
    <edge source="USA" target="NER">
      <data key="d0">152641</data>
    </edge>
    <edge source="USA" target="NOR">
      <data key="d0">4073648</data>
    </edge>
    <edge source="USA" target="PAK">
      <data key="d0">4176853</data>
    </edge>
    <edge source="USA" target="PAN">
      <data key="d0">57208584</data>
    </edge>
    <edge source="USA" target="PRY">
      <data key="d0">697871</data>
    </edge>
    <edge source="USA" target="PER">
      <data key="d0">36007105</data>
    </edge>
    <edge source="USA" target="PHL">
      <data key="d0">71335439</data>
    </edge>
    <edge source="USA" target="POL">
      <data key="d0">1813966</data>
    </edge>
    <edge source="USA" target="PRT">
      <data key="d0">5937236</data>
    </edge>
    <edge source="USA" target="ROU">
      <data key="d0">117850</data>
    </edge>
    <edge source="USA" target="RUS">
      <data key="d0">975894</data>
    </edge>
    <edge source="USA" target="SAU">
      <data key="d0">71674079</data>
    </edge>
    <edge source="USA" target="SEN">
      <data key="d0">260474</data>
    </edge>
    <edge source="USA" target="IND">
      <data key="d0">13582310</data>
    </edge>
    <edge source="USA" target="SGP">
      <data key="d0">85295594</data>
    </edge>
    <edge source="USA" target="SVK">
      <data key="d0">233380</data>
    </edge>
    <edge source="USA" target="VNM">
      <data key="d0">7553209</data>
    </edge>
    <edge source="USA" target="SVN">
      <data key="d0">612493</data>
    </edge>
    <edge source="USA" target="ZAF">
      <data key="d0">38774823</data>
    </edge>
    <edge source="USA" target="ZWE">
      <data key="d0">849098</data>
    </edge>
    <edge source="USA" target="ESP">
      <data key="d0">94651844</data>
    </edge>
    <edge source="USA" target="SWE">
      <data key="d0">12713089</data>
    </edge>
    <edge source="USA" target="CHE">
      <data key="d0">16829594</data>
    </edge>
    <edge source="USA" target="THA">
      <data key="d0">50420647</data>
    </edge>
    <edge source="USA" target="TGO">
      <data key="d0">140000</data>
    </edge>
    <edge source="USA" target="ARE">
      <data key="d0">19623566</data>
    </edge>
    <edge source="USA" target="TUN">
      <data key="d0">1157181</data>
    </edge>
    <edge source="USA" target="TUR">
      <data key="d0">32057462</data>
    </edge>
    <edge source="USA" target="UKR">
      <data key="d0">993091</data>
    </edge>
    <edge source="USA" target="MKD">
      <data key="d0">59744</data>
    </edge>
    <edge source="USA" target="EGY">
      <data key="d0">24192312</data>
    </edge>
    <edge source="USA" target="GBR">
      <data key="d0">294092339</data>
    </edge>
    <edge source="USA" target="TZA">
      <data key="d0">172506</data>
    </edge>
    <edge source="USA" target="URY">
      <data key="d0">8498130</data>
    </edge>
    <edge source="URY" target="ARG">
      <data key="d0">36213180</data>
    </edge>
    <edge source="URY" target="BRA">
      <data key="d0">13974458</data>
    </edge>
    <edge source="URY" target="CHL">
      <data key="d0">6531626</data>
    </edge>
    <edge source="URY" target="PRY">
      <data key="d0">2410797</data>
    </edge>
    <edge source="URY" target="PER">
      <data key="d0">18463</data>
    </edge>
    <edge source="URY" target="USA">
      <data key="d0">30390</data>
    </edge>
    <edge source="AUT" target="ALB">
      <data key="d0">511673</data>
    </edge>
    <edge source="AUT" target="DZA">
      <data key="d0">8512692</data>
    </edge>
    <edge source="AUT" target="AZE">
      <data key="d0">222280</data>
    </edge>
    <edge source="AUT" target="ARG">
      <data key="d0">1273528</data>
    </edge>
    <edge source="AUT" target="AUS">
      <data key="d0">14283548</data>
    </edge>
    <edge source="AUT" target="ARM">
      <data key="d0">152692</data>
    </edge>
    <edge source="AUT" target="BEL">
      <data key="d0">68102338</data>
    </edge>
    <edge source="AUT" target="BOL">
      <data key="d0">82034</data>
    </edge>
    <edge source="AUT" target="BWA">
      <data key="d0">11308</data>
    </edge>
    <edge source="AUT" target="BRA">
      <data key="d0">4335001</data>
    </edge>
    <edge source="AUT" target="BGR">
      <data key="d0">5967978</data>
    </edge>
    <edge source="AUT" target="BLR">
      <data key="d0">609230</data>
    </edge>
    <edge source="AUT" target="KHM">
      <data key="d0">14319</data>
    </edge>
    <edge source="AUT" target="CMR">
      <data key="d0">317830</data>
    </edge>
    <edge source="AUT" target="CAN">
      <data key="d0">9516165</data>
    </edge>
    <edge source="AUT" target="LKA">
      <data key="d0">1996842</data>
    </edge>
    <edge source="AUT" target="CHL">
      <data key="d0">24222</data>
    </edge>
    <edge source="AUT" target="CHN">
      <data key="d0">4044270</data>
    </edge>
    <edge source="AUT" target="COL">
      <data key="d0">114419</data>
    </edge>
    <edge source="AUT" target="CRI">
      <data key="d0">346937</data>
    </edge>
    <edge source="AUT" target="HRV">
      <data key="d0">28708547</data>
    </edge>
    <edge source="AUT" target="CZE">
      <data key="d0">82903247</data>
    </edge>
    <edge source="AUT" target="DNK">
      <data key="d0">11779315</data>
    </edge>
    <edge source="AUT" target="ECU">
      <data key="d0">2107380</data>
    </edge>
    <edge source="AUT" target="SLV">
      <data key="d0">153294</data>
    </edge>
    <edge source="AUT" target="ETH">
      <data key="d0">160119</data>
    </edge>
    <edge source="AUT" target="EST">
      <data key="d0">210504</data>
    </edge>
    <edge source="AUT" target="FIN">
      <data key="d0">6389186</data>
    </edge>
    <edge source="AUT" target="FRA">
      <data key="d0">205465121</data>
    </edge>
    <edge source="AUT" target="GEO">
      <data key="d0">85580</data>
    </edge>
    <edge source="AUT" target="DEU">
      <data key="d0">887819377</data>
    </edge>
    <edge source="AUT" target="GHA">
      <data key="d0">582800</data>
    </edge>
    <edge source="AUT" target="GRC">
      <data key="d0">33507044</data>
    </edge>
    <edge source="AUT" target="GTM">
      <data key="d0">37203</data>
    </edge>
    <edge source="AUT" target="HND">
      <data key="d0">234458</data>
    </edge>
    <edge source="AUT" target="HKG">
      <data key="d0">11070521</data>
    </edge>
    <edge source="AUT" target="HUN">
      <data key="d0">113238281</data>
    </edge>
    <edge source="AUT" target="IDN">
      <data key="d0">122783</data>
    </edge>
    <edge source="AUT" target="IRL">
      <data key="d0">5473100</data>
    </edge>
    <edge source="AUT" target="ISR">
      <data key="d0">4109442</data>
    </edge>
    <edge source="AUT" target="ITA">
      <data key="d0">244343359</data>
    </edge>
    <edge source="AUT" target="CIV">
      <data key="d0">904912</data>
    </edge>
    <edge source="AUT" target="JPN">
      <data key="d0">841145</data>
    </edge>
    <edge source="AUT" target="KAZ">
      <data key="d0">127333</data>
    </edge>
    <edge source="AUT" target="JOR">
      <data key="d0">2574022</data>
    </edge>
    <edge source="AUT" target="KOR">
      <data key="d0">546400</data>
    </edge>
    <edge source="AUT" target="KGZ">
      <data key="d0">23620</data>
    </edge>
    <edge source="AUT" target="LBN">
      <data key="d0">618397</data>
    </edge>
    <edge source="AUT" target="LVA">
      <data key="d0">1091127</data>
    </edge>
    <edge source="AUT" target="LTU">
      <data key="d0">917291</data>
    </edge>
    <edge source="AUT" target="MDG">
      <data key="d0">278419</data>
    </edge>
    <edge source="AUT" target="MWI">
      <data key="d0">128336</data>
    </edge>
    <edge source="AUT" target="MYS">
      <data key="d0">6171590</data>
    </edge>
    <edge source="AUT" target="MUS">
      <data key="d0">184676</data>
    </edge>
    <edge source="AUT" target="MEX">
      <data key="d0">2369205</data>
    </edge>
    <edge source="AUT" target="MDA">
      <data key="d0">263765</data>
    </edge>
    <edge source="AUT" target="MAR">
      <data key="d0">1067173</data>
    </edge>
    <edge source="AUT" target="MOZ">
      <data key="d0">22616</data>
    </edge>
    <edge source="AUT" target="OMN">
      <data key="d0">419201</data>
    </edge>
    <edge source="AUT" target="NLD">
      <data key="d0">122655015</data>
    </edge>
    <edge source="AUT" target="NZL">
      <data key="d0">1698484</data>
    </edge>
    <edge source="AUT" target="NOR">
      <data key="d0">5903408</data>
    </edge>
    <edge source="AUT" target="PAK">
      <data key="d0">1784666</data>
    </edge>
    <edge source="AUT" target="PAN">
      <data key="d0">60020</data>
    </edge>
    <edge source="AUT" target="PER">
      <data key="d0">1687510</data>
    </edge>
    <edge source="AUT" target="PHL">
      <data key="d0">297087</data>
    </edge>
    <edge source="AUT" target="POL">
      <data key="d0">109818296</data>
    </edge>
    <edge source="AUT" target="PRT">
      <data key="d0">10865504</data>
    </edge>
    <edge source="AUT" target="ROU">
      <data key="d0">14168594</data>
    </edge>
    <edge source="AUT" target="RUS">
      <data key="d0">29350095</data>
    </edge>
    <edge source="AUT" target="SAU">
      <data key="d0">10681832</data>
    </edge>
    <edge source="AUT" target="SEN">
      <data key="d0">520907</data>
    </edge>
    <edge source="AUT" target="IND">
      <data key="d0">1112204</data>
    </edge>
    <edge source="AUT" target="SGP">
      <data key="d0">3346583</data>
    </edge>
    <edge source="AUT" target="SVK">
      <data key="d0">28345284</data>
    </edge>
    <edge source="AUT" target="VNM">
      <data key="d0">289794</data>
    </edge>
    <edge source="AUT" target="SVN">
      <data key="d0">38722601</data>
    </edge>
    <edge source="AUT" target="ZAF">
      <data key="d0">818998</data>
    </edge>
    <edge source="AUT" target="ZWE">
      <data key="d0">38140</data>
    </edge>
    <edge source="AUT" target="ESP">
      <data key="d0">80638156</data>
    </edge>
    <edge source="AUT" target="SWE">
      <data key="d0">12122505</data>
    </edge>
    <edge source="AUT" target="CHE">
      <data key="d0">180002053</data>
    </edge>
    <edge source="AUT" target="THA">
      <data key="d0">5177551</data>
    </edge>
    <edge source="AUT" target="ARE">
      <data key="d0">2807878</data>
    </edge>
    <edge source="AUT" target="TUN">
      <data key="d0">2378707</data>
    </edge>
    <edge source="AUT" target="TUR">
      <data key="d0">37710764</data>
    </edge>
    <edge source="AUT" target="UGA">
      <data key="d0">23419</data>
    </edge>
    <edge source="AUT" target="UKR">
      <data key="d0">11817723</data>
    </edge>
    <edge source="AUT" target="MKD">
      <data key="d0">4272304</data>
    </edge>
    <edge source="AUT" target="EGY">
      <data key="d0">10021883</data>
    </edge>
    <edge source="AUT" target="GBR">
      <data key="d0">188226155</data>
    </edge>
    <edge source="AUT" target="TZA">
      <data key="d0">196988</data>
    </edge>
    <edge source="AUT" target="USA">
      <data key="d0">31738839</data>
    </edge>
    <edge source="AUT" target="URY">
      <data key="d0">40013</data>
    </edge>
    <edge source="AUT" target="SRB">
      <data key="d0">4667083</data>
    </edge>
    <edge source="CMR" target="CAF">
      <data key="d0">56860</data>
    </edge>
    <edge source="CMR" target="BEN">
      <data key="d0">10223</data>
    </edge>
    <edge source="CMR" target="FRA">
      <data key="d0">25099</data>
    </edge>
    <edge source="CMR" target="ZAF">
      <data key="d0">17699</data>
    </edge>
    <edge source="LKA" target="ARG">
      <data key="d0">62152</data>
    </edge>
    <edge source="LKA" target="AUS">
      <data key="d0">375608</data>
    </edge>
    <edge source="LKA" target="AUT">
      <data key="d0">129372</data>
    </edge>
    <edge source="LKA" target="BEL">
      <data key="d0">1369434</data>
    </edge>
    <edge source="LKA" target="CHL">
      <data key="d0">41127</data>
    </edge>
    <edge source="LKA" target="FIN">
      <data key="d0">252042</data>
    </edge>
    <edge source="LKA" target="FRA">
      <data key="d0">1935098</data>
    </edge>
    <edge source="LKA" target="DEU">
      <data key="d0">3730780</data>
    </edge>
    <edge source="LKA" target="HKG">
      <data key="d0">114794</data>
    </edge>
    <edge source="LKA" target="IDN">
      <data key="d0">25728</data>
    </edge>
    <edge source="LKA" target="ITA">
      <data key="d0">14704</data>
    </edge>
    <edge source="LKA" target="JPN">
      <data key="d0">22536</data>
    </edge>
    <edge source="LKA" target="JOR">
      <data key="d0">12927</data>
    </edge>
    <edge source="LKA" target="MYS">
      <data key="d0">1241983</data>
    </edge>
    <edge source="LKA" target="PAK">
      <data key="d0">13632</data>
    </edge>
    <edge source="LKA" target="PRY">
      <data key="d0">32266</data>
    </edge>
    <edge source="LKA" target="RUS">
      <data key="d0">13698</data>
    </edge>
    <edge source="LKA" target="SAU">
      <data key="d0">2869931</data>
    </edge>
    <edge source="LKA" target="IND">
      <data key="d0">763920</data>
    </edge>
    <edge source="LKA" target="SGP">
      <data key="d0">49684</data>
    </edge>
    <edge source="LKA" target="VNM">
      <data key="d0">11704</data>
    </edge>
    <edge source="LKA" target="ZAF">
      <data key="d0">39482</data>
    </edge>
    <edge source="LKA" target="ESP">
      <data key="d0">26635</data>
    </edge>
    <edge source="LKA" target="SWE">
      <data key="d0">323211</data>
    </edge>
    <edge source="LKA" target="ARE">
      <data key="d0">75060</data>
    </edge>
    <edge source="LKA" target="GBR">
      <data key="d0">2535020</data>
    </edge>
    <edge source="LKA" target="USA">
      <data key="d0">676290</data>
    </edge>
    <edge source="DNK" target="DZA">
      <data key="d0">32431</data>
    </edge>
    <edge source="DNK" target="ARG">
      <data key="d0">316211</data>
    </edge>
    <edge source="DNK" target="AUS">
      <data key="d0">3693846</data>
    </edge>
    <edge source="DNK" target="AUT">
      <data key="d0">11336948</data>
    </edge>
    <edge source="DNK" target="BEL">
      <data key="d0">19446837</data>
    </edge>
    <edge source="DNK" target="BRA">
      <data key="d0">157530</data>
    </edge>
    <edge source="DNK" target="BGR">
      <data key="d0">82458</data>
    </edge>
    <edge source="DNK" target="BLR">
      <data key="d0">226145</data>
    </edge>
    <edge source="DNK" target="CMR">
      <data key="d0">22157</data>
    </edge>
    <edge source="DNK" target="CAN">
      <data key="d0">2615233</data>
    </edge>
    <edge source="DNK" target="CHL">
      <data key="d0">637446</data>
    </edge>
    <edge source="DNK" target="CHN">
      <data key="d0">3509364</data>
    </edge>
    <edge source="DNK" target="COL">
      <data key="d0">22640</data>
    </edge>
    <edge source="DNK" target="HRV">
      <data key="d0">2147768</data>
    </edge>
    <edge source="DNK" target="CZE">
      <data key="d0">4988027</data>
    </edge>
    <edge source="DNK" target="SLV">
      <data key="d0">11867</data>
    </edge>
    <edge source="DNK" target="EST">
      <data key="d0">521689</data>
    </edge>
    <edge source="DNK" target="FIN">
      <data key="d0">18503304</data>
    </edge>
    <edge source="DNK" target="FRA">
      <data key="d0">31605601</data>
    </edge>
    <edge source="DNK" target="DEU">
      <data key="d0">131052129</data>
    </edge>
    <edge source="DNK" target="GHA">
      <data key="d0">240396</data>
    </edge>
    <edge source="DNK" target="GRC">
      <data key="d0">707723</data>
    </edge>
    <edge source="DNK" target="HKG">
      <data key="d0">980616</data>
    </edge>
    <edge source="DNK" target="HUN">
      <data key="d0">1705966</data>
    </edge>
    <edge source="DNK" target="IDN">
      <data key="d0">20624</data>
    </edge>
    <edge source="DNK" target="IRL">
      <data key="d0">3079722</data>
    </edge>
    <edge source="DNK" target="ISR">
      <data key="d0">2340516</data>
    </edge>
    <edge source="DNK" target="ITA">
      <data key="d0">8288358</data>
    </edge>
    <edge source="DNK" target="CIV">
      <data key="d0">24622</data>
    </edge>
    <edge source="DNK" target="JPN">
      <data key="d0">2468985</data>
    </edge>
    <edge source="DNK" target="KAZ">
      <data key="d0">10025</data>
    </edge>
    <edge source="DNK" target="KOR">
      <data key="d0">1632053</data>
    </edge>
    <edge source="DNK" target="LBN">
      <data key="d0">28266</data>
    </edge>
    <edge source="DNK" target="LVA">
      <data key="d0">1867135</data>
    </edge>
    <edge source="DNK" target="LTU">
      <data key="d0">3673824</data>
    </edge>
    <edge source="DNK" target="MDG">
      <data key="d0">196911</data>
    </edge>
    <edge source="DNK" target="MYS">
      <data key="d0">568934</data>
    </edge>
    <edge source="DNK" target="MEX">
      <data key="d0">125980</data>
    </edge>
    <edge source="DNK" target="MAR">
      <data key="d0">57460</data>
    </edge>
    <edge source="DNK" target="NLD">
      <data key="d0">33462939</data>
    </edge>
    <edge source="DNK" target="NZL">
      <data key="d0">1518813</data>
    </edge>
    <edge source="DNK" target="NOR">
      <data key="d0">38401579</data>
    </edge>
    <edge source="DNK" target="PAK">
      <data key="d0">27057</data>
    </edge>
    <edge source="DNK" target="PER">
      <data key="d0">745231</data>
    </edge>
    <edge source="DNK" target="PHL">
      <data key="d0">109639</data>
    </edge>
    <edge source="DNK" target="POL">
      <data key="d0">11907760</data>
    </edge>
    <edge source="DNK" target="PRT">
      <data key="d0">1287125</data>
    </edge>
    <edge source="DNK" target="ROU">
      <data key="d0">797062</data>
    </edge>
    <edge source="DNK" target="RUS">
      <data key="d0">4479862</data>
    </edge>
    <edge source="DNK" target="SAU">
      <data key="d0">570636</data>
    </edge>
    <edge source="DNK" target="SEN">
      <data key="d0">11771</data>
    </edge>
    <edge source="DNK" target="IND">
      <data key="d0">43351</data>
    </edge>
    <edge source="DNK" target="SGP">
      <data key="d0">872163</data>
    </edge>
    <edge source="DNK" target="SVK">
      <data key="d0">1683647</data>
    </edge>
    <edge source="DNK" target="VNM">
      <data key="d0">20115</data>
    </edge>
    <edge source="DNK" target="SVN">
      <data key="d0">1041180</data>
    </edge>
    <edge source="DNK" target="ZAF">
      <data key="d0">332505</data>
    </edge>
    <edge source="DNK" target="ESP">
      <data key="d0">5270748</data>
    </edge>
    <edge source="DNK" target="SWE">
      <data key="d0">97627764</data>
    </edge>
    <edge source="DNK" target="CHE">
      <data key="d0">9166401</data>
    </edge>
    <edge source="DNK" target="THA">
      <data key="d0">305836</data>
    </edge>
    <edge source="DNK" target="TGO">
      <data key="d0">91190</data>
    </edge>
    <edge source="DNK" target="ARE">
      <data key="d0">215792</data>
    </edge>
    <edge source="DNK" target="TUN">
      <data key="d0">43342</data>
    </edge>
    <edge source="DNK" target="TUR">
      <data key="d0">185039</data>
    </edge>
    <edge source="DNK" target="UKR">
      <data key="d0">158006</data>
    </edge>
    <edge source="DNK" target="MKD">
      <data key="d0">45314</data>
    </edge>
    <edge source="DNK" target="EGY">
      <data key="d0">56504</data>
    </edge>
    <edge source="DNK" target="GBR">
      <data key="d0">48669375</data>
    </edge>
    <edge source="DNK" target="TZA">
      <data key="d0">39665</data>
    </edge>
    <edge source="DNK" target="USA">
      <data key="d0">25162173</data>
    </edge>
    <edge source="DNK" target="URY">
      <data key="d0">73804</data>
    </edge>
    <edge source="DNK" target="SRB">
      <data key="d0">331069</data>
    </edge>
    <edge source="IDN" target="ALB">
      <data key="d0">277423</data>
    </edge>
    <edge source="IDN" target="DZA">
      <data key="d0">2598711</data>
    </edge>
    <edge source="IDN" target="ARG">
      <data key="d0">2269177</data>
    </edge>
    <edge source="IDN" target="AUS">
      <data key="d0">134232910</data>
    </edge>
    <edge source="IDN" target="AUT">
      <data key="d0">11396</data>
    </edge>
    <edge source="IDN" target="BEL">
      <data key="d0">13099483</data>
    </edge>
    <edge source="IDN" target="BRA">
      <data key="d0">5482953</data>
    </edge>
    <edge source="IDN" target="BGR">
      <data key="d0">226016</data>
    </edge>
    <edge source="IDN" target="KHM">
      <data key="d0">4044377</data>
    </edge>
    <edge source="IDN" target="CMR">
      <data key="d0">431772</data>
    </edge>
    <edge source="IDN" target="CAN">
      <data key="d0">14128715</data>
    </edge>
    <edge source="IDN" target="CAF">
      <data key="d0">25145</data>
    </edge>
    <edge source="IDN" target="LKA">
      <data key="d0">27720524</data>
    </edge>
    <edge source="IDN" target="CHL">
      <data key="d0">4230147</data>
    </edge>
    <edge source="IDN" target="CHN">
      <data key="d0">219891247</data>
    </edge>
    <edge source="IDN" target="COL">
      <data key="d0">392414</data>
    </edge>
    <edge source="IDN" target="CRI">
      <data key="d0">55728</data>
    </edge>
    <edge source="IDN" target="HRV">
      <data key="d0">725679</data>
    </edge>
    <edge source="IDN" target="CZE">
      <data key="d0">21143</data>
    </edge>
    <edge source="IDN" target="BEN">
      <data key="d0">101841</data>
    </edge>
    <edge source="IDN" target="DNK">
      <data key="d0">6606387</data>
    </edge>
    <edge source="IDN" target="ECU">
      <data key="d0">1331559</data>
    </edge>
    <edge source="IDN" target="SLV">
      <data key="d0">45623</data>
    </edge>
    <edge source="IDN" target="ETH">
      <data key="d0">274465</data>
    </edge>
    <edge source="IDN" target="FIN">
      <data key="d0">540574</data>
    </edge>
    <edge source="IDN" target="FRA">
      <data key="d0">18133549</data>
    </edge>
    <edge source="IDN" target="PSE">
      <data key="d0">202044</data>
    </edge>
    <edge source="IDN" target="DEU">
      <data key="d0">8420722</data>
    </edge>
    <edge source="IDN" target="GHA">
      <data key="d0">1947545</data>
    </edge>
    <edge source="IDN" target="GRC">
      <data key="d0">3464563</data>
    </edge>
    <edge source="IDN" target="GTM">
      <data key="d0">25204</data>
    </edge>
    <edge source="IDN" target="HND">
      <data key="d0">57393</data>
    </edge>
    <edge source="IDN" target="HKG">
      <data key="d0">212706766</data>
    </edge>
    <edge source="IDN" target="HUN">
      <data key="d0">35097</data>
    </edge>
    <edge source="IDN" target="IRL">
      <data key="d0">748606</data>
    </edge>
    <edge source="IDN" target="ITA">
      <data key="d0">26547189</data>
    </edge>
    <edge source="IDN" target="CIV">
      <data key="d0">422649</data>
    </edge>
    <edge source="IDN" target="JAM">
      <data key="d0">126120</data>
    </edge>
    <edge source="IDN" target="JPN">
      <data key="d0">259351775</data>
    </edge>
    <edge source="IDN" target="JOR">
      <data key="d0">12344749</data>
    </edge>
    <edge source="IDN" target="KOR">
      <data key="d0">49211039</data>
    </edge>
    <edge source="IDN" target="KGZ">
      <data key="d0">56551</data>
    </edge>
    <edge source="IDN" target="LBN">
      <data key="d0">7605929</data>
    </edge>
    <edge source="IDN" target="LTU">
      <data key="d0">120351</data>
    </edge>
    <edge source="IDN" target="MDG">
      <data key="d0">1705429</data>
    </edge>
    <edge source="IDN" target="MWI">
      <data key="d0">29484</data>
    </edge>
    <edge source="IDN" target="MYS">
      <data key="d0">165297135</data>
    </edge>
    <edge source="IDN" target="MRT">
      <data key="d0">240593</data>
    </edge>
    <edge source="IDN" target="MUS">
      <data key="d0">5915328</data>
    </edge>
    <edge source="IDN" target="MEX">
      <data key="d0">4178514</data>
    </edge>
    <edge source="IDN" target="MAR">
      <data key="d0">1165729</data>
    </edge>
    <edge source="IDN" target="MOZ">
      <data key="d0">538499</data>
    </edge>
    <edge source="IDN" target="OMN">
      <data key="d0">2878869</data>
    </edge>
    <edge source="IDN" target="NAM">
      <data key="d0">30140</data>
    </edge>
    <edge source="IDN" target="NLD">
      <data key="d0">12674409</data>
    </edge>
    <edge source="IDN" target="NZL">
      <data key="d0">18441418</data>
    </edge>
    <edge source="IDN" target="NIC">
      <data key="d0">14154</data>
    </edge>
    <edge source="IDN" target="NER">
      <data key="d0">97117</data>
    </edge>
    <edge source="IDN" target="NOR">
      <data key="d0">827922</data>
    </edge>
    <edge source="IDN" target="PAK">
      <data key="d0">10592476</data>
    </edge>
    <edge source="IDN" target="PAN">
      <data key="d0">1116335</data>
    </edge>
    <edge source="IDN" target="PRY">
      <data key="d0">17303</data>
    </edge>
    <edge source="IDN" target="PER">
      <data key="d0">3222619</data>
    </edge>
    <edge source="IDN" target="PHL">
      <data key="d0">34832157</data>
    </edge>
    <edge source="IDN" target="POL">
      <data key="d0">143655</data>
    </edge>
    <edge source="IDN" target="PRT">
      <data key="d0">137785</data>
    </edge>
    <edge source="IDN" target="ROU">
      <data key="d0">294306</data>
    </edge>
    <edge source="IDN" target="RUS">
      <data key="d0">37415</data>
    </edge>
    <edge source="IDN" target="SAU">
      <data key="d0">73519420</data>
    </edge>
    <edge source="IDN" target="SEN">
      <data key="d0">232275</data>
    </edge>
    <edge source="IDN" target="IND">
      <data key="d0">22940717</data>
    </edge>
    <edge source="IDN" target="SGP">
      <data key="d0">155454164</data>
    </edge>
    <edge source="IDN" target="VNM">
      <data key="d0">28820070</data>
    </edge>
    <edge source="IDN" target="SVN">
      <data key="d0">76102</data>
    </edge>
    <edge source="IDN" target="ZAF">
      <data key="d0">10824413</data>
    </edge>
    <edge source="IDN" target="ZWE">
      <data key="d0">77353</data>
    </edge>
    <edge source="IDN" target="ESP">
      <data key="d0">24252258</data>
    </edge>
    <edge source="IDN" target="SWE">
      <data key="d0">484521</data>
    </edge>
    <edge source="IDN" target="CHE">
      <data key="d0">741580</data>
    </edge>
    <edge source="IDN" target="THA">
      <data key="d0">34900267</data>
    </edge>
    <edge source="IDN" target="TGO">
      <data key="d0">96739</data>
    </edge>
    <edge source="IDN" target="ARE">
      <data key="d0">39468073</data>
    </edge>
    <edge source="IDN" target="TUN">
      <data key="d0">230511</data>
    </edge>
    <edge source="IDN" target="TUR">
      <data key="d0">18125963</data>
    </edge>
    <edge source="IDN" target="UGA">
      <data key="d0">51893</data>
    </edge>
    <edge source="IDN" target="UKR">
      <data key="d0">268342</data>
    </edge>
    <edge source="IDN" target="EGY">
      <data key="d0">38439828</data>
    </edge>
    <edge source="IDN" target="GBR">
      <data key="d0">52510704</data>
    </edge>
    <edge source="IDN" target="TZA">
      <data key="d0">693317</data>
    </edge>
    <edge source="IDN" target="USA">
      <data key="d0">156311774</data>
    </edge>
    <edge source="IDN" target="BFA">
      <data key="d0">11646</data>
    </edge>
    <edge source="IDN" target="URY">
      <data key="d0">99213</data>
    </edge>
    <edge source="IDN" target="SRB">
      <data key="d0">12600</data>
    </edge>
    <edge source="IRL" target="DZA">
      <data key="d0">40091</data>
    </edge>
    <edge source="IRL" target="ARG">
      <data key="d0">81290</data>
    </edge>
    <edge source="IRL" target="AUS">
      <data key="d0">141151</data>
    </edge>
    <edge source="IRL" target="BEL">
      <data key="d0">4456207</data>
    </edge>
    <edge source="IRL" target="BRA">
      <data key="d0">1242209</data>
    </edge>
    <edge source="IRL" target="CAN">
      <data key="d0">1041221</data>
    </edge>
    <edge source="IRL" target="CHN">
      <data key="d0">1274240</data>
    </edge>
    <edge source="IRL" target="COL">
      <data key="d0">39068</data>
    </edge>
    <edge source="IRL" target="HRV">
      <data key="d0">25327</data>
    </edge>
    <edge source="IRL" target="CZE">
      <data key="d0">4641879</data>
    </edge>
    <edge source="IRL" target="DNK">
      <data key="d0">98251</data>
    </edge>
    <edge source="IRL" target="FRA">
      <data key="d0">3932096</data>
    </edge>
    <edge source="IRL" target="DEU">
      <data key="d0">5278600</data>
    </edge>
    <edge source="IRL" target="GRC">
      <data key="d0">17351</data>
    </edge>
    <edge source="IRL" target="HKG">
      <data key="d0">138728</data>
    </edge>
    <edge source="IRL" target="HUN">
      <data key="d0">5527030</data>
    </edge>
    <edge source="IRL" target="IDN">
      <data key="d0">144962</data>
    </edge>
    <edge source="IRL" target="ISR">
      <data key="d0">242523</data>
    </edge>
    <edge source="IRL" target="ITA">
      <data key="d0">780398</data>
    </edge>
    <edge source="IRL" target="JPN">
      <data key="d0">401506</data>
    </edge>
    <edge source="IRL" target="KOR">
      <data key="d0">831892</data>
    </edge>
    <edge source="IRL" target="MYS">
      <data key="d0">11022</data>
    </edge>
    <edge source="IRL" target="MEX">
      <data key="d0">422824</data>
    </edge>
    <edge source="IRL" target="MAR">
      <data key="d0">143070</data>
    </edge>
    <edge source="IRL" target="NLD">
      <data key="d0">9318251</data>
    </edge>
    <edge source="IRL" target="NZL">
      <data key="d0">14790</data>
    </edge>
    <edge source="IRL" target="NOR">
      <data key="d0">57236</data>
    </edge>
    <edge source="IRL" target="PHL">
      <data key="d0">206915</data>
    </edge>
    <edge source="IRL" target="POL">
      <data key="d0">2078869</data>
    </edge>
    <edge source="IRL" target="ROU">
      <data key="d0">24853</data>
    </edge>
    <edge source="IRL" target="RUS">
      <data key="d0">323353</data>
    </edge>
    <edge source="IRL" target="SAU">
      <data key="d0">64263</data>
    </edge>
    <edge source="IRL" target="SGP">
      <data key="d0">43493</data>
    </edge>
    <edge source="IRL" target="SVK">
      <data key="d0">3678254</data>
    </edge>
    <edge source="IRL" target="SVN">
      <data key="d0">1863395</data>
    </edge>
    <edge source="IRL" target="ESP">
      <data key="d0">2176426</data>
    </edge>
    <edge source="IRL" target="SWE">
      <data key="d0">719908</data>
    </edge>
    <edge source="IRL" target="CHE">
      <data key="d0">793918</data>
    </edge>
    <edge source="IRL" target="THA">
      <data key="d0">188284</data>
    </edge>
    <edge source="IRL" target="TUR">
      <data key="d0">135677</data>
    </edge>
    <edge source="IRL" target="GBR">
      <data key="d0">105168456</data>
    </edge>
    <edge source="IRL" target="USA">
      <data key="d0">7551329</data>
    </edge>
    <edge source="ISR" target="AZE">
      <data key="d0">75000</data>
    </edge>
    <edge source="ISR" target="ARG">
      <data key="d0">150000</data>
    </edge>
    <edge source="ISR" target="AUS">
      <data key="d0">702000</data>
    </edge>
    <edge source="ISR" target="AUT">
      <data key="d0">282000</data>
    </edge>
    <edge source="ISR" target="BEL">
      <data key="d0">1700000</data>
    </edge>
    <edge source="ISR" target="BRA">
      <data key="d0">119000</data>
    </edge>
    <edge source="ISR" target="BGR">
      <data key="d0">140000</data>
    </edge>
    <edge source="ISR" target="CAN">
      <data key="d0">146000</data>
    </edge>
    <edge source="ISR" target="CHL">
      <data key="d0">30000</data>
    </edge>
    <edge source="ISR" target="CHN">
      <data key="d0">250000</data>
    </edge>
    <edge source="ISR" target="CRI">
      <data key="d0">35000</data>
    </edge>
    <edge source="ISR" target="HRV">
      <data key="d0">31000</data>
    </edge>
    <edge source="ISR" target="CZE">
      <data key="d0">309000</data>
    </edge>
    <edge source="ISR" target="DNK">
      <data key="d0">141000</data>
    </edge>
    <edge source="ISR" target="FIN">
      <data key="d0">26000</data>
    </edge>
    <edge source="ISR" target="FRA">
      <data key="d0">3059000</data>
    </edge>
    <edge source="ISR" target="DEU">
      <data key="d0">6641000</data>
    </edge>
    <edge source="ISR" target="GRC">
      <data key="d0">4288000</data>
    </edge>
    <edge source="ISR" target="HKG">
      <data key="d0">116000</data>
    </edge>
    <edge source="ISR" target="HUN">
      <data key="d0">321000</data>
    </edge>
    <edge source="ISR" target="IDN">
      <data key="d0">88000</data>
    </edge>
    <edge source="ISR" target="IRL">
      <data key="d0">141000</data>
    </edge>
    <edge source="ISR" target="ITA">
      <data key="d0">2076000</data>
    </edge>
    <edge source="ISR" target="JPN">
      <data key="d0">269000</data>
    </edge>
    <edge source="ISR" target="JOR">
      <data key="d0">1381000</data>
    </edge>
    <edge source="ISR" target="LVA">
      <data key="d0">34000</data>
    </edge>
    <edge source="ISR" target="LTU">
      <data key="d0">10000</data>
    </edge>
    <edge source="ISR" target="MYS">
      <data key="d0">34000</data>
    </edge>
    <edge source="ISR" target="MUS">
      <data key="d0">29000</data>
    </edge>
    <edge source="ISR" target="NLD">
      <data key="d0">3590000</data>
    </edge>
    <edge source="ISR" target="NZL">
      <data key="d0">10000</data>
    </edge>
    <edge source="ISR" target="PAN">
      <data key="d0">237000</data>
    </edge>
    <edge source="ISR" target="PER">
      <data key="d0">143000</data>
    </edge>
    <edge source="ISR" target="PHL">
      <data key="d0">353000</data>
    </edge>
    <edge source="ISR" target="POL">
      <data key="d0">185000</data>
    </edge>
    <edge source="ISR" target="PRT">
      <data key="d0">67000</data>
    </edge>
    <edge source="ISR" target="ROU">
      <data key="d0">197000</data>
    </edge>
    <edge source="ISR" target="RUS">
      <data key="d0">5151000</data>
    </edge>
    <edge source="ISR" target="IND">
      <data key="d0">540000</data>
    </edge>
    <edge source="ISR" target="SGP">
      <data key="d0">185000</data>
    </edge>
    <edge source="ISR" target="VNM">
      <data key="d0">48000</data>
    </edge>
    <edge source="ISR" target="ZAF">
      <data key="d0">1713000</data>
    </edge>
    <edge source="ISR" target="ESP">
      <data key="d0">1999000</data>
    </edge>
    <edge source="ISR" target="SWE">
      <data key="d0">330000</data>
    </edge>
    <edge source="ISR" target="CHE">
      <data key="d0">453000</data>
    </edge>
    <edge source="ISR" target="THA">
      <data key="d0">32000</data>
    </edge>
    <edge source="ISR" target="TUR">
      <data key="d0">11479000</data>
    </edge>
    <edge source="ISR" target="UKR">
      <data key="d0">74000</data>
    </edge>
    <edge source="ISR" target="EGY">
      <data key="d0">4934000</data>
    </edge>
    <edge source="ISR" target="GBR">
      <data key="d0">11479000</data>
    </edge>
    <edge source="ISR" target="USA">
      <data key="d0">8683000</data>
    </edge>
    <edge source="ISR" target="URY">
      <data key="d0">1111000</data>
    </edge>
    <edge source="ISR" target="SRB">
      <data key="d0">14000</data>
    </edge>
    <edge source="JPN" target="DZA">
      <data key="d0">11728</data>
    </edge>
    <edge source="JPN" target="ARG">
      <data key="d0">1612378</data>
    </edge>
    <edge source="JPN" target="AUS">
      <data key="d0">65647638</data>
    </edge>
    <edge source="JPN" target="AUT">
      <data key="d0">935639</data>
    </edge>
    <edge source="JPN" target="BEL">
      <data key="d0">29293566</data>
    </edge>
    <edge source="JPN" target="BRA">
      <data key="d0">11537002</data>
    </edge>
    <edge source="JPN" target="KHM">
      <data key="d0">52294</data>
    </edge>
    <edge source="JPN" target="CMR">
      <data key="d0">145961</data>
    </edge>
    <edge source="JPN" target="CAN">
      <data key="d0">17142956</data>
    </edge>
    <edge source="JPN" target="LKA">
      <data key="d0">3008632</data>
    </edge>
    <edge source="JPN" target="CHL">
      <data key="d0">5451838</data>
    </edge>
    <edge source="JPN" target="CHN">
      <data key="d0">315379597</data>
    </edge>
    <edge source="JPN" target="COL">
      <data key="d0">193012</data>
    </edge>
    <edge source="JPN" target="CRI">
      <data key="d0">114636</data>
    </edge>
    <edge source="JPN" target="CZE">
      <data key="d0">29998</data>
    </edge>
    <edge source="JPN" target="DNK">
      <data key="d0">989668</data>
    </edge>
    <edge source="JPN" target="ECU">
      <data key="d0">663777</data>
    </edge>
    <edge source="JPN" target="SLV">
      <data key="d0">20515</data>
    </edge>
    <edge source="JPN" target="FIN">
      <data key="d0">2439885</data>
    </edge>
    <edge source="JPN" target="FRA">
      <data key="d0">15725743</data>
    </edge>
    <edge source="JPN" target="DEU">
      <data key="d0">53506631</data>
    </edge>
    <edge source="JPN" target="GHA">
      <data key="d0">39462</data>
    </edge>
    <edge source="JPN" target="GRC">
      <data key="d0">1222540</data>
    </edge>
    <edge source="JPN" target="GTM">
      <data key="d0">83711</data>
    </edge>
    <edge source="JPN" target="HKG">
      <data key="d0">377542521</data>
    </edge>
    <edge source="JPN" target="HUN">
      <data key="d0">3682801</data>
    </edge>
    <edge source="JPN" target="IDN">
      <data key="d0">49284979</data>
    </edge>
    <edge source="JPN" target="IRL">
      <data key="d0">1067032</data>
    </edge>
    <edge source="JPN" target="ISR">
      <data key="d0">9241250</data>
    </edge>
    <edge source="JPN" target="ITA">
      <data key="d0">13163530</data>
    </edge>
    <edge source="JPN" target="CIV">
      <data key="d0">40816</data>
    </edge>
    <edge source="JPN" target="JAM">
      <data key="d0">15569</data>
    </edge>
    <edge source="JPN" target="JOR">
      <data key="d0">821160</data>
    </edge>
    <edge source="JPN" target="KOR">
      <data key="d0">146346644</data>
    </edge>
    <edge source="JPN" target="LBN">
      <data key="d0">2446055</data>
    </edge>
    <edge source="JPN" target="LTU">
      <data key="d0">35982</data>
    </edge>
    <edge source="JPN" target="MYS">
      <data key="d0">153370926</data>
    </edge>
    <edge source="JPN" target="MUS">
      <data key="d0">16154</data>
    </edge>
    <edge source="JPN" target="MEX">
      <data key="d0">7756516</data>
    </edge>
    <edge source="JPN" target="MAR">
      <data key="d0">45122</data>
    </edge>
    <edge source="JPN" target="OMN">
      <data key="d0">201762</data>
    </edge>
    <edge source="JPN" target="NLD">
      <data key="d0">39312339</data>
    </edge>
    <edge source="JPN" target="NZL">
      <data key="d0">15804480</data>
    </edge>
    <edge source="JPN" target="NOR">
      <data key="d0">1736423</data>
    </edge>
    <edge source="JPN" target="PAK">
      <data key="d0">4796950</data>
    </edge>
    <edge source="JPN" target="PAN">
      <data key="d0">683327</data>
    </edge>
    <edge source="JPN" target="PRY">
      <data key="d0">10234</data>
    </edge>
    <edge source="JPN" target="PER">
      <data key="d0">476240</data>
    </edge>
    <edge source="JPN" target="PHL">
      <data key="d0">43239416</data>
    </edge>
    <edge source="JPN" target="POL">
      <data key="d0">1377195</data>
    </edge>
    <edge source="JPN" target="PRT">
      <data key="d0">3168120</data>
    </edge>
    <edge source="JPN" target="RUS">
      <data key="d0">10367367</data>
    </edge>
    <edge source="JPN" target="SAU">
      <data key="d0">8003529</data>
    </edge>
    <edge source="JPN" target="SEN">
      <data key="d0">43275</data>
    </edge>
    <edge source="JPN" target="IND">
      <data key="d0">7867645</data>
    </edge>
    <edge source="JPN" target="SGP">
      <data key="d0">107813165</data>
    </edge>
    <edge source="JPN" target="VNM">
      <data key="d0">12391537</data>
    </edge>
    <edge source="JPN" target="SVN">
      <data key="d0">56924</data>
    </edge>
    <edge source="JPN" target="ZAF">
      <data key="d0">5118961</data>
    </edge>
    <edge source="JPN" target="ESP">
      <data key="d0">6423877</data>
    </edge>
    <edge source="JPN" target="SWE">
      <data key="d0">1767478</data>
    </edge>
    <edge source="JPN" target="CHE">
      <data key="d0">2912543</data>
    </edge>
    <edge source="JPN" target="THA">
      <data key="d0">92599384</data>
    </edge>
    <edge source="JPN" target="ARE">
      <data key="d0">8058189</data>
    </edge>
    <edge source="JPN" target="TUN">
      <data key="d0">51913</data>
    </edge>
    <edge source="JPN" target="TUR">
      <data key="d0">1400252</data>
    </edge>
    <edge source="JPN" target="EGY">
      <data key="d0">5243665</data>
    </edge>
    <edge source="JPN" target="GBR">
      <data key="d0">68995715</data>
    </edge>
    <edge source="JPN" target="TZA">
      <data key="d0">117615</data>
    </edge>
    <edge source="JPN" target="USA">
      <data key="d0">534964374</data>
    </edge>
    <edge source="JPN" target="URY">
      <data key="d0">919633</data>
    </edge>
    <edge source="LBN" target="DZA">
      <data key="d0">18700</data>
    </edge>
    <edge source="LBN" target="AUT">
      <data key="d0">14937</data>
    </edge>
    <edge source="LBN" target="CMR">
      <data key="d0">108903</data>
    </edge>
    <edge source="LBN" target="CAF">
      <data key="d0">86046</data>
    </edge>
    <edge source="LBN" target="FRA">
      <data key="d0">53251</data>
    </edge>
    <edge source="LBN" target="GMB">
      <data key="d0">44369</data>
    </edge>
    <edge source="LBN" target="DEU">
      <data key="d0">11641</data>
    </edge>
    <edge source="LBN" target="GHA">
      <data key="d0">62119</data>
    </edge>
    <edge source="LBN" target="GRC">
      <data key="d0">443941</data>
    </edge>
    <edge source="LBN" target="ITA">
      <data key="d0">96444</data>
    </edge>
    <edge source="LBN" target="CIV">
      <data key="d0">85899</data>
    </edge>
    <edge source="LBN" target="JOR">
      <data key="d0">1945986</data>
    </edge>
    <edge source="LBN" target="MYS">
      <data key="d0">30173</data>
    </edge>
    <edge source="LBN" target="MRT">
      <data key="d0">26739</data>
    </edge>
    <edge source="LBN" target="MAR">
      <data key="d0">316649</data>
    </edge>
    <edge source="LBN" target="OMN">
      <data key="d0">12438</data>
    </edge>
    <edge source="LBN" target="ROU">
      <data key="d0">144594</data>
    </edge>
    <edge source="LBN" target="SAU">
      <data key="d0">8384246</data>
    </edge>
    <edge source="LBN" target="SEN">
      <data key="d0">17150</data>
    </edge>
    <edge source="LBN" target="IND">
      <data key="d0">14655</data>
    </edge>
    <edge source="LBN" target="ARE">
      <data key="d0">1247888</data>
    </edge>
    <edge source="LBN" target="TUN">
      <data key="d0">25199</data>
    </edge>
    <edge source="LBN" target="TUR">
      <data key="d0">1380230</data>
    </edge>
    <edge source="LBN" target="UKR">
      <data key="d0">128414</data>
    </edge>
    <edge source="LBN" target="EGY">
      <data key="d0">2676626</data>
    </edge>
    <edge source="LBN" target="GBR">
      <data key="d0">529369</data>
    </edge>
    <edge source="LBN" target="TZA">
      <data key="d0">12069</data>
    </edge>
    <edge source="LBN" target="USA">
      <data key="d0">88510</data>
    </edge>
    <edge source="MYS" target="DZA">
      <data key="d0">49200</data>
    </edge>
    <edge source="MYS" target="ARG">
      <data key="d0">272973</data>
    </edge>
    <edge source="MYS" target="AUS">
      <data key="d0">15173273</data>
    </edge>
    <edge source="MYS" target="BEL">
      <data key="d0">260773</data>
    </edge>
    <edge source="MYS" target="BRA">
      <data key="d0">60691</data>
    </edge>
    <edge source="MYS" target="BGR">
      <data key="d0">126721</data>
    </edge>
    <edge source="MYS" target="KHM">
      <data key="d0">1626622</data>
    </edge>
    <edge source="MYS" target="CMR">
      <data key="d0">107243</data>
    </edge>
    <edge source="MYS" target="CAN">
      <data key="d0">1820656</data>
    </edge>
    <edge source="MYS" target="LKA">
      <data key="d0">2837424</data>
    </edge>
    <edge source="MYS" target="CHL">
      <data key="d0">72520</data>
    </edge>
    <edge source="MYS" target="CHN">
      <data key="d0">5480649</data>
    </edge>
    <edge source="MYS" target="COL">
      <data key="d0">17012</data>
    </edge>
    <edge source="MYS" target="BEN">
      <data key="d0">41235</data>
    </edge>
    <edge source="MYS" target="DNK">
      <data key="d0">850418</data>
    </edge>
    <edge source="MYS" target="ECU">
      <data key="d0">15320</data>
    </edge>
    <edge source="MYS" target="SLV">
      <data key="d0">16696</data>
    </edge>
    <edge source="MYS" target="FIN">
      <data key="d0">194365</data>
    </edge>
    <edge source="MYS" target="FRA">
      <data key="d0">719554</data>
    </edge>
    <edge source="MYS" target="DEU">
      <data key="d0">452674</data>
    </edge>
    <edge source="MYS" target="GHA">
      <data key="d0">96331</data>
    </edge>
    <edge source="MYS" target="GRC">
      <data key="d0">141981</data>
    </edge>
    <edge source="MYS" target="HKG">
      <data key="d0">28055107</data>
    </edge>
    <edge source="MYS" target="HUN">
      <data key="d0">55708</data>
    </edge>
    <edge source="MYS" target="IDN">
      <data key="d0">12735993</data>
    </edge>
    <edge source="MYS" target="IRL">
      <data key="d0">861246</data>
    </edge>
    <edge source="MYS" target="ITA">
      <data key="d0">152261</data>
    </edge>
    <edge source="MYS" target="JPN">
      <data key="d0">13426991</data>
    </edge>
    <edge source="MYS" target="KOR">
      <data key="d0">3327287</data>
    </edge>
    <edge source="MYS" target="LBN">
      <data key="d0">109530</data>
    </edge>
    <edge source="MYS" target="MDG">
      <data key="d0">40500</data>
    </edge>
    <edge source="MYS" target="MWI">
      <data key="d0">157001</data>
    </edge>
    <edge source="MYS" target="MUS">
      <data key="d0">691131</data>
    </edge>
    <edge source="MYS" target="MEX">
      <data key="d0">134860</data>
    </edge>
    <edge source="MYS" target="OMN">
      <data key="d0">195609</data>
    </edge>
    <edge source="MYS" target="NLD">
      <data key="d0">1005406</data>
    </edge>
    <edge source="MYS" target="NZL">
      <data key="d0">4071084</data>
    </edge>
    <edge source="MYS" target="NOR">
      <data key="d0">189958</data>
    </edge>
    <edge source="MYS" target="PAK">
      <data key="d0">224179</data>
    </edge>
    <edge source="MYS" target="PER">
      <data key="d0">33922</data>
    </edge>
    <edge source="MYS" target="PHL">
      <data key="d0">4698911</data>
    </edge>
    <edge source="MYS" target="POL">
      <data key="d0">257179</data>
    </edge>
    <edge source="MYS" target="ROU">
      <data key="d0">37346</data>
    </edge>
    <edge source="MYS" target="RUS">
      <data key="d0">152265</data>
    </edge>
    <edge source="MYS" target="SAU">
      <data key="d0">3535305</data>
    </edge>
    <edge source="MYS" target="IND">
      <data key="d0">1304496</data>
    </edge>
    <edge source="MYS" target="SGP">
      <data key="d0">149300085</data>
    </edge>
    <edge source="MYS" target="VNM">
      <data key="d0">2142701</data>
    </edge>
    <edge source="MYS" target="ZAF">
      <data key="d0">2360860</data>
    </edge>
    <edge source="MYS" target="ESP">
      <data key="d0">40899</data>
    </edge>
    <edge source="MYS" target="SWE">
      <data key="d0">557727</data>
    </edge>
    <edge source="MYS" target="CHE">
      <data key="d0">68588</data>
    </edge>
    <edge source="MYS" target="THA">
      <data key="d0">10647380</data>
    </edge>
    <edge source="MYS" target="ARE">
      <data key="d0">1924120</data>
    </edge>
    <edge source="MYS" target="TUR">
      <data key="d0">286882</data>
    </edge>
    <edge source="MYS" target="UKR">
      <data key="d0">30349</data>
    </edge>
    <edge source="MYS" target="EGY">
      <data key="d0">8747199</data>
    </edge>
    <edge source="MYS" target="GBR">
      <data key="d0">10723285</data>
    </edge>
    <edge source="MYS" target="USA">
      <data key="d0">36085538</data>
    </edge>
    <edge source="MUS" target="BEL">
      <data key="d0">18814</data>
    </edge>
    <edge source="MUS" target="FRA">
      <data key="d0">913507</data>
    </edge>
    <edge source="MUS" target="HKG">
      <data key="d0">57814</data>
    </edge>
    <edge source="MUS" target="IDN">
      <data key="d0">13289</data>
    </edge>
    <edge source="MUS" target="MDG">
      <data key="d0">628077</data>
    </edge>
    <edge source="MUS" target="MOZ">
      <data key="d0">17518</data>
    </edge>
    <edge source="MUS" target="ZAF">
      <data key="d0">165669</data>
    </edge>
    <edge source="MUS" target="ZWE">
      <data key="d0">337666</data>
    </edge>
    <edge source="MUS" target="GBR">
      <data key="d0">31357</data>
    </edge>
    <edge source="OMN" target="JOR">
      <data key="d0">25475</data>
    </edge>
    <edge source="OMN" target="MUS">
      <data key="d0">31020</data>
    </edge>
    <edge source="OMN" target="PAK">
      <data key="d0">83137</data>
    </edge>
    <edge source="OMN" target="SAU">
      <data key="d0">286424</data>
    </edge>
    <edge source="OMN" target="IND">
      <data key="d0">138086</data>
    </edge>
    <edge source="OMN" target="ARE">
      <data key="d0">2320270</data>
    </edge>
    <edge source="OMN" target="EGY">
      <data key="d0">26133</data>
    </edge>
    <edge source="OMN" target="TZA">
      <data key="d0">58931</data>
    </edge>
    <edge source="OMN" target="USA">
      <data key="d0">13581</data>
    </edge>
    <edge source="NLD" target="DZA">
      <data key="d0">2455930</data>
    </edge>
    <edge source="NLD" target="AZE">
      <data key="d0">247618</data>
    </edge>
    <edge source="NLD" target="ARG">
      <data key="d0">4400055</data>
    </edge>
    <edge source="NLD" target="AUS">
      <data key="d0">17230174</data>
    </edge>
    <edge source="NLD" target="AUT">
      <data key="d0">51799142</data>
    </edge>
    <edge source="NLD" target="ARM">
      <data key="d0">501680</data>
    </edge>
    <edge source="NLD" target="BEL">
      <data key="d0">396791994</data>
    </edge>
    <edge source="NLD" target="BOL">
      <data key="d0">48787</data>
    </edge>
    <edge source="NLD" target="BRA">
      <data key="d0">5593961</data>
    </edge>
    <edge source="NLD" target="BGR">
      <data key="d0">1098173</data>
    </edge>
    <edge source="NLD" target="BLR">
      <data key="d0">1044783</data>
    </edge>
    <edge source="NLD" target="CMR">
      <data key="d0">1126709</data>
    </edge>
    <edge source="NLD" target="CAN">
      <data key="d0">20261425</data>
    </edge>
    <edge source="NLD" target="LKA">
      <data key="d0">2712754</data>
    </edge>
    <edge source="NLD" target="CHL">
      <data key="d0">3347908</data>
    </edge>
    <edge source="NLD" target="CHN">
      <data key="d0">19291204</data>
    </edge>
    <edge source="NLD" target="COL">
      <data key="d0">2084963</data>
    </edge>
    <edge source="NLD" target="CRI">
      <data key="d0">242095</data>
    </edge>
    <edge source="NLD" target="HRV">
      <data key="d0">7177245</data>
    </edge>
    <edge source="NLD" target="CZE">
      <data key="d0">18146085</data>
    </edge>
    <edge source="NLD" target="BEN">
      <data key="d0">236572</data>
    </edge>
    <edge source="NLD" target="DNK">
      <data key="d0">67059416</data>
    </edge>
    <edge source="NLD" target="ECU">
      <data key="d0">332305</data>
    </edge>
    <edge source="NLD" target="SLV">
      <data key="d0">28536</data>
    </edge>
    <edge source="NLD" target="ETH">
      <data key="d0">184103</data>
    </edge>
    <edge source="NLD" target="EST">
      <data key="d0">1453491</data>
    </edge>
    <edge source="NLD" target="FIN">
      <data key="d0">30123808</data>
    </edge>
    <edge source="NLD" target="FRA">
      <data key="d0">548275396</data>
    </edge>
    <edge source="NLD" target="GEO">
      <data key="d0">41423</data>
    </edge>
    <edge source="NLD" target="PSE">
      <data key="d0">44185</data>
    </edge>
    <edge source="NLD" target="DEU">
      <data key="d0">788979579</data>
    </edge>
    <edge source="NLD" target="GHA">
      <data key="d0">1841948</data>
    </edge>
    <edge source="NLD" target="GRC">
      <data key="d0">30698208</data>
    </edge>
    <edge source="NLD" target="GTM">
      <data key="d0">276154</data>
    </edge>
    <edge source="NLD" target="HND">
      <data key="d0">91131</data>
    </edge>
    <edge source="NLD" target="HKG">
      <data key="d0">23253094</data>
    </edge>
    <edge source="NLD" target="HUN">
      <data key="d0">15897270</data>
    </edge>
    <edge source="NLD" target="IDN">
      <data key="d0">1269388</data>
    </edge>
    <edge source="NLD" target="IRL">
      <data key="d0">27673401</data>
    </edge>
    <edge source="NLD" target="ISR">
      <data key="d0">17575366</data>
    </edge>
    <edge source="NLD" target="ITA">
      <data key="d0">116745980</data>
    </edge>
    <edge source="NLD" target="CIV">
      <data key="d0">602936</data>
    </edge>
    <edge source="NLD" target="JAM">
      <data key="d0">231969</data>
    </edge>
    <edge source="NLD" target="JPN">
      <data key="d0">8899526</data>
    </edge>
    <edge source="NLD" target="KAZ">
      <data key="d0">76403</data>
    </edge>
    <edge source="NLD" target="JOR">
      <data key="d0">3472177</data>
    </edge>
    <edge source="NLD" target="KOR">
      <data key="d0">2347310</data>
    </edge>
    <edge source="NLD" target="LBN">
      <data key="d0">2197266</data>
    </edge>
    <edge source="NLD" target="LVA">
      <data key="d0">2405302</data>
    </edge>
    <edge source="NLD" target="LTU">
      <data key="d0">1076080</data>
    </edge>
    <edge source="NLD" target="MDG">
      <data key="d0">360841</data>
    </edge>
    <edge source="NLD" target="MWI">
      <data key="d0">13808</data>
    </edge>
    <edge source="NLD" target="MYS">
      <data key="d0">9037603</data>
    </edge>
    <edge source="NLD" target="MRT">
      <data key="d0">225526</data>
    </edge>
    <edge source="NLD" target="MUS">
      <data key="d0">432641</data>
    </edge>
    <edge source="NLD" target="MEX">
      <data key="d0">6375477</data>
    </edge>
    <edge source="NLD" target="MDA">
      <data key="d0">58913</data>
    </edge>
    <edge source="NLD" target="MAR">
      <data key="d0">2804805</data>
    </edge>
    <edge source="NLD" target="MOZ">
      <data key="d0">10126</data>
    </edge>
    <edge source="NLD" target="OMN">
      <data key="d0">873567</data>
    </edge>
    <edge source="NLD" target="NZL">
      <data key="d0">2224881</data>
    </edge>
    <edge source="NLD" target="NOR">
      <data key="d0">28768812</data>
    </edge>
    <edge source="NLD" target="PAK">
      <data key="d0">1656004</data>
    </edge>
    <edge source="NLD" target="PAN">
      <data key="d0">323100</data>
    </edge>
    <edge source="NLD" target="PRY">
      <data key="d0">248539</data>
    </edge>
    <edge source="NLD" target="PER">
      <data key="d0">1460855</data>
    </edge>
    <edge source="NLD" target="PHL">
      <data key="d0">2165048</data>
    </edge>
    <edge source="NLD" target="POL">
      <data key="d0">48535001</data>
    </edge>
    <edge source="NLD" target="PRT">
      <data key="d0">39318818</data>
    </edge>
    <edge source="NLD" target="ROU">
      <data key="d0">3238367</data>
    </edge>
    <edge source="NLD" target="RUS">
      <data key="d0">9778616</data>
    </edge>
    <edge source="NLD" target="SAU">
      <data key="d0">7438670</data>
    </edge>
    <edge source="NLD" target="SEN">
      <data key="d0">274313</data>
    </edge>
    <edge source="NLD" target="IND">
      <data key="d0">12614719</data>
    </edge>
    <edge source="NLD" target="SGP">
      <data key="d0">9494177</data>
    </edge>
    <edge source="NLD" target="SVK">
      <data key="d0">4738804</data>
    </edge>
    <edge source="NLD" target="VNM">
      <data key="d0">505362</data>
    </edge>
    <edge source="NLD" target="SVN">
      <data key="d0">9431582</data>
    </edge>
    <edge source="NLD" target="ZAF">
      <data key="d0">11020389</data>
    </edge>
    <edge source="NLD" target="ZWE">
      <data key="d0">187785</data>
    </edge>
    <edge source="NLD" target="ESP">
      <data key="d0">96465224</data>
    </edge>
    <edge source="NLD" target="SWE">
      <data key="d0">75287888</data>
    </edge>
    <edge source="NLD" target="CHE">
      <data key="d0">44648592</data>
    </edge>
    <edge source="NLD" target="THA">
      <data key="d0">3333180</data>
    </edge>
    <edge source="NLD" target="TGO">
      <data key="d0">23013</data>
    </edge>
    <edge source="NLD" target="ARE">
      <data key="d0">6720670</data>
    </edge>
    <edge source="NLD" target="TUN">
      <data key="d0">1337506</data>
    </edge>
    <edge source="NLD" target="TUR">
      <data key="d0">28921617</data>
    </edge>
    <edge source="NLD" target="UGA">
      <data key="d0">190546</data>
    </edge>
    <edge source="NLD" target="UKR">
      <data key="d0">2816772</data>
    </edge>
    <edge source="NLD" target="MKD">
      <data key="d0">1038339</data>
    </edge>
    <edge source="NLD" target="EGY">
      <data key="d0">3876283</data>
    </edge>
    <edge source="NLD" target="GBR">
      <data key="d0">386628603</data>
    </edge>
    <edge source="NLD" target="TZA">
      <data key="d0">514567</data>
    </edge>
    <edge source="NLD" target="USA">
      <data key="d0">122109812</data>
    </edge>
    <edge source="NLD" target="BFA">
      <data key="d0">11967</data>
    </edge>
    <edge source="NLD" target="URY">
      <data key="d0">5011276</data>
    </edge>
    <edge source="NLD" target="SRB">
      <data key="d0">3331339</data>
    </edge>
    <edge source="NOR" target="DZA">
      <data key="d0">55242</data>
    </edge>
    <edge source="NOR" target="ARG">
      <data key="d0">287003</data>
    </edge>
    <edge source="NOR" target="AUS">
      <data key="d0">9089415</data>
    </edge>
    <edge source="NOR" target="AUT">
      <data key="d0">6531927</data>
    </edge>
    <edge source="NOR" target="BEL">
      <data key="d0">23895389</data>
    </edge>
    <edge source="NOR" target="BRA">
      <data key="d0">6303404</data>
    </edge>
    <edge source="NOR" target="BLR">
      <data key="d0">164345</data>
    </edge>
    <edge source="NOR" target="CMR">
      <data key="d0">15043</data>
    </edge>
    <edge source="NOR" target="CAN">
      <data key="d0">3717495</data>
    </edge>
    <edge source="NOR" target="LKA">
      <data key="d0">492801</data>
    </edge>
    <edge source="NOR" target="CHL">
      <data key="d0">636600</data>
    </edge>
    <edge source="NOR" target="CHN">
      <data key="d0">1148203</data>
    </edge>
    <edge source="NOR" target="COL">
      <data key="d0">67147</data>
    </edge>
    <edge source="NOR" target="CRI">
      <data key="d0">67095</data>
    </edge>
    <edge source="NOR" target="CZE">
      <data key="d0">1072843</data>
    </edge>
    <edge source="NOR" target="DNK">
      <data key="d0">25050609</data>
    </edge>
    <edge source="NOR" target="SLV">
      <data key="d0">81966</data>
    </edge>
    <edge source="NOR" target="EST">
      <data key="d0">633292</data>
    </edge>
    <edge source="NOR" target="FIN">
      <data key="d0">11192730</data>
    </edge>
    <edge source="NOR" target="FRA">
      <data key="d0">52756990</data>
    </edge>
    <edge source="NOR" target="DEU">
      <data key="d0">162061980</data>
    </edge>
    <edge source="NOR" target="GHA">
      <data key="d0">450195</data>
    </edge>
    <edge source="NOR" target="GRC">
      <data key="d0">2012762</data>
    </edge>
    <edge source="NOR" target="GTM">
      <data key="d0">566159</data>
    </edge>
    <edge source="NOR" target="HKG">
      <data key="d0">1073374</data>
    </edge>
    <edge source="NOR" target="HUN">
      <data key="d0">4002030</data>
    </edge>
    <edge source="NOR" target="IRL">
      <data key="d0">1183573</data>
    </edge>
    <edge source="NOR" target="ISR">
      <data key="d0">7072364</data>
    </edge>
    <edge source="NOR" target="ITA">
      <data key="d0">39723219</data>
    </edge>
    <edge source="NOR" target="CIV">
      <data key="d0">44327</data>
    </edge>
    <edge source="NOR" target="JPN">
      <data key="d0">5669033</data>
    </edge>
    <edge source="NOR" target="KAZ">
      <data key="d0">140647</data>
    </edge>
    <edge source="NOR" target="JOR">
      <data key="d0">17068</data>
    </edge>
    <edge source="NOR" target="KOR">
      <data key="d0">388442</data>
    </edge>
    <edge source="NOR" target="LBN">
      <data key="d0">261810</data>
    </edge>
    <edge source="NOR" target="LVA">
      <data key="d0">77764</data>
    </edge>
    <edge source="NOR" target="LTU">
      <data key="d0">73931</data>
    </edge>
    <edge source="NOR" target="MYS">
      <data key="d0">1116682</data>
    </edge>
    <edge source="NOR" target="MEX">
      <data key="d0">17131</data>
    </edge>
    <edge source="NOR" target="MAR">
      <data key="d0">22686</data>
    </edge>
    <edge source="NOR" target="OMN">
      <data key="d0">12098</data>
    </edge>
    <edge source="NOR" target="NLD">
      <data key="d0">30812619</data>
    </edge>
    <edge source="NOR" target="NZL">
      <data key="d0">224980</data>
    </edge>
    <edge source="NOR" target="PAK">
      <data key="d0">391800</data>
    </edge>
    <edge source="NOR" target="PAN">
      <data key="d0">57186</data>
    </edge>
    <edge source="NOR" target="PER">
      <data key="d0">176581</data>
    </edge>
    <edge source="NOR" target="PHL">
      <data key="d0">284603</data>
    </edge>
    <edge source="NOR" target="POL">
      <data key="d0">5535993</data>
    </edge>
    <edge source="NOR" target="PRT">
      <data key="d0">1174318</data>
    </edge>
    <edge source="NOR" target="ROU">
      <data key="d0">28979</data>
    </edge>
    <edge source="NOR" target="RUS">
      <data key="d0">1650722</data>
    </edge>
    <edge source="NOR" target="SAU">
      <data key="d0">564333</data>
    </edge>
    <edge source="NOR" target="SEN">
      <data key="d0">26719</data>
    </edge>
    <edge source="NOR" target="IND">
      <data key="d0">1768065</data>
    </edge>
    <edge source="NOR" target="SGP">
      <data key="d0">1058992</data>
    </edge>
    <edge source="NOR" target="SVK">
      <data key="d0">4954785</data>
    </edge>
    <edge source="NOR" target="SVN">
      <data key="d0">62384</data>
    </edge>
    <edge source="NOR" target="ZAF">
      <data key="d0">639777</data>
    </edge>
    <edge source="NOR" target="ESP">
      <data key="d0">28919023</data>
    </edge>
    <edge source="NOR" target="SWE">
      <data key="d0">64634385</data>
    </edge>
    <edge source="NOR" target="CHE">
      <data key="d0">8913787</data>
    </edge>
    <edge source="NOR" target="THA">
      <data key="d0">188019</data>
    </edge>
    <edge source="NOR" target="ARE">
      <data key="d0">1886125</data>
    </edge>
    <edge source="NOR" target="TUN">
      <data key="d0">29664</data>
    </edge>
    <edge source="NOR" target="TUR">
      <data key="d0">4953458</data>
    </edge>
    <edge source="NOR" target="UKR">
      <data key="d0">814011</data>
    </edge>
    <edge source="NOR" target="MKD">
      <data key="d0">26395</data>
    </edge>
    <edge source="NOR" target="EGY">
      <data key="d0">761674</data>
    </edge>
    <edge source="NOR" target="GBR">
      <data key="d0">136496878</data>
    </edge>
    <edge source="NOR" target="TZA">
      <data key="d0">52503</data>
    </edge>
    <edge source="NOR" target="USA">
      <data key="d0">115858839</data>
    </edge>
    <edge source="NOR" target="URY">
      <data key="d0">22568</data>
    </edge>
    <edge source="NOR" target="SRB">
      <data key="d0">29245</data>
    </edge>
    <edge source="PRT" target="DZA">
      <data key="d0">1634137</data>
    </edge>
    <edge source="PRT" target="ARG">
      <data key="d0">114604</data>
    </edge>
    <edge source="PRT" target="AUS">
      <data key="d0">282368</data>
    </edge>
    <edge source="PRT" target="AUT">
      <data key="d0">3309035</data>
    </edge>
    <edge source="PRT" target="BEL">
      <data key="d0">20054470</data>
    </edge>
    <edge source="PRT" target="BRA">
      <data key="d0">1101229</data>
    </edge>
    <edge source="PRT" target="CMR">
      <data key="d0">24166</data>
    </edge>
    <edge source="PRT" target="CAN">
      <data key="d0">52468</data>
    </edge>
    <edge source="PRT" target="CHL">
      <data key="d0">34637</data>
    </edge>
    <edge source="PRT" target="CHN">
      <data key="d0">1002833</data>
    </edge>
    <edge source="PRT" target="COL">
      <data key="d0">94004</data>
    </edge>
    <edge source="PRT" target="HRV">
      <data key="d0">808720</data>
    </edge>
    <edge source="PRT" target="CZE">
      <data key="d0">437279</data>
    </edge>
    <edge source="PRT" target="DNK">
      <data key="d0">5130018</data>
    </edge>
    <edge source="PRT" target="ECU">
      <data key="d0">41281</data>
    </edge>
    <edge source="PRT" target="ETH">
      <data key="d0">30302</data>
    </edge>
    <edge source="PRT" target="FIN">
      <data key="d0">487379</data>
    </edge>
    <edge source="PRT" target="FRA">
      <data key="d0">111917675</data>
    </edge>
    <edge source="PRT" target="DEU">
      <data key="d0">60312943</data>
    </edge>
    <edge source="PRT" target="GHA">
      <data key="d0">287526</data>
    </edge>
    <edge source="PRT" target="GRC">
      <data key="d0">13276351</data>
    </edge>
    <edge source="PRT" target="HKG">
      <data key="d0">5031232</data>
    </edge>
    <edge source="PRT" target="HUN">
      <data key="d0">29201</data>
    </edge>
    <edge source="PRT" target="IRL">
      <data key="d0">4662774</data>
    </edge>
    <edge source="PRT" target="ISR">
      <data key="d0">1853125</data>
    </edge>
    <edge source="PRT" target="ITA">
      <data key="d0">69400136</data>
    </edge>
    <edge source="PRT" target="CIV">
      <data key="d0">454956</data>
    </edge>
    <edge source="PRT" target="JAM">
      <data key="d0">104000</data>
    </edge>
    <edge source="PRT" target="JPN">
      <data key="d0">54012</data>
    </edge>
    <edge source="PRT" target="JOR">
      <data key="d0">2325008</data>
    </edge>
    <edge source="PRT" target="LBN">
      <data key="d0">1613314</data>
    </edge>
    <edge source="PRT" target="LVA">
      <data key="d0">17115</data>
    </edge>
    <edge source="PRT" target="MDG">
      <data key="d0">110641</data>
    </edge>
    <edge source="PRT" target="MWI">
      <data key="d0">19423</data>
    </edge>
    <edge source="PRT" target="MYS">
      <data key="d0">140337</data>
    </edge>
    <edge source="PRT" target="MRT">
      <data key="d0">16973</data>
    </edge>
    <edge source="PRT" target="MUS">
      <data key="d0">88221</data>
    </edge>
    <edge source="PRT" target="MEX">
      <data key="d0">271480</data>
    </edge>
    <edge source="PRT" target="MAR">
      <data key="d0">3600032</data>
    </edge>
    <edge source="PRT" target="MOZ">
      <data key="d0">1195057</data>
    </edge>
    <edge source="PRT" target="NAM">
      <data key="d0">110911</data>
    </edge>
    <edge source="PRT" target="NLD">
      <data key="d0">22547077</data>
    </edge>
    <edge source="PRT" target="NZL">
      <data key="d0">18564</data>
    </edge>
    <edge source="PRT" target="NER">
      <data key="d0">711994</data>
    </edge>
    <edge source="PRT" target="NOR">
      <data key="d0">391807</data>
    </edge>
    <edge source="PRT" target="PAK">
      <data key="d0">110216</data>
    </edge>
    <edge source="PRT" target="PER">
      <data key="d0">1051786</data>
    </edge>
    <edge source="PRT" target="PHL">
      <data key="d0">84598</data>
    </edge>
    <edge source="PRT" target="POL">
      <data key="d0">199598</data>
    </edge>
    <edge source="PRT" target="ROU">
      <data key="d0">40611</data>
    </edge>
    <edge source="PRT" target="RUS">
      <data key="d0">62353</data>
    </edge>
    <edge source="PRT" target="SAU">
      <data key="d0">2767348</data>
    </edge>
    <edge source="PRT" target="SEN">
      <data key="d0">87144</data>
    </edge>
    <edge source="PRT" target="IND">
      <data key="d0">766522</data>
    </edge>
    <edge source="PRT" target="SGP">
      <data key="d0">427933</data>
    </edge>
    <edge source="PRT" target="SVN">
      <data key="d0">343323</data>
    </edge>
    <edge source="PRT" target="ZAF">
      <data key="d0">151480</data>
    </edge>
    <edge source="PRT" target="ESP">
      <data key="d0">233949092</data>
    </edge>
    <edge source="PRT" target="SWE">
      <data key="d0">1327272</data>
    </edge>
    <edge source="PRT" target="CHE">
      <data key="d0">10325037</data>
    </edge>
    <edge source="PRT" target="THA">
      <data key="d0">125186</data>
    </edge>
    <edge source="PRT" target="ARE">
      <data key="d0">1556660</data>
    </edge>
    <edge source="PRT" target="TUN">
      <data key="d0">747666</data>
    </edge>
    <edge source="PRT" target="TUR">
      <data key="d0">4687397</data>
    </edge>
    <edge source="PRT" target="EGY">
      <data key="d0">1984111</data>
    </edge>
    <edge source="PRT" target="GBR">
      <data key="d0">83251573</data>
    </edge>
    <edge source="PRT" target="USA">
      <data key="d0">502840</data>
    </edge>
    <edge source="PRT" target="BFA">
      <data key="d0">17158</data>
    </edge>
    <edge source="PRT" target="URY">
      <data key="d0">103138</data>
    </edge>
    <edge source="SAU" target="BEL">
      <data key="d0">42667</data>
    </edge>
    <edge source="SAU" target="FRA">
      <data key="d0">75200</data>
    </edge>
    <edge source="SAU" target="DEU">
      <data key="d0">93600</data>
    </edge>
    <edge source="SAU" target="HKG">
      <data key="d0">555734</data>
    </edge>
    <edge source="SAU" target="IDN">
      <data key="d0">520001</data>
    </edge>
    <edge source="SAU" target="JOR">
      <data key="d0">6128808</data>
    </edge>
    <edge source="SAU" target="LBN">
      <data key="d0">3591204</data>
    </edge>
    <edge source="SAU" target="MAR">
      <data key="d0">35733</data>
    </edge>
    <edge source="SAU" target="OMN">
      <data key="d0">10697880</data>
    </edge>
    <edge source="SAU" target="PAK">
      <data key="d0">704534</data>
    </edge>
    <edge source="SAU" target="IND">
      <data key="d0">48533</data>
    </edge>
    <edge source="SAU" target="THA">
      <data key="d0">400001</data>
    </edge>
    <edge source="SAU" target="ARE">
      <data key="d0">36240312</data>
    </edge>
    <edge source="SAU" target="TUN">
      <data key="d0">610134</data>
    </edge>
    <edge source="SAU" target="TUR">
      <data key="d0">26933</data>
    </edge>
    <edge source="SAU" target="EGY">
      <data key="d0">101333</data>
    </edge>
    <edge source="SAU" target="GBR">
      <data key="d0">389067</data>
    </edge>
    <edge source="IND" target="DZA">
      <data key="d0">27093</data>
    </edge>
    <edge source="IND" target="AZE">
      <data key="d0">53708</data>
    </edge>
    <edge source="IND" target="ARG">
      <data key="d0">40171</data>
    </edge>
    <edge source="IND" target="AUS">
      <data key="d0">2253220</data>
    </edge>
    <edge source="IND" target="AUT">
      <data key="d0">104365</data>
    </edge>
    <edge source="IND" target="BEL">
      <data key="d0">309714</data>
    </edge>
    <edge source="IND" target="BRA">
      <data key="d0">198435</data>
    </edge>
    <edge source="IND" target="BGR">
      <data key="d0">37317</data>
    </edge>
    <edge source="IND" target="BDI">
      <data key="d0">265477</data>
    </edge>
    <edge source="IND" target="CMR">
      <data key="d0">18794</data>
    </edge>
    <edge source="IND" target="CAN">
      <data key="d0">536948</data>
    </edge>
    <edge source="IND" target="LKA">
      <data key="d0">22648199</data>
    </edge>
    <edge source="IND" target="CHL">
      <data key="d0">84044</data>
    </edge>
    <edge source="IND" target="CHN">
      <data key="d0">280847</data>
    </edge>
    <edge source="IND" target="CZE">
      <data key="d0">58545</data>
    </edge>
    <edge source="IND" target="BEN">
      <data key="d0">127205</data>
    </edge>
    <edge source="IND" target="DNK">
      <data key="d0">93133</data>
    </edge>
    <edge source="IND" target="ETH">
      <data key="d0">1092723</data>
    </edge>
    <edge source="IND" target="EST">
      <data key="d0">54475</data>
    </edge>
    <edge source="IND" target="FIN">
      <data key="d0">41686</data>
    </edge>
    <edge source="IND" target="FRA">
      <data key="d0">450359</data>
    </edge>
    <edge source="IND" target="GMB">
      <data key="d0">50394</data>
    </edge>
    <edge source="IND" target="DEU">
      <data key="d0">778459</data>
    </edge>
    <edge source="IND" target="GHA">
      <data key="d0">508877</data>
    </edge>
    <edge source="IND" target="HKG">
      <data key="d0">3328510</data>
    </edge>
    <edge source="IND" target="HUN">
      <data key="d0">66117</data>
    </edge>
    <edge source="IND" target="IDN">
      <data key="d0">824132</data>
    </edge>
    <edge source="IND" target="IRL">
      <data key="d0">30184</data>
    </edge>
    <edge source="IND" target="ISR">
      <data key="d0">1577736</data>
    </edge>
    <edge source="IND" target="ITA">
      <data key="d0">327742</data>
    </edge>
    <edge source="IND" target="CIV">
      <data key="d0">192270</data>
    </edge>
    <edge source="IND" target="JAM">
      <data key="d0">31873</data>
    </edge>
    <edge source="IND" target="JPN">
      <data key="d0">1228009</data>
    </edge>
    <edge source="IND" target="KAZ">
      <data key="d0">88800</data>
    </edge>
    <edge source="IND" target="JOR">
      <data key="d0">890074</data>
    </edge>
    <edge source="IND" target="KOR">
      <data key="d0">379953</data>
    </edge>
    <edge source="IND" target="LBN">
      <data key="d0">553119</data>
    </edge>
    <edge source="IND" target="MDG">
      <data key="d0">24090</data>
    </edge>
    <edge source="IND" target="MWI">
      <data key="d0">54166</data>
    </edge>
    <edge source="IND" target="MYS">
      <data key="d0">9110076</data>
    </edge>
    <edge source="IND" target="MUS">
      <data key="d0">1017414</data>
    </edge>
    <edge source="IND" target="MEX">
      <data key="d0">1430178</data>
    </edge>
    <edge source="IND" target="MAR">
      <data key="d0">41454</data>
    </edge>
    <edge source="IND" target="MOZ">
      <data key="d0">416454</data>
    </edge>
    <edge source="IND" target="OMN">
      <data key="d0">771706</data>
    </edge>
    <edge source="IND" target="NLD">
      <data key="d0">320191</data>
    </edge>
    <edge source="IND" target="NZL">
      <data key="d0">217787</data>
    </edge>
    <edge source="IND" target="NOR">
      <data key="d0">266000</data>
    </edge>
    <edge source="IND" target="PAN">
      <data key="d0">63036</data>
    </edge>
    <edge source="IND" target="PHL">
      <data key="d0">434740</data>
    </edge>
    <edge source="IND" target="PRT">
      <data key="d0">76848</data>
    </edge>
    <edge source="IND" target="RUS">
      <data key="d0">1764406</data>
    </edge>
    <edge source="IND" target="SAU">
      <data key="d0">2235854</data>
    </edge>
    <edge source="IND" target="SEN">
      <data key="d0">16064</data>
    </edge>
    <edge source="IND" target="SGP">
      <data key="d0">2256533</data>
    </edge>
    <edge source="IND" target="VNM">
      <data key="d0">351284</data>
    </edge>
    <edge source="IND" target="ZAF">
      <data key="d0">1180450</data>
    </edge>
    <edge source="IND" target="ZWE">
      <data key="d0">252459</data>
    </edge>
    <edge source="IND" target="ESP">
      <data key="d0">515654</data>
    </edge>
    <edge source="IND" target="SWE">
      <data key="d0">205160</data>
    </edge>
    <edge source="IND" target="CHE">
      <data key="d0">98619</data>
    </edge>
    <edge source="IND" target="THA">
      <data key="d0">722038</data>
    </edge>
    <edge source="IND" target="ARE">
      <data key="d0">12828326</data>
    </edge>
    <edge source="IND" target="TUN">
      <data key="d0">11416</data>
    </edge>
    <edge source="IND" target="TUR">
      <data key="d0">417021</data>
    </edge>
    <edge source="IND" target="UGA">
      <data key="d0">97687</data>
    </edge>
    <edge source="IND" target="UKR">
      <data key="d0">76555</data>
    </edge>
    <edge source="IND" target="EGY">
      <data key="d0">11903218</data>
    </edge>
    <edge source="IND" target="GBR">
      <data key="d0">5826368</data>
    </edge>
    <edge source="IND" target="TZA">
      <data key="d0">1093066</data>
    </edge>
    <edge source="IND" target="USA">
      <data key="d0">15846551</data>
    </edge>
    <edge source="SGP" target="ARG">
      <data key="d0">51669</data>
    </edge>
    <edge source="SGP" target="AUS">
      <data key="d0">15984751</data>
    </edge>
    <edge source="SGP" target="AUT">
      <data key="d0">98407</data>
    </edge>
    <edge source="SGP" target="BEL">
      <data key="d0">538931</data>
    </edge>
    <edge source="SGP" target="BRA">
      <data key="d0">240478</data>
    </edge>
    <edge source="SGP" target="KHM">
      <data key="d0">3810632</data>
    </edge>
    <edge source="SGP" target="CMR">
      <data key="d0">168183</data>
    </edge>
    <edge source="SGP" target="CAN">
      <data key="d0">464679</data>
    </edge>
    <edge source="SGP" target="LKA">
      <data key="d0">4756962</data>
    </edge>
    <edge source="SGP" target="CHL">
      <data key="d0">200474</data>
    </edge>
    <edge source="SGP" target="CHN">
      <data key="d0">14276561</data>
    </edge>
    <edge source="SGP" target="BEN">
      <data key="d0">229355</data>
    </edge>
    <edge source="SGP" target="DNK">
      <data key="d0">154437</data>
    </edge>
    <edge source="SGP" target="ETH">
      <data key="d0">1571752</data>
    </edge>
    <edge source="SGP" target="FIN">
      <data key="d0">56927</data>
    </edge>
    <edge source="SGP" target="FRA">
      <data key="d0">761034</data>
    </edge>
    <edge source="SGP" target="GMB">
      <data key="d0">18831</data>
    </edge>
    <edge source="SGP" target="DEU">
      <data key="d0">637485</data>
    </edge>
    <edge source="SGP" target="GHA">
      <data key="d0">151301</data>
    </edge>
    <edge source="SGP" target="GRC">
      <data key="d0">12385</data>
    </edge>
    <edge source="SGP" target="GTM">
      <data key="d0">27850</data>
    </edge>
    <edge source="SGP" target="HKG">
      <data key="d0">26870464</data>
    </edge>
    <edge source="SGP" target="IRL">
      <data key="d0">35141</data>
    </edge>
    <edge source="SGP" target="ISR">
      <data key="d0">261861</data>
    </edge>
    <edge source="SGP" target="ITA">
      <data key="d0">259936</data>
    </edge>
    <edge source="SGP" target="CIV">
      <data key="d0">173686</data>
    </edge>
    <edge source="SGP" target="JPN">
      <data key="d0">23090436</data>
    </edge>
    <edge source="SGP" target="JOR">
      <data key="d0">47763</data>
    </edge>
    <edge source="SGP" target="KOR">
      <data key="d0">8745765</data>
    </edge>
    <edge source="SGP" target="LBN">
      <data key="d0">38850</data>
    </edge>
    <edge source="SGP" target="MDG">
      <data key="d0">908138</data>
    </edge>
    <edge source="SGP" target="MYS">
      <data key="d0">139253657</data>
    </edge>
    <edge source="SGP" target="MRT">
      <data key="d0">209445</data>
    </edge>
    <edge source="SGP" target="MUS">
      <data key="d0">1000070</data>
    </edge>
    <edge source="SGP" target="MEX">
      <data key="d0">226681</data>
    </edge>
    <edge source="SGP" target="MOZ">
      <data key="d0">26665</data>
    </edge>
    <edge source="SGP" target="OMN">
      <data key="d0">133486</data>
    </edge>
    <edge source="SGP" target="NLD">
      <data key="d0">216861</data>
    </edge>
    <edge source="SGP" target="NZL">
      <data key="d0">4737578</data>
    </edge>
    <edge source="SGP" target="NIC">
      <data key="d0">14958</data>
    </edge>
    <edge source="SGP" target="NOR">
      <data key="d0">24331</data>
    </edge>
    <edge source="SGP" target="PAK">
      <data key="d0">1154772</data>
    </edge>
    <edge source="SGP" target="PAN">
      <data key="d0">27179</data>
    </edge>
    <edge source="SGP" target="PHL">
      <data key="d0">14213777</data>
    </edge>
    <edge source="SGP" target="POL">
      <data key="d0">23543</data>
    </edge>
    <edge source="SGP" target="PRT">
      <data key="d0">13045</data>
    </edge>
    <edge source="SGP" target="SAU">
      <data key="d0">1176747</data>
    </edge>
    <edge source="SGP" target="SEN">
      <data key="d0">147899</data>
    </edge>
    <edge source="SGP" target="IND">
      <data key="d0">6295813</data>
    </edge>
    <edge source="SGP" target="VNM">
      <data key="d0">25438012</data>
    </edge>
    <edge source="SGP" target="ZAF">
      <data key="d0">1177727</data>
    </edge>
    <edge source="SGP" target="ZWE">
      <data key="d0">22362</data>
    </edge>
    <edge source="SGP" target="ESP">
      <data key="d0">21856</data>
    </edge>
    <edge source="SGP" target="SWE">
      <data key="d0">368672</data>
    </edge>
    <edge source="SGP" target="CHE">
      <data key="d0">53236</data>
    </edge>
    <edge source="SGP" target="THA">
      <data key="d0">49211968</data>
    </edge>
    <edge source="SGP" target="TGO">
      <data key="d0">58093</data>
    </edge>
    <edge source="SGP" target="ARE">
      <data key="d0">1934820</data>
    </edge>
    <edge source="SGP" target="TUR">
      <data key="d0">416101</data>
    </edge>
    <edge source="SGP" target="UGA">
      <data key="d0">75739</data>
    </edge>
    <edge source="SGP" target="EGY">
      <data key="d0">3464497</data>
    </edge>
    <edge source="SGP" target="GBR">
      <data key="d0">14379691</data>
    </edge>
    <edge source="SGP" target="TZA">
      <data key="d0">24849</data>
    </edge>
    <edge source="SGP" target="USA">
      <data key="d0">49910406</data>
    </edge>
    <edge source="SGP" target="BFA">
      <data key="d0">213223</data>
    </edge>
    <edge source="VNM" target="ARG">
      <data key="d0">106000</data>
    </edge>
    <edge source="VNM" target="AUS">
      <data key="d0">1495000</data>
    </edge>
    <edge source="VNM" target="AUT">
      <data key="d0">354000</data>
    </edge>
    <edge source="VNM" target="BRA">
      <data key="d0">117000</data>
    </edge>
    <edge source="VNM" target="BGR">
      <data key="d0">66000</data>
    </edge>
    <edge source="VNM" target="BLR">
      <data key="d0">29000</data>
    </edge>
    <edge source="VNM" target="KHM">
      <data key="d0">37000</data>
    </edge>
    <edge source="VNM" target="CMR">
      <data key="d0">26000</data>
    </edge>
    <edge source="VNM" target="CAN">
      <data key="d0">195000</data>
    </edge>
    <edge source="VNM" target="CHL">
      <data key="d0">102000</data>
    </edge>
    <edge source="VNM" target="CHN">
      <data key="d0">2636000</data>
    </edge>
    <edge source="VNM" target="COL">
      <data key="d0">159000</data>
    </edge>
    <edge source="VNM" target="HRV">
      <data key="d0">51000</data>
    </edge>
    <edge source="VNM" target="CZE">
      <data key="d0">106000</data>
    </edge>
    <edge source="VNM" target="DNK">
      <data key="d0">420000</data>
    </edge>
    <edge source="VNM" target="FIN">
      <data key="d0">398000</data>
    </edge>
    <edge source="VNM" target="FRA">
      <data key="d0">1432000</data>
    </edge>
    <edge source="VNM" target="DEU">
      <data key="d0">4179000</data>
    </edge>
    <edge source="VNM" target="GRC">
      <data key="d0">518000</data>
    </edge>
    <edge source="VNM" target="HKG">
      <data key="d0">256000</data>
    </edge>
    <edge source="VNM" target="HUN">
      <data key="d0">34000</data>
    </edge>
    <edge source="VNM" target="IDN">
      <data key="d0">30000</data>
    </edge>
    <edge source="VNM" target="IRL">
      <data key="d0">34000</data>
    </edge>
    <edge source="VNM" target="ISR">
      <data key="d0">235000</data>
    </edge>
    <edge source="VNM" target="ITA">
      <data key="d0">625000</data>
    </edge>
    <edge source="VNM" target="JPN">
      <data key="d0">4961000</data>
    </edge>
    <edge source="VNM" target="JOR">
      <data key="d0">39000</data>
    </edge>
    <edge source="VNM" target="KOR">
      <data key="d0">3062000</data>
    </edge>
    <edge source="VNM" target="LBN">
      <data key="d0">64000</data>
    </edge>
    <edge source="VNM" target="LVA">
      <data key="d0">64000</data>
    </edge>
    <edge source="VNM" target="LTU">
      <data key="d0">24000</data>
    </edge>
    <edge source="VNM" target="MYS">
      <data key="d0">201000</data>
    </edge>
    <edge source="VNM" target="MRT">
      <data key="d0">17000</data>
    </edge>
    <edge source="VNM" target="MEX">
      <data key="d0">87000</data>
    </edge>
    <edge source="VNM" target="MAR">
      <data key="d0">23000</data>
    </edge>
    <edge source="VNM" target="OMN">
      <data key="d0">13000</data>
    </edge>
    <edge source="VNM" target="NLD">
      <data key="d0">1560000</data>
    </edge>
    <edge source="VNM" target="NZL">
      <data key="d0">181000</data>
    </edge>
    <edge source="VNM" target="NOR">
      <data key="d0">350000</data>
    </edge>
    <edge source="VNM" target="PAN">
      <data key="d0">102000</data>
    </edge>
    <edge source="VNM" target="PER">
      <data key="d0">22000</data>
    </edge>
    <edge source="VNM" target="POL">
      <data key="d0">285000</data>
    </edge>
    <edge source="VNM" target="PRT">
      <data key="d0">50000</data>
    </edge>
    <edge source="VNM" target="ROU">
      <data key="d0">110000</data>
    </edge>
    <edge source="VNM" target="RUS">
      <data key="d0">1739000</data>
    </edge>
    <edge source="VNM" target="SAU">
      <data key="d0">86000</data>
    </edge>
    <edge source="VNM" target="SGP">
      <data key="d0">644000</data>
    </edge>
    <edge source="VNM" target="SVN">
      <data key="d0">69000</data>
    </edge>
    <edge source="VNM" target="ESP">
      <data key="d0">1306000</data>
    </edge>
    <edge source="VNM" target="SWE">
      <data key="d0">442000</data>
    </edge>
    <edge source="VNM" target="CHE">
      <data key="d0">22000</data>
    </edge>
    <edge source="VNM" target="ARE">
      <data key="d0">46000</data>
    </edge>
    <edge source="VNM" target="TUN">
      <data key="d0">108000</data>
    </edge>
    <edge source="VNM" target="TUR">
      <data key="d0">122000</data>
    </edge>
    <edge source="VNM" target="UKR">
      <data key="d0">364000</data>
    </edge>
    <edge source="VNM" target="GBR">
      <data key="d0">691000</data>
    </edge>
    <edge source="SWE" target="ALB">
      <data key="d0">52380</data>
    </edge>
    <edge source="SWE" target="DZA">
      <data key="d0">8686417</data>
    </edge>
    <edge source="SWE" target="ARG">
      <data key="d0">21314786</data>
    </edge>
    <edge source="SWE" target="AUS">
      <data key="d0">51884208</data>
    </edge>
    <edge source="SWE" target="AUT">
      <data key="d0">90544438</data>
    </edge>
    <edge source="SWE" target="ARM">
      <data key="d0">265503</data>
    </edge>
    <edge source="SWE" target="BEL">
      <data key="d0">128582323</data>
    </edge>
    <edge source="SWE" target="BOL">
      <data key="d0">1487822</data>
    </edge>
    <edge source="SWE" target="BWA">
      <data key="d0">106070</data>
    </edge>
    <edge source="SWE" target="BRA">
      <data key="d0">21006833</data>
    </edge>
    <edge source="SWE" target="BGR">
      <data key="d0">1200602</data>
    </edge>
    <edge source="SWE" target="BLR">
      <data key="d0">205484</data>
    </edge>
    <edge source="SWE" target="KHM">
      <data key="d0">1940912</data>
    </edge>
    <edge source="SWE" target="CMR">
      <data key="d0">1469816</data>
    </edge>
    <edge source="SWE" target="CAN">
      <data key="d0">14563825</data>
    </edge>
    <edge source="SWE" target="LKA">
      <data key="d0">3572453</data>
    </edge>
    <edge source="SWE" target="CHL">
      <data key="d0">9227681</data>
    </edge>
    <edge source="SWE" target="CHN">
      <data key="d0">80162096</data>
    </edge>
    <edge source="SWE" target="COL">
      <data key="d0">19516174</data>
    </edge>
    <edge source="SWE" target="CRI">
      <data key="d0">3227288</data>
    </edge>
    <edge source="SWE" target="HRV">
      <data key="d0">10610960</data>
    </edge>
    <edge source="SWE" target="CZE">
      <data key="d0">26355200</data>
    </edge>
    <edge source="SWE" target="BEN">
      <data key="d0">163034</data>
    </edge>
    <edge source="SWE" target="DNK">
      <data key="d0">385274780</data>
    </edge>
    <edge source="SWE" target="ECU">
      <data key="d0">5898033</data>
    </edge>
    <edge source="SWE" target="SLV">
      <data key="d0">3092299</data>
    </edge>
    <edge source="SWE" target="ETH">
      <data key="d0">913711</data>
    </edge>
    <edge source="SWE" target="EST">
      <data key="d0">13042066</data>
    </edge>
    <edge source="SWE" target="FIN">
      <data key="d0">166475507</data>
    </edge>
    <edge source="SWE" target="FRA">
      <data key="d0">431293365</data>
    </edge>
    <edge source="SWE" target="GMB">
      <data key="d0">70168</data>
    </edge>
    <edge source="SWE" target="DEU">
      <data key="d0">1412189093</data>
    </edge>
    <edge source="SWE" target="GHA">
      <data key="d0">2083212</data>
    </edge>
    <edge source="SWE" target="GRC">
      <data key="d0">50971698</data>
    </edge>
    <edge source="SWE" target="GTM">
      <data key="d0">5237276</data>
    </edge>
    <edge source="SWE" target="HND">
      <data key="d0">1795011</data>
    </edge>
    <edge source="SWE" target="HKG">
      <data key="d0">27421468</data>
    </edge>
    <edge source="SWE" target="HUN">
      <data key="d0">44702855</data>
    </edge>
    <edge source="SWE" target="IDN">
      <data key="d0">31148007</data>
    </edge>
    <edge source="SWE" target="IRL">
      <data key="d0">73709703</data>
    </edge>
    <edge source="SWE" target="ISR">
      <data key="d0">50368450</data>
    </edge>
    <edge source="SWE" target="ITA">
      <data key="d0">380232948</data>
    </edge>
    <edge source="SWE" target="CIV">
      <data key="d0">4757777</data>
    </edge>
    <edge source="SWE" target="JAM">
      <data key="d0">476662</data>
    </edge>
    <edge source="SWE" target="JPN">
      <data key="d0">20604268</data>
    </edge>
    <edge source="SWE" target="KAZ">
      <data key="d0">3059016</data>
    </edge>
    <edge source="SWE" target="JOR">
      <data key="d0">5966783</data>
    </edge>
    <edge source="SWE" target="KOR">
      <data key="d0">10293186</data>
    </edge>
    <edge source="SWE" target="LBN">
      <data key="d0">3557612</data>
    </edge>
    <edge source="SWE" target="LVA">
      <data key="d0">24717221</data>
    </edge>
    <edge source="SWE" target="LTU">
      <data key="d0">9467976</data>
    </edge>
    <edge source="SWE" target="MDG">
      <data key="d0">656283</data>
    </edge>
    <edge source="SWE" target="MWI">
      <data key="d0">78898</data>
    </edge>
    <edge source="SWE" target="MYS">
      <data key="d0">22013083</data>
    </edge>
    <edge source="SWE" target="MRT">
      <data key="d0">41468</data>
    </edge>
    <edge source="SWE" target="MUS">
      <data key="d0">130296</data>
    </edge>
    <edge source="SWE" target="MEX">
      <data key="d0">26118069</data>
    </edge>
    <edge source="SWE" target="MAR">
      <data key="d0">18664011</data>
    </edge>
    <edge source="SWE" target="MOZ">
      <data key="d0">51617</data>
    </edge>
    <edge source="SWE" target="OMN">
      <data key="d0">1553406</data>
    </edge>
    <edge source="SWE" target="NLD">
      <data key="d0">478236137</data>
    </edge>
    <edge source="SWE" target="NZL">
      <data key="d0">8851633</data>
    </edge>
    <edge source="SWE" target="NIC">
      <data key="d0">67440</data>
    </edge>
    <edge source="SWE" target="NOR">
      <data key="d0">397241520</data>
    </edge>
    <edge source="SWE" target="PAK">
      <data key="d0">10444325</data>
    </edge>
    <edge source="SWE" target="PAN">
      <data key="d0">854346</data>
    </edge>
    <edge source="SWE" target="PRY">
      <data key="d0">44742</data>
    </edge>
    <edge source="SWE" target="PER">
      <data key="d0">2890525</data>
    </edge>
    <edge source="SWE" target="PHL">
      <data key="d0">17381236</data>
    </edge>
    <edge source="SWE" target="POL">
      <data key="d0">116285150</data>
    </edge>
    <edge source="SWE" target="PRT">
      <data key="d0">38258101</data>
    </edge>
    <edge source="SWE" target="ROU">
      <data key="d0">3726975</data>
    </edge>
    <edge source="SWE" target="RUS">
      <data key="d0">25795166</data>
    </edge>
    <edge source="SWE" target="SAU">
      <data key="d0">45893963</data>
    </edge>
    <edge source="SWE" target="SEN">
      <data key="d0">1679665</data>
    </edge>
    <edge source="SWE" target="IND">
      <data key="d0">12068554</data>
    </edge>
    <edge source="SWE" target="SGP">
      <data key="d0">59379189</data>
    </edge>
    <edge source="SWE" target="SVK">
      <data key="d0">8039192</data>
    </edge>
    <edge source="SWE" target="VNM">
      <data key="d0">741947</data>
    </edge>
    <edge source="SWE" target="SVN">
      <data key="d0">6589346</data>
    </edge>
    <edge source="SWE" target="ZAF">
      <data key="d0">18838612</data>
    </edge>
    <edge source="SWE" target="ZWE">
      <data key="d0">166635</data>
    </edge>
    <edge source="SWE" target="ESP">
      <data key="d0">209168700</data>
    </edge>
    <edge source="SWE" target="CHE">
      <data key="d0">108955931</data>
    </edge>
    <edge source="SWE" target="THA">
      <data key="d0">21804107</data>
    </edge>
    <edge source="SWE" target="ARE">
      <data key="d0">22245193</data>
    </edge>
    <edge source="SWE" target="TUN">
      <data key="d0">3811220</data>
    </edge>
    <edge source="SWE" target="TUR">
      <data key="d0">45746207</data>
    </edge>
    <edge source="SWE" target="UGA">
      <data key="d0">240841</data>
    </edge>
    <edge source="SWE" target="UKR">
      <data key="d0">11395466</data>
    </edge>
    <edge source="SWE" target="MKD">
      <data key="d0">427446</data>
    </edge>
    <edge source="SWE" target="EGY">
      <data key="d0">37569517</data>
    </edge>
    <edge source="SWE" target="GBR">
      <data key="d0">1025603602</data>
    </edge>
    <edge source="SWE" target="TZA">
      <data key="d0">1037787</data>
    </edge>
    <edge source="SWE" target="USA">
      <data key="d0">133775076</data>
    </edge>
    <edge source="SWE" target="BFA">
      <data key="d0">10694</data>
    </edge>
    <edge source="SWE" target="URY">
      <data key="d0">446434</data>
    </edge>
    <edge source="SWE" target="SRB">
      <data key="d0">12060370</data>
    </edge>
    <edge source="CHE" target="ALB">
      <data key="d0">21515</data>
    </edge>
    <edge source="CHE" target="DZA">
      <data key="d0">807950</data>
    </edge>
    <edge source="CHE" target="ARG">
      <data key="d0">1616770</data>
    </edge>
    <edge source="CHE" target="AUS">
      <data key="d0">4067212</data>
    </edge>
    <edge source="CHE" target="AUT">
      <data key="d0">103317416</data>
    </edge>
    <edge source="CHE" target="ARM">
      <data key="d0">84196</data>
    </edge>
    <edge source="CHE" target="BEL">
      <data key="d0">100171487</data>
    </edge>
    <edge source="CHE" target="BRA">
      <data key="d0">3702563</data>
    </edge>
    <edge source="CHE" target="BGR">
      <data key="d0">2120794</data>
    </edge>
    <edge source="CHE" target="BLR">
      <data key="d0">13447</data>
    </edge>
    <edge source="CHE" target="CMR">
      <data key="d0">13523</data>
    </edge>
    <edge source="CHE" target="CAN">
      <data key="d0">669861</data>
    </edge>
    <edge source="CHE" target="LKA">
      <data key="d0">117916</data>
    </edge>
    <edge source="CHE" target="CHL">
      <data key="d0">904462</data>
    </edge>
    <edge source="CHE" target="CHN">
      <data key="d0">1826932</data>
    </edge>
    <edge source="CHE" target="COL">
      <data key="d0">435246</data>
    </edge>
    <edge source="CHE" target="CRI">
      <data key="d0">64529</data>
    </edge>
    <edge source="CHE" target="HRV">
      <data key="d0">12145727</data>
    </edge>
    <edge source="CHE" target="CZE">
      <data key="d0">8223206</data>
    </edge>
    <edge source="CHE" target="DNK">
      <data key="d0">17486972</data>
    </edge>
    <edge source="CHE" target="ECU">
      <data key="d0">70607</data>
    </edge>
    <edge source="CHE" target="ETH">
      <data key="d0">11624</data>
    </edge>
    <edge source="CHE" target="EST">
      <data key="d0">23423</data>
    </edge>
    <edge source="CHE" target="FIN">
      <data key="d0">3556806</data>
    </edge>
    <edge source="CHE" target="FRA">
      <data key="d0">183528141</data>
    </edge>
    <edge source="CHE" target="GEO">
      <data key="d0">61897</data>
    </edge>
    <edge source="CHE" target="DEU">
      <data key="d0">554704771</data>
    </edge>
    <edge source="CHE" target="GRC">
      <data key="d0">7244832</data>
    </edge>
    <edge source="CHE" target="GTM">
      <data key="d0">42236</data>
    </edge>
    <edge source="CHE" target="HKG">
      <data key="d0">9364782</data>
    </edge>
    <edge source="CHE" target="HUN">
      <data key="d0">21999107</data>
    </edge>
    <edge source="CHE" target="IDN">
      <data key="d0">349351</data>
    </edge>
    <edge source="CHE" target="IRL">
      <data key="d0">638663</data>
    </edge>
    <edge source="CHE" target="ISR">
      <data key="d0">1710133</data>
    </edge>
    <edge source="CHE" target="ITA">
      <data key="d0">114988130</data>
    </edge>
    <edge source="CHE" target="CIV">
      <data key="d0">503911</data>
    </edge>
    <edge source="CHE" target="JPN">
      <data key="d0">4086695</data>
    </edge>
    <edge source="CHE" target="KAZ">
      <data key="d0">21999</data>
    </edge>
    <edge source="CHE" target="JOR">
      <data key="d0">885736</data>
    </edge>
    <edge source="CHE" target="KOR">
      <data key="d0">1017548</data>
    </edge>
    <edge source="CHE" target="KGZ">
      <data key="d0">23960</data>
    </edge>
    <edge source="CHE" target="LBN">
      <data key="d0">200910</data>
    </edge>
    <edge source="CHE" target="LVA">
      <data key="d0">41650</data>
    </edge>
    <edge source="CHE" target="LTU">
      <data key="d0">170655</data>
    </edge>
    <edge source="CHE" target="MDG">
      <data key="d0">11227</data>
    </edge>
    <edge source="CHE" target="MYS">
      <data key="d0">3711715</data>
    </edge>
    <edge source="CHE" target="MRT">
      <data key="d0">27050</data>
    </edge>
    <edge source="CHE" target="MUS">
      <data key="d0">107373</data>
    </edge>
    <edge source="CHE" target="MEX">
      <data key="d0">1426721</data>
    </edge>
    <edge source="CHE" target="MAR">
      <data key="d0">338202</data>
    </edge>
    <edge source="CHE" target="OMN">
      <data key="d0">46148</data>
    </edge>
    <edge source="CHE" target="NLD">
      <data key="d0">76807855</data>
    </edge>
    <edge source="CHE" target="NZL">
      <data key="d0">296527</data>
    </edge>
    <edge source="CHE" target="NOR">
      <data key="d0">2067610</data>
    </edge>
    <edge source="CHE" target="PAK">
      <data key="d0">439752</data>
    </edge>
    <edge source="CHE" target="PAN">
      <data key="d0">16857</data>
    </edge>
    <edge source="CHE" target="PER">
      <data key="d0">145122</data>
    </edge>
    <edge source="CHE" target="PHL">
      <data key="d0">181582</data>
    </edge>
    <edge source="CHE" target="POL">
      <data key="d0">12141190</data>
    </edge>
    <edge source="CHE" target="PRT">
      <data key="d0">3956547</data>
    </edge>
    <edge source="CHE" target="ROU">
      <data key="d0">1679122</data>
    </edge>
    <edge source="CHE" target="RUS">
      <data key="d0">2189103</data>
    </edge>
    <edge source="CHE" target="SAU">
      <data key="d0">3442940</data>
    </edge>
    <edge source="CHE" target="SEN">
      <data key="d0">1522923</data>
    </edge>
    <edge source="CHE" target="IND">
      <data key="d0">2208018</data>
    </edge>
    <edge source="CHE" target="SGP">
      <data key="d0">7867791</data>
    </edge>
    <edge source="CHE" target="SVK">
      <data key="d0">3365130</data>
    </edge>
    <edge source="CHE" target="VNM">
      <data key="d0">41018</data>
    </edge>
    <edge source="CHE" target="SVN">
      <data key="d0">2425287</data>
    </edge>
    <edge source="CHE" target="ZAF">
      <data key="d0">2503131</data>
    </edge>
    <edge source="CHE" target="ZWE">
      <data key="d0">13889</data>
    </edge>
    <edge source="CHE" target="ESP">
      <data key="d0">24660881</data>
    </edge>
    <edge source="CHE" target="SWE">
      <data key="d0">5647790</data>
    </edge>
    <edge source="CHE" target="THA">
      <data key="d0">996634</data>
    </edge>
    <edge source="CHE" target="ARE">
      <data key="d0">757592</data>
    </edge>
    <edge source="CHE" target="TUN">
      <data key="d0">743377</data>
    </edge>
    <edge source="CHE" target="TUR">
      <data key="d0">5275765</data>
    </edge>
    <edge source="CHE" target="UKR">
      <data key="d0">1891173</data>
    </edge>
    <edge source="CHE" target="MKD">
      <data key="d0">539735</data>
    </edge>
    <edge source="CHE" target="EGY">
      <data key="d0">2362225</data>
    </edge>
    <edge source="CHE" target="GBR">
      <data key="d0">88193705</data>
    </edge>
    <edge source="CHE" target="USA">
      <data key="d0">45248640</data>
    </edge>
    <edge source="CHE" target="URY">
      <data key="d0">40165</data>
    </edge>
    <edge source="CHE" target="SRB">
      <data key="d0">639447</data>
    </edge>
    <edge source="THA" target="DZA">
      <data key="d0">11710</data>
    </edge>
    <edge source="THA" target="ARG">
      <data key="d0">94176</data>
    </edge>
    <edge source="THA" target="AUS">
      <data key="d0">27661555</data>
    </edge>
    <edge source="THA" target="AUT">
      <data key="d0">1441589</data>
    </edge>
    <edge source="THA" target="ARM">
      <data key="d0">67071</data>
    </edge>
    <edge source="THA" target="BEL">
      <data key="d0">32875516</data>
    </edge>
    <edge source="THA" target="KHM">
      <data key="d0">7131557</data>
    </edge>
    <edge source="THA" target="CAN">
      <data key="d0">713112</data>
    </edge>
    <edge source="THA" target="LKA">
      <data key="d0">2133206</data>
    </edge>
    <edge source="THA" target="CHL">
      <data key="d0">577663</data>
    </edge>
    <edge source="THA" target="CHN">
      <data key="d0">68593993</data>
    </edge>
    <edge source="THA" target="COL">
      <data key="d0">419213</data>
    </edge>
    <edge source="THA" target="HRV">
      <data key="d0">23427</data>
    </edge>
    <edge source="THA" target="CZE">
      <data key="d0">16429</data>
    </edge>
    <edge source="THA" target="DNK">
      <data key="d0">583147</data>
    </edge>
    <edge source="THA" target="ETH">
      <data key="d0">268727</data>
    </edge>
    <edge source="THA" target="FIN">
      <data key="d0">84078</data>
    </edge>
    <edge source="THA" target="FRA">
      <data key="d0">1455848</data>
    </edge>
    <edge source="THA" target="GEO">
      <data key="d0">11191</data>
    </edge>
    <edge source="THA" target="GMB">
      <data key="d0">27857</data>
    </edge>
    <edge source="THA" target="DEU">
      <data key="d0">3892708</data>
    </edge>
    <edge source="THA" target="GHA">
      <data key="d0">10362</data>
    </edge>
    <edge source="THA" target="GRC">
      <data key="d0">211995</data>
    </edge>
    <edge source="THA" target="GTM">
      <data key="d0">74132</data>
    </edge>
    <edge source="THA" target="HKG">
      <data key="d0">85337505</data>
    </edge>
    <edge source="THA" target="HUN">
      <data key="d0">14880</data>
    </edge>
    <edge source="THA" target="IDN">
      <data key="d0">11129156</data>
    </edge>
    <edge source="THA" target="IRL">
      <data key="d0">67646</data>
    </edge>
    <edge source="THA" target="ISR">
      <data key="d0">404316</data>
    </edge>
    <edge source="THA" target="ITA">
      <data key="d0">2836620</data>
    </edge>
    <edge source="THA" target="CIV">
      <data key="d0">10816</data>
    </edge>
    <edge source="THA" target="JPN">
      <data key="d0">28704414</data>
    </edge>
    <edge source="THA" target="JOR">
      <data key="d0">292267</data>
    </edge>
    <edge source="THA" target="KOR">
      <data key="d0">5856362</data>
    </edge>
    <edge source="THA" target="LBN">
      <data key="d0">446640</data>
    </edge>
    <edge source="THA" target="MDG">
      <data key="d0">38868</data>
    </edge>
    <edge source="THA" target="MYS">
      <data key="d0">68428646</data>
    </edge>
    <edge source="THA" target="MUS">
      <data key="d0">3239546</data>
    </edge>
    <edge source="THA" target="MEX">
      <data key="d0">118348</data>
    </edge>
    <edge source="THA" target="MAR">
      <data key="d0">15491</data>
    </edge>
    <edge source="THA" target="OMN">
      <data key="d0">28955</data>
    </edge>
    <edge source="THA" target="NLD">
      <data key="d0">4623337</data>
    </edge>
    <edge source="THA" target="NZL">
      <data key="d0">1150081</data>
    </edge>
    <edge source="THA" target="NOR">
      <data key="d0">414008</data>
    </edge>
    <edge source="THA" target="PAK">
      <data key="d0">3262751</data>
    </edge>
    <edge source="THA" target="PAN">
      <data key="d0">42865</data>
    </edge>
    <edge source="THA" target="PRY">
      <data key="d0">296528</data>
    </edge>
    <edge source="THA" target="PER">
      <data key="d0">57069</data>
    </edge>
    <edge source="THA" target="PHL">
      <data key="d0">23874956</data>
    </edge>
    <edge source="THA" target="PRT">
      <data key="d0">200097</data>
    </edge>
    <edge source="THA" target="RUS">
      <data key="d0">19180</data>
    </edge>
    <edge source="THA" target="SAU">
      <data key="d0">4527608</data>
    </edge>
    <edge source="THA" target="SEN">
      <data key="d0">106684</data>
    </edge>
    <edge source="THA" target="IND">
      <data key="d0">4491679</data>
    </edge>
    <edge source="THA" target="SGP">
      <data key="d0">48511354</data>
    </edge>
    <edge source="THA" target="VNM">
      <data key="d0">13123411</data>
    </edge>
    <edge source="THA" target="SVN">
      <data key="d0">78152</data>
    </edge>
    <edge source="THA" target="ZAF">
      <data key="d0">2373873</data>
    </edge>
    <edge source="THA" target="ESP">
      <data key="d0">456581</data>
    </edge>
    <edge source="THA" target="SWE">
      <data key="d0">292339</data>
    </edge>
    <edge source="THA" target="CHE">
      <data key="d0">872866</data>
    </edge>
    <edge source="THA" target="TGO">
      <data key="d0">26671</data>
    </edge>
    <edge source="THA" target="ARE">
      <data key="d0">5363820</data>
    </edge>
    <edge source="THA" target="TUN">
      <data key="d0">196345</data>
    </edge>
    <edge source="THA" target="TUR">
      <data key="d0">818017</data>
    </edge>
    <edge source="THA" target="UKR">
      <data key="d0">22177</data>
    </edge>
    <edge source="THA" target="EGY">
      <data key="d0">1110101</data>
    </edge>
    <edge source="THA" target="GBR">
      <data key="d0">7188946</data>
    </edge>
    <edge source="THA" target="TZA">
      <data key="d0">28268</data>
    </edge>
    <edge source="THA" target="USA">
      <data key="d0">33514480</data>
    </edge>
    <edge source="THA" target="URY">
      <data key="d0">20356</data>
    </edge>
    <edge source="TZA" target="BDI">
      <data key="d0">48292</data>
    </edge>
    <edge source="TZA" target="JPN">
      <data key="d0">61158</data>
    </edge>
    <edge source="TZA" target="MWI">
      <data key="d0">522063</data>
    </edge>
    <edge source="TZA" target="UGA">
      <data key="d0">425103</data>
    </edge>
    <edge source="TZA" target="GBR">
      <data key="d0">45463</data>
    </edge>
    <edge source="ARM" target="GEO">
      <data key="d0">40534</data>
    </edge>
    <edge source="ARM" target="RUS">
      <data key="d0">92502</data>
    </edge>
    <edge source="ARM" target="UKR">
      <data key="d0">14590</data>
    </edge>
    <edge source="BWA" target="MWI">
      <data key="d0">18331</data>
    </edge>
    <edge source="BWA" target="NAM">
      <data key="d0">14463</data>
    </edge>
    <edge source="BWA" target="ZAF">
      <data key="d0">4468138</data>
    </edge>
    <edge source="BWA" target="ZWE">
      <data key="d0">199096</data>
    </edge>
    <edge source="BGR" target="ALB">
      <data key="d0">849539</data>
    </edge>
    <edge source="BGR" target="ARM">
      <data key="d0">323282</data>
    </edge>
    <edge source="BGR" target="BEL">
      <data key="d0">31207</data>
    </edge>
    <edge source="BGR" target="HRV">
      <data key="d0">11274</data>
    </edge>
    <edge source="BGR" target="CZE">
      <data key="d0">51846</data>
    </edge>
    <edge source="BGR" target="FRA">
      <data key="d0">652074</data>
    </edge>
    <edge source="BGR" target="GEO">
      <data key="d0">685398</data>
    </edge>
    <edge source="BGR" target="DEU">
      <data key="d0">101478</data>
    </edge>
    <edge source="BGR" target="GRC">
      <data key="d0">3105838</data>
    </edge>
    <edge source="BGR" target="HUN">
      <data key="d0">374833</data>
    </edge>
    <edge source="BGR" target="IRL">
      <data key="d0">28834</data>
    </edge>
    <edge source="BGR" target="ISR">
      <data key="d0">43649</data>
    </edge>
    <edge source="BGR" target="ITA">
      <data key="d0">647058</data>
    </edge>
    <edge source="BGR" target="MDA">
      <data key="d0">1576545</data>
    </edge>
    <edge source="BGR" target="NLD">
      <data key="d0">1490041</data>
    </edge>
    <edge source="BGR" target="ROU">
      <data key="d0">785529</data>
    </edge>
    <edge source="BGR" target="RUS">
      <data key="d0">1091313</data>
    </edge>
    <edge source="BGR" target="ESP">
      <data key="d0">14298</data>
    </edge>
    <edge source="BGR" target="CHE">
      <data key="d0">295392</data>
    </edge>
    <edge source="BGR" target="TUR">
      <data key="d0">9421734</data>
    </edge>
    <edge source="BGR" target="UKR">
      <data key="d0">245409</data>
    </edge>
    <edge source="BGR" target="MKD">
      <data key="d0">3342780</data>
    </edge>
    <edge source="BGR" target="GBR">
      <data key="d0">73361</data>
    </edge>
    <edge source="BGR" target="USA">
      <data key="d0">20749</data>
    </edge>
    <edge source="BGR" target="SRB">
      <data key="d0">4867038</data>
    </edge>
    <edge source="BLR" target="AZE">
      <data key="d0">41100</data>
    </edge>
    <edge source="BLR" target="AUT">
      <data key="d0">25700</data>
    </edge>
    <edge source="BLR" target="ARM">
      <data key="d0">34900</data>
    </edge>
    <edge source="BLR" target="BGR">
      <data key="d0">54300</data>
    </edge>
    <edge source="BLR" target="EST">
      <data key="d0">1005600</data>
    </edge>
    <edge source="BLR" target="DEU">
      <data key="d0">42800</data>
    </edge>
    <edge source="BLR" target="IRL">
      <data key="d0">14200</data>
    </edge>
    <edge source="BLR" target="ITA">
      <data key="d0">86200</data>
    </edge>
    <edge source="BLR" target="KAZ">
      <data key="d0">122300</data>
    </edge>
    <edge source="BLR" target="KGZ">
      <data key="d0">17400</data>
    </edge>
    <edge source="BLR" target="LVA">
      <data key="d0">596800</data>
    </edge>
    <edge source="BLR" target="LTU">
      <data key="d0">1157400</data>
    </edge>
    <edge source="BLR" target="MDA">
      <data key="d0">964700</data>
    </edge>
    <edge source="BLR" target="NLD">
      <data key="d0">28500</data>
    </edge>
    <edge source="BLR" target="POL">
      <data key="d0">811700</data>
    </edge>
    <edge source="BLR" target="RUS">
      <data key="d0">99221500</data>
    </edge>
    <edge source="BLR" target="SVK">
      <data key="d0">12600</data>
    </edge>
    <edge source="BLR" target="CHE">
      <data key="d0">47500</data>
    </edge>
    <edge source="BLR" target="UKR">
      <data key="d0">10680100</data>
    </edge>
    <edge source="BLR" target="USA">
      <data key="d0">10300</data>
    </edge>
    <edge source="HRV" target="ALB">
      <data key="d0">86421</data>
    </edge>
    <edge source="HRV" target="DZA">
      <data key="d0">245019</data>
    </edge>
    <edge source="HRV" target="AUT">
      <data key="d0">1764952</data>
    </edge>
    <edge source="HRV" target="BEL">
      <data key="d0">874202</data>
    </edge>
    <edge source="HRV" target="BGR">
      <data key="d0">44535</data>
    </edge>
    <edge source="HRV" target="BLR">
      <data key="d0">10561</data>
    </edge>
    <edge source="HRV" target="CZE">
      <data key="d0">2089164</data>
    </edge>
    <edge source="HRV" target="DNK">
      <data key="d0">150173</data>
    </edge>
    <edge source="HRV" target="ECU">
      <data key="d0">4184826</data>
    </edge>
    <edge source="HRV" target="FIN">
      <data key="d0">21326</data>
    </edge>
    <edge source="HRV" target="FRA">
      <data key="d0">1148524</data>
    </edge>
    <edge source="HRV" target="DEU">
      <data key="d0">10566728</data>
    </edge>
    <edge source="HRV" target="GRC">
      <data key="d0">1809980</data>
    </edge>
    <edge source="HRV" target="HUN">
      <data key="d0">5887012</data>
    </edge>
    <edge source="HRV" target="IRL">
      <data key="d0">13101</data>
    </edge>
    <edge source="HRV" target="ISR">
      <data key="d0">655765</data>
    </edge>
    <edge source="HRV" target="ITA">
      <data key="d0">17761684</data>
    </edge>
    <edge source="HRV" target="KAZ">
      <data key="d0">12124</data>
    </edge>
    <edge source="HRV" target="JOR">
      <data key="d0">109029</data>
    </edge>
    <edge source="HRV" target="LBN">
      <data key="d0">706300</data>
    </edge>
    <edge source="HRV" target="LTU">
      <data key="d0">23808</data>
    </edge>
    <edge source="HRV" target="MDG">
      <data key="d0">46290</data>
    </edge>
    <edge source="HRV" target="MYS">
      <data key="d0">184818</data>
    </edge>
    <edge source="HRV" target="MEX">
      <data key="d0">1629587</data>
    </edge>
    <edge source="HRV" target="NLD">
      <data key="d0">423949</data>
    </edge>
    <edge source="HRV" target="NOR">
      <data key="d0">15623</data>
    </edge>
    <edge source="HRV" target="POL">
      <data key="d0">611894</data>
    </edge>
    <edge source="HRV" target="PRT">
      <data key="d0">21261</data>
    </edge>
    <edge source="HRV" target="ROU">
      <data key="d0">246190</data>
    </edge>
    <edge source="HRV" target="RUS">
      <data key="d0">161558</data>
    </edge>
    <edge source="HRV" target="SAU">
      <data key="d0">966084</data>
    </edge>
    <edge source="HRV" target="SGP">
      <data key="d0">35161</data>
    </edge>
    <edge source="HRV" target="SVK">
      <data key="d0">30516</data>
    </edge>
    <edge source="HRV" target="SVN">
      <data key="d0">18916878</data>
    </edge>
    <edge source="HRV" target="ESP">
      <data key="d0">396822</data>
    </edge>
    <edge source="HRV" target="SWE">
      <data key="d0">52504</data>
    </edge>
    <edge source="HRV" target="CHE">
      <data key="d0">25095</data>
    </edge>
    <edge source="HRV" target="ARE">
      <data key="d0">68717</data>
    </edge>
    <edge source="HRV" target="TUN">
      <data key="d0">183011</data>
    </edge>
    <edge source="HRV" target="TUR">
      <data key="d0">518724</data>
    </edge>
    <edge source="HRV" target="MKD">
      <data key="d0">1688737</data>
    </edge>
    <edge source="HRV" target="EGY">
      <data key="d0">1802759</data>
    </edge>
    <edge source="HRV" target="GBR">
      <data key="d0">20688</data>
    </edge>
    <edge source="HRV" target="USA">
      <data key="d0">489289</data>
    </edge>
    <edge source="HRV" target="SRB">
      <data key="d0">1267725</data>
    </edge>
    <edge source="CZE" target="ALB">
      <data key="d0">165553</data>
    </edge>
    <edge source="CZE" target="DZA">
      <data key="d0">176746</data>
    </edge>
    <edge source="CZE" target="AZE">
      <data key="d0">687321</data>
    </edge>
    <edge source="CZE" target="ARG">
      <data key="d0">617686</data>
    </edge>
    <edge source="CZE" target="AUS">
      <data key="d0">2295659</data>
    </edge>
    <edge source="CZE" target="AUT">
      <data key="d0">11832196</data>
    </edge>
    <edge source="CZE" target="ARM">
      <data key="d0">121918</data>
    </edge>
    <edge source="CZE" target="BEL">
      <data key="d0">11357726</data>
    </edge>
    <edge source="CZE" target="BRA">
      <data key="d0">17344</data>
    </edge>
    <edge source="CZE" target="BGR">
      <data key="d0">4066016</data>
    </edge>
    <edge source="CZE" target="BLR">
      <data key="d0">479039</data>
    </edge>
    <edge source="CZE" target="CAN">
      <data key="d0">228419</data>
    </edge>
    <edge source="CZE" target="LKA">
      <data key="d0">60086</data>
    </edge>
    <edge source="CZE" target="CHN">
      <data key="d0">324150</data>
    </edge>
    <edge source="CZE" target="CRI">
      <data key="d0">55272</data>
    </edge>
    <edge source="CZE" target="HRV">
      <data key="d0">5474219</data>
    </edge>
    <edge source="CZE" target="DNK">
      <data key="d0">1028358</data>
    </edge>
    <edge source="CZE" target="EST">
      <data key="d0">377485</data>
    </edge>
    <edge source="CZE" target="FIN">
      <data key="d0">2157280</data>
    </edge>
    <edge source="CZE" target="FRA">
      <data key="d0">17285270</data>
    </edge>
    <edge source="CZE" target="GEO">
      <data key="d0">247028</data>
    </edge>
    <edge source="CZE" target="DEU">
      <data key="d0">116030175</data>
    </edge>
    <edge source="CZE" target="GHA">
      <data key="d0">17016</data>
    </edge>
    <edge source="CZE" target="GRC">
      <data key="d0">6390278</data>
    </edge>
    <edge source="CZE" target="HKG">
      <data key="d0">353680</data>
    </edge>
    <edge source="CZE" target="HUN">
      <data key="d0">24284213</data>
    </edge>
    <edge source="CZE" target="IDN">
      <data key="d0">1636557</data>
    </edge>
    <edge source="CZE" target="IRL">
      <data key="d0">638134</data>
    </edge>
    <edge source="CZE" target="ISR">
      <data key="d0">302281</data>
    </edge>
    <edge source="CZE" target="ITA">
      <data key="d0">35879800</data>
    </edge>
    <edge source="CZE" target="JPN">
      <data key="d0">359463</data>
    </edge>
    <edge source="CZE" target="KAZ">
      <data key="d0">1892436</data>
    </edge>
    <edge source="CZE" target="JOR">
      <data key="d0">1685814</data>
    </edge>
    <edge source="CZE" target="KOR">
      <data key="d0">32652</data>
    </edge>
    <edge source="CZE" target="KGZ">
      <data key="d0">213794</data>
    </edge>
    <edge source="CZE" target="LBN">
      <data key="d0">2493598</data>
    </edge>
    <edge source="CZE" target="LVA">
      <data key="d0">877168</data>
    </edge>
    <edge source="CZE" target="LTU">
      <data key="d0">2327057</data>
    </edge>
    <edge source="CZE" target="MYS">
      <data key="d0">3175842</data>
    </edge>
    <edge source="CZE" target="MDA">
      <data key="d0">723601</data>
    </edge>
    <edge source="CZE" target="MAR">
      <data key="d0">1468424</data>
    </edge>
    <edge source="CZE" target="NAM">
      <data key="d0">14084</data>
    </edge>
    <edge source="CZE" target="NLD">
      <data key="d0">8466231</data>
    </edge>
    <edge source="CZE" target="NZL">
      <data key="d0">34970</data>
    </edge>
    <edge source="CZE" target="NOR">
      <data key="d0">2317860</data>
    </edge>
    <edge source="CZE" target="PAK">
      <data key="d0">274428</data>
    </edge>
    <edge source="CZE" target="PRY">
      <data key="d0">22779</data>
    </edge>
    <edge source="CZE" target="PER">
      <data key="d0">19134</data>
    </edge>
    <edge source="CZE" target="PHL">
      <data key="d0">282342</data>
    </edge>
    <edge source="CZE" target="POL">
      <data key="d0">68166349</data>
    </edge>
    <edge source="CZE" target="PRT">
      <data key="d0">1671839</data>
    </edge>
    <edge source="CZE" target="ROU">
      <data key="d0">6874610</data>
    </edge>
    <edge source="CZE" target="RUS">
      <data key="d0">15907429</data>
    </edge>
    <edge source="CZE" target="SAU">
      <data key="d0">37869</data>
    </edge>
    <edge source="CZE" target="SEN">
      <data key="d0">138415</data>
    </edge>
    <edge source="CZE" target="SGP">
      <data key="d0">725815</data>
    </edge>
    <edge source="CZE" target="SVK">
      <data key="d0">68361080</data>
    </edge>
    <edge source="CZE" target="SVN">
      <data key="d0">5641988</data>
    </edge>
    <edge source="CZE" target="ZAF">
      <data key="d0">1813670</data>
    </edge>
    <edge source="CZE" target="ZWE">
      <data key="d0">14346</data>
    </edge>
    <edge source="CZE" target="ESP">
      <data key="d0">9534357</data>
    </edge>
    <edge source="CZE" target="SWE">
      <data key="d0">3865256</data>
    </edge>
    <edge source="CZE" target="CHE">
      <data key="d0">3806202</data>
    </edge>
    <edge source="CZE" target="THA">
      <data key="d0">1666010</data>
    </edge>
    <edge source="CZE" target="ARE">
      <data key="d0">361542</data>
    </edge>
    <edge source="CZE" target="TUN">
      <data key="d0">152623</data>
    </edge>
    <edge source="CZE" target="TUR">
      <data key="d0">1670527</data>
    </edge>
    <edge source="CZE" target="UKR">
      <data key="d0">6504362</data>
    </edge>
    <edge source="CZE" target="MKD">
      <data key="d0">1306851</data>
    </edge>
    <edge source="CZE" target="EGY">
      <data key="d0">2616931</data>
    </edge>
    <edge source="CZE" target="GBR">
      <data key="d0">20485518</data>
    </edge>
    <edge source="CZE" target="USA">
      <data key="d0">3359348</data>
    </edge>
    <edge source="CZE" target="SRB">
      <data key="d0">2165346</data>
    </edge>
    <edge source="EST" target="AUS">
      <data key="d0">282650</data>
    </edge>
    <edge source="EST" target="AUT">
      <data key="d0">17173</data>
    </edge>
    <edge source="EST" target="BEL">
      <data key="d0">382526</data>
    </edge>
    <edge source="EST" target="BLR">
      <data key="d0">104647</data>
    </edge>
    <edge source="EST" target="CAN">
      <data key="d0">70633</data>
    </edge>
    <edge source="EST" target="LKA">
      <data key="d0">761606</data>
    </edge>
    <edge source="EST" target="CHN">
      <data key="d0">318519</data>
    </edge>
    <edge source="EST" target="HRV">
      <data key="d0">11015</data>
    </edge>
    <edge source="EST" target="CZE">
      <data key="d0">398560</data>
    </edge>
    <edge source="EST" target="DNK">
      <data key="d0">402012</data>
    </edge>
    <edge source="EST" target="FIN">
      <data key="d0">4317856</data>
    </edge>
    <edge source="EST" target="FRA">
      <data key="d0">1293700</data>
    </edge>
    <edge source="EST" target="DEU">
      <data key="d0">2794185</data>
    </edge>
    <edge source="EST" target="GHA">
      <data key="d0">85477</data>
    </edge>
    <edge source="EST" target="HKG">
      <data key="d0">29151</data>
    </edge>
    <edge source="EST" target="HUN">
      <data key="d0">21461</data>
    </edge>
    <edge source="EST" target="IDN">
      <data key="d0">470442</data>
    </edge>
    <edge source="EST" target="IRL">
      <data key="d0">165004</data>
    </edge>
    <edge source="EST" target="ISR">
      <data key="d0">17059</data>
    </edge>
    <edge source="EST" target="ITA">
      <data key="d0">1280176</data>
    </edge>
    <edge source="EST" target="CIV">
      <data key="d0">82646</data>
    </edge>
    <edge source="EST" target="JPN">
      <data key="d0">60920</data>
    </edge>
    <edge source="EST" target="KOR">
      <data key="d0">637403</data>
    </edge>
    <edge source="EST" target="LBN">
      <data key="d0">151357</data>
    </edge>
    <edge source="EST" target="LVA">
      <data key="d0">5860728</data>
    </edge>
    <edge source="EST" target="LTU">
      <data key="d0">2422731</data>
    </edge>
    <edge source="EST" target="MYS">
      <data key="d0">611320</data>
    </edge>
    <edge source="EST" target="MRT">
      <data key="d0">438927</data>
    </edge>
    <edge source="EST" target="MDA">
      <data key="d0">19920</data>
    </edge>
    <edge source="EST" target="MAR">
      <data key="d0">85150</data>
    </edge>
    <edge source="EST" target="NLD">
      <data key="d0">4642580</data>
    </edge>
    <edge source="EST" target="NOR">
      <data key="d0">1611229</data>
    </edge>
    <edge source="EST" target="PAK">
      <data key="d0">2055223</data>
    </edge>
    <edge source="EST" target="PAN">
      <data key="d0">12189</data>
    </edge>
    <edge source="EST" target="POL">
      <data key="d0">165280</data>
    </edge>
    <edge source="EST" target="PRT">
      <data key="d0">1627872</data>
    </edge>
    <edge source="EST" target="ROU">
      <data key="d0">164304</data>
    </edge>
    <edge source="EST" target="RUS">
      <data key="d0">2632151</data>
    </edge>
    <edge source="EST" target="SAU">
      <data key="d0">2272484</data>
    </edge>
    <edge source="EST" target="IND">
      <data key="d0">578825</data>
    </edge>
    <edge source="EST" target="SGP">
      <data key="d0">906246</data>
    </edge>
    <edge source="EST" target="VNM">
      <data key="d0">71978</data>
    </edge>
    <edge source="EST" target="ESP">
      <data key="d0">860657</data>
    </edge>
    <edge source="EST" target="SWE">
      <data key="d0">6571287</data>
    </edge>
    <edge source="EST" target="CHE">
      <data key="d0">51595</data>
    </edge>
    <edge source="EST" target="THA">
      <data key="d0">1148179</data>
    </edge>
    <edge source="EST" target="ARE">
      <data key="d0">496674</data>
    </edge>
    <edge source="EST" target="TUR">
      <data key="d0">217378</data>
    </edge>
    <edge source="EST" target="UKR">
      <data key="d0">6504972</data>
    </edge>
    <edge source="EST" target="EGY">
      <data key="d0">172562</data>
    </edge>
    <edge source="EST" target="GBR">
      <data key="d0">1207829</data>
    </edge>
    <edge source="EST" target="USA">
      <data key="d0">730856</data>
    </edge>
    <edge source="EST" target="SRB">
      <data key="d0">19037</data>
    </edge>
    <edge source="GHA" target="BRA">
      <data key="d0">10756</data>
    </edge>
    <edge source="GHA" target="ITA">
      <data key="d0">43972</data>
    </edge>
    <edge source="GHA" target="SWE">
      <data key="d0">35201</data>
    </edge>
    <edge source="GHA" target="TGO">
      <data key="d0">1225395</data>
    </edge>
    <edge source="GHA" target="USA">
      <data key="d0">37649</data>
    </edge>
    <edge source="HND" target="CRI">
      <data key="d0">823466</data>
    </edge>
    <edge source="HND" target="SLV">
      <data key="d0">1310548</data>
    </edge>
    <edge source="HND" target="GTM">
      <data key="d0">2526424</data>
    </edge>
    <edge source="HND" target="MEX">
      <data key="d0">283203</data>
    </edge>
    <edge source="HND" target="NIC">
      <data key="d0">886346</data>
    </edge>
    <edge source="HND" target="PAN">
      <data key="d0">255198</data>
    </edge>
    <edge source="HND" target="SWE">
      <data key="d0">10325</data>
    </edge>
    <edge source="HND" target="USA">
      <data key="d0">1178097</data>
    </edge>
    <edge source="CIV" target="AUS">
      <data key="d0">21005</data>
    </edge>
    <edge source="CIV" target="BEL">
      <data key="d0">1814779</data>
    </edge>
    <edge source="CIV" target="CMR">
      <data key="d0">126540</data>
    </edge>
    <edge source="CIV" target="CAN">
      <data key="d0">33019</data>
    </edge>
    <edge source="CIV" target="BEN">
      <data key="d0">66477</data>
    </edge>
    <edge source="CIV" target="FRA">
      <data key="d0">23624296</data>
    </edge>
    <edge source="CIV" target="GMB">
      <data key="d0">28988</data>
    </edge>
    <edge source="CIV" target="DEU">
      <data key="d0">27813</data>
    </edge>
    <edge source="CIV" target="GHA">
      <data key="d0">2044749</data>
    </edge>
    <edge source="CIV" target="JPN">
      <data key="d0">39306</data>
    </edge>
    <edge source="CIV" target="NLD">
      <data key="d0">30946</data>
    </edge>
    <edge source="CIV" target="NER">
      <data key="d0">381877</data>
    </edge>
    <edge source="CIV" target="POL">
      <data key="d0">92870</data>
    </edge>
    <edge source="CIV" target="SEN">
      <data key="d0">288952</data>
    </edge>
    <edge source="CIV" target="SGP">
      <data key="d0">50995</data>
    </edge>
    <edge source="CIV" target="ZAF">
      <data key="d0">12176</data>
    </edge>
    <edge source="CIV" target="ESP">
      <data key="d0">40133</data>
    </edge>
    <edge source="CIV" target="TGO">
      <data key="d0">608383</data>
    </edge>
    <edge source="CIV" target="GBR">
      <data key="d0">190036</data>
    </edge>
    <edge source="CIV" target="USA">
      <data key="d0">203266</data>
    </edge>
    <edge source="CIV" target="BFA">
      <data key="d0">6464383</data>
    </edge>
    <edge source="KAZ" target="KGZ">
      <data key="d0">12200</data>
    </edge>
    <edge source="JOR" target="DZA">
      <data key="d0">113540</data>
    </edge>
    <edge source="JOR" target="PSE">
      <data key="d0">1199127</data>
    </edge>
    <edge source="JOR" target="GRC">
      <data key="d0">205924</data>
    </edge>
    <edge source="JOR" target="HUN">
      <data key="d0">14104</data>
    </edge>
    <edge source="JOR" target="ISR">
      <data key="d0">678810</data>
    </edge>
    <edge source="JOR" target="ITA">
      <data key="d0">346968</data>
    </edge>
    <edge source="JOR" target="LBN">
      <data key="d0">4223289</data>
    </edge>
    <edge source="JOR" target="OMN">
      <data key="d0">512677</data>
    </edge>
    <edge source="JOR" target="PAK">
      <data key="d0">39069</data>
    </edge>
    <edge source="JOR" target="PRT">
      <data key="d0">63470</data>
    </edge>
    <edge source="JOR" target="SAU">
      <data key="d0">13143415</data>
    </edge>
    <edge source="JOR" target="SEN">
      <data key="d0">128350</data>
    </edge>
    <edge source="JOR" target="IND">
      <data key="d0">12694</data>
    </edge>
    <edge source="JOR" target="SVK">
      <data key="d0">84626</data>
    </edge>
    <edge source="JOR" target="ESP">
      <data key="d0">135592</data>
    </edge>
    <edge source="JOR" target="TGO">
      <data key="d0">70522</data>
    </edge>
    <edge source="JOR" target="ARE">
      <data key="d0">4652272</data>
    </edge>
    <edge source="JOR" target="TUR">
      <data key="d0">300061</data>
    </edge>
    <edge source="JOR" target="EGY">
      <data key="d0">392597</data>
    </edge>
    <edge source="JOR" target="GBR">
      <data key="d0">4762161</data>
    </edge>
    <edge source="LVA" target="AUT">
      <data key="d0">165036</data>
    </edge>
    <edge source="LVA" target="ARM">
      <data key="d0">15696</data>
    </edge>
    <edge source="LVA" target="BRA">
      <data key="d0">145502</data>
    </edge>
    <edge source="LVA" target="BLR">
      <data key="d0">261735</data>
    </edge>
    <edge source="LVA" target="DNK">
      <data key="d0">117003</data>
    </edge>
    <edge source="LVA" target="EST">
      <data key="d0">4852932</data>
    </edge>
    <edge source="LVA" target="FIN">
      <data key="d0">404720</data>
    </edge>
    <edge source="LVA" target="GEO">
      <data key="d0">28505</data>
    </edge>
    <edge source="LVA" target="DEU">
      <data key="d0">86901</data>
    </edge>
    <edge source="LVA" target="HKG">
      <data key="d0">29544</data>
    </edge>
    <edge source="LVA" target="KAZ">
      <data key="d0">186545</data>
    </edge>
    <edge source="LVA" target="LTU">
      <data key="d0">6370442</data>
    </edge>
    <edge source="LVA" target="NOR">
      <data key="d0">21514</data>
    </edge>
    <edge source="LVA" target="POL">
      <data key="d0">32388</data>
    </edge>
    <edge source="LVA" target="RUS">
      <data key="d0">2370993</data>
    </edge>
    <edge source="LVA" target="SGP">
      <data key="d0">37770</data>
    </edge>
    <edge source="LVA" target="ESP">
      <data key="d0">29248</data>
    </edge>
    <edge source="LVA" target="SWE">
      <data key="d0">193704</data>
    </edge>
    <edge source="LVA" target="CHE">
      <data key="d0">154423</data>
    </edge>
    <edge source="LVA" target="UKR">
      <data key="d0">2738929</data>
    </edge>
    <edge source="LVA" target="GBR">
      <data key="d0">23209</data>
    </edge>
    <edge source="LVA" target="USA">
      <data key="d0">96633</data>
    </edge>
    <edge source="LTU" target="AZE">
      <data key="d0">12359</data>
    </edge>
    <edge source="LTU" target="AUT">
      <data key="d0">1801344</data>
    </edge>
    <edge source="LTU" target="BEL">
      <data key="d0">16861</data>
    </edge>
    <edge source="LTU" target="BLR">
      <data key="d0">2415051</data>
    </edge>
    <edge source="LTU" target="CZE">
      <data key="d0">217900</data>
    </edge>
    <edge source="LTU" target="DNK">
      <data key="d0">74032</data>
    </edge>
    <edge source="LTU" target="EST">
      <data key="d0">2014143</data>
    </edge>
    <edge source="LTU" target="FIN">
      <data key="d0">1108933</data>
    </edge>
    <edge source="LTU" target="FRA">
      <data key="d0">89953</data>
    </edge>
    <edge source="LTU" target="DEU">
      <data key="d0">2758801</data>
    </edge>
    <edge source="LTU" target="HUN">
      <data key="d0">184865</data>
    </edge>
    <edge source="LTU" target="IRL">
      <data key="d0">312481</data>
    </edge>
    <edge source="LTU" target="ITA">
      <data key="d0">56987</data>
    </edge>
    <edge source="LTU" target="KAZ">
      <data key="d0">531071</data>
    </edge>
    <edge source="LTU" target="KGZ">
      <data key="d0">10125</data>
    </edge>
    <edge source="LTU" target="LVA">
      <data key="d0">7226854</data>
    </edge>
    <edge source="LTU" target="MRT">
      <data key="d0">268740</data>
    </edge>
    <edge source="LTU" target="MDA">
      <data key="d0">16288</data>
    </edge>
    <edge source="LTU" target="MAR">
      <data key="d0">264000</data>
    </edge>
    <edge source="LTU" target="NLD">
      <data key="d0">28039</data>
    </edge>
    <edge source="LTU" target="NOR">
      <data key="d0">103066</data>
    </edge>
    <edge source="LTU" target="POL">
      <data key="d0">1266536</data>
    </edge>
    <edge source="LTU" target="RUS">
      <data key="d0">4625856</data>
    </edge>
    <edge source="LTU" target="ESP">
      <data key="d0">84454</data>
    </edge>
    <edge source="LTU" target="SWE">
      <data key="d0">285970</data>
    </edge>
    <edge source="LTU" target="UKR">
      <data key="d0">4022708</data>
    </edge>
    <edge source="LTU" target="GBR">
      <data key="d0">310199</data>
    </edge>
    <edge source="LTU" target="USA">
      <data key="d0">3150162</data>
    </edge>
    <edge source="MDG" target="FRA">
      <data key="d0">789068</data>
    </edge>
    <edge source="MDG" target="DEU">
      <data key="d0">10024</data>
    </edge>
    <edge source="MDG" target="ITA">
      <data key="d0">92065</data>
    </edge>
    <edge source="MDG" target="JPN">
      <data key="d0">10858</data>
    </edge>
    <edge source="MDG" target="MUS">
      <data key="d0">13873</data>
    </edge>
    <edge source="MDG" target="SGP">
      <data key="d0">21865</data>
    </edge>
    <edge source="MDG" target="ZAF">
      <data key="d0">12248</data>
    </edge>
    <edge source="MDG" target="GBR">
      <data key="d0">15942</data>
    </edge>
    <edge source="MDG" target="USA">
      <data key="d0">332741</data>
    </edge>
    <edge source="MWI" target="MOZ">
      <data key="d0">49376</data>
    </edge>
    <edge source="MWI" target="ZAF">
      <data key="d0">127047</data>
    </edge>
    <edge source="MWI" target="ZWE">
      <data key="d0">964897</data>
    </edge>
    <edge source="MWI" target="TZA">
      <data key="d0">174687</data>
    </edge>
    <edge source="MDA" target="AUT">
      <data key="d0">48770</data>
    </edge>
    <edge source="MDA" target="FRA">
      <data key="d0">73131</data>
    </edge>
    <edge source="MDA" target="DEU">
      <data key="d0">66953</data>
    </edge>
    <edge source="MDA" target="GRC">
      <data key="d0">54711</data>
    </edge>
    <edge source="MDA" target="ITA">
      <data key="d0">52505</data>
    </edge>
    <edge source="MDA" target="ROU">
      <data key="d0">225772</data>
    </edge>
    <edge source="MDA" target="RUS">
      <data key="d0">124519</data>
    </edge>
    <edge source="MDA" target="ESP">
      <data key="d0">12856</data>
    </edge>
    <edge source="MDA" target="UKR">
      <data key="d0">339867</data>
    </edge>
    <edge source="MAR" target="DZA">
      <data key="d0">1093756</data>
    </edge>
    <edge source="MAR" target="ARG">
      <data key="d0">39529</data>
    </edge>
    <edge source="MAR" target="CMR">
      <data key="d0">49641</data>
    </edge>
    <edge source="MAR" target="FRA">
      <data key="d0">5364179</data>
    </edge>
    <edge source="MAR" target="GMB">
      <data key="d0">289068</data>
    </edge>
    <edge source="MAR" target="GHA">
      <data key="d0">722650</data>
    </edge>
    <edge source="MAR" target="GRC">
      <data key="d0">41726</data>
    </edge>
    <edge source="MAR" target="IDN">
      <data key="d0">142465</data>
    </edge>
    <edge source="MAR" target="ITA">
      <data key="d0">21539</data>
    </edge>
    <edge source="MAR" target="CIV">
      <data key="d0">1187374</data>
    </edge>
    <edge source="MAR" target="JPN">
      <data key="d0">127278</data>
    </edge>
    <edge source="MAR" target="MRT">
      <data key="d0">624649</data>
    </edge>
    <edge source="MAR" target="PRT">
      <data key="d0">68997</data>
    </edge>
    <edge source="MAR" target="SEN">
      <data key="d0">562260</data>
    </edge>
    <edge source="MAR" target="ZAF">
      <data key="d0">76892</data>
    </edge>
    <edge source="MAR" target="ESP">
      <data key="d0">518628</data>
    </edge>
    <edge source="MAR" target="TUN">
      <data key="d0">2855189</data>
    </edge>
    <edge source="MAR" target="EGY">
      <data key="d0">597993</data>
    </edge>
    <edge source="MAR" target="GBR">
      <data key="d0">405478</data>
    </edge>
    <edge source="MOZ" target="DEU">
      <data key="d0">97462</data>
    </edge>
    <edge source="MOZ" target="PRT">
      <data key="d0">31103</data>
    </edge>
    <edge source="MOZ" target="GBR">
      <data key="d0">32250</data>
    </edge>
    <edge source="POL" target="ALB">
      <data key="d0">88000</data>
    </edge>
    <edge source="POL" target="DZA">
      <data key="d0">515000</data>
    </edge>
    <edge source="POL" target="AZE">
      <data key="d0">503000</data>
    </edge>
    <edge source="POL" target="ARG">
      <data key="d0">540000</data>
    </edge>
    <edge source="POL" target="AUS">
      <data key="d0">64000</data>
    </edge>
    <edge source="POL" target="AUT">
      <data key="d0">30698000</data>
    </edge>
    <edge source="POL" target="BEL">
      <data key="d0">19668000</data>
    </edge>
    <edge source="POL" target="BRA">
      <data key="d0">156000</data>
    </edge>
    <edge source="POL" target="BGR">
      <data key="d0">6797000</data>
    </edge>
    <edge source="POL" target="BLR">
      <data key="d0">9156000</data>
    </edge>
    <edge source="POL" target="CMR">
      <data key="d0">648000</data>
    </edge>
    <edge source="POL" target="LKA">
      <data key="d0">495000</data>
    </edge>
    <edge source="POL" target="CHL">
      <data key="d0">173000</data>
    </edge>
    <edge source="POL" target="HRV">
      <data key="d0">12432000</data>
    </edge>
    <edge source="POL" target="CZE">
      <data key="d0">45518000</data>
    </edge>
    <edge source="POL" target="BEN">
      <data key="d0">187000</data>
    </edge>
    <edge source="POL" target="DNK">
      <data key="d0">5334000</data>
    </edge>
    <edge source="POL" target="EST">
      <data key="d0">7871000</data>
    </edge>
    <edge source="POL" target="FIN">
      <data key="d0">3009000</data>
    </edge>
    <edge source="POL" target="FRA">
      <data key="d0">46355000</data>
    </edge>
    <edge source="POL" target="GEO">
      <data key="d0">75000</data>
    </edge>
    <edge source="POL" target="PSE">
      <data key="d0">3168000</data>
    </edge>
    <edge source="POL" target="DEU">
      <data key="d0">182948000</data>
    </edge>
    <edge source="POL" target="GHA">
      <data key="d0">1156000</data>
    </edge>
    <edge source="POL" target="GRC">
      <data key="d0">1334000</data>
    </edge>
    <edge source="POL" target="GTM">
      <data key="d0">203000</data>
    </edge>
    <edge source="POL" target="HKG">
      <data key="d0">674000</data>
    </edge>
    <edge source="POL" target="HUN">
      <data key="d0">39976000</data>
    </edge>
    <edge source="POL" target="IDN">
      <data key="d0">101000</data>
    </edge>
    <edge source="POL" target="IRL">
      <data key="d0">666000</data>
    </edge>
    <edge source="POL" target="ISR">
      <data key="d0">2181000</data>
    </edge>
    <edge source="POL" target="ITA">
      <data key="d0">59632000</data>
    </edge>
    <edge source="POL" target="CIV">
      <data key="d0">1053000</data>
    </edge>
    <edge source="POL" target="JAM">
      <data key="d0">136000</data>
    </edge>
    <edge source="POL" target="KAZ">
      <data key="d0">2158000</data>
    </edge>
    <edge source="POL" target="JOR">
      <data key="d0">62000</data>
    </edge>
    <edge source="POL" target="KGZ">
      <data key="d0">62000</data>
    </edge>
    <edge source="POL" target="LBN">
      <data key="d0">626000</data>
    </edge>
    <edge source="POL" target="LVA">
      <data key="d0">10929000</data>
    </edge>
    <edge source="POL" target="LTU">
      <data key="d0">59521000</data>
    </edge>
    <edge source="POL" target="MYS">
      <data key="d0">1175000</data>
    </edge>
    <edge source="POL" target="MEX">
      <data key="d0">1259000</data>
    </edge>
    <edge source="POL" target="MDA">
      <data key="d0">1517000</data>
    </edge>
    <edge source="POL" target="MAR">
      <data key="d0">1369000</data>
    </edge>
    <edge source="POL" target="MOZ">
      <data key="d0">139000</data>
    </edge>
    <edge source="POL" target="NLD">
      <data key="d0">18303000</data>
    </edge>
    <edge source="POL" target="NOR">
      <data key="d0">934000</data>
    </edge>
    <edge source="POL" target="PAK">
      <data key="d0">5010000</data>
    </edge>
    <edge source="POL" target="PRT">
      <data key="d0">620000</data>
    </edge>
    <edge source="POL" target="ROU">
      <data key="d0">16372000</data>
    </edge>
    <edge source="POL" target="RUS">
      <data key="d0">73112000</data>
    </edge>
    <edge source="POL" target="SAU">
      <data key="d0">571000</data>
    </edge>
    <edge source="POL" target="SEN">
      <data key="d0">96000</data>
    </edge>
    <edge source="POL" target="SGP">
      <data key="d0">146000</data>
    </edge>
    <edge source="POL" target="SVK">
      <data key="d0">14726000</data>
    </edge>
    <edge source="POL" target="SVN">
      <data key="d0">13820000</data>
    </edge>
    <edge source="POL" target="ZWE">
      <data key="d0">133000</data>
    </edge>
    <edge source="POL" target="ESP">
      <data key="d0">18615000</data>
    </edge>
    <edge source="POL" target="SWE">
      <data key="d0">18176000</data>
    </edge>
    <edge source="POL" target="CHE">
      <data key="d0">5424000</data>
    </edge>
    <edge source="POL" target="THA">
      <data key="d0">417000</data>
    </edge>
    <edge source="POL" target="TGO">
      <data key="d0">155000</data>
    </edge>
    <edge source="POL" target="ARE">
      <data key="d0">1152000</data>
    </edge>
    <edge source="POL" target="TUR">
      <data key="d0">6058000</data>
    </edge>
    <edge source="POL" target="UKR">
      <data key="d0">42239000</data>
    </edge>
    <edge source="POL" target="MKD">
      <data key="d0">647000</data>
    </edge>
    <edge source="POL" target="EGY">
      <data key="d0">1613000</data>
    </edge>
    <edge source="POL" target="GBR">
      <data key="d0">52107000</data>
    </edge>
    <edge source="POL" target="TZA">
      <data key="d0">402000</data>
    </edge>
    <edge source="POL" target="USA">
      <data key="d0">1115000</data>
    </edge>
    <edge source="POL" target="SRB">
      <data key="d0">10903000</data>
    </edge>
    <edge source="ROU" target="DZA">
      <data key="d0">1054000</data>
    </edge>
    <edge source="ROU" target="AUT">
      <data key="d0">971000</data>
    </edge>
    <edge source="ROU" target="BEL">
      <data key="d0">644000</data>
    </edge>
    <edge source="ROU" target="BRA">
      <data key="d0">206000</data>
    </edge>
    <edge source="ROU" target="BGR">
      <data key="d0">1425000</data>
    </edge>
    <edge source="ROU" target="CAN">
      <data key="d0">10000</data>
    </edge>
    <edge source="ROU" target="LKA">
      <data key="d0">138000</data>
    </edge>
    <edge source="ROU" target="CHN">
      <data key="d0">174000</data>
    </edge>
    <edge source="ROU" target="HRV">
      <data key="d0">73000</data>
    </edge>
    <edge source="ROU" target="CZE">
      <data key="d0">19000</data>
    </edge>
    <edge source="ROU" target="DNK">
      <data key="d0">14000</data>
    </edge>
    <edge source="ROU" target="ECU">
      <data key="d0">321000</data>
    </edge>
    <edge source="ROU" target="FRA">
      <data key="d0">1199000</data>
    </edge>
    <edge source="ROU" target="DEU">
      <data key="d0">5166000</data>
    </edge>
    <edge source="ROU" target="GRC">
      <data key="d0">2531000</data>
    </edge>
    <edge source="ROU" target="HKG">
      <data key="d0">18000</data>
    </edge>
    <edge source="ROU" target="HUN">
      <data key="d0">1453000</data>
    </edge>
    <edge source="ROU" target="ISR">
      <data key="d0">1241000</data>
    </edge>
    <edge source="ROU" target="ITA">
      <data key="d0">9943000</data>
    </edge>
    <edge source="ROU" target="JAM">
      <data key="d0">17000</data>
    </edge>
    <edge source="ROU" target="JOR">
      <data key="d0">50000</data>
    </edge>
    <edge source="ROU" target="LBN">
      <data key="d0">651000</data>
    </edge>
    <edge source="ROU" target="LTU">
      <data key="d0">15000</data>
    </edge>
    <edge source="ROU" target="MYS">
      <data key="d0">382000</data>
    </edge>
    <edge source="ROU" target="MDA">
      <data key="d0">6182000</data>
    </edge>
    <edge source="ROU" target="MAR">
      <data key="d0">161000</data>
    </edge>
    <edge source="ROU" target="NLD">
      <data key="d0">508000</data>
    </edge>
    <edge source="ROU" target="PAK">
      <data key="d0">220000</data>
    </edge>
    <edge source="ROU" target="POL">
      <data key="d0">716000</data>
    </edge>
    <edge source="ROU" target="SAU">
      <data key="d0">854000</data>
    </edge>
    <edge source="ROU" target="IND">
      <data key="d0">1466000</data>
    </edge>
    <edge source="ROU" target="SGP">
      <data key="d0">64000</data>
    </edge>
    <edge source="ROU" target="SVK">
      <data key="d0">39000</data>
    </edge>
    <edge source="ROU" target="SVN">
      <data key="d0">270000</data>
    </edge>
    <edge source="ROU" target="ESP">
      <data key="d0">110000</data>
    </edge>
    <edge source="ROU" target="CHE">
      <data key="d0">430000</data>
    </edge>
    <edge source="ROU" target="ARE">
      <data key="d0">421000</data>
    </edge>
    <edge source="ROU" target="TUN">
      <data key="d0">4338000</data>
    </edge>
    <edge source="ROU" target="TUR">
      <data key="d0">4845000</data>
    </edge>
    <edge source="ROU" target="UKR">
      <data key="d0">441000</data>
    </edge>
    <edge source="ROU" target="MKD">
      <data key="d0">266000</data>
    </edge>
    <edge source="ROU" target="EGY">
      <data key="d0">4705000</data>
    </edge>
    <edge source="ROU" target="GBR">
      <data key="d0">73000</data>
    </edge>
    <edge source="ROU" target="USA">
      <data key="d0">39000</data>
    </edge>
    <edge source="ROU" target="SRB">
      <data key="d0">1861000</data>
    </edge>
    <edge source="RUS" target="DZA">
      <data key="d0">4471726</data>
    </edge>
    <edge source="RUS" target="AZE">
      <data key="d0">2581056</data>
    </edge>
    <edge source="RUS" target="ARG">
      <data key="d0">212248</data>
    </edge>
    <edge source="RUS" target="AUS">
      <data key="d0">60402</data>
    </edge>
    <edge source="RUS" target="AUT">
      <data key="d0">1062687</data>
    </edge>
    <edge source="RUS" target="ARM">
      <data key="d0">745836</data>
    </edge>
    <edge source="RUS" target="BEL">
      <data key="d0">25356655</data>
    </edge>
    <edge source="RUS" target="BOL">
      <data key="d0">104657</data>
    </edge>
    <edge source="RUS" target="BGR">
      <data key="d0">10820550</data>
    </edge>
    <edge source="RUS" target="CMR">
      <data key="d0">491510</data>
    </edge>
    <edge source="RUS" target="CAN">
      <data key="d0">35623</data>
    </edge>
    <edge source="RUS" target="LKA">
      <data key="d0">6851906</data>
    </edge>
    <edge source="RUS" target="CHN">
      <data key="d0">65152432</data>
    </edge>
    <edge source="RUS" target="COL">
      <data key="d0">23057</data>
    </edge>
    <edge source="RUS" target="CRI">
      <data key="d0">19774</data>
    </edge>
    <edge source="RUS" target="HRV">
      <data key="d0">799851</data>
    </edge>
    <edge source="RUS" target="CZE">
      <data key="d0">4448507</data>
    </edge>
    <edge source="RUS" target="DNK">
      <data key="d0">223601</data>
    </edge>
    <edge source="RUS" target="ECU">
      <data key="d0">35378</data>
    </edge>
    <edge source="RUS" target="SLV">
      <data key="d0">461520</data>
    </edge>
    <edge source="RUS" target="ETH">
      <data key="d0">130237</data>
    </edge>
    <edge source="RUS" target="EST">
      <data key="d0">21874979</data>
    </edge>
    <edge source="RUS" target="FIN">
      <data key="d0">18376385</data>
    </edge>
    <edge source="RUS" target="FRA">
      <data key="d0">13816717</data>
    </edge>
    <edge source="RUS" target="GEO">
      <data key="d0">750537</data>
    </edge>
    <edge source="RUS" target="DEU">
      <data key="d0">75205520</data>
    </edge>
    <edge source="RUS" target="GHA">
      <data key="d0">2574248</data>
    </edge>
    <edge source="RUS" target="GRC">
      <data key="d0">5685584</data>
    </edge>
    <edge source="RUS" target="GTM">
      <data key="d0">139895</data>
    </edge>
    <edge source="RUS" target="HKG">
      <data key="d0">8303831</data>
    </edge>
    <edge source="RUS" target="HUN">
      <data key="d0">11962365</data>
    </edge>
    <edge source="RUS" target="IDN">
      <data key="d0">666055</data>
    </edge>
    <edge source="RUS" target="IRL">
      <data key="d0">32443514</data>
    </edge>
    <edge source="RUS" target="ISR">
      <data key="d0">7266383</data>
    </edge>
    <edge source="RUS" target="ITA">
      <data key="d0">17657884</data>
    </edge>
    <edge source="RUS" target="CIV">
      <data key="d0">418720</data>
    </edge>
    <edge source="RUS" target="KAZ">
      <data key="d0">49848951</data>
    </edge>
    <edge source="RUS" target="JOR">
      <data key="d0">4980091</data>
    </edge>
    <edge source="RUS" target="KOR">
      <data key="d0">1785220</data>
    </edge>
    <edge source="RUS" target="KGZ">
      <data key="d0">5890503</data>
    </edge>
    <edge source="RUS" target="LBN">
      <data key="d0">3390257</data>
    </edge>
    <edge source="RUS" target="LVA">
      <data key="d0">11208321</data>
    </edge>
    <edge source="RUS" target="LTU">
      <data key="d0">21598571</data>
    </edge>
    <edge source="RUS" target="MYS">
      <data key="d0">3919541</data>
    </edge>
    <edge source="RUS" target="MEX">
      <data key="d0">136670</data>
    </edge>
    <edge source="RUS" target="MDA">
      <data key="d0">1435998</data>
    </edge>
    <edge source="RUS" target="MAR">
      <data key="d0">1217813</data>
    </edge>
    <edge source="RUS" target="OMN">
      <data key="d0">340452</data>
    </edge>
    <edge source="RUS" target="NLD">
      <data key="d0">4127421</data>
    </edge>
    <edge source="RUS" target="NOR">
      <data key="d0">2000960</data>
    </edge>
    <edge source="RUS" target="PAK">
      <data key="d0">18274035</data>
    </edge>
    <edge source="RUS" target="PAN">
      <data key="d0">142082</data>
    </edge>
    <edge source="RUS" target="PER">
      <data key="d0">1060225</data>
    </edge>
    <edge source="RUS" target="PHL">
      <data key="d0">3920896</data>
    </edge>
    <edge source="RUS" target="POL">
      <data key="d0">4645956</data>
    </edge>
    <edge source="RUS" target="PRT">
      <data key="d0">72862</data>
    </edge>
    <edge source="RUS" target="ROU">
      <data key="d0">4287781</data>
    </edge>
    <edge source="RUS" target="SAU">
      <data key="d0">7129787</data>
    </edge>
    <edge source="RUS" target="IND">
      <data key="d0">59614581</data>
    </edge>
    <edge source="RUS" target="SGP">
      <data key="d0">3534195</data>
    </edge>
    <edge source="RUS" target="SVK">
      <data key="d0">4412186</data>
    </edge>
    <edge source="RUS" target="VNM">
      <data key="d0">5393153</data>
    </edge>
    <edge source="RUS" target="SVN">
      <data key="d0">245305</data>
    </edge>
    <edge source="RUS" target="ESP">
      <data key="d0">8557565</data>
    </edge>
    <edge source="RUS" target="SWE">
      <data key="d0">3142395</data>
    </edge>
    <edge source="RUS" target="CHE">
      <data key="d0">10888</data>
    </edge>
    <edge source="RUS" target="THA">
      <data key="d0">5365419</data>
    </edge>
    <edge source="RUS" target="ARE">
      <data key="d0">4419788</data>
    </edge>
    <edge source="RUS" target="TUN">
      <data key="d0">5086527</data>
    </edge>
    <edge source="RUS" target="TUR">
      <data key="d0">107987950</data>
    </edge>
    <edge source="RUS" target="UGA">
      <data key="d0">150579</data>
    </edge>
    <edge source="RUS" target="UKR">
      <data key="d0">47106912</data>
    </edge>
    <edge source="RUS" target="MKD">
      <data key="d0">149408</data>
    </edge>
    <edge source="RUS" target="EGY">
      <data key="d0">34949718</data>
    </edge>
    <edge source="RUS" target="GBR">
      <data key="d0">27656508</data>
    </edge>
    <edge source="RUS" target="TZA">
      <data key="d0">31768</data>
    </edge>
    <edge source="RUS" target="USA">
      <data key="d0">14066114</data>
    </edge>
    <edge source="RUS" target="SRB">
      <data key="d0">519340</data>
    </edge>
    <edge source="SEN" target="CMR">
      <data key="d0">103145</data>
    </edge>
    <edge source="SEN" target="CAF">
      <data key="d0">456116</data>
    </edge>
    <edge source="SEN" target="BEN">
      <data key="d0">119834</data>
    </edge>
    <edge source="SEN" target="FRA">
      <data key="d0">451436</data>
    </edge>
    <edge source="SEN" target="GMB">
      <data key="d0">282936</data>
    </edge>
    <edge source="SEN" target="ITA">
      <data key="d0">55910</data>
    </edge>
    <edge source="SEN" target="CIV">
      <data key="d0">72146</data>
    </edge>
    <edge source="SEN" target="MRT">
      <data key="d0">504674</data>
    </edge>
    <edge source="SEN" target="TGO">
      <data key="d0">55878</data>
    </edge>
    <edge source="SEN" target="BFA">
      <data key="d0">609263</data>
    </edge>
    <edge source="SVK" target="ALB">
      <data key="d0">52546</data>
    </edge>
    <edge source="SVK" target="AZE">
      <data key="d0">134590</data>
    </edge>
    <edge source="SVK" target="AUS">
      <data key="d0">338239</data>
    </edge>
    <edge source="SVK" target="AUT">
      <data key="d0">23532442</data>
    </edge>
    <edge source="SVK" target="ARM">
      <data key="d0">195841</data>
    </edge>
    <edge source="SVK" target="BEL">
      <data key="d0">5557630</data>
    </edge>
    <edge source="SVK" target="BGR">
      <data key="d0">6947440</data>
    </edge>
    <edge source="SVK" target="BLR">
      <data key="d0">176033</data>
    </edge>
    <edge source="SVK" target="CAN">
      <data key="d0">12142</data>
    </edge>
    <edge source="SVK" target="CHN">
      <data key="d0">29416</data>
    </edge>
    <edge source="SVK" target="HRV">
      <data key="d0">3401049</data>
    </edge>
    <edge source="SVK" target="CZE">
      <data key="d0">95245217</data>
    </edge>
    <edge source="SVK" target="DNK">
      <data key="d0">1849391</data>
    </edge>
    <edge source="SVK" target="EST">
      <data key="d0">508540</data>
    </edge>
    <edge source="SVK" target="FIN">
      <data key="d0">520373</data>
    </edge>
    <edge source="SVK" target="FRA">
      <data key="d0">25991121</data>
    </edge>
    <edge source="SVK" target="GEO">
      <data key="d0">15470</data>
    </edge>
    <edge source="SVK" target="DEU">
      <data key="d0">71959444</data>
    </edge>
    <edge source="SVK" target="GHA">
      <data key="d0">164053</data>
    </edge>
    <edge source="SVK" target="GRC">
      <data key="d0">3357883</data>
    </edge>
    <edge source="SVK" target="HUN">
      <data key="d0">30647292</data>
    </edge>
    <edge source="SVK" target="IRL">
      <data key="d0">28460</data>
    </edge>
    <edge source="SVK" target="ISR">
      <data key="d0">1319328</data>
    </edge>
    <edge source="SVK" target="ITA">
      <data key="d0">28647594</data>
    </edge>
    <edge source="SVK" target="KAZ">
      <data key="d0">208369</data>
    </edge>
    <edge source="SVK" target="LBN">
      <data key="d0">51457</data>
    </edge>
    <edge source="SVK" target="LVA">
      <data key="d0">1486946</data>
    </edge>
    <edge source="SVK" target="LTU">
      <data key="d0">3662822</data>
    </edge>
    <edge source="SVK" target="MDA">
      <data key="d0">1110382</data>
    </edge>
    <edge source="SVK" target="MAR">
      <data key="d0">113962</data>
    </edge>
    <edge source="SVK" target="OMN">
      <data key="d0">14908</data>
    </edge>
    <edge source="SVK" target="NLD">
      <data key="d0">18478075</data>
    </edge>
    <edge source="SVK" target="NZL">
      <data key="d0">24900</data>
    </edge>
    <edge source="SVK" target="NOR">
      <data key="d0">1959092</data>
    </edge>
    <edge source="SVK" target="PHL">
      <data key="d0">92402</data>
    </edge>
    <edge source="SVK" target="POL">
      <data key="d0">36312517</data>
    </edge>
    <edge source="SVK" target="PRT">
      <data key="d0">45348</data>
    </edge>
    <edge source="SVK" target="ROU">
      <data key="d0">10846684</data>
    </edge>
    <edge source="SVK" target="RUS">
      <data key="d0">19148790</data>
    </edge>
    <edge source="SVK" target="SVN">
      <data key="d0">3832776</data>
    </edge>
    <edge source="SVK" target="ESP">
      <data key="d0">11936933</data>
    </edge>
    <edge source="SVK" target="SWE">
      <data key="d0">2355496</data>
    </edge>
    <edge source="SVK" target="CHE">
      <data key="d0">13749016</data>
    </edge>
    <edge source="SVK" target="ARE">
      <data key="d0">84610</data>
    </edge>
    <edge source="SVK" target="TUN">
      <data key="d0">139200</data>
    </edge>
    <edge source="SVK" target="TUR">
      <data key="d0">593262</data>
    </edge>
    <edge source="SVK" target="UKR">
      <data key="d0">10683897</data>
    </edge>
    <edge source="SVK" target="MKD">
      <data key="d0">280962</data>
    </edge>
    <edge source="SVK" target="EGY">
      <data key="d0">80471</data>
    </edge>
    <edge source="SVK" target="GBR">
      <data key="d0">9116592</data>
    </edge>
    <edge source="SVK" target="USA">
      <data key="d0">1427609</data>
    </edge>
    <edge source="SVK" target="SRB">
      <data key="d0">4824783</data>
    </edge>
    <edge source="SVN" target="ALB">
      <data key="d0">1531041</data>
    </edge>
    <edge source="SVN" target="DZA">
      <data key="d0">624612</data>
    </edge>
    <edge source="SVN" target="ARG">
      <data key="d0">386206</data>
    </edge>
    <edge source="SVN" target="AUS">
      <data key="d0">550155</data>
    </edge>
    <edge source="SVN" target="AUT">
      <data key="d0">17875195</data>
    </edge>
    <edge source="SVN" target="ARM">
      <data key="d0">54163</data>
    </edge>
    <edge source="SVN" target="BEL">
      <data key="d0">4010560</data>
    </edge>
    <edge source="SVN" target="BRA">
      <data key="d0">163819</data>
    </edge>
    <edge source="SVN" target="BGR">
      <data key="d0">5721362</data>
    </edge>
    <edge source="SVN" target="BLR">
      <data key="d0">60540</data>
    </edge>
    <edge source="SVN" target="CAN">
      <data key="d0">81421</data>
    </edge>
    <edge source="SVN" target="LKA">
      <data key="d0">12469</data>
    </edge>
    <edge source="SVN" target="CHL">
      <data key="d0">45994</data>
    </edge>
    <edge source="SVN" target="CHN">
      <data key="d0">743649</data>
    </edge>
    <edge source="SVN" target="COL">
      <data key="d0">873858</data>
    </edge>
    <edge source="SVN" target="HRV">
      <data key="d0">55999046</data>
    </edge>
    <edge source="SVN" target="CZE">
      <data key="d0">12248140</data>
    </edge>
    <edge source="SVN" target="DNK">
      <data key="d0">1203222</data>
    </edge>
    <edge source="SVN" target="ETH">
      <data key="d0">11688</data>
    </edge>
    <edge source="SVN" target="EST">
      <data key="d0">184706</data>
    </edge>
    <edge source="SVN" target="FIN">
      <data key="d0">199976</data>
    </edge>
    <edge source="SVN" target="FRA">
      <data key="d0">13929266</data>
    </edge>
    <edge source="SVN" target="GEO">
      <data key="d0">10340</data>
    </edge>
    <edge source="SVN" target="DEU">
      <data key="d0">56539588</data>
    </edge>
    <edge source="SVN" target="GHA">
      <data key="d0">127918</data>
    </edge>
    <edge source="SVN" target="GRC">
      <data key="d0">2409131</data>
    </edge>
    <edge source="SVN" target="HND">
      <data key="d0">16354</data>
    </edge>
    <edge source="SVN" target="HKG">
      <data key="d0">887513</data>
    </edge>
    <edge source="SVN" target="HUN">
      <data key="d0">14808743</data>
    </edge>
    <edge source="SVN" target="IRL">
      <data key="d0">1359156</data>
    </edge>
    <edge source="SVN" target="ISR">
      <data key="d0">4859256</data>
    </edge>
    <edge source="SVN" target="ITA">
      <data key="d0">52258122</data>
    </edge>
    <edge source="SVN" target="CIV">
      <data key="d0">411213</data>
    </edge>
    <edge source="SVN" target="JOR">
      <data key="d0">526243</data>
    </edge>
    <edge source="SVN" target="LBN">
      <data key="d0">131818</data>
    </edge>
    <edge source="SVN" target="LVA">
      <data key="d0">180141</data>
    </edge>
    <edge source="SVN" target="LTU">
      <data key="d0">104627</data>
    </edge>
    <edge source="SVN" target="MDG">
      <data key="d0">111564</data>
    </edge>
    <edge source="SVN" target="MYS">
      <data key="d0">325994</data>
    </edge>
    <edge source="SVN" target="MUS">
      <data key="d0">27912</data>
    </edge>
    <edge source="SVN" target="MDA">
      <data key="d0">61941</data>
    </edge>
    <edge source="SVN" target="MAR">
      <data key="d0">162290</data>
    </edge>
    <edge source="SVN" target="MOZ">
      <data key="d0">14417</data>
    </edge>
    <edge source="SVN" target="NLD">
      <data key="d0">9985902</data>
    </edge>
    <edge source="SVN" target="NZL">
      <data key="d0">19740</data>
    </edge>
    <edge source="SVN" target="NOR">
      <data key="d0">85143</data>
    </edge>
    <edge source="SVN" target="PHL">
      <data key="d0">58789</data>
    </edge>
    <edge source="SVN" target="POL">
      <data key="d0">16817328</data>
    </edge>
    <edge source="SVN" target="PRT">
      <data key="d0">311724</data>
    </edge>
    <edge source="SVN" target="ROU">
      <data key="d0">5161954</data>
    </edge>
    <edge source="SVN" target="RUS">
      <data key="d0">3988871</data>
    </edge>
    <edge source="SVN" target="SAU">
      <data key="d0">1454347</data>
    </edge>
    <edge source="SVN" target="SEN">
      <data key="d0">338704</data>
    </edge>
    <edge source="SVN" target="IND">
      <data key="d0">3024470</data>
    </edge>
    <edge source="SVN" target="SGP">
      <data key="d0">47232</data>
    </edge>
    <edge source="SVN" target="SVK">
      <data key="d0">6592065</data>
    </edge>
    <edge source="SVN" target="ESP">
      <data key="d0">6970275</data>
    </edge>
    <edge source="SVN" target="SWE">
      <data key="d0">3976577</data>
    </edge>
    <edge source="SVN" target="CHE">
      <data key="d0">2602219</data>
    </edge>
    <edge source="SVN" target="ARE">
      <data key="d0">731471</data>
    </edge>
    <edge source="SVN" target="TUN">
      <data key="d0">33303</data>
    </edge>
    <edge source="SVN" target="TUR">
      <data key="d0">6238690</data>
    </edge>
    <edge source="SVN" target="UGA">
      <data key="d0">37875</data>
    </edge>
    <edge source="SVN" target="UKR">
      <data key="d0">807459</data>
    </edge>
    <edge source="SVN" target="MKD">
      <data key="d0">10717191</data>
    </edge>
    <edge source="SVN" target="EGY">
      <data key="d0">7695605</data>
    </edge>
    <edge source="SVN" target="GBR">
      <data key="d0">16948046</data>
    </edge>
    <edge source="SVN" target="TZA">
      <data key="d0">25337</data>
    </edge>
    <edge source="SVN" target="USA">
      <data key="d0">1210752</data>
    </edge>
    <edge source="SVN" target="SRB">
      <data key="d0">15771955</data>
    </edge>
    <edge source="ZWE" target="BWA">
      <data key="d0">676005</data>
    </edge>
    <edge source="ZWE" target="BDI">
      <data key="d0">102326</data>
    </edge>
    <edge source="ZWE" target="GHA">
      <data key="d0">10793</data>
    </edge>
    <edge source="ZWE" target="CIV">
      <data key="d0">14241</data>
    </edge>
    <edge source="ZWE" target="MWI">
      <data key="d0">3596910</data>
    </edge>
    <edge source="ZWE" target="MOZ">
      <data key="d0">472389</data>
    </edge>
    <edge source="ZWE" target="ZAF">
      <data key="d0">1932021</data>
    </edge>
    <edge source="ZWE" target="CHE">
      <data key="d0">15192</data>
    </edge>
    <edge source="ZWE" target="UGA">
      <data key="d0">34290</data>
    </edge>
    <edge source="ZWE" target="TZA">
      <data key="d0">77704</data>
    </edge>
    <edge source="UGA" target="BDI">
      <data key="d0">38414</data>
    </edge>
    <edge source="UGA" target="TZA">
      <data key="d0">157830</data>
    </edge>
    <edge source="UKR" target="AZE">
      <data key="d0">185390</data>
    </edge>
    <edge source="UKR" target="AUT">
      <data key="d0">64610</data>
    </edge>
    <edge source="UKR" target="ARM">
      <data key="d0">393120</data>
    </edge>
    <edge source="UKR" target="BRA">
      <data key="d0">25270</data>
    </edge>
    <edge source="UKR" target="BGR">
      <data key="d0">696960</data>
    </edge>
    <edge source="UKR" target="BLR">
      <data key="d0">4127110</data>
    </edge>
    <edge source="UKR" target="LKA">
      <data key="d0">72120</data>
    </edge>
    <edge source="UKR" target="CHN">
      <data key="d0">177140</data>
    </edge>
    <edge source="UKR" target="HRV">
      <data key="d0">21230</data>
    </edge>
    <edge source="UKR" target="CZE">
      <data key="d0">182300</data>
    </edge>
    <edge source="UKR" target="DNK">
      <data key="d0">39480</data>
    </edge>
    <edge source="UKR" target="EST">
      <data key="d0">4966030</data>
    </edge>
    <edge source="UKR" target="FRA">
      <data key="d0">55050</data>
    </edge>
    <edge source="UKR" target="GEO">
      <data key="d0">343990</data>
    </edge>
    <edge source="UKR" target="DEU">
      <data key="d0">1478130</data>
    </edge>
    <edge source="UKR" target="HUN">
      <data key="d0">796910</data>
    </edge>
    <edge source="UKR" target="ISR">
      <data key="d0">83750</data>
    </edge>
    <edge source="UKR" target="ITA">
      <data key="d0">74620</data>
    </edge>
    <edge source="UKR" target="KAZ">
      <data key="d0">411870</data>
    </edge>
    <edge source="UKR" target="JOR">
      <data key="d0">17920</data>
    </edge>
    <edge source="UKR" target="KGZ">
      <data key="d0">927010</data>
    </edge>
    <edge source="UKR" target="LBN">
      <data key="d0">525680</data>
    </edge>
    <edge source="UKR" target="LVA">
      <data key="d0">2525310</data>
    </edge>
    <edge source="UKR" target="LTU">
      <data key="d0">6265170</data>
    </edge>
    <edge source="UKR" target="MDA">
      <data key="d0">4559840</data>
    </edge>
    <edge source="UKR" target="OMN">
      <data key="d0">168010</data>
    </edge>
    <edge source="UKR" target="NLD">
      <data key="d0">58980</data>
    </edge>
    <edge source="UKR" target="POL">
      <data key="d0">2172480</data>
    </edge>
    <edge source="UKR" target="ROU">
      <data key="d0">158110</data>
    </edge>
    <edge source="UKR" target="RUS">
      <data key="d0">127992740</data>
    </edge>
    <edge source="UKR" target="SAU">
      <data key="d0">364260</data>
    </edge>
    <edge source="UKR" target="IND">
      <data key="d0">2807810</data>
    </edge>
    <edge source="UKR" target="SVK">
      <data key="d0">976610</data>
    </edge>
    <edge source="UKR" target="VNM">
      <data key="d0">78750</data>
    </edge>
    <edge source="UKR" target="SVN">
      <data key="d0">32920</data>
    </edge>
    <edge source="UKR" target="CHE">
      <data key="d0">1468880</data>
    </edge>
    <edge source="UKR" target="ARE">
      <data key="d0">457160</data>
    </edge>
    <edge source="UKR" target="TUN">
      <data key="d0">241310</data>
    </edge>
    <edge source="UKR" target="TUR">
      <data key="d0">1198160</data>
    </edge>
    <edge source="UKR" target="MKD">
      <data key="d0">36210</data>
    </edge>
    <edge source="UKR" target="EGY">
      <data key="d0">1250100</data>
    </edge>
    <edge source="UKR" target="GBR">
      <data key="d0">115160</data>
    </edge>
    <edge source="UKR" target="USA">
      <data key="d0">79600</data>
    </edge>
    <edge source="UKR" target="SRB">
      <data key="d0">1995720</data>
    </edge>
    <edge source="MKD" target="ALB">
      <data key="d0">11535</data>
    </edge>
    <edge source="MKD" target="AUT">
      <data key="d0">23682</data>
    </edge>
    <edge source="MKD" target="BGR">
      <data key="d0">618897</data>
    </edge>
    <edge source="MKD" target="HRV">
      <data key="d0">22888</data>
    </edge>
    <edge source="MKD" target="DEU">
      <data key="d0">12243</data>
    </edge>
    <edge source="MKD" target="GRC">
      <data key="d0">41576</data>
    </edge>
    <edge source="MKD" target="ITA">
      <data key="d0">229665</data>
    </edge>
    <edge source="MKD" target="NLD">
      <data key="d0">11216</data>
    </edge>
    <edge source="MKD" target="SVN">
      <data key="d0">178512</data>
    </edge>
    <edge source="MKD" target="SWE">
      <data key="d0">18758</data>
    </edge>
    <edge source="MKD" target="TUR">
      <data key="d0">14474</data>
    </edge>
    <edge source="MKD" target="UKR">
      <data key="d0">85651</data>
    </edge>
    <edge source="MKD" target="SRB">
      <data key="d0">5545041</data>
    </edge>
    <edge source="EGY" target="DZA">
      <data key="d0">173826</data>
    </edge>
    <edge source="EGY" target="AZE">
      <data key="d0">219799</data>
    </edge>
    <edge source="EGY" target="CAN">
      <data key="d0">38845</data>
    </edge>
    <edge source="EGY" target="ETH">
      <data key="d0">41192</data>
    </edge>
    <edge source="EGY" target="FRA">
      <data key="d0">42692</data>
    </edge>
    <edge source="EGY" target="PSE">
      <data key="d0">46708</data>
    </edge>
    <edge source="EGY" target="DEU">
      <data key="d0">13067</data>
    </edge>
    <edge source="EGY" target="GHA">
      <data key="d0">196753</data>
    </edge>
    <edge source="EGY" target="GRC">
      <data key="d0">198888</data>
    </edge>
    <edge source="EGY" target="HUN">
      <data key="d0">43282</data>
    </edge>
    <edge source="EGY" target="IDN">
      <data key="d0">14187</data>
    </edge>
    <edge source="EGY" target="CIV">
      <data key="d0">3872464</data>
    </edge>
    <edge source="EGY" target="JOR">
      <data key="d0">249570</data>
    </edge>
    <edge source="EGY" target="LBN">
      <data key="d0">3520163</data>
    </edge>
    <edge source="EGY" target="MDG">
      <data key="d0">339758</data>
    </edge>
    <edge source="EGY" target="MUS">
      <data key="d0">881234</data>
    </edge>
    <edge source="EGY" target="MAR">
      <data key="d0">1906687</data>
    </edge>
    <edge source="EGY" target="PAK">
      <data key="d0">42014</data>
    </edge>
    <edge source="EGY" target="SAU">
      <data key="d0">348851</data>
    </edge>
    <edge source="EGY" target="SEN">
      <data key="d0">89843</data>
    </edge>
    <edge source="EGY" target="IND">
      <data key="d0">69162</data>
    </edge>
    <edge source="EGY" target="ZAF">
      <data key="d0">11554</data>
    </edge>
    <edge source="EGY" target="ZWE">
      <data key="d0">524530</data>
    </edge>
    <edge source="EGY" target="SWE">
      <data key="d0">15601</data>
    </edge>
    <edge source="EGY" target="CHE">
      <data key="d0">10473</data>
    </edge>
    <edge source="EGY" target="ARE">
      <data key="d0">22700</data>
    </edge>
    <edge source="EGY" target="TUN">
      <data key="d0">299512</data>
    </edge>
    <edge source="EGY" target="GBR">
      <data key="d0">1056494</data>
    </edge>
    <edge source="EGY" target="USA">
      <data key="d0">32528</data>
    </edge>
    <edge source="BEN" target="NER">
      <data key="d0">13790</data>
    </edge>
    <edge source="BEN" target="BFA">
      <data key="d0">90538</data>
    </edge>
    <edge source="NER" target="GBR">
      <data key="d0">14139</data>
    </edge>
    <edge source="TGO" target="CAF">
      <data key="d0">47145</data>
    </edge>
    <edge source="TGO" target="BEN">
      <data key="d0">74529</data>
    </edge>
    <edge source="TGO" target="DNK">
      <data key="d0">29532</data>
    </edge>
    <edge source="TGO" target="FRA">
      <data key="d0">17780</data>
    </edge>
    <edge source="TGO" target="GHA">
      <data key="d0">76492</data>
    </edge>
    <edge source="TGO" target="NER">
      <data key="d0">234553</data>
    </edge>
    <edge source="TGO" target="BFA">
      <data key="d0">255708</data>
    </edge>
    <edge source="BFA" target="FRA">
      <data key="d0">960147</data>
    </edge>
    <edge source="BFA" target="ITA">
      <data key="d0">48643</data>
    </edge>
    <edge source="NAM" target="CHN">
      <data key="d0">246479</data>
    </edge>
    <edge source="NAM" target="FRA">
      <data key="d0">10220</data>
    </edge>
    <edge source="NAM" target="DEU">
      <data key="d0">13237</data>
    </edge>
    <edge source="NAM" target="RUS">
      <data key="d0">1900155</data>
    </edge>
    <edge source="NAM" target="ZAF">
      <data key="d0">266871</data>
    </edge>
    <edge source="NAM" target="ESP">
      <data key="d0">49656</data>
    </edge>
    <edge source="NAM" target="CHE">
      <data key="d0">26880</data>
    </edge>
    <edge source="NAM" target="UKR">
      <data key="d0">37963</data>
    </edge>
    <edge source="PSE" target="ISR">
      <data key="d0">6667907</data>
    </edge>
    <edge source="PSE" target="EGY">
      <data key="d0">40610</data>
    </edge>
  </graph>
</graphml>
