# Supplementary material for: Core-periphery structure in sectoral international trade networks: A new approach to an old theory
Source: PLoS One. 2020 Apr 2;15(4):e0229547. doi: 10.1371/journal.pone.0229547 (PMC7117750; doi:10.1371/journal.pone.0229547)
Supplement: S8 File — (ZIP) [file pone.0229547.s008.zip › S8_File/Networks 2000/65-TEXTILE YARN,FABRIC,ETC..graphml]

<?xml version='1.0' encoding='utf-8'?>
<graphml xmlns="http://graphml.graphdrawing.org/xmlns" xmlns:xsi="http://www.w3.org/2001/XMLSchema-instance" xsi:schemaLocation="http://graphml.graphdrawing.org/xmlns http://graphml.graphdrawing.org/xmlns/1.0/graphml.xsd">
  <key attr.name="weight" attr.type="long" for="edge" id="d0" />
  <graph edgedefault="directed">
    <node id="ALB" />
    <node id="AUT" />
    <node id="DEU" />
    <node id="GRC" />
    <node id="ITA" />
    <node id="MKD" />
    <node id="SRB" />
    <node id="DZA" />
    <node id="FRA" />
    <node id="ESP" />
    <node id="TUN" />
    <node id="AZE" />
    <node id="RUS" />
    <node id="TUR" />
    <node id="GBR" />
    <node id="USA" />
    <node id="ARG" />
    <node id="AUS" />
    <node id="BEL" />
    <node id="BOL" />
    <node id="BRA" />
    <node id="CAN" />
    <node id="CHL" />
    <node id="CHN" />
    <node id="COL" />
    <node id="ECU" />
    <node id="SLV" />
    <node id="GTM" />
    <node id="HND" />
    <node id="HUN" />
    <node id="JPN" />
    <node id="LBN" />
    <node id="MYS" />
    <node id="MEX" />
    <node id="NLD" />
    <node id="NZL" />
    <node id="PAK" />
    <node id="PAN" />
    <node id="PRY" />
    <node id="PER" />
    <node id="POL" />
    <node id="PRT" />
    <node id="IND" />
    <node id="SGP" />
    <node id="ZAF" />
    <node id="EGY" />
    <node id="URY" />
    <node id="BGR" />
    <node id="KHM" />
    <node id="LKA" />
    <node id="CRI" />
    <node id="HRV" />
    <node id="DNK" />
    <node id="FIN" />
    <node id="HKG" />
    <node id="IDN" />
    <node id="IRL" />
    <node id="ISR" />
    <node id="KOR" />
    <node id="MUS" />
    <node id="MAR" />
    <node id="MOZ" />
    <node id="OMN" />
    <node id="NOR" />
    <node id="PHL" />
    <node id="ROU" />
    <node id="SAU" />
    <node id="VNM" />
    <node id="SWE" />
    <node id="CHE" />
    <node id="THA" />
    <node id="ARE" />
    <node id="UKR" />
    <node id="TZA" />
    <node id="ARM" />
    <node id="BLR" />
    <node id="CAF" />
    <node id="CZE" />
    <node id="BEN" />
    <node id="EST" />
    <node id="GMB" />
    <node id="GHA" />
    <node id="CIV" />
    <node id="KAZ" />
    <node id="JOR" />
    <node id="LVA" />
    <node id="LTU" />
    <node id="MRT" />
    <node id="MDA" />
    <node id="NIC" />
    <node id="NER" />
    <node id="SEN" />
    <node id="SVK" />
    <node id="SVN" />
    <node id="TGO" />
    <node id="UGA" />
    <node id="GEO" />
    <node id="BWA" />
    <node id="BDI" />
    <node id="CMR" />
    <node id="ETH" />
    <node id="JAM" />
    <node id="KGZ" />
    <node id="MDG" />
    <node id="MWI" />
    <node id="ZWE" />
    <node id="BFA" />
    <node id="NAM" />
    <node id="PSE" />
    <edge source="ALB" target="AUT">
      <data key="d0">202899</data>
    </edge>
    <edge source="ALB" target="DEU">
      <data key="d0">25052</data>
    </edge>
    <edge source="ALB" target="GRC">
      <data key="d0">52754</data>
    </edge>
    <edge source="ALB" target="ITA">
      <data key="d0">804724</data>
    </edge>
    <edge source="ALB" target="MKD">
      <data key="d0">11622</data>
    </edge>
    <edge source="ALB" target="SRB">
      <data key="d0">19614</data>
    </edge>
    <edge source="AUT" target="ALB">
      <data key="d0">287251</data>
    </edge>
    <edge source="AUT" target="DZA">
      <data key="d0">15925</data>
    </edge>
    <edge source="AUT" target="ARG">
      <data key="d0">522981</data>
    </edge>
    <edge source="AUT" target="AUS">
      <data key="d0">5269822</data>
    </edge>
    <edge source="AUT" target="ARM">
      <data key="d0">462426</data>
    </edge>
    <edge source="AUT" target="BEL">
      <data key="d0">16816352</data>
    </edge>
    <edge source="AUT" target="BRA">
      <data key="d0">1321638</data>
    </edge>
    <edge source="AUT" target="BGR">
      <data key="d0">11473396</data>
    </edge>
    <edge source="AUT" target="BLR">
      <data key="d0">512476</data>
    </edge>
    <edge source="AUT" target="CAN">
      <data key="d0">4961427</data>
    </edge>
    <edge source="AUT" target="CAF">
      <data key="d0">29441</data>
    </edge>
    <edge source="AUT" target="LKA">
      <data key="d0">370489</data>
    </edge>
    <edge source="AUT" target="CHL">
      <data key="d0">212244</data>
    </edge>
    <edge source="AUT" target="CHN">
      <data key="d0">7829993</data>
    </edge>
    <edge source="AUT" target="COL">
      <data key="d0">640812</data>
    </edge>
    <edge source="AUT" target="CRI">
      <data key="d0">42154</data>
    </edge>
    <edge source="AUT" target="HRV">
      <data key="d0">13740828</data>
    </edge>
    <edge source="AUT" target="CZE">
      <data key="d0">46372000</data>
    </edge>
    <edge source="AUT" target="BEN">
      <data key="d0">4358553</data>
    </edge>
    <edge source="AUT" target="DNK">
      <data key="d0">19191245</data>
    </edge>
    <edge source="AUT" target="SLV">
      <data key="d0">38809</data>
    </edge>
    <edge source="AUT" target="EST">
      <data key="d0">616256</data>
    </edge>
    <edge source="AUT" target="FIN">
      <data key="d0">8955647</data>
    </edge>
    <edge source="AUT" target="FRA">
      <data key="d0">108625263</data>
    </edge>
    <edge source="AUT" target="GMB">
      <data key="d0">742451</data>
    </edge>
    <edge source="AUT" target="DEU">
      <data key="d0">473840510</data>
    </edge>
    <edge source="AUT" target="GHA">
      <data key="d0">26229</data>
    </edge>
    <edge source="AUT" target="GRC">
      <data key="d0">14938278</data>
    </edge>
    <edge source="AUT" target="GTM">
      <data key="d0">18735</data>
    </edge>
    <edge source="AUT" target="HKG">
      <data key="d0">10939910</data>
    </edge>
    <edge source="AUT" target="HUN">
      <data key="d0">99384907</data>
    </edge>
    <edge source="AUT" target="IDN">
      <data key="d0">2931731</data>
    </edge>
    <edge source="AUT" target="IRL">
      <data key="d0">2541971</data>
    </edge>
    <edge source="AUT" target="ISR">
      <data key="d0">3410885</data>
    </edge>
    <edge source="AUT" target="ITA">
      <data key="d0">121961744</data>
    </edge>
    <edge source="AUT" target="CIV">
      <data key="d0">555098</data>
    </edge>
    <edge source="AUT" target="JPN">
      <data key="d0">15785914</data>
    </edge>
    <edge source="AUT" target="KAZ">
      <data key="d0">278553</data>
    </edge>
    <edge source="AUT" target="JOR">
      <data key="d0">220072</data>
    </edge>
    <edge source="AUT" target="KOR">
      <data key="d0">3375890</data>
    </edge>
    <edge source="AUT" target="LBN">
      <data key="d0">1056601</data>
    </edge>
    <edge source="AUT" target="LVA">
      <data key="d0">1779714</data>
    </edge>
    <edge source="AUT" target="LTU">
      <data key="d0">596182</data>
    </edge>
    <edge source="AUT" target="MYS">
      <data key="d0">5894040</data>
    </edge>
    <edge source="AUT" target="MRT">
      <data key="d0">1495741</data>
    </edge>
    <edge source="AUT" target="MUS">
      <data key="d0">235930</data>
    </edge>
    <edge source="AUT" target="MEX">
      <data key="d0">3320086</data>
    </edge>
    <edge source="AUT" target="MDA">
      <data key="d0">143860</data>
    </edge>
    <edge source="AUT" target="MAR">
      <data key="d0">6818290</data>
    </edge>
    <edge source="AUT" target="OMN">
      <data key="d0">61291</data>
    </edge>
    <edge source="AUT" target="NLD">
      <data key="d0">23832433</data>
    </edge>
    <edge source="AUT" target="NZL">
      <data key="d0">2299818</data>
    </edge>
    <edge source="AUT" target="NIC">
      <data key="d0">183003</data>
    </edge>
    <edge source="AUT" target="NER">
      <data key="d0">167145</data>
    </edge>
    <edge source="AUT" target="NOR">
      <data key="d0">8016944</data>
    </edge>
    <edge source="AUT" target="PAK">
      <data key="d0">130143</data>
    </edge>
    <edge source="AUT" target="PAN">
      <data key="d0">22817</data>
    </edge>
    <edge source="AUT" target="PER">
      <data key="d0">20274</data>
    </edge>
    <edge source="AUT" target="PHL">
      <data key="d0">619869</data>
    </edge>
    <edge source="AUT" target="POL">
      <data key="d0">23217248</data>
    </edge>
    <edge source="AUT" target="PRT">
      <data key="d0">17228059</data>
    </edge>
    <edge source="AUT" target="ROU">
      <data key="d0">24818375</data>
    </edge>
    <edge source="AUT" target="RUS">
      <data key="d0">4716597</data>
    </edge>
    <edge source="AUT" target="SAU">
      <data key="d0">3173750</data>
    </edge>
    <edge source="AUT" target="SEN">
      <data key="d0">7511293</data>
    </edge>
    <edge source="AUT" target="IND">
      <data key="d0">1472055</data>
    </edge>
    <edge source="AUT" target="SGP">
      <data key="d0">3886225</data>
    </edge>
    <edge source="AUT" target="SVK">
      <data key="d0">48127693</data>
    </edge>
    <edge source="AUT" target="VNM">
      <data key="d0">1397181</data>
    </edge>
    <edge source="AUT" target="SVN">
      <data key="d0">28565557</data>
    </edge>
    <edge source="AUT" target="ZAF">
      <data key="d0">1647631</data>
    </edge>
    <edge source="AUT" target="ESP">
      <data key="d0">27267539</data>
    </edge>
    <edge source="AUT" target="SWE">
      <data key="d0">13356756</data>
    </edge>
    <edge source="AUT" target="CHE">
      <data key="d0">99217695</data>
    </edge>
    <edge source="AUT" target="THA">
      <data key="d0">1828693</data>
    </edge>
    <edge source="AUT" target="TGO">
      <data key="d0">84643</data>
    </edge>
    <edge source="AUT" target="ARE">
      <data key="d0">3018047</data>
    </edge>
    <edge source="AUT" target="TUN">
      <data key="d0">2076266</data>
    </edge>
    <edge source="AUT" target="TUR">
      <data key="d0">24225003</data>
    </edge>
    <edge source="AUT" target="UGA">
      <data key="d0">14453</data>
    </edge>
    <edge source="AUT" target="UKR">
      <data key="d0">1533613</data>
    </edge>
    <edge source="AUT" target="MKD">
      <data key="d0">1635654</data>
    </edge>
    <edge source="AUT" target="EGY">
      <data key="d0">829369</data>
    </edge>
    <edge source="AUT" target="GBR">
      <data key="d0">76082615</data>
    </edge>
    <edge source="AUT" target="USA">
      <data key="d0">32320702</data>
    </edge>
    <edge source="AUT" target="URY">
      <data key="d0">35262</data>
    </edge>
    <edge source="AUT" target="SRB">
      <data key="d0">2374224</data>
    </edge>
    <edge source="DEU" target="ALB">
      <data key="d0">6653000</data>
    </edge>
    <edge source="DEU" target="DZA">
      <data key="d0">1207000</data>
    </edge>
    <edge source="DEU" target="AZE">
      <data key="d0">185000</data>
    </edge>
    <edge source="DEU" target="ARG">
      <data key="d0">6846000</data>
    </edge>
    <edge source="DEU" target="AUS">
      <data key="d0">47344000</data>
    </edge>
    <edge source="DEU" target="AUT">
      <data key="d0">557844000</data>
    </edge>
    <edge source="DEU" target="ARM">
      <data key="d0">152000</data>
    </edge>
    <edge source="DEU" target="BEL">
      <data key="d0">390850000</data>
    </edge>
    <edge source="DEU" target="BOL">
      <data key="d0">118000</data>
    </edge>
    <edge source="DEU" target="BWA">
      <data key="d0">155000</data>
    </edge>
    <edge source="DEU" target="BRA">
      <data key="d0">26037000</data>
    </edge>
    <edge source="DEU" target="BGR">
      <data key="d0">117434000</data>
    </edge>
    <edge source="DEU" target="BDI">
      <data key="d0">18000</data>
    </edge>
    <edge source="DEU" target="BLR">
      <data key="d0">22786000</data>
    </edge>
    <edge source="DEU" target="KHM">
      <data key="d0">3018000</data>
    </edge>
    <edge source="DEU" target="CMR">
      <data key="d0">208000</data>
    </edge>
    <edge source="DEU" target="CAN">
      <data key="d0">36902000</data>
    </edge>
    <edge source="DEU" target="LKA">
      <data key="d0">23140000</data>
    </edge>
    <edge source="DEU" target="CHL">
      <data key="d0">4611000</data>
    </edge>
    <edge source="DEU" target="CHN">
      <data key="d0">41168000</data>
    </edge>
    <edge source="DEU" target="COL">
      <data key="d0">7518000</data>
    </edge>
    <edge source="DEU" target="CRI">
      <data key="d0">718000</data>
    </edge>
    <edge source="DEU" target="HRV">
      <data key="d0">134792000</data>
    </edge>
    <edge source="DEU" target="CZE">
      <data key="d0">537624000</data>
    </edge>
    <edge source="DEU" target="BEN">
      <data key="d0">1172000</data>
    </edge>
    <edge source="DEU" target="DNK">
      <data key="d0">194044000</data>
    </edge>
    <edge source="DEU" target="ECU">
      <data key="d0">536000</data>
    </edge>
    <edge source="DEU" target="SLV">
      <data key="d0">250000</data>
    </edge>
    <edge source="DEU" target="ETH">
      <data key="d0">80000</data>
    </edge>
    <edge source="DEU" target="EST">
      <data key="d0">13626000</data>
    </edge>
    <edge source="DEU" target="FIN">
      <data key="d0">78646000</data>
    </edge>
    <edge source="DEU" target="FRA">
      <data key="d0">774020000</data>
    </edge>
    <edge source="DEU" target="GEO">
      <data key="d0">1862000</data>
    </edge>
    <edge source="DEU" target="GMB">
      <data key="d0">209000</data>
    </edge>
    <edge source="DEU" target="PSE">
      <data key="d0">32000</data>
    </edge>
    <edge source="DEU" target="GHA">
      <data key="d0">455000</data>
    </edge>
    <edge source="DEU" target="GRC">
      <data key="d0">101898000</data>
    </edge>
    <edge source="DEU" target="GTM">
      <data key="d0">607000</data>
    </edge>
    <edge source="DEU" target="HND">
      <data key="d0">571000</data>
    </edge>
    <edge source="DEU" target="HKG">
      <data key="d0">73247000</data>
    </edge>
    <edge source="DEU" target="HUN">
      <data key="d0">291047000</data>
    </edge>
    <edge source="DEU" target="IDN">
      <data key="d0">28785000</data>
    </edge>
    <edge source="DEU" target="IRL">
      <data key="d0">30145000</data>
    </edge>
    <edge source="DEU" target="ISR">
      <data key="d0">27780000</data>
    </edge>
    <edge source="DEU" target="ITA">
      <data key="d0">814428000</data>
    </edge>
    <edge source="DEU" target="CIV">
      <data key="d0">289000</data>
    </edge>
    <edge source="DEU" target="JAM">
      <data key="d0">178000</data>
    </edge>
    <edge source="DEU" target="JPN">
      <data key="d0">72096000</data>
    </edge>
    <edge source="DEU" target="KAZ">
      <data key="d0">1776000</data>
    </edge>
    <edge source="DEU" target="JOR">
      <data key="d0">1584000</data>
    </edge>
    <edge source="DEU" target="KOR">
      <data key="d0">36472000</data>
    </edge>
    <edge source="DEU" target="KGZ">
      <data key="d0">183000</data>
    </edge>
    <edge source="DEU" target="LBN">
      <data key="d0">3840000</data>
    </edge>
    <edge source="DEU" target="LVA">
      <data key="d0">35495000</data>
    </edge>
    <edge source="DEU" target="LTU">
      <data key="d0">81101000</data>
    </edge>
    <edge source="DEU" target="MDG">
      <data key="d0">78000</data>
    </edge>
    <edge source="DEU" target="MYS">
      <data key="d0">9316000</data>
    </edge>
    <edge source="DEU" target="MRT">
      <data key="d0">2215000</data>
    </edge>
    <edge source="DEU" target="MUS">
      <data key="d0">6297000</data>
    </edge>
    <edge source="DEU" target="MEX">
      <data key="d0">43636000</data>
    </edge>
    <edge source="DEU" target="MDA">
      <data key="d0">23872000</data>
    </edge>
    <edge source="DEU" target="MAR">
      <data key="d0">102014000</data>
    </edge>
    <edge source="DEU" target="MOZ">
      <data key="d0">127000</data>
    </edge>
    <edge source="DEU" target="OMN">
      <data key="d0">608000</data>
    </edge>
    <edge source="DEU" target="NAM">
      <data key="d0">249000</data>
    </edge>
    <edge source="DEU" target="NLD">
      <data key="d0">673961000</data>
    </edge>
    <edge source="DEU" target="NZL">
      <data key="d0">7537000</data>
    </edge>
    <edge source="DEU" target="NIC">
      <data key="d0">27000</data>
    </edge>
    <edge source="DEU" target="NER">
      <data key="d0">148000</data>
    </edge>
    <edge source="DEU" target="NOR">
      <data key="d0">47630000</data>
    </edge>
    <edge source="DEU" target="PAK">
      <data key="d0">3050000</data>
    </edge>
    <edge source="DEU" target="PAN">
      <data key="d0">174000</data>
    </edge>
    <edge source="DEU" target="PRY">
      <data key="d0">160000</data>
    </edge>
    <edge source="DEU" target="PER">
      <data key="d0">1337000</data>
    </edge>
    <edge source="DEU" target="PHL">
      <data key="d0">12517000</data>
    </edge>
    <edge source="DEU" target="POL">
      <data key="d0">905410000</data>
    </edge>
    <edge source="DEU" target="PRT">
      <data key="d0">253512000</data>
    </edge>
    <edge source="DEU" target="ROU">
      <data key="d0">513172000</data>
    </edge>
    <edge source="DEU" target="RUS">
      <data key="d0">109930000</data>
    </edge>
    <edge source="DEU" target="SAU">
      <data key="d0">22101000</data>
    </edge>
    <edge source="DEU" target="SEN">
      <data key="d0">895000</data>
    </edge>
    <edge source="DEU" target="IND">
      <data key="d0">20079000</data>
    </edge>
    <edge source="DEU" target="SGP">
      <data key="d0">30906000</data>
    </edge>
    <edge source="DEU" target="SVK">
      <data key="d0">163081000</data>
    </edge>
    <edge source="DEU" target="VNM">
      <data key="d0">24507000</data>
    </edge>
    <edge source="DEU" target="SVN">
      <data key="d0">182171000</data>
    </edge>
    <edge source="DEU" target="ZAF">
      <data key="d0">33991000</data>
    </edge>
    <edge source="DEU" target="ZWE">
      <data key="d0">1221000</data>
    </edge>
    <edge source="DEU" target="ESP">
      <data key="d0">356439000</data>
    </edge>
    <edge source="DEU" target="SWE">
      <data key="d0">161344000</data>
    </edge>
    <edge source="DEU" target="CHE">
      <data key="d0">378418000</data>
    </edge>
    <edge source="DEU" target="THA">
      <data key="d0">21753000</data>
    </edge>
    <edge source="DEU" target="TGO">
      <data key="d0">59000</data>
    </edge>
    <edge source="DEU" target="ARE">
      <data key="d0">13841000</data>
    </edge>
    <edge source="DEU" target="TUN">
      <data key="d0">238474000</data>
    </edge>
    <edge source="DEU" target="TUR">
      <data key="d0">300856000</data>
    </edge>
    <edge source="DEU" target="UGA">
      <data key="d0">83000</data>
    </edge>
    <edge source="DEU" target="UKR">
      <data key="d0">145072000</data>
    </edge>
    <edge source="DEU" target="MKD">
      <data key="d0">89511000</data>
    </edge>
    <edge source="DEU" target="EGY">
      <data key="d0">11421000</data>
    </edge>
    <edge source="DEU" target="GBR">
      <data key="d0">553614000</data>
    </edge>
    <edge source="DEU" target="TZA">
      <data key="d0">89000</data>
    </edge>
    <edge source="DEU" target="USA">
      <data key="d0">408940000</data>
    </edge>
    <edge source="DEU" target="BFA">
      <data key="d0">270000</data>
    </edge>
    <edge source="DEU" target="URY">
      <data key="d0">1719000</data>
    </edge>
    <edge source="DEU" target="SRB">
      <data key="d0">36671000</data>
    </edge>
    <edge source="GRC" target="ALB">
      <data key="d0">8937256</data>
    </edge>
    <edge source="GRC" target="DZA">
      <data key="d0">59621</data>
    </edge>
    <edge source="GRC" target="AZE">
      <data key="d0">13686</data>
    </edge>
    <edge source="GRC" target="ARG">
      <data key="d0">45364</data>
    </edge>
    <edge source="GRC" target="AUS">
      <data key="d0">1221746</data>
    </edge>
    <edge source="GRC" target="AUT">
      <data key="d0">6168306</data>
    </edge>
    <edge source="GRC" target="ARM">
      <data key="d0">103563</data>
    </edge>
    <edge source="GRC" target="BEL">
      <data key="d0">6657351</data>
    </edge>
    <edge source="GRC" target="BRA">
      <data key="d0">85221</data>
    </edge>
    <edge source="GRC" target="BGR">
      <data key="d0">28142477</data>
    </edge>
    <edge source="GRC" target="CMR">
      <data key="d0">65658</data>
    </edge>
    <edge source="GRC" target="CAN">
      <data key="d0">1503660</data>
    </edge>
    <edge source="GRC" target="LKA">
      <data key="d0">22201</data>
    </edge>
    <edge source="GRC" target="CHL">
      <data key="d0">149080</data>
    </edge>
    <edge source="GRC" target="CHN">
      <data key="d0">170173</data>
    </edge>
    <edge source="GRC" target="HRV">
      <data key="d0">365245</data>
    </edge>
    <edge source="GRC" target="CZE">
      <data key="d0">3886215</data>
    </edge>
    <edge source="GRC" target="DNK">
      <data key="d0">4293545</data>
    </edge>
    <edge source="GRC" target="SLV">
      <data key="d0">13046</data>
    </edge>
    <edge source="GRC" target="FIN">
      <data key="d0">1862332</data>
    </edge>
    <edge source="GRC" target="FRA">
      <data key="d0">23938927</data>
    </edge>
    <edge source="GRC" target="DEU">
      <data key="d0">76574931</data>
    </edge>
    <edge source="GRC" target="HND">
      <data key="d0">12509</data>
    </edge>
    <edge source="GRC" target="HKG">
      <data key="d0">723052</data>
    </edge>
    <edge source="GRC" target="HUN">
      <data key="d0">1934863</data>
    </edge>
    <edge source="GRC" target="IDN">
      <data key="d0">65449</data>
    </edge>
    <edge source="GRC" target="IRL">
      <data key="d0">2395733</data>
    </edge>
    <edge source="GRC" target="ISR">
      <data key="d0">7106029</data>
    </edge>
    <edge source="GRC" target="ITA">
      <data key="d0">50841604</data>
    </edge>
    <edge source="GRC" target="JAM">
      <data key="d0">18655</data>
    </edge>
    <edge source="GRC" target="JPN">
      <data key="d0">1740392</data>
    </edge>
    <edge source="GRC" target="JOR">
      <data key="d0">434523</data>
    </edge>
    <edge source="GRC" target="KOR">
      <data key="d0">423312</data>
    </edge>
    <edge source="GRC" target="LBN">
      <data key="d0">1142511</data>
    </edge>
    <edge source="GRC" target="LVA">
      <data key="d0">33678</data>
    </edge>
    <edge source="GRC" target="LTU">
      <data key="d0">33079</data>
    </edge>
    <edge source="GRC" target="MUS">
      <data key="d0">14312</data>
    </edge>
    <edge source="GRC" target="MEX">
      <data key="d0">47055</data>
    </edge>
    <edge source="GRC" target="MDA">
      <data key="d0">81888</data>
    </edge>
    <edge source="GRC" target="MAR">
      <data key="d0">6733304</data>
    </edge>
    <edge source="GRC" target="OMN">
      <data key="d0">55352</data>
    </edge>
    <edge source="GRC" target="NLD">
      <data key="d0">4929479</data>
    </edge>
    <edge source="GRC" target="NZL">
      <data key="d0">314956</data>
    </edge>
    <edge source="GRC" target="NOR">
      <data key="d0">5201700</data>
    </edge>
    <edge source="GRC" target="PAK">
      <data key="d0">124626</data>
    </edge>
    <edge source="GRC" target="PAN">
      <data key="d0">357207</data>
    </edge>
    <edge source="GRC" target="PHL">
      <data key="d0">10418</data>
    </edge>
    <edge source="GRC" target="POL">
      <data key="d0">2941966</data>
    </edge>
    <edge source="GRC" target="PRT">
      <data key="d0">14825790</data>
    </edge>
    <edge source="GRC" target="ROU">
      <data key="d0">4086535</data>
    </edge>
    <edge source="GRC" target="RUS">
      <data key="d0">5386317</data>
    </edge>
    <edge source="GRC" target="SAU">
      <data key="d0">118402</data>
    </edge>
    <edge source="GRC" target="IND">
      <data key="d0">142387</data>
    </edge>
    <edge source="GRC" target="SGP">
      <data key="d0">158245</data>
    </edge>
    <edge source="GRC" target="SVK">
      <data key="d0">337528</data>
    </edge>
    <edge source="GRC" target="VNM">
      <data key="d0">140162</data>
    </edge>
    <edge source="GRC" target="SVN">
      <data key="d0">693014</data>
    </edge>
    <edge source="GRC" target="ZAF">
      <data key="d0">571374</data>
    </edge>
    <edge source="GRC" target="ESP">
      <data key="d0">16560510</data>
    </edge>
    <edge source="GRC" target="SWE">
      <data key="d0">3625807</data>
    </edge>
    <edge source="GRC" target="CHE">
      <data key="d0">10235756</data>
    </edge>
    <edge source="GRC" target="THA">
      <data key="d0">36405</data>
    </edge>
    <edge source="GRC" target="ARE">
      <data key="d0">718150</data>
    </edge>
    <edge source="GRC" target="TUN">
      <data key="d0">8428341</data>
    </edge>
    <edge source="GRC" target="TUR">
      <data key="d0">8884257</data>
    </edge>
    <edge source="GRC" target="UKR">
      <data key="d0">443800</data>
    </edge>
    <edge source="GRC" target="MKD">
      <data key="d0">14906292</data>
    </edge>
    <edge source="GRC" target="EGY">
      <data key="d0">3500881</data>
    </edge>
    <edge source="GRC" target="GBR">
      <data key="d0">26335713</data>
    </edge>
    <edge source="GRC" target="USA">
      <data key="d0">11961540</data>
    </edge>
    <edge source="GRC" target="URY">
      <data key="d0">36166</data>
    </edge>
    <edge source="GRC" target="SRB">
      <data key="d0">6170703</data>
    </edge>
    <edge source="ITA" target="ALB">
      <data key="d0">13648969</data>
    </edge>
    <edge source="ITA" target="DZA">
      <data key="d0">12602491</data>
    </edge>
    <edge source="ITA" target="AZE">
      <data key="d0">463292</data>
    </edge>
    <edge source="ITA" target="ARG">
      <data key="d0">19364977</data>
    </edge>
    <edge source="ITA" target="AUS">
      <data key="d0">50313825</data>
    </edge>
    <edge source="ITA" target="AUT">
      <data key="d0">201732318</data>
    </edge>
    <edge source="ITA" target="ARM">
      <data key="d0">194729</data>
    </edge>
    <edge source="ITA" target="BEL">
      <data key="d0">345657772</data>
    </edge>
    <edge source="ITA" target="BOL">
      <data key="d0">294398</data>
    </edge>
    <edge source="ITA" target="BRA">
      <data key="d0">61495241</data>
    </edge>
    <edge source="ITA" target="BGR">
      <data key="d0">83026465</data>
    </edge>
    <edge source="ITA" target="BDI">
      <data key="d0">76990</data>
    </edge>
    <edge source="ITA" target="BLR">
      <data key="d0">28657374</data>
    </edge>
    <edge source="ITA" target="KHM">
      <data key="d0">1257666</data>
    </edge>
    <edge source="ITA" target="CMR">
      <data key="d0">300732</data>
    </edge>
    <edge source="ITA" target="CAN">
      <data key="d0">104662218</data>
    </edge>
    <edge source="ITA" target="LKA">
      <data key="d0">10534513</data>
    </edge>
    <edge source="ITA" target="CHL">
      <data key="d0">18445973</data>
    </edge>
    <edge source="ITA" target="CHN">
      <data key="d0">102088054</data>
    </edge>
    <edge source="ITA" target="COL">
      <data key="d0">16440607</data>
    </edge>
    <edge source="ITA" target="CRI">
      <data key="d0">3181074</data>
    </edge>
    <edge source="ITA" target="HRV">
      <data key="d0">57629859</data>
    </edge>
    <edge source="ITA" target="CZE">
      <data key="d0">76778911</data>
    </edge>
    <edge source="ITA" target="BEN">
      <data key="d0">225973</data>
    </edge>
    <edge source="ITA" target="DNK">
      <data key="d0">76704865</data>
    </edge>
    <edge source="ITA" target="ECU">
      <data key="d0">1358341</data>
    </edge>
    <edge source="ITA" target="SLV">
      <data key="d0">5188889</data>
    </edge>
    <edge source="ITA" target="ETH">
      <data key="d0">866670</data>
    </edge>
    <edge source="ITA" target="EST">
      <data key="d0">9451067</data>
    </edge>
    <edge source="ITA" target="FIN">
      <data key="d0">50900371</data>
    </edge>
    <edge source="ITA" target="FRA">
      <data key="d0">1399372348</data>
    </edge>
    <edge source="ITA" target="GEO">
      <data key="d0">167240</data>
    </edge>
    <edge source="ITA" target="GMB">
      <data key="d0">63517</data>
    </edge>
    <edge source="ITA" target="DEU">
      <data key="d0">2062045903</data>
    </edge>
    <edge source="ITA" target="GHA">
      <data key="d0">501853</data>
    </edge>
    <edge source="ITA" target="GRC">
      <data key="d0">254120689</data>
    </edge>
    <edge source="ITA" target="GTM">
      <data key="d0">12520642</data>
    </edge>
    <edge source="ITA" target="HND">
      <data key="d0">226217</data>
    </edge>
    <edge source="ITA" target="HKG">
      <data key="d0">467354545</data>
    </edge>
    <edge source="ITA" target="HUN">
      <data key="d0">196072993</data>
    </edge>
    <edge source="ITA" target="IDN">
      <data key="d0">17090414</data>
    </edge>
    <edge source="ITA" target="IRL">
      <data key="d0">25187246</data>
    </edge>
    <edge source="ITA" target="ISR">
      <data key="d0">70196139</data>
    </edge>
    <edge source="ITA" target="CIV">
      <data key="d0">2838895</data>
    </edge>
    <edge source="ITA" target="JAM">
      <data key="d0">124564</data>
    </edge>
    <edge source="ITA" target="JPN">
      <data key="d0">295503623</data>
    </edge>
    <edge source="ITA" target="KAZ">
      <data key="d0">891492</data>
    </edge>
    <edge source="ITA" target="JOR">
      <data key="d0">7154911</data>
    </edge>
    <edge source="ITA" target="KOR">
      <data key="d0">144539876</data>
    </edge>
    <edge source="ITA" target="KGZ">
      <data key="d0">13665</data>
    </edge>
    <edge source="ITA" target="LBN">
      <data key="d0">20932261</data>
    </edge>
    <edge source="ITA" target="LVA">
      <data key="d0">5360581</data>
    </edge>
    <edge source="ITA" target="LTU">
      <data key="d0">11975020</data>
    </edge>
    <edge source="ITA" target="MDG">
      <data key="d0">6232724</data>
    </edge>
    <edge source="ITA" target="MWI">
      <data key="d0">51677</data>
    </edge>
    <edge source="ITA" target="MYS">
      <data key="d0">11961244</data>
    </edge>
    <edge source="ITA" target="MRT">
      <data key="d0">142401</data>
    </edge>
    <edge source="ITA" target="MUS">
      <data key="d0">23623085</data>
    </edge>
    <edge source="ITA" target="MEX">
      <data key="d0">61633867</data>
    </edge>
    <edge source="ITA" target="MDA">
      <data key="d0">19321040</data>
    </edge>
    <edge source="ITA" target="MAR">
      <data key="d0">136450756</data>
    </edge>
    <edge source="ITA" target="MOZ">
      <data key="d0">57820</data>
    </edge>
    <edge source="ITA" target="OMN">
      <data key="d0">801948</data>
    </edge>
    <edge source="ITA" target="NAM">
      <data key="d0">33697</data>
    </edge>
    <edge source="ITA" target="NLD">
      <data key="d0">237622104</data>
    </edge>
    <edge source="ITA" target="NZL">
      <data key="d0">11647533</data>
    </edge>
    <edge source="ITA" target="NIC">
      <data key="d0">54960</data>
    </edge>
    <edge source="ITA" target="NER">
      <data key="d0">39299</data>
    </edge>
    <edge source="ITA" target="NOR">
      <data key="d0">14321834</data>
    </edge>
    <edge source="ITA" target="PAK">
      <data key="d0">5960525</data>
    </edge>
    <edge source="ITA" target="PAN">
      <data key="d0">1614907</data>
    </edge>
    <edge source="ITA" target="PRY">
      <data key="d0">128717</data>
    </edge>
    <edge source="ITA" target="PER">
      <data key="d0">2784518</data>
    </edge>
    <edge source="ITA" target="PHL">
      <data key="d0">29313823</data>
    </edge>
    <edge source="ITA" target="POL">
      <data key="d0">227645857</data>
    </edge>
    <edge source="ITA" target="PRT">
      <data key="d0">342140938</data>
    </edge>
    <edge source="ITA" target="ROU">
      <data key="d0">492020804</data>
    </edge>
    <edge source="ITA" target="RUS">
      <data key="d0">77122644</data>
    </edge>
    <edge source="ITA" target="SAU">
      <data key="d0">47375625</data>
    </edge>
    <edge source="ITA" target="SEN">
      <data key="d0">1378760</data>
    </edge>
    <edge source="ITA" target="IND">
      <data key="d0">29378798</data>
    </edge>
    <edge source="ITA" target="SGP">
      <data key="d0">23644313</data>
    </edge>
    <edge source="ITA" target="SVK">
      <data key="d0">74305980</data>
    </edge>
    <edge source="ITA" target="VNM">
      <data key="d0">8061118</data>
    </edge>
    <edge source="ITA" target="SVN">
      <data key="d0">90657414</data>
    </edge>
    <edge source="ITA" target="ZAF">
      <data key="d0">21412613</data>
    </edge>
    <edge source="ITA" target="ZWE">
      <data key="d0">356580</data>
    </edge>
    <edge source="ITA" target="ESP">
      <data key="d0">809429713</data>
    </edge>
    <edge source="ITA" target="SWE">
      <data key="d0">61133965</data>
    </edge>
    <edge source="ITA" target="CHE">
      <data key="d0">243379616</data>
    </edge>
    <edge source="ITA" target="THA">
      <data key="d0">38512108</data>
    </edge>
    <edge source="ITA" target="TGO">
      <data key="d0">56907</data>
    </edge>
    <edge source="ITA" target="ARE">
      <data key="d0">22125441</data>
    </edge>
    <edge source="ITA" target="TUN">
      <data key="d0">327263166</data>
    </edge>
    <edge source="ITA" target="TUR">
      <data key="d0">296212241</data>
    </edge>
    <edge source="ITA" target="UGA">
      <data key="d0">26720</data>
    </edge>
    <edge source="ITA" target="UKR">
      <data key="d0">34822671</data>
    </edge>
    <edge source="ITA" target="MKD">
      <data key="d0">13211776</data>
    </edge>
    <edge source="ITA" target="EGY">
      <data key="d0">36931148</data>
    </edge>
    <edge source="ITA" target="GBR">
      <data key="d0">740281908</data>
    </edge>
    <edge source="ITA" target="TZA">
      <data key="d0">260403</data>
    </edge>
    <edge source="ITA" target="USA">
      <data key="d0">803671590</data>
    </edge>
    <edge source="ITA" target="BFA">
      <data key="d0">68019</data>
    </edge>
    <edge source="ITA" target="URY">
      <data key="d0">8779910</data>
    </edge>
    <edge source="ITA" target="SRB">
      <data key="d0">34803633</data>
    </edge>
    <edge source="MKD" target="ALB">
      <data key="d0">375794</data>
    </edge>
    <edge source="MKD" target="AUT">
      <data key="d0">204937</data>
    </edge>
    <edge source="MKD" target="BEL">
      <data key="d0">1018039</data>
    </edge>
    <edge source="MKD" target="BGR">
      <data key="d0">1203762</data>
    </edge>
    <edge source="MKD" target="BLR">
      <data key="d0">61885</data>
    </edge>
    <edge source="MKD" target="HRV">
      <data key="d0">1298561</data>
    </edge>
    <edge source="MKD" target="CZE">
      <data key="d0">48643</data>
    </edge>
    <edge source="MKD" target="ECU">
      <data key="d0">16816</data>
    </edge>
    <edge source="MKD" target="FIN">
      <data key="d0">36690</data>
    </edge>
    <edge source="MKD" target="FRA">
      <data key="d0">21778</data>
    </edge>
    <edge source="MKD" target="DEU">
      <data key="d0">5750268</data>
    </edge>
    <edge source="MKD" target="GRC">
      <data key="d0">7026264</data>
    </edge>
    <edge source="MKD" target="HUN">
      <data key="d0">381545</data>
    </edge>
    <edge source="MKD" target="IRL">
      <data key="d0">16485</data>
    </edge>
    <edge source="MKD" target="ITA">
      <data key="d0">3536067</data>
    </edge>
    <edge source="MKD" target="NLD">
      <data key="d0">306608</data>
    </edge>
    <edge source="MKD" target="POL">
      <data key="d0">79787</data>
    </edge>
    <edge source="MKD" target="ROU">
      <data key="d0">56874</data>
    </edge>
    <edge source="MKD" target="RUS">
      <data key="d0">256005</data>
    </edge>
    <edge source="MKD" target="SAU">
      <data key="d0">291095</data>
    </edge>
    <edge source="MKD" target="SVK">
      <data key="d0">76265</data>
    </edge>
    <edge source="MKD" target="SVN">
      <data key="d0">510871</data>
    </edge>
    <edge source="MKD" target="CHE">
      <data key="d0">201133</data>
    </edge>
    <edge source="MKD" target="TUR">
      <data key="d0">310556</data>
    </edge>
    <edge source="MKD" target="UKR">
      <data key="d0">164586</data>
    </edge>
    <edge source="MKD" target="GBR">
      <data key="d0">105478</data>
    </edge>
    <edge source="MKD" target="USA">
      <data key="d0">869956</data>
    </edge>
    <edge source="MKD" target="SRB">
      <data key="d0">11423807</data>
    </edge>
    <edge source="SRB" target="AUT">
      <data key="d0">50000</data>
    </edge>
    <edge source="SRB" target="BEL">
      <data key="d0">1338000</data>
    </edge>
    <edge source="SRB" target="BGR">
      <data key="d0">1200000</data>
    </edge>
    <edge source="SRB" target="BLR">
      <data key="d0">290000</data>
    </edge>
    <edge source="SRB" target="HRV">
      <data key="d0">496000</data>
    </edge>
    <edge source="SRB" target="CZE">
      <data key="d0">168000</data>
    </edge>
    <edge source="SRB" target="FRA">
      <data key="d0">549000</data>
    </edge>
    <edge source="SRB" target="DEU">
      <data key="d0">2970000</data>
    </edge>
    <edge source="SRB" target="GRC">
      <data key="d0">1086000</data>
    </edge>
    <edge source="SRB" target="HUN">
      <data key="d0">733000</data>
    </edge>
    <edge source="SRB" target="ITA">
      <data key="d0">3563000</data>
    </edge>
    <edge source="SRB" target="KAZ">
      <data key="d0">196000</data>
    </edge>
    <edge source="SRB" target="LTU">
      <data key="d0">54000</data>
    </edge>
    <edge source="SRB" target="MDA">
      <data key="d0">172000</data>
    </edge>
    <edge source="SRB" target="NLD">
      <data key="d0">246000</data>
    </edge>
    <edge source="SRB" target="PAK">
      <data key="d0">116000</data>
    </edge>
    <edge source="SRB" target="POL">
      <data key="d0">89000</data>
    </edge>
    <edge source="SRB" target="ROU">
      <data key="d0">395000</data>
    </edge>
    <edge source="SRB" target="RUS">
      <data key="d0">5518000</data>
    </edge>
    <edge source="SRB" target="SVK">
      <data key="d0">184000</data>
    </edge>
    <edge source="SRB" target="SVN">
      <data key="d0">526000</data>
    </edge>
    <edge source="SRB" target="SWE">
      <data key="d0">65000</data>
    </edge>
    <edge source="SRB" target="CHE">
      <data key="d0">102000</data>
    </edge>
    <edge source="SRB" target="ARE">
      <data key="d0">14000</data>
    </edge>
    <edge source="SRB" target="TUR">
      <data key="d0">149000</data>
    </edge>
    <edge source="SRB" target="UKR">
      <data key="d0">7185000</data>
    </edge>
    <edge source="SRB" target="MKD">
      <data key="d0">5946000</data>
    </edge>
    <edge source="SRB" target="EGY">
      <data key="d0">252000</data>
    </edge>
    <edge source="SRB" target="GBR">
      <data key="d0">442000</data>
    </edge>
    <edge source="SRB" target="USA">
      <data key="d0">143000</data>
    </edge>
    <edge source="DZA" target="FRA">
      <data key="d0">45341</data>
    </edge>
    <edge source="DZA" target="ITA">
      <data key="d0">11194</data>
    </edge>
    <edge source="DZA" target="ESP">
      <data key="d0">214698</data>
    </edge>
    <edge source="DZA" target="TUN">
      <data key="d0">150479</data>
    </edge>
    <edge source="FRA" target="ALB">
      <data key="d0">118123</data>
    </edge>
    <edge source="FRA" target="DZA">
      <data key="d0">35205742</data>
    </edge>
    <edge source="FRA" target="AZE">
      <data key="d0">42979</data>
    </edge>
    <edge source="FRA" target="ARG">
      <data key="d0">7520943</data>
    </edge>
    <edge source="FRA" target="AUS">
      <data key="d0">23215522</data>
    </edge>
    <edge source="FRA" target="AUT">
      <data key="d0">56136905</data>
    </edge>
    <edge source="FRA" target="ARM">
      <data key="d0">141157</data>
    </edge>
    <edge source="FRA" target="BEL">
      <data key="d0">656050307</data>
    </edge>
    <edge source="FRA" target="BOL">
      <data key="d0">95509</data>
    </edge>
    <edge source="FRA" target="BWA">
      <data key="d0">215598</data>
    </edge>
    <edge source="FRA" target="BRA">
      <data key="d0">20093910</data>
    </edge>
    <edge source="FRA" target="BGR">
      <data key="d0">67449991</data>
    </edge>
    <edge source="FRA" target="BDI">
      <data key="d0">42698</data>
    </edge>
    <edge source="FRA" target="BLR">
      <data key="d0">3706185</data>
    </edge>
    <edge source="FRA" target="KHM">
      <data key="d0">457883</data>
    </edge>
    <edge source="FRA" target="CMR">
      <data key="d0">5215655</data>
    </edge>
    <edge source="FRA" target="CAN">
      <data key="d0">24998739</data>
    </edge>
    <edge source="FRA" target="CAF">
      <data key="d0">54356</data>
    </edge>
    <edge source="FRA" target="LKA">
      <data key="d0">9258230</data>
    </edge>
    <edge source="FRA" target="CHL">
      <data key="d0">5394876</data>
    </edge>
    <edge source="FRA" target="CHN">
      <data key="d0">18406063</data>
    </edge>
    <edge source="FRA" target="COL">
      <data key="d0">4014063</data>
    </edge>
    <edge source="FRA" target="CRI">
      <data key="d0">446928</data>
    </edge>
    <edge source="FRA" target="HRV">
      <data key="d0">11204655</data>
    </edge>
    <edge source="FRA" target="CZE">
      <data key="d0">32862251</data>
    </edge>
    <edge source="FRA" target="BEN">
      <data key="d0">1826757</data>
    </edge>
    <edge source="FRA" target="DNK">
      <data key="d0">64043958</data>
    </edge>
    <edge source="FRA" target="ECU">
      <data key="d0">133573</data>
    </edge>
    <edge source="FRA" target="SLV">
      <data key="d0">1247381</data>
    </edge>
    <edge source="FRA" target="ETH">
      <data key="d0">87925</data>
    </edge>
    <edge source="FRA" target="EST">
      <data key="d0">4593720</data>
    </edge>
    <edge source="FRA" target="FIN">
      <data key="d0">30513141</data>
    </edge>
    <edge source="FRA" target="GMB">
      <data key="d0">49300</data>
    </edge>
    <edge source="FRA" target="DEU">
      <data key="d0">911029041</data>
    </edge>
    <edge source="FRA" target="GHA">
      <data key="d0">179080</data>
    </edge>
    <edge source="FRA" target="GRC">
      <data key="d0">66218060</data>
    </edge>
    <edge source="FRA" target="GTM">
      <data key="d0">109134</data>
    </edge>
    <edge source="FRA" target="HND">
      <data key="d0">29496</data>
    </edge>
    <edge source="FRA" target="HKG">
      <data key="d0">67280321</data>
    </edge>
    <edge source="FRA" target="HUN">
      <data key="d0">68085550</data>
    </edge>
    <edge source="FRA" target="IDN">
      <data key="d0">8774925</data>
    </edge>
    <edge source="FRA" target="IRL">
      <data key="d0">31964463</data>
    </edge>
    <edge source="FRA" target="ISR">
      <data key="d0">37654996</data>
    </edge>
    <edge source="FRA" target="ITA">
      <data key="d0">631407903</data>
    </edge>
    <edge source="FRA" target="CIV">
      <data key="d0">3179198</data>
    </edge>
    <edge source="FRA" target="JAM">
      <data key="d0">25563</data>
    </edge>
    <edge source="FRA" target="JPN">
      <data key="d0">68661977</data>
    </edge>
    <edge source="FRA" target="KAZ">
      <data key="d0">103375</data>
    </edge>
    <edge source="FRA" target="JOR">
      <data key="d0">1469721</data>
    </edge>
    <edge source="FRA" target="KOR">
      <data key="d0">29536137</data>
    </edge>
    <edge source="FRA" target="KGZ">
      <data key="d0">44243</data>
    </edge>
    <edge source="FRA" target="LBN">
      <data key="d0">11110972</data>
    </edge>
    <edge source="FRA" target="LVA">
      <data key="d0">3318811</data>
    </edge>
    <edge source="FRA" target="LTU">
      <data key="d0">12574372</data>
    </edge>
    <edge source="FRA" target="MDG">
      <data key="d0">33347242</data>
    </edge>
    <edge source="FRA" target="MYS">
      <data key="d0">3182429</data>
    </edge>
    <edge source="FRA" target="MRT">
      <data key="d0">580360</data>
    </edge>
    <edge source="FRA" target="MUS">
      <data key="d0">23889846</data>
    </edge>
    <edge source="FRA" target="MEX">
      <data key="d0">14865052</data>
    </edge>
    <edge source="FRA" target="MDA">
      <data key="d0">837533</data>
    </edge>
    <edge source="FRA" target="MAR">
      <data key="d0">417284993</data>
    </edge>
    <edge source="FRA" target="MOZ">
      <data key="d0">23316</data>
    </edge>
    <edge source="FRA" target="OMN">
      <data key="d0">955656</data>
    </edge>
    <edge source="FRA" target="NLD">
      <data key="d0">245030589</data>
    </edge>
    <edge source="FRA" target="NZL">
      <data key="d0">3442130</data>
    </edge>
    <edge source="FRA" target="NER">
      <data key="d0">423331</data>
    </edge>
    <edge source="FRA" target="NOR">
      <data key="d0">10600980</data>
    </edge>
    <edge source="FRA" target="PAK">
      <data key="d0">1424635</data>
    </edge>
    <edge source="FRA" target="PAN">
      <data key="d0">295236</data>
    </edge>
    <edge source="FRA" target="PRY">
      <data key="d0">27670</data>
    </edge>
    <edge source="FRA" target="PER">
      <data key="d0">365464</data>
    </edge>
    <edge source="FRA" target="PHL">
      <data key="d0">9551781</data>
    </edge>
    <edge source="FRA" target="POL">
      <data key="d0">131535805</data>
    </edge>
    <edge source="FRA" target="PRT">
      <data key="d0">183845030</data>
    </edge>
    <edge source="FRA" target="ROU">
      <data key="d0">95155016</data>
    </edge>
    <edge source="FRA" target="RUS">
      <data key="d0">14087915</data>
    </edge>
    <edge source="FRA" target="SAU">
      <data key="d0">29798226</data>
    </edge>
    <edge source="FRA" target="SEN">
      <data key="d0">3290158</data>
    </edge>
    <edge source="FRA" target="IND">
      <data key="d0">6585091</data>
    </edge>
    <edge source="FRA" target="SGP">
      <data key="d0">13737059</data>
    </edge>
    <edge source="FRA" target="SVK">
      <data key="d0">24944663</data>
    </edge>
    <edge source="FRA" target="VNM">
      <data key="d0">9755581</data>
    </edge>
    <edge source="FRA" target="SVN">
      <data key="d0">64864355</data>
    </edge>
    <edge source="FRA" target="ZAF">
      <data key="d0">9425372</data>
    </edge>
    <edge source="FRA" target="ZWE">
      <data key="d0">83290</data>
    </edge>
    <edge source="FRA" target="ESP">
      <data key="d0">442965922</data>
    </edge>
    <edge source="FRA" target="SWE">
      <data key="d0">56279607</data>
    </edge>
    <edge source="FRA" target="CHE">
      <data key="d0">98294606</data>
    </edge>
    <edge source="FRA" target="THA">
      <data key="d0">9973567</data>
    </edge>
    <edge source="FRA" target="TGO">
      <data key="d0">785846</data>
    </edge>
    <edge source="FRA" target="ARE">
      <data key="d0">16189402</data>
    </edge>
    <edge source="FRA" target="TUN">
      <data key="d0">478238099</data>
    </edge>
    <edge source="FRA" target="TUR">
      <data key="d0">93629956</data>
    </edge>
    <edge source="FRA" target="UGA">
      <data key="d0">28091</data>
    </edge>
    <edge source="FRA" target="UKR">
      <data key="d0">23839002</data>
    </edge>
    <edge source="FRA" target="MKD">
      <data key="d0">1239515</data>
    </edge>
    <edge source="FRA" target="EGY">
      <data key="d0">10097449</data>
    </edge>
    <edge source="FRA" target="GBR">
      <data key="d0">560327150</data>
    </edge>
    <edge source="FRA" target="USA">
      <data key="d0">283686748</data>
    </edge>
    <edge source="FRA" target="BFA">
      <data key="d0">469681</data>
    </edge>
    <edge source="FRA" target="URY">
      <data key="d0">1347104</data>
    </edge>
    <edge source="FRA" target="SRB">
      <data key="d0">2662886</data>
    </edge>
    <edge source="ESP" target="ALB">
      <data key="d0">89219</data>
    </edge>
    <edge source="ESP" target="DZA">
      <data key="d0">13746844</data>
    </edge>
    <edge source="ESP" target="AZE">
      <data key="d0">16582</data>
    </edge>
    <edge source="ESP" target="ARG">
      <data key="d0">20399898</data>
    </edge>
    <edge source="ESP" target="AUS">
      <data key="d0">8511753</data>
    </edge>
    <edge source="ESP" target="AUT">
      <data key="d0">21883496</data>
    </edge>
    <edge source="ESP" target="BEL">
      <data key="d0">80770431</data>
    </edge>
    <edge source="ESP" target="BOL">
      <data key="d0">353268</data>
    </edge>
    <edge source="ESP" target="BRA">
      <data key="d0">18495242</data>
    </edge>
    <edge source="ESP" target="BGR">
      <data key="d0">15732388</data>
    </edge>
    <edge source="ESP" target="BLR">
      <data key="d0">110285</data>
    </edge>
    <edge source="ESP" target="KHM">
      <data key="d0">33235</data>
    </edge>
    <edge source="ESP" target="CMR">
      <data key="d0">67903</data>
    </edge>
    <edge source="ESP" target="CAN">
      <data key="d0">20188368</data>
    </edge>
    <edge source="ESP" target="LKA">
      <data key="d0">3199105</data>
    </edge>
    <edge source="ESP" target="CHL">
      <data key="d0">14687501</data>
    </edge>
    <edge source="ESP" target="CHN">
      <data key="d0">8174904</data>
    </edge>
    <edge source="ESP" target="COL">
      <data key="d0">7988233</data>
    </edge>
    <edge source="ESP" target="CRI">
      <data key="d0">2307793</data>
    </edge>
    <edge source="ESP" target="HRV">
      <data key="d0">1363133</data>
    </edge>
    <edge source="ESP" target="CZE">
      <data key="d0">13605131</data>
    </edge>
    <edge source="ESP" target="BEN">
      <data key="d0">26455</data>
    </edge>
    <edge source="ESP" target="DNK">
      <data key="d0">23749369</data>
    </edge>
    <edge source="ESP" target="ECU">
      <data key="d0">1442833</data>
    </edge>
    <edge source="ESP" target="SLV">
      <data key="d0">1541201</data>
    </edge>
    <edge source="ESP" target="EST">
      <data key="d0">2090127</data>
    </edge>
    <edge source="ESP" target="FIN">
      <data key="d0">16083525</data>
    </edge>
    <edge source="ESP" target="FRA">
      <data key="d0">462634538</data>
    </edge>
    <edge source="ESP" target="GMB">
      <data key="d0">30762</data>
    </edge>
    <edge source="ESP" target="DEU">
      <data key="d0">310197261</data>
    </edge>
    <edge source="ESP" target="GHA">
      <data key="d0">182508</data>
    </edge>
    <edge source="ESP" target="GRC">
      <data key="d0">51508656</data>
    </edge>
    <edge source="ESP" target="GTM">
      <data key="d0">1019358</data>
    </edge>
    <edge source="ESP" target="HND">
      <data key="d0">562472</data>
    </edge>
    <edge source="ESP" target="HKG">
      <data key="d0">27752116</data>
    </edge>
    <edge source="ESP" target="HUN">
      <data key="d0">15545476</data>
    </edge>
    <edge source="ESP" target="IDN">
      <data key="d0">1735234</data>
    </edge>
    <edge source="ESP" target="IRL">
      <data key="d0">16739138</data>
    </edge>
    <edge source="ESP" target="ISR">
      <data key="d0">21896518</data>
    </edge>
    <edge source="ESP" target="ITA">
      <data key="d0">311287305</data>
    </edge>
    <edge source="ESP" target="CIV">
      <data key="d0">1295414</data>
    </edge>
    <edge source="ESP" target="JAM">
      <data key="d0">150957</data>
    </edge>
    <edge source="ESP" target="JPN">
      <data key="d0">10905491</data>
    </edge>
    <edge source="ESP" target="KAZ">
      <data key="d0">11328</data>
    </edge>
    <edge source="ESP" target="JOR">
      <data key="d0">3345939</data>
    </edge>
    <edge source="ESP" target="KOR">
      <data key="d0">8248485</data>
    </edge>
    <edge source="ESP" target="LBN">
      <data key="d0">7029534</data>
    </edge>
    <edge source="ESP" target="LVA">
      <data key="d0">435876</data>
    </edge>
    <edge source="ESP" target="LTU">
      <data key="d0">4602977</data>
    </edge>
    <edge source="ESP" target="MDG">
      <data key="d0">1729165</data>
    </edge>
    <edge source="ESP" target="MYS">
      <data key="d0">1513132</data>
    </edge>
    <edge source="ESP" target="MRT">
      <data key="d0">772902</data>
    </edge>
    <edge source="ESP" target="MUS">
      <data key="d0">2435272</data>
    </edge>
    <edge source="ESP" target="MEX">
      <data key="d0">34690488</data>
    </edge>
    <edge source="ESP" target="MDA">
      <data key="d0">36455</data>
    </edge>
    <edge source="ESP" target="MAR">
      <data key="d0">261800147</data>
    </edge>
    <edge source="ESP" target="MOZ">
      <data key="d0">132041</data>
    </edge>
    <edge source="ESP" target="OMN">
      <data key="d0">646639</data>
    </edge>
    <edge source="ESP" target="NAM">
      <data key="d0">55613</data>
    </edge>
    <edge source="ESP" target="NLD">
      <data key="d0">58656499</data>
    </edge>
    <edge source="ESP" target="NZL">
      <data key="d0">3094501</data>
    </edge>
    <edge source="ESP" target="NIC">
      <data key="d0">341709</data>
    </edge>
    <edge source="ESP" target="NOR">
      <data key="d0">9000546</data>
    </edge>
    <edge source="ESP" target="PAK">
      <data key="d0">1169695</data>
    </edge>
    <edge source="ESP" target="PAN">
      <data key="d0">1964617</data>
    </edge>
    <edge source="ESP" target="PRY">
      <data key="d0">358689</data>
    </edge>
    <edge source="ESP" target="PER">
      <data key="d0">1933427</data>
    </edge>
    <edge source="ESP" target="PHL">
      <data key="d0">2969649</data>
    </edge>
    <edge source="ESP" target="POL">
      <data key="d0">32715495</data>
    </edge>
    <edge source="ESP" target="PRT">
      <data key="d0">327367921</data>
    </edge>
    <edge source="ESP" target="ROU">
      <data key="d0">6563992</data>
    </edge>
    <edge source="ESP" target="RUS">
      <data key="d0">9181728</data>
    </edge>
    <edge source="ESP" target="SAU">
      <data key="d0">35079192</data>
    </edge>
    <edge source="ESP" target="SEN">
      <data key="d0">908456</data>
    </edge>
    <edge source="ESP" target="IND">
      <data key="d0">5884088</data>
    </edge>
    <edge source="ESP" target="SGP">
      <data key="d0">6630558</data>
    </edge>
    <edge source="ESP" target="SVK">
      <data key="d0">1891882</data>
    </edge>
    <edge source="ESP" target="VNM">
      <data key="d0">931433</data>
    </edge>
    <edge source="ESP" target="SVN">
      <data key="d0">4263450</data>
    </edge>
    <edge source="ESP" target="ZAF">
      <data key="d0">9539201</data>
    </edge>
    <edge source="ESP" target="ZWE">
      <data key="d0">447338</data>
    </edge>
    <edge source="ESP" target="SWE">
      <data key="d0">27575240</data>
    </edge>
    <edge source="ESP" target="CHE">
      <data key="d0">13733031</data>
    </edge>
    <edge source="ESP" target="THA">
      <data key="d0">3938969</data>
    </edge>
    <edge source="ESP" target="ARE">
      <data key="d0">13795353</data>
    </edge>
    <edge source="ESP" target="TUN">
      <data key="d0">54769800</data>
    </edge>
    <edge source="ESP" target="TUR">
      <data key="d0">33903768</data>
    </edge>
    <edge source="ESP" target="UKR">
      <data key="d0">1224710</data>
    </edge>
    <edge source="ESP" target="EGY">
      <data key="d0">5345356</data>
    </edge>
    <edge source="ESP" target="GBR">
      <data key="d0">205120753</data>
    </edge>
    <edge source="ESP" target="TZA">
      <data key="d0">14890</data>
    </edge>
    <edge source="ESP" target="USA">
      <data key="d0">130329030</data>
    </edge>
    <edge source="ESP" target="URY">
      <data key="d0">4152507</data>
    </edge>
    <edge source="ESP" target="SRB">
      <data key="d0">1766423</data>
    </edge>
    <edge source="TUN" target="DZA">
      <data key="d0">779764</data>
    </edge>
    <edge source="TUN" target="AUS">
      <data key="d0">23192</data>
    </edge>
    <edge source="TUN" target="AUT">
      <data key="d0">821290</data>
    </edge>
    <edge source="TUN" target="BEL">
      <data key="d0">21438263</data>
    </edge>
    <edge source="TUN" target="CAN">
      <data key="d0">55927</data>
    </edge>
    <edge source="TUN" target="CHN">
      <data key="d0">10242</data>
    </edge>
    <edge source="TUN" target="BEN">
      <data key="d0">10943</data>
    </edge>
    <edge source="TUN" target="FIN">
      <data key="d0">754397</data>
    </edge>
    <edge source="TUN" target="FRA">
      <data key="d0">47932223</data>
    </edge>
    <edge source="TUN" target="DEU">
      <data key="d0">3138273</data>
    </edge>
    <edge source="TUN" target="HKG">
      <data key="d0">490802</data>
    </edge>
    <edge source="TUN" target="IRL">
      <data key="d0">67691</data>
    </edge>
    <edge source="TUN" target="ITA">
      <data key="d0">42544759</data>
    </edge>
    <edge source="TUN" target="CIV">
      <data key="d0">95707</data>
    </edge>
    <edge source="TUN" target="KOR">
      <data key="d0">14659</data>
    </edge>
    <edge source="TUN" target="MAR">
      <data key="d0">153587</data>
    </edge>
    <edge source="TUN" target="NLD">
      <data key="d0">456441</data>
    </edge>
    <edge source="TUN" target="PRT">
      <data key="d0">309317</data>
    </edge>
    <edge source="TUN" target="SAU">
      <data key="d0">201793</data>
    </edge>
    <edge source="TUN" target="SEN">
      <data key="d0">58697</data>
    </edge>
    <edge source="TUN" target="IND">
      <data key="d0">89738</data>
    </edge>
    <edge source="TUN" target="SGP">
      <data key="d0">21625</data>
    </edge>
    <edge source="TUN" target="ESP">
      <data key="d0">471347</data>
    </edge>
    <edge source="TUN" target="SWE">
      <data key="d0">496589</data>
    </edge>
    <edge source="TUN" target="CHE">
      <data key="d0">223955</data>
    </edge>
    <edge source="TUN" target="THA">
      <data key="d0">25398</data>
    </edge>
    <edge source="TUN" target="TGO">
      <data key="d0">82531</data>
    </edge>
    <edge source="TUN" target="EGY">
      <data key="d0">27848</data>
    </edge>
    <edge source="TUN" target="GBR">
      <data key="d0">977208</data>
    </edge>
    <edge source="TUN" target="USA">
      <data key="d0">919696</data>
    </edge>
    <edge source="AZE" target="FRA">
      <data key="d0">13660</data>
    </edge>
    <edge source="AZE" target="DEU">
      <data key="d0">138022</data>
    </edge>
    <edge source="AZE" target="ITA">
      <data key="d0">44170</data>
    </edge>
    <edge source="AZE" target="RUS">
      <data key="d0">2352117</data>
    </edge>
    <edge source="AZE" target="TUR">
      <data key="d0">541491</data>
    </edge>
    <edge source="AZE" target="GBR">
      <data key="d0">10844</data>
    </edge>
    <edge source="AZE" target="USA">
      <data key="d0">19261</data>
    </edge>
    <edge source="RUS" target="ALB">
      <data key="d0">20120</data>
    </edge>
    <edge source="RUS" target="DZA">
      <data key="d0">213797</data>
    </edge>
    <edge source="RUS" target="AZE">
      <data key="d0">286049</data>
    </edge>
    <edge source="RUS" target="ARG">
      <data key="d0">43422</data>
    </edge>
    <edge source="RUS" target="AUT">
      <data key="d0">15339901</data>
    </edge>
    <edge source="RUS" target="ARM">
      <data key="d0">677253</data>
    </edge>
    <edge source="RUS" target="BEL">
      <data key="d0">16740021</data>
    </edge>
    <edge source="RUS" target="BRA">
      <data key="d0">114820</data>
    </edge>
    <edge source="RUS" target="BGR">
      <data key="d0">247603</data>
    </edge>
    <edge source="RUS" target="CAN">
      <data key="d0">910617</data>
    </edge>
    <edge source="RUS" target="LKA">
      <data key="d0">40309</data>
    </edge>
    <edge source="RUS" target="CHN">
      <data key="d0">11038979</data>
    </edge>
    <edge source="RUS" target="COL">
      <data key="d0">19396</data>
    </edge>
    <edge source="RUS" target="CRI">
      <data key="d0">64778</data>
    </edge>
    <edge source="RUS" target="HRV">
      <data key="d0">3407242</data>
    </edge>
    <edge source="RUS" target="CZE">
      <data key="d0">7553621</data>
    </edge>
    <edge source="RUS" target="DNK">
      <data key="d0">5265717</data>
    </edge>
    <edge source="RUS" target="SLV">
      <data key="d0">209647</data>
    </edge>
    <edge source="RUS" target="ETH">
      <data key="d0">20934</data>
    </edge>
    <edge source="RUS" target="EST">
      <data key="d0">4078687</data>
    </edge>
    <edge source="RUS" target="FIN">
      <data key="d0">198336</data>
    </edge>
    <edge source="RUS" target="FRA">
      <data key="d0">2340243</data>
    </edge>
    <edge source="RUS" target="GEO">
      <data key="d0">180460</data>
    </edge>
    <edge source="RUS" target="DEU">
      <data key="d0">20739746</data>
    </edge>
    <edge source="RUS" target="GHA">
      <data key="d0">60095</data>
    </edge>
    <edge source="RUS" target="GRC">
      <data key="d0">381527</data>
    </edge>
    <edge source="RUS" target="GTM">
      <data key="d0">1553136</data>
    </edge>
    <edge source="RUS" target="HKG">
      <data key="d0">42098</data>
    </edge>
    <edge source="RUS" target="HUN">
      <data key="d0">2493554</data>
    </edge>
    <edge source="RUS" target="ISR">
      <data key="d0">26634</data>
    </edge>
    <edge source="RUS" target="ITA">
      <data key="d0">43215943</data>
    </edge>
    <edge source="RUS" target="JPN">
      <data key="d0">467747</data>
    </edge>
    <edge source="RUS" target="KAZ">
      <data key="d0">18388728</data>
    </edge>
    <edge source="RUS" target="KOR">
      <data key="d0">18499004</data>
    </edge>
    <edge source="RUS" target="KGZ">
      <data key="d0">1014035</data>
    </edge>
    <edge source="RUS" target="LVA">
      <data key="d0">21061003</data>
    </edge>
    <edge source="RUS" target="LTU">
      <data key="d0">25081570</data>
    </edge>
    <edge source="RUS" target="MRT">
      <data key="d0">117622</data>
    </edge>
    <edge source="RUS" target="MUS">
      <data key="d0">16363</data>
    </edge>
    <edge source="RUS" target="MEX">
      <data key="d0">59927</data>
    </edge>
    <edge source="RUS" target="MDA">
      <data key="d0">2142557</data>
    </edge>
    <edge source="RUS" target="MOZ">
      <data key="d0">36158</data>
    </edge>
    <edge source="RUS" target="NAM">
      <data key="d0">80700</data>
    </edge>
    <edge source="RUS" target="NLD">
      <data key="d0">14220473</data>
    </edge>
    <edge source="RUS" target="NOR">
      <data key="d0">31101</data>
    </edge>
    <edge source="RUS" target="PAK">
      <data key="d0">1981424</data>
    </edge>
    <edge source="RUS" target="PAN">
      <data key="d0">119634</data>
    </edge>
    <edge source="RUS" target="PER">
      <data key="d0">95058</data>
    </edge>
    <edge source="RUS" target="POL">
      <data key="d0">6854009</data>
    </edge>
    <edge source="RUS" target="PRT">
      <data key="d0">3025461</data>
    </edge>
    <edge source="RUS" target="ROU">
      <data key="d0">981850</data>
    </edge>
    <edge source="RUS" target="SEN">
      <data key="d0">61460</data>
    </edge>
    <edge source="RUS" target="IND">
      <data key="d0">998305</data>
    </edge>
    <edge source="RUS" target="SVK">
      <data key="d0">2883158</data>
    </edge>
    <edge source="RUS" target="VNM">
      <data key="d0">771304</data>
    </edge>
    <edge source="RUS" target="SVN">
      <data key="d0">709104</data>
    </edge>
    <edge source="RUS" target="ESP">
      <data key="d0">7013675</data>
    </edge>
    <edge source="RUS" target="SWE">
      <data key="d0">2266284</data>
    </edge>
    <edge source="RUS" target="CHE">
      <data key="d0">147198</data>
    </edge>
    <edge source="RUS" target="ARE">
      <data key="d0">271989</data>
    </edge>
    <edge source="RUS" target="TUR">
      <data key="d0">7596981</data>
    </edge>
    <edge source="RUS" target="UGA">
      <data key="d0">10600</data>
    </edge>
    <edge source="RUS" target="UKR">
      <data key="d0">63349102</data>
    </edge>
    <edge source="RUS" target="EGY">
      <data key="d0">857699</data>
    </edge>
    <edge source="RUS" target="GBR">
      <data key="d0">2716740</data>
    </edge>
    <edge source="RUS" target="USA">
      <data key="d0">27759431</data>
    </edge>
    <edge source="RUS" target="SRB">
      <data key="d0">1263859</data>
    </edge>
    <edge source="TUR" target="ALB">
      <data key="d0">7990695</data>
    </edge>
    <edge source="TUR" target="DZA">
      <data key="d0">53867356</data>
    </edge>
    <edge source="TUR" target="AZE">
      <data key="d0">9576009</data>
    </edge>
    <edge source="TUR" target="ARG">
      <data key="d0">4878454</data>
    </edge>
    <edge source="TUR" target="AUS">
      <data key="d0">8256282</data>
    </edge>
    <edge source="TUR" target="AUT">
      <data key="d0">22462891</data>
    </edge>
    <edge source="TUR" target="BEL">
      <data key="d0">95902810</data>
    </edge>
    <edge source="TUR" target="BOL">
      <data key="d0">94112</data>
    </edge>
    <edge source="TUR" target="BRA">
      <data key="d0">6290341</data>
    </edge>
    <edge source="TUR" target="BGR">
      <data key="d0">61383428</data>
    </edge>
    <edge source="TUR" target="BLR">
      <data key="d0">1606165</data>
    </edge>
    <edge source="TUR" target="KHM">
      <data key="d0">965093</data>
    </edge>
    <edge source="TUR" target="CMR">
      <data key="d0">148017</data>
    </edge>
    <edge source="TUR" target="CAN">
      <data key="d0">28166613</data>
    </edge>
    <edge source="TUR" target="CAF">
      <data key="d0">79186</data>
    </edge>
    <edge source="TUR" target="LKA">
      <data key="d0">2728439</data>
    </edge>
    <edge source="TUR" target="CHL">
      <data key="d0">1439535</data>
    </edge>
    <edge source="TUR" target="CHN">
      <data key="d0">3918094</data>
    </edge>
    <edge source="TUR" target="COL">
      <data key="d0">1920925</data>
    </edge>
    <edge source="TUR" target="CRI">
      <data key="d0">88582</data>
    </edge>
    <edge source="TUR" target="HRV">
      <data key="d0">2442208</data>
    </edge>
    <edge source="TUR" target="CZE">
      <data key="d0">12292690</data>
    </edge>
    <edge source="TUR" target="BEN">
      <data key="d0">10731</data>
    </edge>
    <edge source="TUR" target="DNK">
      <data key="d0">27518447</data>
    </edge>
    <edge source="TUR" target="ECU">
      <data key="d0">223833</data>
    </edge>
    <edge source="TUR" target="SLV">
      <data key="d0">1045120</data>
    </edge>
    <edge source="TUR" target="ETH">
      <data key="d0">361828</data>
    </edge>
    <edge source="TUR" target="EST">
      <data key="d0">1413775</data>
    </edge>
    <edge source="TUR" target="FIN">
      <data key="d0">6311943</data>
    </edge>
    <edge source="TUR" target="FRA">
      <data key="d0">236043228</data>
    </edge>
    <edge source="TUR" target="GEO">
      <data key="d0">2047965</data>
    </edge>
    <edge source="TUR" target="GMB">
      <data key="d0">48076</data>
    </edge>
    <edge source="TUR" target="PSE">
      <data key="d0">132661</data>
    </edge>
    <edge source="TUR" target="DEU">
      <data key="d0">511926396</data>
    </edge>
    <edge source="TUR" target="GHA">
      <data key="d0">45433</data>
    </edge>
    <edge source="TUR" target="GRC">
      <data key="d0">76147165</data>
    </edge>
    <edge source="TUR" target="GTM">
      <data key="d0">2748198</data>
    </edge>
    <edge source="TUR" target="HND">
      <data key="d0">293837</data>
    </edge>
    <edge source="TUR" target="HKG">
      <data key="d0">15082206</data>
    </edge>
    <edge source="TUR" target="HUN">
      <data key="d0">29623205</data>
    </edge>
    <edge source="TUR" target="IDN">
      <data key="d0">9171129</data>
    </edge>
    <edge source="TUR" target="IRL">
      <data key="d0">15939433</data>
    </edge>
    <edge source="TUR" target="ISR">
      <data key="d0">88221868</data>
    </edge>
    <edge source="TUR" target="ITA">
      <data key="d0">338293361</data>
    </edge>
    <edge source="TUR" target="CIV">
      <data key="d0">222995</data>
    </edge>
    <edge source="TUR" target="JAM">
      <data key="d0">76406</data>
    </edge>
    <edge source="TUR" target="JPN">
      <data key="d0">17962472</data>
    </edge>
    <edge source="TUR" target="KAZ">
      <data key="d0">11112551</data>
    </edge>
    <edge source="TUR" target="JOR">
      <data key="d0">11906943</data>
    </edge>
    <edge source="TUR" target="KOR">
      <data key="d0">3163070</data>
    </edge>
    <edge source="TUR" target="KGZ">
      <data key="d0">2427946</data>
    </edge>
    <edge source="TUR" target="LBN">
      <data key="d0">9841027</data>
    </edge>
    <edge source="TUR" target="LVA">
      <data key="d0">185206</data>
    </edge>
    <edge source="TUR" target="LTU">
      <data key="d0">2654553</data>
    </edge>
    <edge source="TUR" target="MYS">
      <data key="d0">4277877</data>
    </edge>
    <edge source="TUR" target="MRT">
      <data key="d0">271078</data>
    </edge>
    <edge source="TUR" target="MUS">
      <data key="d0">97309</data>
    </edge>
    <edge source="TUR" target="MEX">
      <data key="d0">8373502</data>
    </edge>
    <edge source="TUR" target="MDA">
      <data key="d0">7994035</data>
    </edge>
    <edge source="TUR" target="MAR">
      <data key="d0">10279192</data>
    </edge>
    <edge source="TUR" target="OMN">
      <data key="d0">587375</data>
    </edge>
    <edge source="TUR" target="NAM">
      <data key="d0">38640</data>
    </edge>
    <edge source="TUR" target="NLD">
      <data key="d0">81657600</data>
    </edge>
    <edge source="TUR" target="NZL">
      <data key="d0">957478</data>
    </edge>
    <edge source="TUR" target="NER">
      <data key="d0">20231</data>
    </edge>
    <edge source="TUR" target="NOR">
      <data key="d0">6235351</data>
    </edge>
    <edge source="TUR" target="PAK">
      <data key="d0">784128</data>
    </edge>
    <edge source="TUR" target="PAN">
      <data key="d0">993382</data>
    </edge>
    <edge source="TUR" target="PER">
      <data key="d0">126764</data>
    </edge>
    <edge source="TUR" target="PHL">
      <data key="d0">7223348</data>
    </edge>
    <edge source="TUR" target="POL">
      <data key="d0">37527575</data>
    </edge>
    <edge source="TUR" target="PRT">
      <data key="d0">43597551</data>
    </edge>
    <edge source="TUR" target="ROU">
      <data key="d0">70034951</data>
    </edge>
    <edge source="TUR" target="RUS">
      <data key="d0">61838672</data>
    </edge>
    <edge source="TUR" target="SAU">
      <data key="d0">83869901</data>
    </edge>
    <edge source="TUR" target="SEN">
      <data key="d0">547131</data>
    </edge>
    <edge source="TUR" target="IND">
      <data key="d0">6361437</data>
    </edge>
    <edge source="TUR" target="SGP">
      <data key="d0">4430166</data>
    </edge>
    <edge source="TUR" target="SVK">
      <data key="d0">3373419</data>
    </edge>
    <edge source="TUR" target="VNM">
      <data key="d0">668488</data>
    </edge>
    <edge source="TUR" target="SVN">
      <data key="d0">3017076</data>
    </edge>
    <edge source="TUR" target="ZAF">
      <data key="d0">23179939</data>
    </edge>
    <edge source="TUR" target="ZWE">
      <data key="d0">1282189</data>
    </edge>
    <edge source="TUR" target="ESP">
      <data key="d0">83846412</data>
    </edge>
    <edge source="TUR" target="SWE">
      <data key="d0">19022609</data>
    </edge>
    <edge source="TUR" target="CHE">
      <data key="d0">27970512</data>
    </edge>
    <edge source="TUR" target="THA">
      <data key="d0">7752112</data>
    </edge>
    <edge source="TUR" target="ARE">
      <data key="d0">15691766</data>
    </edge>
    <edge source="TUR" target="TUN">
      <data key="d0">8777050</data>
    </edge>
    <edge source="TUR" target="UGA">
      <data key="d0">19473</data>
    </edge>
    <edge source="TUR" target="UKR">
      <data key="d0">39560543</data>
    </edge>
    <edge source="TUR" target="MKD">
      <data key="d0">27784228</data>
    </edge>
    <edge source="TUR" target="EGY">
      <data key="d0">43373356</data>
    </edge>
    <edge source="TUR" target="GBR">
      <data key="d0">336869246</data>
    </edge>
    <edge source="TUR" target="TZA">
      <data key="d0">19918</data>
    </edge>
    <edge source="TUR" target="USA">
      <data key="d0">423764555</data>
    </edge>
    <edge source="TUR" target="URY">
      <data key="d0">1748396</data>
    </edge>
    <edge source="TUR" target="SRB">
      <data key="d0">8344008</data>
    </edge>
    <edge source="GBR" target="ALB">
      <data key="d0">36961</data>
    </edge>
    <edge source="GBR" target="DZA">
      <data key="d0">475981</data>
    </edge>
    <edge source="GBR" target="AZE">
      <data key="d0">146945</data>
    </edge>
    <edge source="GBR" target="ARG">
      <data key="d0">2374112</data>
    </edge>
    <edge source="GBR" target="AUS">
      <data key="d0">49233675</data>
    </edge>
    <edge source="GBR" target="AUT">
      <data key="d0">34333331</data>
    </edge>
    <edge source="GBR" target="ARM">
      <data key="d0">147623</data>
    </edge>
    <edge source="GBR" target="BEL">
      <data key="d0">154859272</data>
    </edge>
    <edge source="GBR" target="BOL">
      <data key="d0">106122</data>
    </edge>
    <edge source="GBR" target="BWA">
      <data key="d0">47060</data>
    </edge>
    <edge source="GBR" target="BRA">
      <data key="d0">12109141</data>
    </edge>
    <edge source="GBR" target="BGR">
      <data key="d0">13400158</data>
    </edge>
    <edge source="GBR" target="BDI">
      <data key="d0">159397</data>
    </edge>
    <edge source="GBR" target="BLR">
      <data key="d0">6170356</data>
    </edge>
    <edge source="GBR" target="KHM">
      <data key="d0">30750</data>
    </edge>
    <edge source="GBR" target="CMR">
      <data key="d0">1350767</data>
    </edge>
    <edge source="GBR" target="CAN">
      <data key="d0">36563589</data>
    </edge>
    <edge source="GBR" target="LKA">
      <data key="d0">40488736</data>
    </edge>
    <edge source="GBR" target="CHL">
      <data key="d0">2767665</data>
    </edge>
    <edge source="GBR" target="CHN">
      <data key="d0">23429503</data>
    </edge>
    <edge source="GBR" target="COL">
      <data key="d0">5445569</data>
    </edge>
    <edge source="GBR" target="CRI">
      <data key="d0">639488</data>
    </edge>
    <edge source="GBR" target="HRV">
      <data key="d0">2170911</data>
    </edge>
    <edge source="GBR" target="CZE">
      <data key="d0">41695469</data>
    </edge>
    <edge source="GBR" target="BEN">
      <data key="d0">2076312</data>
    </edge>
    <edge source="GBR" target="DNK">
      <data key="d0">95597212</data>
    </edge>
    <edge source="GBR" target="ECU">
      <data key="d0">321158</data>
    </edge>
    <edge source="GBR" target="SLV">
      <data key="d0">38531</data>
    </edge>
    <edge source="GBR" target="ETH">
      <data key="d0">351354</data>
    </edge>
    <edge source="GBR" target="EST">
      <data key="d0">8073423</data>
    </edge>
    <edge source="GBR" target="FIN">
      <data key="d0">42274284</data>
    </edge>
    <edge source="GBR" target="FRA">
      <data key="d0">343909462</data>
    </edge>
    <edge source="GBR" target="GEO">
      <data key="d0">718749</data>
    </edge>
    <edge source="GBR" target="GMB">
      <data key="d0">682940</data>
    </edge>
    <edge source="GBR" target="DEU">
      <data key="d0">444534347</data>
    </edge>
    <edge source="GBR" target="GHA">
      <data key="d0">3323632</data>
    </edge>
    <edge source="GBR" target="GRC">
      <data key="d0">22565362</data>
    </edge>
    <edge source="GBR" target="GTM">
      <data key="d0">149577</data>
    </edge>
    <edge source="GBR" target="HND">
      <data key="d0">26438</data>
    </edge>
    <edge source="GBR" target="HKG">
      <data key="d0">130234223</data>
    </edge>
    <edge source="GBR" target="HUN">
      <data key="d0">32584522</data>
    </edge>
    <edge source="GBR" target="IDN">
      <data key="d0">16569663</data>
    </edge>
    <edge source="GBR" target="IRL">
      <data key="d0">336143300</data>
    </edge>
    <edge source="GBR" target="ISR">
      <data key="d0">30240897</data>
    </edge>
    <edge source="GBR" target="ITA">
      <data key="d0">280750629</data>
    </edge>
    <edge source="GBR" target="CIV">
      <data key="d0">837647</data>
    </edge>
    <edge source="GBR" target="JAM">
      <data key="d0">630621</data>
    </edge>
    <edge source="GBR" target="JPN">
      <data key="d0">82099961</data>
    </edge>
    <edge source="GBR" target="KAZ">
      <data key="d0">146341</data>
    </edge>
    <edge source="GBR" target="JOR">
      <data key="d0">11755889</data>
    </edge>
    <edge source="GBR" target="KOR">
      <data key="d0">25400698</data>
    </edge>
    <edge source="GBR" target="LBN">
      <data key="d0">1986058</data>
    </edge>
    <edge source="GBR" target="LVA">
      <data key="d0">6025299</data>
    </edge>
    <edge source="GBR" target="LTU">
      <data key="d0">28143615</data>
    </edge>
    <edge source="GBR" target="MDG">
      <data key="d0">1283818</data>
    </edge>
    <edge source="GBR" target="MWI">
      <data key="d0">75942</data>
    </edge>
    <edge source="GBR" target="MYS">
      <data key="d0">14199791</data>
    </edge>
    <edge source="GBR" target="MRT">
      <data key="d0">106466</data>
    </edge>
    <edge source="GBR" target="MUS">
      <data key="d0">5147590</data>
    </edge>
    <edge source="GBR" target="MEX">
      <data key="d0">6263032</data>
    </edge>
    <edge source="GBR" target="MDA">
      <data key="d0">447050</data>
    </edge>
    <edge source="GBR" target="MAR">
      <data key="d0">124920365</data>
    </edge>
    <edge source="GBR" target="MOZ">
      <data key="d0">68303</data>
    </edge>
    <edge source="GBR" target="OMN">
      <data key="d0">3145790</data>
    </edge>
    <edge source="GBR" target="NAM">
      <data key="d0">116342</data>
    </edge>
    <edge source="GBR" target="NLD">
      <data key="d0">138584957</data>
    </edge>
    <edge source="GBR" target="NZL">
      <data key="d0">15436013</data>
    </edge>
    <edge source="GBR" target="NIC">
      <data key="d0">47052</data>
    </edge>
    <edge source="GBR" target="NER">
      <data key="d0">696418</data>
    </edge>
    <edge source="GBR" target="NOR">
      <data key="d0">39720646</data>
    </edge>
    <edge source="GBR" target="PAK">
      <data key="d0">4280993</data>
    </edge>
    <edge source="GBR" target="PAN">
      <data key="d0">903559</data>
    </edge>
    <edge source="GBR" target="PRY">
      <data key="d0">224018</data>
    </edge>
    <edge source="GBR" target="PER">
      <data key="d0">287828</data>
    </edge>
    <edge source="GBR" target="PHL">
      <data key="d0">11646537</data>
    </edge>
    <edge source="GBR" target="POL">
      <data key="d0">58042420</data>
    </edge>
    <edge source="GBR" target="PRT">
      <data key="d0">127163738</data>
    </edge>
    <edge source="GBR" target="ROU">
      <data key="d0">114143259</data>
    </edge>
    <edge source="GBR" target="RUS">
      <data key="d0">16174532</data>
    </edge>
    <edge source="GBR" target="SAU">
      <data key="d0">15558741</data>
    </edge>
    <edge source="GBR" target="SEN">
      <data key="d0">1645764</data>
    </edge>
    <edge source="GBR" target="IND">
      <data key="d0">26456916</data>
    </edge>
    <edge source="GBR" target="SGP">
      <data key="d0">21038480</data>
    </edge>
    <edge source="GBR" target="SVK">
      <data key="d0">8674139</data>
    </edge>
    <edge source="GBR" target="VNM">
      <data key="d0">2359714</data>
    </edge>
    <edge source="GBR" target="SVN">
      <data key="d0">6481852</data>
    </edge>
    <edge source="GBR" target="ZAF">
      <data key="d0">26556809</data>
    </edge>
    <edge source="GBR" target="ZWE">
      <data key="d0">1213464</data>
    </edge>
    <edge source="GBR" target="ESP">
      <data key="d0">184782165</data>
    </edge>
    <edge source="GBR" target="SWE">
      <data key="d0">92547205</data>
    </edge>
    <edge source="GBR" target="CHE">
      <data key="d0">42936245</data>
    </edge>
    <edge source="GBR" target="THA">
      <data key="d0">25864144</data>
    </edge>
    <edge source="GBR" target="TGO">
      <data key="d0">871263</data>
    </edge>
    <edge source="GBR" target="ARE">
      <data key="d0">20739022</data>
    </edge>
    <edge source="GBR" target="TUN">
      <data key="d0">26376554</data>
    </edge>
    <edge source="GBR" target="TUR">
      <data key="d0">53604694</data>
    </edge>
    <edge source="GBR" target="UGA">
      <data key="d0">369827</data>
    </edge>
    <edge source="GBR" target="UKR">
      <data key="d0">13188085</data>
    </edge>
    <edge source="GBR" target="MKD">
      <data key="d0">4264723</data>
    </edge>
    <edge source="GBR" target="EGY">
      <data key="d0">8141952</data>
    </edge>
    <edge source="GBR" target="TZA">
      <data key="d0">376642</data>
    </edge>
    <edge source="GBR" target="USA">
      <data key="d0">355970667</data>
    </edge>
    <edge source="GBR" target="BFA">
      <data key="d0">68664</data>
    </edge>
    <edge source="GBR" target="URY">
      <data key="d0">796320</data>
    </edge>
    <edge source="GBR" target="SRB">
      <data key="d0">1281672</data>
    </edge>
    <edge source="USA" target="ALB">
      <data key="d0">302222</data>
    </edge>
    <edge source="USA" target="DZA">
      <data key="d0">1724134</data>
    </edge>
    <edge source="USA" target="AZE">
      <data key="d0">74540</data>
    </edge>
    <edge source="USA" target="ARG">
      <data key="d0">47382272</data>
    </edge>
    <edge source="USA" target="AUS">
      <data key="d0">119079858</data>
    </edge>
    <edge source="USA" target="AUT">
      <data key="d0">23887544</data>
    </edge>
    <edge source="USA" target="ARM">
      <data key="d0">126059</data>
    </edge>
    <edge source="USA" target="BEL">
      <data key="d0">323367270</data>
    </edge>
    <edge source="USA" target="BOL">
      <data key="d0">2253370</data>
    </edge>
    <edge source="USA" target="BWA">
      <data key="d0">139888</data>
    </edge>
    <edge source="USA" target="BRA">
      <data key="d0">143188578</data>
    </edge>
    <edge source="USA" target="BGR">
      <data key="d0">644452</data>
    </edge>
    <edge source="USA" target="BLR">
      <data key="d0">836915</data>
    </edge>
    <edge source="USA" target="KHM">
      <data key="d0">516813</data>
    </edge>
    <edge source="USA" target="CMR">
      <data key="d0">211758</data>
    </edge>
    <edge source="USA" target="CAN">
      <data key="d0">2838400647</data>
    </edge>
    <edge source="USA" target="LKA">
      <data key="d0">24394280</data>
    </edge>
    <edge source="USA" target="CHL">
      <data key="d0">59007839</data>
    </edge>
    <edge source="USA" target="CHN">
      <data key="d0">118139579</data>
    </edge>
    <edge source="USA" target="COL">
      <data key="d0">99547508</data>
    </edge>
    <edge source="USA" target="CRI">
      <data key="d0">92207213</data>
    </edge>
    <edge source="USA" target="HRV">
      <data key="d0">36702</data>
    </edge>
    <edge source="USA" target="CZE">
      <data key="d0">8603827</data>
    </edge>
    <edge source="USA" target="BEN">
      <data key="d0">391387</data>
    </edge>
    <edge source="USA" target="DNK">
      <data key="d0">9437462</data>
    </edge>
    <edge source="USA" target="ECU">
      <data key="d0">20049485</data>
    </edge>
    <edge source="USA" target="SLV">
      <data key="d0">109148976</data>
    </edge>
    <edge source="USA" target="ETH">
      <data key="d0">183174</data>
    </edge>
    <edge source="USA" target="EST">
      <data key="d0">265705</data>
    </edge>
    <edge source="USA" target="FIN">
      <data key="d0">13851891</data>
    </edge>
    <edge source="USA" target="FRA">
      <data key="d0">103646668</data>
    </edge>
    <edge source="USA" target="GEO">
      <data key="d0">441996</data>
    </edge>
    <edge source="USA" target="GMB">
      <data key="d0">1026720</data>
    </edge>
    <edge source="USA" target="DEU">
      <data key="d0">185329474</data>
    </edge>
    <edge source="USA" target="GHA">
      <data key="d0">2064218</data>
    </edge>
    <edge source="USA" target="GRC">
      <data key="d0">7159593</data>
    </edge>
    <edge source="USA" target="GTM">
      <data key="d0">104685174</data>
    </edge>
    <edge source="USA" target="HND">
      <data key="d0">264304322</data>
    </edge>
    <edge source="USA" target="HKG">
      <data key="d0">256951170</data>
    </edge>
    <edge source="USA" target="HUN">
      <data key="d0">2426161</data>
    </edge>
    <edge source="USA" target="IDN">
      <data key="d0">17817972</data>
    </edge>
    <edge source="USA" target="IRL">
      <data key="d0">24872761</data>
    </edge>
    <edge source="USA" target="ISR">
      <data key="d0">48504189</data>
    </edge>
    <edge source="USA" target="ITA">
      <data key="d0">91711393</data>
    </edge>
    <edge source="USA" target="CIV">
      <data key="d0">862710</data>
    </edge>
    <edge source="USA" target="JAM">
      <data key="d0">30378386</data>
    </edge>
    <edge source="USA" target="JPN">
      <data key="d0">277957142</data>
    </edge>
    <edge source="USA" target="KAZ">
      <data key="d0">1516511</data>
    </edge>
    <edge source="USA" target="JOR">
      <data key="d0">1777736</data>
    </edge>
    <edge source="USA" target="KOR">
      <data key="d0">149495611</data>
    </edge>
    <edge source="USA" target="KGZ">
      <data key="d0">442779</data>
    </edge>
    <edge source="USA" target="LBN">
      <data key="d0">3518904</data>
    </edge>
    <edge source="USA" target="LVA">
      <data key="d0">1235862</data>
    </edge>
    <edge source="USA" target="LTU">
      <data key="d0">756163</data>
    </edge>
    <edge source="USA" target="MDG">
      <data key="d0">391885</data>
    </edge>
    <edge source="USA" target="MYS">
      <data key="d0">19820007</data>
    </edge>
    <edge source="USA" target="MRT">
      <data key="d0">181217</data>
    </edge>
    <edge source="USA" target="MUS">
      <data key="d0">305906</data>
    </edge>
    <edge source="USA" target="MEX">
      <data key="d0">3780928496</data>
    </edge>
    <edge source="USA" target="MDA">
      <data key="d0">489432</data>
    </edge>
    <edge source="USA" target="MAR">
      <data key="d0">6106569</data>
    </edge>
    <edge source="USA" target="MOZ">
      <data key="d0">72188</data>
    </edge>
    <edge source="USA" target="OMN">
      <data key="d0">1830174</data>
    </edge>
    <edge source="USA" target="NAM">
      <data key="d0">43294</data>
    </edge>
    <edge source="USA" target="NLD">
      <data key="d0">118599588</data>
    </edge>
    <edge source="USA" target="NZL">
      <data key="d0">26203256</data>
    </edge>
    <edge source="USA" target="NIC">
      <data key="d0">4901304</data>
    </edge>
    <edge source="USA" target="NER">
      <data key="d0">262113</data>
    </edge>
    <edge source="USA" target="NOR">
      <data key="d0">4947666</data>
    </edge>
    <edge source="USA" target="PAK">
      <data key="d0">4279828</data>
    </edge>
    <edge source="USA" target="PAN">
      <data key="d0">15732554</data>
    </edge>
    <edge source="USA" target="PRY">
      <data key="d0">3184994</data>
    </edge>
    <edge source="USA" target="PER">
      <data key="d0">18344222</data>
    </edge>
    <edge source="USA" target="PHL">
      <data key="d0">36054193</data>
    </edge>
    <edge source="USA" target="POL">
      <data key="d0">10300877</data>
    </edge>
    <edge source="USA" target="PRT">
      <data key="d0">13289860</data>
    </edge>
    <edge source="USA" target="ROU">
      <data key="d0">2911718</data>
    </edge>
    <edge source="USA" target="RUS">
      <data key="d0">14449049</data>
    </edge>
    <edge source="USA" target="SAU">
      <data key="d0">33665790</data>
    </edge>
    <edge source="USA" target="SEN">
      <data key="d0">840078</data>
    </edge>
    <edge source="USA" target="IND">
      <data key="d0">27853570</data>
    </edge>
    <edge source="USA" target="SGP">
      <data key="d0">57427469</data>
    </edge>
    <edge source="USA" target="SVK">
      <data key="d0">3586479</data>
    </edge>
    <edge source="USA" target="VNM">
      <data key="d0">4832856</data>
    </edge>
    <edge source="USA" target="SVN">
      <data key="d0">872799</data>
    </edge>
    <edge source="USA" target="ZAF">
      <data key="d0">29458333</data>
    </edge>
    <edge source="USA" target="ZWE">
      <data key="d0">1466072</data>
    </edge>
    <edge source="USA" target="ESP">
      <data key="d0">39047276</data>
    </edge>
    <edge source="USA" target="SWE">
      <data key="d0">20636126</data>
    </edge>
    <edge source="USA" target="CHE">
      <data key="d0">14470390</data>
    </edge>
    <edge source="USA" target="THA">
      <data key="d0">35707243</data>
    </edge>
    <edge source="USA" target="TGO">
      <data key="d0">395200</data>
    </edge>
    <edge source="USA" target="ARE">
      <data key="d0">23662802</data>
    </edge>
    <edge source="USA" target="TUN">
      <data key="d0">668937</data>
    </edge>
    <edge source="USA" target="TUR">
      <data key="d0">42754890</data>
    </edge>
    <edge source="USA" target="UGA">
      <data key="d0">239909</data>
    </edge>
    <edge source="USA" target="UKR">
      <data key="d0">5047623</data>
    </edge>
    <edge source="USA" target="MKD">
      <data key="d0">1845308</data>
    </edge>
    <edge source="USA" target="EGY">
      <data key="d0">7961004</data>
    </edge>
    <edge source="USA" target="GBR">
      <data key="d0">328808622</data>
    </edge>
    <edge source="USA" target="TZA">
      <data key="d0">431450</data>
    </edge>
    <edge source="USA" target="BFA">
      <data key="d0">456052</data>
    </edge>
    <edge source="USA" target="URY">
      <data key="d0">6552674</data>
    </edge>
    <edge source="USA" target="SRB">
      <data key="d0">37444</data>
    </edge>
    <edge source="ARG" target="AUS">
      <data key="d0">3619120</data>
    </edge>
    <edge source="ARG" target="BEL">
      <data key="d0">31153</data>
    </edge>
    <edge source="ARG" target="BOL">
      <data key="d0">2031972</data>
    </edge>
    <edge source="ARG" target="BRA">
      <data key="d0">176512420</data>
    </edge>
    <edge source="ARG" target="CAN">
      <data key="d0">278285</data>
    </edge>
    <edge source="ARG" target="CHL">
      <data key="d0">24905681</data>
    </edge>
    <edge source="ARG" target="CHN">
      <data key="d0">152032</data>
    </edge>
    <edge source="ARG" target="COL">
      <data key="d0">6205210</data>
    </edge>
    <edge source="ARG" target="ECU">
      <data key="d0">197583</data>
    </edge>
    <edge source="ARG" target="SLV">
      <data key="d0">405898</data>
    </edge>
    <edge source="ARG" target="FRA">
      <data key="d0">71791</data>
    </edge>
    <edge source="ARG" target="DEU">
      <data key="d0">320611</data>
    </edge>
    <edge source="ARG" target="GTM">
      <data key="d0">326487</data>
    </edge>
    <edge source="ARG" target="HND">
      <data key="d0">132214</data>
    </edge>
    <edge source="ARG" target="HUN">
      <data key="d0">195409</data>
    </edge>
    <edge source="ARG" target="ITA">
      <data key="d0">751648</data>
    </edge>
    <edge source="ARG" target="JPN">
      <data key="d0">12000</data>
    </edge>
    <edge source="ARG" target="LBN">
      <data key="d0">28125</data>
    </edge>
    <edge source="ARG" target="MYS">
      <data key="d0">125184</data>
    </edge>
    <edge source="ARG" target="MEX">
      <data key="d0">2520319</data>
    </edge>
    <edge source="ARG" target="NLD">
      <data key="d0">219505</data>
    </edge>
    <edge source="ARG" target="NZL">
      <data key="d0">13659</data>
    </edge>
    <edge source="ARG" target="PAK">
      <data key="d0">38671</data>
    </edge>
    <edge source="ARG" target="PAN">
      <data key="d0">102090</data>
    </edge>
    <edge source="ARG" target="PRY">
      <data key="d0">3790895</data>
    </edge>
    <edge source="ARG" target="PER">
      <data key="d0">2580021</data>
    </edge>
    <edge source="ARG" target="POL">
      <data key="d0">159020</data>
    </edge>
    <edge source="ARG" target="PRT">
      <data key="d0">94722</data>
    </edge>
    <edge source="ARG" target="IND">
      <data key="d0">134464</data>
    </edge>
    <edge source="ARG" target="SGP">
      <data key="d0">2703696</data>
    </edge>
    <edge source="ARG" target="ZAF">
      <data key="d0">145968</data>
    </edge>
    <edge source="ARG" target="ESP">
      <data key="d0">1533243</data>
    </edge>
    <edge source="ARG" target="TUR">
      <data key="d0">13603</data>
    </edge>
    <edge source="ARG" target="EGY">
      <data key="d0">25487</data>
    </edge>
    <edge source="ARG" target="GBR">
      <data key="d0">518482</data>
    </edge>
    <edge source="ARG" target="USA">
      <data key="d0">6569149</data>
    </edge>
    <edge source="ARG" target="URY">
      <data key="d0">12333281</data>
    </edge>
    <edge source="AUS" target="ARG">
      <data key="d0">1026516</data>
    </edge>
    <edge source="AUS" target="AUT">
      <data key="d0">49109</data>
    </edge>
    <edge source="AUS" target="BEL">
      <data key="d0">652046</data>
    </edge>
    <edge source="AUS" target="BRA">
      <data key="d0">894977</data>
    </edge>
    <edge source="AUS" target="BGR">
      <data key="d0">16929</data>
    </edge>
    <edge source="AUS" target="KHM">
      <data key="d0">16250</data>
    </edge>
    <edge source="AUS" target="CAN">
      <data key="d0">7122325</data>
    </edge>
    <edge source="AUS" target="LKA">
      <data key="d0">5850315</data>
    </edge>
    <edge source="AUS" target="CHL">
      <data key="d0">473414</data>
    </edge>
    <edge source="AUS" target="CHN">
      <data key="d0">17471822</data>
    </edge>
    <edge source="AUS" target="COL">
      <data key="d0">67262</data>
    </edge>
    <edge source="AUS" target="CRI">
      <data key="d0">11632</data>
    </edge>
    <edge source="AUS" target="HRV">
      <data key="d0">114287</data>
    </edge>
    <edge source="AUS" target="DNK">
      <data key="d0">273032</data>
    </edge>
    <edge source="AUS" target="FIN">
      <data key="d0">67218</data>
    </edge>
    <edge source="AUS" target="FRA">
      <data key="d0">1102983</data>
    </edge>
    <edge source="AUS" target="DEU">
      <data key="d0">1239887</data>
    </edge>
    <edge source="AUS" target="GRC">
      <data key="d0">229448</data>
    </edge>
    <edge source="AUS" target="HKG">
      <data key="d0">26255012</data>
    </edge>
    <edge source="AUS" target="HUN">
      <data key="d0">87674</data>
    </edge>
    <edge source="AUS" target="IDN">
      <data key="d0">19208000</data>
    </edge>
    <edge source="AUS" target="IRL">
      <data key="d0">935371</data>
    </edge>
    <edge source="AUS" target="ISR">
      <data key="d0">213666</data>
    </edge>
    <edge source="AUS" target="ITA">
      <data key="d0">7842450</data>
    </edge>
    <edge source="AUS" target="JPN">
      <data key="d0">7863682</data>
    </edge>
    <edge source="AUS" target="KOR">
      <data key="d0">8671477</data>
    </edge>
    <edge source="AUS" target="LBN">
      <data key="d0">719633</data>
    </edge>
    <edge source="AUS" target="MYS">
      <data key="d0">6262876</data>
    </edge>
    <edge source="AUS" target="MUS">
      <data key="d0">1692338</data>
    </edge>
    <edge source="AUS" target="MEX">
      <data key="d0">468184</data>
    </edge>
    <edge source="AUS" target="MAR">
      <data key="d0">134039</data>
    </edge>
    <edge source="AUS" target="MOZ">
      <data key="d0">30491</data>
    </edge>
    <edge source="AUS" target="OMN">
      <data key="d0">41519</data>
    </edge>
    <edge source="AUS" target="NLD">
      <data key="d0">912277</data>
    </edge>
    <edge source="AUS" target="NZL">
      <data key="d0">77685162</data>
    </edge>
    <edge source="AUS" target="NOR">
      <data key="d0">38015</data>
    </edge>
    <edge source="AUS" target="PAK">
      <data key="d0">7474842</data>
    </edge>
    <edge source="AUS" target="PAN">
      <data key="d0">29045</data>
    </edge>
    <edge source="AUS" target="PHL">
      <data key="d0">4031923</data>
    </edge>
    <edge source="AUS" target="POL">
      <data key="d0">262505</data>
    </edge>
    <edge source="AUS" target="PRT">
      <data key="d0">44853</data>
    </edge>
    <edge source="AUS" target="ROU">
      <data key="d0">15020</data>
    </edge>
    <edge source="AUS" target="SAU">
      <data key="d0">295917</data>
    </edge>
    <edge source="AUS" target="IND">
      <data key="d0">1313689</data>
    </edge>
    <edge source="AUS" target="SGP">
      <data key="d0">10283087</data>
    </edge>
    <edge source="AUS" target="VNM">
      <data key="d0">4668710</data>
    </edge>
    <edge source="AUS" target="ZAF">
      <data key="d0">2612246</data>
    </edge>
    <edge source="AUS" target="ESP">
      <data key="d0">2217166</data>
    </edge>
    <edge source="AUS" target="SWE">
      <data key="d0">627683</data>
    </edge>
    <edge source="AUS" target="CHE">
      <data key="d0">308040</data>
    </edge>
    <edge source="AUS" target="THA">
      <data key="d0">7733139</data>
    </edge>
    <edge source="AUS" target="ARE">
      <data key="d0">1346155</data>
    </edge>
    <edge source="AUS" target="TUN">
      <data key="d0">28529</data>
    </edge>
    <edge source="AUS" target="TUR">
      <data key="d0">517715</data>
    </edge>
    <edge source="AUS" target="UKR">
      <data key="d0">25211</data>
    </edge>
    <edge source="AUS" target="EGY">
      <data key="d0">105972</data>
    </edge>
    <edge source="AUS" target="GBR">
      <data key="d0">20086130</data>
    </edge>
    <edge source="AUS" target="TZA">
      <data key="d0">23044</data>
    </edge>
    <edge source="AUS" target="USA">
      <data key="d0">35316570</data>
    </edge>
    <edge source="AUS" target="URY">
      <data key="d0">86909</data>
    </edge>
    <edge source="BEL" target="ALB">
      <data key="d0">2924034</data>
    </edge>
    <edge source="BEL" target="DZA">
      <data key="d0">5570807</data>
    </edge>
    <edge source="BEL" target="AZE">
      <data key="d0">103519</data>
    </edge>
    <edge source="BEL" target="ARG">
      <data key="d0">5611354</data>
    </edge>
    <edge source="BEL" target="AUS">
      <data key="d0">20361049</data>
    </edge>
    <edge source="BEL" target="AUT">
      <data key="d0">59424564</data>
    </edge>
    <edge source="BEL" target="ARM">
      <data key="d0">134016</data>
    </edge>
    <edge source="BEL" target="BOL">
      <data key="d0">212211</data>
    </edge>
    <edge source="BEL" target="BWA">
      <data key="d0">80805</data>
    </edge>
    <edge source="BEL" target="BRA">
      <data key="d0">11081206</data>
    </edge>
    <edge source="BEL" target="BGR">
      <data key="d0">8994617</data>
    </edge>
    <edge source="BEL" target="BDI">
      <data key="d0">189846</data>
    </edge>
    <edge source="BEL" target="BLR">
      <data key="d0">8494293</data>
    </edge>
    <edge source="BEL" target="KHM">
      <data key="d0">32885</data>
    </edge>
    <edge source="BEL" target="CMR">
      <data key="d0">898942</data>
    </edge>
    <edge source="BEL" target="CAN">
      <data key="d0">16127861</data>
    </edge>
    <edge source="BEL" target="CAF">
      <data key="d0">15802</data>
    </edge>
    <edge source="BEL" target="LKA">
      <data key="d0">2024897</data>
    </edge>
    <edge source="BEL" target="CHL">
      <data key="d0">13738465</data>
    </edge>
    <edge source="BEL" target="CHN">
      <data key="d0">14417357</data>
    </edge>
    <edge source="BEL" target="COL">
      <data key="d0">3201708</data>
    </edge>
    <edge source="BEL" target="CRI">
      <data key="d0">88590</data>
    </edge>
    <edge source="BEL" target="HRV">
      <data key="d0">15321159</data>
    </edge>
    <edge source="BEL" target="CZE">
      <data key="d0">55812807</data>
    </edge>
    <edge source="BEL" target="BEN">
      <data key="d0">476039</data>
    </edge>
    <edge source="BEL" target="DNK">
      <data key="d0">65312897</data>
    </edge>
    <edge source="BEL" target="ECU">
      <data key="d0">1264840</data>
    </edge>
    <edge source="BEL" target="SLV">
      <data key="d0">122286</data>
    </edge>
    <edge source="BEL" target="ETH">
      <data key="d0">286333</data>
    </edge>
    <edge source="BEL" target="EST">
      <data key="d0">5120963</data>
    </edge>
    <edge source="BEL" target="FIN">
      <data key="d0">33291905</data>
    </edge>
    <edge source="BEL" target="FRA">
      <data key="d0">1192926836</data>
    </edge>
    <edge source="BEL" target="GEO">
      <data key="d0">29412</data>
    </edge>
    <edge source="BEL" target="GMB">
      <data key="d0">71841</data>
    </edge>
    <edge source="BEL" target="DEU">
      <data key="d0">1022149096</data>
    </edge>
    <edge source="BEL" target="GHA">
      <data key="d0">634916</data>
    </edge>
    <edge source="BEL" target="GRC">
      <data key="d0">40448942</data>
    </edge>
    <edge source="BEL" target="GTM">
      <data key="d0">539435</data>
    </edge>
    <edge source="BEL" target="HND">
      <data key="d0">178213</data>
    </edge>
    <edge source="BEL" target="HKG">
      <data key="d0">16083540</data>
    </edge>
    <edge source="BEL" target="HUN">
      <data key="d0">38818266</data>
    </edge>
    <edge source="BEL" target="IDN">
      <data key="d0">17834586</data>
    </edge>
    <edge source="BEL" target="IRL">
      <data key="d0">45760324</data>
    </edge>
    <edge source="BEL" target="ISR">
      <data key="d0">16820580</data>
    </edge>
    <edge source="BEL" target="ITA">
      <data key="d0">271798652</data>
    </edge>
    <edge source="BEL" target="CIV">
      <data key="d0">921848</data>
    </edge>
    <edge source="BEL" target="JAM">
      <data key="d0">130637</data>
    </edge>
    <edge source="BEL" target="JPN">
      <data key="d0">61313698</data>
    </edge>
    <edge source="BEL" target="KAZ">
      <data key="d0">561903</data>
    </edge>
    <edge source="BEL" target="JOR">
      <data key="d0">2693631</data>
    </edge>
    <edge source="BEL" target="KOR">
      <data key="d0">19626027</data>
    </edge>
    <edge source="BEL" target="KGZ">
      <data key="d0">216426</data>
    </edge>
    <edge source="BEL" target="LBN">
      <data key="d0">6469642</data>
    </edge>
    <edge source="BEL" target="LVA">
      <data key="d0">5289135</data>
    </edge>
    <edge source="BEL" target="LTU">
      <data key="d0">23660068</data>
    </edge>
    <edge source="BEL" target="MDG">
      <data key="d0">615289</data>
    </edge>
    <edge source="BEL" target="MWI">
      <data key="d0">16349</data>
    </edge>
    <edge source="BEL" target="MYS">
      <data key="d0">10230841</data>
    </edge>
    <edge source="BEL" target="MRT">
      <data key="d0">5461311</data>
    </edge>
    <edge source="BEL" target="MUS">
      <data key="d0">880333</data>
    </edge>
    <edge source="BEL" target="MEX">
      <data key="d0">9017094</data>
    </edge>
    <edge source="BEL" target="MDA">
      <data key="d0">1623161</data>
    </edge>
    <edge source="BEL" target="MAR">
      <data key="d0">52212605</data>
    </edge>
    <edge source="BEL" target="MOZ">
      <data key="d0">259279</data>
    </edge>
    <edge source="BEL" target="OMN">
      <data key="d0">1252299</data>
    </edge>
    <edge source="BEL" target="NLD">
      <data key="d0">609924278</data>
    </edge>
    <edge source="BEL" target="NZL">
      <data key="d0">6756916</data>
    </edge>
    <edge source="BEL" target="NIC">
      <data key="d0">45736</data>
    </edge>
    <edge source="BEL" target="NER">
      <data key="d0">480141</data>
    </edge>
    <edge source="BEL" target="NOR">
      <data key="d0">33666826</data>
    </edge>
    <edge source="BEL" target="PAK">
      <data key="d0">2826214</data>
    </edge>
    <edge source="BEL" target="PAN">
      <data key="d0">242492</data>
    </edge>
    <edge source="BEL" target="PRY">
      <data key="d0">303244</data>
    </edge>
    <edge source="BEL" target="PER">
      <data key="d0">1432924</data>
    </edge>
    <edge source="BEL" target="PHL">
      <data key="d0">2708071</data>
    </edge>
    <edge source="BEL" target="POL">
      <data key="d0">150290937</data>
    </edge>
    <edge source="BEL" target="PRT">
      <data key="d0">103266137</data>
    </edge>
    <edge source="BEL" target="ROU">
      <data key="d0">40328063</data>
    </edge>
    <edge source="BEL" target="RUS">
      <data key="d0">62276207</data>
    </edge>
    <edge source="BEL" target="SAU">
      <data key="d0">43971178</data>
    </edge>
    <edge source="BEL" target="SEN">
      <data key="d0">797169</data>
    </edge>
    <edge source="BEL" target="IND">
      <data key="d0">9911549</data>
    </edge>
    <edge source="BEL" target="SGP">
      <data key="d0">13620339</data>
    </edge>
    <edge source="BEL" target="SVK">
      <data key="d0">16971932</data>
    </edge>
    <edge source="BEL" target="VNM">
      <data key="d0">633137</data>
    </edge>
    <edge source="BEL" target="SVN">
      <data key="d0">24329590</data>
    </edge>
    <edge source="BEL" target="ZAF">
      <data key="d0">19532909</data>
    </edge>
    <edge source="BEL" target="ZWE">
      <data key="d0">58531</data>
    </edge>
    <edge source="BEL" target="ESP">
      <data key="d0">203175879</data>
    </edge>
    <edge source="BEL" target="SWE">
      <data key="d0">84483669</data>
    </edge>
    <edge source="BEL" target="CHE">
      <data key="d0">73879726</data>
    </edge>
    <edge source="BEL" target="THA">
      <data key="d0">3454450</data>
    </edge>
    <edge source="BEL" target="TGO">
      <data key="d0">167204</data>
    </edge>
    <edge source="BEL" target="ARE">
      <data key="d0">16492698</data>
    </edge>
    <edge source="BEL" target="TUN">
      <data key="d0">117848211</data>
    </edge>
    <edge source="BEL" target="TUR">
      <data key="d0">101253473</data>
    </edge>
    <edge source="BEL" target="UGA">
      <data key="d0">383373</data>
    </edge>
    <edge source="BEL" target="UKR">
      <data key="d0">25117578</data>
    </edge>
    <edge source="BEL" target="MKD">
      <data key="d0">4440338</data>
    </edge>
    <edge source="BEL" target="EGY">
      <data key="d0">2962253</data>
    </edge>
    <edge source="BEL" target="GBR">
      <data key="d0">951158174</data>
    </edge>
    <edge source="BEL" target="TZA">
      <data key="d0">438581</data>
    </edge>
    <edge source="BEL" target="USA">
      <data key="d0">231219573</data>
    </edge>
    <edge source="BEL" target="BFA">
      <data key="d0">37891</data>
    </edge>
    <edge source="BEL" target="URY">
      <data key="d0">1222847</data>
    </edge>
    <edge source="BEL" target="SRB">
      <data key="d0">5439037</data>
    </edge>
    <edge source="BOL" target="ARG">
      <data key="d0">401408</data>
    </edge>
    <edge source="BOL" target="BEL">
      <data key="d0">35756</data>
    </edge>
    <edge source="BOL" target="BRA">
      <data key="d0">263224</data>
    </edge>
    <edge source="BOL" target="CHL">
      <data key="d0">1085261</data>
    </edge>
    <edge source="BOL" target="COL">
      <data key="d0">5152388</data>
    </edge>
    <edge source="BOL" target="ECU">
      <data key="d0">113134</data>
    </edge>
    <edge source="BOL" target="ITA">
      <data key="d0">19815</data>
    </edge>
    <edge source="BOL" target="MEX">
      <data key="d0">222094</data>
    </edge>
    <edge source="BOL" target="NZL">
      <data key="d0">57449</data>
    </edge>
    <edge source="BOL" target="PAN">
      <data key="d0">739292</data>
    </edge>
    <edge source="BOL" target="PER">
      <data key="d0">6381071</data>
    </edge>
    <edge source="BOL" target="USA">
      <data key="d0">137628</data>
    </edge>
    <edge source="BOL" target="URY">
      <data key="d0">147874</data>
    </edge>
    <edge source="BRA" target="ARG">
      <data key="d0">250442250</data>
    </edge>
    <edge source="BRA" target="AUS">
      <data key="d0">3970110</data>
    </edge>
    <edge source="BRA" target="AUT">
      <data key="d0">1243061</data>
    </edge>
    <edge source="BRA" target="BEL">
      <data key="d0">10231543</data>
    </edge>
    <edge source="BRA" target="BOL">
      <data key="d0">22928428</data>
    </edge>
    <edge source="BRA" target="CAN">
      <data key="d0">23958866</data>
    </edge>
    <edge source="BRA" target="LKA">
      <data key="d0">256841</data>
    </edge>
    <edge source="BRA" target="CHL">
      <data key="d0">46128274</data>
    </edge>
    <edge source="BRA" target="CHN">
      <data key="d0">155719</data>
    </edge>
    <edge source="BRA" target="COL">
      <data key="d0">57718513</data>
    </edge>
    <edge source="BRA" target="CRI">
      <data key="d0">2414586</data>
    </edge>
    <edge source="BRA" target="HRV">
      <data key="d0">146367</data>
    </edge>
    <edge source="BRA" target="CZE">
      <data key="d0">115482</data>
    </edge>
    <edge source="BRA" target="DNK">
      <data key="d0">855074</data>
    </edge>
    <edge source="BRA" target="ECU">
      <data key="d0">1094526</data>
    </edge>
    <edge source="BRA" target="SLV">
      <data key="d0">966765</data>
    </edge>
    <edge source="BRA" target="FIN">
      <data key="d0">664382</data>
    </edge>
    <edge source="BRA" target="FRA">
      <data key="d0">16213293</data>
    </edge>
    <edge source="BRA" target="DEU">
      <data key="d0">26052528</data>
    </edge>
    <edge source="BRA" target="GRC">
      <data key="d0">1588832</data>
    </edge>
    <edge source="BRA" target="GTM">
      <data key="d0">4619216</data>
    </edge>
    <edge source="BRA" target="HND">
      <data key="d0">576931</data>
    </edge>
    <edge source="BRA" target="HKG">
      <data key="d0">798361</data>
    </edge>
    <edge source="BRA" target="HUN">
      <data key="d0">1147352</data>
    </edge>
    <edge source="BRA" target="IDN">
      <data key="d0">112178</data>
    </edge>
    <edge source="BRA" target="IRL">
      <data key="d0">4472607</data>
    </edge>
    <edge source="BRA" target="ISR">
      <data key="d0">129093</data>
    </edge>
    <edge source="BRA" target="ITA">
      <data key="d0">11821598</data>
    </edge>
    <edge source="BRA" target="CIV">
      <data key="d0">40238</data>
    </edge>
    <edge source="BRA" target="JAM">
      <data key="d0">63116</data>
    </edge>
    <edge source="BRA" target="JPN">
      <data key="d0">41462093</data>
    </edge>
    <edge source="BRA" target="JOR">
      <data key="d0">270687</data>
    </edge>
    <edge source="BRA" target="KOR">
      <data key="d0">3725239</data>
    </edge>
    <edge source="BRA" target="LBN">
      <data key="d0">1759455</data>
    </edge>
    <edge source="BRA" target="MYS">
      <data key="d0">14906</data>
    </edge>
    <edge source="BRA" target="MUS">
      <data key="d0">44580</data>
    </edge>
    <edge source="BRA" target="MEX">
      <data key="d0">13749112</data>
    </edge>
    <edge source="BRA" target="MAR">
      <data key="d0">46827</data>
    </edge>
    <edge source="BRA" target="OMN">
      <data key="d0">39906</data>
    </edge>
    <edge source="BRA" target="NLD">
      <data key="d0">16568204</data>
    </edge>
    <edge source="BRA" target="NZL">
      <data key="d0">811592</data>
    </edge>
    <edge source="BRA" target="NIC">
      <data key="d0">51027</data>
    </edge>
    <edge source="BRA" target="NOR">
      <data key="d0">1000961</data>
    </edge>
    <edge source="BRA" target="PAK">
      <data key="d0">56818</data>
    </edge>
    <edge source="BRA" target="PAN">
      <data key="d0">2241785</data>
    </edge>
    <edge source="BRA" target="PRY">
      <data key="d0">37364174</data>
    </edge>
    <edge source="BRA" target="PER">
      <data key="d0">9204620</data>
    </edge>
    <edge source="BRA" target="PHL">
      <data key="d0">104002</data>
    </edge>
    <edge source="BRA" target="POL">
      <data key="d0">645172</data>
    </edge>
    <edge source="BRA" target="PRT">
      <data key="d0">7927168</data>
    </edge>
    <edge source="BRA" target="RUS">
      <data key="d0">87983</data>
    </edge>
    <edge source="BRA" target="SAU">
      <data key="d0">567912</data>
    </edge>
    <edge source="BRA" target="SEN">
      <data key="d0">42540</data>
    </edge>
    <edge source="BRA" target="IND">
      <data key="d0">1130453</data>
    </edge>
    <edge source="BRA" target="SGP">
      <data key="d0">712291</data>
    </edge>
    <edge source="BRA" target="VNM">
      <data key="d0">79405</data>
    </edge>
    <edge source="BRA" target="SVN">
      <data key="d0">69327</data>
    </edge>
    <edge source="BRA" target="ZAF">
      <data key="d0">3908988</data>
    </edge>
    <edge source="BRA" target="ZWE">
      <data key="d0">57416</data>
    </edge>
    <edge source="BRA" target="ESP">
      <data key="d0">5966683</data>
    </edge>
    <edge source="BRA" target="SWE">
      <data key="d0">1578862</data>
    </edge>
    <edge source="BRA" target="CHE">
      <data key="d0">6220169</data>
    </edge>
    <edge source="BRA" target="THA">
      <data key="d0">71927</data>
    </edge>
    <edge source="BRA" target="ARE">
      <data key="d0">1094640</data>
    </edge>
    <edge source="BRA" target="TUN">
      <data key="d0">572339</data>
    </edge>
    <edge source="BRA" target="TUR">
      <data key="d0">3892407</data>
    </edge>
    <edge source="BRA" target="EGY">
      <data key="d0">1144053</data>
    </edge>
    <edge source="BRA" target="GBR">
      <data key="d0">7095079</data>
    </edge>
    <edge source="BRA" target="USA">
      <data key="d0">181512009</data>
    </edge>
    <edge source="BRA" target="URY">
      <data key="d0">24728618</data>
    </edge>
    <edge source="BRA" target="SRB">
      <data key="d0">116994</data>
    </edge>
    <edge source="CAN" target="ALB">
      <data key="d0">168155</data>
    </edge>
    <edge source="CAN" target="DZA">
      <data key="d0">13310</data>
    </edge>
    <edge source="CAN" target="ARG">
      <data key="d0">4390555</data>
    </edge>
    <edge source="CAN" target="AUS">
      <data key="d0">9548637</data>
    </edge>
    <edge source="CAN" target="AUT">
      <data key="d0">981694</data>
    </edge>
    <edge source="CAN" target="ARM">
      <data key="d0">249909</data>
    </edge>
    <edge source="CAN" target="BEL">
      <data key="d0">31290804</data>
    </edge>
    <edge source="CAN" target="BOL">
      <data key="d0">112876</data>
    </edge>
    <edge source="CAN" target="BRA">
      <data key="d0">4461701</data>
    </edge>
    <edge source="CAN" target="BGR">
      <data key="d0">510846</data>
    </edge>
    <edge source="CAN" target="LKA">
      <data key="d0">936451</data>
    </edge>
    <edge source="CAN" target="CHL">
      <data key="d0">5591245</data>
    </edge>
    <edge source="CAN" target="CHN">
      <data key="d0">1691236</data>
    </edge>
    <edge source="CAN" target="COL">
      <data key="d0">2074079</data>
    </edge>
    <edge source="CAN" target="CRI">
      <data key="d0">123535</data>
    </edge>
    <edge source="CAN" target="HRV">
      <data key="d0">14472</data>
    </edge>
    <edge source="CAN" target="CZE">
      <data key="d0">1886671</data>
    </edge>
    <edge source="CAN" target="DNK">
      <data key="d0">85895</data>
    </edge>
    <edge source="CAN" target="ECU">
      <data key="d0">290268</data>
    </edge>
    <edge source="CAN" target="SLV">
      <data key="d0">164870</data>
    </edge>
    <edge source="CAN" target="ETH">
      <data key="d0">197048</data>
    </edge>
    <edge source="CAN" target="EST">
      <data key="d0">17288</data>
    </edge>
    <edge source="CAN" target="FIN">
      <data key="d0">7761336</data>
    </edge>
    <edge source="CAN" target="FRA">
      <data key="d0">6777589</data>
    </edge>
    <edge source="CAN" target="DEU">
      <data key="d0">10340973</data>
    </edge>
    <edge source="CAN" target="GHA">
      <data key="d0">63515</data>
    </edge>
    <edge source="CAN" target="GRC">
      <data key="d0">795346</data>
    </edge>
    <edge source="CAN" target="GTM">
      <data key="d0">229746</data>
    </edge>
    <edge source="CAN" target="HND">
      <data key="d0">117957</data>
    </edge>
    <edge source="CAN" target="HKG">
      <data key="d0">3366403</data>
    </edge>
    <edge source="CAN" target="HUN">
      <data key="d0">1340179</data>
    </edge>
    <edge source="CAN" target="IDN">
      <data key="d0">713896</data>
    </edge>
    <edge source="CAN" target="IRL">
      <data key="d0">849599</data>
    </edge>
    <edge source="CAN" target="ISR">
      <data key="d0">3193845</data>
    </edge>
    <edge source="CAN" target="ITA">
      <data key="d0">786526</data>
    </edge>
    <edge source="CAN" target="CIV">
      <data key="d0">77505</data>
    </edge>
    <edge source="CAN" target="JAM">
      <data key="d0">250012</data>
    </edge>
    <edge source="CAN" target="JPN">
      <data key="d0">5276078</data>
    </edge>
    <edge source="CAN" target="KAZ">
      <data key="d0">291257</data>
    </edge>
    <edge source="CAN" target="JOR">
      <data key="d0">158401</data>
    </edge>
    <edge source="CAN" target="KOR">
      <data key="d0">11323732</data>
    </edge>
    <edge source="CAN" target="LBN">
      <data key="d0">367429</data>
    </edge>
    <edge source="CAN" target="LVA">
      <data key="d0">91138</data>
    </edge>
    <edge source="CAN" target="MYS">
      <data key="d0">54917</data>
    </edge>
    <edge source="CAN" target="MRT">
      <data key="d0">51249</data>
    </edge>
    <edge source="CAN" target="MUS">
      <data key="d0">35392</data>
    </edge>
    <edge source="CAN" target="MEX">
      <data key="d0">11733944</data>
    </edge>
    <edge source="CAN" target="MDA">
      <data key="d0">44887</data>
    </edge>
    <edge source="CAN" target="MAR">
      <data key="d0">215262</data>
    </edge>
    <edge source="CAN" target="MOZ">
      <data key="d0">249541</data>
    </edge>
    <edge source="CAN" target="NLD">
      <data key="d0">3773035</data>
    </edge>
    <edge source="CAN" target="NZL">
      <data key="d0">1397102</data>
    </edge>
    <edge source="CAN" target="NIC">
      <data key="d0">13569</data>
    </edge>
    <edge source="CAN" target="NOR">
      <data key="d0">1069469</data>
    </edge>
    <edge source="CAN" target="PAK">
      <data key="d0">88998</data>
    </edge>
    <edge source="CAN" target="PAN">
      <data key="d0">97067</data>
    </edge>
    <edge source="CAN" target="PRY">
      <data key="d0">306188</data>
    </edge>
    <edge source="CAN" target="PER">
      <data key="d0">872779</data>
    </edge>
    <edge source="CAN" target="PHL">
      <data key="d0">2055805</data>
    </edge>
    <edge source="CAN" target="POL">
      <data key="d0">771360</data>
    </edge>
    <edge source="CAN" target="PRT">
      <data key="d0">249349</data>
    </edge>
    <edge source="CAN" target="ROU">
      <data key="d0">1331362</data>
    </edge>
    <edge source="CAN" target="RUS">
      <data key="d0">1429935</data>
    </edge>
    <edge source="CAN" target="SAU">
      <data key="d0">2832880</data>
    </edge>
    <edge source="CAN" target="SEN">
      <data key="d0">121783</data>
    </edge>
    <edge source="CAN" target="IND">
      <data key="d0">395351</data>
    </edge>
    <edge source="CAN" target="SGP">
      <data key="d0">2719529</data>
    </edge>
    <edge source="CAN" target="SVK">
      <data key="d0">121081</data>
    </edge>
    <edge source="CAN" target="VNM">
      <data key="d0">123393</data>
    </edge>
    <edge source="CAN" target="SVN">
      <data key="d0">82522</data>
    </edge>
    <edge source="CAN" target="ZAF">
      <data key="d0">6521078</data>
    </edge>
    <edge source="CAN" target="ZWE">
      <data key="d0">24398</data>
    </edge>
    <edge source="CAN" target="ESP">
      <data key="d0">1550993</data>
    </edge>
    <edge source="CAN" target="SWE">
      <data key="d0">1197151</data>
    </edge>
    <edge source="CAN" target="CHE">
      <data key="d0">803781</data>
    </edge>
    <edge source="CAN" target="THA">
      <data key="d0">2084103</data>
    </edge>
    <edge source="CAN" target="ARE">
      <data key="d0">1559454</data>
    </edge>
    <edge source="CAN" target="TUN">
      <data key="d0">620792</data>
    </edge>
    <edge source="CAN" target="TUR">
      <data key="d0">679090</data>
    </edge>
    <edge source="CAN" target="UKR">
      <data key="d0">451310</data>
    </edge>
    <edge source="CAN" target="EGY">
      <data key="d0">446806</data>
    </edge>
    <edge source="CAN" target="GBR">
      <data key="d0">12822997</data>
    </edge>
    <edge source="CAN" target="TZA">
      <data key="d0">38819</data>
    </edge>
    <edge source="CAN" target="USA">
      <data key="d0">2012770858</data>
    </edge>
    <edge source="CAN" target="URY">
      <data key="d0">193973</data>
    </edge>
    <edge source="CHL" target="ARG">
      <data key="d0">14065470</data>
    </edge>
    <edge source="CHL" target="AUS">
      <data key="d0">157803</data>
    </edge>
    <edge source="CHL" target="BEL">
      <data key="d0">176836</data>
    </edge>
    <edge source="CHL" target="BOL">
      <data key="d0">10237954</data>
    </edge>
    <edge source="CHL" target="BRA">
      <data key="d0">25451861</data>
    </edge>
    <edge source="CHL" target="CAN">
      <data key="d0">4160844</data>
    </edge>
    <edge source="CHL" target="LKA">
      <data key="d0">16308</data>
    </edge>
    <edge source="CHL" target="CHN">
      <data key="d0">217021</data>
    </edge>
    <edge source="CHL" target="COL">
      <data key="d0">12733395</data>
    </edge>
    <edge source="CHL" target="CRI">
      <data key="d0">296645</data>
    </edge>
    <edge source="CHL" target="ECU">
      <data key="d0">4123806</data>
    </edge>
    <edge source="CHL" target="SLV">
      <data key="d0">730181</data>
    </edge>
    <edge source="CHL" target="FRA">
      <data key="d0">25391</data>
    </edge>
    <edge source="CHL" target="DEU">
      <data key="d0">26301</data>
    </edge>
    <edge source="CHL" target="GTM">
      <data key="d0">37238</data>
    </edge>
    <edge source="CHL" target="HND">
      <data key="d0">12402</data>
    </edge>
    <edge source="CHL" target="IDN">
      <data key="d0">48758</data>
    </edge>
    <edge source="CHL" target="ITA">
      <data key="d0">281714</data>
    </edge>
    <edge source="CHL" target="JOR">
      <data key="d0">150261</data>
    </edge>
    <edge source="CHL" target="KOR">
      <data key="d0">138444</data>
    </edge>
    <edge source="CHL" target="MEX">
      <data key="d0">18262951</data>
    </edge>
    <edge source="CHL" target="NZL">
      <data key="d0">349522</data>
    </edge>
    <edge source="CHL" target="NIC">
      <data key="d0">21722</data>
    </edge>
    <edge source="CHL" target="PAN">
      <data key="d0">114463</data>
    </edge>
    <edge source="CHL" target="PRY">
      <data key="d0">1455675</data>
    </edge>
    <edge source="CHL" target="PER">
      <data key="d0">8523648</data>
    </edge>
    <edge source="CHL" target="PHL">
      <data key="d0">22196</data>
    </edge>
    <edge source="CHL" target="RUS">
      <data key="d0">34909</data>
    </edge>
    <edge source="CHL" target="IND">
      <data key="d0">40355</data>
    </edge>
    <edge source="CHL" target="ZAF">
      <data key="d0">60308</data>
    </edge>
    <edge source="CHL" target="ZWE">
      <data key="d0">61347</data>
    </edge>
    <edge source="CHL" target="ESP">
      <data key="d0">16607</data>
    </edge>
    <edge source="CHL" target="SWE">
      <data key="d0">17138</data>
    </edge>
    <edge source="CHL" target="THA">
      <data key="d0">15529</data>
    </edge>
    <edge source="CHL" target="GBR">
      <data key="d0">37779</data>
    </edge>
    <edge source="CHL" target="USA">
      <data key="d0">1853551</data>
    </edge>
    <edge source="CHL" target="URY">
      <data key="d0">1236298</data>
    </edge>
    <edge source="CHN" target="ALB">
      <data key="d0">2984675</data>
    </edge>
    <edge source="CHN" target="DZA">
      <data key="d0">24498508</data>
    </edge>
    <edge source="CHN" target="AZE">
      <data key="d0">242229</data>
    </edge>
    <edge source="CHN" target="ARG">
      <data key="d0">23362115</data>
    </edge>
    <edge source="CHN" target="AUS">
      <data key="d0">241909668</data>
    </edge>
    <edge source="CHN" target="AUT">
      <data key="d0">7648294</data>
    </edge>
    <edge source="CHN" target="ARM">
      <data key="d0">371210</data>
    </edge>
    <edge source="CHN" target="BEL">
      <data key="d0">129985685</data>
    </edge>
    <edge source="CHN" target="BOL">
      <data key="d0">302506</data>
    </edge>
    <edge source="CHN" target="BWA">
      <data key="d0">1088688</data>
    </edge>
    <edge source="CHN" target="BRA">
      <data key="d0">42966843</data>
    </edge>
    <edge source="CHN" target="BGR">
      <data key="d0">5149288</data>
    </edge>
    <edge source="CHN" target="BDI">
      <data key="d0">25864</data>
    </edge>
    <edge source="CHN" target="BLR">
      <data key="d0">445160</data>
    </edge>
    <edge source="CHN" target="KHM">
      <data key="d0">76036777</data>
    </edge>
    <edge source="CHN" target="CMR">
      <data key="d0">2774836</data>
    </edge>
    <edge source="CHN" target="CAN">
      <data key="d0">166684428</data>
    </edge>
    <edge source="CHN" target="LKA">
      <data key="d0">132544959</data>
    </edge>
    <edge source="CHN" target="CHL">
      <data key="d0">74964824</data>
    </edge>
    <edge source="CHN" target="COL">
      <data key="d0">12230394</data>
    </edge>
    <edge source="CHN" target="CRI">
      <data key="d0">11592044</data>
    </edge>
    <edge source="CHN" target="HRV">
      <data key="d0">3631106</data>
    </edge>
    <edge source="CHN" target="CZE">
      <data key="d0">20280255</data>
    </edge>
    <edge source="CHN" target="BEN">
      <data key="d0">185845419</data>
    </edge>
    <edge source="CHN" target="DNK">
      <data key="d0">17960169</data>
    </edge>
    <edge source="CHN" target="ECU">
      <data key="d0">7162736</data>
    </edge>
    <edge source="CHN" target="SLV">
      <data key="d0">37074291</data>
    </edge>
    <edge source="CHN" target="ETH">
      <data key="d0">7081924</data>
    </edge>
    <edge source="CHN" target="EST">
      <data key="d0">339219</data>
    </edge>
    <edge source="CHN" target="FIN">
      <data key="d0">7393441</data>
    </edge>
    <edge source="CHN" target="FRA">
      <data key="d0">159386947</data>
    </edge>
    <edge source="CHN" target="GEO">
      <data key="d0">132410</data>
    </edge>
    <edge source="CHN" target="GMB">
      <data key="d0">38557956</data>
    </edge>
    <edge source="CHN" target="PSE">
      <data key="d0">229950</data>
    </edge>
    <edge source="CHN" target="DEU">
      <data key="d0">349021200</data>
    </edge>
    <edge source="CHN" target="GHA">
      <data key="d0">21653966</data>
    </edge>
    <edge source="CHN" target="GRC">
      <data key="d0">30273081</data>
    </edge>
    <edge source="CHN" target="GTM">
      <data key="d0">48574743</data>
    </edge>
    <edge source="CHN" target="HND">
      <data key="d0">42237049</data>
    </edge>
    <edge source="CHN" target="HKG">
      <data key="d0">4886635652</data>
    </edge>
    <edge source="CHN" target="HUN">
      <data key="d0">35802827</data>
    </edge>
    <edge source="CHN" target="IDN">
      <data key="d0">202834850</data>
    </edge>
    <edge source="CHN" target="IRL">
      <data key="d0">3620539</data>
    </edge>
    <edge source="CHN" target="ISR">
      <data key="d0">57722696</data>
    </edge>
    <edge source="CHN" target="ITA">
      <data key="d0">326437173</data>
    </edge>
    <edge source="CHN" target="CIV">
      <data key="d0">34672591</data>
    </edge>
    <edge source="CHN" target="JAM">
      <data key="d0">9790946</data>
    </edge>
    <edge source="CHN" target="JPN">
      <data key="d0">1785790013</data>
    </edge>
    <edge source="CHN" target="KAZ">
      <data key="d0">33822513</data>
    </edge>
    <edge source="CHN" target="JOR">
      <data key="d0">20835318</data>
    </edge>
    <edge source="CHN" target="KOR">
      <data key="d0">1121150685</data>
    </edge>
    <edge source="CHN" target="KGZ">
      <data key="d0">56274349</data>
    </edge>
    <edge source="CHN" target="LBN">
      <data key="d0">15955719</data>
    </edge>
    <edge source="CHN" target="LVA">
      <data key="d0">2148001</data>
    </edge>
    <edge source="CHN" target="LTU">
      <data key="d0">1866924</data>
    </edge>
    <edge source="CHN" target="MDG">
      <data key="d0">41249910</data>
    </edge>
    <edge source="CHN" target="MWI">
      <data key="d0">2801827</data>
    </edge>
    <edge source="CHN" target="MYS">
      <data key="d0">130241256</data>
    </edge>
    <edge source="CHN" target="MRT">
      <data key="d0">6069614</data>
    </edge>
    <edge source="CHN" target="MUS">
      <data key="d0">43143211</data>
    </edge>
    <edge source="CHN" target="MEX">
      <data key="d0">111795396</data>
    </edge>
    <edge source="CHN" target="MDA">
      <data key="d0">42883</data>
    </edge>
    <edge source="CHN" target="MAR">
      <data key="d0">41428827</data>
    </edge>
    <edge source="CHN" target="MOZ">
      <data key="d0">2597942</data>
    </edge>
    <edge source="CHN" target="OMN">
      <data key="d0">7872070</data>
    </edge>
    <edge source="CHN" target="NAM">
      <data key="d0">1440047</data>
    </edge>
    <edge source="CHN" target="NLD">
      <data key="d0">80464267</data>
    </edge>
    <edge source="CHN" target="NZL">
      <data key="d0">31068671</data>
    </edge>
    <edge source="CHN" target="NIC">
      <data key="d0">31610787</data>
    </edge>
    <edge source="CHN" target="NER">
      <data key="d0">1991904</data>
    </edge>
    <edge source="CHN" target="NOR">
      <data key="d0">18914971</data>
    </edge>
    <edge source="CHN" target="PAK">
      <data key="d0">21045800</data>
    </edge>
    <edge source="CHN" target="PAN">
      <data key="d0">137436352</data>
    </edge>
    <edge source="CHN" target="PRY">
      <data key="d0">4108569</data>
    </edge>
    <edge source="CHN" target="PER">
      <data key="d0">13311457</data>
    </edge>
    <edge source="CHN" target="PHL">
      <data key="d0">163156389</data>
    </edge>
    <edge source="CHN" target="POL">
      <data key="d0">50860672</data>
    </edge>
    <edge source="CHN" target="PRT">
      <data key="d0">25221072</data>
    </edge>
    <edge source="CHN" target="ROU">
      <data key="d0">17529888</data>
    </edge>
    <edge source="CHN" target="RUS">
      <data key="d0">83313168</data>
    </edge>
    <edge source="CHN" target="SAU">
      <data key="d0">81214237</data>
    </edge>
    <edge source="CHN" target="SEN">
      <data key="d0">15537847</data>
    </edge>
    <edge source="CHN" target="IND">
      <data key="d0">118074288</data>
    </edge>
    <edge source="CHN" target="SGP">
      <data key="d0">223569611</data>
    </edge>
    <edge source="CHN" target="SVK">
      <data key="d0">1288520</data>
    </edge>
    <edge source="CHN" target="VNM">
      <data key="d0">104998484</data>
    </edge>
    <edge source="CHN" target="SVN">
      <data key="d0">2503762</data>
    </edge>
    <edge source="CHN" target="ZAF">
      <data key="d0">94194350</data>
    </edge>
    <edge source="CHN" target="ZWE">
      <data key="d0">4979442</data>
    </edge>
    <edge source="CHN" target="ESP">
      <data key="d0">88665794</data>
    </edge>
    <edge source="CHN" target="SWE">
      <data key="d0">17107830</data>
    </edge>
    <edge source="CHN" target="CHE">
      <data key="d0">20214891</data>
    </edge>
    <edge source="CHN" target="THA">
      <data key="d0">212092993</data>
    </edge>
    <edge source="CHN" target="TGO">
      <data key="d0">38343274</data>
    </edge>
    <edge source="CHN" target="ARE">
      <data key="d0">364924022</data>
    </edge>
    <edge source="CHN" target="TUN">
      <data key="d0">13153048</data>
    </edge>
    <edge source="CHN" target="TUR">
      <data key="d0">139853333</data>
    </edge>
    <edge source="CHN" target="UGA">
      <data key="d0">492489</data>
    </edge>
    <edge source="CHN" target="UKR">
      <data key="d0">30795500</data>
    </edge>
    <edge source="CHN" target="MKD">
      <data key="d0">1758128</data>
    </edge>
    <edge source="CHN" target="EGY">
      <data key="d0">62501024</data>
    </edge>
    <edge source="CHN" target="GBR">
      <data key="d0">196256449</data>
    </edge>
    <edge source="CHN" target="TZA">
      <data key="d0">17536453</data>
    </edge>
    <edge source="CHN" target="USA">
      <data key="d0">1233217495</data>
    </edge>
    <edge source="CHN" target="BFA">
      <data key="d0">123172</data>
    </edge>
    <edge source="CHN" target="URY">
      <data key="d0">13938608</data>
    </edge>
    <edge source="CHN" target="SRB">
      <data key="d0">2048733</data>
    </edge>
    <edge source="COL" target="ARG">
      <data key="d0">2445693</data>
    </edge>
    <edge source="COL" target="AUS">
      <data key="d0">1367902</data>
    </edge>
    <edge source="COL" target="AUT">
      <data key="d0">18383</data>
    </edge>
    <edge source="COL" target="BEL">
      <data key="d0">227381</data>
    </edge>
    <edge source="COL" target="BOL">
      <data key="d0">815950</data>
    </edge>
    <edge source="COL" target="BRA">
      <data key="d0">2728775</data>
    </edge>
    <edge source="COL" target="CAN">
      <data key="d0">3061294</data>
    </edge>
    <edge source="COL" target="CHL">
      <data key="d0">5581392</data>
    </edge>
    <edge source="COL" target="CHN">
      <data key="d0">985017</data>
    </edge>
    <edge source="COL" target="CRI">
      <data key="d0">5069695</data>
    </edge>
    <edge source="COL" target="DNK">
      <data key="d0">275495</data>
    </edge>
    <edge source="COL" target="ECU">
      <data key="d0">32702305</data>
    </edge>
    <edge source="COL" target="SLV">
      <data key="d0">542415</data>
    </edge>
    <edge source="COL" target="FRA">
      <data key="d0">2405381</data>
    </edge>
    <edge source="COL" target="DEU">
      <data key="d0">5694519</data>
    </edge>
    <edge source="COL" target="GRC">
      <data key="d0">19985</data>
    </edge>
    <edge source="COL" target="GTM">
      <data key="d0">1534397</data>
    </edge>
    <edge source="COL" target="HND">
      <data key="d0">1157309</data>
    </edge>
    <edge source="COL" target="HKG">
      <data key="d0">101983</data>
    </edge>
    <edge source="COL" target="IDN">
      <data key="d0">290058</data>
    </edge>
    <edge source="COL" target="IRL">
      <data key="d0">3350409</data>
    </edge>
    <edge source="COL" target="ISR">
      <data key="d0">488426</data>
    </edge>
    <edge source="COL" target="ITA">
      <data key="d0">1728532</data>
    </edge>
    <edge source="COL" target="CIV">
      <data key="d0">16250</data>
    </edge>
    <edge source="COL" target="JAM">
      <data key="d0">102750</data>
    </edge>
    <edge source="COL" target="JPN">
      <data key="d0">42086</data>
    </edge>
    <edge source="COL" target="KOR">
      <data key="d0">81301</data>
    </edge>
    <edge source="COL" target="LBN">
      <data key="d0">43267</data>
    </edge>
    <edge source="COL" target="MYS">
      <data key="d0">36598</data>
    </edge>
    <edge source="COL" target="MEX">
      <data key="d0">23882435</data>
    </edge>
    <edge source="COL" target="NLD">
      <data key="d0">491020</data>
    </edge>
    <edge source="COL" target="NZL">
      <data key="d0">83887</data>
    </edge>
    <edge source="COL" target="NIC">
      <data key="d0">59861</data>
    </edge>
    <edge source="COL" target="PAN">
      <data key="d0">2861749</data>
    </edge>
    <edge source="COL" target="PRY">
      <data key="d0">68154</data>
    </edge>
    <edge source="COL" target="PER">
      <data key="d0">13405641</data>
    </edge>
    <edge source="COL" target="PHL">
      <data key="d0">40726</data>
    </edge>
    <edge source="COL" target="SAU">
      <data key="d0">40441</data>
    </edge>
    <edge source="COL" target="SVK">
      <data key="d0">34218</data>
    </edge>
    <edge source="COL" target="VNM">
      <data key="d0">16041</data>
    </edge>
    <edge source="COL" target="ZAF">
      <data key="d0">637404</data>
    </edge>
    <edge source="COL" target="ESP">
      <data key="d0">1907569</data>
    </edge>
    <edge source="COL" target="SWE">
      <data key="d0">603317</data>
    </edge>
    <edge source="COL" target="CHE">
      <data key="d0">112495</data>
    </edge>
    <edge source="COL" target="THA">
      <data key="d0">62101</data>
    </edge>
    <edge source="COL" target="TUN">
      <data key="d0">131087</data>
    </edge>
    <edge source="COL" target="TUR">
      <data key="d0">574420</data>
    </edge>
    <edge source="COL" target="MKD">
      <data key="d0">69835</data>
    </edge>
    <edge source="COL" target="GBR">
      <data key="d0">5861231</data>
    </edge>
    <edge source="COL" target="TZA">
      <data key="d0">57120</data>
    </edge>
    <edge source="COL" target="USA">
      <data key="d0">64735374</data>
    </edge>
    <edge source="COL" target="URY">
      <data key="d0">215907</data>
    </edge>
    <edge source="ECU" target="ARG">
      <data key="d0">337164</data>
    </edge>
    <edge source="ECU" target="BOL">
      <data key="d0">651755</data>
    </edge>
    <edge source="ECU" target="BRA">
      <data key="d0">1217510</data>
    </edge>
    <edge source="ECU" target="CAN">
      <data key="d0">32375</data>
    </edge>
    <edge source="ECU" target="LKA">
      <data key="d0">117395</data>
    </edge>
    <edge source="ECU" target="CHL">
      <data key="d0">2403494</data>
    </edge>
    <edge source="ECU" target="COL">
      <data key="d0">23135784</data>
    </edge>
    <edge source="ECU" target="CRI">
      <data key="d0">65808</data>
    </edge>
    <edge source="ECU" target="SLV">
      <data key="d0">31992</data>
    </edge>
    <edge source="ECU" target="FRA">
      <data key="d0">198595</data>
    </edge>
    <edge source="ECU" target="DEU">
      <data key="d0">120428</data>
    </edge>
    <edge source="ECU" target="GTM">
      <data key="d0">152660</data>
    </edge>
    <edge source="ECU" target="ITA">
      <data key="d0">129066</data>
    </edge>
    <edge source="ECU" target="JPN">
      <data key="d0">47848</data>
    </edge>
    <edge source="ECU" target="MEX">
      <data key="d0">1987323</data>
    </edge>
    <edge source="ECU" target="PAN">
      <data key="d0">93752</data>
    </edge>
    <edge source="ECU" target="PER">
      <data key="d0">3247759</data>
    </edge>
    <edge source="ECU" target="SEN">
      <data key="d0">17386</data>
    </edge>
    <edge source="ECU" target="ESP">
      <data key="d0">40302</data>
    </edge>
    <edge source="ECU" target="GBR">
      <data key="d0">81659</data>
    </edge>
    <edge source="ECU" target="USA">
      <data key="d0">4110098</data>
    </edge>
    <edge source="SLV" target="AUT">
      <data key="d0">16141</data>
    </edge>
    <edge source="SLV" target="CHL">
      <data key="d0">134461</data>
    </edge>
    <edge source="SLV" target="COL">
      <data key="d0">168521</data>
    </edge>
    <edge source="SLV" target="CRI">
      <data key="d0">8865010</data>
    </edge>
    <edge source="SLV" target="DNK">
      <data key="d0">34603</data>
    </edge>
    <edge source="SLV" target="ECU">
      <data key="d0">188085</data>
    </edge>
    <edge source="SLV" target="FIN">
      <data key="d0">11418</data>
    </edge>
    <edge source="SLV" target="FRA">
      <data key="d0">207100</data>
    </edge>
    <edge source="SLV" target="DEU">
      <data key="d0">384922</data>
    </edge>
    <edge source="SLV" target="GTM">
      <data key="d0">14982050</data>
    </edge>
    <edge source="SLV" target="HND">
      <data key="d0">18117739</data>
    </edge>
    <edge source="SLV" target="ITA">
      <data key="d0">26316</data>
    </edge>
    <edge source="SLV" target="JAM">
      <data key="d0">183039</data>
    </edge>
    <edge source="SLV" target="MEX">
      <data key="d0">2711571</data>
    </edge>
    <edge source="SLV" target="NIC">
      <data key="d0">3797988</data>
    </edge>
    <edge source="SLV" target="PAN">
      <data key="d0">958686</data>
    </edge>
    <edge source="SLV" target="PER">
      <data key="d0">34918</data>
    </edge>
    <edge source="SLV" target="PRT">
      <data key="d0">21822</data>
    </edge>
    <edge source="SLV" target="ESP">
      <data key="d0">219964</data>
    </edge>
    <edge source="SLV" target="CHE">
      <data key="d0">28458</data>
    </edge>
    <edge source="SLV" target="GBR">
      <data key="d0">68358</data>
    </edge>
    <edge source="SLV" target="USA">
      <data key="d0">23467364</data>
    </edge>
    <edge source="GTM" target="CAN">
      <data key="d0">28154</data>
    </edge>
    <edge source="GTM" target="CHL">
      <data key="d0">26207</data>
    </edge>
    <edge source="GTM" target="CHN">
      <data key="d0">100744</data>
    </edge>
    <edge source="GTM" target="COL">
      <data key="d0">133462</data>
    </edge>
    <edge source="GTM" target="CRI">
      <data key="d0">5192283</data>
    </edge>
    <edge source="GTM" target="SLV">
      <data key="d0">17061762</data>
    </edge>
    <edge source="GTM" target="FRA">
      <data key="d0">22847</data>
    </edge>
    <edge source="GTM" target="DEU">
      <data key="d0">16005</data>
    </edge>
    <edge source="GTM" target="HND">
      <data key="d0">6774805</data>
    </edge>
    <edge source="GTM" target="HKG">
      <data key="d0">22670</data>
    </edge>
    <edge source="GTM" target="JPN">
      <data key="d0">11064</data>
    </edge>
    <edge source="GTM" target="KOR">
      <data key="d0">121090</data>
    </edge>
    <edge source="GTM" target="MEX">
      <data key="d0">3802943</data>
    </edge>
    <edge source="GTM" target="NIC">
      <data key="d0">3470158</data>
    </edge>
    <edge source="GTM" target="PAN">
      <data key="d0">781030</data>
    </edge>
    <edge source="GTM" target="SGP">
      <data key="d0">15100</data>
    </edge>
    <edge source="GTM" target="USA">
      <data key="d0">12943160</data>
    </edge>
    <edge source="HND" target="CHL">
      <data key="d0">19963</data>
    </edge>
    <edge source="HND" target="COL">
      <data key="d0">678181</data>
    </edge>
    <edge source="HND" target="CRI">
      <data key="d0">188889</data>
    </edge>
    <edge source="HND" target="SLV">
      <data key="d0">2529793</data>
    </edge>
    <edge source="HND" target="GTM">
      <data key="d0">1666498</data>
    </edge>
    <edge source="HND" target="JAM">
      <data key="d0">18086</data>
    </edge>
    <edge source="HND" target="NIC">
      <data key="d0">363832</data>
    </edge>
    <edge source="HND" target="PAN">
      <data key="d0">476685</data>
    </edge>
    <edge source="HND" target="USA">
      <data key="d0">4081086</data>
    </edge>
    <edge source="HUN" target="DZA">
      <data key="d0">129000</data>
    </edge>
    <edge source="HUN" target="ARG">
      <data key="d0">15000</data>
    </edge>
    <edge source="HUN" target="AUS">
      <data key="d0">262000</data>
    </edge>
    <edge source="HUN" target="AUT">
      <data key="d0">26981000</data>
    </edge>
    <edge source="HUN" target="BEL">
      <data key="d0">4764000</data>
    </edge>
    <edge source="HUN" target="BRA">
      <data key="d0">87000</data>
    </edge>
    <edge source="HUN" target="BGR">
      <data key="d0">2991000</data>
    </edge>
    <edge source="HUN" target="BLR">
      <data key="d0">268000</data>
    </edge>
    <edge source="HUN" target="CAN">
      <data key="d0">300000</data>
    </edge>
    <edge source="HUN" target="LKA">
      <data key="d0">239000</data>
    </edge>
    <edge source="HUN" target="CHL">
      <data key="d0">43000</data>
    </edge>
    <edge source="HUN" target="CHN">
      <data key="d0">150000</data>
    </edge>
    <edge source="HUN" target="COL">
      <data key="d0">11000</data>
    </edge>
    <edge source="HUN" target="HRV">
      <data key="d0">3137000</data>
    </edge>
    <edge source="HUN" target="CZE">
      <data key="d0">3671000</data>
    </edge>
    <edge source="HUN" target="DNK">
      <data key="d0">2595000</data>
    </edge>
    <edge source="HUN" target="ETH">
      <data key="d0">1129000</data>
    </edge>
    <edge source="HUN" target="EST">
      <data key="d0">211000</data>
    </edge>
    <edge source="HUN" target="FIN">
      <data key="d0">4742000</data>
    </edge>
    <edge source="HUN" target="FRA">
      <data key="d0">6831000</data>
    </edge>
    <edge source="HUN" target="DEU">
      <data key="d0">98855000</data>
    </edge>
    <edge source="HUN" target="GHA">
      <data key="d0">34000</data>
    </edge>
    <edge source="HUN" target="GRC">
      <data key="d0">2034000</data>
    </edge>
    <edge source="HUN" target="GTM">
      <data key="d0">75000</data>
    </edge>
    <edge source="HUN" target="HKG">
      <data key="d0">441000</data>
    </edge>
    <edge source="HUN" target="IDN">
      <data key="d0">236000</data>
    </edge>
    <edge source="HUN" target="IRL">
      <data key="d0">652000</data>
    </edge>
    <edge source="HUN" target="ISR">
      <data key="d0">361000</data>
    </edge>
    <edge source="HUN" target="ITA">
      <data key="d0">73457000</data>
    </edge>
    <edge source="HUN" target="JPN">
      <data key="d0">494000</data>
    </edge>
    <edge source="HUN" target="KAZ">
      <data key="d0">110000</data>
    </edge>
    <edge source="HUN" target="KOR">
      <data key="d0">328000</data>
    </edge>
    <edge source="HUN" target="LBN">
      <data key="d0">302000</data>
    </edge>
    <edge source="HUN" target="LVA">
      <data key="d0">170000</data>
    </edge>
    <edge source="HUN" target="LTU">
      <data key="d0">449000</data>
    </edge>
    <edge source="HUN" target="MYS">
      <data key="d0">23000</data>
    </edge>
    <edge source="HUN" target="MEX">
      <data key="d0">173000</data>
    </edge>
    <edge source="HUN" target="MDA">
      <data key="d0">72000</data>
    </edge>
    <edge source="HUN" target="MAR">
      <data key="d0">351000</data>
    </edge>
    <edge source="HUN" target="NLD">
      <data key="d0">8340000</data>
    </edge>
    <edge source="HUN" target="NZL">
      <data key="d0">59000</data>
    </edge>
    <edge source="HUN" target="NOR">
      <data key="d0">2343000</data>
    </edge>
    <edge source="HUN" target="POL">
      <data key="d0">8206000</data>
    </edge>
    <edge source="HUN" target="PRT">
      <data key="d0">1520000</data>
    </edge>
    <edge source="HUN" target="ROU">
      <data key="d0">25486000</data>
    </edge>
    <edge source="HUN" target="RUS">
      <data key="d0">750000</data>
    </edge>
    <edge source="HUN" target="SAU">
      <data key="d0">125000</data>
    </edge>
    <edge source="HUN" target="IND">
      <data key="d0">212000</data>
    </edge>
    <edge source="HUN" target="SGP">
      <data key="d0">28000</data>
    </edge>
    <edge source="HUN" target="SVK">
      <data key="d0">5532000</data>
    </edge>
    <edge source="HUN" target="SVN">
      <data key="d0">2715000</data>
    </edge>
    <edge source="HUN" target="ZAF">
      <data key="d0">252000</data>
    </edge>
    <edge source="HUN" target="ESP">
      <data key="d0">1958000</data>
    </edge>
    <edge source="HUN" target="SWE">
      <data key="d0">3886000</data>
    </edge>
    <edge source="HUN" target="CHE">
      <data key="d0">5619000</data>
    </edge>
    <edge source="HUN" target="ARE">
      <data key="d0">224000</data>
    </edge>
    <edge source="HUN" target="TUN">
      <data key="d0">190000</data>
    </edge>
    <edge source="HUN" target="TUR">
      <data key="d0">1578000</data>
    </edge>
    <edge source="HUN" target="UKR">
      <data key="d0">5955000</data>
    </edge>
    <edge source="HUN" target="MKD">
      <data key="d0">477000</data>
    </edge>
    <edge source="HUN" target="EGY">
      <data key="d0">75000</data>
    </edge>
    <edge source="HUN" target="GBR">
      <data key="d0">8872000</data>
    </edge>
    <edge source="HUN" target="USA">
      <data key="d0">6947000</data>
    </edge>
    <edge source="HUN" target="URY">
      <data key="d0">17000</data>
    </edge>
    <edge source="HUN" target="SRB">
      <data key="d0">1314000</data>
    </edge>
    <edge source="JPN" target="DZA">
      <data key="d0">270200</data>
    </edge>
    <edge source="JPN" target="ARG">
      <data key="d0">2779127</data>
    </edge>
    <edge source="JPN" target="AUS">
      <data key="d0">46789766</data>
    </edge>
    <edge source="JPN" target="AUT">
      <data key="d0">3305758</data>
    </edge>
    <edge source="JPN" target="BEL">
      <data key="d0">40416300</data>
    </edge>
    <edge source="JPN" target="BOL">
      <data key="d0">131746</data>
    </edge>
    <edge source="JPN" target="BWA">
      <data key="d0">321056</data>
    </edge>
    <edge source="JPN" target="BRA">
      <data key="d0">10859009</data>
    </edge>
    <edge source="JPN" target="BGR">
      <data key="d0">586580</data>
    </edge>
    <edge source="JPN" target="BLR">
      <data key="d0">52990</data>
    </edge>
    <edge source="JPN" target="KHM">
      <data key="d0">1743039</data>
    </edge>
    <edge source="JPN" target="CMR">
      <data key="d0">403858</data>
    </edge>
    <edge source="JPN" target="CAN">
      <data key="d0">39699922</data>
    </edge>
    <edge source="JPN" target="LKA">
      <data key="d0">44055965</data>
    </edge>
    <edge source="JPN" target="CHL">
      <data key="d0">2260716</data>
    </edge>
    <edge source="JPN" target="CHN">
      <data key="d0">2585030564</data>
    </edge>
    <edge source="JPN" target="COL">
      <data key="d0">3439833</data>
    </edge>
    <edge source="JPN" target="CRI">
      <data key="d0">41707</data>
    </edge>
    <edge source="JPN" target="HRV">
      <data key="d0">124286</data>
    </edge>
    <edge source="JPN" target="CZE">
      <data key="d0">505847</data>
    </edge>
    <edge source="JPN" target="BEN">
      <data key="d0">295345</data>
    </edge>
    <edge source="JPN" target="DNK">
      <data key="d0">10217278</data>
    </edge>
    <edge source="JPN" target="ECU">
      <data key="d0">801972</data>
    </edge>
    <edge source="JPN" target="SLV">
      <data key="d0">1554007</data>
    </edge>
    <edge source="JPN" target="EST">
      <data key="d0">67390</data>
    </edge>
    <edge source="JPN" target="FIN">
      <data key="d0">5902098</data>
    </edge>
    <edge source="JPN" target="FRA">
      <data key="d0">98973611</data>
    </edge>
    <edge source="JPN" target="GEO">
      <data key="d0">78599</data>
    </edge>
    <edge source="JPN" target="GMB">
      <data key="d0">10513</data>
    </edge>
    <edge source="JPN" target="DEU">
      <data key="d0">151149746</data>
    </edge>
    <edge source="JPN" target="GHA">
      <data key="d0">78960</data>
    </edge>
    <edge source="JPN" target="GRC">
      <data key="d0">2512053</data>
    </edge>
    <edge source="JPN" target="GTM">
      <data key="d0">1581741</data>
    </edge>
    <edge source="JPN" target="HND">
      <data key="d0">424475</data>
    </edge>
    <edge source="JPN" target="HKG">
      <data key="d0">885304777</data>
    </edge>
    <edge source="JPN" target="HUN">
      <data key="d0">1506120</data>
    </edge>
    <edge source="JPN" target="IDN">
      <data key="d0">159910589</data>
    </edge>
    <edge source="JPN" target="IRL">
      <data key="d0">6262513</data>
    </edge>
    <edge source="JPN" target="ISR">
      <data key="d0">4398854</data>
    </edge>
    <edge source="JPN" target="ITA">
      <data key="d0">126891105</data>
    </edge>
    <edge source="JPN" target="CIV">
      <data key="d0">759801</data>
    </edge>
    <edge source="JPN" target="JAM">
      <data key="d0">72874</data>
    </edge>
    <edge source="JPN" target="JOR">
      <data key="d0">2845199</data>
    </edge>
    <edge source="JPN" target="KOR">
      <data key="d0">412553747</data>
    </edge>
    <edge source="JPN" target="LBN">
      <data key="d0">2151786</data>
    </edge>
    <edge source="JPN" target="LVA">
      <data key="d0">198793</data>
    </edge>
    <edge source="JPN" target="LTU">
      <data key="d0">1665693</data>
    </edge>
    <edge source="JPN" target="MDG">
      <data key="d0">230627</data>
    </edge>
    <edge source="JPN" target="MWI">
      <data key="d0">34887</data>
    </edge>
    <edge source="JPN" target="MYS">
      <data key="d0">72681207</data>
    </edge>
    <edge source="JPN" target="MUS">
      <data key="d0">3187123</data>
    </edge>
    <edge source="JPN" target="MEX">
      <data key="d0">20039225</data>
    </edge>
    <edge source="JPN" target="MAR">
      <data key="d0">251346</data>
    </edge>
    <edge source="JPN" target="MOZ">
      <data key="d0">377265</data>
    </edge>
    <edge source="JPN" target="OMN">
      <data key="d0">3181927</data>
    </edge>
    <edge source="JPN" target="NAM">
      <data key="d0">48722</data>
    </edge>
    <edge source="JPN" target="NLD">
      <data key="d0">49310133</data>
    </edge>
    <edge source="JPN" target="NZL">
      <data key="d0">9708378</data>
    </edge>
    <edge source="JPN" target="NIC">
      <data key="d0">56516</data>
    </edge>
    <edge source="JPN" target="NOR">
      <data key="d0">1590843</data>
    </edge>
    <edge source="JPN" target="PAK">
      <data key="d0">14552676</data>
    </edge>
    <edge source="JPN" target="PAN">
      <data key="d0">703211</data>
    </edge>
    <edge source="JPN" target="PRY">
      <data key="d0">1096473</data>
    </edge>
    <edge source="JPN" target="PER">
      <data key="d0">1362656</data>
    </edge>
    <edge source="JPN" target="PHL">
      <data key="d0">125646546</data>
    </edge>
    <edge source="JPN" target="POL">
      <data key="d0">6378959</data>
    </edge>
    <edge source="JPN" target="PRT">
      <data key="d0">9328728</data>
    </edge>
    <edge source="JPN" target="ROU">
      <data key="d0">151871</data>
    </edge>
    <edge source="JPN" target="RUS">
      <data key="d0">9187545</data>
    </edge>
    <edge source="JPN" target="SAU">
      <data key="d0">97426600</data>
    </edge>
    <edge source="JPN" target="SEN">
      <data key="d0">2779554</data>
    </edge>
    <edge source="JPN" target="IND">
      <data key="d0">33119461</data>
    </edge>
    <edge source="JPN" target="SGP">
      <data key="d0">106580659</data>
    </edge>
    <edge source="JPN" target="SVK">
      <data key="d0">88601</data>
    </edge>
    <edge source="JPN" target="VNM">
      <data key="d0">222030795</data>
    </edge>
    <edge source="JPN" target="SVN">
      <data key="d0">218408</data>
    </edge>
    <edge source="JPN" target="ZAF">
      <data key="d0">8164828</data>
    </edge>
    <edge source="JPN" target="ZWE">
      <data key="d0">1038167</data>
    </edge>
    <edge source="JPN" target="ESP">
      <data key="d0">41666676</data>
    </edge>
    <edge source="JPN" target="SWE">
      <data key="d0">4817808</data>
    </edge>
    <edge source="JPN" target="CHE">
      <data key="d0">21161483</data>
    </edge>
    <edge source="JPN" target="THA">
      <data key="d0">185083779</data>
    </edge>
    <edge source="JPN" target="TGO">
      <data key="d0">4760169</data>
    </edge>
    <edge source="JPN" target="ARE">
      <data key="d0">125343843</data>
    </edge>
    <edge source="JPN" target="TUN">
      <data key="d0">870782</data>
    </edge>
    <edge source="JPN" target="TUR">
      <data key="d0">20048160</data>
    </edge>
    <edge source="JPN" target="UGA">
      <data key="d0">39573</data>
    </edge>
    <edge source="JPN" target="UKR">
      <data key="d0">606213</data>
    </edge>
    <edge source="JPN" target="EGY">
      <data key="d0">1837680</data>
    </edge>
    <edge source="JPN" target="GBR">
      <data key="d0">70858521</data>
    </edge>
    <edge source="JPN" target="TZA">
      <data key="d0">40120</data>
    </edge>
    <edge source="JPN" target="USA">
      <data key="d0">581653199</data>
    </edge>
    <edge source="JPN" target="BFA">
      <data key="d0">79990</data>
    </edge>
    <edge source="JPN" target="URY">
      <data key="d0">1195540</data>
    </edge>
    <edge source="LBN" target="ARG">
      <data key="d0">14396</data>
    </edge>
    <edge source="LBN" target="AUS">
      <data key="d0">310665</data>
    </edge>
    <edge source="LBN" target="ARM">
      <data key="d0">29091</data>
    </edge>
    <edge source="LBN" target="BEL">
      <data key="d0">56153</data>
    </edge>
    <edge source="LBN" target="BRA">
      <data key="d0">16578</data>
    </edge>
    <edge source="LBN" target="BGR">
      <data key="d0">20851</data>
    </edge>
    <edge source="LBN" target="BLR">
      <data key="d0">52969</data>
    </edge>
    <edge source="LBN" target="CMR">
      <data key="d0">38410</data>
    </edge>
    <edge source="LBN" target="CAN">
      <data key="d0">87370</data>
    </edge>
    <edge source="LBN" target="CAF">
      <data key="d0">24797</data>
    </edge>
    <edge source="LBN" target="CHL">
      <data key="d0">284549</data>
    </edge>
    <edge source="LBN" target="BEN">
      <data key="d0">41608</data>
    </edge>
    <edge source="LBN" target="FRA">
      <data key="d0">438172</data>
    </edge>
    <edge source="LBN" target="DEU">
      <data key="d0">67735</data>
    </edge>
    <edge source="LBN" target="GHA">
      <data key="d0">129250</data>
    </edge>
    <edge source="LBN" target="GRC">
      <data key="d0">33643</data>
    </edge>
    <edge source="LBN" target="IRL">
      <data key="d0">89117</data>
    </edge>
    <edge source="LBN" target="ITA">
      <data key="d0">93351</data>
    </edge>
    <edge source="LBN" target="JPN">
      <data key="d0">102985</data>
    </edge>
    <edge source="LBN" target="JOR">
      <data key="d0">182310</data>
    </edge>
    <edge source="LBN" target="PAN">
      <data key="d0">11603</data>
    </edge>
    <edge source="LBN" target="ROU">
      <data key="d0">151140</data>
    </edge>
    <edge source="LBN" target="SAU">
      <data key="d0">1854904</data>
    </edge>
    <edge source="LBN" target="SGP">
      <data key="d0">11625</data>
    </edge>
    <edge source="LBN" target="ZAF">
      <data key="d0">34842</data>
    </edge>
    <edge source="LBN" target="ZWE">
      <data key="d0">16442</data>
    </edge>
    <edge source="LBN" target="ESP">
      <data key="d0">10668</data>
    </edge>
    <edge source="LBN" target="SWE">
      <data key="d0">65650</data>
    </edge>
    <edge source="LBN" target="CHE">
      <data key="d0">158601</data>
    </edge>
    <edge source="LBN" target="ARE">
      <data key="d0">742457</data>
    </edge>
    <edge source="LBN" target="TUN">
      <data key="d0">33075</data>
    </edge>
    <edge source="LBN" target="TUR">
      <data key="d0">86406</data>
    </edge>
    <edge source="LBN" target="EGY">
      <data key="d0">186180</data>
    </edge>
    <edge source="LBN" target="GBR">
      <data key="d0">79348</data>
    </edge>
    <edge source="LBN" target="USA">
      <data key="d0">389678</data>
    </edge>
    <edge source="MYS" target="DZA">
      <data key="d0">166578</data>
    </edge>
    <edge source="MYS" target="AZE">
      <data key="d0">12405</data>
    </edge>
    <edge source="MYS" target="ARG">
      <data key="d0">1055683</data>
    </edge>
    <edge source="MYS" target="AUS">
      <data key="d0">26395989</data>
    </edge>
    <edge source="MYS" target="AUT">
      <data key="d0">674379</data>
    </edge>
    <edge source="MYS" target="BEL">
      <data key="d0">3506077</data>
    </edge>
    <edge source="MYS" target="BOL">
      <data key="d0">18002</data>
    </edge>
    <edge source="MYS" target="BRA">
      <data key="d0">2964609</data>
    </edge>
    <edge source="MYS" target="BGR">
      <data key="d0">150588</data>
    </edge>
    <edge source="MYS" target="KHM">
      <data key="d0">24237473</data>
    </edge>
    <edge source="MYS" target="CMR">
      <data key="d0">150152</data>
    </edge>
    <edge source="MYS" target="CAN">
      <data key="d0">6438325</data>
    </edge>
    <edge source="MYS" target="LKA">
      <data key="d0">12376192</data>
    </edge>
    <edge source="MYS" target="CHL">
      <data key="d0">490969</data>
    </edge>
    <edge source="MYS" target="CHN">
      <data key="d0">39061581</data>
    </edge>
    <edge source="MYS" target="COL">
      <data key="d0">2422746</data>
    </edge>
    <edge source="MYS" target="CZE">
      <data key="d0">18391996</data>
    </edge>
    <edge source="MYS" target="BEN">
      <data key="d0">13466</data>
    </edge>
    <edge source="MYS" target="DNK">
      <data key="d0">613769</data>
    </edge>
    <edge source="MYS" target="ECU">
      <data key="d0">919987</data>
    </edge>
    <edge source="MYS" target="SLV">
      <data key="d0">2252994</data>
    </edge>
    <edge source="MYS" target="ETH">
      <data key="d0">803142</data>
    </edge>
    <edge source="MYS" target="FIN">
      <data key="d0">465766</data>
    </edge>
    <edge source="MYS" target="FRA">
      <data key="d0">4780163</data>
    </edge>
    <edge source="MYS" target="GEO">
      <data key="d0">12810</data>
    </edge>
    <edge source="MYS" target="DEU">
      <data key="d0">18046328</data>
    </edge>
    <edge source="MYS" target="GHA">
      <data key="d0">27686</data>
    </edge>
    <edge source="MYS" target="GRC">
      <data key="d0">593200</data>
    </edge>
    <edge source="MYS" target="GTM">
      <data key="d0">2186249</data>
    </edge>
    <edge source="MYS" target="HND">
      <data key="d0">614793</data>
    </edge>
    <edge source="MYS" target="HKG">
      <data key="d0">261993800</data>
    </edge>
    <edge source="MYS" target="HUN">
      <data key="d0">1911931</data>
    </edge>
    <edge source="MYS" target="IDN">
      <data key="d0">24093228</data>
    </edge>
    <edge source="MYS" target="IRL">
      <data key="d0">448849</data>
    </edge>
    <edge source="MYS" target="ITA">
      <data key="d0">26886444</data>
    </edge>
    <edge source="MYS" target="JAM">
      <data key="d0">424616</data>
    </edge>
    <edge source="MYS" target="JPN">
      <data key="d0">98689416</data>
    </edge>
    <edge source="MYS" target="JOR">
      <data key="d0">1095814</data>
    </edge>
    <edge source="MYS" target="KOR">
      <data key="d0">47400761</data>
    </edge>
    <edge source="MYS" target="KGZ">
      <data key="d0">17964</data>
    </edge>
    <edge source="MYS" target="LBN">
      <data key="d0">764516</data>
    </edge>
    <edge source="MYS" target="MDG">
      <data key="d0">62957</data>
    </edge>
    <edge source="MYS" target="MRT">
      <data key="d0">1392302</data>
    </edge>
    <edge source="MYS" target="MUS">
      <data key="d0">5744150</data>
    </edge>
    <edge source="MYS" target="MEX">
      <data key="d0">6857129</data>
    </edge>
    <edge source="MYS" target="MDA">
      <data key="d0">52474</data>
    </edge>
    <edge source="MYS" target="MAR">
      <data key="d0">121702</data>
    </edge>
    <edge source="MYS" target="OMN">
      <data key="d0">520153</data>
    </edge>
    <edge source="MYS" target="NLD">
      <data key="d0">8337919</data>
    </edge>
    <edge source="MYS" target="NZL">
      <data key="d0">6019685</data>
    </edge>
    <edge source="MYS" target="NIC">
      <data key="d0">1276358</data>
    </edge>
    <edge source="MYS" target="NOR">
      <data key="d0">887205</data>
    </edge>
    <edge source="MYS" target="PAK">
      <data key="d0">8263875</data>
    </edge>
    <edge source="MYS" target="PAN">
      <data key="d0">144224</data>
    </edge>
    <edge source="MYS" target="PRY">
      <data key="d0">140796</data>
    </edge>
    <edge source="MYS" target="PER">
      <data key="d0">185777</data>
    </edge>
    <edge source="MYS" target="PHL">
      <data key="d0">14239289</data>
    </edge>
    <edge source="MYS" target="POL">
      <data key="d0">2953065</data>
    </edge>
    <edge source="MYS" target="PRT">
      <data key="d0">1455639</data>
    </edge>
    <edge source="MYS" target="ROU">
      <data key="d0">41985</data>
    </edge>
    <edge source="MYS" target="RUS">
      <data key="d0">192970</data>
    </edge>
    <edge source="MYS" target="SAU">
      <data key="d0">8782998</data>
    </edge>
    <edge source="MYS" target="IND">
      <data key="d0">25472034</data>
    </edge>
    <edge source="MYS" target="SGP">
      <data key="d0">121000744</data>
    </edge>
    <edge source="MYS" target="VNM">
      <data key="d0">66794909</data>
    </edge>
    <edge source="MYS" target="SVN">
      <data key="d0">48137</data>
    </edge>
    <edge source="MYS" target="ZAF">
      <data key="d0">6383109</data>
    </edge>
    <edge source="MYS" target="ZWE">
      <data key="d0">465364</data>
    </edge>
    <edge source="MYS" target="ESP">
      <data key="d0">10038570</data>
    </edge>
    <edge source="MYS" target="SWE">
      <data key="d0">3096728</data>
    </edge>
    <edge source="MYS" target="CHE">
      <data key="d0">299861</data>
    </edge>
    <edge source="MYS" target="THA">
      <data key="d0">14210190</data>
    </edge>
    <edge source="MYS" target="ARE">
      <data key="d0">4953893</data>
    </edge>
    <edge source="MYS" target="TUN">
      <data key="d0">163531</data>
    </edge>
    <edge source="MYS" target="TUR">
      <data key="d0">20980410</data>
    </edge>
    <edge source="MYS" target="EGY">
      <data key="d0">3246243</data>
    </edge>
    <edge source="MYS" target="GBR">
      <data key="d0">27737177</data>
    </edge>
    <edge source="MYS" target="USA">
      <data key="d0">77537778</data>
    </edge>
    <edge source="MYS" target="URY">
      <data key="d0">95773</data>
    </edge>
    <edge source="MYS" target="SRB">
      <data key="d0">75935</data>
    </edge>
    <edge source="MEX" target="ALB">
      <data key="d0">87845</data>
    </edge>
    <edge source="MEX" target="ARG">
      <data key="d0">5699484</data>
    </edge>
    <edge source="MEX" target="AUS">
      <data key="d0">5404451</data>
    </edge>
    <edge source="MEX" target="AUT">
      <data key="d0">70836</data>
    </edge>
    <edge source="MEX" target="BEL">
      <data key="d0">2440941</data>
    </edge>
    <edge source="MEX" target="BOL">
      <data key="d0">897996</data>
    </edge>
    <edge source="MEX" target="BRA">
      <data key="d0">9126381</data>
    </edge>
    <edge source="MEX" target="CAN">
      <data key="d0">67794020</data>
    </edge>
    <edge source="MEX" target="LKA">
      <data key="d0">67667</data>
    </edge>
    <edge source="MEX" target="CHL">
      <data key="d0">17768644</data>
    </edge>
    <edge source="MEX" target="CHN">
      <data key="d0">2862869</data>
    </edge>
    <edge source="MEX" target="COL">
      <data key="d0">39209122</data>
    </edge>
    <edge source="MEX" target="CRI">
      <data key="d0">18481266</data>
    </edge>
    <edge source="MEX" target="CZE">
      <data key="d0">214256</data>
    </edge>
    <edge source="MEX" target="DNK">
      <data key="d0">87597</data>
    </edge>
    <edge source="MEX" target="ECU">
      <data key="d0">3157678</data>
    </edge>
    <edge source="MEX" target="SLV">
      <data key="d0">10670511</data>
    </edge>
    <edge source="MEX" target="FIN">
      <data key="d0">326190</data>
    </edge>
    <edge source="MEX" target="FRA">
      <data key="d0">2383832</data>
    </edge>
    <edge source="MEX" target="DEU">
      <data key="d0">13646749</data>
    </edge>
    <edge source="MEX" target="GHA">
      <data key="d0">148898</data>
    </edge>
    <edge source="MEX" target="GRC">
      <data key="d0">130028</data>
    </edge>
    <edge source="MEX" target="GTM">
      <data key="d0">27263065</data>
    </edge>
    <edge source="MEX" target="HND">
      <data key="d0">4069857</data>
    </edge>
    <edge source="MEX" target="HKG">
      <data key="d0">11774423</data>
    </edge>
    <edge source="MEX" target="HUN">
      <data key="d0">127538</data>
    </edge>
    <edge source="MEX" target="IDN">
      <data key="d0">715193</data>
    </edge>
    <edge source="MEX" target="IRL">
      <data key="d0">4476333</data>
    </edge>
    <edge source="MEX" target="ISR">
      <data key="d0">95939</data>
    </edge>
    <edge source="MEX" target="ITA">
      <data key="d0">1965152</data>
    </edge>
    <edge source="MEX" target="CIV">
      <data key="d0">226865</data>
    </edge>
    <edge source="MEX" target="JAM">
      <data key="d0">77073</data>
    </edge>
    <edge source="MEX" target="JPN">
      <data key="d0">4748730</data>
    </edge>
    <edge source="MEX" target="JOR">
      <data key="d0">45171</data>
    </edge>
    <edge source="MEX" target="KOR">
      <data key="d0">133750547</data>
    </edge>
    <edge source="MEX" target="LBN">
      <data key="d0">308472</data>
    </edge>
    <edge source="MEX" target="MYS">
      <data key="d0">41287</data>
    </edge>
    <edge source="MEX" target="MAR">
      <data key="d0">1707238</data>
    </edge>
    <edge source="MEX" target="OMN">
      <data key="d0">46257</data>
    </edge>
    <edge source="MEX" target="NLD">
      <data key="d0">7740213</data>
    </edge>
    <edge source="MEX" target="NZL">
      <data key="d0">455786</data>
    </edge>
    <edge source="MEX" target="NIC">
      <data key="d0">11215965</data>
    </edge>
    <edge source="MEX" target="NOR">
      <data key="d0">21948</data>
    </edge>
    <edge source="MEX" target="PAK">
      <data key="d0">1044444</data>
    </edge>
    <edge source="MEX" target="PAN">
      <data key="d0">2166743</data>
    </edge>
    <edge source="MEX" target="PRY">
      <data key="d0">65252</data>
    </edge>
    <edge source="MEX" target="PER">
      <data key="d0">6855210</data>
    </edge>
    <edge source="MEX" target="PHL">
      <data key="d0">1128554</data>
    </edge>
    <edge source="MEX" target="POL">
      <data key="d0">426623</data>
    </edge>
    <edge source="MEX" target="PRT">
      <data key="d0">1360907</data>
    </edge>
    <edge source="MEX" target="RUS">
      <data key="d0">691819</data>
    </edge>
    <edge source="MEX" target="SAU">
      <data key="d0">318905</data>
    </edge>
    <edge source="MEX" target="IND">
      <data key="d0">1203900</data>
    </edge>
    <edge source="MEX" target="SGP">
      <data key="d0">561261</data>
    </edge>
    <edge source="MEX" target="VNM">
      <data key="d0">19027</data>
    </edge>
    <edge source="MEX" target="ZAF">
      <data key="d0">389737</data>
    </edge>
    <edge source="MEX" target="ESP">
      <data key="d0">4543121</data>
    </edge>
    <edge source="MEX" target="SWE">
      <data key="d0">809779</data>
    </edge>
    <edge source="MEX" target="CHE">
      <data key="d0">80358</data>
    </edge>
    <edge source="MEX" target="THA">
      <data key="d0">1074287</data>
    </edge>
    <edge source="MEX" target="ARE">
      <data key="d0">770310</data>
    </edge>
    <edge source="MEX" target="TUN">
      <data key="d0">308394</data>
    </edge>
    <edge source="MEX" target="TUR">
      <data key="d0">296848</data>
    </edge>
    <edge source="MEX" target="MKD">
      <data key="d0">16987</data>
    </edge>
    <edge source="MEX" target="GBR">
      <data key="d0">6500308</data>
    </edge>
    <edge source="MEX" target="USA">
      <data key="d0">2065751166</data>
    </edge>
    <edge source="MEX" target="URY">
      <data key="d0">1513900</data>
    </edge>
    <edge source="NLD" target="ALB">
      <data key="d0">43264</data>
    </edge>
    <edge source="NLD" target="DZA">
      <data key="d0">303769</data>
    </edge>
    <edge source="NLD" target="AZE">
      <data key="d0">32218</data>
    </edge>
    <edge source="NLD" target="ARG">
      <data key="d0">1980025</data>
    </edge>
    <edge source="NLD" target="AUS">
      <data key="d0">17968426</data>
    </edge>
    <edge source="NLD" target="AUT">
      <data key="d0">35008053</data>
    </edge>
    <edge source="NLD" target="BEL">
      <data key="d0">277417948</data>
    </edge>
    <edge source="NLD" target="BOL">
      <data key="d0">53390</data>
    </edge>
    <edge source="NLD" target="BWA">
      <data key="d0">73641</data>
    </edge>
    <edge source="NLD" target="BRA">
      <data key="d0">5713628</data>
    </edge>
    <edge source="NLD" target="BGR">
      <data key="d0">23090163</data>
    </edge>
    <edge source="NLD" target="BLR">
      <data key="d0">19114465</data>
    </edge>
    <edge source="NLD" target="CMR">
      <data key="d0">1939522</data>
    </edge>
    <edge source="NLD" target="CAN">
      <data key="d0">15508813</data>
    </edge>
    <edge source="NLD" target="LKA">
      <data key="d0">2383210</data>
    </edge>
    <edge source="NLD" target="CHL">
      <data key="d0">1490312</data>
    </edge>
    <edge source="NLD" target="CHN">
      <data key="d0">6085515</data>
    </edge>
    <edge source="NLD" target="COL">
      <data key="d0">757583</data>
    </edge>
    <edge source="NLD" target="CRI">
      <data key="d0">12887</data>
    </edge>
    <edge source="NLD" target="HRV">
      <data key="d0">10141298</data>
    </edge>
    <edge source="NLD" target="CZE">
      <data key="d0">18939568</data>
    </edge>
    <edge source="NLD" target="BEN">
      <data key="d0">14824872</data>
    </edge>
    <edge source="NLD" target="DNK">
      <data key="d0">42105213</data>
    </edge>
    <edge source="NLD" target="ECU">
      <data key="d0">47867</data>
    </edge>
    <edge source="NLD" target="ETH">
      <data key="d0">34059</data>
    </edge>
    <edge source="NLD" target="EST">
      <data key="d0">1908225</data>
    </edge>
    <edge source="NLD" target="FIN">
      <data key="d0">15172826</data>
    </edge>
    <edge source="NLD" target="FRA">
      <data key="d0">206679239</data>
    </edge>
    <edge source="NLD" target="GEO">
      <data key="d0">101256</data>
    </edge>
    <edge source="NLD" target="GMB">
      <data key="d0">1732407</data>
    </edge>
    <edge source="NLD" target="PSE">
      <data key="d0">44185</data>
    </edge>
    <edge source="NLD" target="DEU">
      <data key="d0">558252843</data>
    </edge>
    <edge source="NLD" target="GHA">
      <data key="d0">2682377</data>
    </edge>
    <edge source="NLD" target="GRC">
      <data key="d0">17022138</data>
    </edge>
    <edge source="NLD" target="GTM">
      <data key="d0">81005</data>
    </edge>
    <edge source="NLD" target="HKG">
      <data key="d0">9598195</data>
    </edge>
    <edge source="NLD" target="HUN">
      <data key="d0">49532837</data>
    </edge>
    <edge source="NLD" target="IDN">
      <data key="d0">3589083</data>
    </edge>
    <edge source="NLD" target="IRL">
      <data key="d0">19049109</data>
    </edge>
    <edge source="NLD" target="ISR">
      <data key="d0">7221429</data>
    </edge>
    <edge source="NLD" target="ITA">
      <data key="d0">86976569</data>
    </edge>
    <edge source="NLD" target="CIV">
      <data key="d0">1535417</data>
    </edge>
    <edge source="NLD" target="JAM">
      <data key="d0">98495</data>
    </edge>
    <edge source="NLD" target="JPN">
      <data key="d0">27314400</data>
    </edge>
    <edge source="NLD" target="KAZ">
      <data key="d0">255903</data>
    </edge>
    <edge source="NLD" target="JOR">
      <data key="d0">956414</data>
    </edge>
    <edge source="NLD" target="KOR">
      <data key="d0">3339623</data>
    </edge>
    <edge source="NLD" target="KGZ">
      <data key="d0">34980</data>
    </edge>
    <edge source="NLD" target="LBN">
      <data key="d0">1181939</data>
    </edge>
    <edge source="NLD" target="LVA">
      <data key="d0">771390</data>
    </edge>
    <edge source="NLD" target="LTU">
      <data key="d0">10736871</data>
    </edge>
    <edge source="NLD" target="MDG">
      <data key="d0">1160768</data>
    </edge>
    <edge source="NLD" target="MYS">
      <data key="d0">3075436</data>
    </edge>
    <edge source="NLD" target="MRT">
      <data key="d0">107700</data>
    </edge>
    <edge source="NLD" target="MUS">
      <data key="d0">470382</data>
    </edge>
    <edge source="NLD" target="MEX">
      <data key="d0">2759700</data>
    </edge>
    <edge source="NLD" target="MDA">
      <data key="d0">6670962</data>
    </edge>
    <edge source="NLD" target="MAR">
      <data key="d0">38987433</data>
    </edge>
    <edge source="NLD" target="MOZ">
      <data key="d0">102177</data>
    </edge>
    <edge source="NLD" target="OMN">
      <data key="d0">560593</data>
    </edge>
    <edge source="NLD" target="NAM">
      <data key="d0">61674</data>
    </edge>
    <edge source="NLD" target="NZL">
      <data key="d0">3292677</data>
    </edge>
    <edge source="NLD" target="NER">
      <data key="d0">3231003</data>
    </edge>
    <edge source="NLD" target="NOR">
      <data key="d0">15790490</data>
    </edge>
    <edge source="NLD" target="PAK">
      <data key="d0">1036498</data>
    </edge>
    <edge source="NLD" target="PAN">
      <data key="d0">55231</data>
    </edge>
    <edge source="NLD" target="PRY">
      <data key="d0">21172</data>
    </edge>
    <edge source="NLD" target="PER">
      <data key="d0">219082</data>
    </edge>
    <edge source="NLD" target="PHL">
      <data key="d0">480508</data>
    </edge>
    <edge source="NLD" target="POL">
      <data key="d0">138414870</data>
    </edge>
    <edge source="NLD" target="PRT">
      <data key="d0">32347769</data>
    </edge>
    <edge source="NLD" target="ROU">
      <data key="d0">22536935</data>
    </edge>
    <edge source="NLD" target="RUS">
      <data key="d0">11268007</data>
    </edge>
    <edge source="NLD" target="SAU">
      <data key="d0">5217471</data>
    </edge>
    <edge source="NLD" target="SEN">
      <data key="d0">555990</data>
    </edge>
    <edge source="NLD" target="IND">
      <data key="d0">1916509</data>
    </edge>
    <edge source="NLD" target="SGP">
      <data key="d0">8581028</data>
    </edge>
    <edge source="NLD" target="SVK">
      <data key="d0">10674276</data>
    </edge>
    <edge source="NLD" target="VNM">
      <data key="d0">2343628</data>
    </edge>
    <edge source="NLD" target="SVN">
      <data key="d0">21991991</data>
    </edge>
    <edge source="NLD" target="ZAF">
      <data key="d0">8238597</data>
    </edge>
    <edge source="NLD" target="ZWE">
      <data key="d0">92972</data>
    </edge>
    <edge source="NLD" target="ESP">
      <data key="d0">65968608</data>
    </edge>
    <edge source="NLD" target="SWE">
      <data key="d0">37692271</data>
    </edge>
    <edge source="NLD" target="CHE">
      <data key="d0">45179728</data>
    </edge>
    <edge source="NLD" target="THA">
      <data key="d0">5719151</data>
    </edge>
    <edge source="NLD" target="TGO">
      <data key="d0">12810788</data>
    </edge>
    <edge source="NLD" target="ARE">
      <data key="d0">4296037</data>
    </edge>
    <edge source="NLD" target="TUN">
      <data key="d0">50512264</data>
    </edge>
    <edge source="NLD" target="TUR">
      <data key="d0">43553181</data>
    </edge>
    <edge source="NLD" target="UGA">
      <data key="d0">79164</data>
    </edge>
    <edge source="NLD" target="UKR">
      <data key="d0">9293505</data>
    </edge>
    <edge source="NLD" target="MKD">
      <data key="d0">18241818</data>
    </edge>
    <edge source="NLD" target="EGY">
      <data key="d0">1802366</data>
    </edge>
    <edge source="NLD" target="GBR">
      <data key="d0">275056831</data>
    </edge>
    <edge source="NLD" target="TZA">
      <data key="d0">18410</data>
    </edge>
    <edge source="NLD" target="USA">
      <data key="d0">96299531</data>
    </edge>
    <edge source="NLD" target="BFA">
      <data key="d0">29456</data>
    </edge>
    <edge source="NLD" target="URY">
      <data key="d0">233810</data>
    </edge>
    <edge source="NLD" target="SRB">
      <data key="d0">8755005</data>
    </edge>
    <edge source="NZL" target="ARG">
      <data key="d0">110898</data>
    </edge>
    <edge source="NZL" target="AUS">
      <data key="d0">103345361</data>
    </edge>
    <edge source="NZL" target="AUT">
      <data key="d0">34725</data>
    </edge>
    <edge source="NZL" target="BEL">
      <data key="d0">30868</data>
    </edge>
    <edge source="NZL" target="BRA">
      <data key="d0">319683</data>
    </edge>
    <edge source="NZL" target="CAN">
      <data key="d0">1356484</data>
    </edge>
    <edge source="NZL" target="LKA">
      <data key="d0">53948</data>
    </edge>
    <edge source="NZL" target="CHL">
      <data key="d0">101820</data>
    </edge>
    <edge source="NZL" target="CHN">
      <data key="d0">630297</data>
    </edge>
    <edge source="NZL" target="DNK">
      <data key="d0">11199</data>
    </edge>
    <edge source="NZL" target="FIN">
      <data key="d0">46562</data>
    </edge>
    <edge source="NZL" target="FRA">
      <data key="d0">151124</data>
    </edge>
    <edge source="NZL" target="DEU">
      <data key="d0">135264</data>
    </edge>
    <edge source="NZL" target="GRC">
      <data key="d0">239452</data>
    </edge>
    <edge source="NZL" target="HKG">
      <data key="d0">3179334</data>
    </edge>
    <edge source="NZL" target="IDN">
      <data key="d0">207184</data>
    </edge>
    <edge source="NZL" target="IRL">
      <data key="d0">28579</data>
    </edge>
    <edge source="NZL" target="ISR">
      <data key="d0">41180</data>
    </edge>
    <edge source="NZL" target="ITA">
      <data key="d0">69433</data>
    </edge>
    <edge source="NZL" target="JPN">
      <data key="d0">1264510</data>
    </edge>
    <edge source="NZL" target="JOR">
      <data key="d0">185739</data>
    </edge>
    <edge source="NZL" target="KOR">
      <data key="d0">235158</data>
    </edge>
    <edge source="NZL" target="MYS">
      <data key="d0">1751008</data>
    </edge>
    <edge source="NZL" target="MUS">
      <data key="d0">122072</data>
    </edge>
    <edge source="NZL" target="MEX">
      <data key="d0">70926</data>
    </edge>
    <edge source="NZL" target="NLD">
      <data key="d0">114799</data>
    </edge>
    <edge source="NZL" target="NOR">
      <data key="d0">26043</data>
    </edge>
    <edge source="NZL" target="PAK">
      <data key="d0">228463</data>
    </edge>
    <edge source="NZL" target="PAN">
      <data key="d0">33285</data>
    </edge>
    <edge source="NZL" target="PHL">
      <data key="d0">41309</data>
    </edge>
    <edge source="NZL" target="PRT">
      <data key="d0">114509</data>
    </edge>
    <edge source="NZL" target="RUS">
      <data key="d0">47778</data>
    </edge>
    <edge source="NZL" target="SGP">
      <data key="d0">543214</data>
    </edge>
    <edge source="NZL" target="VNM">
      <data key="d0">74444</data>
    </edge>
    <edge source="NZL" target="ZAF">
      <data key="d0">384947</data>
    </edge>
    <edge source="NZL" target="SWE">
      <data key="d0">25723</data>
    </edge>
    <edge source="NZL" target="CHE">
      <data key="d0">103947</data>
    </edge>
    <edge source="NZL" target="THA">
      <data key="d0">943840</data>
    </edge>
    <edge source="NZL" target="ARE">
      <data key="d0">92093</data>
    </edge>
    <edge source="NZL" target="EGY">
      <data key="d0">102336</data>
    </edge>
    <edge source="NZL" target="GBR">
      <data key="d0">2722329</data>
    </edge>
    <edge source="NZL" target="USA">
      <data key="d0">19774015</data>
    </edge>
    <edge source="NZL" target="URY">
      <data key="d0">39403</data>
    </edge>
    <edge source="PAK" target="DZA">
      <data key="d0">3271942</data>
    </edge>
    <edge source="PAK" target="AZE">
      <data key="d0">180451</data>
    </edge>
    <edge source="PAK" target="ARG">
      <data key="d0">20891304</data>
    </edge>
    <edge source="PAK" target="AUS">
      <data key="d0">95052280</data>
    </edge>
    <edge source="PAK" target="AUT">
      <data key="d0">7777178</data>
    </edge>
    <edge source="PAK" target="ARM">
      <data key="d0">56712</data>
    </edge>
    <edge source="PAK" target="BEL">
      <data key="d0">99490624</data>
    </edge>
    <edge source="PAK" target="BOL">
      <data key="d0">91003</data>
    </edge>
    <edge source="PAK" target="BWA">
      <data key="d0">37044</data>
    </edge>
    <edge source="PAK" target="BRA">
      <data key="d0">2167804</data>
    </edge>
    <edge source="PAK" target="BGR">
      <data key="d0">932756</data>
    </edge>
    <edge source="PAK" target="BDI">
      <data key="d0">137646</data>
    </edge>
    <edge source="PAK" target="BLR">
      <data key="d0">349562</data>
    </edge>
    <edge source="PAK" target="KHM">
      <data key="d0">2419474</data>
    </edge>
    <edge source="PAK" target="CMR">
      <data key="d0">1240878</data>
    </edge>
    <edge source="PAK" target="CAN">
      <data key="d0">104522656</data>
    </edge>
    <edge source="PAK" target="LKA">
      <data key="d0">26379864</data>
    </edge>
    <edge source="PAK" target="CHL">
      <data key="d0">35236848</data>
    </edge>
    <edge source="PAK" target="CHN">
      <data key="d0">160437920</data>
    </edge>
    <edge source="PAK" target="COL">
      <data key="d0">7810781</data>
    </edge>
    <edge source="PAK" target="CRI">
      <data key="d0">721634</data>
    </edge>
    <edge source="PAK" target="HRV">
      <data key="d0">389847</data>
    </edge>
    <edge source="PAK" target="CZE">
      <data key="d0">1465651</data>
    </edge>
    <edge source="PAK" target="BEN">
      <data key="d0">15892055</data>
    </edge>
    <edge source="PAK" target="DNK">
      <data key="d0">13476497</data>
    </edge>
    <edge source="PAK" target="ECU">
      <data key="d0">608488</data>
    </edge>
    <edge source="PAK" target="SLV">
      <data key="d0">7011050</data>
    </edge>
    <edge source="PAK" target="ETH">
      <data key="d0">522188</data>
    </edge>
    <edge source="PAK" target="EST">
      <data key="d0">5416430</data>
    </edge>
    <edge source="PAK" target="FIN">
      <data key="d0">6162464</data>
    </edge>
    <edge source="PAK" target="FRA">
      <data key="d0">115884480</data>
    </edge>
    <edge source="PAK" target="GEO">
      <data key="d0">48753</data>
    </edge>
    <edge source="PAK" target="GMB">
      <data key="d0">292942</data>
    </edge>
    <edge source="PAK" target="DEU">
      <data key="d0">177544528</data>
    </edge>
    <edge source="PAK" target="GHA">
      <data key="d0">742881</data>
    </edge>
    <edge source="PAK" target="GRC">
      <data key="d0">28687702</data>
    </edge>
    <edge source="PAK" target="GTM">
      <data key="d0">11153045</data>
    </edge>
    <edge source="PAK" target="HND">
      <data key="d0">8988422</data>
    </edge>
    <edge source="PAK" target="HKG">
      <data key="d0">469141824</data>
    </edge>
    <edge source="PAK" target="HUN">
      <data key="d0">5958037</data>
    </edge>
    <edge source="PAK" target="IDN">
      <data key="d0">18126586</data>
    </edge>
    <edge source="PAK" target="IRL">
      <data key="d0">4494841</data>
    </edge>
    <edge source="PAK" target="ITA">
      <data key="d0">99630296</data>
    </edge>
    <edge source="PAK" target="CIV">
      <data key="d0">124751</data>
    </edge>
    <edge source="PAK" target="JAM">
      <data key="d0">306600</data>
    </edge>
    <edge source="PAK" target="JPN">
      <data key="d0">153754992</data>
    </edge>
    <edge source="PAK" target="KAZ">
      <data key="d0">807957</data>
    </edge>
    <edge source="PAK" target="JOR">
      <data key="d0">8834015</data>
    </edge>
    <edge source="PAK" target="KOR">
      <data key="d0">203240656</data>
    </edge>
    <edge source="PAK" target="KGZ">
      <data key="d0">68246</data>
    </edge>
    <edge source="PAK" target="LBN">
      <data key="d0">6189933</data>
    </edge>
    <edge source="PAK" target="LVA">
      <data key="d0">31423</data>
    </edge>
    <edge source="PAK" target="LTU">
      <data key="d0">1561982</data>
    </edge>
    <edge source="PAK" target="MDG">
      <data key="d0">1314905</data>
    </edge>
    <edge source="PAK" target="MWI">
      <data key="d0">1283813</data>
    </edge>
    <edge source="PAK" target="MYS">
      <data key="d0">26658754</data>
    </edge>
    <edge source="PAK" target="MRT">
      <data key="d0">6111225</data>
    </edge>
    <edge source="PAK" target="MUS">
      <data key="d0">14643714</data>
    </edge>
    <edge source="PAK" target="MEX">
      <data key="d0">12815120</data>
    </edge>
    <edge source="PAK" target="MAR">
      <data key="d0">4453042</data>
    </edge>
    <edge source="PAK" target="OMN">
      <data key="d0">13773470</data>
    </edge>
    <edge source="PAK" target="NLD">
      <data key="d0">84887680</data>
    </edge>
    <edge source="PAK" target="NZL">
      <data key="d0">20798910</data>
    </edge>
    <edge source="PAK" target="NIC">
      <data key="d0">418993</data>
    </edge>
    <edge source="PAK" target="NER">
      <data key="d0">12889883</data>
    </edge>
    <edge source="PAK" target="NOR">
      <data key="d0">17846296</data>
    </edge>
    <edge source="PAK" target="PAN">
      <data key="d0">7297077</data>
    </edge>
    <edge source="PAK" target="PRY">
      <data key="d0">1203655</data>
    </edge>
    <edge source="PAK" target="PER">
      <data key="d0">1368497</data>
    </edge>
    <edge source="PAK" target="PHL">
      <data key="d0">17144672</data>
    </edge>
    <edge source="PAK" target="POL">
      <data key="d0">3857396</data>
    </edge>
    <edge source="PAK" target="PRT">
      <data key="d0">69515616</data>
    </edge>
    <edge source="PAK" target="ROU">
      <data key="d0">261814</data>
    </edge>
    <edge source="PAK" target="RUS">
      <data key="d0">987576</data>
    </edge>
    <edge source="PAK" target="SAU">
      <data key="d0">110868152</data>
    </edge>
    <edge source="PAK" target="SEN">
      <data key="d0">436877</data>
    </edge>
    <edge source="PAK" target="IND">
      <data key="d0">4297101</data>
    </edge>
    <edge source="PAK" target="SGP">
      <data key="d0">26152076</data>
    </edge>
    <edge source="PAK" target="SVK">
      <data key="d0">267794</data>
    </edge>
    <edge source="PAK" target="VNM">
      <data key="d0">13785782</data>
    </edge>
    <edge source="PAK" target="SVN">
      <data key="d0">505758</data>
    </edge>
    <edge source="PAK" target="ZAF">
      <data key="d0">47867912</data>
    </edge>
    <edge source="PAK" target="ZWE">
      <data key="d0">6419063</data>
    </edge>
    <edge source="PAK" target="ESP">
      <data key="d0">76252688</data>
    </edge>
    <edge source="PAK" target="SWE">
      <data key="d0">30136148</data>
    </edge>
    <edge source="PAK" target="CHE">
      <data key="d0">17738744</data>
    </edge>
    <edge source="PAK" target="THA">
      <data key="d0">22204798</data>
    </edge>
    <edge source="PAK" target="TGO">
      <data key="d0">2805151</data>
    </edge>
    <edge source="PAK" target="ARE">
      <data key="d0">217844352</data>
    </edge>
    <edge source="PAK" target="TUN">
      <data key="d0">8477518</data>
    </edge>
    <edge source="PAK" target="TUR">
      <data key="d0">71160312</data>
    </edge>
    <edge source="PAK" target="UGA">
      <data key="d0">594463</data>
    </edge>
    <edge source="PAK" target="UKR">
      <data key="d0">725842</data>
    </edge>
    <edge source="PAK" target="EGY">
      <data key="d0">31269098</data>
    </edge>
    <edge source="PAK" target="GBR">
      <data key="d0">289161984</data>
    </edge>
    <edge source="PAK" target="TZA">
      <data key="d0">10102120</data>
    </edge>
    <edge source="PAK" target="USA">
      <data key="d0">1002972928</data>
    </edge>
    <edge source="PAK" target="BFA">
      <data key="d0">90818</data>
    </edge>
    <edge source="PAK" target="URY">
      <data key="d0">1823420</data>
    </edge>
    <edge source="PAK" target="SRB">
      <data key="d0">63100</data>
    </edge>
    <edge source="PAN" target="JAM">
      <data key="d0">41402</data>
    </edge>
    <edge source="PAN" target="USA">
      <data key="d0">10402</data>
    </edge>
    <edge source="PRY" target="ARG">
      <data key="d0">2546921</data>
    </edge>
    <edge source="PRY" target="BRA">
      <data key="d0">9097156</data>
    </edge>
    <edge source="PRY" target="CHL">
      <data key="d0">226820</data>
    </edge>
    <edge source="PRY" target="DEU">
      <data key="d0">38773</data>
    </edge>
    <edge source="PRY" target="ITA">
      <data key="d0">3294390</data>
    </edge>
    <edge source="PRY" target="JPN">
      <data key="d0">34677</data>
    </edge>
    <edge source="PRY" target="NLD">
      <data key="d0">290230</data>
    </edge>
    <edge source="PRY" target="CHE">
      <data key="d0">81191</data>
    </edge>
    <edge source="PRY" target="TUR">
      <data key="d0">32093</data>
    </edge>
    <edge source="PRY" target="URY">
      <data key="d0">354899</data>
    </edge>
    <edge source="PER" target="ARG">
      <data key="d0">1293037</data>
    </edge>
    <edge source="PER" target="AUS">
      <data key="d0">120308</data>
    </edge>
    <edge source="PER" target="AUT">
      <data key="d0">32140</data>
    </edge>
    <edge source="PER" target="BEL">
      <data key="d0">1229239</data>
    </edge>
    <edge source="PER" target="BOL">
      <data key="d0">11865183</data>
    </edge>
    <edge source="PER" target="BRA">
      <data key="d0">2445343</data>
    </edge>
    <edge source="PER" target="CAN">
      <data key="d0">1842170</data>
    </edge>
    <edge source="PER" target="LKA">
      <data key="d0">20915</data>
    </edge>
    <edge source="PER" target="CHL">
      <data key="d0">12514882</data>
    </edge>
    <edge source="PER" target="CHN">
      <data key="d0">842922</data>
    </edge>
    <edge source="PER" target="COL">
      <data key="d0">9815173</data>
    </edge>
    <edge source="PER" target="CRI">
      <data key="d0">347475</data>
    </edge>
    <edge source="PER" target="DNK">
      <data key="d0">304767</data>
    </edge>
    <edge source="PER" target="ECU">
      <data key="d0">5746461</data>
    </edge>
    <edge source="PER" target="SLV">
      <data key="d0">954934</data>
    </edge>
    <edge source="PER" target="FIN">
      <data key="d0">154334</data>
    </edge>
    <edge source="PER" target="FRA">
      <data key="d0">703762</data>
    </edge>
    <edge source="PER" target="DEU">
      <data key="d0">4853749</data>
    </edge>
    <edge source="PER" target="GHA">
      <data key="d0">221761</data>
    </edge>
    <edge source="PER" target="GTM">
      <data key="d0">755315</data>
    </edge>
    <edge source="PER" target="HND">
      <data key="d0">324665</data>
    </edge>
    <edge source="PER" target="HKG">
      <data key="d0">2634716</data>
    </edge>
    <edge source="PER" target="HUN">
      <data key="d0">63992</data>
    </edge>
    <edge source="PER" target="IDN">
      <data key="d0">81213</data>
    </edge>
    <edge source="PER" target="IRL">
      <data key="d0">322317</data>
    </edge>
    <edge source="PER" target="ISR">
      <data key="d0">41548</data>
    </edge>
    <edge source="PER" target="ITA">
      <data key="d0">7236453</data>
    </edge>
    <edge source="PER" target="JPN">
      <data key="d0">5733127</data>
    </edge>
    <edge source="PER" target="JOR">
      <data key="d0">32692</data>
    </edge>
    <edge source="PER" target="KOR">
      <data key="d0">1231899</data>
    </edge>
    <edge source="PER" target="LVA">
      <data key="d0">62188</data>
    </edge>
    <edge source="PER" target="MEX">
      <data key="d0">1926083</data>
    </edge>
    <edge source="PER" target="NLD">
      <data key="d0">1422853</data>
    </edge>
    <edge source="PER" target="NZL">
      <data key="d0">104957</data>
    </edge>
    <edge source="PER" target="NOR">
      <data key="d0">730537</data>
    </edge>
    <edge source="PER" target="PAN">
      <data key="d0">906165</data>
    </edge>
    <edge source="PER" target="PRY">
      <data key="d0">102215</data>
    </edge>
    <edge source="PER" target="PHL">
      <data key="d0">78059</data>
    </edge>
    <edge source="PER" target="PRT">
      <data key="d0">266779</data>
    </edge>
    <edge source="PER" target="RUS">
      <data key="d0">111868</data>
    </edge>
    <edge source="PER" target="SAU">
      <data key="d0">45858</data>
    </edge>
    <edge source="PER" target="VNM">
      <data key="d0">25206</data>
    </edge>
    <edge source="PER" target="ZAF">
      <data key="d0">11048</data>
    </edge>
    <edge source="PER" target="ESP">
      <data key="d0">3210289</data>
    </edge>
    <edge source="PER" target="SWE">
      <data key="d0">1300885</data>
    </edge>
    <edge source="PER" target="CHE">
      <data key="d0">1240868</data>
    </edge>
    <edge source="PER" target="THA">
      <data key="d0">25621</data>
    </edge>
    <edge source="PER" target="EGY">
      <data key="d0">1237153</data>
    </edge>
    <edge source="PER" target="GBR">
      <data key="d0">3457036</data>
    </edge>
    <edge source="PER" target="USA">
      <data key="d0">23660082</data>
    </edge>
    <edge source="PER" target="URY">
      <data key="d0">235390</data>
    </edge>
    <edge source="POL" target="AZE">
      <data key="d0">852000</data>
    </edge>
    <edge source="POL" target="AUS">
      <data key="d0">280000</data>
    </edge>
    <edge source="POL" target="AUT">
      <data key="d0">5993000</data>
    </edge>
    <edge source="POL" target="BEL">
      <data key="d0">16142000</data>
    </edge>
    <edge source="POL" target="BGR">
      <data key="d0">1638000</data>
    </edge>
    <edge source="POL" target="BLR">
      <data key="d0">8025000</data>
    </edge>
    <edge source="POL" target="CAN">
      <data key="d0">1330000</data>
    </edge>
    <edge source="POL" target="CHL">
      <data key="d0">50000</data>
    </edge>
    <edge source="POL" target="CHN">
      <data key="d0">195000</data>
    </edge>
    <edge source="POL" target="COL">
      <data key="d0">156000</data>
    </edge>
    <edge source="POL" target="HRV">
      <data key="d0">499000</data>
    </edge>
    <edge source="POL" target="CZE">
      <data key="d0">15073000</data>
    </edge>
    <edge source="POL" target="DNK">
      <data key="d0">35143000</data>
    </edge>
    <edge source="POL" target="ETH">
      <data key="d0">76000</data>
    </edge>
    <edge source="POL" target="EST">
      <data key="d0">6270000</data>
    </edge>
    <edge source="POL" target="FIN">
      <data key="d0">2560000</data>
    </edge>
    <edge source="POL" target="FRA">
      <data key="d0">48703000</data>
    </edge>
    <edge source="POL" target="GEO">
      <data key="d0">144000</data>
    </edge>
    <edge source="POL" target="DEU">
      <data key="d0">325784000</data>
    </edge>
    <edge source="POL" target="GHA">
      <data key="d0">85000</data>
    </edge>
    <edge source="POL" target="GRC">
      <data key="d0">285000</data>
    </edge>
    <edge source="POL" target="GTM">
      <data key="d0">238000</data>
    </edge>
    <edge source="POL" target="HKG">
      <data key="d0">646000</data>
    </edge>
    <edge source="POL" target="HUN">
      <data key="d0">8213000</data>
    </edge>
    <edge source="POL" target="IRL">
      <data key="d0">1147000</data>
    </edge>
    <edge source="POL" target="ITA">
      <data key="d0">70272000</data>
    </edge>
    <edge source="POL" target="CIV">
      <data key="d0">184000</data>
    </edge>
    <edge source="POL" target="JPN">
      <data key="d0">51000</data>
    </edge>
    <edge source="POL" target="KAZ">
      <data key="d0">99000</data>
    </edge>
    <edge source="POL" target="KOR">
      <data key="d0">118000</data>
    </edge>
    <edge source="POL" target="LBN">
      <data key="d0">55000</data>
    </edge>
    <edge source="POL" target="LVA">
      <data key="d0">7570000</data>
    </edge>
    <edge source="POL" target="LTU">
      <data key="d0">23358000</data>
    </edge>
    <edge source="POL" target="MEX">
      <data key="d0">145000</data>
    </edge>
    <edge source="POL" target="MDA">
      <data key="d0">778000</data>
    </edge>
    <edge source="POL" target="NLD">
      <data key="d0">39895000</data>
    </edge>
    <edge source="POL" target="NZL">
      <data key="d0">262000</data>
    </edge>
    <edge source="POL" target="NOR">
      <data key="d0">949000</data>
    </edge>
    <edge source="POL" target="PAK">
      <data key="d0">366000</data>
    </edge>
    <edge source="POL" target="PAN">
      <data key="d0">1399000</data>
    </edge>
    <edge source="POL" target="ROU">
      <data key="d0">1098000</data>
    </edge>
    <edge source="POL" target="RUS">
      <data key="d0">13404000</data>
    </edge>
    <edge source="POL" target="SAU">
      <data key="d0">690000</data>
    </edge>
    <edge source="POL" target="SEN">
      <data key="d0">184000</data>
    </edge>
    <edge source="POL" target="SVK">
      <data key="d0">4837000</data>
    </edge>
    <edge source="POL" target="SVN">
      <data key="d0">2407000</data>
    </edge>
    <edge source="POL" target="ZAF">
      <data key="d0">113000</data>
    </edge>
    <edge source="POL" target="ESP">
      <data key="d0">8801000</data>
    </edge>
    <edge source="POL" target="SWE">
      <data key="d0">23899000</data>
    </edge>
    <edge source="POL" target="CHE">
      <data key="d0">2498000</data>
    </edge>
    <edge source="POL" target="ARE">
      <data key="d0">1211000</data>
    </edge>
    <edge source="POL" target="TUR">
      <data key="d0">616000</data>
    </edge>
    <edge source="POL" target="UKR">
      <data key="d0">32523000</data>
    </edge>
    <edge source="POL" target="MKD">
      <data key="d0">168000</data>
    </edge>
    <edge source="POL" target="EGY">
      <data key="d0">111000</data>
    </edge>
    <edge source="POL" target="GBR">
      <data key="d0">31250000</data>
    </edge>
    <edge source="POL" target="USA">
      <data key="d0">18432000</data>
    </edge>
    <edge source="POL" target="SRB">
      <data key="d0">259000</data>
    </edge>
    <edge source="PRT" target="DZA">
      <data key="d0">263232</data>
    </edge>
    <edge source="PRT" target="AZE">
      <data key="d0">54500</data>
    </edge>
    <edge source="PRT" target="ARG">
      <data key="d0">1347560</data>
    </edge>
    <edge source="PRT" target="AUS">
      <data key="d0">2785360</data>
    </edge>
    <edge source="PRT" target="AUT">
      <data key="d0">11818227</data>
    </edge>
    <edge source="PRT" target="BEL">
      <data key="d0">40257745</data>
    </edge>
    <edge source="PRT" target="BOL">
      <data key="d0">69998</data>
    </edge>
    <edge source="PRT" target="BWA">
      <data key="d0">19443</data>
    </edge>
    <edge source="PRT" target="BRA">
      <data key="d0">6476547</data>
    </edge>
    <edge source="PRT" target="BGR">
      <data key="d0">4784045</data>
    </edge>
    <edge source="PRT" target="CMR">
      <data key="d0">22642</data>
    </edge>
    <edge source="PRT" target="CAN">
      <data key="d0">21379464</data>
    </edge>
    <edge source="PRT" target="LKA">
      <data key="d0">502277</data>
    </edge>
    <edge source="PRT" target="CHL">
      <data key="d0">2049567</data>
    </edge>
    <edge source="PRT" target="CHN">
      <data key="d0">1776962</data>
    </edge>
    <edge source="PRT" target="COL">
      <data key="d0">565805</data>
    </edge>
    <edge source="PRT" target="CRI">
      <data key="d0">24573</data>
    </edge>
    <edge source="PRT" target="HRV">
      <data key="d0">270160</data>
    </edge>
    <edge source="PRT" target="CZE">
      <data key="d0">11103635</data>
    </edge>
    <edge source="PRT" target="DNK">
      <data key="d0">28154419</data>
    </edge>
    <edge source="PRT" target="SLV">
      <data key="d0">559340</data>
    </edge>
    <edge source="PRT" target="EST">
      <data key="d0">1045227</data>
    </edge>
    <edge source="PRT" target="FIN">
      <data key="d0">19203401</data>
    </edge>
    <edge source="PRT" target="FRA">
      <data key="d0">166016692</data>
    </edge>
    <edge source="PRT" target="GMB">
      <data key="d0">22489</data>
    </edge>
    <edge source="PRT" target="DEU">
      <data key="d0">219662396</data>
    </edge>
    <edge source="PRT" target="GHA">
      <data key="d0">146739</data>
    </edge>
    <edge source="PRT" target="GRC">
      <data key="d0">11769237</data>
    </edge>
    <edge source="PRT" target="GTM">
      <data key="d0">69200</data>
    </edge>
    <edge source="PRT" target="HND">
      <data key="d0">13308</data>
    </edge>
    <edge source="PRT" target="HKG">
      <data key="d0">6258600</data>
    </edge>
    <edge source="PRT" target="HUN">
      <data key="d0">3298564</data>
    </edge>
    <edge source="PRT" target="IDN">
      <data key="d0">154601</data>
    </edge>
    <edge source="PRT" target="IRL">
      <data key="d0">19303152</data>
    </edge>
    <edge source="PRT" target="ISR">
      <data key="d0">4535364</data>
    </edge>
    <edge source="PRT" target="ITA">
      <data key="d0">86124887</data>
    </edge>
    <edge source="PRT" target="CIV">
      <data key="d0">139551</data>
    </edge>
    <edge source="PRT" target="JPN">
      <data key="d0">3599254</data>
    </edge>
    <edge source="PRT" target="JOR">
      <data key="d0">13469</data>
    </edge>
    <edge source="PRT" target="KOR">
      <data key="d0">1170602</data>
    </edge>
    <edge source="PRT" target="LBN">
      <data key="d0">396162</data>
    </edge>
    <edge source="PRT" target="LVA">
      <data key="d0">61786</data>
    </edge>
    <edge source="PRT" target="LTU">
      <data key="d0">1358720</data>
    </edge>
    <edge source="PRT" target="MYS">
      <data key="d0">408778</data>
    </edge>
    <edge source="PRT" target="MRT">
      <data key="d0">15671</data>
    </edge>
    <edge source="PRT" target="MUS">
      <data key="d0">922205</data>
    </edge>
    <edge source="PRT" target="MEX">
      <data key="d0">3509186</data>
    </edge>
    <edge source="PRT" target="MDA">
      <data key="d0">59613</data>
    </edge>
    <edge source="PRT" target="MAR">
      <data key="d0">13201356</data>
    </edge>
    <edge source="PRT" target="MOZ">
      <data key="d0">951334</data>
    </edge>
    <edge source="PRT" target="OMN">
      <data key="d0">72275</data>
    </edge>
    <edge source="PRT" target="NAM">
      <data key="d0">47241</data>
    </edge>
    <edge source="PRT" target="NLD">
      <data key="d0">55558089</data>
    </edge>
    <edge source="PRT" target="NZL">
      <data key="d0">940461</data>
    </edge>
    <edge source="PRT" target="NOR">
      <data key="d0">23858917</data>
    </edge>
    <edge source="PRT" target="PAK">
      <data key="d0">11648</data>
    </edge>
    <edge source="PRT" target="PAN">
      <data key="d0">295660</data>
    </edge>
    <edge source="PRT" target="PER">
      <data key="d0">79995</data>
    </edge>
    <edge source="PRT" target="PHL">
      <data key="d0">585146</data>
    </edge>
    <edge source="PRT" target="POL">
      <data key="d0">9899097</data>
    </edge>
    <edge source="PRT" target="ROU">
      <data key="d0">2339894</data>
    </edge>
    <edge source="PRT" target="RUS">
      <data key="d0">163304</data>
    </edge>
    <edge source="PRT" target="SAU">
      <data key="d0">311365</data>
    </edge>
    <edge source="PRT" target="SEN">
      <data key="d0">66367</data>
    </edge>
    <edge source="PRT" target="IND">
      <data key="d0">2107264</data>
    </edge>
    <edge source="PRT" target="SGP">
      <data key="d0">1762101</data>
    </edge>
    <edge source="PRT" target="SVK">
      <data key="d0">775954</data>
    </edge>
    <edge source="PRT" target="VNM">
      <data key="d0">102723</data>
    </edge>
    <edge source="PRT" target="SVN">
      <data key="d0">2883067</data>
    </edge>
    <edge source="PRT" target="ZAF">
      <data key="d0">3544129</data>
    </edge>
    <edge source="PRT" target="ZWE">
      <data key="d0">560588</data>
    </edge>
    <edge source="PRT" target="ESP">
      <data key="d0">206681030</data>
    </edge>
    <edge source="PRT" target="SWE">
      <data key="d0">54417219</data>
    </edge>
    <edge source="PRT" target="CHE">
      <data key="d0">21617660</data>
    </edge>
    <edge source="PRT" target="THA">
      <data key="d0">5008913</data>
    </edge>
    <edge source="PRT" target="ARE">
      <data key="d0">160496</data>
    </edge>
    <edge source="PRT" target="TUN">
      <data key="d0">3625109</data>
    </edge>
    <edge source="PRT" target="TUR">
      <data key="d0">3278388</data>
    </edge>
    <edge source="PRT" target="UGA">
      <data key="d0">35166</data>
    </edge>
    <edge source="PRT" target="UKR">
      <data key="d0">26018</data>
    </edge>
    <edge source="PRT" target="MKD">
      <data key="d0">303441</data>
    </edge>
    <edge source="PRT" target="EGY">
      <data key="d0">427017</data>
    </edge>
    <edge source="PRT" target="GBR">
      <data key="d0">286872921</data>
    </edge>
    <edge source="PRT" target="USA">
      <data key="d0">265059256</data>
    </edge>
    <edge source="PRT" target="BFA">
      <data key="d0">119198</data>
    </edge>
    <edge source="PRT" target="URY">
      <data key="d0">905035</data>
    </edge>
    <edge source="PRT" target="SRB">
      <data key="d0">447722</data>
    </edge>
    <edge source="IND" target="DZA">
      <data key="d0">5208925</data>
    </edge>
    <edge source="IND" target="AZE">
      <data key="d0">192493</data>
    </edge>
    <edge source="IND" target="ARG">
      <data key="d0">12386437</data>
    </edge>
    <edge source="IND" target="AUS">
      <data key="d0">76014155</data>
    </edge>
    <edge source="IND" target="AUT">
      <data key="d0">16574918</data>
    </edge>
    <edge source="IND" target="ARM">
      <data key="d0">410403</data>
    </edge>
    <edge source="IND" target="BEL">
      <data key="d0">155321757</data>
    </edge>
    <edge source="IND" target="BOL">
      <data key="d0">204355</data>
    </edge>
    <edge source="IND" target="BWA">
      <data key="d0">655653</data>
    </edge>
    <edge source="IND" target="BRA">
      <data key="d0">16916057</data>
    </edge>
    <edge source="IND" target="BGR">
      <data key="d0">1932071</data>
    </edge>
    <edge source="IND" target="BDI">
      <data key="d0">532368</data>
    </edge>
    <edge source="IND" target="BLR">
      <data key="d0">125390</data>
    </edge>
    <edge source="IND" target="KHM">
      <data key="d0">1291565</data>
    </edge>
    <edge source="IND" target="CMR">
      <data key="d0">1189327</data>
    </edge>
    <edge source="IND" target="CAN">
      <data key="d0">95076039</data>
    </edge>
    <edge source="IND" target="LKA">
      <data key="d0">104137901</data>
    </edge>
    <edge source="IND" target="CHL">
      <data key="d0">21223428</data>
    </edge>
    <edge source="IND" target="CHN">
      <data key="d0">66915209</data>
    </edge>
    <edge source="IND" target="COL">
      <data key="d0">17655557</data>
    </edge>
    <edge source="IND" target="CRI">
      <data key="d0">703137</data>
    </edge>
    <edge source="IND" target="HRV">
      <data key="d0">1630823</data>
    </edge>
    <edge source="IND" target="CZE">
      <data key="d0">11162298</data>
    </edge>
    <edge source="IND" target="BEN">
      <data key="d0">21861249</data>
    </edge>
    <edge source="IND" target="DNK">
      <data key="d0">27195334</data>
    </edge>
    <edge source="IND" target="ECU">
      <data key="d0">1302273</data>
    </edge>
    <edge source="IND" target="SLV">
      <data key="d0">882504</data>
    </edge>
    <edge source="IND" target="ETH">
      <data key="d0">3234742</data>
    </edge>
    <edge source="IND" target="EST">
      <data key="d0">751957</data>
    </edge>
    <edge source="IND" target="FIN">
      <data key="d0">10693132</data>
    </edge>
    <edge source="IND" target="FRA">
      <data key="d0">135705082</data>
    </edge>
    <edge source="IND" target="GEO">
      <data key="d0">113288</data>
    </edge>
    <edge source="IND" target="GMB">
      <data key="d0">10316471</data>
    </edge>
    <edge source="IND" target="DEU">
      <data key="d0">322027645</data>
    </edge>
    <edge source="IND" target="GHA">
      <data key="d0">10731565</data>
    </edge>
    <edge source="IND" target="GRC">
      <data key="d0">26553707</data>
    </edge>
    <edge source="IND" target="GTM">
      <data key="d0">4119271</data>
    </edge>
    <edge source="IND" target="HND">
      <data key="d0">5710736</data>
    </edge>
    <edge source="IND" target="HKG">
      <data key="d0">209116715</data>
    </edge>
    <edge source="IND" target="HUN">
      <data key="d0">9303990</data>
    </edge>
    <edge source="IND" target="IDN">
      <data key="d0">40867536</data>
    </edge>
    <edge source="IND" target="IRL">
      <data key="d0">24048491</data>
    </edge>
    <edge source="IND" target="ISR">
      <data key="d0">74311943</data>
    </edge>
    <edge source="IND" target="ITA">
      <data key="d0">252278197</data>
    </edge>
    <edge source="IND" target="CIV">
      <data key="d0">20757537</data>
    </edge>
    <edge source="IND" target="JAM">
      <data key="d0">420793</data>
    </edge>
    <edge source="IND" target="JPN">
      <data key="d0">150787914</data>
    </edge>
    <edge source="IND" target="KAZ">
      <data key="d0">437631</data>
    </edge>
    <edge source="IND" target="JOR">
      <data key="d0">7465153</data>
    </edge>
    <edge source="IND" target="KOR">
      <data key="d0">152882643</data>
    </edge>
    <edge source="IND" target="KGZ">
      <data key="d0">174422</data>
    </edge>
    <edge source="IND" target="LBN">
      <data key="d0">12842052</data>
    </edge>
    <edge source="IND" target="LVA">
      <data key="d0">155982</data>
    </edge>
    <edge source="IND" target="LTU">
      <data key="d0">2898616</data>
    </edge>
    <edge source="IND" target="MDG">
      <data key="d0">1213449</data>
    </edge>
    <edge source="IND" target="MWI">
      <data key="d0">5102939</data>
    </edge>
    <edge source="IND" target="MYS">
      <data key="d0">52219519</data>
    </edge>
    <edge source="IND" target="MRT">
      <data key="d0">11183088</data>
    </edge>
    <edge source="IND" target="MUS">
      <data key="d0">117607050</data>
    </edge>
    <edge source="IND" target="MEX">
      <data key="d0">12071403</data>
    </edge>
    <edge source="IND" target="MDA">
      <data key="d0">66038</data>
    </edge>
    <edge source="IND" target="MAR">
      <data key="d0">10207381</data>
    </edge>
    <edge source="IND" target="MOZ">
      <data key="d0">15331373</data>
    </edge>
    <edge source="IND" target="OMN">
      <data key="d0">18115664</data>
    </edge>
    <edge source="IND" target="NAM">
      <data key="d0">213893</data>
    </edge>
    <edge source="IND" target="NLD">
      <data key="d0">57082491</data>
    </edge>
    <edge source="IND" target="NZL">
      <data key="d0">11512509</data>
    </edge>
    <edge source="IND" target="NIC">
      <data key="d0">1081070</data>
    </edge>
    <edge source="IND" target="NER">
      <data key="d0">12264896</data>
    </edge>
    <edge source="IND" target="NOR">
      <data key="d0">16305400</data>
    </edge>
    <edge source="IND" target="PAK">
      <data key="d0">673033</data>
    </edge>
    <edge source="IND" target="PAN">
      <data key="d0">13876857</data>
    </edge>
    <edge source="IND" target="PRY">
      <data key="d0">516002</data>
    </edge>
    <edge source="IND" target="PER">
      <data key="d0">2211766</data>
    </edge>
    <edge source="IND" target="PHL">
      <data key="d0">15371185</data>
    </edge>
    <edge source="IND" target="POL">
      <data key="d0">14863520</data>
    </edge>
    <edge source="IND" target="PRT">
      <data key="d0">47910387</data>
    </edge>
    <edge source="IND" target="ROU">
      <data key="d0">1862797</data>
    </edge>
    <edge source="IND" target="RUS">
      <data key="d0">82888754</data>
    </edge>
    <edge source="IND" target="SAU">
      <data key="d0">87010261</data>
    </edge>
    <edge source="IND" target="SEN">
      <data key="d0">7202371</data>
    </edge>
    <edge source="IND" target="SGP">
      <data key="d0">53253545</data>
    </edge>
    <edge source="IND" target="SVK">
      <data key="d0">240374</data>
    </edge>
    <edge source="IND" target="VNM">
      <data key="d0">8111415</data>
    </edge>
    <edge source="IND" target="SVN">
      <data key="d0">2517020</data>
    </edge>
    <edge source="IND" target="ZAF">
      <data key="d0">51415030</data>
    </edge>
    <edge source="IND" target="ZWE">
      <data key="d0">1584963</data>
    </edge>
    <edge source="IND" target="ESP">
      <data key="d0">112288005</data>
    </edge>
    <edge source="IND" target="SWE">
      <data key="d0">50457358</data>
    </edge>
    <edge source="IND" target="CHE">
      <data key="d0">25895232</data>
    </edge>
    <edge source="IND" target="THA">
      <data key="d0">31421596</data>
    </edge>
    <edge source="IND" target="TGO">
      <data key="d0">21179730</data>
    </edge>
    <edge source="IND" target="ARE">
      <data key="d0">295817511</data>
    </edge>
    <edge source="IND" target="TUN">
      <data key="d0">8759085</data>
    </edge>
    <edge source="IND" target="TUR">
      <data key="d0">106794773</data>
    </edge>
    <edge source="IND" target="UGA">
      <data key="d0">3193891</data>
    </edge>
    <edge source="IND" target="UKR">
      <data key="d0">1991503</data>
    </edge>
    <edge source="IND" target="MKD">
      <data key="d0">154747</data>
    </edge>
    <edge source="IND" target="EGY">
      <data key="d0">85041350</data>
    </edge>
    <edge source="IND" target="GBR">
      <data key="d0">332172467</data>
    </edge>
    <edge source="IND" target="TZA">
      <data key="d0">28502120</data>
    </edge>
    <edge source="IND" target="USA">
      <data key="d0">995113016</data>
    </edge>
    <edge source="IND" target="BFA">
      <data key="d0">356760</data>
    </edge>
    <edge source="IND" target="URY">
      <data key="d0">2477032</data>
    </edge>
    <edge source="IND" target="SRB">
      <data key="d0">1805718</data>
    </edge>
    <edge source="SGP" target="DZA">
      <data key="d0">67793</data>
    </edge>
    <edge source="SGP" target="ARG">
      <data key="d0">2046315</data>
    </edge>
    <edge source="SGP" target="AUS">
      <data key="d0">8738951</data>
    </edge>
    <edge source="SGP" target="BEL">
      <data key="d0">7728994</data>
    </edge>
    <edge source="SGP" target="BRA">
      <data key="d0">5010895</data>
    </edge>
    <edge source="SGP" target="KHM">
      <data key="d0">20726001</data>
    </edge>
    <edge source="SGP" target="CAN">
      <data key="d0">1315377</data>
    </edge>
    <edge source="SGP" target="LKA">
      <data key="d0">24286860</data>
    </edge>
    <edge source="SGP" target="CHL">
      <data key="d0">207862</data>
    </edge>
    <edge source="SGP" target="CHN">
      <data key="d0">39163180</data>
    </edge>
    <edge source="SGP" target="HRV">
      <data key="d0">771340</data>
    </edge>
    <edge source="SGP" target="BEN">
      <data key="d0">1092645</data>
    </edge>
    <edge source="SGP" target="DNK">
      <data key="d0">139229</data>
    </edge>
    <edge source="SGP" target="SLV">
      <data key="d0">109531</data>
    </edge>
    <edge source="SGP" target="FIN">
      <data key="d0">25104</data>
    </edge>
    <edge source="SGP" target="FRA">
      <data key="d0">1582972</data>
    </edge>
    <edge source="SGP" target="DEU">
      <data key="d0">8869438</data>
    </edge>
    <edge source="SGP" target="GHA">
      <data key="d0">152170</data>
    </edge>
    <edge source="SGP" target="GRC">
      <data key="d0">1005610</data>
    </edge>
    <edge source="SGP" target="GTM">
      <data key="d0">173485</data>
    </edge>
    <edge source="SGP" target="HKG">
      <data key="d0">42668518</data>
    </edge>
    <edge source="SGP" target="HUN">
      <data key="d0">76108</data>
    </edge>
    <edge source="SGP" target="IRL">
      <data key="d0">39002</data>
    </edge>
    <edge source="SGP" target="ISR">
      <data key="d0">203046</data>
    </edge>
    <edge source="SGP" target="ITA">
      <data key="d0">2015281</data>
    </edge>
    <edge source="SGP" target="CIV">
      <data key="d0">228928</data>
    </edge>
    <edge source="SGP" target="JPN">
      <data key="d0">10695468</data>
    </edge>
    <edge source="SGP" target="KAZ">
      <data key="d0">11696</data>
    </edge>
    <edge source="SGP" target="KOR">
      <data key="d0">26899446</data>
    </edge>
    <edge source="SGP" target="LBN">
      <data key="d0">136461</data>
    </edge>
    <edge source="SGP" target="MDG">
      <data key="d0">4335015</data>
    </edge>
    <edge source="SGP" target="MYS">
      <data key="d0">316679935</data>
    </edge>
    <edge source="SGP" target="MUS">
      <data key="d0">14330326</data>
    </edge>
    <edge source="SGP" target="MEX">
      <data key="d0">1947103</data>
    </edge>
    <edge source="SGP" target="MAR">
      <data key="d0">29987</data>
    </edge>
    <edge source="SGP" target="MOZ">
      <data key="d0">11695</data>
    </edge>
    <edge source="SGP" target="OMN">
      <data key="d0">100000</data>
    </edge>
    <edge source="SGP" target="NAM">
      <data key="d0">47586</data>
    </edge>
    <edge source="SGP" target="NLD">
      <data key="d0">4555155</data>
    </edge>
    <edge source="SGP" target="NZL">
      <data key="d0">3164141</data>
    </edge>
    <edge source="SGP" target="NIC">
      <data key="d0">29375</data>
    </edge>
    <edge source="SGP" target="PAK">
      <data key="d0">7941585</data>
    </edge>
    <edge source="SGP" target="PAN">
      <data key="d0">48020</data>
    </edge>
    <edge source="SGP" target="PRY">
      <data key="d0">557015</data>
    </edge>
    <edge source="SGP" target="PER">
      <data key="d0">18069</data>
    </edge>
    <edge source="SGP" target="PHL">
      <data key="d0">16981481</data>
    </edge>
    <edge source="SGP" target="PRT">
      <data key="d0">1571382</data>
    </edge>
    <edge source="SGP" target="RUS">
      <data key="d0">807681</data>
    </edge>
    <edge source="SGP" target="SAU">
      <data key="d0">3166238</data>
    </edge>
    <edge source="SGP" target="IND">
      <data key="d0">28781411</data>
    </edge>
    <edge source="SGP" target="VNM">
      <data key="d0">11250167</data>
    </edge>
    <edge source="SGP" target="SVN">
      <data key="d0">231876</data>
    </edge>
    <edge source="SGP" target="ZAF">
      <data key="d0">18645291</data>
    </edge>
    <edge source="SGP" target="ZWE">
      <data key="d0">923891</data>
    </edge>
    <edge source="SGP" target="ESP">
      <data key="d0">1984582</data>
    </edge>
    <edge source="SGP" target="SWE">
      <data key="d0">50630</data>
    </edge>
    <edge source="SGP" target="CHE">
      <data key="d0">42128</data>
    </edge>
    <edge source="SGP" target="THA">
      <data key="d0">40707735</data>
    </edge>
    <edge source="SGP" target="TGO">
      <data key="d0">43532</data>
    </edge>
    <edge source="SGP" target="ARE">
      <data key="d0">28553843</data>
    </edge>
    <edge source="SGP" target="TUR">
      <data key="d0">1157668</data>
    </edge>
    <edge source="SGP" target="UGA">
      <data key="d0">21442</data>
    </edge>
    <edge source="SGP" target="EGY">
      <data key="d0">377313</data>
    </edge>
    <edge source="SGP" target="GBR">
      <data key="d0">2252258</data>
    </edge>
    <edge source="SGP" target="TZA">
      <data key="d0">630671</data>
    </edge>
    <edge source="SGP" target="USA">
      <data key="d0">10442558</data>
    </edge>
    <edge source="SGP" target="URY">
      <data key="d0">107938</data>
    </edge>
    <edge source="ZAF" target="ARG">
      <data key="d0">3910711</data>
    </edge>
    <edge source="ZAF" target="AUS">
      <data key="d0">12564166</data>
    </edge>
    <edge source="ZAF" target="AUT">
      <data key="d0">195095</data>
    </edge>
    <edge source="ZAF" target="BEL">
      <data key="d0">1419434</data>
    </edge>
    <edge source="ZAF" target="BOL">
      <data key="d0">54909</data>
    </edge>
    <edge source="ZAF" target="BRA">
      <data key="d0">12652163</data>
    </edge>
    <edge source="ZAF" target="BGR">
      <data key="d0">33360</data>
    </edge>
    <edge source="ZAF" target="CMR">
      <data key="d0">52382</data>
    </edge>
    <edge source="ZAF" target="CAN">
      <data key="d0">2965097</data>
    </edge>
    <edge source="ZAF" target="LKA">
      <data key="d0">132813</data>
    </edge>
    <edge source="ZAF" target="CHL">
      <data key="d0">939086</data>
    </edge>
    <edge source="ZAF" target="CHN">
      <data key="d0">857304</data>
    </edge>
    <edge source="ZAF" target="COL">
      <data key="d0">1911342</data>
    </edge>
    <edge source="ZAF" target="CZE">
      <data key="d0">134859</data>
    </edge>
    <edge source="ZAF" target="DNK">
      <data key="d0">100591</data>
    </edge>
    <edge source="ZAF" target="ETH">
      <data key="d0">31837</data>
    </edge>
    <edge source="ZAF" target="FIN">
      <data key="d0">1263008</data>
    </edge>
    <edge source="ZAF" target="FRA">
      <data key="d0">8086141</data>
    </edge>
    <edge source="ZAF" target="DEU">
      <data key="d0">9610541</data>
    </edge>
    <edge source="ZAF" target="GHA">
      <data key="d0">917427</data>
    </edge>
    <edge source="ZAF" target="GRC">
      <data key="d0">356704</data>
    </edge>
    <edge source="ZAF" target="GTM">
      <data key="d0">170503</data>
    </edge>
    <edge source="ZAF" target="HKG">
      <data key="d0">2196588</data>
    </edge>
    <edge source="ZAF" target="HUN">
      <data key="d0">352239</data>
    </edge>
    <edge source="ZAF" target="IDN">
      <data key="d0">5465389</data>
    </edge>
    <edge source="ZAF" target="IRL">
      <data key="d0">1603683</data>
    </edge>
    <edge source="ZAF" target="ISR">
      <data key="d0">2381722</data>
    </edge>
    <edge source="ZAF" target="ITA">
      <data key="d0">4029670</data>
    </edge>
    <edge source="ZAF" target="CIV">
      <data key="d0">178649</data>
    </edge>
    <edge source="ZAF" target="JPN">
      <data key="d0">1175213</data>
    </edge>
    <edge source="ZAF" target="JOR">
      <data key="d0">48951</data>
    </edge>
    <edge source="ZAF" target="KOR">
      <data key="d0">4588011</data>
    </edge>
    <edge source="ZAF" target="LBN">
      <data key="d0">284606</data>
    </edge>
    <edge source="ZAF" target="MDG">
      <data key="d0">101926</data>
    </edge>
    <edge source="ZAF" target="MWI">
      <data key="d0">5943430</data>
    </edge>
    <edge source="ZAF" target="MYS">
      <data key="d0">488909</data>
    </edge>
    <edge source="ZAF" target="MUS">
      <data key="d0">15539403</data>
    </edge>
    <edge source="ZAF" target="MEX">
      <data key="d0">33778</data>
    </edge>
    <edge source="ZAF" target="MDA">
      <data key="d0">33845</data>
    </edge>
    <edge source="ZAF" target="MAR">
      <data key="d0">146966</data>
    </edge>
    <edge source="ZAF" target="MOZ">
      <data key="d0">8846254</data>
    </edge>
    <edge source="ZAF" target="OMN">
      <data key="d0">12564</data>
    </edge>
    <edge source="ZAF" target="NLD">
      <data key="d0">7140738</data>
    </edge>
    <edge source="ZAF" target="NZL">
      <data key="d0">1338895</data>
    </edge>
    <edge source="ZAF" target="NIC">
      <data key="d0">14420</data>
    </edge>
    <edge source="ZAF" target="NOR">
      <data key="d0">1031841</data>
    </edge>
    <edge source="ZAF" target="PAK">
      <data key="d0">71766</data>
    </edge>
    <edge source="ZAF" target="PAN">
      <data key="d0">34421</data>
    </edge>
    <edge source="ZAF" target="PRY">
      <data key="d0">139363</data>
    </edge>
    <edge source="ZAF" target="PER">
      <data key="d0">296029</data>
    </edge>
    <edge source="ZAF" target="PHL">
      <data key="d0">217691</data>
    </edge>
    <edge source="ZAF" target="POL">
      <data key="d0">51875</data>
    </edge>
    <edge source="ZAF" target="PRT">
      <data key="d0">205106</data>
    </edge>
    <edge source="ZAF" target="ROU">
      <data key="d0">96046</data>
    </edge>
    <edge source="ZAF" target="RUS">
      <data key="d0">477650</data>
    </edge>
    <edge source="ZAF" target="SAU">
      <data key="d0">2040602</data>
    </edge>
    <edge source="ZAF" target="SEN">
      <data key="d0">38253</data>
    </edge>
    <edge source="ZAF" target="IND">
      <data key="d0">3246641</data>
    </edge>
    <edge source="ZAF" target="SGP">
      <data key="d0">1452306</data>
    </edge>
    <edge source="ZAF" target="SVK">
      <data key="d0">108791</data>
    </edge>
    <edge source="ZAF" target="VNM">
      <data key="d0">43252</data>
    </edge>
    <edge source="ZAF" target="SVN">
      <data key="d0">368502</data>
    </edge>
    <edge source="ZAF" target="ZWE">
      <data key="d0">13334576</data>
    </edge>
    <edge source="ZAF" target="ESP">
      <data key="d0">2007154</data>
    </edge>
    <edge source="ZAF" target="SWE">
      <data key="d0">171556</data>
    </edge>
    <edge source="ZAF" target="CHE">
      <data key="d0">347523</data>
    </edge>
    <edge source="ZAF" target="THA">
      <data key="d0">242374</data>
    </edge>
    <edge source="ZAF" target="TGO">
      <data key="d0">33878</data>
    </edge>
    <edge source="ZAF" target="ARE">
      <data key="d0">1549599</data>
    </edge>
    <edge source="ZAF" target="TUN">
      <data key="d0">27435</data>
    </edge>
    <edge source="ZAF" target="TUR">
      <data key="d0">1586762</data>
    </edge>
    <edge source="ZAF" target="UGA">
      <data key="d0">453563</data>
    </edge>
    <edge source="ZAF" target="MKD">
      <data key="d0">188710</data>
    </edge>
    <edge source="ZAF" target="EGY">
      <data key="d0">31774</data>
    </edge>
    <edge source="ZAF" target="GBR">
      <data key="d0">32104289</data>
    </edge>
    <edge source="ZAF" target="TZA">
      <data key="d0">1625066</data>
    </edge>
    <edge source="ZAF" target="USA">
      <data key="d0">32828342</data>
    </edge>
    <edge source="ZAF" target="URY">
      <data key="d0">512662</data>
    </edge>
    <edge source="EGY" target="DZA">
      <data key="d0">74731</data>
    </edge>
    <edge source="EGY" target="ARG">
      <data key="d0">114924</data>
    </edge>
    <edge source="EGY" target="AUS">
      <data key="d0">1130151</data>
    </edge>
    <edge source="EGY" target="AUT">
      <data key="d0">662663</data>
    </edge>
    <edge source="EGY" target="BEL">
      <data key="d0">21919241</data>
    </edge>
    <edge source="EGY" target="BRA">
      <data key="d0">2577743</data>
    </edge>
    <edge source="EGY" target="CAN">
      <data key="d0">2995829</data>
    </edge>
    <edge source="EGY" target="CHN">
      <data key="d0">852888</data>
    </edge>
    <edge source="EGY" target="COL">
      <data key="d0">39904</data>
    </edge>
    <edge source="EGY" target="HRV">
      <data key="d0">1138964</data>
    </edge>
    <edge source="EGY" target="CZE">
      <data key="d0">1134937</data>
    </edge>
    <edge source="EGY" target="DNK">
      <data key="d0">2744725</data>
    </edge>
    <edge source="EGY" target="EST">
      <data key="d0">29609</data>
    </edge>
    <edge source="EGY" target="FIN">
      <data key="d0">92947</data>
    </edge>
    <edge source="EGY" target="FRA">
      <data key="d0">16727465</data>
    </edge>
    <edge source="EGY" target="PSE">
      <data key="d0">88920</data>
    </edge>
    <edge source="EGY" target="DEU">
      <data key="d0">22961533</data>
    </edge>
    <edge source="EGY" target="GRC">
      <data key="d0">16322649</data>
    </edge>
    <edge source="EGY" target="HKG">
      <data key="d0">82161</data>
    </edge>
    <edge source="EGY" target="HUN">
      <data key="d0">231138</data>
    </edge>
    <edge source="EGY" target="IDN">
      <data key="d0">348571</data>
    </edge>
    <edge source="EGY" target="IRL">
      <data key="d0">1632011</data>
    </edge>
    <edge source="EGY" target="ISR">
      <data key="d0">66903</data>
    </edge>
    <edge source="EGY" target="ITA">
      <data key="d0">115607785</data>
    </edge>
    <edge source="EGY" target="JPN">
      <data key="d0">278223</data>
    </edge>
    <edge source="EGY" target="JOR">
      <data key="d0">659382</data>
    </edge>
    <edge source="EGY" target="KOR">
      <data key="d0">7239749</data>
    </edge>
    <edge source="EGY" target="LBN">
      <data key="d0">2748218</data>
    </edge>
    <edge source="EGY" target="LVA">
      <data key="d0">28444</data>
    </edge>
    <edge source="EGY" target="MYS">
      <data key="d0">90973</data>
    </edge>
    <edge source="EGY" target="MUS">
      <data key="d0">48764</data>
    </edge>
    <edge source="EGY" target="MEX">
      <data key="d0">205011</data>
    </edge>
    <edge source="EGY" target="MAR">
      <data key="d0">191442</data>
    </edge>
    <edge source="EGY" target="OMN">
      <data key="d0">58021</data>
    </edge>
    <edge source="EGY" target="NLD">
      <data key="d0">4168500</data>
    </edge>
    <edge source="EGY" target="NZL">
      <data key="d0">106627</data>
    </edge>
    <edge source="EGY" target="NOR">
      <data key="d0">2900300</data>
    </edge>
    <edge source="EGY" target="PAK">
      <data key="d0">546706</data>
    </edge>
    <edge source="EGY" target="PRT">
      <data key="d0">5899900</data>
    </edge>
    <edge source="EGY" target="ROU">
      <data key="d0">694042</data>
    </edge>
    <edge source="EGY" target="RUS">
      <data key="d0">333911</data>
    </edge>
    <edge source="EGY" target="SAU">
      <data key="d0">7509156</data>
    </edge>
    <edge source="EGY" target="SEN">
      <data key="d0">23954</data>
    </edge>
    <edge source="EGY" target="IND">
      <data key="d0">69051</data>
    </edge>
    <edge source="EGY" target="SVK">
      <data key="d0">132844</data>
    </edge>
    <edge source="EGY" target="SVN">
      <data key="d0">1901093</data>
    </edge>
    <edge source="EGY" target="ZAF">
      <data key="d0">210658</data>
    </edge>
    <edge source="EGY" target="ZWE">
      <data key="d0">47213</data>
    </edge>
    <edge source="EGY" target="ESP">
      <data key="d0">16807452</data>
    </edge>
    <edge source="EGY" target="SWE">
      <data key="d0">778874</data>
    </edge>
    <edge source="EGY" target="CHE">
      <data key="d0">44886</data>
    </edge>
    <edge source="EGY" target="THA">
      <data key="d0">13021</data>
    </edge>
    <edge source="EGY" target="ARE">
      <data key="d0">766248</data>
    </edge>
    <edge source="EGY" target="TUN">
      <data key="d0">668531</data>
    </edge>
    <edge source="EGY" target="TUR">
      <data key="d0">6984969</data>
    </edge>
    <edge source="EGY" target="UGA">
      <data key="d0">43586</data>
    </edge>
    <edge source="EGY" target="MKD">
      <data key="d0">952980</data>
    </edge>
    <edge source="EGY" target="GBR">
      <data key="d0">52005148</data>
    </edge>
    <edge source="EGY" target="TZA">
      <data key="d0">16922</data>
    </edge>
    <edge source="EGY" target="USA">
      <data key="d0">78471305</data>
    </edge>
    <edge source="URY" target="ARG">
      <data key="d0">14953548</data>
    </edge>
    <edge source="URY" target="AUS">
      <data key="d0">117858</data>
    </edge>
    <edge source="URY" target="BOL">
      <data key="d0">16222</data>
    </edge>
    <edge source="URY" target="BRA">
      <data key="d0">19877374</data>
    </edge>
    <edge source="URY" target="CAN">
      <data key="d0">3667003</data>
    </edge>
    <edge source="URY" target="CHL">
      <data key="d0">1787841</data>
    </edge>
    <edge source="URY" target="CHN">
      <data key="d0">159324</data>
    </edge>
    <edge source="URY" target="COL">
      <data key="d0">1564379</data>
    </edge>
    <edge source="URY" target="CRI">
      <data key="d0">35078</data>
    </edge>
    <edge source="URY" target="ECU">
      <data key="d0">159941</data>
    </edge>
    <edge source="URY" target="FRA">
      <data key="d0">43765</data>
    </edge>
    <edge source="URY" target="DEU">
      <data key="d0">495591</data>
    </edge>
    <edge source="URY" target="GTM">
      <data key="d0">1362429</data>
    </edge>
    <edge source="URY" target="HKG">
      <data key="d0">379872</data>
    </edge>
    <edge source="URY" target="HUN">
      <data key="d0">153955</data>
    </edge>
    <edge source="URY" target="IDN">
      <data key="d0">204758</data>
    </edge>
    <edge source="URY" target="IRL">
      <data key="d0">202244</data>
    </edge>
    <edge source="URY" target="ISR">
      <data key="d0">70629</data>
    </edge>
    <edge source="URY" target="ITA">
      <data key="d0">73238</data>
    </edge>
    <edge source="URY" target="KOR">
      <data key="d0">213895</data>
    </edge>
    <edge source="URY" target="MEX">
      <data key="d0">8160820</data>
    </edge>
    <edge source="URY" target="MDA">
      <data key="d0">132181</data>
    </edge>
    <edge source="URY" target="NZL">
      <data key="d0">113712</data>
    </edge>
    <edge source="URY" target="PRY">
      <data key="d0">416148</data>
    </edge>
    <edge source="URY" target="PER">
      <data key="d0">233079</data>
    </edge>
    <edge source="URY" target="PHL">
      <data key="d0">731845</data>
    </edge>
    <edge source="URY" target="POL">
      <data key="d0">185293</data>
    </edge>
    <edge source="URY" target="PRT">
      <data key="d0">272364</data>
    </edge>
    <edge source="URY" target="RUS">
      <data key="d0">11100</data>
    </edge>
    <edge source="URY" target="SEN">
      <data key="d0">29815</data>
    </edge>
    <edge source="URY" target="IND">
      <data key="d0">24207</data>
    </edge>
    <edge source="URY" target="ZAF">
      <data key="d0">67121</data>
    </edge>
    <edge source="URY" target="ESP">
      <data key="d0">414989</data>
    </edge>
    <edge source="URY" target="THA">
      <data key="d0">378331</data>
    </edge>
    <edge source="URY" target="TUR">
      <data key="d0">402713</data>
    </edge>
    <edge source="URY" target="UKR">
      <data key="d0">15264</data>
    </edge>
    <edge source="URY" target="GBR">
      <data key="d0">27845</data>
    </edge>
    <edge source="URY" target="USA">
      <data key="d0">3884212</data>
    </edge>
    <edge source="URY" target="SRB">
      <data key="d0">92212</data>
    </edge>
    <edge source="BGR" target="ALB">
      <data key="d0">311454</data>
    </edge>
    <edge source="BGR" target="AZE">
      <data key="d0">36264</data>
    </edge>
    <edge source="BGR" target="ARG">
      <data key="d0">70534</data>
    </edge>
    <edge source="BGR" target="AUS">
      <data key="d0">305836</data>
    </edge>
    <edge source="BGR" target="AUT">
      <data key="d0">529121</data>
    </edge>
    <edge source="BGR" target="ARM">
      <data key="d0">80294</data>
    </edge>
    <edge source="BGR" target="BEL">
      <data key="d0">930783</data>
    </edge>
    <edge source="BGR" target="BLR">
      <data key="d0">65093</data>
    </edge>
    <edge source="BGR" target="CAN">
      <data key="d0">486741</data>
    </edge>
    <edge source="BGR" target="CHL">
      <data key="d0">14958</data>
    </edge>
    <edge source="BGR" target="CHN">
      <data key="d0">195975</data>
    </edge>
    <edge source="BGR" target="HRV">
      <data key="d0">157242</data>
    </edge>
    <edge source="BGR" target="CZE">
      <data key="d0">599838</data>
    </edge>
    <edge source="BGR" target="DNK">
      <data key="d0">1872186</data>
    </edge>
    <edge source="BGR" target="SLV">
      <data key="d0">108869</data>
    </edge>
    <edge source="BGR" target="EST">
      <data key="d0">626860</data>
    </edge>
    <edge source="BGR" target="FIN">
      <data key="d0">154104</data>
    </edge>
    <edge source="BGR" target="FRA">
      <data key="d0">3477604</data>
    </edge>
    <edge source="BGR" target="GEO">
      <data key="d0">449258</data>
    </edge>
    <edge source="BGR" target="DEU">
      <data key="d0">10447804</data>
    </edge>
    <edge source="BGR" target="GHA">
      <data key="d0">2621262</data>
    </edge>
    <edge source="BGR" target="GRC">
      <data key="d0">4346017</data>
    </edge>
    <edge source="BGR" target="GTM">
      <data key="d0">16420</data>
    </edge>
    <edge source="BGR" target="HUN">
      <data key="d0">1129723</data>
    </edge>
    <edge source="BGR" target="ISR">
      <data key="d0">98482</data>
    </edge>
    <edge source="BGR" target="ITA">
      <data key="d0">36601729</data>
    </edge>
    <edge source="BGR" target="JAM">
      <data key="d0">62977</data>
    </edge>
    <edge source="BGR" target="JPN">
      <data key="d0">384664</data>
    </edge>
    <edge source="BGR" target="JOR">
      <data key="d0">12780</data>
    </edge>
    <edge source="BGR" target="KOR">
      <data key="d0">2542824</data>
    </edge>
    <edge source="BGR" target="LBN">
      <data key="d0">430126</data>
    </edge>
    <edge source="BGR" target="LVA">
      <data key="d0">113607</data>
    </edge>
    <edge source="BGR" target="LTU">
      <data key="d0">113550</data>
    </edge>
    <edge source="BGR" target="MEX">
      <data key="d0">24710</data>
    </edge>
    <edge source="BGR" target="MDA">
      <data key="d0">374864</data>
    </edge>
    <edge source="BGR" target="NLD">
      <data key="d0">970387</data>
    </edge>
    <edge source="BGR" target="NOR">
      <data key="d0">442468</data>
    </edge>
    <edge source="BGR" target="PAK">
      <data key="d0">1017760</data>
    </edge>
    <edge source="BGR" target="PAN">
      <data key="d0">232122</data>
    </edge>
    <edge source="BGR" target="POL">
      <data key="d0">1126491</data>
    </edge>
    <edge source="BGR" target="PRT">
      <data key="d0">186468</data>
    </edge>
    <edge source="BGR" target="ROU">
      <data key="d0">3253302</data>
    </edge>
    <edge source="BGR" target="RUS">
      <data key="d0">4502290</data>
    </edge>
    <edge source="BGR" target="IND">
      <data key="d0">228652</data>
    </edge>
    <edge source="BGR" target="SGP">
      <data key="d0">180944</data>
    </edge>
    <edge source="BGR" target="SVK">
      <data key="d0">418809</data>
    </edge>
    <edge source="BGR" target="SVN">
      <data key="d0">26629</data>
    </edge>
    <edge source="BGR" target="ESP">
      <data key="d0">1894493</data>
    </edge>
    <edge source="BGR" target="SWE">
      <data key="d0">881702</data>
    </edge>
    <edge source="BGR" target="CHE">
      <data key="d0">119681</data>
    </edge>
    <edge source="BGR" target="ARE">
      <data key="d0">379252</data>
    </edge>
    <edge source="BGR" target="TUN">
      <data key="d0">133120</data>
    </edge>
    <edge source="BGR" target="TUR">
      <data key="d0">5672990</data>
    </edge>
    <edge source="BGR" target="UKR">
      <data key="d0">1725756</data>
    </edge>
    <edge source="BGR" target="MKD">
      <data key="d0">6591370</data>
    </edge>
    <edge source="BGR" target="EGY">
      <data key="d0">46047</data>
    </edge>
    <edge source="BGR" target="GBR">
      <data key="d0">2220758</data>
    </edge>
    <edge source="BGR" target="USA">
      <data key="d0">6110181</data>
    </edge>
    <edge source="BGR" target="URY">
      <data key="d0">33294</data>
    </edge>
    <edge source="BGR" target="SRB">
      <data key="d0">4051124</data>
    </edge>
    <edge source="KHM" target="AUS">
      <data key="d0">18111</data>
    </edge>
    <edge source="KHM" target="CAN">
      <data key="d0">23675</data>
    </edge>
    <edge source="KHM" target="LKA">
      <data key="d0">286174</data>
    </edge>
    <edge source="KHM" target="CHN">
      <data key="d0">753584</data>
    </edge>
    <edge source="KHM" target="FRA">
      <data key="d0">99262</data>
    </edge>
    <edge source="KHM" target="HKG">
      <data key="d0">2095675</data>
    </edge>
    <edge source="KHM" target="IDN">
      <data key="d0">622884</data>
    </edge>
    <edge source="KHM" target="ITA">
      <data key="d0">34372</data>
    </edge>
    <edge source="KHM" target="KOR">
      <data key="d0">161886</data>
    </edge>
    <edge source="KHM" target="MYS">
      <data key="d0">159479</data>
    </edge>
    <edge source="KHM" target="NLD">
      <data key="d0">161804</data>
    </edge>
    <edge source="KHM" target="PHL">
      <data key="d0">788176</data>
    </edge>
    <edge source="KHM" target="POL">
      <data key="d0">59059</data>
    </edge>
    <edge source="KHM" target="IND">
      <data key="d0">21788</data>
    </edge>
    <edge source="KHM" target="SGP">
      <data key="d0">486772</data>
    </edge>
    <edge source="KHM" target="VNM">
      <data key="d0">73726</data>
    </edge>
    <edge source="KHM" target="SWE">
      <data key="d0">12209</data>
    </edge>
    <edge source="KHM" target="GBR">
      <data key="d0">29876</data>
    </edge>
    <edge source="KHM" target="USA">
      <data key="d0">4956948</data>
    </edge>
    <edge source="LKA" target="ARG">
      <data key="d0">365809</data>
    </edge>
    <edge source="LKA" target="AUS">
      <data key="d0">2615785</data>
    </edge>
    <edge source="LKA" target="AUT">
      <data key="d0">640488</data>
    </edge>
    <edge source="LKA" target="BEL">
      <data key="d0">7762614</data>
    </edge>
    <edge source="LKA" target="CAN">
      <data key="d0">2840737</data>
    </edge>
    <edge source="LKA" target="CHL">
      <data key="d0">257829</data>
    </edge>
    <edge source="LKA" target="CHN">
      <data key="d0">1320851</data>
    </edge>
    <edge source="LKA" target="DNK">
      <data key="d0">572923</data>
    </edge>
    <edge source="LKA" target="SLV">
      <data key="d0">690735</data>
    </edge>
    <edge source="LKA" target="EST">
      <data key="d0">18426</data>
    </edge>
    <edge source="LKA" target="FIN">
      <data key="d0">20198</data>
    </edge>
    <edge source="LKA" target="FRA">
      <data key="d0">2719364</data>
    </edge>
    <edge source="LKA" target="DEU">
      <data key="d0">8079867</data>
    </edge>
    <edge source="LKA" target="GRC">
      <data key="d0">28683</data>
    </edge>
    <edge source="LKA" target="GTM">
      <data key="d0">45077</data>
    </edge>
    <edge source="LKA" target="HKG">
      <data key="d0">9829802</data>
    </edge>
    <edge source="LKA" target="IDN">
      <data key="d0">3119855</data>
    </edge>
    <edge source="LKA" target="IRL">
      <data key="d0">201939</data>
    </edge>
    <edge source="LKA" target="ISR">
      <data key="d0">898065</data>
    </edge>
    <edge source="LKA" target="ITA">
      <data key="d0">1710322</data>
    </edge>
    <edge source="LKA" target="JPN">
      <data key="d0">1308104</data>
    </edge>
    <edge source="LKA" target="JOR">
      <data key="d0">413670</data>
    </edge>
    <edge source="LKA" target="KOR">
      <data key="d0">17782406</data>
    </edge>
    <edge source="LKA" target="LBN">
      <data key="d0">14301</data>
    </edge>
    <edge source="LKA" target="MDG">
      <data key="d0">830151</data>
    </edge>
    <edge source="LKA" target="MWI">
      <data key="d0">18855</data>
    </edge>
    <edge source="LKA" target="MYS">
      <data key="d0">326979</data>
    </edge>
    <edge source="LKA" target="MUS">
      <data key="d0">411310</data>
    </edge>
    <edge source="LKA" target="MEX">
      <data key="d0">1486446</data>
    </edge>
    <edge source="LKA" target="MAR">
      <data key="d0">408417</data>
    </edge>
    <edge source="LKA" target="OMN">
      <data key="d0">250688</data>
    </edge>
    <edge source="LKA" target="NLD">
      <data key="d0">3222992</data>
    </edge>
    <edge source="LKA" target="NZL">
      <data key="d0">630579</data>
    </edge>
    <edge source="LKA" target="NOR">
      <data key="d0">327894</data>
    </edge>
    <edge source="LKA" target="PAK">
      <data key="d0">757503</data>
    </edge>
    <edge source="LKA" target="PER">
      <data key="d0">167950</data>
    </edge>
    <edge source="LKA" target="PHL">
      <data key="d0">396477</data>
    </edge>
    <edge source="LKA" target="POL">
      <data key="d0">117637</data>
    </edge>
    <edge source="LKA" target="PRT">
      <data key="d0">4927928</data>
    </edge>
    <edge source="LKA" target="ROU">
      <data key="d0">35616</data>
    </edge>
    <edge source="LKA" target="SAU">
      <data key="d0">163194</data>
    </edge>
    <edge source="LKA" target="IND">
      <data key="d0">6296983</data>
    </edge>
    <edge source="LKA" target="SGP">
      <data key="d0">791454</data>
    </edge>
    <edge source="LKA" target="VNM">
      <data key="d0">154066</data>
    </edge>
    <edge source="LKA" target="SVN">
      <data key="d0">1046046</data>
    </edge>
    <edge source="LKA" target="ZAF">
      <data key="d0">321089</data>
    </edge>
    <edge source="LKA" target="ESP">
      <data key="d0">2604962</data>
    </edge>
    <edge source="LKA" target="SWE">
      <data key="d0">552584</data>
    </edge>
    <edge source="LKA" target="CHE">
      <data key="d0">192742</data>
    </edge>
    <edge source="LKA" target="THA">
      <data key="d0">464528</data>
    </edge>
    <edge source="LKA" target="TGO">
      <data key="d0">235517</data>
    </edge>
    <edge source="LKA" target="ARE">
      <data key="d0">7558827</data>
    </edge>
    <edge source="LKA" target="TUN">
      <data key="d0">217845</data>
    </edge>
    <edge source="LKA" target="TUR">
      <data key="d0">2011658</data>
    </edge>
    <edge source="LKA" target="EGY">
      <data key="d0">300111</data>
    </edge>
    <edge source="LKA" target="GBR">
      <data key="d0">9628359</data>
    </edge>
    <edge source="LKA" target="USA">
      <data key="d0">110168281</data>
    </edge>
    <edge source="LKA" target="URY">
      <data key="d0">118214</data>
    </edge>
    <edge source="CRI" target="ARG">
      <data key="d0">569872</data>
    </edge>
    <edge source="CRI" target="AUS">
      <data key="d0">25563</data>
    </edge>
    <edge source="CRI" target="BEL">
      <data key="d0">56582</data>
    </edge>
    <edge source="CRI" target="BRA">
      <data key="d0">99186</data>
    </edge>
    <edge source="CRI" target="CMR">
      <data key="d0">280763</data>
    </edge>
    <edge source="CRI" target="CAN">
      <data key="d0">189476</data>
    </edge>
    <edge source="CRI" target="CHL">
      <data key="d0">374705</data>
    </edge>
    <edge source="CRI" target="COL">
      <data key="d0">462420</data>
    </edge>
    <edge source="CRI" target="SLV">
      <data key="d0">3734669</data>
    </edge>
    <edge source="CRI" target="GTM">
      <data key="d0">4003612</data>
    </edge>
    <edge source="CRI" target="HND">
      <data key="d0">2712836</data>
    </edge>
    <edge source="CRI" target="KOR">
      <data key="d0">33316</data>
    </edge>
    <edge source="CRI" target="MEX">
      <data key="d0">1850828</data>
    </edge>
    <edge source="CRI" target="NLD">
      <data key="d0">30998</data>
    </edge>
    <edge source="CRI" target="NZL">
      <data key="d0">12326</data>
    </edge>
    <edge source="CRI" target="NIC">
      <data key="d0">9088785</data>
    </edge>
    <edge source="CRI" target="PAN">
      <data key="d0">1194043</data>
    </edge>
    <edge source="CRI" target="ZAF">
      <data key="d0">17488</data>
    </edge>
    <edge source="CRI" target="GBR">
      <data key="d0">214813</data>
    </edge>
    <edge source="CRI" target="USA">
      <data key="d0">12766770</data>
    </edge>
    <edge source="CRI" target="URY">
      <data key="d0">154734</data>
    </edge>
    <edge source="HRV" target="AUT">
      <data key="d0">1793351</data>
    </edge>
    <edge source="HRV" target="BEL">
      <data key="d0">156484</data>
    </edge>
    <edge source="HRV" target="CAN">
      <data key="d0">455197</data>
    </edge>
    <edge source="HRV" target="CHN">
      <data key="d0">22230</data>
    </edge>
    <edge source="HRV" target="CZE">
      <data key="d0">249124</data>
    </edge>
    <edge source="HRV" target="DNK">
      <data key="d0">201591</data>
    </edge>
    <edge source="HRV" target="FRA">
      <data key="d0">996753</data>
    </edge>
    <edge source="HRV" target="DEU">
      <data key="d0">24966650</data>
    </edge>
    <edge source="HRV" target="GRC">
      <data key="d0">579727</data>
    </edge>
    <edge source="HRV" target="HUN">
      <data key="d0">744839</data>
    </edge>
    <edge source="HRV" target="IDN">
      <data key="d0">14195</data>
    </edge>
    <edge source="HRV" target="IRL">
      <data key="d0">756314</data>
    </edge>
    <edge source="HRV" target="ISR">
      <data key="d0">302095</data>
    </edge>
    <edge source="HRV" target="ITA">
      <data key="d0">31082576</data>
    </edge>
    <edge source="HRV" target="KOR">
      <data key="d0">575251</data>
    </edge>
    <edge source="HRV" target="LBN">
      <data key="d0">65631</data>
    </edge>
    <edge source="HRV" target="LTU">
      <data key="d0">156018</data>
    </edge>
    <edge source="HRV" target="NLD">
      <data key="d0">1197454</data>
    </edge>
    <edge source="HRV" target="POL">
      <data key="d0">434490</data>
    </edge>
    <edge source="HRV" target="ROU">
      <data key="d0">15026</data>
    </edge>
    <edge source="HRV" target="RUS">
      <data key="d0">695781</data>
    </edge>
    <edge source="HRV" target="SVK">
      <data key="d0">336046</data>
    </edge>
    <edge source="HRV" target="SVN">
      <data key="d0">5242772</data>
    </edge>
    <edge source="HRV" target="ESP">
      <data key="d0">79729</data>
    </edge>
    <edge source="HRV" target="SWE">
      <data key="d0">29735</data>
    </edge>
    <edge source="HRV" target="CHE">
      <data key="d0">1369644</data>
    </edge>
    <edge source="HRV" target="THA">
      <data key="d0">65078</data>
    </edge>
    <edge source="HRV" target="TUR">
      <data key="d0">93914</data>
    </edge>
    <edge source="HRV" target="UKR">
      <data key="d0">300912</data>
    </edge>
    <edge source="HRV" target="MKD">
      <data key="d0">1269890</data>
    </edge>
    <edge source="HRV" target="GBR">
      <data key="d0">3542519</data>
    </edge>
    <edge source="HRV" target="USA">
      <data key="d0">3091549</data>
    </edge>
    <edge source="HRV" target="SRB">
      <data key="d0">1233686</data>
    </edge>
    <edge source="DNK" target="ALB">
      <data key="d0">1693376</data>
    </edge>
    <edge source="DNK" target="ARG">
      <data key="d0">616308</data>
    </edge>
    <edge source="DNK" target="AUS">
      <data key="d0">1290720</data>
    </edge>
    <edge source="DNK" target="AUT">
      <data key="d0">8731746</data>
    </edge>
    <edge source="DNK" target="BEL">
      <data key="d0">10382644</data>
    </edge>
    <edge source="DNK" target="BRA">
      <data key="d0">965782</data>
    </edge>
    <edge source="DNK" target="BGR">
      <data key="d0">8812977</data>
    </edge>
    <edge source="DNK" target="BLR">
      <data key="d0">1928066</data>
    </edge>
    <edge source="DNK" target="CAN">
      <data key="d0">4412526</data>
    </edge>
    <edge source="DNK" target="LKA">
      <data key="d0">377635</data>
    </edge>
    <edge source="DNK" target="CHL">
      <data key="d0">214861</data>
    </edge>
    <edge source="DNK" target="CHN">
      <data key="d0">1283588</data>
    </edge>
    <edge source="DNK" target="HRV">
      <data key="d0">731698</data>
    </edge>
    <edge source="DNK" target="CZE">
      <data key="d0">2893819</data>
    </edge>
    <edge source="DNK" target="ECU">
      <data key="d0">56886</data>
    </edge>
    <edge source="DNK" target="SLV">
      <data key="d0">24589</data>
    </edge>
    <edge source="DNK" target="EST">
      <data key="d0">4802723</data>
    </edge>
    <edge source="DNK" target="FIN">
      <data key="d0">15109684</data>
    </edge>
    <edge source="DNK" target="FRA">
      <data key="d0">42296390</data>
    </edge>
    <edge source="DNK" target="GEO">
      <data key="d0">13317</data>
    </edge>
    <edge source="DNK" target="DEU">
      <data key="d0">158396002</data>
    </edge>
    <edge source="DNK" target="GHA">
      <data key="d0">22268</data>
    </edge>
    <edge source="DNK" target="GRC">
      <data key="d0">2046471</data>
    </edge>
    <edge source="DNK" target="GTM">
      <data key="d0">14903</data>
    </edge>
    <edge source="DNK" target="HKG">
      <data key="d0">3595036</data>
    </edge>
    <edge source="DNK" target="HUN">
      <data key="d0">1974833</data>
    </edge>
    <edge source="DNK" target="IDN">
      <data key="d0">4520983</data>
    </edge>
    <edge source="DNK" target="IRL">
      <data key="d0">3541822</data>
    </edge>
    <edge source="DNK" target="ISR">
      <data key="d0">1037147</data>
    </edge>
    <edge source="DNK" target="ITA">
      <data key="d0">19740078</data>
    </edge>
    <edge source="DNK" target="JPN">
      <data key="d0">3044832</data>
    </edge>
    <edge source="DNK" target="JOR">
      <data key="d0">23781</data>
    </edge>
    <edge source="DNK" target="KOR">
      <data key="d0">2258148</data>
    </edge>
    <edge source="DNK" target="LBN">
      <data key="d0">42040</data>
    </edge>
    <edge source="DNK" target="LVA">
      <data key="d0">16888916</data>
    </edge>
    <edge source="DNK" target="LTU">
      <data key="d0">41590041</data>
    </edge>
    <edge source="DNK" target="MYS">
      <data key="d0">1232364</data>
    </edge>
    <edge source="DNK" target="MUS">
      <data key="d0">470110</data>
    </edge>
    <edge source="DNK" target="MEX">
      <data key="d0">247217</data>
    </edge>
    <edge source="DNK" target="MAR">
      <data key="d0">1016469</data>
    </edge>
    <edge source="DNK" target="MOZ">
      <data key="d0">233963</data>
    </edge>
    <edge source="DNK" target="OMN">
      <data key="d0">136568</data>
    </edge>
    <edge source="DNK" target="NAM">
      <data key="d0">47067</data>
    </edge>
    <edge source="DNK" target="NLD">
      <data key="d0">45611363</data>
    </edge>
    <edge source="DNK" target="NZL">
      <data key="d0">228837</data>
    </edge>
    <edge source="DNK" target="NER">
      <data key="d0">21245</data>
    </edge>
    <edge source="DNK" target="NOR">
      <data key="d0">48451905</data>
    </edge>
    <edge source="DNK" target="PAK">
      <data key="d0">175473</data>
    </edge>
    <edge source="DNK" target="PAN">
      <data key="d0">34333</data>
    </edge>
    <edge source="DNK" target="PER">
      <data key="d0">34662</data>
    </edge>
    <edge source="DNK" target="PHL">
      <data key="d0">37971</data>
    </edge>
    <edge source="DNK" target="POL">
      <data key="d0">115105091</data>
    </edge>
    <edge source="DNK" target="PRT">
      <data key="d0">7760158</data>
    </edge>
    <edge source="DNK" target="ROU">
      <data key="d0">620376</data>
    </edge>
    <edge source="DNK" target="RUS">
      <data key="d0">6100747</data>
    </edge>
    <edge source="DNK" target="SAU">
      <data key="d0">158467</data>
    </edge>
    <edge source="DNK" target="IND">
      <data key="d0">2235414</data>
    </edge>
    <edge source="DNK" target="SGP">
      <data key="d0">478451</data>
    </edge>
    <edge source="DNK" target="SVK">
      <data key="d0">1213344</data>
    </edge>
    <edge source="DNK" target="VNM">
      <data key="d0">306131</data>
    </edge>
    <edge source="DNK" target="SVN">
      <data key="d0">1035825</data>
    </edge>
    <edge source="DNK" target="ZAF">
      <data key="d0">791533</data>
    </edge>
    <edge source="DNK" target="ZWE">
      <data key="d0">10920</data>
    </edge>
    <edge source="DNK" target="ESP">
      <data key="d0">9816280</data>
    </edge>
    <edge source="DNK" target="SWE">
      <data key="d0">89611370</data>
    </edge>
    <edge source="DNK" target="CHE">
      <data key="d0">11091188</data>
    </edge>
    <edge source="DNK" target="THA">
      <data key="d0">1325225</data>
    </edge>
    <edge source="DNK" target="ARE">
      <data key="d0">540452</data>
    </edge>
    <edge source="DNK" target="TUN">
      <data key="d0">1260455</data>
    </edge>
    <edge source="DNK" target="TUR">
      <data key="d0">3956464</data>
    </edge>
    <edge source="DNK" target="UKR">
      <data key="d0">6902175</data>
    </edge>
    <edge source="DNK" target="MKD">
      <data key="d0">279273</data>
    </edge>
    <edge source="DNK" target="EGY">
      <data key="d0">144614</data>
    </edge>
    <edge source="DNK" target="GBR">
      <data key="d0">76284466</data>
    </edge>
    <edge source="DNK" target="USA">
      <data key="d0">9503928</data>
    </edge>
    <edge source="DNK" target="URY">
      <data key="d0">18144</data>
    </edge>
    <edge source="DNK" target="SRB">
      <data key="d0">112962</data>
    </edge>
    <edge source="FIN" target="ARG">
      <data key="d0">191626</data>
    </edge>
    <edge source="FIN" target="AUS">
      <data key="d0">1214857</data>
    </edge>
    <edge source="FIN" target="AUT">
      <data key="d0">2908490</data>
    </edge>
    <edge source="FIN" target="BEL">
      <data key="d0">3375391</data>
    </edge>
    <edge source="FIN" target="BRA">
      <data key="d0">722210</data>
    </edge>
    <edge source="FIN" target="BGR">
      <data key="d0">59442</data>
    </edge>
    <edge source="FIN" target="CAN">
      <data key="d0">2205429</data>
    </edge>
    <edge source="FIN" target="LKA">
      <data key="d0">30565</data>
    </edge>
    <edge source="FIN" target="CHL">
      <data key="d0">632045</data>
    </edge>
    <edge source="FIN" target="CHN">
      <data key="d0">4013418</data>
    </edge>
    <edge source="FIN" target="COL">
      <data key="d0">13399</data>
    </edge>
    <edge source="FIN" target="HRV">
      <data key="d0">29745</data>
    </edge>
    <edge source="FIN" target="CZE">
      <data key="d0">386076</data>
    </edge>
    <edge source="FIN" target="DNK">
      <data key="d0">8404982</data>
    </edge>
    <edge source="FIN" target="EST">
      <data key="d0">51936963</data>
    </edge>
    <edge source="FIN" target="FRA">
      <data key="d0">7195516</data>
    </edge>
    <edge source="FIN" target="GEO">
      <data key="d0">44097</data>
    </edge>
    <edge source="FIN" target="DEU">
      <data key="d0">21856767</data>
    </edge>
    <edge source="FIN" target="GHA">
      <data key="d0">11776</data>
    </edge>
    <edge source="FIN" target="GRC">
      <data key="d0">1062064</data>
    </edge>
    <edge source="FIN" target="HKG">
      <data key="d0">112744</data>
    </edge>
    <edge source="FIN" target="HUN">
      <data key="d0">852589</data>
    </edge>
    <edge source="FIN" target="IDN">
      <data key="d0">1778659</data>
    </edge>
    <edge source="FIN" target="IRL">
      <data key="d0">283931</data>
    </edge>
    <edge source="FIN" target="ISR">
      <data key="d0">263895</data>
    </edge>
    <edge source="FIN" target="ITA">
      <data key="d0">4697664</data>
    </edge>
    <edge source="FIN" target="JPN">
      <data key="d0">650451</data>
    </edge>
    <edge source="FIN" target="KAZ">
      <data key="d0">136972</data>
    </edge>
    <edge source="FIN" target="JOR">
      <data key="d0">52598</data>
    </edge>
    <edge source="FIN" target="KOR">
      <data key="d0">3026659</data>
    </edge>
    <edge source="FIN" target="LVA">
      <data key="d0">6584278</data>
    </edge>
    <edge source="FIN" target="LTU">
      <data key="d0">3070801</data>
    </edge>
    <edge source="FIN" target="MYS">
      <data key="d0">98548</data>
    </edge>
    <edge source="FIN" target="MEX">
      <data key="d0">168190</data>
    </edge>
    <edge source="FIN" target="MAR">
      <data key="d0">98343</data>
    </edge>
    <edge source="FIN" target="NLD">
      <data key="d0">8225119</data>
    </edge>
    <edge source="FIN" target="NZL">
      <data key="d0">450349</data>
    </edge>
    <edge source="FIN" target="NOR">
      <data key="d0">6388415</data>
    </edge>
    <edge source="FIN" target="PAK">
      <data key="d0">12484</data>
    </edge>
    <edge source="FIN" target="PAN">
      <data key="d0">12387</data>
    </edge>
    <edge source="FIN" target="PER">
      <data key="d0">124031</data>
    </edge>
    <edge source="FIN" target="PHL">
      <data key="d0">280095</data>
    </edge>
    <edge source="FIN" target="POL">
      <data key="d0">1510331</data>
    </edge>
    <edge source="FIN" target="PRT">
      <data key="d0">1957293</data>
    </edge>
    <edge source="FIN" target="ROU">
      <data key="d0">23728</data>
    </edge>
    <edge source="FIN" target="RUS">
      <data key="d0">27999823</data>
    </edge>
    <edge source="FIN" target="SAU">
      <data key="d0">23086</data>
    </edge>
    <edge source="FIN" target="IND">
      <data key="d0">624376</data>
    </edge>
    <edge source="FIN" target="SGP">
      <data key="d0">1423840</data>
    </edge>
    <edge source="FIN" target="SVK">
      <data key="d0">658367</data>
    </edge>
    <edge source="FIN" target="VNM">
      <data key="d0">378105</data>
    </edge>
    <edge source="FIN" target="SVN">
      <data key="d0">672025</data>
    </edge>
    <edge source="FIN" target="ZAF">
      <data key="d0">276434</data>
    </edge>
    <edge source="FIN" target="ESP">
      <data key="d0">4495609</data>
    </edge>
    <edge source="FIN" target="SWE">
      <data key="d0">33837653</data>
    </edge>
    <edge source="FIN" target="CHE">
      <data key="d0">3254784</data>
    </edge>
    <edge source="FIN" target="THA">
      <data key="d0">1069315</data>
    </edge>
    <edge source="FIN" target="ARE">
      <data key="d0">87505</data>
    </edge>
    <edge source="FIN" target="TUN">
      <data key="d0">33704</data>
    </edge>
    <edge source="FIN" target="TUR">
      <data key="d0">608527</data>
    </edge>
    <edge source="FIN" target="UKR">
      <data key="d0">239837</data>
    </edge>
    <edge source="FIN" target="GBR">
      <data key="d0">6384795</data>
    </edge>
    <edge source="FIN" target="USA">
      <data key="d0">8077707</data>
    </edge>
    <edge source="FIN" target="URY">
      <data key="d0">20341</data>
    </edge>
    <edge source="HKG" target="DZA">
      <data key="d0">284259</data>
    </edge>
    <edge source="HKG" target="ARG">
      <data key="d0">5840271</data>
    </edge>
    <edge source="HKG" target="AUS">
      <data key="d0">81311863</data>
    </edge>
    <edge source="HKG" target="AUT">
      <data key="d0">3479051</data>
    </edge>
    <edge source="HKG" target="ARM">
      <data key="d0">597213</data>
    </edge>
    <edge source="HKG" target="BEL">
      <data key="d0">12508566</data>
    </edge>
    <edge source="HKG" target="BOL">
      <data key="d0">127403</data>
    </edge>
    <edge source="HKG" target="BWA">
      <data key="d0">364585</data>
    </edge>
    <edge source="HKG" target="BRA">
      <data key="d0">4005858</data>
    </edge>
    <edge source="HKG" target="BGR">
      <data key="d0">602138</data>
    </edge>
    <edge source="HKG" target="BDI">
      <data key="d0">144159</data>
    </edge>
    <edge source="HKG" target="BLR">
      <data key="d0">627578</data>
    </edge>
    <edge source="HKG" target="KHM">
      <data key="d0">204154744</data>
    </edge>
    <edge source="HKG" target="CMR">
      <data key="d0">1140818</data>
    </edge>
    <edge source="HKG" target="CAN">
      <data key="d0">76633696</data>
    </edge>
    <edge source="HKG" target="LKA">
      <data key="d0">270326180</data>
    </edge>
    <edge source="HKG" target="CHL">
      <data key="d0">13047243</data>
    </edge>
    <edge source="HKG" target="CHN">
      <data key="d0">9012012902</data>
    </edge>
    <edge source="HKG" target="COL">
      <data key="d0">4708380</data>
    </edge>
    <edge source="HKG" target="CRI">
      <data key="d0">674274</data>
    </edge>
    <edge source="HKG" target="HRV">
      <data key="d0">35038</data>
    </edge>
    <edge source="HKG" target="CZE">
      <data key="d0">424507</data>
    </edge>
    <edge source="HKG" target="BEN">
      <data key="d0">2891519</data>
    </edge>
    <edge source="HKG" target="DNK">
      <data key="d0">3643647</data>
    </edge>
    <edge source="HKG" target="ECU">
      <data key="d0">790235</data>
    </edge>
    <edge source="HKG" target="SLV">
      <data key="d0">37232025</data>
    </edge>
    <edge source="HKG" target="ETH">
      <data key="d0">26440</data>
    </edge>
    <edge source="HKG" target="EST">
      <data key="d0">12845</data>
    </edge>
    <edge source="HKG" target="FIN">
      <data key="d0">1464022</data>
    </edge>
    <edge source="HKG" target="FRA">
      <data key="d0">24796340</data>
    </edge>
    <edge source="HKG" target="GMB">
      <data key="d0">14086220</data>
    </edge>
    <edge source="HKG" target="DEU">
      <data key="d0">34630861</data>
    </edge>
    <edge source="HKG" target="GHA">
      <data key="d0">745809</data>
    </edge>
    <edge source="HKG" target="GRC">
      <data key="d0">3573466</data>
    </edge>
    <edge source="HKG" target="GTM">
      <data key="d0">37234806</data>
    </edge>
    <edge source="HKG" target="HND">
      <data key="d0">23706235</data>
    </edge>
    <edge source="HKG" target="HUN">
      <data key="d0">9572590</data>
    </edge>
    <edge source="HKG" target="IDN">
      <data key="d0">274365431</data>
    </edge>
    <edge source="HKG" target="IRL">
      <data key="d0">1555071</data>
    </edge>
    <edge source="HKG" target="ISR">
      <data key="d0">11921048</data>
    </edge>
    <edge source="HKG" target="ITA">
      <data key="d0">39259649</data>
    </edge>
    <edge source="HKG" target="CIV">
      <data key="d0">3879326</data>
    </edge>
    <edge source="HKG" target="JAM">
      <data key="d0">3991322</data>
    </edge>
    <edge source="HKG" target="JPN">
      <data key="d0">87697881</data>
    </edge>
    <edge source="HKG" target="KAZ">
      <data key="d0">298937</data>
    </edge>
    <edge source="HKG" target="JOR">
      <data key="d0">13049376</data>
    </edge>
    <edge source="HKG" target="KOR">
      <data key="d0">66149438</data>
    </edge>
    <edge source="HKG" target="LBN">
      <data key="d0">1536991</data>
    </edge>
    <edge source="HKG" target="LVA">
      <data key="d0">584390</data>
    </edge>
    <edge source="HKG" target="LTU">
      <data key="d0">22617</data>
    </edge>
    <edge source="HKG" target="MDG">
      <data key="d0">45043769</data>
    </edge>
    <edge source="HKG" target="MWI">
      <data key="d0">2211605</data>
    </edge>
    <edge source="HKG" target="MYS">
      <data key="d0">107655326</data>
    </edge>
    <edge source="HKG" target="MRT">
      <data key="d0">2177184</data>
    </edge>
    <edge source="HKG" target="MUS">
      <data key="d0">81243064</data>
    </edge>
    <edge source="HKG" target="MEX">
      <data key="d0">28405761</data>
    </edge>
    <edge source="HKG" target="MDA">
      <data key="d0">175431</data>
    </edge>
    <edge source="HKG" target="MAR">
      <data key="d0">11686603</data>
    </edge>
    <edge source="HKG" target="MOZ">
      <data key="d0">1028849</data>
    </edge>
    <edge source="HKG" target="OMN">
      <data key="d0">9722629</data>
    </edge>
    <edge source="HKG" target="NAM">
      <data key="d0">33539</data>
    </edge>
    <edge source="HKG" target="NLD">
      <data key="d0">13637318</data>
    </edge>
    <edge source="HKG" target="NZL">
      <data key="d0">7914265</data>
    </edge>
    <edge source="HKG" target="NIC">
      <data key="d0">8774698</data>
    </edge>
    <edge source="HKG" target="NER">
      <data key="d0">1190585</data>
    </edge>
    <edge source="HKG" target="NOR">
      <data key="d0">1399084</data>
    </edge>
    <edge source="HKG" target="PAK">
      <data key="d0">11306415</data>
    </edge>
    <edge source="HKG" target="PAN">
      <data key="d0">30223266</data>
    </edge>
    <edge source="HKG" target="PRY">
      <data key="d0">715667</data>
    </edge>
    <edge source="HKG" target="PER">
      <data key="d0">2017441</data>
    </edge>
    <edge source="HKG" target="PHL">
      <data key="d0">309317493</data>
    </edge>
    <edge source="HKG" target="POL">
      <data key="d0">1681347</data>
    </edge>
    <edge source="HKG" target="PRT">
      <data key="d0">2620819</data>
    </edge>
    <edge source="HKG" target="ROU">
      <data key="d0">701670</data>
    </edge>
    <edge source="HKG" target="RUS">
      <data key="d0">6042317</data>
    </edge>
    <edge source="HKG" target="SAU">
      <data key="d0">4771835</data>
    </edge>
    <edge source="HKG" target="SEN">
      <data key="d0">9245662</data>
    </edge>
    <edge source="HKG" target="IND">
      <data key="d0">84134710</data>
    </edge>
    <edge source="HKG" target="SGP">
      <data key="d0">98955983</data>
    </edge>
    <edge source="HKG" target="SVK">
      <data key="d0">86155</data>
    </edge>
    <edge source="HKG" target="VNM">
      <data key="d0">69431557</data>
    </edge>
    <edge source="HKG" target="SVN">
      <data key="d0">174094</data>
    </edge>
    <edge source="HKG" target="ZAF">
      <data key="d0">26339744</data>
    </edge>
    <edge source="HKG" target="ZWE">
      <data key="d0">8684074</data>
    </edge>
    <edge source="HKG" target="ESP">
      <data key="d0">17728951</data>
    </edge>
    <edge source="HKG" target="SWE">
      <data key="d0">6523002</data>
    </edge>
    <edge source="HKG" target="CHE">
      <data key="d0">3110781</data>
    </edge>
    <edge source="HKG" target="THA">
      <data key="d0">259452053</data>
    </edge>
    <edge source="HKG" target="TGO">
      <data key="d0">3797834</data>
    </edge>
    <edge source="HKG" target="ARE">
      <data key="d0">54548896</data>
    </edge>
    <edge source="HKG" target="TUN">
      <data key="d0">622040</data>
    </edge>
    <edge source="HKG" target="TUR">
      <data key="d0">15036894</data>
    </edge>
    <edge source="HKG" target="UGA">
      <data key="d0">158330</data>
    </edge>
    <edge source="HKG" target="UKR">
      <data key="d0">1197124</data>
    </edge>
    <edge source="HKG" target="MKD">
      <data key="d0">426901</data>
    </edge>
    <edge source="HKG" target="EGY">
      <data key="d0">42765294</data>
    </edge>
    <edge source="HKG" target="GBR">
      <data key="d0">89792055</data>
    </edge>
    <edge source="HKG" target="TZA">
      <data key="d0">1487934</data>
    </edge>
    <edge source="HKG" target="USA">
      <data key="d0">526280764</data>
    </edge>
    <edge source="HKG" target="BFA">
      <data key="d0">443893</data>
    </edge>
    <edge source="HKG" target="URY">
      <data key="d0">1516033</data>
    </edge>
    <edge source="HKG" target="SRB">
      <data key="d0">38945</data>
    </edge>
    <edge source="IDN" target="ALB">
      <data key="d0">73868</data>
    </edge>
    <edge source="IDN" target="DZA">
      <data key="d0">5084858</data>
    </edge>
    <edge source="IDN" target="AZE">
      <data key="d0">49742</data>
    </edge>
    <edge source="IDN" target="ARG">
      <data key="d0">25121349</data>
    </edge>
    <edge source="IDN" target="AUS">
      <data key="d0">73424261</data>
    </edge>
    <edge source="IDN" target="AUT">
      <data key="d0">364351</data>
    </edge>
    <edge source="IDN" target="ARM">
      <data key="d0">36648</data>
    </edge>
    <edge source="IDN" target="BEL">
      <data key="d0">99899647</data>
    </edge>
    <edge source="IDN" target="BOL">
      <data key="d0">49236</data>
    </edge>
    <edge source="IDN" target="BRA">
      <data key="d0">41611251</data>
    </edge>
    <edge source="IDN" target="BGR">
      <data key="d0">1298980</data>
    </edge>
    <edge source="IDN" target="BDI">
      <data key="d0">15363</data>
    </edge>
    <edge source="IDN" target="BLR">
      <data key="d0">56159</data>
    </edge>
    <edge source="IDN" target="KHM">
      <data key="d0">9866902</data>
    </edge>
    <edge source="IDN" target="CMR">
      <data key="d0">262215</data>
    </edge>
    <edge source="IDN" target="CAN">
      <data key="d0">45574877</data>
    </edge>
    <edge source="IDN" target="CAF">
      <data key="d0">67177</data>
    </edge>
    <edge source="IDN" target="LKA">
      <data key="d0">57504748</data>
    </edge>
    <edge source="IDN" target="CHL">
      <data key="d0">11545452</data>
    </edge>
    <edge source="IDN" target="CHN">
      <data key="d0">118322014</data>
    </edge>
    <edge source="IDN" target="COL">
      <data key="d0">14812444</data>
    </edge>
    <edge source="IDN" target="CRI">
      <data key="d0">493744</data>
    </edge>
    <edge source="IDN" target="HRV">
      <data key="d0">57982</data>
    </edge>
    <edge source="IDN" target="CZE">
      <data key="d0">216387</data>
    </edge>
    <edge source="IDN" target="BEN">
      <data key="d0">1578773</data>
    </edge>
    <edge source="IDN" target="DNK">
      <data key="d0">6712999</data>
    </edge>
    <edge source="IDN" target="ECU">
      <data key="d0">4096077</data>
    </edge>
    <edge source="IDN" target="SLV">
      <data key="d0">2809298</data>
    </edge>
    <edge source="IDN" target="ETH">
      <data key="d0">1380000</data>
    </edge>
    <edge source="IDN" target="EST">
      <data key="d0">103377</data>
    </edge>
    <edge source="IDN" target="FIN">
      <data key="d0">1045096</data>
    </edge>
    <edge source="IDN" target="FRA">
      <data key="d0">22914938</data>
    </edge>
    <edge source="IDN" target="GEO">
      <data key="d0">169345</data>
    </edge>
    <edge source="IDN" target="GMB">
      <data key="d0">862954</data>
    </edge>
    <edge source="IDN" target="PSE">
      <data key="d0">93017</data>
    </edge>
    <edge source="IDN" target="DEU">
      <data key="d0">59755598</data>
    </edge>
    <edge source="IDN" target="GHA">
      <data key="d0">2512812</data>
    </edge>
    <edge source="IDN" target="GRC">
      <data key="d0">15852859</data>
    </edge>
    <edge source="IDN" target="GTM">
      <data key="d0">4514409</data>
    </edge>
    <edge source="IDN" target="HND">
      <data key="d0">3221414</data>
    </edge>
    <edge source="IDN" target="HKG">
      <data key="d0">225415432</data>
    </edge>
    <edge source="IDN" target="HUN">
      <data key="d0">6270080</data>
    </edge>
    <edge source="IDN" target="IRL">
      <data key="d0">3919975</data>
    </edge>
    <edge source="IDN" target="ITA">
      <data key="d0">94137949</data>
    </edge>
    <edge source="IDN" target="CIV">
      <data key="d0">1209185</data>
    </edge>
    <edge source="IDN" target="JAM">
      <data key="d0">961889</data>
    </edge>
    <edge source="IDN" target="JPN">
      <data key="d0">305908325</data>
    </edge>
    <edge source="IDN" target="JOR">
      <data key="d0">13324413</data>
    </edge>
    <edge source="IDN" target="KOR">
      <data key="d0">189617371</data>
    </edge>
    <edge source="IDN" target="LBN">
      <data key="d0">4947201</data>
    </edge>
    <edge source="IDN" target="LVA">
      <data key="d0">32236</data>
    </edge>
    <edge source="IDN" target="LTU">
      <data key="d0">258419</data>
    </edge>
    <edge source="IDN" target="MDG">
      <data key="d0">5621833</data>
    </edge>
    <edge source="IDN" target="MYS">
      <data key="d0">173885554</data>
    </edge>
    <edge source="IDN" target="MRT">
      <data key="d0">4684046</data>
    </edge>
    <edge source="IDN" target="MUS">
      <data key="d0">9529405</data>
    </edge>
    <edge source="IDN" target="MEX">
      <data key="d0">19434416</data>
    </edge>
    <edge source="IDN" target="MDA">
      <data key="d0">357895</data>
    </edge>
    <edge source="IDN" target="MAR">
      <data key="d0">2995837</data>
    </edge>
    <edge source="IDN" target="MOZ">
      <data key="d0">347801</data>
    </edge>
    <edge source="IDN" target="OMN">
      <data key="d0">1301541</data>
    </edge>
    <edge source="IDN" target="NAM">
      <data key="d0">85758</data>
    </edge>
    <edge source="IDN" target="NLD">
      <data key="d0">42264519</data>
    </edge>
    <edge source="IDN" target="NZL">
      <data key="d0">11216395</data>
    </edge>
    <edge source="IDN" target="NIC">
      <data key="d0">2143958</data>
    </edge>
    <edge source="IDN" target="NER">
      <data key="d0">2961731</data>
    </edge>
    <edge source="IDN" target="NOR">
      <data key="d0">2674829</data>
    </edge>
    <edge source="IDN" target="PAK">
      <data key="d0">10326467</data>
    </edge>
    <edge source="IDN" target="PAN">
      <data key="d0">30959541</data>
    </edge>
    <edge source="IDN" target="PRY">
      <data key="d0">453507</data>
    </edge>
    <edge source="IDN" target="PER">
      <data key="d0">2672575</data>
    </edge>
    <edge source="IDN" target="PHL">
      <data key="d0">63846357</data>
    </edge>
    <edge source="IDN" target="POL">
      <data key="d0">8617265</data>
    </edge>
    <edge source="IDN" target="PRT">
      <data key="d0">6039113</data>
    </edge>
    <edge source="IDN" target="ROU">
      <data key="d0">223762</data>
    </edge>
    <edge source="IDN" target="RUS">
      <data key="d0">3024242</data>
    </edge>
    <edge source="IDN" target="SAU">
      <data key="d0">86471021</data>
    </edge>
    <edge source="IDN" target="SEN">
      <data key="d0">4085502</data>
    </edge>
    <edge source="IDN" target="IND">
      <data key="d0">78011106</data>
    </edge>
    <edge source="IDN" target="SGP">
      <data key="d0">166160079</data>
    </edge>
    <edge source="IDN" target="SVK">
      <data key="d0">76389</data>
    </edge>
    <edge source="IDN" target="VNM">
      <data key="d0">37653969</data>
    </edge>
    <edge source="IDN" target="SVN">
      <data key="d0">307750</data>
    </edge>
    <edge source="IDN" target="ZAF">
      <data key="d0">28353145</data>
    </edge>
    <edge source="IDN" target="ZWE">
      <data key="d0">3622733</data>
    </edge>
    <edge source="IDN" target="ESP">
      <data key="d0">87748849</data>
    </edge>
    <edge source="IDN" target="SWE">
      <data key="d0">3335720</data>
    </edge>
    <edge source="IDN" target="CHE">
      <data key="d0">6462431</data>
    </edge>
    <edge source="IDN" target="THA">
      <data key="d0">85147367</data>
    </edge>
    <edge source="IDN" target="TGO">
      <data key="d0">3687809</data>
    </edge>
    <edge source="IDN" target="ARE">
      <data key="d0">226410643</data>
    </edge>
    <edge source="IDN" target="TUN">
      <data key="d0">983935</data>
    </edge>
    <edge source="IDN" target="TUR">
      <data key="d0">51379531</data>
    </edge>
    <edge source="IDN" target="UGA">
      <data key="d0">84019</data>
    </edge>
    <edge source="IDN" target="UKR">
      <data key="d0">487030</data>
    </edge>
    <edge source="IDN" target="MKD">
      <data key="d0">79624</data>
    </edge>
    <edge source="IDN" target="EGY">
      <data key="d0">27490259</data>
    </edge>
    <edge source="IDN" target="GBR">
      <data key="d0">120025207</data>
    </edge>
    <edge source="IDN" target="TZA">
      <data key="d0">922182</data>
    </edge>
    <edge source="IDN" target="USA">
      <data key="d0">243260691</data>
    </edge>
    <edge source="IDN" target="BFA">
      <data key="d0">58056</data>
    </edge>
    <edge source="IDN" target="URY">
      <data key="d0">4618016</data>
    </edge>
    <edge source="IRL" target="ARG">
      <data key="d0">60223</data>
    </edge>
    <edge source="IRL" target="AUS">
      <data key="d0">1162245</data>
    </edge>
    <edge source="IRL" target="AUT">
      <data key="d0">1343533</data>
    </edge>
    <edge source="IRL" target="BEL">
      <data key="d0">7325209</data>
    </edge>
    <edge source="IRL" target="BRA">
      <data key="d0">283110</data>
    </edge>
    <edge source="IRL" target="BGR">
      <data key="d0">156911</data>
    </edge>
    <edge source="IRL" target="CAN">
      <data key="d0">4209188</data>
    </edge>
    <edge source="IRL" target="LKA">
      <data key="d0">307186</data>
    </edge>
    <edge source="IRL" target="CHL">
      <data key="d0">289646</data>
    </edge>
    <edge source="IRL" target="CHN">
      <data key="d0">1506772</data>
    </edge>
    <edge source="IRL" target="COL">
      <data key="d0">368408</data>
    </edge>
    <edge source="IRL" target="HRV">
      <data key="d0">44620</data>
    </edge>
    <edge source="IRL" target="CZE">
      <data key="d0">1473926</data>
    </edge>
    <edge source="IRL" target="DNK">
      <data key="d0">3625825</data>
    </edge>
    <edge source="IRL" target="EST">
      <data key="d0">62796</data>
    </edge>
    <edge source="IRL" target="FIN">
      <data key="d0">555216</data>
    </edge>
    <edge source="IRL" target="FRA">
      <data key="d0">30033389</data>
    </edge>
    <edge source="IRL" target="DEU">
      <data key="d0">55763557</data>
    </edge>
    <edge source="IRL" target="GRC">
      <data key="d0">516783</data>
    </edge>
    <edge source="IRL" target="HKG">
      <data key="d0">927883</data>
    </edge>
    <edge source="IRL" target="HUN">
      <data key="d0">582402</data>
    </edge>
    <edge source="IRL" target="IDN">
      <data key="d0">463980</data>
    </edge>
    <edge source="IRL" target="ISR">
      <data key="d0">178739</data>
    </edge>
    <edge source="IRL" target="ITA">
      <data key="d0">11814373</data>
    </edge>
    <edge source="IRL" target="JAM">
      <data key="d0">242183</data>
    </edge>
    <edge source="IRL" target="JPN">
      <data key="d0">3841359</data>
    </edge>
    <edge source="IRL" target="KAZ">
      <data key="d0">19268</data>
    </edge>
    <edge source="IRL" target="JOR">
      <data key="d0">29086</data>
    </edge>
    <edge source="IRL" target="KOR">
      <data key="d0">2013423</data>
    </edge>
    <edge source="IRL" target="LVA">
      <data key="d0">1281110</data>
    </edge>
    <edge source="IRL" target="LTU">
      <data key="d0">3274118</data>
    </edge>
    <edge source="IRL" target="MYS">
      <data key="d0">137202</data>
    </edge>
    <edge source="IRL" target="MUS">
      <data key="d0">20530</data>
    </edge>
    <edge source="IRL" target="MEX">
      <data key="d0">396607</data>
    </edge>
    <edge source="IRL" target="MDA">
      <data key="d0">80712</data>
    </edge>
    <edge source="IRL" target="MAR">
      <data key="d0">13401349</data>
    </edge>
    <edge source="IRL" target="OMN">
      <data key="d0">41593</data>
    </edge>
    <edge source="IRL" target="NLD">
      <data key="d0">5962343</data>
    </edge>
    <edge source="IRL" target="NZL">
      <data key="d0">317368</data>
    </edge>
    <edge source="IRL" target="NOR">
      <data key="d0">1100437</data>
    </edge>
    <edge source="IRL" target="PAK">
      <data key="d0">13358</data>
    </edge>
    <edge source="IRL" target="PER">
      <data key="d0">20028</data>
    </edge>
    <edge source="IRL" target="PHL">
      <data key="d0">168026</data>
    </edge>
    <edge source="IRL" target="POL">
      <data key="d0">7180062</data>
    </edge>
    <edge source="IRL" target="PRT">
      <data key="d0">2879271</data>
    </edge>
    <edge source="IRL" target="ROU">
      <data key="d0">1577020</data>
    </edge>
    <edge source="IRL" target="RUS">
      <data key="d0">546331</data>
    </edge>
    <edge source="IRL" target="SAU">
      <data key="d0">270688</data>
    </edge>
    <edge source="IRL" target="IND">
      <data key="d0">745050</data>
    </edge>
    <edge source="IRL" target="SGP">
      <data key="d0">475327</data>
    </edge>
    <edge source="IRL" target="SVK">
      <data key="d0">198249</data>
    </edge>
    <edge source="IRL" target="VNM">
      <data key="d0">1052050</data>
    </edge>
    <edge source="IRL" target="SVN">
      <data key="d0">229093</data>
    </edge>
    <edge source="IRL" target="ZAF">
      <data key="d0">1893223</data>
    </edge>
    <edge source="IRL" target="ZWE">
      <data key="d0">144530</data>
    </edge>
    <edge source="IRL" target="ESP">
      <data key="d0">5262506</data>
    </edge>
    <edge source="IRL" target="SWE">
      <data key="d0">2672074</data>
    </edge>
    <edge source="IRL" target="CHE">
      <data key="d0">2606407</data>
    </edge>
    <edge source="IRL" target="THA">
      <data key="d0">1195381</data>
    </edge>
    <edge source="IRL" target="TGO">
      <data key="d0">38317</data>
    </edge>
    <edge source="IRL" target="ARE">
      <data key="d0">729672</data>
    </edge>
    <edge source="IRL" target="TUN">
      <data key="d0">126486</data>
    </edge>
    <edge source="IRL" target="TUR">
      <data key="d0">10667127</data>
    </edge>
    <edge source="IRL" target="UKR">
      <data key="d0">18431</data>
    </edge>
    <edge source="IRL" target="EGY">
      <data key="d0">66888</data>
    </edge>
    <edge source="IRL" target="GBR">
      <data key="d0">230897138</data>
    </edge>
    <edge source="IRL" target="USA">
      <data key="d0">29649498</data>
    </edge>
    <edge source="ISR" target="ARG">
      <data key="d0">4150000</data>
    </edge>
    <edge source="ISR" target="AUS">
      <data key="d0">613000</data>
    </edge>
    <edge source="ISR" target="AUT">
      <data key="d0">1833000</data>
    </edge>
    <edge source="ISR" target="BEL">
      <data key="d0">7322000</data>
    </edge>
    <edge source="ISR" target="BRA">
      <data key="d0">2216000</data>
    </edge>
    <edge source="ISR" target="BGR">
      <data key="d0">44000</data>
    </edge>
    <edge source="ISR" target="BLR">
      <data key="d0">256000</data>
    </edge>
    <edge source="ISR" target="CAN">
      <data key="d0">7618000</data>
    </edge>
    <edge source="ISR" target="LKA">
      <data key="d0">614000</data>
    </edge>
    <edge source="ISR" target="CHL">
      <data key="d0">797000</data>
    </edge>
    <edge source="ISR" target="CHN">
      <data key="d0">536000</data>
    </edge>
    <edge source="ISR" target="COL">
      <data key="d0">2470000</data>
    </edge>
    <edge source="ISR" target="CRI">
      <data key="d0">105000</data>
    </edge>
    <edge source="ISR" target="HRV">
      <data key="d0">32000</data>
    </edge>
    <edge source="ISR" target="CZE">
      <data key="d0">40000</data>
    </edge>
    <edge source="ISR" target="DNK">
      <data key="d0">504000</data>
    </edge>
    <edge source="ISR" target="ETH">
      <data key="d0">57000</data>
    </edge>
    <edge source="ISR" target="EST">
      <data key="d0">15000</data>
    </edge>
    <edge source="ISR" target="FIN">
      <data key="d0">72000</data>
    </edge>
    <edge source="ISR" target="FRA">
      <data key="d0">17571000</data>
    </edge>
    <edge source="ISR" target="DEU">
      <data key="d0">31195000</data>
    </edge>
    <edge source="ISR" target="GRC">
      <data key="d0">2543000</data>
    </edge>
    <edge source="ISR" target="GTM">
      <data key="d0">43000</data>
    </edge>
    <edge source="ISR" target="HKG">
      <data key="d0">4646000</data>
    </edge>
    <edge source="ISR" target="HUN">
      <data key="d0">472000</data>
    </edge>
    <edge source="ISR" target="IDN">
      <data key="d0">46000</data>
    </edge>
    <edge source="ISR" target="IRL">
      <data key="d0">1834000</data>
    </edge>
    <edge source="ISR" target="ITA">
      <data key="d0">28906000</data>
    </edge>
    <edge source="ISR" target="JPN">
      <data key="d0">1051000</data>
    </edge>
    <edge source="ISR" target="KAZ">
      <data key="d0">11000</data>
    </edge>
    <edge source="ISR" target="JOR">
      <data key="d0">5054000</data>
    </edge>
    <edge source="ISR" target="KOR">
      <data key="d0">1604000</data>
    </edge>
    <edge source="ISR" target="LVA">
      <data key="d0">175000</data>
    </edge>
    <edge source="ISR" target="LTU">
      <data key="d0">128000</data>
    </edge>
    <edge source="ISR" target="MEX">
      <data key="d0">3168000</data>
    </edge>
    <edge source="ISR" target="NLD">
      <data key="d0">9493000</data>
    </edge>
    <edge source="ISR" target="NZL">
      <data key="d0">574000</data>
    </edge>
    <edge source="ISR" target="NIC">
      <data key="d0">44000</data>
    </edge>
    <edge source="ISR" target="NOR">
      <data key="d0">47000</data>
    </edge>
    <edge source="ISR" target="POL">
      <data key="d0">3036000</data>
    </edge>
    <edge source="ISR" target="PRT">
      <data key="d0">766000</data>
    </edge>
    <edge source="ISR" target="ROU">
      <data key="d0">559000</data>
    </edge>
    <edge source="ISR" target="RUS">
      <data key="d0">3017000</data>
    </edge>
    <edge source="ISR" target="SEN">
      <data key="d0">43000</data>
    </edge>
    <edge source="ISR" target="IND">
      <data key="d0">581000</data>
    </edge>
    <edge source="ISR" target="SGP">
      <data key="d0">448000</data>
    </edge>
    <edge source="ISR" target="SVK">
      <data key="d0">27000</data>
    </edge>
    <edge source="ISR" target="VNM">
      <data key="d0">22000</data>
    </edge>
    <edge source="ISR" target="SVN">
      <data key="d0">23000</data>
    </edge>
    <edge source="ISR" target="ZAF">
      <data key="d0">1168000</data>
    </edge>
    <edge source="ISR" target="ZWE">
      <data key="d0">98000</data>
    </edge>
    <edge source="ISR" target="ESP">
      <data key="d0">1616000</data>
    </edge>
    <edge source="ISR" target="SWE">
      <data key="d0">334000</data>
    </edge>
    <edge source="ISR" target="CHE">
      <data key="d0">2874000</data>
    </edge>
    <edge source="ISR" target="THA">
      <data key="d0">56000</data>
    </edge>
    <edge source="ISR" target="TUR">
      <data key="d0">7992000</data>
    </edge>
    <edge source="ISR" target="UKR">
      <data key="d0">249000</data>
    </edge>
    <edge source="ISR" target="EGY">
      <data key="d0">10549000</data>
    </edge>
    <edge source="ISR" target="GBR">
      <data key="d0">65786000</data>
    </edge>
    <edge source="ISR" target="USA">
      <data key="d0">150756000</data>
    </edge>
    <edge source="ISR" target="URY">
      <data key="d0">331000</data>
    </edge>
    <edge source="ISR" target="SRB">
      <data key="d0">825000</data>
    </edge>
    <edge source="KOR" target="ALB">
      <data key="d0">24611</data>
    </edge>
    <edge source="KOR" target="DZA">
      <data key="d0">4280376</data>
    </edge>
    <edge source="KOR" target="ARG">
      <data key="d0">58007492</data>
    </edge>
    <edge source="KOR" target="AUS">
      <data key="d0">118520447</data>
    </edge>
    <edge source="KOR" target="AUT">
      <data key="d0">4415825</data>
    </edge>
    <edge source="KOR" target="ARM">
      <data key="d0">437680</data>
    </edge>
    <edge source="KOR" target="BEL">
      <data key="d0">52529502</data>
    </edge>
    <edge source="KOR" target="BOL">
      <data key="d0">1887751</data>
    </edge>
    <edge source="KOR" target="BWA">
      <data key="d0">373837</data>
    </edge>
    <edge source="KOR" target="BRA">
      <data key="d0">223703602</data>
    </edge>
    <edge source="KOR" target="BGR">
      <data key="d0">2698991</data>
    </edge>
    <edge source="KOR" target="BDI">
      <data key="d0">40733</data>
    </edge>
    <edge source="KOR" target="BLR">
      <data key="d0">3300063</data>
    </edge>
    <edge source="KOR" target="KHM">
      <data key="d0">37543327</data>
    </edge>
    <edge source="KOR" target="CMR">
      <data key="d0">328631</data>
    </edge>
    <edge source="KOR" target="CAN">
      <data key="d0">122914259</data>
    </edge>
    <edge source="KOR" target="LKA">
      <data key="d0">232354798</data>
    </edge>
    <edge source="KOR" target="CHL">
      <data key="d0">54597522</data>
    </edge>
    <edge source="KOR" target="CHN">
      <data key="d0">2114514776</data>
    </edge>
    <edge source="KOR" target="COL">
      <data key="d0">24520194</data>
    </edge>
    <edge source="KOR" target="CRI">
      <data key="d0">8276199</data>
    </edge>
    <edge source="KOR" target="HRV">
      <data key="d0">1131117</data>
    </edge>
    <edge source="KOR" target="CZE">
      <data key="d0">3567780</data>
    </edge>
    <edge source="KOR" target="BEN">
      <data key="d0">4241116</data>
    </edge>
    <edge source="KOR" target="DNK">
      <data key="d0">9845552</data>
    </edge>
    <edge source="KOR" target="ECU">
      <data key="d0">9703341</data>
    </edge>
    <edge source="KOR" target="SLV">
      <data key="d0">54257657</data>
    </edge>
    <edge source="KOR" target="ETH">
      <data key="d0">3284098</data>
    </edge>
    <edge source="KOR" target="EST">
      <data key="d0">176429</data>
    </edge>
    <edge source="KOR" target="FIN">
      <data key="d0">4912905</data>
    </edge>
    <edge source="KOR" target="FRA">
      <data key="d0">117506030</data>
    </edge>
    <edge source="KOR" target="GEO">
      <data key="d0">318591</data>
    </edge>
    <edge source="KOR" target="GMB">
      <data key="d0">1166393</data>
    </edge>
    <edge source="KOR" target="PSE">
      <data key="d0">236026</data>
    </edge>
    <edge source="KOR" target="DEU">
      <data key="d0">168658129</data>
    </edge>
    <edge source="KOR" target="GHA">
      <data key="d0">5931500</data>
    </edge>
    <edge source="KOR" target="GRC">
      <data key="d0">28916592</data>
    </edge>
    <edge source="KOR" target="GTM">
      <data key="d0">389927260</data>
    </edge>
    <edge source="KOR" target="HND">
      <data key="d0">111062068</data>
    </edge>
    <edge source="KOR" target="HKG">
      <data key="d0">1517590718</data>
    </edge>
    <edge source="KOR" target="HUN">
      <data key="d0">12597861</data>
    </edge>
    <edge source="KOR" target="IDN">
      <data key="d0">725952754</data>
    </edge>
    <edge source="KOR" target="IRL">
      <data key="d0">2902810</data>
    </edge>
    <edge source="KOR" target="ISR">
      <data key="d0">30558845</data>
    </edge>
    <edge source="KOR" target="ITA">
      <data key="d0">147800689</data>
    </edge>
    <edge source="KOR" target="CIV">
      <data key="d0">3744285</data>
    </edge>
    <edge source="KOR" target="JAM">
      <data key="d0">2058799</data>
    </edge>
    <edge source="KOR" target="JPN">
      <data key="d0">397653462</data>
    </edge>
    <edge source="KOR" target="KAZ">
      <data key="d0">735110</data>
    </edge>
    <edge source="KOR" target="JOR">
      <data key="d0">18284160</data>
    </edge>
    <edge source="KOR" target="KGZ">
      <data key="d0">2679069</data>
    </edge>
    <edge source="KOR" target="LBN">
      <data key="d0">13607928</data>
    </edge>
    <edge source="KOR" target="LVA">
      <data key="d0">576472</data>
    </edge>
    <edge source="KOR" target="LTU">
      <data key="d0">2168125</data>
    </edge>
    <edge source="KOR" target="MDG">
      <data key="d0">1848641</data>
    </edge>
    <edge source="KOR" target="MWI">
      <data key="d0">43259</data>
    </edge>
    <edge source="KOR" target="MYS">
      <data key="d0">53994282</data>
    </edge>
    <edge source="KOR" target="MRT">
      <data key="d0">380734</data>
    </edge>
    <edge source="KOR" target="MUS">
      <data key="d0">13053536</data>
    </edge>
    <edge source="KOR" target="MEX">
      <data key="d0">275330379</data>
    </edge>
    <edge source="KOR" target="MDA">
      <data key="d0">968755</data>
    </edge>
    <edge source="KOR" target="MAR">
      <data key="d0">13808271</data>
    </edge>
    <edge source="KOR" target="MOZ">
      <data key="d0">437281</data>
    </edge>
    <edge source="KOR" target="OMN">
      <data key="d0">2945584</data>
    </edge>
    <edge source="KOR" target="NLD">
      <data key="d0">81328578</data>
    </edge>
    <edge source="KOR" target="NZL">
      <data key="d0">20880380</data>
    </edge>
    <edge source="KOR" target="NIC">
      <data key="d0">29729690</data>
    </edge>
    <edge source="KOR" target="NER">
      <data key="d0">42441</data>
    </edge>
    <edge source="KOR" target="NOR">
      <data key="d0">2636818</data>
    </edge>
    <edge source="KOR" target="PAK">
      <data key="d0">48182956</data>
    </edge>
    <edge source="KOR" target="PAN">
      <data key="d0">35508888</data>
    </edge>
    <edge source="KOR" target="PRY">
      <data key="d0">5884011</data>
    </edge>
    <edge source="KOR" target="PER">
      <data key="d0">31141994</data>
    </edge>
    <edge source="KOR" target="PHL">
      <data key="d0">234393318</data>
    </edge>
    <edge source="KOR" target="POL">
      <data key="d0">95134784</data>
    </edge>
    <edge source="KOR" target="PRT">
      <data key="d0">16574385</data>
    </edge>
    <edge source="KOR" target="ROU">
      <data key="d0">12503642</data>
    </edge>
    <edge source="KOR" target="RUS">
      <data key="d0">102994287</data>
    </edge>
    <edge source="KOR" target="SAU">
      <data key="d0">346879940</data>
    </edge>
    <edge source="KOR" target="SEN">
      <data key="d0">2767388</data>
    </edge>
    <edge source="KOR" target="IND">
      <data key="d0">139193403</data>
    </edge>
    <edge source="KOR" target="SGP">
      <data key="d0">85921807</data>
    </edge>
    <edge source="KOR" target="SVK">
      <data key="d0">882690</data>
    </edge>
    <edge source="KOR" target="VNM">
      <data key="d0">407181830</data>
    </edge>
    <edge source="KOR" target="SVN">
      <data key="d0">1095660</data>
    </edge>
    <edge source="KOR" target="ZAF">
      <data key="d0">87766039</data>
    </edge>
    <edge source="KOR" target="ZWE">
      <data key="d0">3207101</data>
    </edge>
    <edge source="KOR" target="ESP">
      <data key="d0">145832690</data>
    </edge>
    <edge source="KOR" target="SWE">
      <data key="d0">8343429</data>
    </edge>
    <edge source="KOR" target="CHE">
      <data key="d0">5467356</data>
    </edge>
    <edge source="KOR" target="THA">
      <data key="d0">177321361</data>
    </edge>
    <edge source="KOR" target="TGO">
      <data key="d0">22816673</data>
    </edge>
    <edge source="KOR" target="ARE">
      <data key="d0">621071026</data>
    </edge>
    <edge source="KOR" target="TUN">
      <data key="d0">7955486</data>
    </edge>
    <edge source="KOR" target="TUR">
      <data key="d0">185175816</data>
    </edge>
    <edge source="KOR" target="UGA">
      <data key="d0">143200</data>
    </edge>
    <edge source="KOR" target="UKR">
      <data key="d0">34595968</data>
    </edge>
    <edge source="KOR" target="MKD">
      <data key="d0">3974652</data>
    </edge>
    <edge source="KOR" target="EGY">
      <data key="d0">66169948</data>
    </edge>
    <edge source="KOR" target="GBR">
      <data key="d0">144953424</data>
    </edge>
    <edge source="KOR" target="TZA">
      <data key="d0">506472</data>
    </edge>
    <edge source="KOR" target="USA">
      <data key="d0">1023285713</data>
    </edge>
    <edge source="KOR" target="BFA">
      <data key="d0">71771</data>
    </edge>
    <edge source="KOR" target="URY">
      <data key="d0">81586678</data>
    </edge>
    <edge source="KOR" target="SRB">
      <data key="d0">1632612</data>
    </edge>
    <edge source="MUS" target="AUS">
      <data key="d0">20830</data>
    </edge>
    <edge source="MUS" target="BEL">
      <data key="d0">261436</data>
    </edge>
    <edge source="MUS" target="BWA">
      <data key="d0">166663</data>
    </edge>
    <edge source="MUS" target="KHM">
      <data key="d0">22016</data>
    </edge>
    <edge source="MUS" target="LKA">
      <data key="d0">2054761</data>
    </edge>
    <edge source="MUS" target="CHL">
      <data key="d0">1291262</data>
    </edge>
    <edge source="MUS" target="CHN">
      <data key="d0">729855</data>
    </edge>
    <edge source="MUS" target="DNK">
      <data key="d0">11032</data>
    </edge>
    <edge source="MUS" target="FIN">
      <data key="d0">10614</data>
    </edge>
    <edge source="MUS" target="FRA">
      <data key="d0">1222292</data>
    </edge>
    <edge source="MUS" target="DEU">
      <data key="d0">406733</data>
    </edge>
    <edge source="MUS" target="HKG">
      <data key="d0">2043000</data>
    </edge>
    <edge source="MUS" target="IDN">
      <data key="d0">522648</data>
    </edge>
    <edge source="MUS" target="IRL">
      <data key="d0">44023</data>
    </edge>
    <edge source="MUS" target="ITA">
      <data key="d0">628201</data>
    </edge>
    <edge source="MUS" target="MDG">
      <data key="d0">52948717</data>
    </edge>
    <edge source="MUS" target="MYS">
      <data key="d0">92855</data>
    </edge>
    <edge source="MUS" target="MAR">
      <data key="d0">581956</data>
    </edge>
    <edge source="MUS" target="MOZ">
      <data key="d0">486423</data>
    </edge>
    <edge source="MUS" target="NOR">
      <data key="d0">14090</data>
    </edge>
    <edge source="MUS" target="PHL">
      <data key="d0">163877</data>
    </edge>
    <edge source="MUS" target="POL">
      <data key="d0">284849</data>
    </edge>
    <edge source="MUS" target="PRT">
      <data key="d0">44937</data>
    </edge>
    <edge source="MUS" target="IND">
      <data key="d0">576500</data>
    </edge>
    <edge source="MUS" target="SGP">
      <data key="d0">205983</data>
    </edge>
    <edge source="MUS" target="ZAF">
      <data key="d0">3877224</data>
    </edge>
    <edge source="MUS" target="ZWE">
      <data key="d0">4023128</data>
    </edge>
    <edge source="MUS" target="ESP">
      <data key="d0">37858</data>
    </edge>
    <edge source="MUS" target="CHE">
      <data key="d0">23860</data>
    </edge>
    <edge source="MUS" target="THA">
      <data key="d0">1066995</data>
    </edge>
    <edge source="MUS" target="ARE">
      <data key="d0">67996</data>
    </edge>
    <edge source="MUS" target="TUR">
      <data key="d0">76804</data>
    </edge>
    <edge source="MUS" target="GBR">
      <data key="d0">753892</data>
    </edge>
    <edge source="MUS" target="USA">
      <data key="d0">295926</data>
    </edge>
    <edge source="MAR" target="DZA">
      <data key="d0">135178</data>
    </edge>
    <edge source="MAR" target="ARG">
      <data key="d0">11663</data>
    </edge>
    <edge source="MAR" target="AUS">
      <data key="d0">61246</data>
    </edge>
    <edge source="MAR" target="AUT">
      <data key="d0">95268</data>
    </edge>
    <edge source="MAR" target="BEL">
      <data key="d0">3631331</data>
    </edge>
    <edge source="MAR" target="BRA">
      <data key="d0">20749</data>
    </edge>
    <edge source="MAR" target="CMR">
      <data key="d0">77358</data>
    </edge>
    <edge source="MAR" target="CAN">
      <data key="d0">247519</data>
    </edge>
    <edge source="MAR" target="CHN">
      <data key="d0">92061</data>
    </edge>
    <edge source="MAR" target="COL">
      <data key="d0">57513</data>
    </edge>
    <edge source="MAR" target="HRV">
      <data key="d0">534394</data>
    </edge>
    <edge source="MAR" target="FIN">
      <data key="d0">246177</data>
    </edge>
    <edge source="MAR" target="FRA">
      <data key="d0">39633160</data>
    </edge>
    <edge source="MAR" target="GMB">
      <data key="d0">53479</data>
    </edge>
    <edge source="MAR" target="DEU">
      <data key="d0">14522490</data>
    </edge>
    <edge source="MAR" target="GRC">
      <data key="d0">21611</data>
    </edge>
    <edge source="MAR" target="HKG">
      <data key="d0">223369</data>
    </edge>
    <edge source="MAR" target="IRL">
      <data key="d0">170520</data>
    </edge>
    <edge source="MAR" target="ITA">
      <data key="d0">1744591</data>
    </edge>
    <edge source="MAR" target="CIV">
      <data key="d0">1106543</data>
    </edge>
    <edge source="MAR" target="JPN">
      <data key="d0">21339</data>
    </edge>
    <edge source="MAR" target="LBN">
      <data key="d0">131129</data>
    </edge>
    <edge source="MAR" target="LTU">
      <data key="d0">18885</data>
    </edge>
    <edge source="MAR" target="MRT">
      <data key="d0">1390588</data>
    </edge>
    <edge source="MAR" target="MUS">
      <data key="d0">28673</data>
    </edge>
    <edge source="MAR" target="MEX">
      <data key="d0">14722</data>
    </edge>
    <edge source="MAR" target="NLD">
      <data key="d0">2031213</data>
    </edge>
    <edge source="MAR" target="NER">
      <data key="d0">117542</data>
    </edge>
    <edge source="MAR" target="PHL">
      <data key="d0">104054</data>
    </edge>
    <edge source="MAR" target="POL">
      <data key="d0">10268</data>
    </edge>
    <edge source="MAR" target="PRT">
      <data key="d0">2252884</data>
    </edge>
    <edge source="MAR" target="RUS">
      <data key="d0">24463</data>
    </edge>
    <edge source="MAR" target="SAU">
      <data key="d0">10419900</data>
    </edge>
    <edge source="MAR" target="SEN">
      <data key="d0">326605</data>
    </edge>
    <edge source="MAR" target="SGP">
      <data key="d0">87145</data>
    </edge>
    <edge source="MAR" target="ZAF">
      <data key="d0">17166</data>
    </edge>
    <edge source="MAR" target="ESP">
      <data key="d0">23640316</data>
    </edge>
    <edge source="MAR" target="SWE">
      <data key="d0">428211</data>
    </edge>
    <edge source="MAR" target="CHE">
      <data key="d0">450099</data>
    </edge>
    <edge source="MAR" target="ARE">
      <data key="d0">977759</data>
    </edge>
    <edge source="MAR" target="TUN">
      <data key="d0">616829</data>
    </edge>
    <edge source="MAR" target="TUR">
      <data key="d0">94176</data>
    </edge>
    <edge source="MAR" target="EGY">
      <data key="d0">226264</data>
    </edge>
    <edge source="MAR" target="GBR">
      <data key="d0">6199274</data>
    </edge>
    <edge source="MAR" target="USA">
      <data key="d0">4747525</data>
    </edge>
    <edge source="MAR" target="BFA">
      <data key="d0">10017</data>
    </edge>
    <edge source="MOZ" target="BEL">
      <data key="d0">35449</data>
    </edge>
    <edge source="MOZ" target="NLD">
      <data key="d0">38429</data>
    </edge>
    <edge source="MOZ" target="PRT">
      <data key="d0">54007</data>
    </edge>
    <edge source="MOZ" target="IND">
      <data key="d0">77783</data>
    </edge>
    <edge source="MOZ" target="ZAF">
      <data key="d0">139819</data>
    </edge>
    <edge source="MOZ" target="ESP">
      <data key="d0">80800</data>
    </edge>
    <edge source="OMN" target="LKA">
      <data key="d0">35566</data>
    </edge>
    <edge source="OMN" target="CHN">
      <data key="d0">19131</data>
    </edge>
    <edge source="OMN" target="HKG">
      <data key="d0">107756</data>
    </edge>
    <edge source="OMN" target="MUS">
      <data key="d0">14455</data>
    </edge>
    <edge source="OMN" target="PAK">
      <data key="d0">94356</data>
    </edge>
    <edge source="OMN" target="SAU">
      <data key="d0">447165</data>
    </edge>
    <edge source="OMN" target="ARE">
      <data key="d0">3558260</data>
    </edge>
    <edge source="OMN" target="USA">
      <data key="d0">34138</data>
    </edge>
    <edge source="NOR" target="ARG">
      <data key="d0">831211</data>
    </edge>
    <edge source="NOR" target="AUS">
      <data key="d0">809154</data>
    </edge>
    <edge source="NOR" target="AUT">
      <data key="d0">1067182</data>
    </edge>
    <edge source="NOR" target="BEL">
      <data key="d0">2779431</data>
    </edge>
    <edge source="NOR" target="BWA">
      <data key="d0">50966</data>
    </edge>
    <edge source="NOR" target="BGR">
      <data key="d0">17184</data>
    </edge>
    <edge source="NOR" target="CAN">
      <data key="d0">3619795</data>
    </edge>
    <edge source="NOR" target="LKA">
      <data key="d0">109265</data>
    </edge>
    <edge source="NOR" target="CHL">
      <data key="d0">178761</data>
    </edge>
    <edge source="NOR" target="CHN">
      <data key="d0">1462690</data>
    </edge>
    <edge source="NOR" target="HRV">
      <data key="d0">137347</data>
    </edge>
    <edge source="NOR" target="CZE">
      <data key="d0">1176295</data>
    </edge>
    <edge source="NOR" target="DNK">
      <data key="d0">17907988</data>
    </edge>
    <edge source="NOR" target="ECU">
      <data key="d0">124013</data>
    </edge>
    <edge source="NOR" target="ETH">
      <data key="d0">41227</data>
    </edge>
    <edge source="NOR" target="EST">
      <data key="d0">4789673</data>
    </edge>
    <edge source="NOR" target="FIN">
      <data key="d0">7282072</data>
    </edge>
    <edge source="NOR" target="FRA">
      <data key="d0">1757553</data>
    </edge>
    <edge source="NOR" target="DEU">
      <data key="d0">8620113</data>
    </edge>
    <edge source="NOR" target="GRC">
      <data key="d0">74121</data>
    </edge>
    <edge source="NOR" target="HKG">
      <data key="d0">1547810</data>
    </edge>
    <edge source="NOR" target="HUN">
      <data key="d0">217093</data>
    </edge>
    <edge source="NOR" target="IDN">
      <data key="d0">13688</data>
    </edge>
    <edge source="NOR" target="IRL">
      <data key="d0">1103428</data>
    </edge>
    <edge source="NOR" target="ISR">
      <data key="d0">114828</data>
    </edge>
    <edge source="NOR" target="ITA">
      <data key="d0">6036396</data>
    </edge>
    <edge source="NOR" target="CIV">
      <data key="d0">11291</data>
    </edge>
    <edge source="NOR" target="JPN">
      <data key="d0">453011</data>
    </edge>
    <edge source="NOR" target="KOR">
      <data key="d0">3337388</data>
    </edge>
    <edge source="NOR" target="LBN">
      <data key="d0">396910</data>
    </edge>
    <edge source="NOR" target="LVA">
      <data key="d0">3887082</data>
    </edge>
    <edge source="NOR" target="LTU">
      <data key="d0">2633687</data>
    </edge>
    <edge source="NOR" target="MYS">
      <data key="d0">119784</data>
    </edge>
    <edge source="NOR" target="MUS">
      <data key="d0">53050</data>
    </edge>
    <edge source="NOR" target="NLD">
      <data key="d0">5688329</data>
    </edge>
    <edge source="NOR" target="NZL">
      <data key="d0">596430</data>
    </edge>
    <edge source="NOR" target="PAK">
      <data key="d0">16248</data>
    </edge>
    <edge source="NOR" target="PER">
      <data key="d0">16565</data>
    </edge>
    <edge source="NOR" target="PHL">
      <data key="d0">32847</data>
    </edge>
    <edge source="NOR" target="POL">
      <data key="d0">10103452</data>
    </edge>
    <edge source="NOR" target="PRT">
      <data key="d0">1574704</data>
    </edge>
    <edge source="NOR" target="ROU">
      <data key="d0">150237</data>
    </edge>
    <edge source="NOR" target="RUS">
      <data key="d0">3146284</data>
    </edge>
    <edge source="NOR" target="SAU">
      <data key="d0">1021488</data>
    </edge>
    <edge source="NOR" target="IND">
      <data key="d0">686443</data>
    </edge>
    <edge source="NOR" target="SGP">
      <data key="d0">574302</data>
    </edge>
    <edge source="NOR" target="SVK">
      <data key="d0">1818549</data>
    </edge>
    <edge source="NOR" target="VNM">
      <data key="d0">312539</data>
    </edge>
    <edge source="NOR" target="SVN">
      <data key="d0">25305</data>
    </edge>
    <edge source="NOR" target="ZAF">
      <data key="d0">292087</data>
    </edge>
    <edge source="NOR" target="ESP">
      <data key="d0">4482069</data>
    </edge>
    <edge source="NOR" target="SWE">
      <data key="d0">35756681</data>
    </edge>
    <edge source="NOR" target="CHE">
      <data key="d0">390275</data>
    </edge>
    <edge source="NOR" target="THA">
      <data key="d0">87045</data>
    </edge>
    <edge source="NOR" target="ARE">
      <data key="d0">2805362</data>
    </edge>
    <edge source="NOR" target="TUN">
      <data key="d0">15659</data>
    </edge>
    <edge source="NOR" target="TUR">
      <data key="d0">2192928</data>
    </edge>
    <edge source="NOR" target="UGA">
      <data key="d0">271062</data>
    </edge>
    <edge source="NOR" target="UKR">
      <data key="d0">123428</data>
    </edge>
    <edge source="NOR" target="MKD">
      <data key="d0">20740</data>
    </edge>
    <edge source="NOR" target="EGY">
      <data key="d0">493896</data>
    </edge>
    <edge source="NOR" target="GBR">
      <data key="d0">10397171</data>
    </edge>
    <edge source="NOR" target="USA">
      <data key="d0">6900931</data>
    </edge>
    <edge source="NOR" target="URY">
      <data key="d0">449123</data>
    </edge>
    <edge source="NOR" target="SRB">
      <data key="d0">39697</data>
    </edge>
    <edge source="PHL" target="DZA">
      <data key="d0">294080</data>
    </edge>
    <edge source="PHL" target="ARG">
      <data key="d0">2037580</data>
    </edge>
    <edge source="PHL" target="AUS">
      <data key="d0">4668727</data>
    </edge>
    <edge source="PHL" target="AUT">
      <data key="d0">133732</data>
    </edge>
    <edge source="PHL" target="BEL">
      <data key="d0">1647588</data>
    </edge>
    <edge source="PHL" target="BRA">
      <data key="d0">275338</data>
    </edge>
    <edge source="PHL" target="KHM">
      <data key="d0">491380</data>
    </edge>
    <edge source="PHL" target="CAN">
      <data key="d0">2619737</data>
    </edge>
    <edge source="PHL" target="LKA">
      <data key="d0">3471549</data>
    </edge>
    <edge source="PHL" target="CHL">
      <data key="d0">1503631</data>
    </edge>
    <edge source="PHL" target="CHN">
      <data key="d0">2060028</data>
    </edge>
    <edge source="PHL" target="COL">
      <data key="d0">146544</data>
    </edge>
    <edge source="PHL" target="CZE">
      <data key="d0">29343</data>
    </edge>
    <edge source="PHL" target="DNK">
      <data key="d0">171247</data>
    </edge>
    <edge source="PHL" target="ECU">
      <data key="d0">71876</data>
    </edge>
    <edge source="PHL" target="FIN">
      <data key="d0">62938</data>
    </edge>
    <edge source="PHL" target="FRA">
      <data key="d0">1951451</data>
    </edge>
    <edge source="PHL" target="DEU">
      <data key="d0">3787282</data>
    </edge>
    <edge source="PHL" target="GRC">
      <data key="d0">479452</data>
    </edge>
    <edge source="PHL" target="GTM">
      <data key="d0">324345</data>
    </edge>
    <edge source="PHL" target="HND">
      <data key="d0">528333</data>
    </edge>
    <edge source="PHL" target="HKG">
      <data key="d0">26290966</data>
    </edge>
    <edge source="PHL" target="HUN">
      <data key="d0">1963445</data>
    </edge>
    <edge source="PHL" target="IDN">
      <data key="d0">5756024</data>
    </edge>
    <edge source="PHL" target="IRL">
      <data key="d0">339266</data>
    </edge>
    <edge source="PHL" target="ISR">
      <data key="d0">240856</data>
    </edge>
    <edge source="PHL" target="ITA">
      <data key="d0">2580065</data>
    </edge>
    <edge source="PHL" target="JPN">
      <data key="d0">26784625</data>
    </edge>
    <edge source="PHL" target="JOR">
      <data key="d0">82782</data>
    </edge>
    <edge source="PHL" target="KOR">
      <data key="d0">8433314</data>
    </edge>
    <edge source="PHL" target="LBN">
      <data key="d0">478559</data>
    </edge>
    <edge source="PHL" target="MYS">
      <data key="d0">4525324</data>
    </edge>
    <edge source="PHL" target="MUS">
      <data key="d0">356106</data>
    </edge>
    <edge source="PHL" target="MEX">
      <data key="d0">443809</data>
    </edge>
    <edge source="PHL" target="MAR">
      <data key="d0">27111</data>
    </edge>
    <edge source="PHL" target="OMN">
      <data key="d0">55016</data>
    </edge>
    <edge source="PHL" target="NLD">
      <data key="d0">2356536</data>
    </edge>
    <edge source="PHL" target="NZL">
      <data key="d0">575789</data>
    </edge>
    <edge source="PHL" target="NOR">
      <data key="d0">123028</data>
    </edge>
    <edge source="PHL" target="PAK">
      <data key="d0">53316</data>
    </edge>
    <edge source="PHL" target="PAN">
      <data key="d0">6043249</data>
    </edge>
    <edge source="PHL" target="PRT">
      <data key="d0">569724</data>
    </edge>
    <edge source="PHL" target="RUS">
      <data key="d0">13188</data>
    </edge>
    <edge source="PHL" target="SAU">
      <data key="d0">928610</data>
    </edge>
    <edge source="PHL" target="SEN">
      <data key="d0">75549</data>
    </edge>
    <edge source="PHL" target="IND">
      <data key="d0">496684</data>
    </edge>
    <edge source="PHL" target="SGP">
      <data key="d0">8763437</data>
    </edge>
    <edge source="PHL" target="VNM">
      <data key="d0">4479059</data>
    </edge>
    <edge source="PHL" target="SVN">
      <data key="d0">228214</data>
    </edge>
    <edge source="PHL" target="ZAF">
      <data key="d0">394802</data>
    </edge>
    <edge source="PHL" target="ESP">
      <data key="d0">7228185</data>
    </edge>
    <edge source="PHL" target="SWE">
      <data key="d0">108464</data>
    </edge>
    <edge source="PHL" target="CHE">
      <data key="d0">145141</data>
    </edge>
    <edge source="PHL" target="THA">
      <data key="d0">7824642</data>
    </edge>
    <edge source="PHL" target="ARE">
      <data key="d0">9046571</data>
    </edge>
    <edge source="PHL" target="TUR">
      <data key="d0">2591334</data>
    </edge>
    <edge source="PHL" target="EGY">
      <data key="d0">586979</data>
    </edge>
    <edge source="PHL" target="GBR">
      <data key="d0">4667648</data>
    </edge>
    <edge source="PHL" target="TZA">
      <data key="d0">16163</data>
    </edge>
    <edge source="PHL" target="USA">
      <data key="d0">108850990</data>
    </edge>
    <edge source="PHL" target="URY">
      <data key="d0">267171</data>
    </edge>
    <edge source="ROU" target="DZA">
      <data key="d0">54000</data>
    </edge>
    <edge source="ROU" target="AUS">
      <data key="d0">280000</data>
    </edge>
    <edge source="ROU" target="AUT">
      <data key="d0">13334000</data>
    </edge>
    <edge source="ROU" target="BEL">
      <data key="d0">7437000</data>
    </edge>
    <edge source="ROU" target="BGR">
      <data key="d0">1664000</data>
    </edge>
    <edge source="ROU" target="CAN">
      <data key="d0">3310000</data>
    </edge>
    <edge source="ROU" target="LKA">
      <data key="d0">10000</data>
    </edge>
    <edge source="ROU" target="CHL">
      <data key="d0">399000</data>
    </edge>
    <edge source="ROU" target="CHN">
      <data key="d0">320000</data>
    </edge>
    <edge source="ROU" target="CZE">
      <data key="d0">592000</data>
    </edge>
    <edge source="ROU" target="DNK">
      <data key="d0">1362000</data>
    </edge>
    <edge source="ROU" target="EST">
      <data key="d0">98000</data>
    </edge>
    <edge source="ROU" target="FIN">
      <data key="d0">157000</data>
    </edge>
    <edge source="ROU" target="FRA">
      <data key="d0">8930000</data>
    </edge>
    <edge source="ROU" target="DEU">
      <data key="d0">36222000</data>
    </edge>
    <edge source="ROU" target="GRC">
      <data key="d0">1456000</data>
    </edge>
    <edge source="ROU" target="HUN">
      <data key="d0">5142000</data>
    </edge>
    <edge source="ROU" target="IRL">
      <data key="d0">62000</data>
    </edge>
    <edge source="ROU" target="ISR">
      <data key="d0">979000</data>
    </edge>
    <edge source="ROU" target="ITA">
      <data key="d0">46540000</data>
    </edge>
    <edge source="ROU" target="JPN">
      <data key="d0">1567000</data>
    </edge>
    <edge source="ROU" target="JOR">
      <data key="d0">248000</data>
    </edge>
    <edge source="ROU" target="LBN">
      <data key="d0">333000</data>
    </edge>
    <edge source="ROU" target="LTU">
      <data key="d0">158000</data>
    </edge>
    <edge source="ROU" target="MWI">
      <data key="d0">37000</data>
    </edge>
    <edge source="ROU" target="MYS">
      <data key="d0">52000</data>
    </edge>
    <edge source="ROU" target="MDA">
      <data key="d0">3101000</data>
    </edge>
    <edge source="ROU" target="MAR">
      <data key="d0">330000</data>
    </edge>
    <edge source="ROU" target="NLD">
      <data key="d0">3682000</data>
    </edge>
    <edge source="ROU" target="NZL">
      <data key="d0">16000</data>
    </edge>
    <edge source="ROU" target="NOR">
      <data key="d0">571000</data>
    </edge>
    <edge source="ROU" target="PAK">
      <data key="d0">73000</data>
    </edge>
    <edge source="ROU" target="POL">
      <data key="d0">6423000</data>
    </edge>
    <edge source="ROU" target="PRT">
      <data key="d0">262000</data>
    </edge>
    <edge source="ROU" target="RUS">
      <data key="d0">645000</data>
    </edge>
    <edge source="ROU" target="SAU">
      <data key="d0">203000</data>
    </edge>
    <edge source="ROU" target="SEN">
      <data key="d0">32000</data>
    </edge>
    <edge source="ROU" target="IND">
      <data key="d0">221000</data>
    </edge>
    <edge source="ROU" target="SVK">
      <data key="d0">526000</data>
    </edge>
    <edge source="ROU" target="SVN">
      <data key="d0">291000</data>
    </edge>
    <edge source="ROU" target="ESP">
      <data key="d0">8588000</data>
    </edge>
    <edge source="ROU" target="SWE">
      <data key="d0">1915000</data>
    </edge>
    <edge source="ROU" target="CHE">
      <data key="d0">1950000</data>
    </edge>
    <edge source="ROU" target="THA">
      <data key="d0">12000</data>
    </edge>
    <edge source="ROU" target="ARE">
      <data key="d0">184000</data>
    </edge>
    <edge source="ROU" target="TUN">
      <data key="d0">313000</data>
    </edge>
    <edge source="ROU" target="TUR">
      <data key="d0">7415000</data>
    </edge>
    <edge source="ROU" target="UKR">
      <data key="d0">1934000</data>
    </edge>
    <edge source="ROU" target="MKD">
      <data key="d0">135000</data>
    </edge>
    <edge source="ROU" target="EGY">
      <data key="d0">204000</data>
    </edge>
    <edge source="ROU" target="GBR">
      <data key="d0">8261000</data>
    </edge>
    <edge source="ROU" target="USA">
      <data key="d0">16008000</data>
    </edge>
    <edge source="ROU" target="SRB">
      <data key="d0">372000</data>
    </edge>
    <edge source="SAU" target="AUS">
      <data key="d0">1915202</data>
    </edge>
    <edge source="SAU" target="CAN">
      <data key="d0">239734</data>
    </edge>
    <edge source="SAU" target="LKA">
      <data key="d0">1147201</data>
    </edge>
    <edge source="SAU" target="CHN">
      <data key="d0">728001</data>
    </edge>
    <edge source="SAU" target="COL">
      <data key="d0">70933</data>
    </edge>
    <edge source="SAU" target="FRA">
      <data key="d0">60000</data>
    </edge>
    <edge source="SAU" target="DEU">
      <data key="d0">137334</data>
    </edge>
    <edge source="SAU" target="HKG">
      <data key="d0">820801</data>
    </edge>
    <edge source="SAU" target="IDN">
      <data key="d0">617867</data>
    </edge>
    <edge source="SAU" target="ITA">
      <data key="d0">725334</data>
    </edge>
    <edge source="SAU" target="JPN">
      <data key="d0">1398668</data>
    </edge>
    <edge source="SAU" target="JOR">
      <data key="d0">1647735</data>
    </edge>
    <edge source="SAU" target="KOR">
      <data key="d0">1034935</data>
    </edge>
    <edge source="SAU" target="LBN">
      <data key="d0">2498936</data>
    </edge>
    <edge source="SAU" target="LTU">
      <data key="d0">730668</data>
    </edge>
    <edge source="SAU" target="MYS">
      <data key="d0">774401</data>
    </edge>
    <edge source="SAU" target="MAR">
      <data key="d0">3002670</data>
    </edge>
    <edge source="SAU" target="OMN">
      <data key="d0">4925339</data>
    </edge>
    <edge source="SAU" target="NLD">
      <data key="d0">412534</data>
    </edge>
    <edge source="SAU" target="NZL">
      <data key="d0">155200</data>
    </edge>
    <edge source="SAU" target="PAK">
      <data key="d0">2502136</data>
    </edge>
    <edge source="SAU" target="PAN">
      <data key="d0">33600</data>
    </edge>
    <edge source="SAU" target="PHL">
      <data key="d0">249600</data>
    </edge>
    <edge source="SAU" target="IND">
      <data key="d0">428801</data>
    </edge>
    <edge source="SAU" target="SGP">
      <data key="d0">545867</data>
    </edge>
    <edge source="SAU" target="VNM">
      <data key="d0">63467</data>
    </edge>
    <edge source="SAU" target="ZAF">
      <data key="d0">255467</data>
    </edge>
    <edge source="SAU" target="ESP">
      <data key="d0">451201</data>
    </edge>
    <edge source="SAU" target="CHE">
      <data key="d0">143734</data>
    </edge>
    <edge source="SAU" target="THA">
      <data key="d0">1289868</data>
    </edge>
    <edge source="SAU" target="TGO">
      <data key="d0">36267</data>
    </edge>
    <edge source="SAU" target="ARE">
      <data key="d0">20674693</data>
    </edge>
    <edge source="SAU" target="TUN">
      <data key="d0">340800</data>
    </edge>
    <edge source="SAU" target="TUR">
      <data key="d0">242400</data>
    </edge>
    <edge source="SAU" target="UKR">
      <data key="d0">74133</data>
    </edge>
    <edge source="SAU" target="EGY">
      <data key="d0">8738944</data>
    </edge>
    <edge source="SAU" target="GBR">
      <data key="d0">296267</data>
    </edge>
    <edge source="SAU" target="USA">
      <data key="d0">5107206</data>
    </edge>
    <edge source="VNM" target="ARG">
      <data key="d0">68000</data>
    </edge>
    <edge source="VNM" target="AUS">
      <data key="d0">2212000</data>
    </edge>
    <edge source="VNM" target="AUT">
      <data key="d0">81000</data>
    </edge>
    <edge source="VNM" target="ARM">
      <data key="d0">109000</data>
    </edge>
    <edge source="VNM" target="BEL">
      <data key="d0">876000</data>
    </edge>
    <edge source="VNM" target="BRA">
      <data key="d0">156000</data>
    </edge>
    <edge source="VNM" target="BGR">
      <data key="d0">31000</data>
    </edge>
    <edge source="VNM" target="BLR">
      <data key="d0">114000</data>
    </edge>
    <edge source="VNM" target="KHM">
      <data key="d0">720000</data>
    </edge>
    <edge source="VNM" target="CAN">
      <data key="d0">4892000</data>
    </edge>
    <edge source="VNM" target="LKA">
      <data key="d0">3747000</data>
    </edge>
    <edge source="VNM" target="CHN">
      <data key="d0">5215000</data>
    </edge>
    <edge source="VNM" target="COL">
      <data key="d0">118000</data>
    </edge>
    <edge source="VNM" target="DNK">
      <data key="d0">861000</data>
    </edge>
    <edge source="VNM" target="SLV">
      <data key="d0">576000</data>
    </edge>
    <edge source="VNM" target="ETH">
      <data key="d0">53000</data>
    </edge>
    <edge source="VNM" target="EST">
      <data key="d0">83000</data>
    </edge>
    <edge source="VNM" target="FIN">
      <data key="d0">134000</data>
    </edge>
    <edge source="VNM" target="FRA">
      <data key="d0">5015000</data>
    </edge>
    <edge source="VNM" target="GMB">
      <data key="d0">161000</data>
    </edge>
    <edge source="VNM" target="DEU">
      <data key="d0">10613000</data>
    </edge>
    <edge source="VNM" target="GRC">
      <data key="d0">894000</data>
    </edge>
    <edge source="VNM" target="GTM">
      <data key="d0">1120000</data>
    </edge>
    <edge source="VNM" target="HND">
      <data key="d0">55000</data>
    </edge>
    <edge source="VNM" target="HKG">
      <data key="d0">43391000</data>
    </edge>
    <edge source="VNM" target="ISR">
      <data key="d0">652000</data>
    </edge>
    <edge source="VNM" target="ITA">
      <data key="d0">2146000</data>
    </edge>
    <edge source="VNM" target="CIV">
      <data key="d0">34000</data>
    </edge>
    <edge source="VNM" target="JAM">
      <data key="d0">23000</data>
    </edge>
    <edge source="VNM" target="JPN">
      <data key="d0">90636000</data>
    </edge>
    <edge source="VNM" target="KOR">
      <data key="d0">31744000</data>
    </edge>
    <edge source="VNM" target="LBN">
      <data key="d0">103000</data>
    </edge>
    <edge source="VNM" target="MDG">
      <data key="d0">38000</data>
    </edge>
    <edge source="VNM" target="MYS">
      <data key="d0">3965000</data>
    </edge>
    <edge source="VNM" target="MUS">
      <data key="d0">73000</data>
    </edge>
    <edge source="VNM" target="MEX">
      <data key="d0">410000</data>
    </edge>
    <edge source="VNM" target="MOZ">
      <data key="d0">24000</data>
    </edge>
    <edge source="VNM" target="OMN">
      <data key="d0">63000</data>
    </edge>
    <edge source="VNM" target="NLD">
      <data key="d0">1425000</data>
    </edge>
    <edge source="VNM" target="NZL">
      <data key="d0">199000</data>
    </edge>
    <edge source="VNM" target="NIC">
      <data key="d0">278000</data>
    </edge>
    <edge source="VNM" target="NOR">
      <data key="d0">59000</data>
    </edge>
    <edge source="VNM" target="PAK">
      <data key="d0">158000</data>
    </edge>
    <edge source="VNM" target="PAN">
      <data key="d0">135000</data>
    </edge>
    <edge source="VNM" target="PHL">
      <data key="d0">1790000</data>
    </edge>
    <edge source="VNM" target="POL">
      <data key="d0">183000</data>
    </edge>
    <edge source="VNM" target="PRT">
      <data key="d0">508000</data>
    </edge>
    <edge source="VNM" target="ROU">
      <data key="d0">50000</data>
    </edge>
    <edge source="VNM" target="RUS">
      <data key="d0">297000</data>
    </edge>
    <edge source="VNM" target="IND">
      <data key="d0">723000</data>
    </edge>
    <edge source="VNM" target="SGP">
      <data key="d0">4537000</data>
    </edge>
    <edge source="VNM" target="SVK">
      <data key="d0">96000</data>
    </edge>
    <edge source="VNM" target="SVN">
      <data key="d0">258000</data>
    </edge>
    <edge source="VNM" target="ZAF">
      <data key="d0">158000</data>
    </edge>
    <edge source="VNM" target="ESP">
      <data key="d0">1045000</data>
    </edge>
    <edge source="VNM" target="SWE">
      <data key="d0">502000</data>
    </edge>
    <edge source="VNM" target="THA">
      <data key="d0">3026000</data>
    </edge>
    <edge source="VNM" target="ARE">
      <data key="d0">737000</data>
    </edge>
    <edge source="VNM" target="TUN">
      <data key="d0">139000</data>
    </edge>
    <edge source="VNM" target="TUR">
      <data key="d0">204000</data>
    </edge>
    <edge source="VNM" target="UGA">
      <data key="d0">101000</data>
    </edge>
    <edge source="VNM" target="UKR">
      <data key="d0">488000</data>
    </edge>
    <edge source="VNM" target="MKD">
      <data key="d0">46000</data>
    </edge>
    <edge source="VNM" target="EGY">
      <data key="d0">370000</data>
    </edge>
    <edge source="VNM" target="GBR">
      <data key="d0">1206000</data>
    </edge>
    <edge source="VNM" target="USA">
      <data key="d0">1238000</data>
    </edge>
    <edge source="VNM" target="BFA">
      <data key="d0">61000</data>
    </edge>
    <edge source="VNM" target="URY">
      <data key="d0">77000</data>
    </edge>
    <edge source="SWE" target="DZA">
      <data key="d0">10040</data>
    </edge>
    <edge source="SWE" target="AZE">
      <data key="d0">11131</data>
    </edge>
    <edge source="SWE" target="ARG">
      <data key="d0">608267</data>
    </edge>
    <edge source="SWE" target="AUS">
      <data key="d0">3324191</data>
    </edge>
    <edge source="SWE" target="AUT">
      <data key="d0">5338873</data>
    </edge>
    <edge source="SWE" target="BEL">
      <data key="d0">16856341</data>
    </edge>
    <edge source="SWE" target="BRA">
      <data key="d0">1599130</data>
    </edge>
    <edge source="SWE" target="BGR">
      <data key="d0">575093</data>
    </edge>
    <edge source="SWE" target="BLR">
      <data key="d0">1818364</data>
    </edge>
    <edge source="SWE" target="CMR">
      <data key="d0">127786</data>
    </edge>
    <edge source="SWE" target="CAN">
      <data key="d0">3953847</data>
    </edge>
    <edge source="SWE" target="LKA">
      <data key="d0">204174</data>
    </edge>
    <edge source="SWE" target="CHL">
      <data key="d0">1805924</data>
    </edge>
    <edge source="SWE" target="CHN">
      <data key="d0">7712250</data>
    </edge>
    <edge source="SWE" target="COL">
      <data key="d0">1575668</data>
    </edge>
    <edge source="SWE" target="HRV">
      <data key="d0">215851</data>
    </edge>
    <edge source="SWE" target="CZE">
      <data key="d0">13420187</data>
    </edge>
    <edge source="SWE" target="DNK">
      <data key="d0">45410645</data>
    </edge>
    <edge source="SWE" target="ECU">
      <data key="d0">94612</data>
    </edge>
    <edge source="SWE" target="EST">
      <data key="d0">41449704</data>
    </edge>
    <edge source="SWE" target="FIN">
      <data key="d0">60977337</data>
    </edge>
    <edge source="SWE" target="FRA">
      <data key="d0">38956288</data>
    </edge>
    <edge source="SWE" target="DEU">
      <data key="d0">63816682</data>
    </edge>
    <edge source="SWE" target="GRC">
      <data key="d0">1477018</data>
    </edge>
    <edge source="SWE" target="HKG">
      <data key="d0">2628405</data>
    </edge>
    <edge source="SWE" target="HUN">
      <data key="d0">6983181</data>
    </edge>
    <edge source="SWE" target="IDN">
      <data key="d0">2104819</data>
    </edge>
    <edge source="SWE" target="IRL">
      <data key="d0">2643683</data>
    </edge>
    <edge source="SWE" target="ISR">
      <data key="d0">929097</data>
    </edge>
    <edge source="SWE" target="ITA">
      <data key="d0">7733312</data>
    </edge>
    <edge source="SWE" target="JAM">
      <data key="d0">13204</data>
    </edge>
    <edge source="SWE" target="JPN">
      <data key="d0">12866919</data>
    </edge>
    <edge source="SWE" target="JOR">
      <data key="d0">320393</data>
    </edge>
    <edge source="SWE" target="KOR">
      <data key="d0">5003092</data>
    </edge>
    <edge source="SWE" target="LBN">
      <data key="d0">134007</data>
    </edge>
    <edge source="SWE" target="LVA">
      <data key="d0">25285985</data>
    </edge>
    <edge source="SWE" target="LTU">
      <data key="d0">22064590</data>
    </edge>
    <edge source="SWE" target="MYS">
      <data key="d0">1722333</data>
    </edge>
    <edge source="SWE" target="MEX">
      <data key="d0">247497</data>
    </edge>
    <edge source="SWE" target="MDA">
      <data key="d0">14186</data>
    </edge>
    <edge source="SWE" target="MAR">
      <data key="d0">116001</data>
    </edge>
    <edge source="SWE" target="OMN">
      <data key="d0">34484</data>
    </edge>
    <edge source="SWE" target="NLD">
      <data key="d0">41570616</data>
    </edge>
    <edge source="SWE" target="NZL">
      <data key="d0">798365</data>
    </edge>
    <edge source="SWE" target="NOR">
      <data key="d0">84112561</data>
    </edge>
    <edge source="SWE" target="PAK">
      <data key="d0">551849</data>
    </edge>
    <edge source="SWE" target="PAN">
      <data key="d0">82717</data>
    </edge>
    <edge source="SWE" target="PER">
      <data key="d0">164344</data>
    </edge>
    <edge source="SWE" target="PHL">
      <data key="d0">338290</data>
    </edge>
    <edge source="SWE" target="POL">
      <data key="d0">45493253</data>
    </edge>
    <edge source="SWE" target="PRT">
      <data key="d0">19795209</data>
    </edge>
    <edge source="SWE" target="ROU">
      <data key="d0">3340888</data>
    </edge>
    <edge source="SWE" target="RUS">
      <data key="d0">18329649</data>
    </edge>
    <edge source="SWE" target="SAU">
      <data key="d0">2190701</data>
    </edge>
    <edge source="SWE" target="IND">
      <data key="d0">2018610</data>
    </edge>
    <edge source="SWE" target="SGP">
      <data key="d0">2177170</data>
    </edge>
    <edge source="SWE" target="SVK">
      <data key="d0">3147298</data>
    </edge>
    <edge source="SWE" target="VNM">
      <data key="d0">2401969</data>
    </edge>
    <edge source="SWE" target="SVN">
      <data key="d0">2656232</data>
    </edge>
    <edge source="SWE" target="ZAF">
      <data key="d0">3358020</data>
    </edge>
    <edge source="SWE" target="ZWE">
      <data key="d0">18879</data>
    </edge>
    <edge source="SWE" target="ESP">
      <data key="d0">13509670</data>
    </edge>
    <edge source="SWE" target="CHE">
      <data key="d0">5109272</data>
    </edge>
    <edge source="SWE" target="THA">
      <data key="d0">5829066</data>
    </edge>
    <edge source="SWE" target="ARE">
      <data key="d0">1739684</data>
    </edge>
    <edge source="SWE" target="TUN">
      <data key="d0">26081</data>
    </edge>
    <edge source="SWE" target="TUR">
      <data key="d0">4759196</data>
    </edge>
    <edge source="SWE" target="UKR">
      <data key="d0">1148986</data>
    </edge>
    <edge source="SWE" target="MKD">
      <data key="d0">11458</data>
    </edge>
    <edge source="SWE" target="EGY">
      <data key="d0">404202</data>
    </edge>
    <edge source="SWE" target="GBR">
      <data key="d0">41337196</data>
    </edge>
    <edge source="SWE" target="USA">
      <data key="d0">22318199</data>
    </edge>
    <edge source="SWE" target="URY">
      <data key="d0">86755</data>
    </edge>
    <edge source="SWE" target="SRB">
      <data key="d0">184314</data>
    </edge>
    <edge source="CHE" target="DZA">
      <data key="d0">1448031</data>
    </edge>
    <edge source="CHE" target="AZE">
      <data key="d0">146524</data>
    </edge>
    <edge source="CHE" target="ARG">
      <data key="d0">906195</data>
    </edge>
    <edge source="CHE" target="AUS">
      <data key="d0">4929603</data>
    </edge>
    <edge source="CHE" target="AUT">
      <data key="d0">113269351</data>
    </edge>
    <edge source="CHE" target="BEL">
      <data key="d0">20775188</data>
    </edge>
    <edge source="CHE" target="BRA">
      <data key="d0">5532628</data>
    </edge>
    <edge source="CHE" target="BGR">
      <data key="d0">6054145</data>
    </edge>
    <edge source="CHE" target="CMR">
      <data key="d0">15346</data>
    </edge>
    <edge source="CHE" target="CAN">
      <data key="d0">4856359</data>
    </edge>
    <edge source="CHE" target="LKA">
      <data key="d0">1180537</data>
    </edge>
    <edge source="CHE" target="CHL">
      <data key="d0">298198</data>
    </edge>
    <edge source="CHE" target="CHN">
      <data key="d0">3865480</data>
    </edge>
    <edge source="CHE" target="COL">
      <data key="d0">720601</data>
    </edge>
    <edge source="CHE" target="CRI">
      <data key="d0">99180</data>
    </edge>
    <edge source="CHE" target="HRV">
      <data key="d0">1220099</data>
    </edge>
    <edge source="CHE" target="CZE">
      <data key="d0">33609572</data>
    </edge>
    <edge source="CHE" target="BEN">
      <data key="d0">539386</data>
    </edge>
    <edge source="CHE" target="DNK">
      <data key="d0">12799757</data>
    </edge>
    <edge source="CHE" target="ECU">
      <data key="d0">10659</data>
    </edge>
    <edge source="CHE" target="SLV">
      <data key="d0">46897</data>
    </edge>
    <edge source="CHE" target="ETH">
      <data key="d0">15195</data>
    </edge>
    <edge source="CHE" target="EST">
      <data key="d0">251769</data>
    </edge>
    <edge source="CHE" target="FIN">
      <data key="d0">11397483</data>
    </edge>
    <edge source="CHE" target="FRA">
      <data key="d0">135254540</data>
    </edge>
    <edge source="CHE" target="GEO">
      <data key="d0">19124</data>
    </edge>
    <edge source="CHE" target="DEU">
      <data key="d0">360326943</data>
    </edge>
    <edge source="CHE" target="GHA">
      <data key="d0">200654</data>
    </edge>
    <edge source="CHE" target="GRC">
      <data key="d0">8920729</data>
    </edge>
    <edge source="CHE" target="GTM">
      <data key="d0">33569</data>
    </edge>
    <edge source="CHE" target="HKG">
      <data key="d0">16706510</data>
    </edge>
    <edge source="CHE" target="HUN">
      <data key="d0">20324384</data>
    </edge>
    <edge source="CHE" target="IDN">
      <data key="d0">1520405</data>
    </edge>
    <edge source="CHE" target="IRL">
      <data key="d0">1674495</data>
    </edge>
    <edge source="CHE" target="ISR">
      <data key="d0">4986077</data>
    </edge>
    <edge source="CHE" target="ITA">
      <data key="d0">170694352</data>
    </edge>
    <edge source="CHE" target="CIV">
      <data key="d0">76767</data>
    </edge>
    <edge source="CHE" target="JPN">
      <data key="d0">24750079</data>
    </edge>
    <edge source="CHE" target="KAZ">
      <data key="d0">20358</data>
    </edge>
    <edge source="CHE" target="JOR">
      <data key="d0">418499</data>
    </edge>
    <edge source="CHE" target="KOR">
      <data key="d0">5813190</data>
    </edge>
    <edge source="CHE" target="LBN">
      <data key="d0">1694721</data>
    </edge>
    <edge source="CHE" target="LVA">
      <data key="d0">205511</data>
    </edge>
    <edge source="CHE" target="LTU">
      <data key="d0">483468</data>
    </edge>
    <edge source="CHE" target="MYS">
      <data key="d0">1100158</data>
    </edge>
    <edge source="CHE" target="MUS">
      <data key="d0">195497</data>
    </edge>
    <edge source="CHE" target="MEX">
      <data key="d0">3008386</data>
    </edge>
    <edge source="CHE" target="MDA">
      <data key="d0">18454</data>
    </edge>
    <edge source="CHE" target="MAR">
      <data key="d0">1659034</data>
    </edge>
    <edge source="CHE" target="MOZ">
      <data key="d0">115919</data>
    </edge>
    <edge source="CHE" target="OMN">
      <data key="d0">255895</data>
    </edge>
    <edge source="CHE" target="NLD">
      <data key="d0">33148127</data>
    </edge>
    <edge source="CHE" target="NZL">
      <data key="d0">2232439</data>
    </edge>
    <edge source="CHE" target="NOR">
      <data key="d0">6333817</data>
    </edge>
    <edge source="CHE" target="PAK">
      <data key="d0">621091</data>
    </edge>
    <edge source="CHE" target="PAN">
      <data key="d0">107649</data>
    </edge>
    <edge source="CHE" target="PER">
      <data key="d0">36517</data>
    </edge>
    <edge source="CHE" target="PHL">
      <data key="d0">1698646</data>
    </edge>
    <edge source="CHE" target="POL">
      <data key="d0">13698612</data>
    </edge>
    <edge source="CHE" target="PRT">
      <data key="d0">29122491</data>
    </edge>
    <edge source="CHE" target="ROU">
      <data key="d0">3576733</data>
    </edge>
    <edge source="CHE" target="RUS">
      <data key="d0">2748265</data>
    </edge>
    <edge source="CHE" target="SAU">
      <data key="d0">14472253</data>
    </edge>
    <edge source="CHE" target="SEN">
      <data key="d0">277300</data>
    </edge>
    <edge source="CHE" target="IND">
      <data key="d0">1507664</data>
    </edge>
    <edge source="CHE" target="SGP">
      <data key="d0">6038405</data>
    </edge>
    <edge source="CHE" target="SVK">
      <data key="d0">7154661</data>
    </edge>
    <edge source="CHE" target="VNM">
      <data key="d0">1193135</data>
    </edge>
    <edge source="CHE" target="SVN">
      <data key="d0">6338464</data>
    </edge>
    <edge source="CHE" target="ZAF">
      <data key="d0">2316310</data>
    </edge>
    <edge source="CHE" target="ESP">
      <data key="d0">32709015</data>
    </edge>
    <edge source="CHE" target="SWE">
      <data key="d0">16437225</data>
    </edge>
    <edge source="CHE" target="THA">
      <data key="d0">5328514</data>
    </edge>
    <edge source="CHE" target="TGO">
      <data key="d0">143494</data>
    </edge>
    <edge source="CHE" target="ARE">
      <data key="d0">7885418</data>
    </edge>
    <edge source="CHE" target="TUN">
      <data key="d0">513490</data>
    </edge>
    <edge source="CHE" target="TUR">
      <data key="d0">33293805</data>
    </edge>
    <edge source="CHE" target="UKR">
      <data key="d0">5072155</data>
    </edge>
    <edge source="CHE" target="MKD">
      <data key="d0">252574</data>
    </edge>
    <edge source="CHE" target="EGY">
      <data key="d0">1296683</data>
    </edge>
    <edge source="CHE" target="GBR">
      <data key="d0">76618921</data>
    </edge>
    <edge source="CHE" target="USA">
      <data key="d0">64859725</data>
    </edge>
    <edge source="CHE" target="URY">
      <data key="d0">70150</data>
    </edge>
    <edge source="CHE" target="SRB">
      <data key="d0">391835</data>
    </edge>
    <edge source="THA" target="ALB">
      <data key="d0">104452</data>
    </edge>
    <edge source="THA" target="DZA">
      <data key="d0">7029631</data>
    </edge>
    <edge source="THA" target="ARG">
      <data key="d0">9731640</data>
    </edge>
    <edge source="THA" target="AUS">
      <data key="d0">49665977</data>
    </edge>
    <edge source="THA" target="AUT">
      <data key="d0">528012</data>
    </edge>
    <edge source="THA" target="BEL">
      <data key="d0">34403837</data>
    </edge>
    <edge source="THA" target="BOL">
      <data key="d0">134286</data>
    </edge>
    <edge source="THA" target="BWA">
      <data key="d0">248938</data>
    </edge>
    <edge source="THA" target="BRA">
      <data key="d0">7683654</data>
    </edge>
    <edge source="THA" target="BGR">
      <data key="d0">510617</data>
    </edge>
    <edge source="THA" target="BDI">
      <data key="d0">77271</data>
    </edge>
    <edge source="THA" target="KHM">
      <data key="d0">13904741</data>
    </edge>
    <edge source="THA" target="CMR">
      <data key="d0">92024</data>
    </edge>
    <edge source="THA" target="CAN">
      <data key="d0">21424980</data>
    </edge>
    <edge source="THA" target="LKA">
      <data key="d0">26187388</data>
    </edge>
    <edge source="THA" target="CHL">
      <data key="d0">2380736</data>
    </edge>
    <edge source="THA" target="CHN">
      <data key="d0">64292749</data>
    </edge>
    <edge source="THA" target="COL">
      <data key="d0">3045805</data>
    </edge>
    <edge source="THA" target="CRI">
      <data key="d0">503595</data>
    </edge>
    <edge source="THA" target="CZE">
      <data key="d0">6323302</data>
    </edge>
    <edge source="THA" target="BEN">
      <data key="d0">26567329</data>
    </edge>
    <edge source="THA" target="DNK">
      <data key="d0">2715002</data>
    </edge>
    <edge source="THA" target="ECU">
      <data key="d0">1689231</data>
    </edge>
    <edge source="THA" target="SLV">
      <data key="d0">1027595</data>
    </edge>
    <edge source="THA" target="ETH">
      <data key="d0">184264</data>
    </edge>
    <edge source="THA" target="EST">
      <data key="d0">106019</data>
    </edge>
    <edge source="THA" target="FIN">
      <data key="d0">1475680</data>
    </edge>
    <edge source="THA" target="FRA">
      <data key="d0">17365177</data>
    </edge>
    <edge source="THA" target="GEO">
      <data key="d0">84224</data>
    </edge>
    <edge source="THA" target="GMB">
      <data key="d0">353623</data>
    </edge>
    <edge source="THA" target="DEU">
      <data key="d0">40879864</data>
    </edge>
    <edge source="THA" target="GHA">
      <data key="d0">2481879</data>
    </edge>
    <edge source="THA" target="GRC">
      <data key="d0">5769542</data>
    </edge>
    <edge source="THA" target="GTM">
      <data key="d0">4289988</data>
    </edge>
    <edge source="THA" target="HND">
      <data key="d0">348851</data>
    </edge>
    <edge source="THA" target="HKG">
      <data key="d0">115861551</data>
    </edge>
    <edge source="THA" target="HUN">
      <data key="d0">1308780</data>
    </edge>
    <edge source="THA" target="IDN">
      <data key="d0">39667568</data>
    </edge>
    <edge source="THA" target="IRL">
      <data key="d0">1542452</data>
    </edge>
    <edge source="THA" target="ISR">
      <data key="d0">5435758</data>
    </edge>
    <edge source="THA" target="ITA">
      <data key="d0">77926897</data>
    </edge>
    <edge source="THA" target="CIV">
      <data key="d0">5317949</data>
    </edge>
    <edge source="THA" target="JAM">
      <data key="d0">242151</data>
    </edge>
    <edge source="THA" target="JPN">
      <data key="d0">116669862</data>
    </edge>
    <edge source="THA" target="KAZ">
      <data key="d0">31651</data>
    </edge>
    <edge source="THA" target="JOR">
      <data key="d0">3720002</data>
    </edge>
    <edge source="THA" target="KOR">
      <data key="d0">53179279</data>
    </edge>
    <edge source="THA" target="KGZ">
      <data key="d0">18311</data>
    </edge>
    <edge source="THA" target="LBN">
      <data key="d0">2606929</data>
    </edge>
    <edge source="THA" target="LVA">
      <data key="d0">14852</data>
    </edge>
    <edge source="THA" target="LTU">
      <data key="d0">18119</data>
    </edge>
    <edge source="THA" target="MDG">
      <data key="d0">18445</data>
    </edge>
    <edge source="THA" target="MYS">
      <data key="d0">59057979</data>
    </edge>
    <edge source="THA" target="MRT">
      <data key="d0">246961</data>
    </edge>
    <edge source="THA" target="MUS">
      <data key="d0">2289831</data>
    </edge>
    <edge source="THA" target="MEX">
      <data key="d0">10968431</data>
    </edge>
    <edge source="THA" target="MAR">
      <data key="d0">1207546</data>
    </edge>
    <edge source="THA" target="MOZ">
      <data key="d0">971387</data>
    </edge>
    <edge source="THA" target="OMN">
      <data key="d0">1791862</data>
    </edge>
    <edge source="THA" target="NAM">
      <data key="d0">264268</data>
    </edge>
    <edge source="THA" target="NLD">
      <data key="d0">40467996</data>
    </edge>
    <edge source="THA" target="NZL">
      <data key="d0">6390278</data>
    </edge>
    <edge source="THA" target="NIC">
      <data key="d0">2835355</data>
    </edge>
    <edge source="THA" target="NER">
      <data key="d0">432655</data>
    </edge>
    <edge source="THA" target="NOR">
      <data key="d0">2663980</data>
    </edge>
    <edge source="THA" target="PAK">
      <data key="d0">9912169</data>
    </edge>
    <edge source="THA" target="PAN">
      <data key="d0">8756657</data>
    </edge>
    <edge source="THA" target="PRY">
      <data key="d0">107553</data>
    </edge>
    <edge source="THA" target="PER">
      <data key="d0">1676253</data>
    </edge>
    <edge source="THA" target="PHL">
      <data key="d0">49205156</data>
    </edge>
    <edge source="THA" target="POL">
      <data key="d0">1721178</data>
    </edge>
    <edge source="THA" target="PRT">
      <data key="d0">5914151</data>
    </edge>
    <edge source="THA" target="ROU">
      <data key="d0">392251</data>
    </edge>
    <edge source="THA" target="RUS">
      <data key="d0">332623</data>
    </edge>
    <edge source="THA" target="SAU">
      <data key="d0">27622312</data>
    </edge>
    <edge source="THA" target="SEN">
      <data key="d0">1702289</data>
    </edge>
    <edge source="THA" target="IND">
      <data key="d0">46399717</data>
    </edge>
    <edge source="THA" target="SGP">
      <data key="d0">58021018</data>
    </edge>
    <edge source="THA" target="SVK">
      <data key="d0">93191</data>
    </edge>
    <edge source="THA" target="VNM">
      <data key="d0">44369179</data>
    </edge>
    <edge source="THA" target="SVN">
      <data key="d0">61399</data>
    </edge>
    <edge source="THA" target="ZAF">
      <data key="d0">10999999</data>
    </edge>
    <edge source="THA" target="ZWE">
      <data key="d0">575434</data>
    </edge>
    <edge source="THA" target="ESP">
      <data key="d0">21774762</data>
    </edge>
    <edge source="THA" target="SWE">
      <data key="d0">8097451</data>
    </edge>
    <edge source="THA" target="CHE">
      <data key="d0">5714931</data>
    </edge>
    <edge source="THA" target="TGO">
      <data key="d0">9822568</data>
    </edge>
    <edge source="THA" target="ARE">
      <data key="d0">93300563</data>
    </edge>
    <edge source="THA" target="TUN">
      <data key="d0">3292408</data>
    </edge>
    <edge source="THA" target="TUR">
      <data key="d0">15813830</data>
    </edge>
    <edge source="THA" target="UGA">
      <data key="d0">251255</data>
    </edge>
    <edge source="THA" target="UKR">
      <data key="d0">666215</data>
    </edge>
    <edge source="THA" target="MKD">
      <data key="d0">19411</data>
    </edge>
    <edge source="THA" target="EGY">
      <data key="d0">6081346</data>
    </edge>
    <edge source="THA" target="GBR">
      <data key="d0">69105424</data>
    </edge>
    <edge source="THA" target="TZA">
      <data key="d0">462172</data>
    </edge>
    <edge source="THA" target="USA">
      <data key="d0">311005548</data>
    </edge>
    <edge source="THA" target="BFA">
      <data key="d0">98879</data>
    </edge>
    <edge source="THA" target="URY">
      <data key="d0">2098573</data>
    </edge>
    <edge source="ARE" target="ALB">
      <data key="d0">263969</data>
    </edge>
    <edge source="ARE" target="DZA">
      <data key="d0">32666604</data>
    </edge>
    <edge source="ARE" target="AZE">
      <data key="d0">8407678</data>
    </edge>
    <edge source="ARE" target="ARG">
      <data key="d0">70348</data>
    </edge>
    <edge source="ARE" target="AUS">
      <data key="d0">372018</data>
    </edge>
    <edge source="ARE" target="AUT">
      <data key="d0">169895</data>
    </edge>
    <edge source="ARE" target="ARM">
      <data key="d0">1190702</data>
    </edge>
    <edge source="ARE" target="BEL">
      <data key="d0">2461765</data>
    </edge>
    <edge source="ARE" target="BRA">
      <data key="d0">28368</data>
    </edge>
    <edge source="ARE" target="BGR">
      <data key="d0">10263839</data>
    </edge>
    <edge source="ARE" target="BDI">
      <data key="d0">36432</data>
    </edge>
    <edge source="ARE" target="BLR">
      <data key="d0">25868</data>
    </edge>
    <edge source="ARE" target="CMR">
      <data key="d0">342947</data>
    </edge>
    <edge source="ARE" target="CAN">
      <data key="d0">1084753</data>
    </edge>
    <edge source="ARE" target="LKA">
      <data key="d0">2843806</data>
    </edge>
    <edge source="ARE" target="CHN">
      <data key="d0">1217611</data>
    </edge>
    <edge source="ARE" target="CZE">
      <data key="d0">266144</data>
    </edge>
    <edge source="ARE" target="BEN">
      <data key="d0">1280812</data>
    </edge>
    <edge source="ARE" target="DNK">
      <data key="d0">90808</data>
    </edge>
    <edge source="ARE" target="ECU">
      <data key="d0">15785</data>
    </edge>
    <edge source="ARE" target="ETH">
      <data key="d0">1145686</data>
    </edge>
    <edge source="ARE" target="EST">
      <data key="d0">421064</data>
    </edge>
    <edge source="ARE" target="FIN">
      <data key="d0">4666489</data>
    </edge>
    <edge source="ARE" target="FRA">
      <data key="d0">1190512</data>
    </edge>
    <edge source="ARE" target="GEO">
      <data key="d0">5136567</data>
    </edge>
    <edge source="ARE" target="GMB">
      <data key="d0">854902</data>
    </edge>
    <edge source="ARE" target="DEU">
      <data key="d0">18490632</data>
    </edge>
    <edge source="ARE" target="GHA">
      <data key="d0">192367</data>
    </edge>
    <edge source="ARE" target="GRC">
      <data key="d0">1171024</data>
    </edge>
    <edge source="ARE" target="GTM">
      <data key="d0">12230</data>
    </edge>
    <edge source="ARE" target="HKG">
      <data key="d0">761839</data>
    </edge>
    <edge source="ARE" target="HUN">
      <data key="d0">246807</data>
    </edge>
    <edge source="ARE" target="IDN">
      <data key="d0">704475</data>
    </edge>
    <edge source="ARE" target="IRL">
      <data key="d0">43813</data>
    </edge>
    <edge source="ARE" target="ITA">
      <data key="d0">1643533</data>
    </edge>
    <edge source="ARE" target="CIV">
      <data key="d0">1016564</data>
    </edge>
    <edge source="ARE" target="JPN">
      <data key="d0">422040</data>
    </edge>
    <edge source="ARE" target="KAZ">
      <data key="d0">31765291</data>
    </edge>
    <edge source="ARE" target="JOR">
      <data key="d0">50851868</data>
    </edge>
    <edge source="ARE" target="KOR">
      <data key="d0">321465</data>
    </edge>
    <edge source="ARE" target="LBN">
      <data key="d0">1269328</data>
    </edge>
    <edge source="ARE" target="LVA">
      <data key="d0">187762</data>
    </edge>
    <edge source="ARE" target="LTU">
      <data key="d0">2520974</data>
    </edge>
    <edge source="ARE" target="MDG">
      <data key="d0">97875</data>
    </edge>
    <edge source="ARE" target="MYS">
      <data key="d0">530877</data>
    </edge>
    <edge source="ARE" target="MRT">
      <data key="d0">108410</data>
    </edge>
    <edge source="ARE" target="MUS">
      <data key="d0">163756</data>
    </edge>
    <edge source="ARE" target="MDA">
      <data key="d0">569686</data>
    </edge>
    <edge source="ARE" target="MAR">
      <data key="d0">4107103</data>
    </edge>
    <edge source="ARE" target="MOZ">
      <data key="d0">1560094</data>
    </edge>
    <edge source="ARE" target="OMN">
      <data key="d0">477914042</data>
    </edge>
    <edge source="ARE" target="NLD">
      <data key="d0">477777</data>
    </edge>
    <edge source="ARE" target="NZL">
      <data key="d0">11297</data>
    </edge>
    <edge source="ARE" target="NOR">
      <data key="d0">110497</data>
    </edge>
    <edge source="ARE" target="PAK">
      <data key="d0">12450459</data>
    </edge>
    <edge source="ARE" target="PAN">
      <data key="d0">90129</data>
    </edge>
    <edge source="ARE" target="PRY">
      <data key="d0">12253</data>
    </edge>
    <edge source="ARE" target="PHL">
      <data key="d0">203815</data>
    </edge>
    <edge source="ARE" target="POL">
      <data key="d0">2939456</data>
    </edge>
    <edge source="ARE" target="PRT">
      <data key="d0">592279</data>
    </edge>
    <edge source="ARE" target="ROU">
      <data key="d0">3055647</data>
    </edge>
    <edge source="ARE" target="RUS">
      <data key="d0">46904462</data>
    </edge>
    <edge source="ARE" target="SAU">
      <data key="d0">56801434</data>
    </edge>
    <edge source="ARE" target="SEN">
      <data key="d0">1192305</data>
    </edge>
    <edge source="ARE" target="IND">
      <data key="d0">39975174</data>
    </edge>
    <edge source="ARE" target="SGP">
      <data key="d0">1170143</data>
    </edge>
    <edge source="ARE" target="SVK">
      <data key="d0">215593</data>
    </edge>
    <edge source="ARE" target="SVN">
      <data key="d0">171234</data>
    </edge>
    <edge source="ARE" target="ZAF">
      <data key="d0">2273521</data>
    </edge>
    <edge source="ARE" target="ZWE">
      <data key="d0">255355</data>
    </edge>
    <edge source="ARE" target="ESP">
      <data key="d0">2102838</data>
    </edge>
    <edge source="ARE" target="SWE">
      <data key="d0">260181</data>
    </edge>
    <edge source="ARE" target="CHE">
      <data key="d0">610272</data>
    </edge>
    <edge source="ARE" target="THA">
      <data key="d0">117085</data>
    </edge>
    <edge source="ARE" target="TGO">
      <data key="d0">250595</data>
    </edge>
    <edge source="ARE" target="TUN">
      <data key="d0">1134833</data>
    </edge>
    <edge source="ARE" target="TUR">
      <data key="d0">45831041</data>
    </edge>
    <edge source="ARE" target="UGA">
      <data key="d0">927493</data>
    </edge>
    <edge source="ARE" target="MKD">
      <data key="d0">103412</data>
    </edge>
    <edge source="ARE" target="EGY">
      <data key="d0">8062128</data>
    </edge>
    <edge source="ARE" target="GBR">
      <data key="d0">26730036</data>
    </edge>
    <edge source="ARE" target="TZA">
      <data key="d0">25971656</data>
    </edge>
    <edge source="ARE" target="USA">
      <data key="d0">5181579</data>
    </edge>
    <edge source="ARE" target="SRB">
      <data key="d0">394384</data>
    </edge>
    <edge source="UKR" target="DZA">
      <data key="d0">16730</data>
    </edge>
    <edge source="UKR" target="AZE">
      <data key="d0">28440</data>
    </edge>
    <edge source="UKR" target="AUT">
      <data key="d0">84190</data>
    </edge>
    <edge source="UKR" target="ARM">
      <data key="d0">79330</data>
    </edge>
    <edge source="UKR" target="BEL">
      <data key="d0">25670</data>
    </edge>
    <edge source="UKR" target="BGR">
      <data key="d0">1754000</data>
    </edge>
    <edge source="UKR" target="BLR">
      <data key="d0">1683030</data>
    </edge>
    <edge source="UKR" target="CMR">
      <data key="d0">27880</data>
    </edge>
    <edge source="UKR" target="LKA">
      <data key="d0">773410</data>
    </edge>
    <edge source="UKR" target="CHN">
      <data key="d0">170180</data>
    </edge>
    <edge source="UKR" target="CZE">
      <data key="d0">757940</data>
    </edge>
    <edge source="UKR" target="DNK">
      <data key="d0">646180</data>
    </edge>
    <edge source="UKR" target="EST">
      <data key="d0">99770</data>
    </edge>
    <edge source="UKR" target="FRA">
      <data key="d0">1013010</data>
    </edge>
    <edge source="UKR" target="DEU">
      <data key="d0">11982310</data>
    </edge>
    <edge source="UKR" target="GRC">
      <data key="d0">62830</data>
    </edge>
    <edge source="UKR" target="HKG">
      <data key="d0">10320</data>
    </edge>
    <edge source="UKR" target="HUN">
      <data key="d0">440020</data>
    </edge>
    <edge source="UKR" target="IDN">
      <data key="d0">1742570</data>
    </edge>
    <edge source="UKR" target="ISR">
      <data key="d0">12090</data>
    </edge>
    <edge source="UKR" target="ITA">
      <data key="d0">9036580</data>
    </edge>
    <edge source="UKR" target="KAZ">
      <data key="d0">271180</data>
    </edge>
    <edge source="UKR" target="KOR">
      <data key="d0">12639850</data>
    </edge>
    <edge source="UKR" target="KGZ">
      <data key="d0">99700</data>
    </edge>
    <edge source="UKR" target="LVA">
      <data key="d0">633280</data>
    </edge>
    <edge source="UKR" target="LTU">
      <data key="d0">1541930</data>
    </edge>
    <edge source="UKR" target="MRT">
      <data key="d0">42310</data>
    </edge>
    <edge source="UKR" target="MUS">
      <data key="d0">29650</data>
    </edge>
    <edge source="UKR" target="MDA">
      <data key="d0">353000</data>
    </edge>
    <edge source="UKR" target="MAR">
      <data key="d0">107280</data>
    </edge>
    <edge source="UKR" target="NAM">
      <data key="d0">62160</data>
    </edge>
    <edge source="UKR" target="NLD">
      <data key="d0">42100</data>
    </edge>
    <edge source="UKR" target="NZL">
      <data key="d0">424890</data>
    </edge>
    <edge source="UKR" target="PAK">
      <data key="d0">796580</data>
    </edge>
    <edge source="UKR" target="PAN">
      <data key="d0">35120</data>
    </edge>
    <edge source="UKR" target="POL">
      <data key="d0">957330</data>
    </edge>
    <edge source="UKR" target="ROU">
      <data key="d0">83400</data>
    </edge>
    <edge source="UKR" target="RUS">
      <data key="d0">42837800</data>
    </edge>
    <edge source="UKR" target="SVK">
      <data key="d0">234640</data>
    </edge>
    <edge source="UKR" target="VNM">
      <data key="d0">33130</data>
    </edge>
    <edge source="UKR" target="SVN">
      <data key="d0">1269330</data>
    </edge>
    <edge source="UKR" target="ESP">
      <data key="d0">2981550</data>
    </edge>
    <edge source="UKR" target="SWE">
      <data key="d0">16790</data>
    </edge>
    <edge source="UKR" target="CHE">
      <data key="d0">129000</data>
    </edge>
    <edge source="UKR" target="ARE">
      <data key="d0">200090</data>
    </edge>
    <edge source="UKR" target="TUR">
      <data key="d0">8186460</data>
    </edge>
    <edge source="UKR" target="MKD">
      <data key="d0">384460</data>
    </edge>
    <edge source="UKR" target="EGY">
      <data key="d0">68430</data>
    </edge>
    <edge source="UKR" target="GBR">
      <data key="d0">11611210</data>
    </edge>
    <edge source="UKR" target="USA">
      <data key="d0">2504820</data>
    </edge>
    <edge source="UKR" target="URY">
      <data key="d0">17810</data>
    </edge>
    <edge source="UKR" target="SRB">
      <data key="d0">809240</data>
    </edge>
    <edge source="TZA" target="AUS">
      <data key="d0">271925</data>
    </edge>
    <edge source="TZA" target="BEL">
      <data key="d0">1041559</data>
    </edge>
    <edge source="TZA" target="BWA">
      <data key="d0">14396</data>
    </edge>
    <edge source="TZA" target="BGR">
      <data key="d0">69985</data>
    </edge>
    <edge source="TZA" target="BDI">
      <data key="d0">43231</data>
    </edge>
    <edge source="TZA" target="CAN">
      <data key="d0">37540</data>
    </edge>
    <edge source="TZA" target="DEU">
      <data key="d0">209980</data>
    </edge>
    <edge source="TZA" target="GRC">
      <data key="d0">56135</data>
    </edge>
    <edge source="TZA" target="HUN">
      <data key="d0">55353</data>
    </edge>
    <edge source="TZA" target="ITA">
      <data key="d0">614161</data>
    </edge>
    <edge source="TZA" target="JPN">
      <data key="d0">1646880</data>
    </edge>
    <edge source="TZA" target="KOR">
      <data key="d0">56945</data>
    </edge>
    <edge source="TZA" target="MDG">
      <data key="d0">89076</data>
    </edge>
    <edge source="TZA" target="MWI">
      <data key="d0">578343</data>
    </edge>
    <edge source="TZA" target="MOZ">
      <data key="d0">669660</data>
    </edge>
    <edge source="TZA" target="NAM">
      <data key="d0">135775</data>
    </edge>
    <edge source="TZA" target="NLD">
      <data key="d0">151570</data>
    </edge>
    <edge source="TZA" target="NZL">
      <data key="d0">14276</data>
    </edge>
    <edge source="TZA" target="NER">
      <data key="d0">35977</data>
    </edge>
    <edge source="TZA" target="NOR">
      <data key="d0">54292</data>
    </edge>
    <edge source="TZA" target="PAK">
      <data key="d0">16396</data>
    </edge>
    <edge source="TZA" target="POL">
      <data key="d0">36999</data>
    </edge>
    <edge source="TZA" target="PRT">
      <data key="d0">689503</data>
    </edge>
    <edge source="TZA" target="SAU">
      <data key="d0">273913</data>
    </edge>
    <edge source="TZA" target="SEN">
      <data key="d0">40947</data>
    </edge>
    <edge source="TZA" target="IND">
      <data key="d0">132983</data>
    </edge>
    <edge source="TZA" target="ZAF">
      <data key="d0">551028</data>
    </edge>
    <edge source="TZA" target="ZWE">
      <data key="d0">16973</data>
    </edge>
    <edge source="TZA" target="ESP">
      <data key="d0">133279</data>
    </edge>
    <edge source="TZA" target="CHE">
      <data key="d0">181213</data>
    </edge>
    <edge source="TZA" target="THA">
      <data key="d0">68495</data>
    </edge>
    <edge source="TZA" target="UGA">
      <data key="d0">71898</data>
    </edge>
    <edge source="TZA" target="EGY">
      <data key="d0">19273</data>
    </edge>
    <edge source="TZA" target="GBR">
      <data key="d0">1231267</data>
    </edge>
    <edge source="TZA" target="USA">
      <data key="d0">90566</data>
    </edge>
    <edge source="ARM" target="CAN">
      <data key="d0">29400</data>
    </edge>
    <edge source="ARM" target="GEO">
      <data key="d0">16000</data>
    </edge>
    <edge source="ARM" target="RUS">
      <data key="d0">435495</data>
    </edge>
    <edge source="ARM" target="USA">
      <data key="d0">503007</data>
    </edge>
    <edge source="BLR" target="AZE">
      <data key="d0">334800</data>
    </edge>
    <edge source="BLR" target="AUS">
      <data key="d0">12000</data>
    </edge>
    <edge source="BLR" target="AUT">
      <data key="d0">2292200</data>
    </edge>
    <edge source="BLR" target="ARM">
      <data key="d0">14000</data>
    </edge>
    <edge source="BLR" target="BEL">
      <data key="d0">1171900</data>
    </edge>
    <edge source="BLR" target="BRA">
      <data key="d0">65700</data>
    </edge>
    <edge source="BLR" target="BGR">
      <data key="d0">892300</data>
    </edge>
    <edge source="BLR" target="LKA">
      <data key="d0">23200</data>
    </edge>
    <edge source="BLR" target="CHN">
      <data key="d0">67200</data>
    </edge>
    <edge source="BLR" target="HRV">
      <data key="d0">237400</data>
    </edge>
    <edge source="BLR" target="CZE">
      <data key="d0">6259300</data>
    </edge>
    <edge source="BLR" target="DNK">
      <data key="d0">2183100</data>
    </edge>
    <edge source="BLR" target="EST">
      <data key="d0">342200</data>
    </edge>
    <edge source="BLR" target="FRA">
      <data key="d0">669600</data>
    </edge>
    <edge source="BLR" target="GEO">
      <data key="d0">340200</data>
    </edge>
    <edge source="BLR" target="DEU">
      <data key="d0">22237800</data>
    </edge>
    <edge source="BLR" target="GRC">
      <data key="d0">476900</data>
    </edge>
    <edge source="BLR" target="HUN">
      <data key="d0">771600</data>
    </edge>
    <edge source="BLR" target="IDN">
      <data key="d0">153000</data>
    </edge>
    <edge source="BLR" target="ISR">
      <data key="d0">105300</data>
    </edge>
    <edge source="BLR" target="ITA">
      <data key="d0">5620700</data>
    </edge>
    <edge source="BLR" target="JPN">
      <data key="d0">279900</data>
    </edge>
    <edge source="BLR" target="KAZ">
      <data key="d0">50800</data>
    </edge>
    <edge source="BLR" target="KOR">
      <data key="d0">9028100</data>
    </edge>
    <edge source="BLR" target="KGZ">
      <data key="d0">301600</data>
    </edge>
    <edge source="BLR" target="LVA">
      <data key="d0">3610900</data>
    </edge>
    <edge source="BLR" target="LTU">
      <data key="d0">14217100</data>
    </edge>
    <edge source="BLR" target="MDA">
      <data key="d0">2361700</data>
    </edge>
    <edge source="BLR" target="NLD">
      <data key="d0">8850600</data>
    </edge>
    <edge source="BLR" target="PAK">
      <data key="d0">236700</data>
    </edge>
    <edge source="BLR" target="POL">
      <data key="d0">8478400</data>
    </edge>
    <edge source="BLR" target="PRT">
      <data key="d0">299800</data>
    </edge>
    <edge source="BLR" target="ROU">
      <data key="d0">440700</data>
    </edge>
    <edge source="BLR" target="RUS">
      <data key="d0">276334800</data>
    </edge>
    <edge source="BLR" target="IND">
      <data key="d0">263700</data>
    </edge>
    <edge source="BLR" target="SVK">
      <data key="d0">1870000</data>
    </edge>
    <edge source="BLR" target="VNM">
      <data key="d0">321100</data>
    </edge>
    <edge source="BLR" target="SVN">
      <data key="d0">1134700</data>
    </edge>
    <edge source="BLR" target="ZAF">
      <data key="d0">39300</data>
    </edge>
    <edge source="BLR" target="ESP">
      <data key="d0">104900</data>
    </edge>
    <edge source="BLR" target="SWE">
      <data key="d0">699000</data>
    </edge>
    <edge source="BLR" target="TUR">
      <data key="d0">7055300</data>
    </edge>
    <edge source="BLR" target="UKR">
      <data key="d0">14874100</data>
    </edge>
    <edge source="BLR" target="GBR">
      <data key="d0">185700</data>
    </edge>
    <edge source="BLR" target="USA">
      <data key="d0">7459700</data>
    </edge>
    <edge source="BLR" target="SRB">
      <data key="d0">308300</data>
    </edge>
    <edge source="CAF" target="CIV">
      <data key="d0">14629</data>
    </edge>
    <edge source="CAF" target="NLD">
      <data key="d0">115452</data>
    </edge>
    <edge source="CAF" target="TGO">
      <data key="d0">135900</data>
    </edge>
    <edge source="CZE" target="ALB">
      <data key="d0">47804</data>
    </edge>
    <edge source="CZE" target="DZA">
      <data key="d0">57356</data>
    </edge>
    <edge source="CZE" target="ARG">
      <data key="d0">188419</data>
    </edge>
    <edge source="CZE" target="AUS">
      <data key="d0">2309784</data>
    </edge>
    <edge source="CZE" target="AUT">
      <data key="d0">50358231</data>
    </edge>
    <edge source="CZE" target="BEL">
      <data key="d0">32644372</data>
    </edge>
    <edge source="CZE" target="BRA">
      <data key="d0">2835125</data>
    </edge>
    <edge source="CZE" target="BGR">
      <data key="d0">4294002</data>
    </edge>
    <edge source="CZE" target="BLR">
      <data key="d0">2252837</data>
    </edge>
    <edge source="CZE" target="CMR">
      <data key="d0">18897</data>
    </edge>
    <edge source="CZE" target="CAN">
      <data key="d0">5975626</data>
    </edge>
    <edge source="CZE" target="LKA">
      <data key="d0">36933</data>
    </edge>
    <edge source="CZE" target="CHL">
      <data key="d0">27140</data>
    </edge>
    <edge source="CZE" target="CHN">
      <data key="d0">1400129</data>
    </edge>
    <edge source="CZE" target="COL">
      <data key="d0">21993</data>
    </edge>
    <edge source="CZE" target="CRI">
      <data key="d0">66296</data>
    </edge>
    <edge source="CZE" target="HRV">
      <data key="d0">4172002</data>
    </edge>
    <edge source="CZE" target="BEN">
      <data key="d0">189674</data>
    </edge>
    <edge source="CZE" target="DNK">
      <data key="d0">12063700</data>
    </edge>
    <edge source="CZE" target="EST">
      <data key="d0">1903828</data>
    </edge>
    <edge source="CZE" target="FIN">
      <data key="d0">4689963</data>
    </edge>
    <edge source="CZE" target="FRA">
      <data key="d0">49783324</data>
    </edge>
    <edge source="CZE" target="GEO">
      <data key="d0">70139</data>
    </edge>
    <edge source="CZE" target="DEU">
      <data key="d0">444159120</data>
    </edge>
    <edge source="CZE" target="GRC">
      <data key="d0">7502717</data>
    </edge>
    <edge source="CZE" target="GTM">
      <data key="d0">27534</data>
    </edge>
    <edge source="CZE" target="HKG">
      <data key="d0">717813</data>
    </edge>
    <edge source="CZE" target="HUN">
      <data key="d0">24214073</data>
    </edge>
    <edge source="CZE" target="IDN">
      <data key="d0">111778</data>
    </edge>
    <edge source="CZE" target="IRL">
      <data key="d0">2009667</data>
    </edge>
    <edge source="CZE" target="ISR">
      <data key="d0">167311</data>
    </edge>
    <edge source="CZE" target="ITA">
      <data key="d0">115036056</data>
    </edge>
    <edge source="CZE" target="CIV">
      <data key="d0">27091</data>
    </edge>
    <edge source="CZE" target="JPN">
      <data key="d0">344238</data>
    </edge>
    <edge source="CZE" target="KAZ">
      <data key="d0">89443</data>
    </edge>
    <edge source="CZE" target="JOR">
      <data key="d0">72888</data>
    </edge>
    <edge source="CZE" target="KOR">
      <data key="d0">271269</data>
    </edge>
    <edge source="CZE" target="LBN">
      <data key="d0">475948</data>
    </edge>
    <edge source="CZE" target="LVA">
      <data key="d0">1530080</data>
    </edge>
    <edge source="CZE" target="LTU">
      <data key="d0">10011903</data>
    </edge>
    <edge source="CZE" target="MDG">
      <data key="d0">214172</data>
    </edge>
    <edge source="CZE" target="MYS">
      <data key="d0">38543</data>
    </edge>
    <edge source="CZE" target="MRT">
      <data key="d0">564142</data>
    </edge>
    <edge source="CZE" target="MUS">
      <data key="d0">38993</data>
    </edge>
    <edge source="CZE" target="MEX">
      <data key="d0">181700</data>
    </edge>
    <edge source="CZE" target="MDA">
      <data key="d0">1327766</data>
    </edge>
    <edge source="CZE" target="MAR">
      <data key="d0">753836</data>
    </edge>
    <edge source="CZE" target="NLD">
      <data key="d0">28062898</data>
    </edge>
    <edge source="CZE" target="NZL">
      <data key="d0">185590</data>
    </edge>
    <edge source="CZE" target="NOR">
      <data key="d0">7925410</data>
    </edge>
    <edge source="CZE" target="PAK">
      <data key="d0">11346</data>
    </edge>
    <edge source="CZE" target="PAN">
      <data key="d0">99106</data>
    </edge>
    <edge source="CZE" target="POL">
      <data key="d0">75313858</data>
    </edge>
    <edge source="CZE" target="PRT">
      <data key="d0">10398900</data>
    </edge>
    <edge source="CZE" target="ROU">
      <data key="d0">10082647</data>
    </edge>
    <edge source="CZE" target="RUS">
      <data key="d0">11580110</data>
    </edge>
    <edge source="CZE" target="SAU">
      <data key="d0">200112</data>
    </edge>
    <edge source="CZE" target="SEN">
      <data key="d0">10960</data>
    </edge>
    <edge source="CZE" target="IND">
      <data key="d0">3789421</data>
    </edge>
    <edge source="CZE" target="SGP">
      <data key="d0">1003531</data>
    </edge>
    <edge source="CZE" target="SVK">
      <data key="d0">86654127</data>
    </edge>
    <edge source="CZE" target="VNM">
      <data key="d0">1479364</data>
    </edge>
    <edge source="CZE" target="SVN">
      <data key="d0">8185583</data>
    </edge>
    <edge source="CZE" target="ZAF">
      <data key="d0">549287</data>
    </edge>
    <edge source="CZE" target="ESP">
      <data key="d0">28554261</data>
    </edge>
    <edge source="CZE" target="SWE">
      <data key="d0">11295989</data>
    </edge>
    <edge source="CZE" target="CHE">
      <data key="d0">30391008</data>
    </edge>
    <edge source="CZE" target="THA">
      <data key="d0">894326</data>
    </edge>
    <edge source="CZE" target="ARE">
      <data key="d0">1527331</data>
    </edge>
    <edge source="CZE" target="TUN">
      <data key="d0">186254</data>
    </edge>
    <edge source="CZE" target="TUR">
      <data key="d0">16401874</data>
    </edge>
    <edge source="CZE" target="UKR">
      <data key="d0">4391272</data>
    </edge>
    <edge source="CZE" target="MKD">
      <data key="d0">368546</data>
    </edge>
    <edge source="CZE" target="EGY">
      <data key="d0">211801</data>
    </edge>
    <edge source="CZE" target="GBR">
      <data key="d0">34049703</data>
    </edge>
    <edge source="CZE" target="USA">
      <data key="d0">37877051</data>
    </edge>
    <edge source="CZE" target="SRB">
      <data key="d0">5968489</data>
    </edge>
    <edge source="BEN" target="CAF">
      <data key="d0">12129</data>
    </edge>
    <edge source="BEN" target="CHN">
      <data key="d0">41376</data>
    </edge>
    <edge source="BEN" target="CZE">
      <data key="d0">26646</data>
    </edge>
    <edge source="BEN" target="FRA">
      <data key="d0">152129</data>
    </edge>
    <edge source="BEN" target="GMB">
      <data key="d0">27866</data>
    </edge>
    <edge source="BEN" target="DEU">
      <data key="d0">53113</data>
    </edge>
    <edge source="BEN" target="GHA">
      <data key="d0">47671</data>
    </edge>
    <edge source="BEN" target="CIV">
      <data key="d0">160707</data>
    </edge>
    <edge source="BEN" target="KOR">
      <data key="d0">12993</data>
    </edge>
    <edge source="BEN" target="NLD">
      <data key="d0">31055</data>
    </edge>
    <edge source="BEN" target="NER">
      <data key="d0">1492459</data>
    </edge>
    <edge source="BEN" target="SEN">
      <data key="d0">1038902</data>
    </edge>
    <edge source="BEN" target="IND">
      <data key="d0">54684</data>
    </edge>
    <edge source="BEN" target="ESP">
      <data key="d0">223198</data>
    </edge>
    <edge source="BEN" target="CHE">
      <data key="d0">73464</data>
    </edge>
    <edge source="BEN" target="TGO">
      <data key="d0">467507</data>
    </edge>
    <edge source="BEN" target="USA">
      <data key="d0">22623</data>
    </edge>
    <edge source="BEN" target="BFA">
      <data key="d0">17281</data>
    </edge>
    <edge source="EST" target="AUT">
      <data key="d0">1111673</data>
    </edge>
    <edge source="EST" target="BEL">
      <data key="d0">6546092</data>
    </edge>
    <edge source="EST" target="BGR">
      <data key="d0">55585</data>
    </edge>
    <edge source="EST" target="BLR">
      <data key="d0">42371</data>
    </edge>
    <edge source="EST" target="KHM">
      <data key="d0">14987</data>
    </edge>
    <edge source="EST" target="CAN">
      <data key="d0">208338</data>
    </edge>
    <edge source="EST" target="LKA">
      <data key="d0">247695</data>
    </edge>
    <edge source="EST" target="CHN">
      <data key="d0">299714</data>
    </edge>
    <edge source="EST" target="CZE">
      <data key="d0">224705</data>
    </edge>
    <edge source="EST" target="DNK">
      <data key="d0">5309088</data>
    </edge>
    <edge source="EST" target="FIN">
      <data key="d0">23326385</data>
    </edge>
    <edge source="EST" target="FRA">
      <data key="d0">3689345</data>
    </edge>
    <edge source="EST" target="DEU">
      <data key="d0">21470899</data>
    </edge>
    <edge source="EST" target="GRC">
      <data key="d0">114003</data>
    </edge>
    <edge source="EST" target="HKG">
      <data key="d0">96512</data>
    </edge>
    <edge source="EST" target="HUN">
      <data key="d0">196427</data>
    </edge>
    <edge source="EST" target="IRL">
      <data key="d0">28648</data>
    </edge>
    <edge source="EST" target="ITA">
      <data key="d0">7483164</data>
    </edge>
    <edge source="EST" target="KAZ">
      <data key="d0">246611</data>
    </edge>
    <edge source="EST" target="KOR">
      <data key="d0">40409</data>
    </edge>
    <edge source="EST" target="LVA">
      <data key="d0">7543736</data>
    </edge>
    <edge source="EST" target="LTU">
      <data key="d0">3364949</data>
    </edge>
    <edge source="EST" target="MRT">
      <data key="d0">116783</data>
    </edge>
    <edge source="EST" target="MUS">
      <data key="d0">25295</data>
    </edge>
    <edge source="EST" target="NAM">
      <data key="d0">17075</data>
    </edge>
    <edge source="EST" target="NLD">
      <data key="d0">5260415</data>
    </edge>
    <edge source="EST" target="NOR">
      <data key="d0">4355938</data>
    </edge>
    <edge source="EST" target="POL">
      <data key="d0">1372353</data>
    </edge>
    <edge source="EST" target="PRT">
      <data key="d0">1732906</data>
    </edge>
    <edge source="EST" target="RUS">
      <data key="d0">2483266</data>
    </edge>
    <edge source="EST" target="SVK">
      <data key="d0">22519</data>
    </edge>
    <edge source="EST" target="ZAF">
      <data key="d0">11796</data>
    </edge>
    <edge source="EST" target="ESP">
      <data key="d0">1183629</data>
    </edge>
    <edge source="EST" target="SWE">
      <data key="d0">18416628</data>
    </edge>
    <edge source="EST" target="CHE">
      <data key="d0">1410580</data>
    </edge>
    <edge source="EST" target="TGO">
      <data key="d0">62731</data>
    </edge>
    <edge source="EST" target="UKR">
      <data key="d0">1035502</data>
    </edge>
    <edge source="EST" target="GBR">
      <data key="d0">29781839</data>
    </edge>
    <edge source="EST" target="USA">
      <data key="d0">16942377</data>
    </edge>
    <edge source="GMB" target="MRT">
      <data key="d0">13005</data>
    </edge>
    <edge source="GHA" target="CMR">
      <data key="d0">21488</data>
    </edge>
    <edge source="GHA" target="CHN">
      <data key="d0">12598</data>
    </edge>
    <edge source="GHA" target="BEN">
      <data key="d0">2007307</data>
    </edge>
    <edge source="GHA" target="GMB">
      <data key="d0">79789</data>
    </edge>
    <edge source="GHA" target="DEU">
      <data key="d0">39407</data>
    </edge>
    <edge source="GHA" target="CIV">
      <data key="d0">4428084</data>
    </edge>
    <edge source="GHA" target="NER">
      <data key="d0">5035611</data>
    </edge>
    <edge source="GHA" target="TGO">
      <data key="d0">805301</data>
    </edge>
    <edge source="GHA" target="TZA">
      <data key="d0">18019</data>
    </edge>
    <edge source="GHA" target="USA">
      <data key="d0">95535</data>
    </edge>
    <edge source="GHA" target="BFA">
      <data key="d0">234481</data>
    </edge>
    <edge source="CIV" target="BEL">
      <data key="d0">6089059</data>
    </edge>
    <edge source="CIV" target="CMR">
      <data key="d0">1460806</data>
    </edge>
    <edge source="CIV" target="CAF">
      <data key="d0">36236</data>
    </edge>
    <edge source="CIV" target="BEN">
      <data key="d0">5151810</data>
    </edge>
    <edge source="CIV" target="FRA">
      <data key="d0">10547882</data>
    </edge>
    <edge source="CIV" target="GMB">
      <data key="d0">44217</data>
    </edge>
    <edge source="CIV" target="GHA">
      <data key="d0">3732037</data>
    </edge>
    <edge source="CIV" target="ITA">
      <data key="d0">4664363</data>
    </edge>
    <edge source="CIV" target="MRT">
      <data key="d0">18857</data>
    </edge>
    <edge source="CIV" target="NLD">
      <data key="d0">19249</data>
    </edge>
    <edge source="CIV" target="NER">
      <data key="d0">2340915</data>
    </edge>
    <edge source="CIV" target="PRT">
      <data key="d0">793984</data>
    </edge>
    <edge source="CIV" target="RUS">
      <data key="d0">30394</data>
    </edge>
    <edge source="CIV" target="SEN">
      <data key="d0">2251018</data>
    </edge>
    <edge source="CIV" target="ZAF">
      <data key="d0">909549</data>
    </edge>
    <edge source="CIV" target="ESP">
      <data key="d0">1388147</data>
    </edge>
    <edge source="CIV" target="CHE">
      <data key="d0">34227</data>
    </edge>
    <edge source="CIV" target="TGO">
      <data key="d0">2217593</data>
    </edge>
    <edge source="CIV" target="GBR">
      <data key="d0">2143662</data>
    </edge>
    <edge source="CIV" target="USA">
      <data key="d0">26743</data>
    </edge>
    <edge source="CIV" target="BFA">
      <data key="d0">3671612</data>
    </edge>
    <edge source="KAZ" target="KGZ">
      <data key="d0">44900</data>
    </edge>
    <edge source="JOR" target="DZA">
      <data key="d0">203398</data>
    </edge>
    <edge source="JOR" target="AUS">
      <data key="d0">54389</data>
    </edge>
    <edge source="JOR" target="BEL">
      <data key="d0">17372</data>
    </edge>
    <edge source="JOR" target="CAN">
      <data key="d0">31221</data>
    </edge>
    <edge source="JOR" target="LKA">
      <data key="d0">455272</data>
    </edge>
    <edge source="JOR" target="CHN">
      <data key="d0">53597</data>
    </edge>
    <edge source="JOR" target="SLV">
      <data key="d0">38082</data>
    </edge>
    <edge source="JOR" target="PSE">
      <data key="d0">319105</data>
    </edge>
    <edge source="JOR" target="DEU">
      <data key="d0">232957</data>
    </edge>
    <edge source="JOR" target="GRC">
      <data key="d0">72311</data>
    </edge>
    <edge source="JOR" target="HKG">
      <data key="d0">28406</data>
    </edge>
    <edge source="JOR" target="IDN">
      <data key="d0">35261</data>
    </edge>
    <edge source="JOR" target="ISR">
      <data key="d0">5888465</data>
    </edge>
    <edge source="JOR" target="ITA">
      <data key="d0">1155175</data>
    </edge>
    <edge source="JOR" target="JPN">
      <data key="d0">13776</data>
    </edge>
    <edge source="JOR" target="KOR">
      <data key="d0">11284</data>
    </edge>
    <edge source="JOR" target="LBN">
      <data key="d0">704728</data>
    </edge>
    <edge source="JOR" target="MAR">
      <data key="d0">644595</data>
    </edge>
    <edge source="JOR" target="OMN">
      <data key="d0">513146</data>
    </edge>
    <edge source="JOR" target="PAK">
      <data key="d0">30862</data>
    </edge>
    <edge source="JOR" target="PHL">
      <data key="d0">25431</data>
    </edge>
    <edge source="JOR" target="SAU">
      <data key="d0">2029634</data>
    </edge>
    <edge source="JOR" target="ESP">
      <data key="d0">56418</data>
    </edge>
    <edge source="JOR" target="ARE">
      <data key="d0">2484631</data>
    </edge>
    <edge source="JOR" target="TUN">
      <data key="d0">40123</data>
    </edge>
    <edge source="JOR" target="TUR">
      <data key="d0">103733</data>
    </edge>
    <edge source="JOR" target="EGY">
      <data key="d0">907638</data>
    </edge>
    <edge source="JOR" target="GBR">
      <data key="d0">540664</data>
    </edge>
    <edge source="JOR" target="TZA">
      <data key="d0">56172</data>
    </edge>
    <edge source="JOR" target="USA">
      <data key="d0">616416</data>
    </edge>
    <edge source="JOR" target="SRB">
      <data key="d0">10188</data>
    </edge>
    <edge source="LVA" target="AUT">
      <data key="d0">3944657</data>
    </edge>
    <edge source="LVA" target="ARM">
      <data key="d0">52121</data>
    </edge>
    <edge source="LVA" target="BEL">
      <data key="d0">543341</data>
    </edge>
    <edge source="LVA" target="BLR">
      <data key="d0">4943061</data>
    </edge>
    <edge source="LVA" target="CAN">
      <data key="d0">56297</data>
    </edge>
    <edge source="LVA" target="CZE">
      <data key="d0">1253943</data>
    </edge>
    <edge source="LVA" target="DNK">
      <data key="d0">2490020</data>
    </edge>
    <edge source="LVA" target="EST">
      <data key="d0">4834471</data>
    </edge>
    <edge source="LVA" target="FIN">
      <data key="d0">1985928</data>
    </edge>
    <edge source="LVA" target="FRA">
      <data key="d0">7423563</data>
    </edge>
    <edge source="LVA" target="DEU">
      <data key="d0">24183245</data>
    </edge>
    <edge source="LVA" target="GRC">
      <data key="d0">19318</data>
    </edge>
    <edge source="LVA" target="HUN">
      <data key="d0">39931</data>
    </edge>
    <edge source="LVA" target="IRL">
      <data key="d0">54245</data>
    </edge>
    <edge source="LVA" target="ITA">
      <data key="d0">10074471</data>
    </edge>
    <edge source="LVA" target="JPN">
      <data key="d0">419271</data>
    </edge>
    <edge source="LVA" target="KAZ">
      <data key="d0">1173248</data>
    </edge>
    <edge source="LVA" target="KGZ">
      <data key="d0">185435</data>
    </edge>
    <edge source="LVA" target="LTU">
      <data key="d0">8701091</data>
    </edge>
    <edge source="LVA" target="MYS">
      <data key="d0">29176</data>
    </edge>
    <edge source="LVA" target="MDA">
      <data key="d0">11681</data>
    </edge>
    <edge source="LVA" target="NAM">
      <data key="d0">41280</data>
    </edge>
    <edge source="LVA" target="NLD">
      <data key="d0">1873266</data>
    </edge>
    <edge source="LVA" target="NOR">
      <data key="d0">360386</data>
    </edge>
    <edge source="LVA" target="PAK">
      <data key="d0">160311</data>
    </edge>
    <edge source="LVA" target="POL">
      <data key="d0">4321804</data>
    </edge>
    <edge source="LVA" target="PRT">
      <data key="d0">30189</data>
    </edge>
    <edge source="LVA" target="ROU">
      <data key="d0">21309</data>
    </edge>
    <edge source="LVA" target="RUS">
      <data key="d0">1638642</data>
    </edge>
    <edge source="LVA" target="SEN">
      <data key="d0">23462</data>
    </edge>
    <edge source="LVA" target="SVK">
      <data key="d0">6514023</data>
    </edge>
    <edge source="LVA" target="SVN">
      <data key="d0">307449</data>
    </edge>
    <edge source="LVA" target="ESP">
      <data key="d0">387368</data>
    </edge>
    <edge source="LVA" target="SWE">
      <data key="d0">3244533</data>
    </edge>
    <edge source="LVA" target="CHE">
      <data key="d0">181496</data>
    </edge>
    <edge source="LVA" target="TGO">
      <data key="d0">80048</data>
    </edge>
    <edge source="LVA" target="TUR">
      <data key="d0">10241</data>
    </edge>
    <edge source="LVA" target="UKR">
      <data key="d0">6565407</data>
    </edge>
    <edge source="LVA" target="GBR">
      <data key="d0">3047493</data>
    </edge>
    <edge source="LVA" target="USA">
      <data key="d0">3816177</data>
    </edge>
    <edge source="LTU" target="AZE">
      <data key="d0">91590</data>
    </edge>
    <edge source="LTU" target="AUT">
      <data key="d0">3385505</data>
    </edge>
    <edge source="LTU" target="BEL">
[truncated: 29,120 more chars]
