# Supplementary material for: Core-periphery structure in sectoral international trade networks: A new approach to an old theory
Source: PLoS One. 2020 Apr 2;15(4):e0229547. doi: 10.1371/journal.pone.0229547 (PMC7117750; doi:10.1371/journal.pone.0229547)
Supplement: S8 File — (ZIP) [file pone.0229547.s008.zip › S8_File/Networks 2000/66-NON-METAL.MINERAL MANFCT.graphml]

<?xml version='1.0' encoding='utf-8'?>
<graphml xmlns="http://graphml.graphdrawing.org/xmlns" xmlns:xsi="http://www.w3.org/2001/XMLSchema-instance" xsi:schemaLocation="http://graphml.graphdrawing.org/xmlns http://graphml.graphdrawing.org/xmlns/1.0/graphml.xsd">
  <key attr.name="weight" attr.type="long" for="edge" id="d0" />
  <graph edgedefault="directed">
    <node id="ALB" />
    <node id="AUT" />
    <node id="GRC" />
    <node id="ITA" />
    <node id="ESP" />
    <node id="SRB" />
    <node id="DZA" />
    <node id="FRA" />
    <node id="GBR" />
    <node id="AZE" />
    <node id="GEO" />
    <node id="NOR" />
    <node id="RUS" />
    <node id="USA" />
    <node id="ARG" />
    <node id="AUS" />
    <node id="BEL" />
    <node id="BOL" />
    <node id="BRA" />
    <node id="CAN" />
    <node id="CHL" />
    <node id="COL" />
    <node id="CRI" />
    <node id="ECU" />
    <node id="SLV" />
    <node id="DEU" />
    <node id="GTM" />
    <node id="HND" />
    <node id="HKG" />
    <node id="IRL" />
    <node id="ISR" />
    <node id="JAM" />
    <node id="JPN" />
    <node id="KOR" />
    <node id="LBN" />
    <node id="MUS" />
    <node id="MEX" />
    <node id="MOZ" />
    <node id="NAM" />
    <node id="NLD" />
    <node id="NZL" />
    <node id="PAN" />
    <node id="PRY" />
    <node id="PER" />
    <node id="ZAF" />
    <node id="ZWE" />
    <node id="SWE" />
    <node id="CHE" />
    <node id="THA" />
    <node id="EGY" />
    <node id="URY" />
    <node id="KHM" />
    <node id="LKA" />
    <node id="CHN" />
    <node id="CZE" />
    <node id="DNK" />
    <node id="ETH" />
    <node id="FIN" />
    <node id="GHA" />
    <node id="HUN" />
    <node id="IDN" />
    <node id="JOR" />
    <node id="MYS" />
    <node id="OMN" />
    <node id="PAK" />
    <node id="PHL" />
    <node id="POL" />
    <node id="PRT" />
    <node id="ROU" />
    <node id="SAU" />
    <node id="IND" />
    <node id="SGP" />
    <node id="VNM" />
    <node id="ARE" />
    <node id="TUR" />
    <node id="TZA" />
    <node id="BGR" />
    <node id="BLR" />
    <node id="HRV" />
    <node id="EST" />
    <node id="CIV" />
    <node id="KAZ" />
    <node id="LVA" />
    <node id="LTU" />
    <node id="MDA" />
    <node id="MAR" />
    <node id="SVK" />
    <node id="SVN" />
    <node id="TUN" />
    <node id="UKR" />
    <node id="MKD" />
    <node id="ARM" />
    <node id="BWA" />
    <node id="BDI" />
    <node id="CMR" />
    <node id="BEN" />
    <node id="GMB" />
    <node id="MDG" />
    <node id="MRT" />
    <node id="NIC" />
    <node id="NER" />
    <node id="SEN" />
    <node id="TGO" />
    <node id="UGA" />
    <node id="BFA" />
    <node id="KGZ" />
    <node id="CAF" />
    <node id="PSE" />
    <node id="MWI" />
    <edge source="ALB" target="AUT">
      <data key="d0">74349</data>
    </edge>
    <edge source="ALB" target="GRC">
      <data key="d0">78646</data>
    </edge>
    <edge source="ALB" target="ITA">
      <data key="d0">468698</data>
    </edge>
    <edge source="ALB" target="ESP">
      <data key="d0">38999</data>
    </edge>
    <edge source="ALB" target="SRB">
      <data key="d0">129374</data>
    </edge>
    <edge source="AUT" target="ALB">
      <data key="d0">130143</data>
    </edge>
    <edge source="AUT" target="DZA">
      <data key="d0">88925</data>
    </edge>
    <edge source="AUT" target="ARG">
      <data key="d0">1354223</data>
    </edge>
    <edge source="AUT" target="AUS">
      <data key="d0">3055250</data>
    </edge>
    <edge source="AUT" target="BEL">
      <data key="d0">13708978</data>
    </edge>
    <edge source="AUT" target="BOL">
      <data key="d0">14988</data>
    </edge>
    <edge source="AUT" target="BRA">
      <data key="d0">6165969</data>
    </edge>
    <edge source="AUT" target="BGR">
      <data key="d0">2117618</data>
    </edge>
    <edge source="AUT" target="BLR">
      <data key="d0">675004</data>
    </edge>
    <edge source="AUT" target="CAN">
      <data key="d0">3554611</data>
    </edge>
    <edge source="AUT" target="LKA">
      <data key="d0">90130</data>
    </edge>
    <edge source="AUT" target="CHL">
      <data key="d0">329606</data>
    </edge>
    <edge source="AUT" target="CHN">
      <data key="d0">3792883</data>
    </edge>
    <edge source="AUT" target="COL">
      <data key="d0">56808</data>
    </edge>
    <edge source="AUT" target="CRI">
      <data key="d0">63767</data>
    </edge>
    <edge source="AUT" target="HRV">
      <data key="d0">13845076</data>
    </edge>
    <edge source="AUT" target="CZE">
      <data key="d0">22422806</data>
    </edge>
    <edge source="AUT" target="DNK">
      <data key="d0">13403661</data>
    </edge>
    <edge source="AUT" target="ECU">
      <data key="d0">129808</data>
    </edge>
    <edge source="AUT" target="SLV">
      <data key="d0">23285</data>
    </edge>
    <edge source="AUT" target="ETH">
      <data key="d0">125459</data>
    </edge>
    <edge source="AUT" target="EST">
      <data key="d0">77684</data>
    </edge>
    <edge source="AUT" target="FIN">
      <data key="d0">3805061</data>
    </edge>
    <edge source="AUT" target="FRA">
      <data key="d0">29793318</data>
    </edge>
    <edge source="AUT" target="GEO">
      <data key="d0">166811</data>
    </edge>
    <edge source="AUT" target="DEU">
      <data key="d0">254173941</data>
    </edge>
    <edge source="AUT" target="GRC">
      <data key="d0">3096534</data>
    </edge>
    <edge source="AUT" target="GTM">
      <data key="d0">319168</data>
    </edge>
    <edge source="AUT" target="HKG">
      <data key="d0">49042642</data>
    </edge>
    <edge source="AUT" target="HUN">
      <data key="d0">38143816</data>
    </edge>
    <edge source="AUT" target="IDN">
      <data key="d0">146536</data>
    </edge>
    <edge source="AUT" target="IRL">
      <data key="d0">4881802</data>
    </edge>
    <edge source="AUT" target="ISR">
      <data key="d0">1718490</data>
    </edge>
    <edge source="AUT" target="ITA">
      <data key="d0">71457820</data>
    </edge>
    <edge source="AUT" target="CIV">
      <data key="d0">114553</data>
    </edge>
    <edge source="AUT" target="JPN">
      <data key="d0">23583990</data>
    </edge>
    <edge source="AUT" target="KAZ">
      <data key="d0">96955</data>
    </edge>
    <edge source="AUT" target="JOR">
      <data key="d0">291801</data>
    </edge>
    <edge source="AUT" target="KOR">
      <data key="d0">28661910</data>
    </edge>
    <edge source="AUT" target="LBN">
      <data key="d0">421342</data>
    </edge>
    <edge source="AUT" target="LVA">
      <data key="d0">138574</data>
    </edge>
    <edge source="AUT" target="LTU">
      <data key="d0">571893</data>
    </edge>
    <edge source="AUT" target="MYS">
      <data key="d0">161190</data>
    </edge>
    <edge source="AUT" target="MUS">
      <data key="d0">73803</data>
    </edge>
    <edge source="AUT" target="MEX">
      <data key="d0">1238400</data>
    </edge>
    <edge source="AUT" target="MDA">
      <data key="d0">287720</data>
    </edge>
    <edge source="AUT" target="MAR">
      <data key="d0">31248</data>
    </edge>
    <edge source="AUT" target="OMN">
      <data key="d0">119839</data>
    </edge>
    <edge source="AUT" target="NLD">
      <data key="d0">13653910</data>
    </edge>
    <edge source="AUT" target="NZL">
      <data key="d0">204013</data>
    </edge>
    <edge source="AUT" target="NOR">
      <data key="d0">1570749</data>
    </edge>
    <edge source="AUT" target="PAK">
      <data key="d0">1268175</data>
    </edge>
    <edge source="AUT" target="PAN">
      <data key="d0">29843</data>
    </edge>
    <edge source="AUT" target="PER">
      <data key="d0">60956</data>
    </edge>
    <edge source="AUT" target="PHL">
      <data key="d0">1171689</data>
    </edge>
    <edge source="AUT" target="POL">
      <data key="d0">9201413</data>
    </edge>
    <edge source="AUT" target="PRT">
      <data key="d0">1842143</data>
    </edge>
    <edge source="AUT" target="ROU">
      <data key="d0">5208397</data>
    </edge>
    <edge source="AUT" target="RUS">
      <data key="d0">9030186</data>
    </edge>
    <edge source="AUT" target="SAU">
      <data key="d0">2189213</data>
    </edge>
    <edge source="AUT" target="IND">
      <data key="d0">4122489</data>
    </edge>
    <edge source="AUT" target="SGP">
      <data key="d0">13410486</data>
    </edge>
    <edge source="AUT" target="SVK">
      <data key="d0">9686656</data>
    </edge>
    <edge source="AUT" target="VNM">
      <data key="d0">10907</data>
    </edge>
    <edge source="AUT" target="SVN">
      <data key="d0">19780401</data>
    </edge>
    <edge source="AUT" target="ZAF">
      <data key="d0">1444153</data>
    </edge>
    <edge source="AUT" target="ESP">
      <data key="d0">18146487</data>
    </edge>
    <edge source="AUT" target="SWE">
      <data key="d0">9373844</data>
    </edge>
    <edge source="AUT" target="CHE">
      <data key="d0">143022632</data>
    </edge>
    <edge source="AUT" target="THA">
      <data key="d0">2891049</data>
    </edge>
    <edge source="AUT" target="ARE">
      <data key="d0">18365489</data>
    </edge>
    <edge source="AUT" target="TUN">
      <data key="d0">61960</data>
    </edge>
    <edge source="AUT" target="TUR">
      <data key="d0">5371126</data>
    </edge>
    <edge source="AUT" target="UKR">
      <data key="d0">897686</data>
    </edge>
    <edge source="AUT" target="MKD">
      <data key="d0">420874</data>
    </edge>
    <edge source="AUT" target="EGY">
      <data key="d0">976307</data>
    </edge>
    <edge source="AUT" target="GBR">
      <data key="d0">41727266</data>
    </edge>
    <edge source="AUT" target="USA">
      <data key="d0">108172873</data>
    </edge>
    <edge source="AUT" target="URY">
      <data key="d0">144797</data>
    </edge>
    <edge source="AUT" target="SRB">
      <data key="d0">2597173</data>
    </edge>
    <edge source="GRC" target="ALB">
      <data key="d0">20137997</data>
    </edge>
    <edge source="GRC" target="DZA">
      <data key="d0">678465</data>
    </edge>
    <edge source="GRC" target="AZE">
      <data key="d0">11527</data>
    </edge>
    <edge source="GRC" target="ARG">
      <data key="d0">182107</data>
    </edge>
    <edge source="GRC" target="AUS">
      <data key="d0">1668451</data>
    </edge>
    <edge source="GRC" target="AUT">
      <data key="d0">1371524</data>
    </edge>
    <edge source="GRC" target="ARM">
      <data key="d0">11827</data>
    </edge>
    <edge source="GRC" target="BEL">
      <data key="d0">434099</data>
    </edge>
    <edge source="GRC" target="BRA">
      <data key="d0">1599288</data>
    </edge>
    <edge source="GRC" target="BGR">
      <data key="d0">7211193</data>
    </edge>
    <edge source="GRC" target="BDI">
      <data key="d0">10884</data>
    </edge>
    <edge source="GRC" target="BLR">
      <data key="d0">92401</data>
    </edge>
    <edge source="GRC" target="CMR">
      <data key="d0">2704751</data>
    </edge>
    <edge source="GRC" target="CAN">
      <data key="d0">1027789</data>
    </edge>
    <edge source="GRC" target="LKA">
      <data key="d0">26615</data>
    </edge>
    <edge source="GRC" target="CHL">
      <data key="d0">11168</data>
    </edge>
    <edge source="GRC" target="CHN">
      <data key="d0">1697793</data>
    </edge>
    <edge source="GRC" target="HRV">
      <data key="d0">211517</data>
    </edge>
    <edge source="GRC" target="CZE">
      <data key="d0">211223</data>
    </edge>
    <edge source="GRC" target="DNK">
      <data key="d0">1310758</data>
    </edge>
    <edge source="GRC" target="ECU">
      <data key="d0">17771</data>
    </edge>
    <edge source="GRC" target="ETH">
      <data key="d0">32974</data>
    </edge>
    <edge source="GRC" target="FIN">
      <data key="d0">209886</data>
    </edge>
    <edge source="GRC" target="FRA">
      <data key="d0">6361776</data>
    </edge>
    <edge source="GRC" target="GEO">
      <data key="d0">64920</data>
    </edge>
    <edge source="GRC" target="DEU">
      <data key="d0">8004251</data>
    </edge>
    <edge source="GRC" target="GHA">
      <data key="d0">364376</data>
    </edge>
    <edge source="GRC" target="HKG">
      <data key="d0">6386326</data>
    </edge>
    <edge source="GRC" target="HUN">
      <data key="d0">286223</data>
    </edge>
    <edge source="GRC" target="IDN">
      <data key="d0">69272</data>
    </edge>
    <edge source="GRC" target="IRL">
      <data key="d0">2423391</data>
    </edge>
    <edge source="GRC" target="ISR">
      <data key="d0">8311611</data>
    </edge>
    <edge source="GRC" target="ITA">
      <data key="d0">28024064</data>
    </edge>
    <edge source="GRC" target="JPN">
      <data key="d0">3581673</data>
    </edge>
    <edge source="GRC" target="KAZ">
      <data key="d0">350650</data>
    </edge>
    <edge source="GRC" target="JOR">
      <data key="d0">831628</data>
    </edge>
    <edge source="GRC" target="KOR">
      <data key="d0">747362</data>
    </edge>
    <edge source="GRC" target="LBN">
      <data key="d0">1450448</data>
    </edge>
    <edge source="GRC" target="MRT">
      <data key="d0">462624</data>
    </edge>
    <edge source="GRC" target="MUS">
      <data key="d0">12238</data>
    </edge>
    <edge source="GRC" target="MEX">
      <data key="d0">231561</data>
    </edge>
    <edge source="GRC" target="MDA">
      <data key="d0">121858</data>
    </edge>
    <edge source="GRC" target="MAR">
      <data key="d0">1264457</data>
    </edge>
    <edge source="GRC" target="OMN">
      <data key="d0">78593</data>
    </edge>
    <edge source="GRC" target="NLD">
      <data key="d0">3146827</data>
    </edge>
    <edge source="GRC" target="NZL">
      <data key="d0">60260</data>
    </edge>
    <edge source="GRC" target="NER">
      <data key="d0">983124</data>
    </edge>
    <edge source="GRC" target="NOR">
      <data key="d0">82084</data>
    </edge>
    <edge source="GRC" target="PAK">
      <data key="d0">522500</data>
    </edge>
    <edge source="GRC" target="PAN">
      <data key="d0">213002</data>
    </edge>
    <edge source="GRC" target="PHL">
      <data key="d0">338015</data>
    </edge>
    <edge source="GRC" target="POL">
      <data key="d0">949189</data>
    </edge>
    <edge source="GRC" target="PRT">
      <data key="d0">16175840</data>
    </edge>
    <edge source="GRC" target="ROU">
      <data key="d0">2803233</data>
    </edge>
    <edge source="GRC" target="RUS">
      <data key="d0">2099383</data>
    </edge>
    <edge source="GRC" target="SAU">
      <data key="d0">4306156</data>
    </edge>
    <edge source="GRC" target="IND">
      <data key="d0">602093</data>
    </edge>
    <edge source="GRC" target="SGP">
      <data key="d0">1980202</data>
    </edge>
    <edge source="GRC" target="SVK">
      <data key="d0">42305</data>
    </edge>
    <edge source="GRC" target="VNM">
      <data key="d0">22013</data>
    </edge>
    <edge source="GRC" target="SVN">
      <data key="d0">31795</data>
    </edge>
    <edge source="GRC" target="ZAF">
      <data key="d0">611154</data>
    </edge>
    <edge source="GRC" target="ESP">
      <data key="d0">24411189</data>
    </edge>
    <edge source="GRC" target="SWE">
      <data key="d0">833045</data>
    </edge>
    <edge source="GRC" target="CHE">
      <data key="d0">1294642</data>
    </edge>
    <edge source="GRC" target="THA">
      <data key="d0">77433</data>
    </edge>
    <edge source="GRC" target="ARE">
      <data key="d0">2196635</data>
    </edge>
    <edge source="GRC" target="TUN">
      <data key="d0">337969</data>
    </edge>
    <edge source="GRC" target="TUR">
      <data key="d0">423113</data>
    </edge>
    <edge source="GRC" target="UKR">
      <data key="d0">701737</data>
    </edge>
    <edge source="GRC" target="MKD">
      <data key="d0">19645916</data>
    </edge>
    <edge source="GRC" target="EGY">
      <data key="d0">6871865</data>
    </edge>
    <edge source="GRC" target="GBR">
      <data key="d0">22720451</data>
    </edge>
    <edge source="GRC" target="USA">
      <data key="d0">71365228</data>
    </edge>
    <edge source="GRC" target="SRB">
      <data key="d0">6655822</data>
    </edge>
    <edge source="ITA" target="ALB">
      <data key="d0">25066597</data>
    </edge>
    <edge source="ITA" target="DZA">
      <data key="d0">12101075</data>
    </edge>
    <edge source="ITA" target="AZE">
      <data key="d0">642510</data>
    </edge>
    <edge source="ITA" target="ARG">
      <data key="d0">22483284</data>
    </edge>
    <edge source="ITA" target="AUS">
      <data key="d0">135302268</data>
    </edge>
    <edge source="ITA" target="AUT">
      <data key="d0">245592671</data>
    </edge>
    <edge source="ITA" target="ARM">
      <data key="d0">1148360</data>
    </edge>
    <edge source="ITA" target="BEL">
      <data key="d0">197210780</data>
    </edge>
    <edge source="ITA" target="BOL">
      <data key="d0">398429</data>
    </edge>
    <edge source="ITA" target="BWA">
      <data key="d0">84234</data>
    </edge>
    <edge source="ITA" target="BRA">
      <data key="d0">36538661</data>
    </edge>
    <edge source="ITA" target="BGR">
      <data key="d0">8939150</data>
    </edge>
    <edge source="ITA" target="BDI">
      <data key="d0">51467</data>
    </edge>
    <edge source="ITA" target="BLR">
      <data key="d0">1981781</data>
    </edge>
    <edge source="ITA" target="CMR">
      <data key="d0">2881128</data>
    </edge>
    <edge source="ITA" target="CAN">
      <data key="d0">123480064</data>
    </edge>
    <edge source="ITA" target="CAF">
      <data key="d0">160116</data>
    </edge>
    <edge source="ITA" target="LKA">
      <data key="d0">1303937</data>
    </edge>
    <edge source="ITA" target="CHL">
      <data key="d0">10348785</data>
    </edge>
    <edge source="ITA" target="CHN">
      <data key="d0">31478957</data>
    </edge>
    <edge source="ITA" target="COL">
      <data key="d0">5103041</data>
    </edge>
    <edge source="ITA" target="CRI">
      <data key="d0">4242277</data>
    </edge>
    <edge source="ITA" target="HRV">
      <data key="d0">52190736</data>
    </edge>
    <edge source="ITA" target="CZE">
      <data key="d0">44739967</data>
    </edge>
    <edge source="ITA" target="BEN">
      <data key="d0">1928210</data>
    </edge>
    <edge source="ITA" target="DNK">
      <data key="d0">46384272</data>
    </edge>
    <edge source="ITA" target="ECU">
      <data key="d0">2963880</data>
    </edge>
    <edge source="ITA" target="SLV">
      <data key="d0">846968</data>
    </edge>
    <edge source="ITA" target="ETH">
      <data key="d0">1078622</data>
    </edge>
    <edge source="ITA" target="EST">
      <data key="d0">5709614</data>
    </edge>
    <edge source="ITA" target="FIN">
      <data key="d0">31923667</data>
    </edge>
    <edge source="ITA" target="FRA">
      <data key="d0">1020354320</data>
    </edge>
    <edge source="ITA" target="GEO">
      <data key="d0">1718053</data>
    </edge>
    <edge source="ITA" target="GMB">
      <data key="d0">160297</data>
    </edge>
    <edge source="ITA" target="PSE">
      <data key="d0">78641</data>
    </edge>
    <edge source="ITA" target="DEU">
      <data key="d0">1450839611</data>
    </edge>
    <edge source="ITA" target="GHA">
      <data key="d0">2681135</data>
    </edge>
    <edge source="ITA" target="GRC">
      <data key="d0">163561033</data>
    </edge>
    <edge source="ITA" target="GTM">
      <data key="d0">1805485</data>
    </edge>
    <edge source="ITA" target="HND">
      <data key="d0">1020414</data>
    </edge>
    <edge source="ITA" target="HKG">
      <data key="d0">117538268</data>
    </edge>
    <edge source="ITA" target="HUN">
      <data key="d0">71910048</data>
    </edge>
    <edge source="ITA" target="IDN">
      <data key="d0">11460077</data>
    </edge>
    <edge source="ITA" target="IRL">
      <data key="d0">33440349</data>
    </edge>
    <edge source="ITA" target="ISR">
      <data key="d0">88541286</data>
    </edge>
    <edge source="ITA" target="CIV">
      <data key="d0">4020135</data>
    </edge>
    <edge source="ITA" target="JAM">
      <data key="d0">601947</data>
    </edge>
    <edge source="ITA" target="JPN">
      <data key="d0">107883295</data>
    </edge>
    <edge source="ITA" target="KAZ">
      <data key="d0">1987938</data>
    </edge>
    <edge source="ITA" target="JOR">
      <data key="d0">8015048</data>
    </edge>
    <edge source="ITA" target="KOR">
      <data key="d0">36734644</data>
    </edge>
    <edge source="ITA" target="KGZ">
      <data key="d0">29707</data>
    </edge>
    <edge source="ITA" target="LBN">
      <data key="d0">24188387</data>
    </edge>
    <edge source="ITA" target="LVA">
      <data key="d0">6494940</data>
    </edge>
    <edge source="ITA" target="LTU">
      <data key="d0">6218541</data>
    </edge>
    <edge source="ITA" target="MDG">
      <data key="d0">1330344</data>
    </edge>
    <edge source="ITA" target="MWI">
      <data key="d0">34378</data>
    </edge>
    <edge source="ITA" target="MYS">
      <data key="d0">7850812</data>
    </edge>
    <edge source="ITA" target="MRT">
      <data key="d0">212638</data>
    </edge>
    <edge source="ITA" target="MUS">
      <data key="d0">3075302</data>
    </edge>
    <edge source="ITA" target="MEX">
      <data key="d0">22400342</data>
    </edge>
    <edge source="ITA" target="MDA">
      <data key="d0">1048982</data>
    </edge>
    <edge source="ITA" target="MAR">
      <data key="d0">13647205</data>
    </edge>
    <edge source="ITA" target="MOZ">
      <data key="d0">269738</data>
    </edge>
    <edge source="ITA" target="OMN">
      <data key="d0">9606518</data>
    </edge>
    <edge source="ITA" target="NAM">
      <data key="d0">407577</data>
    </edge>
    <edge source="ITA" target="NLD">
      <data key="d0">184600638</data>
    </edge>
    <edge source="ITA" target="NZL">
      <data key="d0">12791798</data>
    </edge>
    <edge source="ITA" target="NIC">
      <data key="d0">545429</data>
    </edge>
    <edge source="ITA" target="NER">
      <data key="d0">298535</data>
    </edge>
    <edge source="ITA" target="NOR">
      <data key="d0">28822684</data>
    </edge>
    <edge source="ITA" target="PAK">
      <data key="d0">4105357</data>
    </edge>
    <edge source="ITA" target="PAN">
      <data key="d0">4898329</data>
    </edge>
    <edge source="ITA" target="PRY">
      <data key="d0">416739</data>
    </edge>
    <edge source="ITA" target="PER">
      <data key="d0">2897547</data>
    </edge>
    <edge source="ITA" target="PHL">
      <data key="d0">10787594</data>
    </edge>
    <edge source="ITA" target="POL">
      <data key="d0">135192383</data>
    </edge>
    <edge source="ITA" target="PRT">
      <data key="d0">50228472</data>
    </edge>
    <edge source="ITA" target="ROU">
      <data key="d0">29144805</data>
    </edge>
    <edge source="ITA" target="RUS">
      <data key="d0">56901885</data>
    </edge>
    <edge source="ITA" target="SAU">
      <data key="d0">119516083</data>
    </edge>
    <edge source="ITA" target="SEN">
      <data key="d0">5432591</data>
    </edge>
    <edge source="ITA" target="IND">
      <data key="d0">12611978</data>
    </edge>
    <edge source="ITA" target="SGP">
      <data key="d0">65425508</data>
    </edge>
    <edge source="ITA" target="SVK">
      <data key="d0">18243283</data>
    </edge>
    <edge source="ITA" target="VNM">
      <data key="d0">2893472</data>
    </edge>
    <edge source="ITA" target="SVN">
      <data key="d0">58244209</data>
    </edge>
    <edge source="ITA" target="ZAF">
      <data key="d0">32306244</data>
    </edge>
    <edge source="ITA" target="ZWE">
      <data key="d0">942360</data>
    </edge>
    <edge source="ITA" target="ESP">
      <data key="d0">283921298</data>
    </edge>
    <edge source="ITA" target="SWE">
      <data key="d0">59231759</data>
    </edge>
    <edge source="ITA" target="CHE">
      <data key="d0">268240065</data>
    </edge>
    <edge source="ITA" target="THA">
      <data key="d0">9246904</data>
    </edge>
    <edge source="ITA" target="TGO">
      <data key="d0">684908</data>
    </edge>
    <edge source="ITA" target="ARE">
      <data key="d0">79651504</data>
    </edge>
    <edge source="ITA" target="TUN">
      <data key="d0">18873945</data>
    </edge>
    <edge source="ITA" target="TUR">
      <data key="d0">60786359</data>
    </edge>
    <edge source="ITA" target="UGA">
      <data key="d0">687945</data>
    </edge>
    <edge source="ITA" target="UKR">
      <data key="d0">10599974</data>
    </edge>
    <edge source="ITA" target="MKD">
      <data key="d0">2897813</data>
    </edge>
    <edge source="ITA" target="EGY">
      <data key="d0">35794254</data>
    </edge>
    <edge source="ITA" target="GBR">
      <data key="d0">331932161</data>
    </edge>
    <edge source="ITA" target="TZA">
      <data key="d0">735787</data>
    </edge>
    <edge source="ITA" target="USA">
      <data key="d0">1483321812</data>
    </edge>
    <edge source="ITA" target="BFA">
      <data key="d0">437060</data>
    </edge>
    <edge source="ITA" target="URY">
      <data key="d0">2691948</data>
    </edge>
    <edge source="ITA" target="SRB">
      <data key="d0">22400925</data>
    </edge>
    <edge source="ESP" target="ALB">
      <data key="d0">9401810</data>
    </edge>
    <edge source="ESP" target="DZA">
      <data key="d0">39628354</data>
    </edge>
    <edge source="ESP" target="AZE">
      <data key="d0">791468</data>
    </edge>
    <edge source="ESP" target="ARG">
      <data key="d0">16427313</data>
    </edge>
    <edge source="ESP" target="AUS">
      <data key="d0">32853834</data>
    </edge>
    <edge source="ESP" target="AUT">
      <data key="d0">13164730</data>
    </edge>
    <edge source="ESP" target="ARM">
      <data key="d0">412179</data>
    </edge>
    <edge source="ESP" target="BEL">
      <data key="d0">81946234</data>
    </edge>
    <edge source="ESP" target="BOL">
      <data key="d0">1438129</data>
    </edge>
    <edge source="ESP" target="BWA">
      <data key="d0">16487</data>
    </edge>
    <edge source="ESP" target="BRA">
      <data key="d0">18783667</data>
    </edge>
    <edge source="ESP" target="BGR">
      <data key="d0">5753670</data>
    </edge>
    <edge source="ESP" target="BLR">
      <data key="d0">690588</data>
    </edge>
    <edge source="ESP" target="KHM">
      <data key="d0">491551</data>
    </edge>
    <edge source="ESP" target="CMR">
      <data key="d0">857041</data>
    </edge>
    <edge source="ESP" target="CAN">
      <data key="d0">28795854</data>
    </edge>
    <edge source="ESP" target="LKA">
      <data key="d0">567734</data>
    </edge>
    <edge source="ESP" target="CHL">
      <data key="d0">12247478</data>
    </edge>
    <edge source="ESP" target="CHN">
      <data key="d0">10090694</data>
    </edge>
    <edge source="ESP" target="COL">
      <data key="d0">7522341</data>
    </edge>
    <edge source="ESP" target="CRI">
      <data key="d0">16533690</data>
    </edge>
    <edge source="ESP" target="HRV">
      <data key="d0">2812490</data>
    </edge>
    <edge source="ESP" target="CZE">
      <data key="d0">9814186</data>
    </edge>
    <edge source="ESP" target="BEN">
      <data key="d0">1994425</data>
    </edge>
    <edge source="ESP" target="DNK">
      <data key="d0">9728104</data>
    </edge>
    <edge source="ESP" target="ECU">
      <data key="d0">3013018</data>
    </edge>
    <edge source="ESP" target="SLV">
      <data key="d0">2691583</data>
    </edge>
    <edge source="ESP" target="ETH">
      <data key="d0">233915</data>
    </edge>
    <edge source="ESP" target="EST">
      <data key="d0">1073517</data>
    </edge>
    <edge source="ESP" target="FIN">
      <data key="d0">9452516</data>
    </edge>
    <edge source="ESP" target="FRA">
      <data key="d0">603547179</data>
    </edge>
    <edge source="ESP" target="GEO">
      <data key="d0">860207</data>
    </edge>
    <edge source="ESP" target="GMB">
      <data key="d0">678634</data>
    </edge>
    <edge source="ESP" target="PSE">
      <data key="d0">51743</data>
    </edge>
    <edge source="ESP" target="DEU">
      <data key="d0">295144421</data>
    </edge>
    <edge source="ESP" target="GHA">
      <data key="d0">6362172</data>
    </edge>
    <edge source="ESP" target="GRC">
      <data key="d0">56294035</data>
    </edge>
    <edge source="ESP" target="GTM">
      <data key="d0">4216629</data>
    </edge>
    <edge source="ESP" target="HND">
      <data key="d0">3986080</data>
    </edge>
    <edge source="ESP" target="HKG">
      <data key="d0">30708471</data>
    </edge>
    <edge source="ESP" target="HUN">
      <data key="d0">16477221</data>
    </edge>
    <edge source="ESP" target="IDN">
      <data key="d0">4528802</data>
    </edge>
    <edge source="ESP" target="IRL">
      <data key="d0">49153812</data>
    </edge>
    <edge source="ESP" target="ISR">
      <data key="d0">68253309</data>
    </edge>
    <edge source="ESP" target="ITA">
      <data key="d0">158200981</data>
    </edge>
    <edge source="ESP" target="CIV">
      <data key="d0">2819537</data>
    </edge>
    <edge source="ESP" target="JAM">
      <data key="d0">4605508</data>
    </edge>
    <edge source="ESP" target="JPN">
      <data key="d0">23803600</data>
    </edge>
    <edge source="ESP" target="KAZ">
      <data key="d0">879802</data>
    </edge>
    <edge source="ESP" target="JOR">
      <data key="d0">5141869</data>
    </edge>
    <edge source="ESP" target="KOR">
      <data key="d0">23271007</data>
    </edge>
    <edge source="ESP" target="KGZ">
      <data key="d0">158801</data>
    </edge>
    <edge source="ESP" target="LBN">
      <data key="d0">7870253</data>
    </edge>
    <edge source="ESP" target="LVA">
      <data key="d0">2325289</data>
    </edge>
    <edge source="ESP" target="LTU">
      <data key="d0">5025236</data>
    </edge>
    <edge source="ESP" target="MDG">
      <data key="d0">427679</data>
    </edge>
    <edge source="ESP" target="MWI">
      <data key="d0">165766</data>
    </edge>
    <edge source="ESP" target="MYS">
      <data key="d0">5825236</data>
    </edge>
    <edge source="ESP" target="MRT">
      <data key="d0">1785314</data>
    </edge>
    <edge source="ESP" target="MUS">
      <data key="d0">4019423</data>
    </edge>
    <edge source="ESP" target="MEX">
      <data key="d0">51622597</data>
    </edge>
    <edge source="ESP" target="MDA">
      <data key="d0">940005</data>
    </edge>
    <edge source="ESP" target="MAR">
      <data key="d0">25477142</data>
    </edge>
    <edge source="ESP" target="MOZ">
      <data key="d0">361167</data>
    </edge>
    <edge source="ESP" target="OMN">
      <data key="d0">2282399</data>
    </edge>
    <edge source="ESP" target="NAM">
      <data key="d0">147108</data>
    </edge>
    <edge source="ESP" target="NLD">
      <data key="d0">70885962</data>
    </edge>
    <edge source="ESP" target="NZL">
      <data key="d0">3348884</data>
    </edge>
    <edge source="ESP" target="NIC">
      <data key="d0">2153508</data>
    </edge>
    <edge source="ESP" target="NER">
      <data key="d0">71910</data>
    </edge>
    <edge source="ESP" target="NOR">
      <data key="d0">10069726</data>
    </edge>
    <edge source="ESP" target="PAK">
      <data key="d0">6703670</data>
    </edge>
    <edge source="ESP" target="PAN">
      <data key="d0">8248703</data>
    </edge>
    <edge source="ESP" target="PRY">
      <data key="d0">242238</data>
    </edge>
    <edge source="ESP" target="PER">
      <data key="d0">5618833</data>
    </edge>
    <edge source="ESP" target="PHL">
      <data key="d0">10338600</data>
    </edge>
    <edge source="ESP" target="POL">
      <data key="d0">62057517</data>
    </edge>
    <edge source="ESP" target="PRT">
      <data key="d0">346918299</data>
    </edge>
    <edge source="ESP" target="ROU">
      <data key="d0">14302754</data>
    </edge>
    <edge source="ESP" target="RUS">
      <data key="d0">35253494</data>
    </edge>
    <edge source="ESP" target="SAU">
      <data key="d0">91281990</data>
    </edge>
    <edge source="ESP" target="SEN">
      <data key="d0">3677602</data>
    </edge>
    <edge source="ESP" target="IND">
      <data key="d0">3341583</data>
    </edge>
    <edge source="ESP" target="SGP">
      <data key="d0">25516550</data>
    </edge>
    <edge source="ESP" target="SVK">
      <data key="d0">1421841</data>
    </edge>
    <edge source="ESP" target="VNM">
      <data key="d0">1762330</data>
    </edge>
    <edge source="ESP" target="SVN">
      <data key="d0">2434099</data>
    </edge>
    <edge source="ESP" target="ZAF">
      <data key="d0">14658942</data>
    </edge>
    <edge source="ESP" target="ZWE">
      <data key="d0">170975</data>
    </edge>
    <edge source="ESP" target="SWE">
      <data key="d0">17814293</data>
    </edge>
    <edge source="ESP" target="CHE">
      <data key="d0">17800845</data>
    </edge>
    <edge source="ESP" target="THA">
      <data key="d0">2889621</data>
    </edge>
    <edge source="ESP" target="TGO">
      <data key="d0">786509</data>
    </edge>
    <edge source="ESP" target="ARE">
      <data key="d0">33596965</data>
    </edge>
    <edge source="ESP" target="TUN">
      <data key="d0">8915771</data>
    </edge>
    <edge source="ESP" target="TUR">
      <data key="d0">22425348</data>
    </edge>
    <edge source="ESP" target="UGA">
      <data key="d0">1242360</data>
    </edge>
    <edge source="ESP" target="UKR">
      <data key="d0">15757160</data>
    </edge>
    <edge source="ESP" target="EGY">
      <data key="d0">9997911</data>
    </edge>
    <edge source="ESP" target="GBR">
      <data key="d0">260102735</data>
    </edge>
    <edge source="ESP" target="TZA">
      <data key="d0">1477624</data>
    </edge>
    <edge source="ESP" target="USA">
      <data key="d0">404929398</data>
    </edge>
    <edge source="ESP" target="BFA">
      <data key="d0">895603</data>
    </edge>
    <edge source="ESP" target="URY">
      <data key="d0">2469200</data>
    </edge>
    <edge source="ESP" target="SRB">
      <data key="d0">3912693</data>
    </edge>
    <edge source="SRB" target="AUT">
      <data key="d0">514000</data>
    </edge>
    <edge source="SRB" target="BEL">
      <data key="d0">671000</data>
    </edge>
    <edge source="SRB" target="BRA">
      <data key="d0">14000</data>
    </edge>
    <edge source="SRB" target="BGR">
      <data key="d0">1244000</data>
    </edge>
    <edge source="SRB" target="HRV">
      <data key="d0">167000</data>
    </edge>
    <edge source="SRB" target="CZE">
      <data key="d0">110000</data>
    </edge>
    <edge source="SRB" target="FRA">
      <data key="d0">968000</data>
    </edge>
    <edge source="SRB" target="DEU">
      <data key="d0">2168000</data>
    </edge>
    <edge source="SRB" target="GRC">
      <data key="d0">1443000</data>
    </edge>
    <edge source="SRB" target="HUN">
      <data key="d0">1835000</data>
    </edge>
    <edge source="SRB" target="ISR">
      <data key="d0">218000</data>
    </edge>
    <edge source="SRB" target="ITA">
      <data key="d0">3634000</data>
    </edge>
    <edge source="SRB" target="JOR">
      <data key="d0">95000</data>
    </edge>
    <edge source="SRB" target="NLD">
      <data key="d0">376000</data>
    </edge>
    <edge source="SRB" target="PRT">
      <data key="d0">16000</data>
    </edge>
    <edge source="SRB" target="ROU">
      <data key="d0">1654000</data>
    </edge>
    <edge source="SRB" target="RUS">
      <data key="d0">3674000</data>
    </edge>
    <edge source="SRB" target="IND">
      <data key="d0">31000</data>
    </edge>
    <edge source="SRB" target="SVN">
      <data key="d0">424000</data>
    </edge>
    <edge source="SRB" target="ESP">
      <data key="d0">270000</data>
    </edge>
    <edge source="SRB" target="SWE">
      <data key="d0">57000</data>
    </edge>
    <edge source="SRB" target="CHE">
      <data key="d0">270000</data>
    </edge>
    <edge source="SRB" target="TUR">
      <data key="d0">230000</data>
    </edge>
    <edge source="SRB" target="UKR">
      <data key="d0">884000</data>
    </edge>
    <edge source="SRB" target="MKD">
      <data key="d0">8285000</data>
    </edge>
    <edge source="SRB" target="EGY">
      <data key="d0">329000</data>
    </edge>
    <edge source="SRB" target="GBR">
      <data key="d0">79000</data>
    </edge>
    <edge source="DZA" target="FRA">
      <data key="d0">72142</data>
    </edge>
    <edge source="DZA" target="GBR">
      <data key="d0">10732</data>
    </edge>
    <edge source="FRA" target="ALB">
      <data key="d0">34131</data>
    </edge>
    <edge source="FRA" target="DZA">
      <data key="d0">23655849</data>
    </edge>
    <edge source="FRA" target="AZE">
      <data key="d0">398330</data>
    </edge>
    <edge source="FRA" target="ARG">
      <data key="d0">10429063</data>
    </edge>
    <edge source="FRA" target="AUS">
      <data key="d0">23672984</data>
    </edge>
    <edge source="FRA" target="AUT">
      <data key="d0">52886074</data>
    </edge>
    <edge source="FRA" target="ARM">
      <data key="d0">269674</data>
    </edge>
    <edge source="FRA" target="BEL">
      <data key="d0">291806310</data>
    </edge>
    <edge source="FRA" target="BOL">
      <data key="d0">339058</data>
    </edge>
    <edge source="FRA" target="BWA">
      <data key="d0">32586</data>
    </edge>
    <edge source="FRA" target="BRA">
      <data key="d0">31781028</data>
    </edge>
    <edge source="FRA" target="BGR">
      <data key="d0">3811948</data>
    </edge>
    <edge source="FRA" target="BDI">
      <data key="d0">26125</data>
    </edge>
    <edge source="FRA" target="BLR">
      <data key="d0">576006</data>
    </edge>
    <edge source="FRA" target="KHM">
      <data key="d0">32024</data>
    </edge>
    <edge source="FRA" target="CMR">
      <data key="d0">5450777</data>
    </edge>
    <edge source="FRA" target="CAN">
      <data key="d0">34782832</data>
    </edge>
    <edge source="FRA" target="CAF">
      <data key="d0">270797</data>
    </edge>
    <edge source="FRA" target="LKA">
      <data key="d0">500441</data>
    </edge>
    <edge source="FRA" target="CHL">
      <data key="d0">6270612</data>
    </edge>
    <edge source="FRA" target="CHN">
      <data key="d0">35804642</data>
    </edge>
    <edge source="FRA" target="COL">
      <data key="d0">3109111</data>
    </edge>
    <edge source="FRA" target="CRI">
      <data key="d0">451001</data>
    </edge>
    <edge source="FRA" target="HRV">
      <data key="d0">1912295</data>
    </edge>
    <edge source="FRA" target="CZE">
      <data key="d0">23537585</data>
    </edge>
    <edge source="FRA" target="BEN">
      <data key="d0">1755266</data>
    </edge>
    <edge source="FRA" target="DNK">
      <data key="d0">31637905</data>
    </edge>
    <edge source="FRA" target="ECU">
      <data key="d0">1049480</data>
    </edge>
    <edge source="FRA" target="SLV">
      <data key="d0">487941</data>
    </edge>
    <edge source="FRA" target="ETH">
      <data key="d0">561258</data>
    </edge>
    <edge source="FRA" target="EST">
      <data key="d0">1636862</data>
    </edge>
    <edge source="FRA" target="FIN">
      <data key="d0">24732857</data>
    </edge>
    <edge source="FRA" target="GEO">
      <data key="d0">255066</data>
    </edge>
    <edge source="FRA" target="GMB">
      <data key="d0">79498</data>
    </edge>
    <edge source="FRA" target="PSE">
      <data key="d0">53513</data>
    </edge>
    <edge source="FRA" target="DEU">
      <data key="d0">646516644</data>
    </edge>
    <edge source="FRA" target="GHA">
      <data key="d0">308580</data>
    </edge>
    <edge source="FRA" target="GRC">
      <data key="d0">18311256</data>
    </edge>
    <edge source="FRA" target="GTM">
      <data key="d0">2822162</data>
    </edge>
    <edge source="FRA" target="HND">
      <data key="d0">688510</data>
    </edge>
    <edge source="FRA" target="HKG">
      <data key="d0">33665794</data>
    </edge>
    <edge source="FRA" target="HUN">
      <data key="d0">25992317</data>
    </edge>
    <edge source="FRA" target="IDN">
      <data key="d0">11155075</data>
    </edge>
    <edge source="FRA" target="IRL">
      <data key="d0">22865087</data>
    </edge>
    <edge source="FRA" target="ISR">
      <data key="d0">22689518</data>
    </edge>
    <edge source="FRA" target="ITA">
      <data key="d0">454876644</data>
    </edge>
    <edge source="FRA" target="CIV">
      <data key="d0">7484705</data>
    </edge>
    <edge source="FRA" target="JAM">
      <data key="d0">130623</data>
    </edge>
    <edge source="FRA" target="JPN">
      <data key="d0">100422499</data>
    </edge>
    <edge source="FRA" target="KAZ">
      <data key="d0">578534</data>
    </edge>
    <edge source="FRA" target="JOR">
      <data key="d0">2335485</data>
    </edge>
    <edge source="FRA" target="KOR">
      <data key="d0">21941876</data>
    </edge>
    <edge source="FRA" target="KGZ">
      <data key="d0">32866</data>
    </edge>
    <edge source="FRA" target="LBN">
      <data key="d0">11742598</data>
    </edge>
    <edge source="FRA" target="LVA">
      <data key="d0">2408381</data>
    </edge>
    <edge source="FRA" target="LTU">
      <data key="d0">3166136</data>
    </edge>
    <edge source="FRA" target="MDG">
      <data key="d0">3591855</data>
    </edge>
    <edge source="FRA" target="MYS">
      <data key="d0">6184654</data>
    </edge>
    <edge source="FRA" target="MRT">
      <data key="d0">822785</data>
    </edge>
    <edge source="FRA" target="MUS">
      <data key="d0">4683612</data>
    </edge>
    <edge source="FRA" target="MEX">
      <data key="d0">14873339</data>
    </edge>
    <edge source="FRA" target="MDA">
      <data key="d0">177254</data>
    </edge>
    <edge source="FRA" target="MAR">
      <data key="d0">16274799</data>
    </edge>
    <edge source="FRA" target="MOZ">
      <data key="d0">337513</data>
    </edge>
    <edge source="FRA" target="OMN">
      <data key="d0">2222279</data>
    </edge>
    <edge source="FRA" target="NAM">
      <data key="d0">155905</data>
    </edge>
    <edge source="FRA" target="NLD">
      <data key="d0">140951344</data>
    </edge>
    <edge source="FRA" target="NZL">
      <data key="d0">4745412</data>
    </edge>
    <edge source="FRA" target="NIC">
      <data key="d0">176552</data>
    </edge>
    <edge source="FRA" target="NER">
      <data key="d0">465608</data>
    </edge>
    <edge source="FRA" target="NOR">
      <data key="d0">20515556</data>
    </edge>
    <edge source="FRA" target="PAK">
      <data key="d0">2208655</data>
    </edge>
    <edge source="FRA" target="PAN">
      <data key="d0">1083329</data>
    </edge>
    <edge source="FRA" target="PRY">
      <data key="d0">284000</data>
    </edge>
    <edge source="FRA" target="PER">
      <data key="d0">1715517</data>
    </edge>
    <edge source="FRA" target="PHL">
      <data key="d0">3950156</data>
    </edge>
    <edge source="FRA" target="POL">
      <data key="d0">90963418</data>
    </edge>
    <edge source="FRA" target="PRT">
      <data key="d0">51280674</data>
    </edge>
    <edge source="FRA" target="ROU">
      <data key="d0">9071004</data>
    </edge>
    <edge source="FRA" target="RUS">
      <data key="d0">21449301</data>
    </edge>
    <edge source="FRA" target="SAU">
      <data key="d0">18717873</data>
    </edge>
    <edge source="FRA" target="SEN">
      <data key="d0">8028968</data>
    </edge>
    <edge source="FRA" target="IND">
      <data key="d0">12137838</data>
    </edge>
    <edge source="FRA" target="SGP">
      <data key="d0">16907408</data>
    </edge>
    <edge source="FRA" target="SVK">
      <data key="d0">4553129</data>
    </edge>
    <edge source="FRA" target="VNM">
      <data key="d0">4439080</data>
    </edge>
    <edge source="FRA" target="SVN">
      <data key="d0">19053560</data>
    </edge>
    <edge source="FRA" target="ZAF">
      <data key="d0">19815388</data>
    </edge>
    <edge source="FRA" target="ZWE">
      <data key="d0">219812</data>
    </edge>
    <edge source="FRA" target="ESP">
      <data key="d0">279593047</data>
    </edge>
    <edge source="FRA" target="SWE">
      <data key="d0">49496755</data>
    </edge>
    <edge source="FRA" target="CHE">
      <data key="d0">249198871</data>
    </edge>
    <edge source="FRA" target="THA">
      <data key="d0">11904964</data>
    </edge>
    <edge source="FRA" target="TGO">
      <data key="d0">907339</data>
    </edge>
    <edge source="FRA" target="ARE">
      <data key="d0">59577771</data>
    </edge>
    <edge source="FRA" target="TUN">
      <data key="d0">10933296</data>
    </edge>
    <edge source="FRA" target="TUR">
      <data key="d0">44637715</data>
    </edge>
    <edge source="FRA" target="UGA">
      <data key="d0">213211</data>
    </edge>
    <edge source="FRA" target="UKR">
      <data key="d0">4469980</data>
    </edge>
    <edge source="FRA" target="MKD">
      <data key="d0">184417</data>
    </edge>
    <edge source="FRA" target="EGY">
      <data key="d0">20087871</data>
    </edge>
    <edge source="FRA" target="GBR">
      <data key="d0">357550194</data>
    </edge>
    <edge source="FRA" target="TZA">
      <data key="d0">617861</data>
    </edge>
    <edge source="FRA" target="USA">
      <data key="d0">513960575</data>
    </edge>
    <edge source="FRA" target="BFA">
      <data key="d0">1095127</data>
    </edge>
    <edge source="FRA" target="URY">
      <data key="d0">917452</data>
    </edge>
    <edge source="FRA" target="SRB">
      <data key="d0">1105942</data>
    </edge>
    <edge source="GBR" target="ALB">
      <data key="d0">91711</data>
    </edge>
    <edge source="GBR" target="DZA">
      <data key="d0">817712</data>
    </edge>
    <edge source="GBR" target="AZE">
      <data key="d0">92674</data>
    </edge>
    <edge source="GBR" target="ARG">
      <data key="d0">2897629</data>
    </edge>
    <edge source="GBR" target="AUS">
      <data key="d0">62824243</data>
    </edge>
    <edge source="GBR" target="AUT">
      <data key="d0">40066261</data>
    </edge>
    <edge source="GBR" target="ARM">
      <data key="d0">33006</data>
    </edge>
    <edge source="GBR" target="BEL">
      <data key="d0">3461761466</data>
    </edge>
    <edge source="GBR" target="BOL">
      <data key="d0">40413</data>
    </edge>
    <edge source="GBR" target="BWA">
      <data key="d0">12043256</data>
    </edge>
    <edge source="GBR" target="BRA">
      <data key="d0">6654370</data>
    </edge>
    <edge source="GBR" target="BGR">
      <data key="d0">1408364</data>
    </edge>
    <edge source="GBR" target="BDI">
      <data key="d0">103256</data>
    </edge>
    <edge source="GBR" target="BLR">
      <data key="d0">39199</data>
    </edge>
    <edge source="GBR" target="KHM">
      <data key="d0">26688</data>
    </edge>
    <edge source="GBR" target="CMR">
      <data key="d0">198112</data>
    </edge>
    <edge source="GBR" target="CAN">
      <data key="d0">52533094</data>
    </edge>
    <edge source="GBR" target="LKA">
      <data key="d0">2389286</data>
    </edge>
    <edge source="GBR" target="CHL">
      <data key="d0">1603591</data>
    </edge>
    <edge source="GBR" target="CHN">
      <data key="d0">24625615</data>
    </edge>
    <edge source="GBR" target="COL">
      <data key="d0">1047285</data>
    </edge>
    <edge source="GBR" target="CRI">
      <data key="d0">463637</data>
    </edge>
    <edge source="GBR" target="HRV">
      <data key="d0">650737</data>
    </edge>
    <edge source="GBR" target="CZE">
      <data key="d0">19279810</data>
    </edge>
    <edge source="GBR" target="BEN">
      <data key="d0">17698</data>
    </edge>
    <edge source="GBR" target="DNK">
      <data key="d0">33224258</data>
    </edge>
    <edge source="GBR" target="ECU">
      <data key="d0">440977</data>
    </edge>
    <edge source="GBR" target="SLV">
      <data key="d0">29769</data>
    </edge>
    <edge source="GBR" target="ETH">
      <data key="d0">223604</data>
    </edge>
    <edge source="GBR" target="EST">
      <data key="d0">782755</data>
    </edge>
    <edge source="GBR" target="FIN">
      <data key="d0">30301319</data>
    </edge>
    <edge source="GBR" target="FRA">
      <data key="d0">223262516</data>
    </edge>
    <edge source="GBR" target="GEO">
      <data key="d0">172049</data>
    </edge>
    <edge source="GBR" target="GMB">
      <data key="d0">199768</data>
    </edge>
    <edge source="GBR" target="DEU">
      <data key="d0">241564461</data>
    </edge>
    <edge source="GBR" target="GHA">
      <data key="d0">3879019</data>
    </edge>
    <edge source="GBR" target="GRC">
      <data key="d0">17620386</data>
    </edge>
    <edge source="GBR" target="GTM">
      <data key="d0">130688</data>
    </edge>
    <edge source="GBR" target="HND">
      <data key="d0">13730</data>
    </edge>
    <edge source="GBR" target="HKG">
      <data key="d0">134929030</data>
    </edge>
    <edge source="GBR" target="HUN">
      <data key="d0">7087819</data>
    </edge>
    <edge source="GBR" target="IDN">
      <data key="d0">6627578</data>
    </edge>
    <edge source="GBR" target="IRL">
      <data key="d0">316094865</data>
    </edge>
    <edge source="GBR" target="ISR">
      <data key="d0">774537246</data>
    </edge>
    <edge source="GBR" target="ITA">
      <data key="d0">172676020</data>
    </edge>
    <edge source="GBR" target="CIV">
      <data key="d0">1556200</data>
    </edge>
    <edge source="GBR" target="JAM">
      <data key="d0">1532482</data>
    </edge>
    <edge source="GBR" target="JPN">
      <data key="d0">122166104</data>
    </edge>
    <edge source="GBR" target="KAZ">
      <data key="d0">978930</data>
    </edge>
    <edge source="GBR" target="JOR">
      <data key="d0">1078431</data>
    </edge>
    <edge source="GBR" target="KOR">
      <data key="d0">15125612</data>
    </edge>
    <edge source="GBR" target="KGZ">
      <data key="d0">77113</data>
    </edge>
    <edge source="GBR" target="LBN">
      <data key="d0">1908935</data>
    </edge>
    <edge source="GBR" target="LVA">
      <data key="d0">1260664</data>
    </edge>
    <edge source="GBR" target="LTU">
      <data key="d0">642090</data>
    </edge>
    <edge source="GBR" target="MWI">
      <data key="d0">61540</data>
    </edge>
    <edge source="GBR" target="MYS">
      <data key="d0">17710172</data>
    </edge>
    <edge source="GBR" target="MRT">
      <data key="d0">30056</data>
    </edge>
    <edge source="GBR" target="MUS">
      <data key="d0">1393416</data>
    </edge>
    <edge source="GBR" target="MEX">
      <data key="d0">9674790</data>
    </edge>
    <edge source="GBR" target="MDA">
      <data key="d0">22339</data>
    </edge>
    <edge source="GBR" target="MAR">
      <data key="d0">1113209</data>
    </edge>
    <edge source="GBR" target="MOZ">
      <data key="d0">10450</data>
    </edge>
    <edge source="GBR" target="OMN">
      <data key="d0">1839122</data>
    </edge>
    <edge source="GBR" target="NAM">
      <data key="d0">6327007</data>
    </edge>
    <edge source="GBR" target="NLD">
      <data key="d0">121909698</data>
    </edge>
    <edge source="GBR" target="NZL">
      <data key="d0">9375199</data>
    </edge>
    <edge source="GBR" target="NOR">
      <data key="d0">32578035</data>
    </edge>
    <edge source="GBR" target="PAK">
      <data key="d0">3113848</data>
    </edge>
    <edge source="GBR" target="PAN">
      <data key="d0">272078</data>
    </edge>
    <edge source="GBR" target="PRY">
      <data key="d0">13186</data>
    </edge>
    <edge source="GBR" target="PER">
      <data key="d0">1155834</data>
    </edge>
    <edge source="GBR" target="PHL">
      <data key="d0">2172610</data>
    </edge>
    <edge source="GBR" target="POL">
      <data key="d0">15584534</data>
    </edge>
    <edge source="GBR" target="PRT">
      <data key="d0">14232443</data>
    </edge>
    <edge source="GBR" target="ROU">
      <data key="d0">2169137</data>
    </edge>
    <edge source="GBR" target="RUS">
      <data key="d0">44695592</data>
    </edge>
    <edge source="GBR" target="SAU">
      <data key="d0">24159820</data>
    </edge>
    <edge source="GBR" target="SEN">
      <data key="d0">480942</data>
    </edge>
    <edge source="GBR" target="IND">
      <data key="d0">1117436501</data>
    </edge>
    <edge source="GBR" target="SGP">
      <data key="d0">27674139</data>
    </edge>
    <edge source="GBR" target="SVK">
      <data key="d0">3032777</data>
    </edge>
    <edge source="GBR" target="VNM">
      <data key="d0">782076</data>
    </edge>
    <edge source="GBR" target="SVN">
      <data key="d0">4788447</data>
    </edge>
    <edge source="GBR" target="ZAF">
      <data key="d0">129292069</data>
    </edge>
    <edge source="GBR" target="ZWE">
      <data key="d0">492328</data>
    </edge>
    <edge source="GBR" target="ESP">
      <data key="d0">91350292</data>
    </edge>
    <edge source="GBR" target="SWE">
      <data key="d0">63752257</data>
    </edge>
    <edge source="GBR" target="CHE">
      <data key="d0">650567388</data>
    </edge>
    <edge source="GBR" target="THA">
      <data key="d0">23248341</data>
    </edge>
    <edge source="GBR" target="TGO">
      <data key="d0">113843</data>
    </edge>
    <edge source="GBR" target="ARE">
      <data key="d0">53529907</data>
    </edge>
    <edge source="GBR" target="TUN">
      <data key="d0">811055</data>
    </edge>
    <edge source="GBR" target="TUR">
      <data key="d0">19563798</data>
    </edge>
    <edge source="GBR" target="UGA">
      <data key="d0">1162822</data>
    </edge>
    <edge source="GBR" target="UKR">
      <data key="d0">1799586</data>
    </edge>
    <edge source="GBR" target="MKD">
      <data key="d0">587705</data>
    </edge>
    <edge source="GBR" target="EGY">
      <data key="d0">8137609</data>
    </edge>
    <edge source="GBR" target="TZA">
      <data key="d0">408538</data>
    </edge>
    <edge source="GBR" target="USA">
      <data key="d0">804449570</data>
    </edge>
    <edge source="GBR" target="BFA">
      <data key="d0">109467</data>
    </edge>
    <edge source="GBR" target="URY">
      <data key="d0">423022</data>
    </edge>
    <edge source="GBR" target="SRB">
      <data key="d0">850647</data>
    </edge>
    <edge source="AZE" target="GEO">
      <data key="d0">57411</data>
    </edge>
    <edge source="AZE" target="NOR">
      <data key="d0">11536</data>
    </edge>
    <edge source="AZE" target="RUS">
      <data key="d0">66177</data>
    </edge>
    <edge source="AZE" target="GBR">
      <data key="d0">11486</data>
    </edge>
    <edge source="AZE" target="USA">
      <data key="d0">10063</data>
    </edge>
    <edge source="GEO" target="AZE">
      <data key="d0">1008355</data>
    </edge>
    <edge source="GEO" target="ARM">
      <data key="d0">95391</data>
    </edge>
    <edge source="GEO" target="ITA">
      <data key="d0">19093</data>
    </edge>
    <edge source="GEO" target="RUS">
      <data key="d0">628097</data>
    </edge>
    <edge source="GEO" target="TUR">
      <data key="d0">153570</data>
    </edge>
    <edge source="NOR" target="AUS">
      <data key="d0">121225</data>
    </edge>
    <edge source="NOR" target="AUT">
      <data key="d0">540772</data>
    </edge>
    <edge source="NOR" target="BEL">
      <data key="d0">1069345</data>
    </edge>
    <edge source="NOR" target="BWA">
      <data key="d0">30296</data>
    </edge>
    <edge source="NOR" target="BRA">
      <data key="d0">47022</data>
    </edge>
    <edge source="NOR" target="BGR">
      <data key="d0">147794</data>
    </edge>
    <edge source="NOR" target="CAN">
      <data key="d0">812069</data>
    </edge>
    <edge source="NOR" target="CHL">
      <data key="d0">80435</data>
    </edge>
    <edge source="NOR" target="CHN">
      <data key="d0">756336</data>
    </edge>
    <edge source="NOR" target="HRV">
      <data key="d0">45345</data>
    </edge>
    <edge source="NOR" target="CZE">
      <data key="d0">2542933</data>
    </edge>
    <edge source="NOR" target="DNK">
      <data key="d0">16371774</data>
    </edge>
    <edge source="NOR" target="EST">
      <data key="d0">101284</data>
    </edge>
    <edge source="NOR" target="FIN">
      <data key="d0">4576095</data>
    </edge>
    <edge source="NOR" target="FRA">
      <data key="d0">2210728</data>
    </edge>
    <edge source="NOR" target="DEU">
      <data key="d0">10615597</data>
    </edge>
    <edge source="NOR" target="GRC">
      <data key="d0">53310</data>
    </edge>
    <edge source="NOR" target="HKG">
      <data key="d0">69142</data>
    </edge>
    <edge source="NOR" target="HUN">
      <data key="d0">434679</data>
    </edge>
    <edge source="NOR" target="IRL">
      <data key="d0">194464</data>
    </edge>
    <edge source="NOR" target="ISR">
      <data key="d0">118927</data>
    </edge>
    <edge source="NOR" target="ITA">
      <data key="d0">1133132</data>
    </edge>
    <edge source="NOR" target="JPN">
      <data key="d0">529254</data>
    </edge>
    <edge source="NOR" target="KOR">
      <data key="d0">3400417</data>
    </edge>
    <edge source="NOR" target="LVA">
      <data key="d0">83443</data>
    </edge>
    <edge source="NOR" target="LTU">
      <data key="d0">172394</data>
    </edge>
    <edge source="NOR" target="MWI">
      <data key="d0">20131</data>
    </edge>
    <edge source="NOR" target="NLD">
      <data key="d0">5987650</data>
    </edge>
    <edge source="NOR" target="NZL">
      <data key="d0">22557</data>
    </edge>
    <edge source="NOR" target="POL">
      <data key="d0">3525715</data>
    </edge>
    <edge source="NOR" target="PRT">
      <data key="d0">873574</data>
    </edge>
    <edge source="NOR" target="ROU">
      <data key="d0">15693</data>
    </edge>
    <edge source="NOR" target="RUS">
      <data key="d0">167153</data>
    </edge>
    <edge source="NOR" target="SAU">
      <data key="d0">69374</data>
    </edge>
    <edge source="NOR" target="IND">
      <data key="d0">60838</data>
    </edge>
    <edge source="NOR" target="SGP">
      <data key="d0">69228</data>
    </edge>
    <edge source="NOR" target="SVK">
      <data key="d0">242049</data>
    </edge>
    <edge source="NOR" target="SVN">
      <data key="d0">220001</data>
    </edge>
    <edge source="NOR" target="ZAF">
      <data key="d0">12029</data>
    </edge>
    <edge source="NOR" target="ESP">
      <data key="d0">1763331</data>
    </edge>
    <edge source="NOR" target="SWE">
      <data key="d0">35727830</data>
    </edge>
    <edge source="NOR" target="CHE">
      <data key="d0">415682</data>
    </edge>
    <edge source="NOR" target="THA">
      <data key="d0">266557</data>
    </edge>
    <edge source="NOR" target="ARE">
      <data key="d0">81035</data>
    </edge>
    <edge source="NOR" target="TUR">
      <data key="d0">315062</data>
    </edge>
    <edge source="NOR" target="MKD">
      <data key="d0">28823</data>
    </edge>
    <edge source="NOR" target="GBR">
      <data key="d0">4977392</data>
    </edge>
    <edge source="NOR" target="USA">
      <data key="d0">2325448</data>
    </edge>
    <edge source="NOR" target="SRB">
      <data key="d0">54681</data>
    </edge>
    <edge source="RUS" target="DZA">
      <data key="d0">1625962</data>
    </edge>
    <edge source="RUS" target="AZE">
      <data key="d0">7607777</data>
    </edge>
    <edge source="RUS" target="AUS">
      <data key="d0">40958</data>
    </edge>
    <edge source="RUS" target="AUT">
      <data key="d0">29118</data>
    </edge>
    <edge source="RUS" target="ARM">
      <data key="d0">323888</data>
    </edge>
    <edge source="RUS" target="BEL">
      <data key="d0">5258282</data>
    </edge>
    <edge source="RUS" target="BRA">
      <data key="d0">11481</data>
    </edge>
    <edge source="RUS" target="BGR">
      <data key="d0">1786853</data>
    </edge>
    <edge source="RUS" target="CAN">
      <data key="d0">134194</data>
    </edge>
    <edge source="RUS" target="CHN">
      <data key="d0">6444236</data>
    </edge>
    <edge source="RUS" target="CZE">
      <data key="d0">18254172</data>
    </edge>
    <edge source="RUS" target="DNK">
      <data key="d0">759984</data>
    </edge>
    <edge source="RUS" target="ETH">
      <data key="d0">11791</data>
    </edge>
    <edge source="RUS" target="EST">
      <data key="d0">4449507</data>
    </edge>
    <edge source="RUS" target="FIN">
      <data key="d0">51069491</data>
    </edge>
    <edge source="RUS" target="FRA">
      <data key="d0">2785824</data>
    </edge>
    <edge source="RUS" target="GEO">
      <data key="d0">1111399</data>
    </edge>
    <edge source="RUS" target="DEU">
      <data key="d0">9739929</data>
    </edge>
    <edge source="RUS" target="GRC">
      <data key="d0">763490</data>
    </edge>
    <edge source="RUS" target="HUN">
      <data key="d0">4733688</data>
    </edge>
    <edge source="RUS" target="ISR">
      <data key="d0">368783</data>
    </edge>
    <edge source="RUS" target="ITA">
      <data key="d0">3524915</data>
    </edge>
    <edge source="RUS" target="JAM">
      <data key="d0">381800</data>
    </edge>
    <edge source="RUS" target="JPN">
      <data key="d0">701188</data>
    </edge>
    <edge source="RUS" target="KAZ">
      <data key="d0">61844142</data>
    </edge>
    <edge source="RUS" target="JOR">
      <data key="d0">528825</data>
    </edge>
    <edge source="RUS" target="KOR">
      <data key="d0">881921</data>
    </edge>
    <edge source="RUS" target="KGZ">
      <data key="d0">2152955</data>
    </edge>
    <edge source="RUS" target="LBN">
      <data key="d0">171050</data>
    </edge>
    <edge source="RUS" target="LVA">
      <data key="d0">27366891</data>
    </edge>
    <edge source="RUS" target="LTU">
      <data key="d0">3291577</data>
    </edge>
    <edge source="RUS" target="MYS">
      <data key="d0">35789</data>
    </edge>
    <edge source="RUS" target="MDA">
      <data key="d0">1676755</data>
    </edge>
    <edge source="RUS" target="MAR">
      <data key="d0">159112</data>
    </edge>
    <edge source="RUS" target="NLD">
      <data key="d0">1242130</data>
    </edge>
    <edge source="RUS" target="NOR">
      <data key="d0">22173</data>
    </edge>
    <edge source="RUS" target="POL">
      <data key="d0">7410848</data>
    </edge>
    <edge source="RUS" target="PRT">
      <data key="d0">325093</data>
    </edge>
    <edge source="RUS" target="ROU">
      <data key="d0">356625</data>
    </edge>
    <edge source="RUS" target="IND">
      <data key="d0">1511225</data>
    </edge>
    <edge source="RUS" target="SGP">
      <data key="d0">17018</data>
    </edge>
    <edge source="RUS" target="SVK">
      <data key="d0">878883</data>
    </edge>
    <edge source="RUS" target="VNM">
      <data key="d0">6306121</data>
    </edge>
    <edge source="RUS" target="SVN">
      <data key="d0">10280</data>
    </edge>
    <edge source="RUS" target="ZAF">
      <data key="d0">49323</data>
    </edge>
    <edge source="RUS" target="ESP">
      <data key="d0">10713696</data>
    </edge>
    <edge source="RUS" target="SWE">
      <data key="d0">241834</data>
    </edge>
    <edge source="RUS" target="CHE">
      <data key="d0">31184</data>
    </edge>
    <edge source="RUS" target="THA">
      <data key="d0">570588</data>
    </edge>
    <edge source="RUS" target="ARE">
      <data key="d0">27908</data>
    </edge>
    <edge source="RUS" target="TUN">
      <data key="d0">414508</data>
    </edge>
    <edge source="RUS" target="TUR">
      <data key="d0">10680696</data>
    </edge>
    <edge source="RUS" target="UKR">
      <data key="d0">37481830</data>
    </edge>
    <edge source="RUS" target="EGY">
      <data key="d0">1487786</data>
    </edge>
    <edge source="RUS" target="GBR">
      <data key="d0">5782440</data>
    </edge>
    <edge source="RUS" target="USA">
      <data key="d0">5195471</data>
    </edge>
    <edge source="RUS" target="URY">
      <data key="d0">106532</data>
    </edge>
    <edge source="RUS" target="SRB">
      <data key="d0">38913</data>
    </edge>
    <edge source="USA" target="ALB">
      <data key="d0">27933</data>
    </edge>
    <edge source="USA" target="DZA">
      <data key="d0">4267683</data>
    </edge>
    <edge source="USA" target="AZE">
      <data key="d0">885815</data>
    </edge>
    <edge source="USA" target="ARG">
      <data key="d0">23731409</data>
    </edge>
    <edge source="USA" target="AUS">
      <data key="d0">62571089</data>
    </edge>
    <edge source="USA" target="AUT">
      <data key="d0">20996598</data>
    </edge>
    <edge source="USA" target="ARM">
      <data key="d0">540543</data>
    </edge>
    <edge source="USA" target="BEL">
      <data key="d0">1064720422</data>
    </edge>
    <edge source="USA" target="BOL">
      <data key="d0">5679013</data>
    </edge>
    <edge source="USA" target="BWA">
      <data key="d0">387345</data>
    </edge>
    <edge source="USA" target="BRA">
      <data key="d0">75981796</data>
    </edge>
    <edge source="USA" target="BGR">
      <data key="d0">617812</data>
    </edge>
    <edge source="USA" target="BLR">
      <data key="d0">213687</data>
    </edge>
    <edge source="USA" target="KHM">
      <data key="d0">2632705</data>
    </edge>
    <edge source="USA" target="CMR">
      <data key="d0">85590</data>
    </edge>
    <edge source="USA" target="CAN">
      <data key="d0">2231714143</data>
    </edge>
    <edge source="USA" target="LKA">
      <data key="d0">4939658</data>
    </edge>
    <edge source="USA" target="CHL">
      <data key="d0">27380117</data>
    </edge>
    <edge source="USA" target="CHN">
      <data key="d0">158317089</data>
    </edge>
    <edge source="USA" target="COL">
      <data key="d0">21763935</data>
    </edge>
    <edge source="USA" target="CRI">
      <data key="d0">12471437</data>
    </edge>
    <edge source="USA" target="HRV">
      <data key="d0">191977</data>
    </edge>
    <edge source="USA" target="CZE">
      <data key="d0">2835296</data>
    </edge>
    <edge source="USA" target="DNK">
      <data key="d0">19014327</data>
    </edge>
    <edge source="USA" target="ECU">
      <data key="d0">9570774</data>
    </edge>
    <edge source="USA" target="SLV">
      <data key="d0">3571389</data>
    </edge>
    <edge source="USA" target="ETH">
      <data key="d0">54017</data>
    </edge>
    <edge source="USA" target="EST">
      <data key="d0">260233</data>
    </edge>
    <edge source="USA" target="FIN">
      <data key="d0">7595003</data>
    </edge>
    <edge source="USA" target="FRA">
      <data key="d0">217901660</data>
    </edge>
    <edge source="USA" target="GEO">
      <data key="d0">154181</data>
    </edge>
    <edge source="USA" target="GMB">
      <data key="d0">71006</data>
    </edge>
    <edge source="USA" target="PSE">
      <data key="d0">7766703</data>
    </edge>
    <edge source="USA" target="DEU">
      <data key="d0">317193492</data>
    </edge>
    <edge source="USA" target="GHA">
      <data key="d0">3717215</data>
    </edge>
    <edge source="USA" target="GRC">
      <data key="d0">4837687</data>
    </edge>
    <edge source="USA" target="GTM">
      <data key="d0">17623456</data>
    </edge>
    <edge source="USA" target="HND">
      <data key="d0">6383644</data>
    </edge>
    <edge source="USA" target="HKG">
      <data key="d0">694990600</data>
    </edge>
    <edge source="USA" target="HUN">
      <data key="d0">54269185</data>
    </edge>
    <edge source="USA" target="IDN">
      <data key="d0">9838760</data>
    </edge>
    <edge source="USA" target="IRL">
      <data key="d0">42091014</data>
    </edge>
    <edge source="USA" target="ISR">
      <data key="d0">1459908058</data>
    </edge>
    <edge source="USA" target="ITA">
      <data key="d0">68361041</data>
    </edge>
    <edge source="USA" target="CIV">
      <data key="d0">162567</data>
    </edge>
    <edge source="USA" target="JAM">
      <data key="d0">12853655</data>
    </edge>
    <edge source="USA" target="JPN">
      <data key="d0">729719972</data>
    </edge>
    <edge source="USA" target="KAZ">
      <data key="d0">217454</data>
    </edge>
    <edge source="USA" target="JOR">
      <data key="d0">1364740</data>
    </edge>
    <edge source="USA" target="KOR">
      <data key="d0">152368687</data>
    </edge>
    <edge source="USA" target="LBN">
      <data key="d0">2311945</data>
    </edge>
    <edge source="USA" target="LVA">
      <data key="d0">1328611</data>
    </edge>
    <edge source="USA" target="LTU">
      <data key="d0">184647</data>
    </edge>
    <edge source="USA" target="MDG">
      <data key="d0">23070</data>
    </edge>
    <edge source="USA" target="MWI">
      <data key="d0">10000</data>
    </edge>
    <edge source="USA" target="MYS">
      <data key="d0">140452620</data>
    </edge>
    <edge source="USA" target="MRT">
      <data key="d0">32596</data>
    </edge>
    <edge source="USA" target="MUS">
      <data key="d0">6370074</data>
    </edge>
    <edge source="USA" target="MEX">
      <data key="d0">889023090</data>
    </edge>
    <edge source="USA" target="MAR">
      <data key="d0">627186</data>
    </edge>
    <edge source="USA" target="MOZ">
      <data key="d0">18900</data>
    </edge>
    <edge source="USA" target="OMN">
      <data key="d0">537089</data>
    </edge>
    <edge source="USA" target="NAM">
      <data key="d0">59584</data>
    </edge>
    <edge source="USA" target="NLD">
      <data key="d0">52942624</data>
    </edge>
    <edge source="USA" target="NZL">
      <data key="d0">10286481</data>
    </edge>
    <edge source="USA" target="NIC">
      <data key="d0">3000092</data>
    </edge>
    <edge source="USA" target="NER">
      <data key="d0">34249</data>
    </edge>
    <edge source="USA" target="NOR">
      <data key="d0">6169878</data>
    </edge>
    <edge source="USA" target="PAK">
      <data key="d0">1360120</data>
    </edge>
    <edge source="USA" target="PAN">
      <data key="d0">9428642</data>
    </edge>
    <edge source="USA" target="PRY">
      <data key="d0">542067</data>
    </edge>
    <edge source="USA" target="PER">
      <data key="d0">10253185</data>
    </edge>
    <edge source="USA" target="PHL">
      <data key="d0">21041769</data>
    </edge>
    <edge source="USA" target="POL">
      <data key="d0">6607900</data>
    </edge>
    <edge source="USA" target="PRT">
      <data key="d0">3047593</data>
    </edge>
    <edge source="USA" target="ROU">
      <data key="d0">1202495</data>
    </edge>
    <edge source="USA" target="RUS">
      <data key="d0">6763116</data>
    </edge>
    <edge source="USA" target="SAU">
      <data key="d0">24702191</data>
    </edge>
    <edge source="USA" target="SEN">
      <data key="d0">1271501</data>
    </edge>
    <edge source="USA" target="IND">
      <data key="d0">174711983</data>
    </edge>
    <edge source="USA" target="SGP">
      <data key="d0">122917861</data>
    </edge>
    <edge source="USA" target="SVK">
      <data key="d0">286912</data>
    </edge>
    <edge source="USA" target="VNM">
      <data key="d0">1502835</data>
    </edge>
    <edge source="USA" target="SVN">
      <data key="d0">287263</data>
    </edge>
    <edge source="USA" target="ZAF">
      <data key="d0">52132180</data>
    </edge>
    <edge source="USA" target="ZWE">
      <data key="d0">59062</data>
    </edge>
    <edge source="USA" target="ESP">
      <data key="d0">20155027</data>
    </edge>
    <edge source="USA" target="SWE">
      <data key="d0">10978698</data>
    </edge>
    <edge source="USA" target="CHE">
      <data key="d0">375253943</data>
    </edge>
    <edge source="USA" target="THA">
      <data key="d0">150604240</data>
    </edge>
    <edge source="USA" target="ARE">
      <data key="d0">41236007</data>
    </edge>
    <edge source="USA" target="TUN">
      <data key="d0">1101602</data>
    </edge>
    <edge source="USA" target="TUR">
      <data key="d0">15418214</data>
    </edge>
    <edge source="USA" target="UKR">
      <data key="d0">2057654</data>
    </edge>
    <edge source="USA" target="MKD">
      <data key="d0">390900</data>
    </edge>
    <edge source="USA" target="EGY">
      <data key="d0">6693745</data>
    </edge>
    <edge source="USA" target="GBR">
      <data key="d0">390653540</data>
    </edge>
    <edge source="USA" target="TZA">
      <data key="d0">68812</data>
    </edge>
    <edge source="USA" target="URY">
      <data key="d0">1649452</data>
    </edge>
    <edge source="USA" target="SRB">
      <data key="d0">122377</data>
    </edge>
    <edge source="ARG" target="DZA">
      <data key="d0">36000</data>
    </edge>
    <edge source="ARG" target="AUS">
      <data key="d0">755092</data>
    </edge>
    <edge source="ARG" target="AUT">
      <data key="d0">114809</data>
    </edge>
    <edge source="ARG" target="BEL">
      <data key="d0">67103</data>
    </edge>
    <edge source="ARG" target="BOL">
      <data key="d0">4107473</data>
    </edge>
    <edge source="ARG" target="BRA">
      <data key="d0">9364897</data>
    </edge>
    <edge source="ARG" target="CAN">
      <data key="d0">588463</data>
    </edge>
    <edge source="ARG" target="CHL">
      <data key="d0">21115811</data>
    </edge>
    <edge source="ARG" target="COL">
      <data key="d0">195219</data>
    </edge>
    <edge source="ARG" target="CRI">
      <data key="d0">1501562</data>
    </edge>
    <edge source="ARG" target="ECU">
      <data key="d0">707240</data>
    </edge>
    <edge source="ARG" target="SLV">
      <data key="d0">97179</data>
    </edge>
    <edge source="ARG" target="FRA">
      <data key="d0">338905</data>
    </edge>
    <edge source="ARG" target="DEU">
      <data key="d0">300473</data>
    </edge>
    <edge source="ARG" target="GRC">
      <data key="d0">134831</data>
    </edge>
    <edge source="ARG" target="GTM">
      <data key="d0">834341</data>
    </edge>
    <edge source="ARG" target="HND">
      <data key="d0">545865</data>
    </edge>
    <edge source="ARG" target="HKG">
      <data key="d0">467634</data>
    </edge>
    <edge source="ARG" target="IRL">
      <data key="d0">24198</data>
    </edge>
    <edge source="ARG" target="ISR">
      <data key="d0">55902</data>
    </edge>
    <edge source="ARG" target="ITA">
      <data key="d0">4269774</data>
    </edge>
    <edge source="ARG" target="JAM">
      <data key="d0">268013</data>
    </edge>
    <edge source="ARG" target="JPN">
      <data key="d0">239550</data>
    </edge>
    <edge source="ARG" target="KOR">
      <data key="d0">13783</data>
    </edge>
    <edge source="ARG" target="LBN">
      <data key="d0">37882</data>
    </edge>
    <edge source="ARG" target="MUS">
      <data key="d0">11387</data>
    </edge>
    <edge source="ARG" target="MEX">
      <data key="d0">697589</data>
    </edge>
    <edge source="ARG" target="MOZ">
      <data key="d0">12124</data>
    </edge>
    <edge source="ARG" target="NAM">
      <data key="d0">47653</data>
    </edge>
    <edge source="ARG" target="NLD">
      <data key="d0">211253</data>
    </edge>
    <edge source="ARG" target="NZL">
      <data key="d0">165336</data>
    </edge>
    <edge source="ARG" target="PAN">
      <data key="d0">270174</data>
    </edge>
    <edge source="ARG" target="PRY">
      <data key="d0">2770448</data>
    </edge>
    <edge source="ARG" target="PER">
      <data key="d0">4122786</data>
    </edge>
    <edge source="ARG" target="ZAF">
      <data key="d0">2597474</data>
    </edge>
    <edge source="ARG" target="ZWE">
      <data key="d0">148620</data>
    </edge>
    <edge source="ARG" target="ESP">
      <data key="d0">1056601</data>
    </edge>
    <edge source="ARG" target="SWE">
      <data key="d0">86968</data>
    </edge>
    <edge source="ARG" target="CHE">
      <data key="d0">88922</data>
    </edge>
    <edge source="ARG" target="THA">
      <data key="d0">30611</data>
    </edge>
    <edge source="ARG" target="EGY">
      <data key="d0">123594</data>
    </edge>
    <edge source="ARG" target="GBR">
      <data key="d0">451789</data>
    </edge>
    <edge source="ARG" target="USA">
      <data key="d0">22567398</data>
    </edge>
    <edge source="ARG" target="URY">
      <data key="d0">16795732</data>
    </edge>
    <edge source="AUS" target="AUT">
      <data key="d0">178766</data>
    </edge>
    <edge source="AUS" target="BEL">
      <data key="d0">9849985</data>
    </edge>
    <edge source="AUS" target="BRA">
      <data key="d0">1799923</data>
    </edge>
    <edge source="AUS" target="KHM">
      <data key="d0">25813</data>
    </edge>
    <edge source="AUS" target="CAN">
      <data key="d0">382938</data>
    </edge>
    <edge source="AUS" target="LKA">
      <data key="d0">952103</data>
    </edge>
    <edge source="AUS" target="CHL">
      <data key="d0">160981</data>
    </edge>
    <edge source="AUS" target="CHN">
      <data key="d0">2143608</data>
    </edge>
    <edge source="AUS" target="COL">
      <data key="d0">20239</data>
    </edge>
    <edge source="AUS" target="CZE">
      <data key="d0">46032</data>
    </edge>
    <edge source="AUS" target="DNK">
      <data key="d0">73512</data>
    </edge>
    <edge source="AUS" target="SLV">
      <data key="d0">158670</data>
    </edge>
    <edge source="AUS" target="ETH">
      <data key="d0">29089</data>
    </edge>
    <edge source="AUS" target="FIN">
      <data key="d0">150186</data>
    </edge>
    <edge source="AUS" target="FRA">
      <data key="d0">2407181</data>
    </edge>
    <edge source="AUS" target="DEU">
      <data key="d0">7579740</data>
    </edge>
    <edge source="AUS" target="GHA">
      <data key="d0">266355</data>
    </edge>
    <edge source="AUS" target="GRC">
      <data key="d0">361747</data>
    </edge>
    <edge source="AUS" target="GTM">
      <data key="d0">152190</data>
    </edge>
    <edge source="AUS" target="HND">
      <data key="d0">270763</data>
    </edge>
    <edge source="AUS" target="HKG">
      <data key="d0">43267831</data>
    </edge>
    <edge source="AUS" target="HUN">
      <data key="d0">105513</data>
    </edge>
    <edge source="AUS" target="IDN">
      <data key="d0">3665729</data>
    </edge>
    <edge source="AUS" target="IRL">
      <data key="d0">209779</data>
    </edge>
    <edge source="AUS" target="ISR">
      <data key="d0">5997595</data>
    </edge>
    <edge source="AUS" target="ITA">
      <data key="d0">2890954</data>
    </edge>
    <edge source="AUS" target="JAM">
      <data key="d0">270944</data>
    </edge>
    <edge source="AUS" target="JPN">
      <data key="d0">89615724</data>
    </edge>
    <edge source="AUS" target="JOR">
      <data key="d0">83130</data>
    </edge>
    <edge source="AUS" target="KOR">
      <data key="d0">6958912</data>
    </edge>
    <edge source="AUS" target="LBN">
      <data key="d0">249318</data>
    </edge>
    <edge source="AUS" target="MYS">
      <data key="d0">4632860</data>
    </edge>
    <edge source="AUS" target="MUS">
      <data key="d0">782577</data>
    </edge>
    <edge source="AUS" target="MEX">
      <data key="d0">20697</data>
    </edge>
    <edge source="AUS" target="OMN">
      <data key="d0">39383</data>
    </edge>
    <edge source="AUS" target="NLD">
      <data key="d0">808485</data>
    </edge>
    <edge source="AUS" target="NZL">
      <data key="d0">55014464</data>
    </edge>
    <edge source="AUS" target="PAK">
      <data key="d0">51443</data>
    </edge>
    <edge source="AUS" target="PER">
      <data key="d0">244862</data>
    </edge>
    <edge source="AUS" target="PHL">
      <data key="d0">2852077</data>
    </edge>
    <edge source="AUS" target="POL">
      <data key="d0">250268</data>
    </edge>
    <edge source="AUS" target="PRT">
      <data key="d0">31593</data>
    </edge>
    <edge source="AUS" target="ROU">
      <data key="d0">86291</data>
    </edge>
    <edge source="AUS" target="RUS">
      <data key="d0">83392</data>
    </edge>
    <edge source="AUS" target="SAU">
      <data key="d0">668523</data>
    </edge>
    <edge source="AUS" target="IND">
      <data key="d0">1825590</data>
    </edge>
    <edge source="AUS" target="SGP">
      <data key="d0">12978335</data>
    </edge>
    <edge source="AUS" target="VNM">
      <data key="d0">441366</data>
    </edge>
    <edge source="AUS" target="ZAF">
      <data key="d0">5545403</data>
    </edge>
    <edge source="AUS" target="ESP">
      <data key="d0">5208300</data>
    </edge>
    <edge source="AUS" target="SWE">
      <data key="d0">144290</data>
    </edge>
    <edge source="AUS" target="CHE">
      <data key="d0">9933166</data>
    </edge>
    <edge source="AUS" target="THA">
      <data key="d0">9982696</data>
    </edge>
    <edge source="AUS" target="ARE">
      <data key="d0">1525823</data>
    </edge>
    <edge source="AUS" target="TUR">
      <data key="d0">33973</data>
    </edge>
    <edge source="AUS" target="EGY">
      <data key="d0">72249</data>
    </edge>
    <edge source="AUS" target="GBR">
      <data key="d0">13495797</data>
    </edge>
    <edge source="AUS" target="TZA">
      <data key="d0">296277</data>
    </edge>
    <edge source="AUS" target="USA">
      <data key="d0">101609473</data>
    </edge>
    <edge source="BEL" target="ALB">
      <data key="d0">47841</data>
    </edge>
    <edge source="BEL" target="DZA">
      <data key="d0">3404106</data>
    </edge>
    <edge source="BEL" target="ARG">
      <data key="d0">12516023</data>
    </edge>
    <edge source="BEL" target="AUS">
      <data key="d0">39396475</data>
    </edge>
    <edge source="BEL" target="AUT">
      <data key="d0">29947611</data>
    </edge>
    <edge source="BEL" target="ARM">
      <data key="d0">72828761</data>
    </edge>
    <edge source="BEL" target="BOL">
      <data key="d0">199660</data>
    </edge>
    <edge source="BEL" target="BWA">
      <data key="d0">1372572</data>
    </edge>
    <edge source="BEL" target="BRA">
      <data key="d0">10597406</data>
    </edge>
    <edge source="BEL" target="BGR">
      <data key="d0">1550458</data>
    </edge>
    <edge source="BEL" target="BDI">
      <data key="d0">77463</data>
    </edge>
    <edge source="BEL" target="BLR">
      <data key="d0">2569584</data>
    </edge>
    <edge source="BEL" target="KHM">
      <data key="d0">3571290</data>
    </edge>
    <edge source="BEL" target="CMR">
      <data key="d0">575856</data>
    </edge>
    <edge source="BEL" target="CAN">
      <data key="d0">78236950</data>
    </edge>
    <edge source="BEL" target="LKA">
      <data key="d0">130704418</data>
    </edge>
    <edge source="BEL" target="CHL">
      <data key="d0">2873867</data>
    </edge>
    <edge source="BEL" target="CHN">
      <data key="d0">298461338</data>
    </edge>
    <edge source="BEL" target="COL">
      <data key="d0">2073705</data>
    </edge>
    <edge source="BEL" target="CRI">
      <data key="d0">127740</data>
    </edge>
    <edge source="BEL" target="HRV">
      <data key="d0">1460984</data>
    </edge>
    <edge source="BEL" target="CZE">
      <data key="d0">34785957</data>
    </edge>
    <edge source="BEL" target="BEN">
      <data key="d0">408114</data>
    </edge>
    <edge source="BEL" target="DNK">
      <data key="d0">38211521</data>
    </edge>
    <edge source="BEL" target="ECU">
      <data key="d0">673218</data>
    </edge>
    <edge source="BEL" target="SLV">
      <data key="d0">229221</data>
    </edge>
    <edge source="BEL" target="ETH">
      <data key="d0">241403</data>
    </edge>
    <edge source="BEL" target="EST">
      <data key="d0">1662465</data>
    </edge>
    <edge source="BEL" target="FIN">
      <data key="d0">16516668</data>
    </edge>
    <edge source="BEL" target="FRA">
      <data key="d0">1000463501</data>
    </edge>
    <edge source="BEL" target="GEO">
      <data key="d0">16920</data>
    </edge>
    <edge source="BEL" target="GMB">
      <data key="d0">88468</data>
    </edge>
    <edge source="BEL" target="DEU">
      <data key="d0">718443983</data>
    </edge>
    <edge source="BEL" target="GHA">
      <data key="d0">1425049</data>
    </edge>
    <edge source="BEL" target="GRC">
      <data key="d0">21255210</data>
    </edge>
    <edge source="BEL" target="GTM">
      <data key="d0">329416</data>
    </edge>
    <edge source="BEL" target="HND">
      <data key="d0">112026</data>
    </edge>
    <edge source="BEL" target="HKG">
      <data key="d0">706888180</data>
    </edge>
    <edge source="BEL" target="HUN">
      <data key="d0">13123853</data>
    </edge>
    <edge source="BEL" target="IDN">
      <data key="d0">1054535</data>
    </edge>
    <edge source="BEL" target="IRL">
      <data key="d0">26556578</data>
    </edge>
    <edge source="BEL" target="ISR">
      <data key="d0">2820798582</data>
    </edge>
    <edge source="BEL" target="ITA">
      <data key="d0">480867702</data>
    </edge>
    <edge source="BEL" target="CIV">
      <data key="d0">677742</data>
    </edge>
    <edge source="BEL" target="JAM">
      <data key="d0">376378</data>
    </edge>
    <edge source="BEL" target="JPN">
      <data key="d0">305404535</data>
    </edge>
    <edge source="BEL" target="KAZ">
      <data key="d0">30532</data>
    </edge>
    <edge source="BEL" target="JOR">
      <data key="d0">1140025</data>
    </edge>
    <edge source="BEL" target="KOR">
      <data key="d0">3976792</data>
    </edge>
    <edge source="BEL" target="LBN">
      <data key="d0">59229081</data>
    </edge>
    <edge source="BEL" target="LVA">
      <data key="d0">2630387</data>
    </edge>
    <edge source="BEL" target="LTU">
      <data key="d0">2040994</data>
    </edge>
    <edge source="BEL" target="MDG">
      <data key="d0">195525</data>
    </edge>
    <edge source="BEL" target="MYS">
      <data key="d0">28939781</data>
    </edge>
    <edge source="BEL" target="MRT">
      <data key="d0">23137</data>
    </edge>
    <edge source="BEL" target="MUS">
      <data key="d0">18139581</data>
    </edge>
    <edge source="BEL" target="MEX">
      <data key="d0">6715299</data>
    </edge>
    <edge source="BEL" target="MDA">
      <data key="d0">392280</data>
    </edge>
    <edge source="BEL" target="MAR">
      <data key="d0">3292061</data>
    </edge>
    <edge source="BEL" target="MOZ">
      <data key="d0">104520</data>
    </edge>
    <edge source="BEL" target="OMN">
      <data key="d0">1155751</data>
    </edge>
    <edge source="BEL" target="NAM">
      <data key="d0">26429</data>
    </edge>
    <edge source="BEL" target="NLD">
      <data key="d0">647254659</data>
    </edge>
    <edge source="BEL" target="NZL">
      <data key="d0">9197508</data>
    </edge>
    <edge source="BEL" target="NIC">
      <data key="d0">43631</data>
    </edge>
    <edge source="BEL" target="NER">
      <data key="d0">62873</data>
    </edge>
    <edge source="BEL" target="NOR">
      <data key="d0">14976963</data>
    </edge>
    <edge source="BEL" target="PAK">
      <data key="d0">730342</data>
    </edge>
    <edge source="BEL" target="PAN">
      <data key="d0">2031948</data>
    </edge>
    <edge source="BEL" target="PRY">
      <data key="d0">19606</data>
    </edge>
    <edge source="BEL" target="PER">
      <data key="d0">891934</data>
    </edge>
    <edge source="BEL" target="PHL">
      <data key="d0">603252</data>
    </edge>
    <edge source="BEL" target="POL">
      <data key="d0">25208775</data>
    </edge>
    <edge source="BEL" target="PRT">
      <data key="d0">69765393</data>
    </edge>
    <edge source="BEL" target="ROU">
      <data key="d0">4610436</data>
    </edge>
    <edge source="BEL" target="RUS">
      <data key="d0">9537004</data>
    </edge>
    <edge source="BEL" target="SAU">
      <data key="d0">14859074</data>
    </edge>
    <edge source="BEL" target="SEN">
      <data key="d0">380300</data>
    </edge>
    <edge source="BEL" target="IND">
      <data key="d0">2811865973</data>
    </edge>
    <edge source="BEL" target="SGP">
      <data key="d0">87551826</data>
    </edge>
    <edge source="BEL" target="SVK">
      <data key="d0">4853264</data>
    </edge>
    <edge source="BEL" target="VNM">
      <data key="d0">24155196</data>
    </edge>
    <edge source="BEL" target="SVN">
      <data key="d0">1617516</data>
    </edge>
    <edge source="BEL" target="ZAF">
      <data key="d0">120805082</data>
    </edge>
    <edge source="BEL" target="ZWE">
      <data key="d0">209759</data>
    </edge>
    <edge source="BEL" target="ESP">
      <data key="d0">157906487</data>
    </edge>
    <edge source="BEL" target="SWE">
      <data key="d0">41144714</data>
    </edge>
    <edge source="BEL" target="CHE">
      <data key="d0">485591424</data>
    </edge>
    <edge source="BEL" target="THA">
      <data key="d0">259488261</data>
    </edge>
    <edge source="BEL" target="TGO">
      <data key="d0">378508</data>
    </edge>
    <edge source="BEL" target="ARE">
      <data key="d0">264094174</data>
    </edge>
    <edge source="BEL" target="TUN">
      <data key="d0">4699245</data>
    </edge>
    <edge source="BEL" target="TUR">
      <data key="d0">15071487</data>
    </edge>
    <edge source="BEL" target="UGA">
      <data key="d0">105572</data>
    </edge>
    <edge source="BEL" target="UKR">
      <data key="d0">42541211</data>
    </edge>
    <edge source="BEL" target="MKD">
      <data key="d0">283341</data>
    </edge>
    <edge source="BEL" target="EGY">
      <data key="d0">4284531</data>
    </edge>
    <edge source="BEL" target="GBR">
      <data key="d0">769982477</data>
    </edge>
    <edge source="BEL" target="TZA">
      <data key="d0">171498</data>
    </edge>
    <edge source="BEL" target="USA">
      <data key="d0">2753065562</data>
    </edge>
    <edge source="BEL" target="BFA">
      <data key="d0">204439</data>
    </edge>
    <edge source="BEL" target="URY">
      <data key="d0">3351709</data>
    </edge>
    <edge source="BEL" target="SRB">
      <data key="d0">427445</data>
    </edge>
    <edge source="BOL" target="ARG">
      <data key="d0">32050</data>
    </edge>
    <edge source="BOL" target="BEL">
      <data key="d0">23318</data>
    </edge>
    <edge source="BOL" target="BRA">
      <data key="d0">318820</data>
    </edge>
    <edge source="BOL" target="CHL">
      <data key="d0">240711</data>
    </edge>
    <edge source="BOL" target="CHN">
      <data key="d0">111664</data>
    </edge>
    <edge source="BOL" target="CRI">
      <data key="d0">47042</data>
    </edge>
    <edge source="BOL" target="DEU">
      <data key="d0">50602</data>
    </edge>
    <edge source="BOL" target="HND">
      <data key="d0">71643</data>
    </edge>
    <edge source="BOL" target="HKG">
      <data key="d0">71484</data>
    </edge>
    <edge source="BOL" target="ITA">
      <data key="d0">13790</data>
    </edge>
    <edge source="BOL" target="JPN">
      <data key="d0">13732</data>
    </edge>
    <edge source="BOL" target="KOR">
      <data key="d0">95260</data>
    </edge>
    <edge source="BOL" target="NLD">
      <data key="d0">47577</data>
    </edge>
    <edge source="BOL" target="NIC">
      <data key="d0">12199</data>
    </edge>
    <edge source="BOL" target="PAN">
      <data key="d0">34637</data>
    </edge>
    <edge source="BOL" target="PRY">
      <data key="d0">58882</data>
    </edge>
    <edge source="BOL" target="PER">
      <data key="d0">2076708</data>
    </edge>
    <edge source="BOL" target="THA">
      <data key="d0">56971</data>
    </edge>
    <edge source="BOL" target="GBR">
      <data key="d0">10406</data>
    </edge>
    <edge source="BOL" target="USA">
      <data key="d0">272884</data>
    </edge>
    <edge source="BRA" target="DZA">
      <data key="d0">63751</data>
    </edge>
    <edge source="BRA" target="ARG">
      <data key="d0">90292232</data>
    </edge>
    <edge source="BRA" target="AUS">
      <data key="d0">10506188</data>
    </edge>
    <edge source="BRA" target="AUT">
      <data key="d0">1427394</data>
    </edge>
    <edge source="BRA" target="BEL">
      <data key="d0">16655872</data>
    </edge>
    <edge source="BRA" target="BOL">
      <data key="d0">11063819</data>
    </edge>
    <edge source="BRA" target="BGR">
      <data key="d0">455271</data>
    </edge>
    <edge source="BRA" target="CAN">
      <data key="d0">20762082</data>
    </edge>
    <edge source="BRA" target="CHL">
      <data key="d0">34364362</data>
    </edge>
    <edge source="BRA" target="CHN">
      <data key="d0">9072647</data>
    </edge>
    <edge source="BRA" target="COL">
      <data key="d0">9292336</data>
    </edge>
    <edge source="BRA" target="CRI">
      <data key="d0">3255684</data>
    </edge>
    <edge source="BRA" target="HRV">
      <data key="d0">30537</data>
    </edge>
    <edge source="BRA" target="CZE">
      <data key="d0">223894</data>
    </edge>
    <edge source="BRA" target="BEN">
      <data key="d0">137936</data>
    </edge>
    <edge source="BRA" target="DNK">
      <data key="d0">289438</data>
    </edge>
    <edge source="BRA" target="ECU">
      <data key="d0">2962269</data>
    </edge>
    <edge source="BRA" target="SLV">
      <data key="d0">1433519</data>
    </edge>
    <edge source="BRA" target="FIN">
      <data key="d0">415898</data>
    </edge>
    <edge source="BRA" target="FRA">
      <data key="d0">9129188</data>
    </edge>
    <edge source="BRA" target="GMB">
      <data key="d0">244353</data>
    </edge>
    <edge source="BRA" target="DEU">
      <data key="d0">24470419</data>
    </edge>
    <edge source="BRA" target="GHA">
      <data key="d0">365956</data>
    </edge>
    <edge source="BRA" target="GRC">
      <data key="d0">2191304</data>
    </edge>
    <edge source="BRA" target="GTM">
      <data key="d0">2645931</data>
    </edge>
    <edge source="BRA" target="HND">
      <data key="d0">1681739</data>
    </edge>
    <edge source="BRA" target="HKG">
      <data key="d0">19602758</data>
    </edge>
    <edge source="BRA" target="HUN">
      <data key="d0">258687</data>
    </edge>
    <edge source="BRA" target="IDN">
      <data key="d0">845327</data>
    </edge>
    <edge source="BRA" target="IRL">
      <data key="d0">809552</data>
    </edge>
    <edge source="BRA" target="ISR">
      <data key="d0">1773781</data>
    </edge>
    <edge source="BRA" target="ITA">
      <data key="d0">41943137</data>
    </edge>
    <edge source="BRA" target="CIV">
      <data key="d0">401079</data>
    </edge>
    <edge source="BRA" target="JAM">
      <data key="d0">4158836</data>
    </edge>
    <edge source="BRA" target="JPN">
      <data key="d0">21926187</data>
    </edge>
    <edge source="BRA" target="JOR">
      <data key="d0">435301</data>
    </edge>
    <edge source="BRA" target="KOR">
      <data key="d0">717631</data>
    </edge>
    <edge source="BRA" target="LBN">
      <data key="d0">596109</data>
    </edge>
    <edge source="BRA" target="LTU">
      <data key="d0">67563</data>
    </edge>
    <edge source="BRA" target="MDG">
      <data key="d0">106761</data>
    </edge>
    <edge source="BRA" target="MYS">
      <data key="d0">696969</data>
    </edge>
    <edge source="BRA" target="MRT">
      <data key="d0">12060</data>
    </edge>
    <edge source="BRA" target="MUS">
      <data key="d0">267850</data>
    </edge>
    <edge source="BRA" target="MEX">
      <data key="d0">17668810</data>
    </edge>
    <edge source="BRA" target="MAR">
      <data key="d0">1366621</data>
    </edge>
    <edge source="BRA" target="MOZ">
      <data key="d0">311594</data>
    </edge>
    <edge source="BRA" target="OMN">
      <data key="d0">101061</data>
    </edge>
    <edge source="BRA" target="NAM">
      <data key="d0">39955</data>
    </edge>
    <edge source="BRA" target="NLD">
      <data key="d0">4718923</data>
    </edge>
    <edge source="BRA" target="NZL">
      <data key="d0">1356804</data>
    </edge>
    <edge source="BRA" target="NIC">
      <data key="d0">1070796</data>
    </edge>
    <edge source="BRA" target="NOR">
      <data key="d0">340460</data>
    </edge>
    <edge source="BRA" target="PAK">
      <data key="d0">125760</data>
    </edge>
    <edge source="BRA" target="PAN">
      <data key="d0">2851959</data>
    </edge>
    <edge source="BRA" target="PRY">
      <data key="d0">32841866</data>
    </edge>
    <edge source="BRA" target="PER">
      <data key="d0">7168746</data>
    </edge>
    <edge source="BRA" target="PHL">
      <data key="d0">566744</data>
    </edge>
    <edge source="BRA" target="POL">
      <data key="d0">1184834</data>
    </edge>
    <edge source="BRA" target="PRT">
      <data key="d0">5836688</data>
    </edge>
    <edge source="BRA" target="ROU">
      <data key="d0">59383</data>
    </edge>
    <edge source="BRA" target="RUS">
      <data key="d0">484624</data>
    </edge>
    <edge source="BRA" target="SAU">
      <data key="d0">1420736</data>
    </edge>
    <edge source="BRA" target="SEN">
      <data key="d0">20030</data>
    </edge>
    <edge source="BRA" target="IND">
      <data key="d0">3168454</data>
    </edge>
    <edge source="BRA" target="SGP">
      <data key="d0">3006621</data>
    </edge>
    <edge source="BRA" target="SVK">
      <data key="d0">142358</data>
    </edge>
    <edge source="BRA" target="VNM">
      <data key="d0">200094</data>
    </edge>
    <edge source="BRA" target="ZAF">
      <data key="d0">10369257</data>
    </edge>
    <edge source="BRA" target="ZWE">
      <data key="d0">112634</data>
    </edge>
    <edge source="BRA" target="ESP">
      <data key="d0">38592907</data>
    </edge>
    <edge source="BRA" target="SWE">
      <data key="d0">1978434</data>
    </edge>
    <edge source="BRA" target="CHE">
      <data key="d0">8287280</data>
    </edge>
    <edge source="BRA" target="THA">
      <data key="d0">8464793</data>
    </edge>
    <edge source="BRA" target="ARE">
      <data key="d0">1473138</data>
    </edge>
    <edge source="BRA" target="TUN">
      <data key="d0">862292</data>
    </edge>
    <edge source="BRA" target="TUR">
      <data key="d0">1141301</data>
    </edge>
    <edge source="BRA" target="UGA">
      <data key="d0">12498</data>
    </edge>
    <edge source="BRA" target="EGY">
      <data key="d0">787234</data>
    </edge>
    <edge source="BRA" target="GBR">
      <data key="d0">18705217</data>
    </edge>
    <edge source="BRA" target="TZA">
      <data key="d0">87887</data>
    </edge>
    <edge source="BRA" target="USA">
      <data key="d0">261919788</data>
    </edge>
    <edge source="BRA" target="BFA">
      <data key="d0">40703</data>
    </edge>
    <edge source="BRA" target="URY">
      <data key="d0">20430269</data>
    </edge>
    <edge source="CAN" target="DZA">
      <data key="d0">71543</data>
    </edge>
    <edge source="CAN" target="ARG">
      <data key="d0">1476139</data>
    </edge>
    <edge source="CAN" target="AUS">
      <data key="d0">2544705</data>
    </edge>
    <edge source="CAN" target="AUT">
      <data key="d0">35494</data>
    </edge>
    <edge source="CAN" target="BEL">
      <data key="d0">280591159</data>
    </edge>
    <edge source="CAN" target="BOL">
      <data key="d0">66583</data>
    </edge>
    <edge source="CAN" target="BRA">
      <data key="d0">1145883</data>
    </edge>
    <edge source="CAN" target="BGR">
      <data key="d0">70668</data>
    </edge>
    <edge source="CAN" target="LKA">
      <data key="d0">21056</data>
    </edge>
    <edge source="CAN" target="CHL">
      <data key="d0">1560294</data>
    </edge>
    <edge source="CAN" target="CHN">
      <data key="d0">2459176</data>
    </edge>
    <edge source="CAN" target="COL">
      <data key="d0">367486</data>
    </edge>
    <edge source="CAN" target="CRI">
      <data key="d0">208506</data>
    </edge>
    <edge source="CAN" target="HRV">
      <data key="d0">329246</data>
    </edge>
    <edge source="CAN" target="CZE">
      <data key="d0">1237430</data>
    </edge>
    <edge source="CAN" target="DNK">
      <data key="d0">120645</data>
    </edge>
    <edge source="CAN" target="ECU">
      <data key="d0">109243</data>
    </edge>
    <edge source="CAN" target="EST">
      <data key="d0">50000</data>
    </edge>
    <edge source="CAN" target="FIN">
      <data key="d0">789841</data>
    </edge>
    <edge source="CAN" target="FRA">
      <data key="d0">14404809</data>
    </edge>
    <edge source="CAN" target="DEU">
      <data key="d0">23884133</data>
    </edge>
    <edge source="CAN" target="GRC">
      <data key="d0">738390</data>
    </edge>
    <edge source="CAN" target="GTM">
      <data key="d0">202612</data>
    </edge>
    <edge source="CAN" target="HND">
      <data key="d0">301238</data>
    </edge>
    <edge source="CAN" target="HKG">
      <data key="d0">1675576</data>
    </edge>
    <edge source="CAN" target="HUN">
      <data key="d0">402267</data>
    </edge>
    <edge source="CAN" target="IDN">
      <data key="d0">66319</data>
    </edge>
    <edge source="CAN" target="IRL">
      <data key="d0">145134</data>
    </edge>
    <edge source="CAN" target="ISR">
      <data key="d0">6942236</data>
    </edge>
    <edge source="CAN" target="ITA">
      <data key="d0">1067980</data>
    </edge>
    <edge source="CAN" target="JAM">
      <data key="d0">325531</data>
    </edge>
    <edge source="CAN" target="JPN">
      <data key="d0">2839686</data>
    </edge>
    <edge source="CAN" target="KAZ">
      <data key="d0">52762</data>
    </edge>
    <edge source="CAN" target="JOR">
      <data key="d0">81810</data>
    </edge>
    <edge source="CAN" target="KOR">
      <data key="d0">2040240</data>
    </edge>
    <edge source="CAN" target="LBN">
      <data key="d0">27267</data>
    </edge>
    <edge source="CAN" target="LVA">
      <data key="d0">462999</data>
    </edge>
    <edge source="CAN" target="LTU">
      <data key="d0">37026</data>
    </edge>
    <edge source="CAN" target="MYS">
      <data key="d0">91651</data>
    </edge>
    <edge source="CAN" target="MEX">
      <data key="d0">839177</data>
    </edge>
    <edge source="CAN" target="MAR">
      <data key="d0">313648</data>
    </edge>
    <edge source="CAN" target="NLD">
      <data key="d0">734423</data>
    </edge>
    <edge source="CAN" target="NZL">
      <data key="d0">706980</data>
    </edge>
    <edge source="CAN" target="NOR">
      <data key="d0">55579</data>
    </edge>
    <edge source="CAN" target="PAN">
      <data key="d0">23996</data>
    </edge>
    <edge source="CAN" target="PER">
      <data key="d0">145223</data>
    </edge>
    <edge source="CAN" target="PHL">
      <data key="d0">28914</data>
    </edge>
    <edge source="CAN" target="POL">
      <data key="d0">287856</data>
    </edge>
    <edge source="CAN" target="PRT">
      <data key="d0">85940</data>
    </edge>
    <edge source="CAN" target="ROU">
      <data key="d0">49769</data>
    </edge>
    <edge source="CAN" target="RUS">
      <data key="d0">506396</data>
    </edge>
    <edge source="CAN" target="SAU">
      <data key="d0">685878</data>
    </edge>
    <edge source="CAN" target="IND">
      <data key="d0">281916</data>
    </edge>
    <edge source="CAN" target="SGP">
      <data key="d0">901108</data>
    </edge>
    <edge source="CAN" target="SVK">
      <data key="d0">132601</data>
    </edge>
    <edge source="CAN" target="SVN">
      <data key="d0">239291</data>
    </edge>
    <edge source="CAN" target="ZAF">
      <data key="d0">843213</data>
    </edge>
    <edge source="CAN" target="ESP">
      <data key="d0">491694</data>
    </edge>
    <edge source="CAN" target="SWE">
      <data key="d0">1171938</data>
    </edge>
    <edge source="CAN" target="CHE">
      <data key="d0">242380</data>
    </edge>
    <edge source="CAN" target="THA">
      <data key="d0">5259339</data>
    </edge>
    <edge source="CAN" target="ARE">
      <data key="d0">907780</data>
    </edge>
    <edge source="CAN" target="TUN">
      <data key="d0">126700</data>
    </edge>
    <edge source="CAN" target="TUR">
      <data key="d0">1463818</data>
    </edge>
    <edge source="CAN" target="UKR">
      <data key="d0">193727</data>
    </edge>
    <edge source="CAN" target="MKD">
      <data key="d0">40008</data>
    </edge>
    <edge source="CAN" target="EGY">
      <data key="d0">66441</data>
    </edge>
    <edge source="CAN" target="GBR">
      <data key="d0">130895671</data>
    </edge>
    <edge source="CAN" target="USA">
      <data key="d0">1858761382</data>
    </edge>
    <edge source="CAN" target="URY">
      <data key="d0">33947</data>
    </edge>
    <edge source="CHL" target="ARG">
      <data key="d0">7375991</data>
    </edge>
    <edge source="CHL" target="AUS">
      <data key="d0">39344</data>
    </edge>
    <edge source="CHL" target="BEL">
      <data key="d0">19905</data>
    </edge>
    <edge source="CHL" target="BOL">
      <data key="d0">1685590</data>
    </edge>
    <edge source="CHL" target="BRA">
      <data key="d0">619561</data>
    </edge>
    <edge source="CHL" target="COL">
      <data key="d0">5196272</data>
    </edge>
    <edge source="CHL" target="CRI">
      <data key="d0">990745</data>
    </edge>
    <edge source="CHL" target="ECU">
      <data key="d0">3668825</data>
    </edge>
    <edge source="CHL" target="SLV">
      <data key="d0">86985</data>
    </edge>
    <edge source="CHL" target="FRA">
      <data key="d0">24279</data>
    </edge>
    <edge source="CHL" target="DEU">
      <data key="d0">132488</data>
    </edge>
    <edge source="CHL" target="GRC">
      <data key="d0">12103</data>
    </edge>
    <edge source="CHL" target="GTM">
      <data key="d0">633117</data>
    </edge>
    <edge source="CHL" target="HND">
      <data key="d0">59260</data>
    </edge>
    <edge source="CHL" target="ITA">
      <data key="d0">72286</data>
    </edge>
    <edge source="CHL" target="JPN">
      <data key="d0">186804</data>
    </edge>
    <edge source="CHL" target="MEX">
      <data key="d0">1718082</data>
    </edge>
    <edge source="CHL" target="MAR">
      <data key="d0">176695</data>
    </edge>
    <edge source="CHL" target="NLD">
      <data key="d0">22777</data>
    </edge>
    <edge source="CHL" target="NZL">
      <data key="d0">11995</data>
    </edge>
    <edge source="CHL" target="NIC">
      <data key="d0">60036</data>
    </edge>
    <edge source="CHL" target="PAN">
      <data key="d0">192082</data>
    </edge>
    <edge source="CHL" target="PRY">
      <data key="d0">116794</data>
    </edge>
    <edge source="CHL" target="PER">
      <data key="d0">8191889</data>
    </edge>
    <edge source="CHL" target="ROU">
      <data key="d0">61906</data>
    </edge>
    <edge source="CHL" target="SGP">
      <data key="d0">57782</data>
    </edge>
    <edge source="CHL" target="ESP">
      <data key="d0">678593</data>
    </edge>
    <edge source="CHL" target="CHE">
      <data key="d0">39397</data>
    </edge>
    <edge source="CHL" target="GBR">
      <data key="d0">11214</data>
    </edge>
    <edge source="CHL" target="USA">
      <data key="d0">1743310</data>
    </edge>
    <edge source="CHL" target="URY">
      <data key="d0">397344</data>
    </edge>
    <edge source="COL" target="ARG">
      <data key="d0">1220050</data>
    </edge>
    <edge source="COL" target="AUS">
      <data key="d0">82344</data>
    </edge>
    <edge source="COL" target="AUT">
      <data key="d0">718302</data>
    </edge>
    <edge source="COL" target="BEL">
      <data key="d0">3104593</data>
    </edge>
    <edge source="COL" target="BOL">
      <data key="d0">854708</data>
    </edge>
    <edge source="COL" target="BRA">
      <data key="d0">4090647</data>
    </edge>
    <edge source="COL" target="CAN">
      <data key="d0">818633</data>
    </edge>
    <edge source="COL" target="CHL">
      <data key="d0">15176506</data>
    </edge>
    <edge source="COL" target="CHN">
      <data key="d0">28476</data>
    </edge>
    <edge source="COL" target="CRI">
      <data key="d0">2541769</data>
    </edge>
    <edge source="COL" target="ECU">
      <data key="d0">13683153</data>
    </edge>
    <edge source="COL" target="SLV">
      <data key="d0">853025</data>
    </edge>
    <edge source="COL" target="FRA">
      <data key="d0">486171</data>
    </edge>
    <edge source="COL" target="DEU">
      <data key="d0">1707966</data>
    </edge>
    <edge source="COL" target="GRC">
      <data key="d0">77124</data>
    </edge>
    <edge source="COL" target="GTM">
      <data key="d0">1580808</data>
    </edge>
    <edge source="COL" target="HND">
      <data key="d0">736253</data>
    </edge>
    <edge source="COL" target="HKG">
      <data key="d0">4201188</data>
    </edge>
    <edge source="COL" target="IDN">
      <data key="d0">134525</data>
    </edge>
    <edge source="COL" target="ISR">
      <data key="d0">695529</data>
    </edge>
    <edge source="COL" target="ITA">
      <data key="d0">1078424</data>
    </edge>
    <edge source="COL" target="JAM">
      <data key="d0">2320910</data>
    </edge>
    <edge source="COL" target="JPN">
      <data key="d0">27169459</data>
    </edge>
    <edge source="COL" target="KOR">
      <data key="d0">437111</data>
    </edge>
    <edge source="COL" target="LBN">
      <data key="d0">99329</data>
    </edge>
    <edge source="COL" target="MEX">
      <data key="d0">5884994</data>
    </edge>
    <edge source="COL" target="NLD">
      <data key="d0">21718</data>
    </edge>
    <edge source="COL" target="NZL">
      <data key="d0">92443</data>
    </edge>
    <edge source="COL" target="NIC">
      <data key="d0">78956</data>
    </edge>
    <edge source="COL" target="NOR">
      <data key="d0">21073</data>
    </edge>
    <edge source="COL" target="PAN">
      <data key="d0">8628284</data>
    </edge>
    <edge source="COL" target="PRY">
      <data key="d0">93819</data>
    </edge>
    <edge source="COL" target="PER">
      <data key="d0">8218685</data>
    </edge>
    <edge source="COL" target="PHL">
      <data key="d0">44990</data>
    </edge>
    <edge source="COL" target="ROU">
      <data key="d0">52500</data>
    </edge>
    <edge source="COL" target="RUS">
      <data key="d0">157536</data>
    </edge>
    <edge source="COL" target="IND">
      <data key="d0">542166</data>
    </edge>
    <edge source="COL" target="SGP">
      <data key="d0">13999</data>
    </edge>
    <edge source="COL" target="ESP">
      <data key="d0">320988</data>
    </edge>
    <edge source="COL" target="SWE">
      <data key="d0">14082</data>
    </edge>
    <edge source="COL" target="CHE">
      <data key="d0">5330379</data>
    </edge>
    <edge source="COL" target="THA">
      <data key="d0">1305219</data>
    </edge>
    <edge source="COL" target="ARE">
      <data key="d0">536655</data>
    </edge>
    <edge source="COL" target="EGY">
      <data key="d0">31608</data>
    </edge>
    <edge source="COL" target="GBR">
      <data key="d0">851032</data>
    </edge>
    <edge source="COL" target="USA">
      <data key="d0">137777840</data>
    </edge>
    <edge source="COL" target="URY">
      <data key="d0">162760</data>
    </edge>
    <edge source="CRI" target="ARG">
      <data key="d0">16786</data>
    </edge>
    <edge source="CRI" target="BEL">
      <data key="d0">56958</data>
    </edge>
    <edge source="CRI" target="COL">
      <data key="d0">15284</data>
    </edge>
    <edge source="CRI" target="ECU">
      <data key="d0">135834</data>
    </edge>
    <edge source="CRI" target="SLV">
      <data key="d0">9008952</data>
    </edge>
    <edge source="CRI" target="FRA">
      <data key="d0">19459</data>
    </edge>
    <edge source="CRI" target="GTM">
      <data key="d0">6650437</data>
    </edge>
    <edge source="CRI" target="HND">
      <data key="d0">5248277</data>
    </edge>
    <edge source="CRI" target="JAM">
      <data key="d0">5216267</data>
    </edge>
    <edge source="CRI" target="MEX">
      <data key="d0">44438</data>
    </edge>
    <edge source="CRI" target="NIC">
      <data key="d0">12561925</data>
    </edge>
    <edge source="CRI" target="PAN">
      <data key="d0">2253006</data>
    </edge>
    <edge source="CRI" target="USA">
      <data key="d0">6056064</data>
    </edge>
    <edge source="ECU" target="ARG">
      <data key="d0">254648</data>
    </edge>
    <edge source="ECU" target="AUS">
      <data key="d0">25215</data>
    </edge>
    <edge source="ECU" target="BEL">
      <data key="d0">17814</data>
    </edge>
    <edge source="ECU" target="BOL">
      <data key="d0">750676</data>
    </edge>
    <edge source="ECU" target="BRA">
      <data key="d0">68052</data>
    </edge>
    <edge source="ECU" target="CHL">
      <data key="d0">2291314</data>
    </edge>
    <edge source="ECU" target="CHN">
      <data key="d0">28224</data>
    </edge>
    <edge source="ECU" target="COL">
      <data key="d0">2874399</data>
    </edge>
    <edge source="ECU" target="CRI">
      <data key="d0">60015</data>
    </edge>
    <edge source="ECU" target="FIN">
      <data key="d0">186869</data>
    </edge>
    <edge source="ECU" target="FRA">
      <data key="d0">206643</data>
    </edge>
    <edge source="ECU" target="DEU">
      <data key="d0">130227</data>
    </edge>
    <edge source="ECU" target="GRC">
      <data key="d0">97719</data>
    </edge>
    <edge source="ECU" target="GTM">
      <data key="d0">35927</data>
    </edge>
    <edge source="ECU" target="ISR">
      <data key="d0">25210</data>
    </edge>
    <edge source="ECU" target="ITA">
      <data key="d0">91712</data>
    </edge>
    <edge source="ECU" target="MEX">
      <data key="d0">552310</data>
    </edge>
    <edge source="ECU" target="NLD">
      <data key="d0">13133</data>
    </edge>
    <edge source="ECU" target="NOR">
      <data key="d0">48268</data>
    </edge>
    <edge source="ECU" target="PAN">
      <data key="d0">349784</data>
    </edge>
    <edge source="ECU" target="PER">
      <data key="d0">376093</data>
    </edge>
    <edge source="ECU" target="ZAF">
      <data key="d0">18521</data>
    </edge>
    <edge source="ECU" target="ESP">
      <data key="d0">163337</data>
    </edge>
    <edge source="ECU" target="TUR">
      <data key="d0">45729</data>
    </edge>
    <edge source="ECU" target="GBR">
      <data key="d0">107792</data>
    </edge>
    <edge source="ECU" target="USA">
      <data key="d0">4437532</data>
    </edge>
    <edge source="ECU" target="URY">
      <data key="d0">31809</data>
    </edge>
    <edge source="SLV" target="COL">
      <data key="d0">29960</data>
    </edge>
    <edge source="SLV" target="CRI">
      <data key="d0">196673</data>
    </edge>
    <edge source="SLV" target="GTM">
      <data key="d0">1745909</data>
    </edge>
    <edge source="SLV" target="HND">
      <data key="d0">1619382</data>
    </edge>
    <edge source="SLV" target="NIC">
      <data key="d0">965938</data>
    </edge>
    <edge source="SLV" target="USA">
      <data key="d0">129064</data>
    </edge>
    <edge source="DEU" target="ALB">
      <data key="d0">564000</data>
    </edge>
    <edge source="DEU" target="DZA">
      <data key="d0">9049000</data>
    </edge>
    <edge source="DEU" target="AZE">
      <data key="d0">419000</data>
    </edge>
    <edge source="DEU" target="ARG">
      <data key="d0">12366000</data>
    </edge>
    <edge source="DEU" target="AUS">
      <data key="d0">37317000</data>
    </edge>
    <edge source="DEU" target="AUT">
      <data key="d0">420300000</data>
    </edge>
    <edge source="DEU" target="ARM">
      <data key="d0">509000</data>
    </edge>
    <edge source="DEU" target="BEL">
      <data key="d0">312042000</data>
    </edge>
    <edge source="DEU" target="BOL">
      <data key="d0">454000</data>
    </edge>
    <edge source="DEU" target="BWA">
      <data key="d0">65000</data>
    </edge>
    <edge source="DEU" target="BRA">
      <data key="d0">61420000</data>
    </edge>
    <edge source="DEU" target="BGR">
      <data key="d0">8856000</data>
    </edge>
    <edge source="DEU" target="BDI">
      <data key="d0">40000</data>
    </edge>
    <edge source="DEU" target="BLR">
      <data key="d0">11638000</data>
    </edge>
    <edge source="DEU" target="CMR">
      <data key="d0">355000</data>
    </edge>
    <edge source="DEU" target="CAN">
      <data key="d0">53056000</data>
    </edge>
    <edge source="DEU" target="LKA">
      <data key="d0">1352000</data>
    </edge>
    <edge source="DEU" target="CHL">
      <data key="d0">8181000</data>
    </edge>
    <edge source="DEU" target="CHN">
      <data key="d0">83140000</data>
    </edge>
    <edge source="DEU" target="COL">
      <data key="d0">6654000</data>
    </edge>
    <edge source="DEU" target="CRI">
      <data key="d0">1184000</data>
    </edge>
    <edge source="DEU" target="HRV">
      <data key="d0">14769000</data>
    </edge>
    <edge source="DEU" target="CZE">
      <data key="d0">197180000</data>
    </edge>
    <edge source="DEU" target="BEN">
      <data key="d0">161000</data>
    </edge>
    <edge source="DEU" target="DNK">
      <data key="d0">146198000</data>
    </edge>
    <edge source="DEU" target="ECU">
      <data key="d0">2247000</data>
    </edge>
    <edge source="DEU" target="SLV">
      <data key="d0">1006000</data>
    </edge>
    <edge source="DEU" target="ETH">
      <data key="d0">639000</data>
    </edge>
    <edge source="DEU" target="EST">
      <data key="d0">5773000</data>
    </edge>
    <edge source="DEU" target="FIN">
      <data key="d0">57113000</data>
    </edge>
    <edge source="DEU" target="FRA">
      <data key="d0">756745000</data>
    </edge>
    <edge source="DEU" target="GEO">
      <data key="d0">393000</data>
    </edge>
    <edge source="DEU" target="GMB">
      <data key="d0">28000</data>
    </edge>
    <edge source="DEU" target="PSE">
      <data key="d0">13000</data>
    </edge>
    <edge source="DEU" target="GHA">
      <data key="d0">1062000</data>
    </edge>
    <edge source="DEU" target="GRC">
      <data key="d0">41150000</data>
    </edge>
    <edge source="DEU" target="GTM">
      <data key="d0">1785000</data>
    </edge>
    <edge source="DEU" target="HND">
      <data key="d0">1058000</data>
    </edge>
    <edge source="DEU" target="HKG">
      <data key="d0">69043000</data>
    </edge>
    <edge source="DEU" target="HUN">
      <data key="d0">101503000</data>
    </edge>
    <edge source="DEU" target="IDN">
      <data key="d0">26660000</data>
    </edge>
    <edge source="DEU" target="IRL">
      <data key="d0">21343000</data>
    </edge>
    <edge source="DEU" target="ISR">
      <data key="d0">36280000</data>
    </edge>
    <edge source="DEU" target="ITA">
      <data key="d0">440009000</data>
    </edge>
    <edge source="DEU" target="CIV">
      <data key="d0">570000</data>
    </edge>
    <edge source="DEU" target="JAM">
      <data key="d0">747000</data>
    </edge>
    <edge source="DEU" target="JPN">
      <data key="d0">150773000</data>
    </edge>
    <edge source="DEU" target="KAZ">
      <data key="d0">8118000</data>
    </edge>
    <edge source="DEU" target="JOR">
      <data key="d0">3742000</data>
    </edge>
    <edge source="DEU" target="KOR">
      <data key="d0">50840000</data>
    </edge>
    <edge source="DEU" target="KGZ">
      <data key="d0">112000</data>
    </edge>
    <edge source="DEU" target="LBN">
      <data key="d0">4189000</data>
    </edge>
    <edge source="DEU" target="LVA">
      <data key="d0">8325000</data>
    </edge>
    <edge source="DEU" target="LTU">
      <data key="d0">11389000</data>
    </edge>
    <edge source="DEU" target="MDG">
      <data key="d0">119000</data>
    </edge>
    <edge source="DEU" target="MWI">
      <data key="d0">11000</data>
    </edge>
    <edge source="DEU" target="MYS">
      <data key="d0">25614000</data>
    </edge>
    <edge source="DEU" target="MRT">
      <data key="d0">98000</data>
    </edge>
    <edge source="DEU" target="MUS">
      <data key="d0">571000</data>
    </edge>
    <edge source="DEU" target="MEX">
      <data key="d0">61056000</data>
    </edge>
    <edge source="DEU" target="MDA">
      <data key="d0">8112000</data>
    </edge>
    <edge source="DEU" target="MAR">
      <data key="d0">4969000</data>
    </edge>
    <edge source="DEU" target="MOZ">
      <data key="d0">173000</data>
    </edge>
    <edge source="DEU" target="OMN">
      <data key="d0">2049000</data>
    </edge>
    <edge source="DEU" target="NAM">
      <data key="d0">169000</data>
    </edge>
    <edge source="DEU" target="NLD">
      <data key="d0">594883000</data>
    </edge>
    <edge source="DEU" target="NZL">
      <data key="d0">4440000</data>
    </edge>
    <edge source="DEU" target="NIC">
      <data key="d0">335000</data>
    </edge>
    <edge source="DEU" target="NOR">
      <data key="d0">51389000</data>
    </edge>
    <edge source="DEU" target="PAK">
      <data key="d0">4364000</data>
    </edge>
    <edge source="DEU" target="PAN">
      <data key="d0">818000</data>
    </edge>
    <edge source="DEU" target="PRY">
      <data key="d0">451000</data>
    </edge>
    <edge source="DEU" target="PER">
      <data key="d0">4130000</data>
    </edge>
    <edge source="DEU" target="PHL">
      <data key="d0">5277000</data>
    </edge>
    <edge source="DEU" target="POL">
      <data key="d0">277463000</data>
    </edge>
    <edge source="DEU" target="PRT">
      <data key="d0">34171000</data>
    </edge>
    <edge source="DEU" target="ROU">
      <data key="d0">22013000</data>
    </edge>
    <edge source="DEU" target="RUS">
      <data key="d0">80518000</data>
    </edge>
    <edge source="DEU" target="SAU">
      <data key="d0">26880000</data>
    </edge>
    <edge source="DEU" target="SEN">
      <data key="d0">732000</data>
    </edge>
    <edge source="DEU" target="IND">
      <data key="d0">42623000</data>
    </edge>
    <edge source="DEU" target="SGP">
      <data key="d0">28685000</data>
    </edge>
    <edge source="DEU" target="SVK">
      <data key="d0">39517000</data>
    </edge>
    <edge source="DEU" target="VNM">
      <data key="d0">4923000</data>
    </edge>
    <edge source="DEU" target="SVN">
      <data key="d0">35243000</data>
    </edge>
    <edge source="DEU" target="ZAF">
      <data key="d0">73545000</data>
    </edge>
    <edge source="DEU" target="ZWE">
      <data key="d0">877000</data>
    </edge>
    <edge source="DEU" target="ESP">
      <data key="d0">182212000</data>
    </edge>
    <edge source="DEU" target="SWE">
      <data key="d0">119959000</data>
    </edge>
    <edge source="DEU" target="CHE">
      <data key="d0">399594000</data>
    </edge>
    <edge source="DEU" target="THA">
      <data key="d0">42732000</data>
    </edge>
    <edge source="DEU" target="TGO">
      <data key="d0">217000</data>
    </edge>
    <edge source="DEU" target="ARE">
      <data key="d0">18159000</data>
    </edge>
    <edge source="DEU" target="TUN">
      <data key="d0">7951000</data>
    </edge>
    <edge source="DEU" target="TUR">
      <data key="d0">64898000</data>
    </edge>
    <edge source="DEU" target="UGA">
      <data key="d0">118000</data>
    </edge>
    <edge source="DEU" target="UKR">
      <data key="d0">20925000</data>
    </edge>
    <edge source="DEU" target="MKD">
      <data key="d0">3873000</data>
    </edge>
    <edge source="DEU" target="EGY">
      <data key="d0">32209000</data>
    </edge>
    <edge source="DEU" target="GBR">
      <data key="d0">391219000</data>
    </edge>
    <edge source="DEU" target="TZA">
      <data key="d0">471000</data>
    </edge>
    <edge source="DEU" target="USA">
      <data key="d0">693355000</data>
    </edge>
    <edge source="DEU" target="BFA">
      <data key="d0">119000</data>
    </edge>
    <edge source="DEU" target="URY">
      <data key="d0">524000</data>
    </edge>
    <edge source="DEU" target="SRB">
      <data key="d0">7387000</data>
    </edge>
    <edge source="GTM" target="CHN">
      <data key="d0">98200</data>
    </edge>
    <edge source="GTM" target="COL">
      <data key="d0">12234</data>
    </edge>
    <edge source="GTM" target="CRI">
      <data key="d0">921637</data>
    </edge>
    <edge source="GTM" target="SLV">
      <data key="d0">7375428</data>
    </edge>
    <edge source="GTM" target="DEU">
      <data key="d0">44074</data>
    </edge>
    <edge source="GTM" target="HND">
      <data key="d0">2583949</data>
    </edge>
    <edge source="GTM" target="ITA">
      <data key="d0">33357</data>
    </edge>
    <edge source="GTM" target="JAM">
      <data key="d0">29424</data>
    </edge>
    <edge source="GTM" target="JPN">
      <data key="d0">25291</data>
    </edge>
    <edge source="GTM" target="MEX">
      <data key="d0">636352</data>
    </edge>
    <edge source="GTM" target="NLD">
      <data key="d0">16595</data>
    </edge>
    <edge source="GTM" target="NIC">
      <data key="d0">2046115</data>
    </edge>
    <edge source="GTM" target="PAN">
      <data key="d0">161506</data>
    </edge>
    <edge source="GTM" target="PER">
      <data key="d0">11199</data>
    </edge>
    <edge source="GTM" target="CHE">
      <data key="d0">12933</data>
    </edge>
    <edge source="GTM" target="USA">
      <data key="d0">695935</data>
    </edge>
    <edge source="HND" target="BEL">
      <data key="d0">12600</data>
    </edge>
    <edge source="HND" target="BRA">
      <data key="d0">85515</data>
    </edge>
    <edge source="HND" target="CRI">
      <data key="d0">15399</data>
    </edge>
    <edge source="HND" target="SLV">
      <data key="d0">506233</data>
    </edge>
    <edge source="HND" target="GTM">
      <data key="d0">418897</data>
    </edge>
    <edge source="HND" target="ITA">
      <data key="d0">12397</data>
    </edge>
    <edge source="HND" target="NIC">
      <data key="d0">106177</data>
    </edge>
    <edge source="HND" target="USA">
      <data key="d0">2188225</data>
    </edge>
    <edge source="HKG" target="ARG">
      <data key="d0">1582956</data>
    </edge>
    <edge source="HKG" target="AUS">
      <data key="d0">44335665</data>
    </edge>
    <edge source="HKG" target="AUT">
      <data key="d0">3372246</data>
    </edge>
    <edge source="HKG" target="BEL">
      <data key="d0">252119048</data>
    </edge>
    <edge source="HKG" target="BOL">
      <data key="d0">13755</data>
    </edge>
    <edge source="HKG" target="BWA">
      <data key="d0">28494</data>
    </edge>
    <edge source="HKG" target="BRA">
      <data key="d0">2667292</data>
    </edge>
    <edge source="HKG" target="BGR">
      <data key="d0">78390</data>
    </edge>
    <edge source="HKG" target="BDI">
      <data key="d0">13883</data>
    </edge>
    <edge source="HKG" target="KHM">
      <data key="d0">50985</data>
    </edge>
    <edge source="HKG" target="CMR">
      <data key="d0">57333</data>
    </edge>
    <edge source="HKG" target="CAN">
      <data key="d0">42279433</data>
    </edge>
    <edge source="HKG" target="LKA">
      <data key="d0">1312862</data>
    </edge>
    <edge source="HKG" target="CHL">
      <data key="d0">2278219</data>
    </edge>
    <edge source="HKG" target="CHN">
      <data key="d0">586886384</data>
    </edge>
    <edge source="HKG" target="COL">
      <data key="d0">586429</data>
    </edge>
    <edge source="HKG" target="CRI">
      <data key="d0">566714</data>
    </edge>
    <edge source="HKG" target="HRV">
      <data key="d0">176025</data>
    </edge>
    <edge source="HKG" target="CZE">
      <data key="d0">355692</data>
    </edge>
    <edge source="HKG" target="DNK">
      <data key="d0">2634783</data>
    </edge>
    <edge source="HKG" target="ECU">
      <data key="d0">227128</data>
    </edge>
    <edge source="HKG" target="SLV">
      <data key="d0">165933</data>
    </edge>
    <edge source="HKG" target="FIN">
      <data key="d0">856169</data>
    </edge>
    <edge source="HKG" target="FRA">
      <data key="d0">28870671</data>
    </edge>
    <edge source="HKG" target="GEO">
      <data key="d0">14323</data>
    </edge>
    <edge source="HKG" target="GMB">
      <data key="d0">13747</data>
    </edge>
    <edge source="HKG" target="DEU">
      <data key="d0">51907522</data>
    </edge>
    <edge source="HKG" target="GHA">
      <data key="d0">207330</data>
    </edge>
    <edge source="HKG" target="GRC">
      <data key="d0">3659628</data>
    </edge>
    <edge source="HKG" target="GTM">
      <data key="d0">1744702</data>
    </edge>
    <edge source="HKG" target="HND">
      <data key="d0">19908</data>
    </edge>
    <edge source="HKG" target="HUN">
      <data key="d0">192294</data>
    </edge>
    <edge source="HKG" target="IDN">
      <data key="d0">2630405</data>
    </edge>
    <edge source="HKG" target="IRL">
      <data key="d0">1068480</data>
    </edge>
    <edge source="HKG" target="ISR">
      <data key="d0">386789201</data>
    </edge>
    <edge source="HKG" target="ITA">
      <data key="d0">28286229</data>
    </edge>
    <edge source="HKG" target="CIV">
      <data key="d0">25369</data>
    </edge>
    <edge source="HKG" target="JAM">
      <data key="d0">299045</data>
    </edge>
    <edge source="HKG" target="JPN">
      <data key="d0">240090606</data>
    </edge>
    <edge source="HKG" target="JOR">
      <data key="d0">281059</data>
    </edge>
    <edge source="HKG" target="KOR">
      <data key="d0">16654991</data>
    </edge>
    <edge source="HKG" target="LBN">
      <data key="d0">777728</data>
    </edge>
    <edge source="HKG" target="LVA">
      <data key="d0">38059</data>
    </edge>
    <edge source="HKG" target="MDG">
      <data key="d0">102008</data>
    </edge>
    <edge source="HKG" target="MWI">
      <data key="d0">35189</data>
    </edge>
    <edge source="HKG" target="MYS">
      <data key="d0">6698792</data>
    </edge>
    <edge source="HKG" target="MRT">
      <data key="d0">41726</data>
    </edge>
    <edge source="HKG" target="MUS">
      <data key="d0">1233031</data>
    </edge>
    <edge source="HKG" target="MEX">
      <data key="d0">3240477</data>
    </edge>
    <edge source="HKG" target="MAR">
      <data key="d0">123854</data>
    </edge>
    <edge source="HKG" target="MOZ">
      <data key="d0">24156</data>
    </edge>
    <edge source="HKG" target="OMN">
      <data key="d0">105438</data>
    </edge>
    <edge source="HKG" target="NLD">
      <data key="d0">9973602</data>
    </edge>
    <edge source="HKG" target="NZL">
      <data key="d0">1517823</data>
    </edge>
    <edge source="HKG" target="NOR">
      <data key="d0">872631</data>
    </edge>
    <edge source="HKG" target="PAK">
      <data key="d0">439954</data>
    </edge>
    <edge source="HKG" target="PAN">
      <data key="d0">4183232</data>
    </edge>
    <edge source="HKG" target="PRY">
      <data key="d0">1036048</data>
    </edge>
    <edge source="HKG" target="PER">
      <data key="d0">731846</data>
    </edge>
    <edge source="HKG" target="PHL">
      <data key="d0">10565636</data>
    </edge>
    <edge source="HKG" target="POL">
      <data key="d0">1561705</data>
    </edge>
    <edge source="HKG" target="PRT">
      <data key="d0">2107366</data>
    </edge>
    <edge source="HKG" target="ROU">
      <data key="d0">153308</data>
    </edge>
    <edge source="HKG" target="RUS">
      <data key="d0">757998</data>
    </edge>
    <edge source="HKG" target="SAU">
      <data key="d0">1673552</data>
    </edge>
    <edge source="HKG" target="SEN">
      <data key="d0">181311</data>
    </edge>
    <edge source="HKG" target="IND">
      <data key="d0">515105272</data>
    </edge>
    <edge source="HKG" target="SGP">
      <data key="d0">39183342</data>
    </edge>
    <edge source="HKG" target="SVK">
      <data key="d0">106058</data>
    </edge>
    <edge source="HKG" target="VNM">
      <data key="d0">2545984</data>
    </edge>
    <edge source="HKG" target="SVN">
      <data key="d0">76355</data>
    </edge>
    <edge source="HKG" target="ZAF">
      <data key="d0">6528891</data>
    </edge>
    <edge source="HKG" target="ESP">
      <data key="d0">18942293</data>
    </edge>
    <edge source="HKG" target="SWE">
      <data key="d0">1947518</data>
    </edge>
    <edge source="HKG" target="CHE">
      <data key="d0">87381993</data>
    </edge>
    <edge source="HKG" target="THA">
      <data key="d0">103595596</data>
    </edge>
    <edge source="HKG" target="TGO">
      <data key="d0">53059</data>
    </edge>
    <edge source="HKG" target="ARE">
      <data key="d0">13707187</data>
    </edge>
    <edge source="HKG" target="TUN">
      <data key="d0">143507</data>
    </edge>
    <edge source="HKG" target="TUR">
      <data key="d0">1059767</data>
    </edge>
    <edge source="HKG" target="UGA">
      <data key="d0">92084</data>
    </edge>
    <edge source="HKG" target="UKR">
      <data key="d0">430196</data>
    </edge>
    <edge source="HKG" target="EGY">
      <data key="d0">1523819</data>
    </edge>
    <edge source="HKG" target="GBR">
      <data key="d0">45076256</data>
    </edge>
    <edge source="HKG" target="USA">
      <data key="d0">975134339</data>
    </edge>
    <edge source="HKG" target="BFA">
      <data key="d0">20457</data>
    </edge>
    <edge source="HKG" target="URY">
      <data key="d0">1018517</data>
    </edge>
    <edge source="HKG" target="SRB">
      <data key="d0">15882</data>
    </edge>
    <edge source="IRL" target="DZA">
      <data key="d0">27062</data>
    </edge>
    <edge source="IRL" target="AUS">
      <data key="d0">4186172</data>
    </edge>
    <edge source="IRL" target="AUT">
      <data key="d0">1514301</data>
    </edge>
    <edge source="IRL" target="BEL">
      <data key="d0">6700006</data>
    </edge>
    <edge source="IRL" target="BRA">
      <data key="d0">180748</data>
    </edge>
    <edge source="IRL" target="BGR">
      <data key="d0">55153</data>
    </edge>
    <edge source="IRL" target="CAN">
      <data key="d0">4304561</data>
    </edge>
    <edge source="IRL" target="CHL">
      <data key="d0">26281</data>
    </edge>
    <edge source="IRL" target="CHN">
      <data key="d0">475224</data>
    </edge>
    <edge source="IRL" target="COL">
      <data key="d0">31190</data>
    </edge>
    <edge source="IRL" target="HRV">
      <data key="d0">38385</data>
    </edge>
    <edge source="IRL" target="CZE">
      <data key="d0">60440</data>
    </edge>
    <edge source="IRL" target="DNK">
      <data key="d0">1034112</data>
    </edge>
    <edge source="IRL" target="FIN">
      <data key="d0">435848</data>
    </edge>
    <edge source="IRL" target="FRA">
      <data key="d0">11060741</data>
    </edge>
    <edge source="IRL" target="DEU">
      <data key="d0">30066987</data>
    </edge>
    <edge source="IRL" target="GRC">
      <data key="d0">204140</data>
    </edge>
    <edge source="IRL" target="HKG">
      <data key="d0">359380</data>
    </edge>
    <edge source="IRL" target="HUN">
      <data key="d0">1480387</data>
    </edge>
    <edge source="IRL" target="ISR">
      <data key="d0">453598</data>
    </edge>
    <edge source="IRL" target="ITA">
      <data key="d0">4953813</data>
    </edge>
    <edge source="IRL" target="JAM">
      <data key="d0">73971</data>
    </edge>
    <edge source="IRL" target="JPN">
      <data key="d0">12415426</data>
    </edge>
    <edge source="IRL" target="KOR">
      <data key="d0">408955</data>
    </edge>
    <edge source="IRL" target="LBN">
      <data key="d0">48380</data>
    </edge>
    <edge source="IRL" target="MYS">
      <data key="d0">2692523</data>
    </edge>
    <edge source="IRL" target="MEX">
      <data key="d0">13195</data>
    </edge>
    <edge source="IRL" target="MAR">
      <data key="d0">26111</data>
    </edge>
    <edge source="IRL" target="NLD">
      <data key="d0">3576421</data>
    </edge>
    <edge source="IRL" target="NZL">
      <data key="d0">209939</data>
    </edge>
    <edge source="IRL" target="NOR">
      <data key="d0">476604</data>
    </edge>
    <edge source="IRL" target="PHL">
      <data key="d0">12912</data>
    </edge>
    <edge source="IRL" target="POL">
      <data key="d0">1407198</data>
    </edge>
    <edge source="IRL" target="PRT">
      <data key="d0">558540</data>
    </edge>
    <edge source="IRL" target="RUS">
      <data key="d0">256821</data>
    </edge>
    <edge source="IRL" target="SAU">
      <data key="d0">101377</data>
    </edge>
    <edge source="IRL" target="IND">
      <data key="d0">1060661</data>
    </edge>
    <edge source="IRL" target="SGP">
      <data key="d0">512137</data>
    </edge>
    <edge source="IRL" target="SVK">
      <data key="d0">40468</data>
    </edge>
    <edge source="IRL" target="SVN">
      <data key="d0">59381</data>
    </edge>
    <edge source="IRL" target="ZAF">
      <data key="d0">3289315</data>
    </edge>
    <edge source="IRL" target="ZWE">
      <data key="d0">31141</data>
    </edge>
    <edge source="IRL" target="ESP">
      <data key="d0">2900136</data>
    </edge>
    <edge source="IRL" target="SWE">
      <data key="d0">3605740</data>
    </edge>
    <edge source="IRL" target="CHE">
      <data key="d0">1735436</data>
    </edge>
    <edge source="IRL" target="THA">
      <data key="d0">365365</data>
    </edge>
    <edge source="IRL" target="ARE">
      <data key="d0">157949</data>
    </edge>
    <edge source="IRL" target="TUR">
      <data key="d0">503452</data>
    </edge>
    <edge source="IRL" target="EGY">
      <data key="d0">696069</data>
    </edge>
    <edge source="IRL" target="GBR">
      <data key="d0">105716662</data>
    </edge>
    <edge source="IRL" target="USA">
      <data key="d0">113266252</data>
    </edge>
    <edge source="ISR" target="ARG">
      <data key="d0">1323000</data>
    </edge>
    <edge source="ISR" target="AUS">
      <data key="d0">49081000</data>
    </edge>
    <edge source="ISR" target="AUT">
      <data key="d0">3515000</data>
    </edge>
    <edge source="ISR" target="ARM">
      <data key="d0">686000</data>
    </edge>
    <edge source="ISR" target="BEL">
      <data key="d0">1188741000</data>
    </edge>
    <edge source="ISR" target="BRA">
      <data key="d0">168000</data>
    </edge>
    <edge source="ISR" target="BGR">
      <data key="d0">82000</data>
    </edge>
    <edge source="ISR" target="CAN">
      <data key="d0">73286000</data>
    </edge>
    <edge source="ISR" target="LKA">
      <data key="d0">22958000</data>
    </edge>
    <edge source="ISR" target="CHL">
      <data key="d0">398000</data>
    </edge>
    <edge source="ISR" target="CHN">
      <data key="d0">40094000</data>
    </edge>
    <edge source="ISR" target="COL">
      <data key="d0">218000</data>
    </edge>
    <edge source="ISR" target="CRI">
      <data key="d0">137000</data>
    </edge>
    <edge source="ISR" target="HRV">
      <data key="d0">1721000</data>
    </edge>
    <edge source="ISR" target="CZE">
      <data key="d0">358000</data>
    </edge>
    <edge source="ISR" target="DNK">
      <data key="d0">1599000</data>
    </edge>
    <edge source="ISR" target="FIN">
      <data key="d0">883000</data>
    </edge>
    <edge source="ISR" target="FRA">
      <data key="d0">45468000</data>
    </edge>
    <edge source="ISR" target="DEU">
      <data key="d0">76069000</data>
    </edge>
    <edge source="ISR" target="GRC">
      <data key="d0">12283000</data>
    </edge>
    <edge source="ISR" target="HND">
      <data key="d0">33000</data>
    </edge>
    <edge source="ISR" target="HKG">
      <data key="d0">1160793000</data>
    </edge>
    <edge source="ISR" target="HUN">
      <data key="d0">82000</data>
    </edge>
    <edge source="ISR" target="IRL">
      <data key="d0">1184000</data>
    </edge>
    <edge source="ISR" target="ITA">
      <data key="d0">79069000</data>
    </edge>
    <edge source="ISR" target="JAM">
      <data key="d0">17000</data>
    </edge>
    <edge source="ISR" target="JPN">
      <data key="d0">332333000</data>
    </edge>
    <edge source="ISR" target="JOR">
      <data key="d0">709000</data>
    </edge>
    <edge source="ISR" target="KOR">
      <data key="d0">9227000</data>
    </edge>
    <edge source="ISR" target="LVA">
      <data key="d0">104000</data>
    </edge>
    <edge source="ISR" target="MEX">
      <data key="d0">1677000</data>
    </edge>
    <edge source="ISR" target="NLD">
      <data key="d0">7354000</data>
    </edge>
    <edge source="ISR" target="NZL">
      <data key="d0">316000</data>
    </edge>
    <edge source="ISR" target="NIC">
      <data key="d0">93000</data>
    </edge>
    <edge source="ISR" target="NOR">
      <data key="d0">758000</data>
    </edge>
    <edge source="ISR" target="PAN">
      <data key="d0">499000</data>
    </edge>
    <edge source="ISR" target="PHL">
      <data key="d0">151000</data>
    </edge>
    <edge source="ISR" target="POL">
      <data key="d0">521000</data>
    </edge>
    <edge source="ISR" target="PRT">
      <data key="d0">1884000</data>
    </edge>
    <edge source="ISR" target="ROU">
      <data key="d0">15531000</data>
    </edge>
    <edge source="ISR" target="RUS">
      <data key="d0">8251000</data>
    </edge>
    <edge source="ISR" target="IND">
      <data key="d0">355219000</data>
    </edge>
    <edge source="ISR" target="SGP">
      <data key="d0">46958000</data>
    </edge>
    <edge source="ISR" target="SVN">
      <data key="d0">111000</data>
    </edge>
    <edge source="ISR" target="ZAF">
      <data key="d0">92429000</data>
    </edge>
    <edge source="ISR" target="ESP">
      <data key="d0">14832000</data>
    </edge>
    <edge source="ISR" target="SWE">
      <data key="d0">3024000</data>
    </edge>
    <edge source="ISR" target="CHE">
      <data key="d0">247739000</data>
    </edge>
    <edge source="ISR" target="THA">
      <data key="d0">263542000</data>
    </edge>
    <edge source="ISR" target="TUR">
      <data key="d0">7478000</data>
    </edge>
    <edge source="ISR" target="UKR">
      <data key="d0">20950000</data>
    </edge>
    <edge source="ISR" target="EGY">
      <data key="d0">330000</data>
    </edge>
    <edge source="ISR" target="GBR">
      <data key="d0">138263000</data>
    </edge>
    <edge source="ISR" target="USA">
      <data key="d0">5347808000</data>
    </edge>
    <edge source="ISR" target="URY">
      <data key="d0">82000</data>
    </edge>
    <edge source="JAM" target="FRA">
      <data key="d0">16719</data>
    </edge>
    <edge source="JAM" target="USA">
      <data key="d0">38561</data>
    </edge>
    <edge source="JPN" target="DZA">
      <data key="d0">284369</data>
    </edge>
    <edge source="JPN" target="AZE">
      <data key="d0">19290</data>
    </edge>
    <edge source="JPN" target="ARG">
      <data key="d0">2274254</data>
    </edge>
    <edge source="JPN" target="AUS">
      <data key="d0">72649103</data>
    </edge>
    <edge source="JPN" target="AUT">
      <data key="d0">13371425</data>
    </edge>
    <edge source="JPN" target="BEL">
      <data key="d0">62925240</data>
    </edge>
    <edge source="JPN" target="BOL">
      <data key="d0">23586</data>
    </edge>
    <edge source="JPN" target="BRA">
      <data key="d0">32117508</data>
    </edge>
    <edge source="JPN" target="BDI">
      <data key="d0">41837</data>
    </edge>
    <edge source="JPN" target="KHM">
      <data key="d0">247431</data>
    </edge>
    <edge source="JPN" target="CMR">
      <data key="d0">58130</data>
    </edge>
    <edge source="JPN" target="CAN">
      <data key="d0">34573427</data>
    </edge>
    <edge source="JPN" target="CAF">
      <data key="d0">170614</data>
    </edge>
    <edge source="JPN" target="LKA">
      <data key="d0">1912994</data>
    </edge>
    <edge source="JPN" target="CHL">
      <data key="d0">3358256</data>
    </edge>
    <edge source="JPN" target="CHN">
      <data key="d0">601090182</data>
    </edge>
    <edge source="JPN" target="COL">
      <data key="d0">402382</data>
    </edge>
    <edge source="JPN" target="CRI">
      <data key="d0">740140</data>
    </edge>
    <edge source="JPN" target="CZE">
      <data key="d0">10113720</data>
    </edge>
    <edge source="JPN" target="DNK">
      <data key="d0">14778664</data>
    </edge>
    <edge source="JPN" target="ECU">
      <data key="d0">155137</data>
    </edge>
    <edge source="JPN" target="SLV">
      <data key="d0">59735</data>
    </edge>
    <edge source="JPN" target="ETH">
      <data key="d0">271750</data>
    </edge>
    <edge source="JPN" target="EST">
      <data key="d0">107974</data>
    </edge>
    <edge source="JPN" target="FIN">
      <data key="d0">2702310</data>
    </edge>
    <edge source="JPN" target="FRA">
      <data key="d0">66164267</data>
    </edge>
    <edge source="JPN" target="GMB">
      <data key="d0">10002</data>
    </edge>
    <edge source="JPN" target="DEU">
      <data key="d0">236620112</data>
    </edge>
    <edge source="JPN" target="GHA">
      <data key="d0">15931</data>
    </edge>
    <edge source="JPN" target="GRC">
      <data key="d0">2272760</data>
    </edge>
    <edge source="JPN" target="GTM">
      <data key="d0">344559</data>
    </edge>
    <edge source="JPN" target="HND">
      <data key="d0">143669</data>
    </edge>
    <edge source="JPN" target="HKG">
      <data key="d0">394881719</data>
    </edge>
    <edge source="JPN" target="HUN">
      <data key="d0">2242549</data>
    </edge>
    <edge source="JPN" target="IDN">
      <data key="d0">78343584</data>
    </edge>
    <edge source="JPN" target="IRL">
      <data key="d0">951978</data>
    </edge>
    <edge source="JPN" target="ISR">
      <data key="d0">7010290</data>
    </edge>
    <edge source="JPN" target="ITA">
      <data key="d0">35331279</data>
    </edge>
    <edge source="JPN" target="CIV">
      <data key="d0">4059398</data>
    </edge>
    <edge source="JPN" target="JAM">
      <data key="d0">89649</data>
    </edge>
    <edge source="JPN" target="KAZ">
      <data key="d0">49445</data>
    </edge>
    <edge source="JPN" target="JOR">
      <data key="d0">235443</data>
    </edge>
    <edge source="JPN" target="KOR">
      <data key="d0">457130544</data>
    </edge>
    <edge source="JPN" target="LBN">
      <data key="d0">415103</data>
    </edge>
    <edge source="JPN" target="LVA">
      <data key="d0">355823</data>
    </edge>
    <edge source="JPN" target="MDG">
      <data key="d0">55022</data>
    </edge>
    <edge source="JPN" target="MWI">
      <data key="d0">26054</data>
    </edge>
    <edge source="JPN" target="MYS">
      <data key="d0">169372900</data>
    </edge>
    <edge source="JPN" target="MUS">
      <data key="d0">26973</data>
    </edge>
    <edge source="JPN" target="MEX">
      <data key="d0">61180512</data>
    </edge>
    <edge source="JPN" target="MAR">
      <data key="d0">316834</data>
    </edge>
    <edge source="JPN" target="MOZ">
      <data key="d0">20236</data>
    </edge>
    <edge source="JPN" target="OMN">
      <data key="d0">7545448</data>
    </edge>
    <edge source="JPN" target="NAM">
      <data key="d0">12331</data>
    </edge>
    <edge source="JPN" target="NLD">
      <data key="d0">44818670</data>
    </edge>
    <edge source="JPN" target="NZL">
      <data key="d0">4328587</data>
    </edge>
    <edge source="JPN" target="NIC">
      <data key="d0">1136176</data>
    </edge>
    <edge source="JPN" target="NOR">
      <data key="d0">2055289</data>
    </edge>
    <edge source="JPN" target="PAK">
      <data key="d0">3823853</data>
    </edge>
    <edge source="JPN" target="PAN">
      <data key="d0">777913</data>
    </edge>
    <edge source="JPN" target="PRY">
      <data key="d0">328720</data>
    </edge>
    <edge source="JPN" target="PER">
      <data key="d0">1151829</data>
    </edge>
    <edge source="JPN" target="PHL">
      <data key="d0">210057006</data>
    </edge>
    <edge source="JPN" target="POL">
      <data key="d0">1499904</data>
    </edge>
    <edge source="JPN" target="PRT">
      <data key="d0">1534457</data>
    </edge>
    <edge source="JPN" target="ROU">
      <data key="d0">10271</data>
    </edge>
    <edge source="JPN" target="RUS">
      <data key="d0">4604698</data>
    </edge>
    <edge source="JPN" target="SAU">
      <data key="d0">25350057</data>
    </edge>
    <edge source="JPN" target="SEN">
      <data key="d0">28402</data>
    </edge>
    <edge source="JPN" target="IND">
      <data key="d0">32469694</data>
    </edge>
    <edge source="JPN" target="SGP">
      <data key="d0">219676811</data>
    </edge>
    <edge source="JPN" target="VNM">
      <data key="d0">9278382</data>
    </edge>
    <edge source="JPN" target="SVN">
      <data key="d0">170150</data>
    </edge>
    <edge source="JPN" target="ZAF">
      <data key="d0">25909479</data>
    </edge>
    <edge source="JPN" target="ZWE">
      <data key="d0">27177</data>
    </edge>
    <edge source="JPN" target="ESP">
      <data key="d0">26354524</data>
    </edge>
    <edge source="JPN" target="SWE">
      <data key="d0">10843115</data>
    </edge>
    <edge source="JPN" target="CHE">
      <data key="d0">51384638</data>
    </edge>
    <edge source="JPN" target="THA">
      <data key="d0">308277311</data>
    </edge>
    <edge source="JPN" target="TGO">
      <data key="d0">143520</data>
    </edge>
    <edge source="JPN" target="ARE">
      <data key="d0">15491089</data>
    </edge>
    <edge source="JPN" target="TUN">
      <data key="d0">252079</data>
    </edge>
    <edge source="JPN" target="TUR">
      <data key="d0">5141582</data>
    </edge>
    <edge source="JPN" target="UGA">
      <data key="d0">12396</data>
    </edge>
    <edge source="JPN" target="UKR">
      <data key="d0">40844</data>
    </edge>
    <edge source="JPN" target="MKD">
      <data key="d0">242996</data>
    </edge>
    <edge source="JPN" target="EGY">
      <data key="d0">6150559</data>
    </edge>
    <edge source="JPN" target="GBR">
      <data key="d0">123645898</data>
    </edge>
    <edge source="JPN" target="TZA">
      <data key="d0">177693</data>
    </edge>
    <edge source="JPN" target="USA">
      <data key="d0">1225370320</data>
    </edge>
    <edge source="JPN" target="URY">
      <data key="d0">146490</data>
    </edge>
    <edge source="JPN" target="SRB">
      <data key="d0">157253</data>
    </edge>
    <edge source="KOR" target="DZA">
      <data key="d0">14595</data>
    </edge>
    <edge source="KOR" target="ARG">
      <data key="d0">1210206</data>
    </edge>
    <edge source="KOR" target="AUS">
      <data key="d0">12419367</data>
    </edge>
    <edge source="KOR" target="AUT">
      <data key="d0">1679527</data>
    </edge>
    <edge source="KOR" target="BEL">
      <data key="d0">2217688</data>
    </edge>
    <edge source="KOR" target="BRA">
      <data key="d0">18571166</data>
    </edge>
    <edge source="KOR" target="KHM">
      <data key="d0">21050</data>
    </edge>
    <edge source="KOR" target="CAN">
      <data key="d0">5647487</data>
    </edge>
    <edge source="KOR" target="LKA">
      <data key="d0">1269761</data>
    </edge>
    <edge source="KOR" target="CHL">
      <data key="d0">406349</data>
    </edge>
    <edge source="KOR" target="CHN">
      <data key="d0">133754563</data>
    </edge>
    <edge source="KOR" target="COL">
      <data key="d0">1207529</data>
    </edge>
    <edge source="KOR" target="CRI">
      <data key="d0">252989</data>
    </edge>
    <edge source="KOR" target="HRV">
      <data key="d0">162539</data>
    </edge>
    <edge source="KOR" target="CZE">
      <data key="d0">121561</data>
    </edge>
    <edge source="KOR" target="BEN">
      <data key="d0">575220</data>
    </edge>
    <edge source="KOR" target="DNK">
      <data key="d0">290611</data>
    </edge>
    <edge source="KOR" target="ECU">
      <data key="d0">32414</data>
    </edge>
    <edge source="KOR" target="SLV">
      <data key="d0">102854</data>
    </edge>
    <edge source="KOR" target="FIN">
      <data key="d0">179301</data>
    </edge>
    <edge source="KOR" target="FRA">
      <data key="d0">1966202</data>
    </edge>
    <edge source="KOR" target="DEU">
      <data key="d0">35155393</data>
    </edge>
    <edge source="KOR" target="GHA">
      <data key="d0">1589697</data>
    </edge>
    <edge source="KOR" target="GRC">
      <data key="d0">2982511</data>
    </edge>
    <edge source="KOR" target="GTM">
      <data key="d0">144826</data>
    </edge>
    <edge source="KOR" target="HND">
      <data key="d0">2864246</data>
    </edge>
    <edge source="KOR" target="HKG">
      <data key="d0">37719447</data>
    </edge>
    <edge source="KOR" target="HUN">
      <data key="d0">131898</data>
    </edge>
    <edge source="KOR" target="IDN">
      <data key="d0">15899816</data>
    </edge>
    <edge source="KOR" target="IRL">
      <data key="d0">59225</data>
    </edge>
    <edge source="KOR" target="ISR">
      <data key="d0">1046353</data>
    </edge>
    <edge source="KOR" target="ITA">
      <data key="d0">16754612</data>
    </edge>
    <edge source="KOR" target="CIV">
      <data key="d0">64418</data>
    </edge>
    <edge source="KOR" target="JAM">
      <data key="d0">176710</data>
    </edge>
    <edge source="KOR" target="JPN">
      <data key="d0">213003998</data>
    </edge>
    <edge source="KOR" target="KAZ">
      <data key="d0">73657</data>
    </edge>
    <edge source="KOR" target="JOR">
      <data key="d0">695228</data>
    </edge>
    <edge source="KOR" target="LBN">
      <data key="d0">1464865</data>
    </edge>
    <edge source="KOR" target="LTU">
      <data key="d0">10508</data>
    </edge>
    <edge source="KOR" target="MDG">
      <data key="d0">71068</data>
    </edge>
    <edge source="KOR" target="MYS">
      <data key="d0">25171657</data>
    </edge>
    <edge source="KOR" target="MUS">
      <data key="d0">47785</data>
    </edge>
    <edge source="KOR" target="MEX">
      <data key="d0">49141830</data>
    </edge>
    <edge source="KOR" target="MAR">
      <data key="d0">222300</data>
    </edge>
    <edge source="KOR" target="OMN">
      <data key="d0">77983</data>
    </edge>
    <edge source="KOR" target="NLD">
      <data key="d0">3773549</data>
    </edge>
    <edge source="KOR" target="NZL">
      <data key="d0">2446242</data>
    </edge>
    <edge source="KOR" target="NIC">
      <data key="d0">31184</data>
    </edge>
    <edge source="KOR" target="NER">
      <data key="d0">15821</data>
    </edge>
    <edge source="KOR" target="NOR">
      <data key="d0">180604</data>
    </edge>
    <edge source="KOR" target="PAK">
      <data key="d0">1826886</data>
    </edge>
    <edge source="KOR" target="PAN">
      <data key="d0">76360</data>
    </edge>
    <edge source="KOR" target="PRY">
      <data key="d0">37830</data>
    </edge>
    <edge source="KOR" target="PER">
      <data key="d0">225184</data>
    </edge>
    <edge source="KOR" target="PHL">
      <data key="d0">12799451</data>
    </edge>
    <edge source="KOR" target="POL">
      <data key="d0">117656</data>
    </edge>
    <edge source="KOR" target="PRT">
      <data key="d0">3863707</data>
    </edge>
    <edge source="KOR" target="ROU">
      <data key="d0">31295</data>
    </edge>
    <edge source="KOR" target="RUS">
      <data key="d0">2401597</data>
    </edge>
    <edge source="KOR" target="SAU">
      <data key="d0">3859165</data>
    </edge>
    <edge source="KOR" target="SEN">
      <data key="d0">16112</data>
    </edge>
    <edge source="KOR" target="IND">
      <data key="d0">7165507</data>
    </edge>
    <edge source="KOR" target="SGP">
      <data key="d0">11424615</data>
    </edge>
    <edge source="KOR" target="SVK">
      <data key="d0">26469</data>
    </edge>
    <edge source="KOR" target="VNM">
      <data key="d0">15464209</data>
    </edge>
    <edge source="KOR" target="SVN">
      <data key="d0">68469</data>
    </edge>
    <edge source="KOR" target="ZAF">
      <data key="d0">770575</data>
    </edge>
    <edge source="KOR" target="ESP">
      <data key="d0">4470137</data>
    </edge>
    <edge source="KOR" target="SWE">
      <data key="d0">1076215</data>
    </edge>
    <edge source="KOR" target="CHE">
      <data key="d0">841175</data>
    </edge>
    <edge source="KOR" target="THA">
      <data key="d0">12166906</data>
    </edge>
    <edge source="KOR" target="TGO">
      <data key="d0">681390</data>
    </edge>
    <edge source="KOR" target="ARE">
      <data key="d0">8424224</data>
    </edge>
    <edge source="KOR" target="TUN">
      <data key="d0">98399</data>
    </edge>
    <edge source="KOR" target="TUR">
      <data key="d0">1764303</data>
    </edge>
    <edge source="KOR" target="UKR">
      <data key="d0">15690</data>
    </edge>
    <edge source="KOR" target="EGY">
      <data key="d0">12970646</data>
    </edge>
    <edge source="KOR" target="GBR">
      <data key="d0">12011478</data>
    </edge>
    <edge source="KOR" target="USA">
      <data key="d0">116651207</data>
    </edge>
    <edge source="KOR" target="URY">
      <data key="d0">49225</data>
    </edge>
    <edge source="LBN" target="DZA">
      <data key="d0">904502</data>
    </edge>
    <edge source="LBN" target="ARG">
      <data key="d0">158488</data>
    </edge>
    <edge source="LBN" target="AUS">
      <data key="d0">158357</data>
    </edge>
    <edge source="LBN" target="AUT">
      <data key="d0">32812</data>
    </edge>
    <edge source="LBN" target="BEL">
      <data key="d0">702912</data>
    </edge>
    <edge source="LBN" target="CMR">
      <data key="d0">2114762</data>
    </edge>
    <edge source="LBN" target="CAN">
      <data key="d0">1820047</data>
    </edge>
    <edge source="LBN" target="CAF">
      <data key="d0">14830</data>
    </edge>
    <edge source="LBN" target="CZE">
      <data key="d0">17737</data>
    </edge>
    <edge source="LBN" target="FRA">
      <data key="d0">515962</data>
    </edge>
    <edge source="LBN" target="GMB">
      <data key="d0">2727101</data>
    </edge>
    <edge source="LBN" target="DEU">
      <data key="d0">130974</data>
    </edge>
    <edge source="LBN" target="GRC">
      <data key="d0">71547</data>
    </edge>
    <edge source="LBN" target="HKG">
      <data key="d0">290113</data>
    </edge>
    <edge source="LBN" target="ITA">
      <data key="d0">3729114</data>
    </edge>
    <edge source="LBN" target="CIV">
      <data key="d0">674855</data>
    </edge>
    <edge source="LBN" target="JOR">
      <data key="d0">1560651</data>
    </edge>
    <edge source="LBN" target="MYS">
      <data key="d0">58483</data>
    </edge>
    <edge source="LBN" target="MRT">
      <data key="d0">1611794</data>
    </edge>
    <edge source="LBN" target="NLD">
      <data key="d0">505258</data>
    </edge>
    <edge source="LBN" target="PAN">
      <data key="d0">38932</data>
    </edge>
    <edge source="LBN" target="PRT">
      <data key="d0">1236738</data>
    </edge>
    <edge source="LBN" target="ROU">
      <data key="d0">48469</data>
    </edge>
    <edge source="LBN" target="RUS">
      <data key="d0">70502</data>
    </edge>
    <edge source="LBN" target="SAU">
      <data key="d0">2739822</data>
    </edge>
    <edge source="LBN" target="ZWE">
      <data key="d0">45299</data>
    </edge>
    <edge source="LBN" target="ESP">
      <data key="d0">5688745</data>
    </edge>
    <edge source="LBN" target="CHE">
      <data key="d0">143525</data>
    </edge>
    <edge source="LBN" target="TGO">
      <data key="d0">44776</data>
    </edge>
    <edge source="LBN" target="ARE">
      <data key="d0">904232</data>
    </edge>
    <edge source="LBN" target="TUR">
      <data key="d0">2506833</data>
    </edge>
    <edge source="LBN" target="EGY">
      <data key="d0">144175</data>
    </edge>
    <edge source="LBN" target="GBR">
      <data key="d0">328573</data>
    </edge>
    <edge source="LBN" target="USA">
      <data key="d0">5135875</data>
    </edge>
    <edge source="LBN" target="BFA">
      <data key="d0">19166</data>
    </edge>
    <edge source="MUS" target="AUS">
      <data key="d0">2052529</data>
    </edge>
    <edge source="MUS" target="BEL">
      <data key="d0">20252745</data>
    </edge>
    <edge source="MUS" target="FRA">
      <data key="d0">1202452</data>
    </edge>
    <edge source="MUS" target="DEU">
      <data key="d0">117251</data>
    </edge>
    <edge source="MUS" target="HKG">
      <data key="d0">2408006</data>
    </edge>
    <edge source="MUS" target="IDN">
      <data key="d0">20863</data>
    </edge>
    <edge source="MUS" target="ISR">
      <data key="d0">56377</data>
    </edge>
    <edge source="MUS" target="ITA">
      <data key="d0">191503</data>
    </edge>
    <edge source="MUS" target="MDG">
      <data key="d0">110651</data>
    </edge>
    <edge source="MUS" target="NLD">
      <data key="d0">12092</data>
    </edge>
    <edge source="MUS" target="NOR">
      <data key="d0">32947</data>
    </edge>
    <edge source="MUS" target="RUS">
      <data key="d0">10209</data>
    </edge>
    <edge source="MUS" target="IND">
      <data key="d0">10077</data>
    </edge>
    <edge source="MUS" target="ZAF">
      <data key="d0">548247</data>
    </edge>
    <edge source="MUS" target="CHE">
      <data key="d0">6322499</data>
    </edge>
    <edge source="MUS" target="ARE">
      <data key="d0">1287222</data>
    </edge>
    <edge source="MUS" target="GBR">
      <data key="d0">271957</data>
    </edge>
    <edge source="MUS" target="USA">
      <data key="d0">7540258</data>
    </edge>
    <edge source="MEX" target="DZA">
      <data key="d0">34264</data>
    </edge>
    <edge source="MEX" target="ARG">
      <data key="d0">2805320</data>
    </edge>
    <edge source="MEX" target="AUS">
      <data key="d0">1798559</data>
    </edge>
    <edge source="MEX" target="AUT">
      <data key="d0">238634</data>
    </edge>
    <edge source="MEX" target="BEL">
      <data key="d0">1617182</data>
    </edge>
    <edge source="MEX" target="BOL">
      <data key="d0">484951</data>
    </edge>
    <edge source="MEX" target="BRA">
      <data key="d0">10965284</data>
    </edge>
    <edge source="MEX" target="BGR">
      <data key="d0">14378</data>
    </edge>
    <edge source="MEX" target="CAN">
      <data key="d0">31248244</data>
    </edge>
    <edge source="MEX" target="LKA">
      <data key="d0">24202</data>
    </edge>
    <edge source="MEX" target="CHL">
      <data key="d0">5601949</data>
    </edge>
    <edge source="MEX" target="CHN">
      <data key="d0">729629</data>
    </edge>
    <edge source="MEX" target="COL">
      <data key="d0">6444360</data>
    </edge>
    <edge source="MEX" target="CRI">
      <data key="d0">6281558</data>
    </edge>
    <edge source="MEX" target="CZE">
      <data key="d0">72101</data>
    </edge>
    <edge source="MEX" target="DNK">
      <data key="d0">595397</data>
    </edge>
    <edge source="MEX" target="ECU">
      <data key="d0">2732752</data>
    </edge>
    <edge source="MEX" target="SLV">
      <data key="d0">10814540</data>
    </edge>
    <edge source="MEX" target="FIN">
      <data key="d0">54130</data>
    </edge>
    <edge source="MEX" target="FRA">
      <data key="d0">1484331</data>
    </edge>
    <edge source="MEX" target="DEU">
      <data key="d0">5959049</data>
    </edge>
    <edge source="MEX" target="GRC">
      <data key="d0">111086</data>
    </edge>
    <edge source="MEX" target="GTM">
      <data key="d0">26038747</data>
    </edge>
    <edge source="MEX" target="HND">
      <data key="d0">4970251</data>
    </edge>
    <edge source="MEX" target="HKG">
      <data key="d0">876271</data>
    </edge>
    <edge source="MEX" target="HUN">
      <data key="d0">17196</data>
    </edge>
    <edge source="MEX" target="IDN">
      <data key="d0">302164</data>
    </edge>
    <edge source="MEX" target="IRL">
      <data key="d0">112295</data>
    </edge>
    <edge source="MEX" target="ISR">
      <data key="d0">274496</data>
    </edge>
    <edge source="MEX" target="ITA">
      <data key="d0">2333761</data>
    </edge>
    <edge source="MEX" target="JAM">
      <data key="d0">993430</data>
    </edge>
    <edge source="MEX" target="JPN">
      <data key="d0">1356042</data>
    </edge>
    <edge source="MEX" target="JOR">
      <data key="d0">57882</data>
    </edge>
    <edge source="MEX" target="KOR">
      <data key="d0">413335</data>
    </edge>
    <edge source="MEX" target="LBN">
      <data key="d0">803623</data>
    </edge>
    <edge source="MEX" target="MYS">
      <data key="d0">94514</data>
    </edge>
    <edge source="MEX" target="MAR">
      <data key="d0">322887</data>
    </edge>
    <edge source="MEX" target="MOZ">
      <data key="d0">13923</data>
    </edge>
    <edge source="MEX" target="NLD">
      <data key="d0">3159250</data>
    </edge>
    <edge source="MEX" target="NZL">
      <data key="d0">327340</data>
    </edge>
    <edge source="MEX" target="NIC">
      <data key="d0">2039416</data>
    </edge>
    <edge source="MEX" target="NOR">
      <data key="d0">186208</data>
    </edge>
    <edge source="MEX" target="PAK">
      <data key="d0">271607</data>
    </edge>
    <edge source="MEX" target="PAN">
      <data key="d0">3056834</data>
    </edge>
    <edge source="MEX" target="PRY">
      <data key="d0">100549</data>
    </edge>
    <edge source="MEX" target="PER">
      <data key="d0">2352734</data>
    </edge>
    <edge source="MEX" target="PHL">
      <data key="d0">49835</data>
    </edge>
    <edge source="MEX" target="POL">
      <data key="d0">766018</data>
    </edge>
    <edge source="MEX" target="PRT">
      <data key="d0">241513</data>
    </edge>
    <edge source="MEX" target="SAU">
      <data key="d0">410454</data>
    </edge>
    <edge source="MEX" target="IND">
      <data key="d0">703382</data>
    </edge>
    <edge source="MEX" target="SGP">
      <data key="d0">374583</data>
    </edge>
    <edge source="MEX" target="ZAF">
      <data key="d0">618476</data>
    </edge>
    <edge source="MEX" target="ESP">
      <data key="d0">4953342</data>
    </edge>
    <edge source="MEX" target="SWE">
      <data key="d0">284412</data>
    </edge>
    <edge source="MEX" target="CHE">
      <data key="d0">137057</data>
    </edge>
    <edge source="MEX" target="THA">
      <data key="d0">151644</data>
    </edge>
    <edge source="MEX" target="ARE">
      <data key="d0">104144</data>
    </edge>
    <edge source="MEX" target="TUN">
      <data key="d0">135385</data>
    </edge>
    <edge source="MEX" target="TUR">
      <data key="d0">245610</data>
    </edge>
    <edge source="MEX" target="EGY">
      <data key="d0">1927516</data>
    </edge>
    <edge source="MEX" target="GBR">
      <data key="d0">8177556</data>
    </edge>
    <edge source="MEX" target="USA">
      <data key="d0">1591042067</data>
    </edge>
    <edge source="MEX" target="URY">
      <data key="d0">959996</data>
    </edge>
    <edge source="MOZ" target="BEL">
      <data key="d0">95927</data>
    </edge>
    <edge source="MOZ" target="DNK">
      <data key="d0">16155</data>
    </edge>
    <edge source="MOZ" target="DEU">
      <data key="d0">53823</data>
    </edge>
    <edge source="MOZ" target="PRT">
      <data key="d0">19166</data>
    </edge>
    <edge source="MOZ" target="USA">
      <data key="d0">35458</data>
    </edge>
    <edge source="NAM" target="AUT">
      <data key="d0">24208</data>
    </edge>
    <edge source="NAM" target="BEL">
      <data key="d0">15479577</data>
    </edge>
    <edge source="NAM" target="BWA">
      <data key="d0">53148</data>
    </edge>
    <edge source="NAM" target="FRA">
      <data key="d0">16075</data>
    </edge>
    <edge source="NAM" target="DEU">
      <data key="d0">666953</data>
    </edge>
    <edge source="NAM" target="ISR">
      <data key="d0">16989</data>
    </edge>
    <edge source="NAM" target="NLD">
      <data key="d0">12974711</data>
    </edge>
    <edge source="NAM" target="ZAF">
      <data key="d0">43211541</data>
    </edge>
    <edge source="NAM" target="CHE">
      <data key="d0">38203370</data>
    </edge>
    <edge source="NAM" target="GBR">
      <data key="d0">402081227</data>
    </edge>
    <edge source="NAM" target="USA">
      <data key="d0">82927</data>
    </edge>
    <edge source="NLD" target="DZA">
      <data key="d0">511806</data>
    </edge>
    <edge source="NLD" target="AZE">
      <data key="d0">50628</data>
    </edge>
    <edge source="NLD" target="ARG">
      <data key="d0">790721</data>
    </edge>
    <edge source="NLD" target="AUS">
      <data key="d0">7178165</data>
    </edge>
    <edge source="NLD" target="AUT">
      <data key="d0">17322225</data>
    </edge>
    <edge source="NLD" target="BEL">
      <data key="d0">258702065</data>
    </edge>
    <edge source="NLD" target="BOL">
      <data key="d0">23013</data>
    </edge>
    <edge source="NLD" target="BWA">
      <data key="d0">81926</data>
    </edge>
    <edge source="NLD" target="BRA">
      <data key="d0">3068992</data>
    </edge>
    <edge source="NLD" target="BGR">
      <data key="d0">276154</data>
    </edge>
    <edge source="NLD" target="BLR">
      <data key="d0">585447</data>
    </edge>
    <edge source="NLD" target="CMR">
      <data key="d0">118746</data>
    </edge>
    <edge source="NLD" target="CAN">
      <data key="d0">5313205</data>
    </edge>
    <edge source="NLD" target="LKA">
      <data key="d0">35900</data>
    </edge>
    <edge source="NLD" target="CHL">
      <data key="d0">1300686</data>
    </edge>
    <edge source="NLD" target="CHN">
      <data key="d0">4293275</data>
    </edge>
    <edge source="NLD" target="COL">
      <data key="d0">190546</data>
    </edge>
    <edge source="NLD" target="CRI">
      <data key="d0">67197</data>
    </edge>
    <edge source="NLD" target="HRV">
      <data key="d0">268790</data>
    </edge>
    <edge source="NLD" target="CZE">
      <data key="d0">6270539</data>
    </edge>
    <edge source="NLD" target="DNK">
      <data key="d0">26984856</data>
    </edge>
    <edge source="NLD" target="ECU">
      <data key="d0">59833</data>
    </edge>
    <edge source="NLD" target="ETH">
      <data key="d0">54310</data>
    </edge>
    <edge source="NLD" target="EST">
      <data key="d0">1360519</data>
    </edge>
    <edge source="NLD" target="FIN">
      <data key="d0">7175404</data>
    </edge>
    <edge source="NLD" target="FRA">
      <data key="d0">99258062</data>
    </edge>
    <edge source="NLD" target="GEO">
      <data key="d0">13808</data>
    </edge>
    <edge source="NLD" target="GMB">
      <data key="d0">42344</data>
    </edge>
    <edge source="NLD" target="DEU">
      <data key="d0">369100183</data>
    </edge>
    <edge source="NLD" target="GHA">
      <data key="d0">193308</data>
    </edge>
    <edge source="NLD" target="GRC">
      <data key="d0">2810328</data>
    </edge>
    <edge source="NLD" target="GTM">
      <data key="d0">11967</data>
    </edge>
    <edge source="NLD" target="HKG">
      <data key="d0">15186634</data>
    </edge>
    <edge source="NLD" target="HUN">
      <data key="d0">3396695</data>
    </edge>
    <edge source="NLD" target="IDN">
      <data key="d0">1530814</data>
    </edge>
    <edge source="NLD" target="IRL">
      <data key="d0">7696414</data>
    </edge>
    <edge source="NLD" target="ISR">
      <data key="d0">1630230</data>
    </edge>
    <edge source="NLD" target="ITA">
      <data key="d0">26498825</data>
    </edge>
    <edge source="NLD" target="CIV">
      <data key="d0">140839</data>
    </edge>
    <edge source="NLD" target="JAM">
      <data key="d0">84687</data>
    </edge>
    <edge source="NLD" target="JPN">
      <data key="d0">32212453</data>
    </edge>
    <edge source="NLD" target="KAZ">
      <data key="d0">412390</data>
    </edge>
    <edge source="NLD" target="JOR">
      <data key="d0">152805</data>
    </edge>
    <edge source="NLD" target="KOR">
      <data key="d0">1903622</data>
    </edge>
    <edge source="NLD" target="LBN">
      <data key="d0">184103</data>
    </edge>
    <edge source="NLD" target="LVA">
      <data key="d0">1004280</data>
    </edge>
    <edge source="NLD" target="LTU">
      <data key="d0">1478345</data>
    </edge>
    <edge source="NLD" target="MDG">
      <data key="d0">72721</data>
    </edge>
    <edge source="NLD" target="MYS">
      <data key="d0">1409306</data>
    </edge>
    <edge source="NLD" target="MUS">
      <data key="d0">427118</data>
    </edge>
    <edge source="NLD" target="MEX">
      <data key="d0">803608</data>
    </edge>
    <edge source="NLD" target="MDA">
      <data key="d0">27615</data>
    </edge>
    <edge source="NLD" target="MAR">
      <data key="d0">194228</data>
    </edge>
    <edge source="NLD" target="OMN">
      <data key="d0">179500</data>
    </edge>
    <edge source="NLD" target="NZL">
      <data key="d0">598334</data>
    </edge>
    <edge source="NLD" target="NIC">
      <data key="d0">32218</data>
    </edge>
    <edge source="NLD" target="NER">
      <data key="d0">20251</data>
    </edge>
    <edge source="NLD" target="NOR">
      <data key="d0">8568141</data>
    </edge>
    <edge source="NLD" target="PAK">
      <data key="d0">557831</data>
    </edge>
    <edge source="NLD" target="PAN">
      <data key="d0">64436</data>
    </edge>
    <edge source="NLD" target="PRY">
      <data key="d0">177659</data>
    </edge>
    <edge source="NLD" target="PER">
      <data key="d0">110462</data>
    </edge>
    <edge source="NLD" target="PHL">
      <data key="d0">1106457</data>
    </edge>
    <edge source="NLD" target="POL">
      <data key="d0">15598103</data>
    </edge>
    <edge source="NLD" target="PRT">
      <data key="d0">6821926</data>
    </edge>
    <edge source="NLD" target="ROU">
      <data key="d0">970221</data>
    </edge>
    <edge source="NLD" target="RUS">
      <data key="d0">4482901</data>
    </edge>
    <edge source="NLD" target="SAU">
      <data key="d0">2445805</data>
    </edge>
    <edge source="NLD" target="SEN">
      <data key="d0">52469</data>
    </edge>
    <edge source="NLD" target="IND">
      <data key="d0">1094491</data>
    </edge>
    <edge source="NLD" target="SGP">
      <data key="d0">2548902</data>
    </edge>
    <edge source="NLD" target="SVK">
      <data key="d0">661849</data>
    </edge>
    <edge source="NLD" target="VNM">
      <data key="d0">72721</data>
    </edge>
    <edge source="NLD" target="SVN">
      <data key="d0">1296083</data>
    </edge>
    <edge source="NLD" target="ZAF">
      <data key="d0">4655037</data>
    </edge>
    <edge source="NLD" target="ZWE">
      <data key="d0">83767</data>
    </edge>
    <edge source="NLD" target="ESP">
      <data key="d0">20531136</data>
    </edge>
    <edge source="NLD" target="SWE">
      <data key="d0">25172365</data>
    </edge>
    <edge source="NLD" target="CHE">
      <data key="d0">10313434</data>
    </edge>
    <edge source="NLD" target="THA">
      <data key="d0">1763704</data>
    </edge>
    <edge source="NLD" target="ARE">
      <data key="d0">5807520</data>
    </edge>
    <edge source="NLD" target="TUN">
      <data key="d0">133474</data>
    </edge>
    <edge source="NLD" target="TUR">
      <data key="d0">10090670</data>
    </edge>
    <edge source="NLD" target="UGA">
      <data key="d0">41423</data>
    </edge>
    <edge source="NLD" target="UKR">
      <data key="d0">728126</data>
    </edge>
    <edge source="NLD" target="MKD">
      <data key="d0">30377</data>
    </edge>
    <edge source="NLD" target="EGY">
      <data key="d0">1795002</data>
    </edge>
    <edge source="NLD" target="GBR">
      <data key="d0">103388407</data>
    </edge>
    <edge source="NLD" target="TZA">
      <data key="d0">92972</data>
    </edge>
    <edge source="NLD" target="USA">
      <data key="d0">41990149</data>
    </edge>
    <edge source="NLD" target="URY">
      <data key="d0">208957</data>
    </edge>
    <edge source="NLD" target="SRB">
      <data key="d0">1702950</data>
    </edge>
    <edge source="NZL" target="ARG">
      <data key="d0">520119</data>
    </edge>
    <edge source="NZL" target="AUS">
      <data key="d0">8891420</data>
    </edge>
    <edge source="NZL" target="BEL">
      <data key="d0">234158</data>
    </edge>
    <edge source="NZL" target="BRA">
      <data key="d0">30832</data>
    </edge>
    <edge source="NZL" target="CAN">
      <data key="d0">540386</data>
    </edge>
    <edge source="NZL" target="LKA">
      <data key="d0">21917</data>
    </edge>
    <edge source="NZL" target="CHN">
      <data key="d0">57654</data>
    </edge>
    <edge source="NZL" target="CZE">
      <data key="d0">15199</data>
    </edge>
    <edge source="NZL" target="FIN">
      <data key="d0">15801</data>
    </edge>
    <edge source="NZL" target="FRA">
      <data key="d0">59636</data>
    </edge>
    <edge source="NZL" target="DEU">
      <data key="d0">158470</data>
    </edge>
    <edge source="NZL" target="HKG">
      <data key="d0">193054</data>
    </edge>
    <edge source="NZL" target="IDN">
      <data key="d0">123818</data>
    </edge>
    <edge source="NZL" target="IRL">
      <data key="d0">190815</data>
    </edge>
    <edge source="NZL" target="ISR">
      <data key="d0">24754</data>
    </edge>
    <edge source="NZL" target="ITA">
      <data key="d0">49059</data>
    </edge>
    <edge source="NZL" target="JPN">
      <data key="d0">650211</data>
    </edge>
    <edge source="NZL" target="KOR">
      <data key="d0">141047</data>
    </edge>
    <edge source="NZL" target="MYS">
      <data key="d0">110525</data>
    </edge>
    <edge source="NZL" target="NLD">
      <data key="d0">90790</data>
    </edge>
    <edge source="NZL" target="NOR">
      <data key="d0">75940</data>
    </edge>
    <edge source="NZL" target="PER">
      <data key="d0">88508</data>
    </edge>
    <edge source="NZL" target="PHL">
      <data key="d0">47854</data>
    </edge>
    <edge source="NZL" target="SAU">
      <data key="d0">75158</data>
    </edge>
    <edge source="NZL" target="IND">
      <data key="d0">12879</data>
    </edge>
    <edge source="NZL" target="SGP">
      <data key="d0">319392</data>
    </edge>
    <edge source="NZL" target="ZAF">
      <data key="d0">73407</data>
    </edge>
    <edge source="NZL" target="ESP">
      <data key="d0">28954</data>
    </edge>
    <edge source="NZL" target="CHE">
      <data key="d0">30852</data>
    </edge>
    <edge source="NZL" target="THA">
      <data key="d0">107404</data>
    </edge>
    <edge source="NZL" target="GBR">
      <data key="d0">4714661</data>
    </edge>
    <edge source="NZL" target="USA">
      <data key="d0">5920366</data>
    </edge>
    <edge source="NZL" target="URY">
      <data key="d0">36312</data>
    </edge>
    <edge source="PAN" target="CRI">
      <data key="d0">464573</data>
    </edge>
    <edge source="PAN" target="SLV">
      <data key="d0">362984</data>
    </edge>
    <edge source="PAN" target="GTM">
      <data key="d0">603869</data>
    </edge>
    <edge source="PAN" target="HND">
      <data key="d0">2548969</data>
    </edge>
    <edge source="PAN" target="NIC">
      <data key="d0">29459</data>
    </edge>
    <edge source="PAN" target="USA">
      <data key="d0">369671</data>
    </edge>
    <edge source="PRY" target="ARG">
      <data key="d0">1360873</data>
    </edge>
    <edge source="PRY" target="BRA">
      <data key="d0">191575</data>
    </edge>
    <edge source="PRY" target="URY">
      <data key="d0">116881</data>
    </edge>
    <edge source="PER" target="ARG">
      <data key="d0">422344</data>
    </edge>
    <edge source="PER" target="AUS">
      <data key="d0">79017</data>
    </edge>
    <edge source="PER" target="AUT">
      <data key="d0">149531</data>
    </edge>
    <edge source="PER" target="BEL">
      <data key="d0">137081</data>
    </edge>
    <edge source="PER" target="BOL">
      <data key="d0">480423</data>
    </edge>
    <edge source="PER" target="BRA">
      <data key="d0">1897639</data>
    </edge>
    <edge source="PER" target="CAN">
      <data key="d0">41348</data>
    </edge>
    <edge source="PER" target="CHL">
      <data key="d0">6553726</data>
    </edge>
    <edge source="PER" target="COL">
      <data key="d0">1234323</data>
    </edge>
    <edge source="PER" target="CRI">
      <data key="d0">121029</data>
    </edge>
    <edge source="PER" target="ECU">
      <data key="d0">1225754</data>
    </edge>
    <edge source="PER" target="SLV">
      <data key="d0">110978</data>
    </edge>
    <edge source="PER" target="FRA">
      <data key="d0">186835</data>
    </edge>
    <edge source="PER" target="DEU">
      <data key="d0">396448</data>
    </edge>
    <edge source="PER" target="GRC">
      <data key="d0">11159</data>
    </edge>
    <edge source="PER" target="GTM">
      <data key="d0">138757</data>
    </edge>
    <edge source="PER" target="HND">
      <data key="d0">753846</data>
    </edge>
    <edge source="PER" target="HKG">
      <data key="d0">10500</data>
    </edge>
    <edge source="PER" target="IRL">
      <data key="d0">23761</data>
    </edge>
    <edge source="PER" target="ISR">
      <data key="d0">54436</data>
    </edge>
    <edge source="PER" target="ITA">
      <data key="d0">553132</data>
    </edge>
    <edge source="PER" target="JPN">
      <data key="d0">345351</data>
    </edge>
    <edge source="PER" target="MEX">
      <data key="d0">287127</data>
    </edge>
    <edge source="PER" target="NLD">
      <data key="d0">111654</data>
    </edge>
    <edge source="PER" target="PAN">
      <data key="d0">79523</data>
    </edge>
    <edge source="PER" target="PHL">
      <data key="d0">166610</data>
    </edge>
    <edge source="PER" target="PRT">
      <data key="d0">54064</data>
    </edge>
    <edge source="PER" target="SAU">
      <data key="d0">29800</data>
    </edge>
    <edge source="PER" target="ESP">
      <data key="d0">373275</data>
    </edge>
    <edge source="PER" target="SWE">
      <data key="d0">39606</data>
    </edge>
    <edge source="PER" target="CHE">
      <data key="d0">36394</data>
    </edge>
    <edge source="PER" target="THA">
      <data key="d0">25883</data>
    </edge>
    <edge source="PER" target="GBR">
      <data key="d0">267689</data>
    </edge>
    <edge source="PER" target="USA">
      <data key="d0">15747281</data>
    </edge>
    <edge source="PER" target="URY">
      <data key="d0">32237</data>
    </edge>
    <edge source="ZAF" target="ARG">
      <data key="d0">883741</data>
    </edge>
    <edge source="ZAF" target="AUS">
      <data key="d0">5317392</data>
    </edge>
    <edge source="ZAF" target="AUT">
      <data key="d0">353999</data>
    </edge>
    <edge source="ZAF" target="BEL">
      <data key="d0">371581003</data>
    </edge>
    <edge source="ZAF" target="BRA">
      <data key="d0">1212524</data>
    </edge>
    <edge source="ZAF" target="BGR">
      <data key="d0">991014</data>
    </edge>
    <edge source="ZAF" target="CMR">
      <data key="d0">12867</data>
    </edge>
    <edge source="ZAF" target="CAN">
      <data key="d0">4129101</data>
    </edge>
    <edge source="ZAF" target="LKA">
      <data key="d0">25001</data>
    </edge>
    <edge source="ZAF" target="CHL">
      <data key="d0">294685</data>
    </edge>
    <edge source="ZAF" target="CHN">
      <data key="d0">10379724</data>
    </edge>
    <edge source="ZAF" target="COL">
      <data key="d0">17980</data>
    </edge>
    <edge source="ZAF" target="CRI">
      <data key="d0">23135</data>
    </edge>
    <edge source="ZAF" target="CZE">
      <data key="d0">138212</data>
    </edge>
    <edge source="ZAF" target="DNK">
      <data key="d0">28556</data>
    </edge>
    <edge source="ZAF" target="ETH">
      <data key="d0">26108</data>
    </edge>
    <edge source="ZAF" target="FIN">
      <data key="d0">89956</data>
    </edge>
    <edge source="ZAF" target="FRA">
      <data key="d0">3015758</data>
    </edge>
    <edge source="ZAF" target="DEU">
      <data key="d0">8439563</data>
    </edge>
    <edge source="ZAF" target="GHA">
      <data key="d0">2908961</data>
    </edge>
    <edge source="ZAF" target="GRC">
      <data key="d0">613726</data>
    </edge>
    <edge source="ZAF" target="HKG">
      <data key="d0">71982631</data>
    </edge>
    <edge source="ZAF" target="HUN">
      <data key="d0">34318</data>
    </edge>
    <edge source="ZAF" target="IDN">
      <data key="d0">344351</data>
    </edge>
    <edge source="ZAF" target="IRL">
      <data key="d0">291878</data>
    </edge>
    <edge source="ZAF" target="ISR">
      <data key="d0">292662666</data>
    </edge>
    <edge source="ZAF" target="ITA">
      <data key="d0">17349663</data>
    </edge>
    <edge source="ZAF" target="CIV">
      <data key="d0">362951</data>
    </edge>
    <edge source="ZAF" target="JPN">
      <data key="d0">11126133</data>
    </edge>
    <edge source="ZAF" target="KAZ">
      <data key="d0">26332</data>
    </edge>
    <edge source="ZAF" target="JOR">
      <data key="d0">10009</data>
    </edge>
    <edge source="ZAF" target="KOR">
      <data key="d0">315182</data>
    </edge>
    <edge source="ZAF" target="LBN">
      <data key="d0">41445</data>
    </edge>
    <edge source="ZAF" target="MDG">
      <data key="d0">190071</data>
    </edge>
    <edge source="ZAF" target="MWI">
      <data key="d0">3099313</data>
    </edge>
    <edge source="ZAF" target="MYS">
      <data key="d0">50830</data>
    </edge>
    <edge source="ZAF" target="MUS">
      <data key="d0">2304787</data>
    </edge>
    <edge source="ZAF" target="MOZ">
      <data key="d0">18376712</data>
    </edge>
    <edge source="ZAF" target="OMN">
      <data key="d0">24632</data>
    </edge>
    <edge source="ZAF" target="NLD">
      <data key="d0">6248867</data>
    </edge>
    <edge source="ZAF" target="NZL">
      <data key="d0">179408</data>
    </edge>
    <edge source="ZAF" target="NOR">
      <data key="d0">182570</data>
    </edge>
    <edge source="ZAF" target="PAK">
      <data key="d0">1630467</data>
    </edge>
    <edge source="ZAF" target="PAN">
      <data key="d0">33516</data>
    </edge>
    <edge source="ZAF" target="PRY">
      <data key="d0">71718</data>
    </edge>
    <edge source="ZAF" target="PER">
      <data key="d0">42988</data>
    </edge>
    <edge source="ZAF" target="PHL">
      <data key="d0">192467</data>
    </edge>
    <edge source="ZAF" target="POL">
      <data key="d0">4189320</data>
    </edge>
    <edge source="ZAF" target="PRT">
      <data key="d0">1155023</data>
    </edge>
    <edge source="ZAF" target="ROU">
      <data key="d0">13633</data>
    </edge>
    <edge source="ZAF" target="RUS">
      <data key="d0">59480</data>
    </edge>
    <edge source="ZAF" target="SAU">
      <data key="d0">225448</data>
    </edge>
    <edge source="ZAF" target="SEN">
      <data key="d0">71733</data>
    </edge>
    <edge source="ZAF" target="IND">
      <data key="d0">1902391</data>
    </edge>
    <edge source="ZAF" target="SGP">
      <data key="d0">1608170</data>
    </edge>
    <edge source="ZAF" target="SVK">
      <data key="d0">22442</data>
    </edge>
    <edge source="ZAF" target="ZWE">
      <data key="d0">18082825</data>
    </edge>
    <edge source="ZAF" target="ESP">
      <data key="d0">6281929</data>
    </edge>
    <edge source="ZAF" target="SWE">
      <data key="d0">103304</data>
    </edge>
    <edge source="ZAF" target="CHE">
      <data key="d0">197857703</data>
    </edge>
    <edge source="ZAF" target="THA">
      <data key="d0">309781</data>
    </edge>
    <edge source="ZAF" target="ARE">
      <data key="d0">2103977</data>
    </edge>
    <edge source="ZAF" target="TUN">
      <data key="d0">20743</data>
    </edge>
    <edge source="ZAF" target="TUR">
      <data key="d0">734405</data>
    </edge>
    <edge source="ZAF" target="UGA">
      <data key="d0">295298</data>
    </edge>
    <edge source="ZAF" target="EGY">
      <data key="d0">27364</data>
    </edge>
    <edge source="ZAF" target="GBR">
      <data key="d0">692664554</data>
    </edge>
    <edge source="ZAF" target="TZA">
      <data key="d0">734047</data>
    </edge>
    <edge source="ZAF" target="USA">
      <data key="d0">160892224</data>
    </edge>
    <edge source="ZAF" target="URY">
      <data key="d0">95459</data>
    </edge>
    <edge source="ZAF" target="SRB">
      <data key="d0">951915</data>
    </edge>
    <edge source="ZWE" target="ARG">
      <data key="d0">275152</data>
    </edge>
    <edge source="ZWE" target="AUS">
      <data key="d0">11648</data>
    </edge>
    <edge source="ZWE" target="BWA">
      <data key="d0">4588601</data>
    </edge>
    <edge source="ZWE" target="CAN">
      <data key="d0">14739</data>
    </edge>
    <edge source="ZWE" target="FRA">
      <data key="d0">13479</data>
    </edge>
    <edge source="ZWE" target="DEU">
      <data key="d0">13324</data>
    </edge>
    <edge source="ZWE" target="ISR">
      <data key="d0">341033</data>
    </edge>
    <edge source="ZWE" target="ITA">
      <data key="d0">31238</data>
    </edge>
    <edge source="ZWE" target="MWI">
      <data key="d0">582073</data>
    </edge>
    <edge source="ZWE" target="MUS">
      <data key="d0">31988</data>
    </edge>
    <edge source="ZWE" target="MOZ">
      <data key="d0">2396760</data>
    </edge>
    <edge source="ZWE" target="NAM">
      <data key="d0">72314</data>
    </edge>
    <edge source="ZWE" target="NLD">
      <data key="d0">85977</data>
    </edge>
    <edge source="ZWE" target="IND">
      <data key="d0">267688</data>
    </edge>
    <edge source="ZWE" target="ZAF">
      <data key="d0">4839077</data>
    </edge>
    <edge source="ZWE" target="CHE">
      <data key="d0">522621</data>
    </edge>
    <edge source="ZWE" target="THA">
      <data key="d0">22677</data>
    </edge>
    <edge source="ZWE" target="ARE">
      <data key="d0">13255</data>
    </edge>
    <edge source="ZWE" target="GBR">
      <data key="d0">306564</data>
    </edge>
    <edge source="ZWE" target="USA">
      <data key="d0">2392592</data>
    </edge>
    <edge source="SWE" target="DZA">
      <data key="d0">49434</data>
    </edge>
    <edge source="SWE" target="ARG">
      <data key="d0">248589</data>
    </edge>
    <edge source="SWE" target="AUS">
      <data key="d0">3680705</data>
    </edge>
    <edge source="SWE" target="AUT">
      <data key="d0">3144134</data>
    </edge>
    <edge source="SWE" target="BEL">
      <data key="d0">30480702</data>
    </edge>
    <edge source="SWE" target="BRA">
      <data key="d0">1327079</data>
    </edge>
    <edge source="SWE" target="BGR">
      <data key="d0">276088</data>
    </edge>
    <edge source="SWE" target="BLR">
      <data key="d0">21498</data>
    </edge>
    <edge source="SWE" target="CAN">
      <data key="d0">3309023</data>
    </edge>
    <edge source="SWE" target="LKA">
      <data key="d0">77043</data>
    </edge>
    <edge source="SWE" target="CHL">
      <data key="d0">219125</data>
    </edge>
    <edge source="SWE" target="CHN">
      <data key="d0">3043956</data>
    </edge>
    <edge source="SWE" target="COL">
      <data key="d0">91447</data>
    </edge>
    <edge source="SWE" target="CRI">
      <data key="d0">54454</data>
    </edge>
    <edge source="SWE" target="HRV">
      <data key="d0">171000</data>
    </edge>
    <edge source="SWE" target="CZE">
      <data key="d0">2211435</data>
    </edge>
    <edge source="SWE" target="DNK">
      <data key="d0">59178397</data>
    </edge>
    <edge source="SWE" target="ECU">
      <data key="d0">28809</data>
    </edge>
    <edge source="SWE" target="SLV">
      <data key="d0">34702</data>
    </edge>
    <edge source="SWE" target="ETH">
      <data key="d0">33065</data>
    </edge>
    <edge source="SWE" target="EST">
      <data key="d0">2606252</data>
    </edge>
    <edge source="SWE" target="FIN">
      <data key="d0">56299985</data>
    </edge>
    <edge source="SWE" target="FRA">
      <data key="d0">21918471</data>
    </edge>
    <edge source="SWE" target="DEU">
      <data key="d0">46094646</data>
    </edge>
    <edge source="SWE" target="GHA">
      <data key="d0">24881</data>
    </edge>
    <edge source="SWE" target="GRC">
      <data key="d0">2993213</data>
    </edge>
    <edge source="SWE" target="GTM">
      <data key="d0">84245</data>
    </edge>
    <edge source="SWE" target="HND">
      <data key="d0">294749</data>
    </edge>
    <edge source="SWE" target="HKG">
      <data key="d0">1904464</data>
    </edge>
    <edge source="SWE" target="HUN">
      <data key="d0">1413289</data>
    </edge>
    <edge source="SWE" target="IDN">
      <data key="d0">2632879</data>
    </edge>
    <edge source="SWE" target="IRL">
      <data key="d0">21659624</data>
    </edge>
    <edge source="SWE" target="ISR">
      <data key="d0">2155126</data>
    </edge>
    <edge source="SWE" target="ITA">
      <data key="d0">12044328</data>
    </edge>
    <edge source="SWE" target="JAM">
      <data key="d0">12768</data>
    </edge>
    <edge source="SWE" target="JPN">
      <data key="d0">11790392</data>
    </edge>
    <edge source="SWE" target="KAZ">
      <data key="d0">112618</data>
    </edge>
    <edge source="SWE" target="JOR">
      <data key="d0">231238</data>
    </edge>
    <edge source="SWE" target="KOR">
      <data key="d0">1849792</data>
    </edge>
    <edge source="SWE" target="LBN">
      <data key="d0">174056</data>
    </edge>
    <edge source="SWE" target="LVA">
      <data key="d0">1308637</data>
    </edge>
    <edge source="SWE" target="LTU">
      <data key="d0">1317804</data>
    </edge>
    <edge source="SWE" target="MYS">
      <data key="d0">1548168</data>
    </edge>
    <edge source="SWE" target="MEX">
      <data key="d0">290820</data>
    </edge>
    <edge source="SWE" target="MAR">
      <data key="d0">124294</data>
    </edge>
    <edge source="SWE" target="MOZ">
      <data key="d0">13204</data>
    </edge>
    <edge source="SWE" target="OMN">
      <data key="d0">96904</data>
    </edge>
    <edge source="SWE" target="NLD">
      <data key="d0">17824724</data>
    </edge>
    <edge source="SWE" target="NZL">
      <data key="d0">533189</data>
    </edge>
    <edge source="SWE" target="NIC">
      <data key="d0">15059</data>
    </edge>
    <edge source="SWE" target="NOR">
      <data key="d0">110818927</data>
    </edge>
    <edge source="SWE" target="PAK">
      <data key="d0">29900</data>
    </edge>
    <edge source="SWE" target="PAN">
      <data key="d0">102469</data>
    </edge>
    <edge source="SWE" target="PER">
      <data key="d0">33502</data>
    </edge>
    <edge source="SWE" target="PHL">
      <data key="d0">732562</data>
    </edge>
    <edge source="SWE" target="POL">
      <data key="d0">14254126</data>
    </edge>
    <edge source="SWE" target="PRT">
      <data key="d0">1831459</data>
    </edge>
    <edge source="SWE" target="ROU">
      <data key="d0">595718</data>
    </edge>
    <edge source="SWE" target="RUS">
      <data key="d0">5198428</data>
    </edge>
    <edge source="SWE" target="SAU">
      <data key="d0">1380769</data>
    </edge>
    <edge source="SWE" target="IND">
      <data key="d0">432684</data>
    </edge>
    <edge source="SWE" target="SGP">
      <data key="d0">3161266</data>
    </edge>
    <edge source="SWE" target="SVK">
      <data key="d0">822045</data>
    </edge>
    <edge source="SWE" target="VNM">
      <data key="d0">435849</data>
    </edge>
    <edge source="SWE" target="SVN">
      <data key="d0">694913</data>
    </edge>
    <edge source="SWE" target="ZAF">
      <data key="d0">1850774</data>
    </edge>
    <edge source="SWE" target="ZWE">
      <data key="d0">19970</data>
    </edge>
    <edge source="SWE" target="ESP">
      <data key="d0">7742587</data>
    </edge>
    <edge source="SWE" target="CHE">
      <data key="d0">7738768</data>
    </edge>
    <edge source="SWE" target="THA">
      <data key="d0">607176</data>
    </edge>
    <edge source="SWE" target="ARE">
      <data key="d0">1169283</data>
    </edge>
    <edge source="SWE" target="TUN">
      <data key="d0">255900</data>
    </edge>
    <edge source="SWE" target="TUR">
      <data key="d0">1158043</data>
    </edge>
    <edge source="SWE" target="UKR">
      <data key="d0">143937</data>
    </edge>
    <edge source="SWE" target="EGY">
      <data key="d0">683346</data>
    </edge>
    <edge source="SWE" target="GBR">
      <data key="d0">40224549</data>
    </edge>
    <edge source="SWE" target="TZA">
      <data key="d0">45615</data>
    </edge>
    <edge source="SWE" target="USA">
      <data key="d0">82272699</data>
    </edge>
    <edge source="SWE" target="URY">
      <data key="d0">13532</data>
    </edge>
    <edge source="SWE" target="SRB">
      <data key="d0">72896</data>
    </edge>
    <edge source="CHE" target="ALB">
      <data key="d0">52662</data>
    </edge>
    <edge source="CHE" target="DZA">
      <data key="d0">299947</data>
    </edge>
    <edge source="CHE" target="AZE">
      <data key="d0">18499</data>
    </edge>
    <edge source="CHE" target="ARG">
      <data key="d0">1531394</data>
    </edge>
    <edge source="CHE" target="AUS">
      <data key="d0">17061585</data>
    </edge>
    <edge source="CHE" target="AUT">
      <data key="d0">38599570</data>
    </edge>
    <edge source="CHE" target="ARM">
      <data key="d0">95766</data>
    </edge>
    <edge source="CHE" target="BEL">
      <data key="d0">60128696</data>
    </edge>
    <edge source="CHE" target="BOL">
      <data key="d0">111296</data>
    </edge>
    <edge source="CHE" target="BRA">
      <data key="d0">7264684</data>
    </edge>
    <edge source="CHE" target="BGR">
      <data key="d0">878863</data>
    </edge>
    <edge source="CHE" target="BLR">
      <data key="d0">22973</data>
    </edge>
    <edge source="CHE" target="CMR">
      <data key="d0">28662</data>
    </edge>
    <edge source="CHE" target="CAN">
      <data key="d0">15230170</data>
    </edge>
    <edge source="CHE" target="LKA">
      <data key="d0">8450532</data>
    </edge>
    <edge source="CHE" target="CHL">
      <data key="d0">5913619</data>
    </edge>
    <edge source="CHE" target="CHN">
      <data key="d0">4986443</data>
    </edge>
    <edge source="CHE" target="COL">
      <data key="d0">160080</data>
    </edge>
    <edge source="CHE" target="CRI">
      <data key="d0">149050</data>
    </edge>
    <edge source="CHE" target="HRV">
      <data key="d0">574868</data>
    </edge>
    <edge source="CHE" target="CZE">
      <data key="d0">2992814</data>
    </edge>
    <edge source="CHE" target="DNK">
      <data key="d0">14874486</data>
    </edge>
    <edge source="CHE" target="ECU">
      <data key="d0">223251</data>
    </edge>
    <edge source="CHE" target="SLV">
      <data key="d0">107138</data>
    </edge>
    <edge source="CHE" target="EST">
      <data key="d0">494680</data>
    </edge>
    <edge source="CHE" target="FIN">
      <data key="d0">3098509</data>
    </edge>
    <edge source="CHE" target="FRA">
      <data key="d0">259801677</data>
    </edge>
    <edge source="CHE" target="DEU">
      <data key="d0">196241034</data>
    </edge>
    <edge source="CHE" target="GHA">
      <data key="d0">271734</data>
    </edge>
    <edge source="CHE" target="GRC">
      <data key="d0">6178852</data>
    </edge>
    <edge source="CHE" target="GTM">
      <data key="d0">84486</data>
    </edge>
    <edge source="CHE" target="HND">
      <data key="d0">109781</data>
    </edge>
    <edge source="CHE" target="HKG">
      <data key="d0">108439559</data>
    </edge>
    <edge source="CHE" target="HUN">
      <data key="d0">5177494</data>
    </edge>
    <edge source="CHE" target="IDN">
      <data key="d0">1388213</data>
    </edge>
    <edge source="CHE" target="IRL">
      <data key="d0">3081431</data>
    </edge>
    <edge source="CHE" target="ISR">
      <data key="d0">461837219</data>
    </edge>
    <edge source="CHE" target="ITA">
      <data key="d0">89230165</data>
    </edge>
    <edge source="CHE" target="CIV">
      <data key="d0">43455</data>
    </edge>
    <edge source="CHE" target="JAM">
      <data key="d0">231012</data>
    </edge>
    <edge source="CHE" target="JPN">
      <data key="d0">23213097</data>
    </edge>
    <edge source="CHE" target="KAZ">
      <data key="d0">39988</data>
    </edge>
    <edge source="CHE" target="JOR">
      <data key="d0">312330</data>
    </edge>
    <edge source="CHE" target="KOR">
      <data key="d0">20779044</data>
    </edge>
    <edge source="CHE" target="LBN">
      <data key="d0">5641238</data>
    </edge>
    <edge source="CHE" target="LVA">
      <data key="d0">320800</data>
    </edge>
    <edge source="CHE" target="LTU">
      <data key="d0">151147</data>
    </edge>
    <edge source="CHE" target="MYS">
      <data key="d0">5917986</data>
    </edge>
    <edge source="CHE" target="MRT">
      <data key="d0">15030</data>
    </edge>
    <edge source="CHE" target="MUS">
      <data key="d0">7140203</data>
    </edge>
    <edge source="CHE" target="MEX">
      <data key="d0">1484239</data>
    </edge>
    <edge source="CHE" target="MDA">
      <data key="d0">31530</data>
    </edge>
    <edge source="CHE" target="MAR">
      <data key="d0">269435</data>
    </edge>
    <edge source="CHE" target="OMN">
      <data key="d0">192262</data>
    </edge>
    <edge source="CHE" target="NLD">
      <data key="d0">26108061</data>
    </edge>
    <edge source="CHE" target="NZL">
      <data key="d0">543616</data>
    </edge>
    <edge source="CHE" target="NOR">
      <data key="d0">2129137</data>
    </edge>
    <edge source="CHE" target="PAK">
      <data key="d0">193790</data>
    </edge>
    <edge source="CHE" target="PAN">
      <data key="d0">4074155</data>
    </edge>
    <edge source="CHE" target="PRY">
      <data key="d0">37047</data>
    </edge>
    <edge source="CHE" target="PER">
      <data key="d0">98536</data>
    </edge>
    <edge source="CHE" target="PHL">
      <data key="d0">3223258</data>
    </edge>
    <edge source="CHE" target="POL">
      <data key="d0">6250737</data>
    </edge>
    <edge source="CHE" target="PRT">
      <data key="d0">2772926</data>
    </edge>
    <edge source="CHE" target="ROU">
      <data key="d0">1049679</data>
    </edge>
    <edge source="CHE" target="RUS">
      <data key="d0">3505192</data>
    </edge>
    <edge source="CHE" target="SAU">
      <data key="d0">17882827</data>
    </edge>
    <edge source="CHE" target="IND">
      <data key="d0">3029465</data>
    </edge>
    <edge source="CHE" target="SGP">
      <data key="d0">10456285</data>
    </edge>
    <edge source="CHE" target="SVK">
      <data key="d0">805057</data>
    </edge>
    <edge source="CHE" target="VNM">
      <data key="d0">65389</data>
    </edge>
    <edge source="CHE" target="SVN">
      <data key="d0">1675422</data>
    </edge>
    <edge source="CHE" target="ZAF">
      <data key="d0">2705548</data>
    </edge>
    <edge source="CHE" target="ZWE">
      <data key="d0">88952</data>
    </edge>
    <edge source="CHE" target="ESP">
      <data key="d0">27917593</data>
    </edge>
    <edge source="CHE" target="SWE">
      <data key="d0">3878791</data>
    </edge>
    <edge source="CHE" target="THA">
      <data key="d0">26228521</data>
    </edge>
    <edge source="CHE" target="ARE">
      <data key="d0">31637686</data>
    </edge>
    <edge source="CHE" target="TUN">
      <data key="d0">387649</data>
    </edge>
    <edge source="CHE" target="TUR">
      <data key="d0">12749013</data>
    </edge>
    <edge source="CHE" target="UKR">
      <data key="d0">815377</data>
    </edge>
    <edge source="CHE" target="MKD">
      <data key="d0">97362</data>
    </edge>
    <edge source="CHE" target="EGY">
      <data key="d0">665730</data>
    </edge>
    <edge source="CHE" target="GBR">
      <data key="d0">90169561</data>
    </edge>
    <edge source="CHE" target="USA">
      <data key="d0">280694795</data>
    </edge>
    <edge source="CHE" target="URY">
      <data key="d0">109380</data>
    </edge>
    <edge source="CHE" target="SRB">
      <data key="d0">382446</data>
    </edge>
    <edge source="THA" target="DZA">
      <data key="d0">233112</data>
    </edge>
    <edge source="THA" target="ARG">
      <data key="d0">360837</data>
    </edge>
    <edge source="THA" target="AUS">
      <data key="d0">31979701</data>
    </edge>
    <edge source="THA" target="AUT">
      <data key="d0">3793336</data>
    </edge>
    <edge source="THA" target="BEL">
      <data key="d0">180268603</data>
    </edge>
    <edge source="THA" target="BRA">
      <data key="d0">3197474</data>
    </edge>
    <edge source="THA" target="BGR">
      <data key="d0">70821</data>
    </edge>
    <edge source="THA" target="KHM">
      <data key="d0">29335953</data>
    </edge>
    <edge source="THA" target="CMR">
      <data key="d0">40786</data>
    </edge>
    <edge source="THA" target="CAN">
      <data key="d0">13549608</data>
    </edge>
    <edge source="THA" target="LKA">
      <data key="d0">9953206</data>
    </edge>
    <edge source="THA" target="CHL">
      <data key="d0">2782964</data>
    </edge>
    <edge source="THA" target="CHN">
      <data key="d0">15510876</data>
    </edge>
    <edge source="THA" target="COL">
      <data key="d0">147330</data>
    </edge>
    <edge source="THA" target="CRI">
      <data key="d0">91568</data>
    </edge>
    <edge source="THA" target="HRV">
      <data key="d0">31227</data>
    </edge>
    <edge source="THA" target="CZE">
      <data key="d0">439276</data>
    </edge>
    <edge source="THA" target="BEN">
      <data key="d0">1055373</data>
    </edge>
    <edge source="THA" target="DNK">
      <data key="d0">1323353</data>
    </edge>
    <edge source="THA" target="ECU">
      <data key="d0">524918</data>
    </edge>
    <edge source="THA" target="SLV">
      <data key="d0">21078</data>
    </edge>
    <edge source="THA" target="ETH">
      <data key="d0">306867</data>
    </edge>
    <edge source="THA" target="FIN">
      <data key="d0">1163183</data>
    </edge>
    <edge source="THA" target="FRA">
      <data key="d0">20910060</data>
    </edge>
    <edge source="THA" target="GMB">
      <data key="d0">16462</data>
    </edge>
    <edge source="THA" target="DEU">
      <data key="d0">31344175</data>
    </edge>
    <edge source="THA" target="GHA">
      <data key="d0">1999374</data>
    </edge>
    <edge source="THA" target="GRC">
      <data key="d0">1169647</data>
    </edge>
    <edge source="THA" target="GTM">
      <data key="d0">124071</data>
    </edge>
    <edge source="THA" target="HKG">
      <data key="d0">80638649</data>
    </edge>
    <edge source="THA" target="HUN">
      <data key="d0">1374332</data>
    </edge>
    <edge source="THA" target="IDN">
      <data key="d0">14101127</data>
    </edge>
    <edge source="THA" target="IRL">
      <data key="d0">1774448</data>
    </edge>
    <edge source="THA" target="ISR">
      <data key="d0">68701401</data>
    </edge>
    <edge source="THA" target="ITA">
      <data key="d0">23814330</data>
    </edge>
    <edge source="THA" target="CIV">
      <data key="d0">9596412</data>
    </edge>
    <edge source="THA" target="JAM">
      <data key="d0">2111409</data>
    </edge>
    <edge source="THA" target="JPN">
      <data key="d0">265239130</data>
    </edge>
    <edge source="THA" target="JOR">
      <data key="d0">273694</data>
    </edge>
    <edge source="THA" target="KOR">
      <data key="d0">14515614</data>
    </edge>
    <edge source="THA" target="KGZ">
      <data key="d0">19696</data>
    </edge>
    <edge source="THA" target="LBN">
      <data key="d0">897241</data>
    </edge>
    <edge source="THA" target="MYS">
      <data key="d0">31574177</data>
    </edge>
    <edge source="THA" target="MUS">
      <data key="d0">1482344</data>
    </edge>
    <edge source="THA" target="MEX">
      <data key="d0">3810521</data>
    </edge>
    <edge source="THA" target="MDA">
      <data key="d0">12199</data>
    </edge>
    <edge source="THA" target="MAR">
      <data key="d0">484258</data>
    </edge>
    <edge source="THA" target="MOZ">
      <data key="d0">113420</data>
    </edge>
    <edge source="THA" target="OMN">
      <data key="d0">119750</data>
    </edge>
    <edge source="THA" target="NLD">
      <data key="d0">12315236</data>
    </edge>
    <edge source="THA" target="NZL">
      <data key="d0">10928675</data>
    </edge>
    <edge source="THA" target="NIC">
      <data key="d0">526594</data>
    </edge>
    <edge source="THA" target="NOR">
      <data key="d0">1359670</data>
    </edge>
    <edge source="THA" target="PAK">
      <data key="d0">3926704</data>
    </edge>
    <edge source="THA" target="PAN">
      <data key="d0">838993</data>
    </edge>
    <edge source="THA" target="PER">
      <data key="d0">181856</data>
    </edge>
    <edge source="THA" target="PHL">
      <data key="d0">20098083</data>
    </edge>
    <edge source="THA" target="POL">
      <data key="d0">155631</data>
    </edge>
    <edge source="THA" target="PRT">
      <data key="d0">586053</data>
    </edge>
    <edge source="THA" target="ROU">
      <data key="d0">107616</data>
    </edge>
    <edge source="THA" target="RUS">
      <data key="d0">906302</data>
    </edge>
    <edge source="THA" target="SAU">
      <data key="d0">2236308</data>
    </edge>
    <edge source="THA" target="SEN">
      <data key="d0">5047240</data>
    </edge>
    <edge source="THA" target="IND">
      <data key="d0">23502051</data>
    </edge>
    <edge source="THA" target="SGP">
      <data key="d0">56985264</data>
    </edge>
    <edge source="THA" target="VNM">
      <data key="d0">14480113</data>
    </edge>
    <edge source="THA" target="ZAF">
      <data key="d0">4454742</data>
    </edge>
    <edge source="THA" target="ZWE">
      <data key="d0">15565</data>
    </edge>
    <edge source="THA" target="ESP">
      <data key="d0">8587350</data>
    </edge>
    <edge source="THA" target="SWE">
      <data key="d0">6462702</data>
    </edge>
    <edge source="THA" target="CHE">
      <data key="d0">31181645</data>
    </edge>
    <edge source="THA" target="TGO">
      <data key="d0">293963</data>
    </edge>
    <edge source="THA" target="ARE">
      <data key="d0">7178659</data>
    </edge>
    <edge source="THA" target="TUN">
      <data key="d0">254755</data>
    </edge>
    <edge source="THA" target="TUR">
      <data key="d0">980333</data>
    </edge>
    <edge source="THA" target="UGA">
      <data key="d0">33673</data>
    </edge>
    <edge source="THA" target="UKR">
      <data key="d0">37633</data>
    </edge>
    <edge source="THA" target="EGY">
      <data key="d0">2395619</data>
    </edge>
    <edge source="THA" target="GBR">
      <data key="d0">39556367</data>
    </edge>
    <edge source="THA" target="TZA">
      <data key="d0">217104</data>
    </edge>
    <edge source="THA" target="USA">
      <data key="d0">344201313</data>
    </edge>
    <edge source="THA" target="URY">
      <data key="d0">35850</data>
    </edge>
    <edge source="EGY" target="DZA">
      <data key="d0">149174</data>
    </edge>
    <edge source="EGY" target="ARG">
      <data key="d0">18599</data>
    </edge>
    <edge source="EGY" target="AUS">
      <data key="d0">148232</data>
    </edge>
    <edge source="EGY" target="AUT">
      <data key="d0">269633</data>
    </edge>
    <edge source="EGY" target="BEL">
      <data key="d0">254467</data>
    </edge>
    <edge source="EGY" target="BDI">
      <data key="d0">54861</data>
    </edge>
    <edge source="EGY" target="CAN">
      <data key="d0">114977</data>
    </edge>
    <edge source="EGY" target="CHN">
      <data key="d0">7898950</data>
    </edge>
    <edge source="EGY" target="CZE">
      <data key="d0">280714</data>
    </edge>
    <edge source="EGY" target="DNK">
      <data key="d0">156530</data>
    </edge>
    <edge source="EGY" target="ETH">
      <data key="d0">70692</data>
    </edge>
    <edge source="EGY" target="FRA">
      <data key="d0">743716</data>
    </edge>
    <edge source="EGY" target="PSE">
      <data key="d0">262371</data>
    </edge>
    <edge source="EGY" target="DEU">
      <data key="d0">1144065</data>
    </edge>
    <edge source="EGY" target="GHA">
      <data key="d0">12058</data>
    </edge>
    <edge source="EGY" target="GRC">
      <data key="d0">1457676</data>
    </edge>
    <edge source="EGY" target="HKG">
      <data key="d0">2987214</data>
    </edge>
    <edge source="EGY" target="HUN">
      <data key="d0">23093</data>
    </edge>
    <edge source="EGY" target="IDN">
      <data key="d0">43288</data>
    </edge>
    <edge source="EGY" target="IRL">
      <data key="d0">62830</data>
    </edge>
    <edge source="EGY" target="ISR">
      <data key="d0">359710</data>
    </edge>
    <edge source="EGY" target="ITA">
      <data key="d0">4192365</data>
    </edge>
    <edge source="EGY" target="CIV">
      <data key="d0">137110</data>
    </edge>
    <edge source="EGY" target="JPN">
      <data key="d0">166034</data>
    </edge>
    <edge source="EGY" target="JOR">
      <data key="d0">623941</data>
    </edge>
    <edge source="EGY" target="KOR">
      <data key="d0">216630</data>
    </edge>
    <edge source="EGY" target="LBN">
      <data key="d0">752406</data>
    </edge>
    <edge source="EGY" target="MDG">
      <data key="d0">110622</data>
    </edge>
    <edge source="EGY" target="MYS">
      <data key="d0">65537</data>
    </edge>
    <edge source="EGY" target="MRT">
      <data key="d0">26635</data>
    </edge>
    <edge source="EGY" target="MUS">
      <data key="d0">316553</data>
    </edge>
    <edge source="EGY" target="MEX">
      <data key="d0">83807</data>
    </edge>
    <edge source="EGY" target="MAR">
      <data key="d0">194893</data>
    </edge>
    <edge source="EGY" target="NLD">
      <data key="d0">101453</data>
    </edge>
    <edge source="EGY" target="NZL">
      <data key="d0">12947</data>
    </edge>
    <edge source="EGY" target="NOR">
      <data key="d0">91856</data>
    </edge>
    <edge source="EGY" target="PAK">
      <data key="d0">394327</data>
    </edge>
    <edge source="EGY" target="PHL">
      <data key="d0">21002</data>
    </edge>
    <edge source="EGY" target="PRT">
      <data key="d0">116428</data>
    </edge>
    <edge source="EGY" target="ROU">
      <data key="d0">137842</data>
    </edge>
    <edge source="EGY" target="SAU">
      <data key="d0">2633675</data>
    </edge>
    <edge source="EGY" target="SEN">
      <data key="d0">19385</data>
    </edge>
    <edge source="EGY" target="IND">
      <data key="d0">89164</data>
    </edge>
    <edge source="EGY" target="SGP">
      <data key="d0">653284</data>
    </edge>
    <edge source="EGY" target="SVK">
      <data key="d0">66502</data>
    </edge>
    <edge source="EGY" target="ZAF">
      <data key="d0">41069</data>
    </edge>
    <edge source="EGY" target="ZWE">
      <data key="d0">53221</data>
    </edge>
    <edge source="EGY" target="ESP">
      <data key="d0">1587037</data>
    </edge>
    <edge source="EGY" target="SWE">
      <data key="d0">107711</data>
    </edge>
    <edge source="EGY" target="THA">
      <data key="d0">10941</data>
    </edge>
    <edge source="EGY" target="ARE">
      <data key="d0">4601812</data>
    </edge>
    <edge source="EGY" target="TUN">
      <data key="d0">274428</data>
    </edge>
    <edge source="EGY" target="TUR">
      <data key="d0">50508</data>
    </edge>
    <edge source="EGY" target="UGA">
      <data key="d0">29376</data>
    </edge>
    <edge source="EGY" target="UKR">
      <data key="d0">60112</data>
    </edge>
    <edge source="EGY" target="GBR">
      <data key="d0">337826</data>
    </edge>
    <edge source="EGY" target="USA">
      <data key="d0">1578878</data>
    </edge>
    <edge source="URY" target="ARG">
      <data key="d0">16867250</data>
    </edge>
    <edge source="URY" target="AUS">
      <data key="d0">31357</data>
    </edge>
    <edge source="URY" target="AUT">
      <data key="d0">13359</data>
    </edge>
    <edge source="URY" target="BRA">
      <data key="d0">766401</data>
    </edge>
    <edge source="URY" target="CAN">
      <data key="d0">1478592</data>
    </edge>
    <edge source="URY" target="CHL">
      <data key="d0">574667</data>
    </edge>
    <edge source="URY" target="CHN">
      <data key="d0">43512</data>
    </edge>
    <edge source="URY" target="CRI">
      <data key="d0">172117</data>
    </edge>
    <edge source="URY" target="FRA">
      <data key="d0">77316</data>
    </edge>
    <edge source="URY" target="DEU">
      <data key="d0">116318</data>
    </edge>
    <edge source="URY" target="GTM">
      <data key="d0">80709</data>
    </edge>
    <edge source="URY" target="HKG">
      <data key="d0">81544</data>
    </edge>
    <edge source="URY" target="ITA">
      <data key="d0">110418</data>
    </edge>
    <edge source="URY" target="JAM">
      <data key="d0">50965</data>
    </edge>
    <edge source="URY" target="JPN">
      <data key="d0">23049</data>
    </edge>
    <edge source="URY" target="MEX">
      <data key="d0">977693</data>
    </edge>
    <edge source="URY" target="NLD">
      <data key="d0">167881</data>
    </edge>
    <edge source="URY" target="NZL">
      <data key="d0">105637</data>
    </edge>
    <edge source="URY" target="PAN">
      <data key="d0">128447</data>
    </edge>
    <edge source="URY" target="PRY">
      <data key="d0">563179</data>
    </edge>
    <edge source="URY" target="PER">
      <data key="d0">22218</data>
    </edge>
    <edge source="URY" target="PRT">
      <data key="d0">11380</data>
    </edge>
    <edge source="URY" target="RUS">
      <data key="d0">11638</data>
    </edge>
    <edge source="URY" target="ZAF">
      <data key="d0">193675</data>
    </edge>
    <edge source="URY" target="ESP">
      <data key="d0">284158</data>
    </edge>
    <edge source="URY" target="GBR">
      <data key="d0">357318</data>
    </edge>
    <edge source="URY" target="USA">
      <data key="d0">3965588</data>
    </edge>
    <edge source="KHM" target="BEL">
      <data key="d0">11647</data>
    </edge>
    <edge source="LKA" target="ARG">
      <data key="d0">10845</data>
    </edge>
    <edge source="LKA" target="AUS">
      <data key="d0">2887302</data>
    </edge>
    <edge source="LKA" target="AUT">
      <data key="d0">101505</data>
    </edge>
    <edge source="LKA" target="BEL">
      <data key="d0">50361643</data>
    </edge>
    <edge source="LKA" target="BRA">
      <data key="d0">120895</data>
    </edge>
    <edge source="LKA" target="CAN">
      <data key="d0">2348939</data>
    </edge>
    <edge source="LKA" target="CHL">
      <data key="d0">18964</data>
    </edge>
    <edge source="LKA" target="CHN">
      <data key="d0">324252</data>
    </edge>
    <edge source="LKA" target="CRI">
      <data key="d0">11526</data>
    </edge>
    <edge source="LKA" target="DNK">
      <data key="d0">33963</data>
    </edge>
    <edge source="LKA" target="FRA">
      <data key="d0">4672729</data>
    </edge>
    <edge source="LKA" target="DEU">
      <data key="d0">7870820</data>
    </edge>
    <edge source="LKA" target="GRC">
      <data key="d0">101881</data>
    </edge>
    <edge source="LKA" target="HKG">
      <data key="d0">15797503</data>
    </edge>
    <edge source="LKA" target="IDN">
      <data key="d0">1055015</data>
    </edge>
    <edge source="LKA" target="IRL">
      <data key="d0">50824</data>
    </edge>
    <edge source="LKA" target="ISR">
      <data key="d0">19925349</data>
    </edge>
    <edge source="LKA" target="ITA">
      <data key="d0">5508278</data>
    </edge>
    <edge source="LKA" target="JPN">
      <data key="d0">14107225</data>
    </edge>
    <edge source="LKA" target="JOR">
      <data key="d0">30438</data>
    </edge>
    <edge source="LKA" target="KOR">
      <data key="d0">189883</data>
    </edge>
    <edge source="LKA" target="MYS">
      <data key="d0">616124</data>
    </edge>
    <edge source="LKA" target="MUS">
      <data key="d0">11468</data>
    </edge>
    <edge source="LKA" target="MEX">
      <data key="d0">383102</data>
    </edge>
    <edge source="LKA" target="MAR">
      <data key="d0">28405</data>
    </edge>
    <edge source="LKA" target="OMN">
      <data key="d0">27255</data>
    </edge>
    <edge source="LKA" target="NLD">
      <data key="d0">461650</data>
    </edge>
    <edge source="LKA" target="NZL">
      <data key="d0">254633</data>
    </edge>
    <edge source="LKA" target="PAK">
      <data key="d0">52257</data>
    </edge>
    <edge source="LKA" target="PER">
      <data key="d0">27020</data>
    </edge>
    <edge source="LKA" target="PHL">
      <data key="d0">32119</data>
    </edge>
    <edge source="LKA" target="POL">
      <data key="d0">239813</data>
    </edge>
    <edge source="LKA" target="PRT">
      <data key="d0">17595</data>
    </edge>
    <edge source="LKA" target="RUS">
      <data key="d0">140249</data>
    </edge>
    <edge source="LKA" target="SAU">
      <data key="d0">355139</data>
    </edge>
    <edge source="LKA" target="IND">
      <data key="d0">450562</data>
    </edge>
    <edge source="LKA" target="SGP">
      <data key="d0">6237613</data>
    </edge>
    <edge source="LKA" target="VNM">
      <data key="d0">6301546</data>
    </edge>
    <edge source="LKA" target="ZAF">
      <data key="d0">417335</data>
    </edge>
    <edge source="LKA" target="ESP">
      <data key="d0">921799</data>
    </edge>
    <edge source="LKA" target="SWE">
      <data key="d0">1101433</data>
    </edge>
    <edge source="LKA" target="CHE">
      <data key="d0">7865869</data>
    </edge>
    <edge source="LKA" target="THA">
      <data key="d0">7509515</data>
    </edge>
    <edge source="LKA" target="ARE">
      <data key="d0">451414</data>
    </edge>
    <edge source="LKA" target="TUR">
      <data key="d0">100359</data>
    </edge>
    <edge source="LKA" target="UKR">
      <data key="d0">74306</data>
    </edge>
    <edge source="LKA" target="EGY">
      <data key="d0">11350</data>
    </edge>
    <edge source="LKA" target="GBR">
      <data key="d0">6051529</data>
    </edge>
    <edge source="LKA" target="USA">
      <data key="d0">46367162</data>
    </edge>
    <edge source="CHN" target="ALB">
      <data key="d0">125001</data>
    </edge>
    <edge source="CHN" target="DZA">
      <data key="d0">12334502</data>
    </edge>
    <edge source="CHN" target="AZE">
      <data key="d0">49983</data>
    </edge>
    <edge source="CHN" target="ARG">
      <data key="d0">13718804</data>
    </edge>
    <edge source="CHN" target="AUS">
      <data key="d0">112885969</data>
    </edge>
    <edge source="CHN" target="AUT">
      <data key="d0">3504356</data>
    </edge>
    <edge source="CHN" target="ARM">
      <data key="d0">36164</data>
    </edge>
    <edge source="CHN" target="BEL">
      <data key="d0">317946639</data>
    </edge>
    <edge source="CHN" target="BOL">
      <data key="d0">46255</data>
    </edge>
    <edge source="CHN" target="BWA">
      <data key="d0">33893</data>
    </edge>
    <edge source="CHN" target="BRA">
      <data key="d0">22024827</data>
    </edge>
    <edge source="CHN" target="BGR">
      <data key="d0">2422691</data>
    </edge>
    <edge source="CHN" target="BDI">
      <data key="d0">72815</data>
    </edge>
    <edge source="CHN" target="KHM">
      <data key="d0">4301444</data>
    </edge>
    <edge source="CHN" target="CMR">
      <data key="d0">1280977</data>
    </edge>
    <edge source="CHN" target="CAN">
      <data key="d0">77572091</data>
    </edge>
    <edge source="CHN" target="LKA">
      <data key="d0">8111490</data>
    </edge>
    <edge source="CHN" target="CHL">
      <data key="d0">31078615</data>
    </edge>
    <edge source="CHN" target="COL">
      <data key="d0">2632980</data>
    </edge>
    <edge source="CHN" target="CRI">
      <data key="d0">1933228</data>
    </edge>
    <edge source="CHN" target="HRV">
      <data key="d0">717179</data>
    </edge>
    <edge source="CHN" target="CZE">
      <data key="d0">2253927</data>
    </edge>
    <edge source="CHN" target="BEN">
      <data key="d0">620239</data>
    </edge>
    <edge source="CHN" target="DNK">
      <data key="d0">16588861</data>
    </edge>
    <edge source="CHN" target="ECU">
      <data key="d0">2522591</data>
    </edge>
    <edge source="CHN" target="SLV">
      <data key="d0">701336</data>
    </edge>
    <edge source="CHN" target="ETH">
      <data key="d0">1084035</data>
    </edge>
    <edge source="CHN" target="EST">
      <data key="d0">132281</data>
    </edge>
    <edge source="CHN" target="FIN">
      <data key="d0">7158432</data>
    </edge>
    <edge source="CHN" target="FRA">
      <data key="d0">44826458</data>
    </edge>
    <edge source="CHN" target="GEO">
      <data key="d0">48323</data>
    </edge>
    <edge source="CHN" target="GMB">
      <data key="d0">302188</data>
    </edge>
    <edge source="CHN" target="PSE">
      <data key="d0">193032</data>
    </edge>
    <edge source="CHN" target="DEU">
      <data key="d0">147264935</data>
    </edge>
    <edge source="CHN" target="GHA">
      <data key="d0">3347071</data>
    </edge>
    <edge source="CHN" target="GRC">
      <data key="d0">16197550</data>
    </edge>
    <edge source="CHN" target="GTM">
      <data key="d0">5829671</data>
    </edge>
    <edge source="CHN" target="HND">
      <data key="d0">862830</data>
    </edge>
    <edge source="CHN" target="HKG">
      <data key="d0">721756126</data>
    </edge>
    <edge source="CHN" target="HUN">
      <data key="d0">2635515</data>
    </edge>
    <edge source="CHN" target="IDN">
      <data key="d0">49102946</data>
    </edge>
    <edge source="CHN" target="IRL">
      <data key="d0">5180109</data>
    </edge>
    <edge source="CHN" target="ISR">
      <data key="d0">39961077</data>
    </edge>
    <edge source="CHN" target="ITA">
      <data key="d0">107577478</data>
    </edge>
    <edge source="CHN" target="CIV">
      <data key="d0">618005</data>
    </edge>
    <edge source="CHN" target="JAM">
      <data key="d0">1212150</data>
    </edge>
    <edge source="CHN" target="JPN">
      <data key="d0">719750889</data>
    </edge>
    <edge source="CHN" target="KAZ">
      <data key="d0">13266343</data>
    </edge>
    <edge source="CHN" target="JOR">
      <data key="d0">11527074</data>
    </edge>
    <edge source="CHN" target="KOR">
      <data key="d0">166331361</data>
    </edge>
    <edge source="CHN" target="KGZ">
      <data key="d0">231549</data>
    </edge>
    <edge source="CHN" target="LBN">
      <data key="d0">17314567</data>
    </edge>
    <edge source="CHN" target="LVA">
      <data key="d0">767040</data>
    </edge>
    <edge source="CHN" target="LTU">
      <data key="d0">518763</data>
    </edge>
    <edge source="CHN" target="MDG">
      <data key="d0">666552</data>
    </edge>
    <edge source="CHN" target="MWI">
      <data key="d0">17161</data>
    </edge>
    <edge source="CHN" target="MYS">
      <data key="d0">59606083</data>
    </edge>
    <edge source="CHN" target="MRT">
      <data key="d0">229703</data>
    </edge>
    <edge source="CHN" target="MUS">
      <data key="d0">1688537</data>
    </edge>
    <edge source="CHN" target="MEX">
      <data key="d0">18787724</data>
    </edge>
    <edge source="CHN" target="MAR">
      <data key="d0">15091163</data>
    </edge>
    <edge source="CHN" target="MOZ">
      <data key="d0">352612</data>
    </edge>
    <edge source="CHN" target="OMN">
      <data key="d0">729891</data>
    </edge>
    <edge source="CHN" target="NAM">
      <data key="d0">84832</data>
    </edge>
    <edge source="CHN" target="NLD">
      <data key="d0">99900829</data>
    </edge>
    <edge source="CHN" target="NZL">
      <data key="d0">14494778</data>
    </edge>
    <edge source="CHN" target="NIC">
      <data key="d0">36268</data>
    </edge>
    <edge source="CHN" target="NER">
      <data key="d0">65786</data>
    </edge>
    <edge source="CHN" target="NOR">
      <data key="d0">12931622</data>
    </edge>
    <edge source="CHN" target="PAK">
      <data key="d0">17269200</data>
    </edge>
    <edge source="CHN" target="PAN">
      <data key="d0">28224543</data>
    </edge>
    <edge source="CHN" target="PRY">
      <data key="d0">591959</data>
    </edge>
    <edge source="CHN" target="PER">
      <data key="d0">8717513</data>
    </edge>
    <edge source="CHN" target="PHL">
      <data key="d0">39452505</data>
    </edge>
    <edge source="CHN" target="POL">
      <data key="d0">11646744</data>
    </edge>
    <edge source="CHN" target="PRT">
      <data key="d0">12793947</data>
    </edge>
    <edge source="CHN" target="ROU">
      <data key="d0">1788590</data>
    </edge>
    <edge source="CHN" target="RUS">
      <data key="d0">26817830</data>
    </edge>
    <edge source="CHN" target="SAU">
      <data key="d0">33019375</data>
    </edge>
    <edge source="CHN" target="SEN">
      <data key="d0">609205</data>
    </edge>
    <edge source="CHN" target="IND">
      <data key="d0">26809631</data>
    </edge>
    <edge source="CHN" target="SGP">
      <data key="d0">53250465</data>
    </edge>
    <edge source="CHN" target="SVK">
      <data key="d0">405786</data>
    </edge>
    <edge source="CHN" target="VNM">
      <data key="d0">32328290</data>
    </edge>
    <edge source="CHN" target="SVN">
      <data key="d0">1289194</data>
    </edge>
    <edge source="CHN" target="ZAF">
      <data key="d0">48794626</data>
    </edge>
    <edge source="CHN" target="ZWE">
      <data key="d0">2716577</data>
    </edge>
    <edge source="CHN" target="ESP">
      <data key="d0">47821801</data>
    </edge>
    <edge source="CHN" target="SWE">
      <data key="d0">15138753</data>
    </edge>
    <edge source="CHN" target="CHE">
      <data key="d0">7621029</data>
    </edge>
    <edge source="CHN" target="THA">
      <data key="d0">21656766</data>
    </edge>
    <edge source="CHN" target="TGO">
      <data key="d0">297783</data>
    </edge>
    <edge source="CHN" target="ARE">
      <data key="d0">58361755</data>
    </edge>
    <edge source="CHN" target="TUN">
      <data key="d0">3497863</data>
    </edge>
    <edge source="CHN" target="TUR">
      <data key="d0">17100884</data>
    </edge>
    <edge source="CHN" target="UGA">
      <data key="d0">639163</data>
    </edge>
    <edge source="CHN" target="UKR">
      <data key="d0">2805994</data>
    </edge>
    <edge source="CHN" target="MKD">
      <data key="d0">46195</data>
    </edge>
    <edge source="CHN" target="EGY">
      <data key="d0">27326852</data>
    </edge>
    <edge source="CHN" target="GBR">
      <data key="d0">98477326</data>
    </edge>
    <edge source="CHN" target="TZA">
      <data key="d0">2237728</data>
    </edge>
    <edge source="CHN" target="USA">
      <data key="d0">928285710</data>
    </edge>
    <edge source="CHN" target="BFA">
      <data key="d0">124654</data>
    </edge>
    <edge source="CHN" target="URY">
      <data key="d0">5064058</data>
    </edge>
    <edge source="CHN" target="SRB">
      <data key="d0">740849</data>
    </edge>
    <edge source="CZE" target="DZA">
      <data key="d0">564977</data>
    </edge>
    <edge source="CZE" target="AZE">
      <data key="d0">7184327</data>
    </edge>
    <edge source="CZE" target="ARG">
      <data key="d0">1006108</data>
    </edge>
    <edge source="CZE" target="AUS">
      <data key="d0">4560300</data>
    </edge>
    <edge source="CZE" target="AUT">
      <data key="d0">44747587</data>
    </edge>
    <edge source="CZE" target="ARM">
      <data key="d0">1318531</data>
    </edge>
    <edge source="CZE" target="BEL">
      <data key="d0">25943036</data>
    </edge>
    <edge source="CZE" target="BOL">
      <data key="d0">124201</data>
    </edge>
    <edge source="CZE" target="BRA">
      <data key="d0">8427716</data>
    </edge>
    <edge source="CZE" target="BGR">
      <data key="d0">3247309</data>
    </edge>
    <edge source="CZE" target="BLR">
      <data key="d0">722061</data>
    </edge>
    <edge source="CZE" target="CAN">
      <data key="d0">7950205</data>
    </edge>
    <edge source="CZE" target="LKA">
      <data key="d0">579842</data>
    </edge>
    <edge source="CZE" target="CHL">
      <data key="d0">552479</data>
    </edge>
    <edge source="CZE" target="CHN">
      <data key="d0">2264152</data>
    </edge>
    <edge source="CZE" target="COL">
      <data key="d0">123236</data>
    </edge>
    <edge source="CZE" target="CRI">
      <data key="d0">46561</data>
    </edge>
    <edge source="CZE" target="HRV">
      <data key="d0">6193313</data>
    </edge>
    <edge source="CZE" target="BEN">
      <data key="d0">15255</data>
    </edge>
    <edge source="CZE" target="DNK">
      <data key="d0">8123084</data>
    </edge>
    <edge source="CZE" target="ECU">
      <data key="d0">259785</data>
    </edge>
    <edge source="CZE" target="SLV">
      <data key="d0">30364</data>
    </edge>
    <edge source="CZE" target="EST">
      <data key="d0">2550082</data>
    </edge>
    <edge source="CZE" target="FIN">
      <data key="d0">3368472</data>
    </edge>
    <edge source="CZE" target="FRA">
      <data key="d0">49418924</data>
    </edge>
    <edge source="CZE" target="GEO">
      <data key="d0">1473312</data>
    </edge>
    <edge source="CZE" target="DEU">
      <data key="d0">374075112</data>
    </edge>
    <edge source="CZE" target="GHA">
      <data key="d0">172237</data>
    </edge>
    <edge source="CZE" target="GRC">
      <data key="d0">7412723</data>
    </edge>
    <edge source="CZE" target="GTM">
      <data key="d0">172782</data>
    </edge>
    <edge source="CZE" target="HND">
      <data key="d0">22299</data>
    </edge>
    <edge source="CZE" target="HKG">
      <data key="d0">39389059</data>
    </edge>
    <edge source="CZE" target="HUN">
      <data key="d0">23675893</data>
    </edge>
    <edge source="CZE" target="IDN">
      <data key="d0">2763027</data>
    </edge>
    <edge source="CZE" target="IRL">
      <data key="d0">2592814</data>
    </edge>
    <edge source="CZE" target="ISR">
      <data key="d0">5012343</data>
    </edge>
    <edge source="CZE" target="ITA">
      <data key="d0">58512998</data>
    </edge>
    <edge source="CZE" target="CIV">
      <data key="d0">47971</data>
    </edge>
    <edge source="CZE" target="JPN">
      <data key="d0">11585524</data>
    </edge>
    <edge source="CZE" target="KAZ">
      <data key="d0">1727380</data>
    </edge>
    <edge source="CZE" target="JOR">
      <data key="d0">520469</data>
    </edge>
    <edge source="CZE" target="KOR">
      <data key="d0">2885997</data>
    </edge>
    <edge source="CZE" target="LBN">
      <data key="d0">4458477</data>
    </edge>
    <edge source="CZE" target="LVA">
      <data key="d0">2248908</data>
    </edge>
    <edge source="CZE" target="LTU">
      <data key="d0">6710777</data>
    </edge>
    <edge source="CZE" target="MYS">
      <data key="d0">177538</data>
    </edge>
    <edge source="CZE" target="MRT">
      <data key="d0">17851</data>
    </edge>
    <edge source="CZE" target="MUS">
      <data key="d0">11311</data>
    </edge>
    <edge source="CZE" target="MEX">
      <data key="d0">5728737</data>
    </edge>
    <edge source="CZE" target="MDA">
      <data key="d0">683288</data>
    </edge>
    <edge source="CZE" target="MAR">
      <data key="d0">381397</data>
    </edge>
    <edge source="CZE" target="OMN">
      <data key="d0">118327</data>
    </edge>
    <edge source="CZE" target="NLD">
      <data key="d0">25667371</data>
    </edge>
    <edge source="CZE" target="NZL">
      <data key="d0">234146</data>
    </edge>
    <edge source="CZE" target="NOR">
      <data key="d0">4160828</data>
    </edge>
    <edge source="CZE" target="PAK">
      <data key="d0">1724682</data>
    </edge>
    <edge source="CZE" target="PAN">
      <data key="d0">510734</data>
    </edge>
    <edge source="CZE" target="PER">
      <data key="d0">313508</data>
    </edge>
    <edge source="CZE" target="PHL">
      <data key="d0">51450</data>
    </edge>
    <edge source="CZE" target="POL">
      <data key="d0">112579541</data>
    </edge>
    <edge source="CZE" target="PRT">
      <data key="d0">2830164</data>
    </edge>
    <edge source="CZE" target="ROU">
      <data key="d0">11098603</data>
    </edge>
    <edge source="CZE" target="RUS">
      <data key="d0">24739999</data>
    </edge>
    <edge source="CZE" target="SAU">
      <data key="d0">1704052</data>
    </edge>
    <edge source="CZE" target="SEN">
      <data key="d0">156682</data>
    </edge>
    <edge source="CZE" target="IND">
      <data key="d0">4236565</data>
    </edge>
    <edge source="CZE" target="SGP">
      <data key="d0">3830179</data>
    </edge>
    <edge source="CZE" target="SVK">
      <data key="d0">61014736</data>
    </edge>
    <edge source="CZE" target="VNM">
      <data key="d0">1455486</data>
    </edge>
    <edge source="CZE" target="SVN">
      <data key="d0">8781603</data>
    </edge>
    <edge source="CZE" target="ZAF">
      <data key="d0">1545940</data>
    </edge>
    <edge source="CZE" target="ESP">
      <data key="d0">23606543</data>
    </edge>
    <edge source="CZE" target="SWE">
      <data key="d0">10290095</data>
    </edge>
    <edge source="CZE" target="CHE">
      <data key="d0">8224611</data>
    </edge>
    <edge source="CZE" target="THA">
      <data key="d0">943709</data>
    </edge>
    <edge source="CZE" target="ARE">
      <data key="d0">67798902</data>
    </edge>
    <edge source="CZE" target="TUN">
      <data key="d0">1207010</data>
    </edge>
    <edge source="CZE" target="TUR">
      <data key="d0">4476347</data>
    </edge>
    <edge source="CZE" target="UKR">
      <data key="d0">4163530</data>
    </edge>
    <edge source="CZE" target="MKD">
      <data key="d0">165622</data>
    </edge>
    <edge source="CZE" target="EGY">
      <data key="d0">3063604</data>
    </edge>
    <edge source="CZE" target="GBR">
      <data key="d0">51577117</data>
    </edge>
    <edge source="CZE" target="USA">
      <data key="d0">73925109</data>
    </edge>
    <edge source="CZE" target="URY">
      <data key="d0">234960</data>
    </edge>
    <edge source="CZE" target="SRB">
      <data key="d0">1995308</data>
    </edge>
    <edge source="DNK" target="DZA">
      <data key="d0">12752</data>
    </edge>
    <edge source="DNK" target="ARG">
      <data key="d0">259650</data>
    </edge>
    <edge source="DNK" target="AUS">
      <data key="d0">1026799</data>
    </edge>
    <edge source="DNK" target="AUT">
      <data key="d0">2872962</data>
    </edge>
    <edge source="DNK" target="BEL">
      <data key="d0">2621921</data>
    </edge>
    <edge source="DNK" target="BRA">
      <data key="d0">980875</data>
    </edge>
    <edge source="DNK" target="BGR">
      <data key="d0">300938</data>
    </edge>
    <edge source="DNK" target="BLR">
      <data key="d0">20039</data>
    </edge>
    <edge source="DNK" target="CAN">
      <data key="d0">2065727</data>
    </edge>
    <edge source="DNK" target="LKA">
      <data key="d0">26813</data>
    </edge>
    <edge source="DNK" target="CHL">
      <data key="d0">107456</data>
    </edge>
    <edge source="DNK" target="CHN">
      <data key="d0">778454</data>
    </edge>
    <edge source="DNK" target="COL">
      <data key="d0">34571</data>
    </edge>
    <edge source="DNK" target="CRI">
      <data key="d0">20958</data>
    </edge>
    <edge source="DNK" target="HRV">
      <data key="d0">431211</data>
    </edge>
    <edge source="DNK" target="CZE">
      <data key="d0">677051</data>
    </edge>
    <edge source="DNK" target="SLV">
      <data key="d0">11097</data>
    </edge>
    <edge source="DNK" target="ETH">
      <data key="d0">760439</data>
    </edge>
    <edge source="DNK" target="EST">
      <data key="d0">1217622</data>
    </edge>
    <edge source="DNK" target="FIN">
      <data key="d0">16663604</data>
    </edge>
    <edge source="DNK" target="FRA">
      <data key="d0">15617789</data>
    </edge>
    <edge source="DNK" target="DEU">
      <data key="d0">202293531</data>
    </edge>
    <edge source="DNK" target="GHA">
      <data key="d0">163404</data>
    </edge>
    <edge source="DNK" target="GRC">
      <data key="d0">530819</data>
    </edge>
    <edge source="DNK" target="HKG">
      <data key="d0">526663</data>
    </edge>
    <edge source="DNK" target="HUN">
      <data key="d0">574699</data>
    </edge>
    <edge source="DNK" target="IDN">
      <data key="d0">261163</data>
    </edge>
    <edge source="DNK" target="IRL">
      <data key="d0">598665</data>
    </edge>
    <edge source="DNK" target="ISR">
      <data key="d0">416783</data>
    </edge>
    <edge source="DNK" target="ITA">
      <data key="d0">7081852</data>
    </edge>
    <edge source="DNK" target="JAM">
      <data key="d0">69147</data>
    </edge>
    <edge source="DNK" target="JPN">
      <data key="d0">13925440</data>
    </edge>
    <edge source="DNK" target="JOR">
      <data key="d0">34870</data>
    </edge>
    <edge source="DNK" target="KOR">
      <data key="d0">859273</data>
    </edge>
    <edge source="DNK" target="LBN">
      <data key="d0">80963</data>
    </edge>
    <edge source="DNK" target="LVA">
      <data key="d0">1180292</data>
    </edge>
    <edge source="DNK" target="LTU">
      <data key="d0">669233</data>
    </edge>
    <edge source="DNK" target="MWI">
      <data key="d0">12387</data>
    </edge>
    <edge source="DNK" target="MYS">
      <data key="d0">268344</data>
    </edge>
    <edge source="DNK" target="MEX">
      <data key="d0">279073</data>
    </edge>
    <edge source="DNK" target="MAR">
      <data key="d0">72716</data>
    </edge>
    <edge source="DNK" target="OMN">
      <data key="d0">61440</data>
    </edge>
    <edge source="DNK" target="NLD">
      <data key="d0">13531604</data>
    </edge>
    <edge source="DNK" target="NZL">
      <data key="d0">68386</data>
    </edge>
    <edge source="DNK" target="NOR">
      <data key="d0">43528467</data>
    </edge>
    <edge source="DNK" target="PAK">
      <data key="d0">17128</data>
    </edge>
    <edge source="DNK" target="PER">
      <data key="d0">25334</data>
    </edge>
    <edge source="DNK" target="PHL">
      <data key="d0">97871</data>
    </edge>
    <edge source="DNK" target="POL">
      <data key="d0">3646471</data>
    </edge>
    <edge source="DNK" target="PRT">
      <data key="d0">1995448</data>
    </edge>
    <edge source="DNK" target="ROU">
      <data key="d0">191871</data>
    </edge>
    <edge source="DNK" target="RUS">
      <data key="d0">383003</data>
    </edge>
    <edge source="DNK" target="SAU">
      <data key="d0">594168</data>
    </edge>
    <edge source="DNK" target="IND">
      <data key="d0">1494730</data>
    </edge>
    <edge source="DNK" target="SGP">
      <data key="d0">1084399</data>
    </edge>
    <edge source="DNK" target="SVK">
      <data key="d0">282442</data>
    </edge>
    <edge source="DNK" target="VNM">
      <data key="d0">22119</data>
    </edge>
    <edge source="DNK" target="SVN">
      <data key="d0">217119</data>
    </edge>
    <edge source="DNK" target="ZAF">
      <data key="d0">1216843</data>
    </edge>
    <edge source="DNK" target="ESP">
      <data key="d0">10729872</data>
    </edge>
    <edge source="DNK" target="SWE">
      <data key="d0">147020814</data>
    </edge>
    <edge source="DNK" target="CHE">
      <data key="d0">3741680</data>
    </edge>
    <edge source="DNK" target="THA">
      <data key="d0">282722</data>
    </edge>
    <edge source="DNK" target="ARE">
      <data key="d0">1815159</data>
    </edge>
    <edge source="DNK" target="TUN">
      <data key="d0">45352</data>
    </edge>
    <edge source="DNK" target="TUR">
      <data key="d0">495179</data>
    </edge>
    <edge source="DNK" target="UKR">
      <data key="d0">87571</data>
    </edge>
    <edge source="DNK" target="EGY">
      <data key="d0">505063</data>
    </edge>
    <edge source="DNK" target="GBR">
      <data key="d0">23940584</data>
    </edge>
    <edge source="DNK" target="TZA">
      <data key="d0">10519</data>
    </edge>
    <edge source="DNK" target="USA">
      <data key="d0">16279170</data>
    </edge>
    <edge source="DNK" target="BFA">
      <data key="d0">110205</data>
    </edge>
    <edge source="DNK" target="SRB">
      <data key="d0">45553</data>
    </edge>
    <edge source="ETH" target="FRA">
      <data key="d0">18719</data>
    </edge>
    <edge source="ETH" target="ISR">
      <data key="d0">21295</data>
    </edge>
    <edge source="FIN" target="AZE">
      <data key="d0">73825</data>
    </edge>
    <edge source="FIN" target="ARG">
      <data key="d0">248454</data>
    </edge>
    <edge source="FIN" target="AUS">
      <data key="d0">1184470</data>
    </edge>
    <edge source="FIN" target="AUT">
      <data key="d0">6326509</data>
    </edge>
    <edge source="FIN" target="ARM">
      <data key="d0">11215</data>
    </edge>
    <edge source="FIN" target="BEL">
      <data key="d0">11994795</data>
    </edge>
    <edge source="FIN" target="BRA">
      <data key="d0">395130</data>
    </edge>
    <edge source="FIN" target="BGR">
      <data key="d0">23167</data>
    </edge>
    <edge source="FIN" target="BLR">
      <data key="d0">706636</data>
    </edge>
    <edge source="FIN" target="CAN">
      <data key="d0">2096914</data>
    </edge>
    <edge source="FIN" target="LKA">
      <data key="d0">84059</data>
    </edge>
    <edge source="FIN" target="CHL">
      <data key="d0">235258</data>
    </edge>
    <edge source="FIN" target="CHN">
      <data key="d0">120268</data>
    </edge>
    <edge source="FIN" target="HRV">
      <data key="d0">198543</data>
    </edge>
    <edge source="FIN" target="CZE">
      <data key="d0">1420683</data>
    </edge>
    <edge source="FIN" target="DNK">
      <data key="d0">15580521</data>
    </edge>
    <edge source="FIN" target="EST">
      <data key="d0">17648464</data>
    </edge>
    <edge source="FIN" target="FRA">
      <data key="d0">10271159</data>
    </edge>
    <edge source="FIN" target="GEO">
      <data key="d0">298036</data>
    </edge>
    <edge source="FIN" target="DEU">
      <data key="d0">76886163</data>
    </edge>
    <edge source="FIN" target="GHA">
      <data key="d0">54260</data>
    </edge>
    <edge source="FIN" target="GRC">
      <data key="d0">272565</data>
    </edge>
    <edge source="FIN" target="HKG">
      <data key="d0">547185</data>
    </edge>
    <edge source="FIN" target="HUN">
      <data key="d0">2078673</data>
    </edge>
    <edge source="FIN" target="IDN">
      <data key="d0">29239</data>
    </edge>
    <edge source="FIN" target="IRL">
      <data key="d0">245760</data>
    </edge>
    <edge source="FIN" target="ISR">
      <data key="d0">349714</data>
    </edge>
    <edge source="FIN" target="ITA">
      <data key="d0">10235550</data>
    </edge>
    <edge source="FIN" target="CIV">
      <data key="d0">126477</data>
    </edge>
    <edge source="FIN" target="JAM">
      <data key="d0">64242</data>
    </edge>
    <edge source="FIN" target="JPN">
      <data key="d0">3319452</data>
    </edge>
    <edge source="FIN" target="KAZ">
      <data key="d0">1055958</data>
    </edge>
    <edge source="FIN" target="JOR">
      <data key="d0">14671</data>
    </edge>
    <edge source="FIN" target="KOR">
      <data key="d0">4018850</data>
    </edge>
    <edge source="FIN" target="KGZ">
      <data key="d0">70540</data>
    </edge>
    <edge source="FIN" target="LBN">
      <data key="d0">25635</data>
    </edge>
    <edge source="FIN" target="LVA">
      <data key="d0">4364077</data>
    </edge>
    <edge source="FIN" target="LTU">
      <data key="d0">3626369</data>
    </edge>
    <edge source="FIN" target="MYS">
      <data key="d0">639198</data>
    </edge>
    <edge source="FIN" target="MUS">
      <data key="d0">31527</data>
    </edge>
    <edge source="FIN" target="MEX">
      <data key="d0">1470620</data>
    </edge>
    <edge source="FIN" target="MDA">
      <data key="d0">24797</data>
    </edge>
    <edge source="FIN" target="NLD">
      <data key="d0">11782432</data>
    </edge>
    <edge source="FIN" target="NZL">
      <data key="d0">125382</data>
    </edge>
    <edge source="FIN" target="NOR">
      <data key="d0">11607545</data>
    </edge>
    <edge source="FIN" target="PHL">
      <data key="d0">159049</data>
    </edge>
    <edge source="FIN" target="POL">
      <data key="d0">6568628</data>
    </edge>
    <edge source="FIN" target="PRT">
      <data key="d0">791188</data>
    </edge>
    <edge source="FIN" target="ROU">
      <data key="d0">125274</data>
    </edge>
    <edge source="FIN" target="RUS">
      <data key="d0">36467482</data>
    </edge>
    <edge source="FIN" target="SAU">
      <data key="d0">1526056</data>
    </edge>
    <edge source="FIN" target="IND">
      <data key="d0">17839</data>
    </edge>
    <edge source="FIN" target="SGP">
      <data key="d0">567706</data>
    </edge>
    <edge source="FIN" target="SVK">
      <data key="d0">19332</data>
    </edge>
    <edge source="FIN" target="VNM">
      <data key="d0">37784</data>
    </edge>
    <edge source="FIN" target="SVN">
      <data key="d0">119225</data>
    </edge>
    <edge source="FIN" target="ZAF">
      <data key="d0">1030529</data>
    </edge>
    <edge source="FIN" target="ESP">
      <data key="d0">10783201</data>
    </edge>
    <edge source="FIN" target="SWE">
      <data key="d0">39590473</data>
    </edge>
    <edge source="FIN" target="CHE">
      <data key="d0">3861806</data>
    </edge>
    <edge source="FIN" target="THA">
      <data key="d0">595680</data>
    </edge>
    <edge source="FIN" target="ARE">
      <data key="d0">868500</data>
    </edge>
    <edge source="FIN" target="TUN">
      <data key="d0">48612</data>
    </edge>
    <edge source="FIN" target="TUR">
      <data key="d0">4627459</data>
    </edge>
    <edge source="FIN" target="UKR">
      <data key="d0">1109077</data>
    </edge>
    <edge source="FIN" target="EGY">
      <data key="d0">191171</data>
    </edge>
    <edge source="FIN" target="GBR">
      <data key="d0">32973881</data>
    </edge>
    <edge source="FIN" target="USA">
      <data key="d0">34502215</data>
    </edge>
    <edge source="FIN" target="URY">
      <data key="d0">16858</data>
    </edge>
    <edge source="FIN" target="SRB">
      <data key="d0">14231</data>
    </edge>
    <edge source="GHA" target="BEL">
      <data key="d0">39563</data>
    </edge>
    <edge source="GHA" target="BEN">
      <data key="d0">34181</data>
    </edge>
    <edge source="GHA" target="DEU">
      <data key="d0">27599</data>
    </edge>
    <edge source="GHA" target="CIV">
      <data key="d0">1232511</data>
    </edge>
    <edge source="GHA" target="SEN">
      <data key="d0">42040</data>
    </edge>
    <edge source="GHA" target="TGO">
      <data key="d0">251558</data>
    </edge>
    <edge source="GHA" target="GBR">
      <data key="d0">11701</data>
    </edge>
    <edge source="GHA" target="USA">
      <data key="d0">267201</data>
    </edge>
    <edge source="GHA" target="BFA">
      <data key="d0">899107</data>
    </edge>
    <edge source="HUN" target="ALB">
      <data key="d0">22000</data>
    </edge>
    <edge source="HUN" target="AZE">
      <data key="d0">27000</data>
    </edge>
    <edge source="HUN" target="AUS">
      <data key="d0">223000</data>
    </edge>
    <edge source="HUN" target="AUT">
      <data key="d0">23393000</data>
    </edge>
    <edge source="HUN" target="BEL">
      <data key="d0">3285000</data>
    </edge>
    <edge source="HUN" target="BRA">
      <data key="d0">133000</data>
    </edge>
    <edge source="HUN" target="BGR">
      <data key="d0">764000</data>
    </edge>
    <edge source="HUN" target="BLR">
      <data key="d0">216000</data>
    </edge>
    <edge source="HUN" target="CAN">
      <data key="d0">429000</data>
    </edge>
    <edge source="HUN" target="LKA">
      <data key="d0">177000</data>
    </edge>
    <edge source="HUN" target="CHN">
      <data key="d0">165000</data>
    </edge>
    <edge source="HUN" target="HRV">
      <data key="d0">7645000</data>
    </edge>
    <edge source="HUN" target="CZE">
      <data key="d0">6671000</data>
    </edge>
    <edge source="HUN" target="DNK">
      <data key="d0">2303000</data>
    </edge>
    <edge source="HUN" target="EST">
      <data key="d0">20000</data>
    </edge>
    <edge source="HUN" target="FIN">
      <data key="d0">1096000</data>
    </edge>
    <edge source="HUN" target="FRA">
      <data key="d0">17690000</data>
    </edge>
    <edge source="HUN" target="DEU">
      <data key="d0">87664000</data>
    </edge>
    <edge source="HUN" target="GHA">
      <data key="d0">61000</data>
    </edge>
    <edge source="HUN" target="GRC">
      <data key="d0">867000</data>
    </edge>
    <edge source="HUN" target="HKG">
      <data key="d0">227000</data>
    </edge>
    <edge source="HUN" target="IDN">
      <data key="d0">289000</data>
    </edge>
    <edge source="HUN" target="IRL">
      <data key="d0">852000</data>
    </edge>
    <edge source="HUN" target="ISR">
      <data key="d0">424000</data>
    </edge>
    <edge source="HUN" target="ITA">
      <data key="d0">26289000</data>
    </edge>
    <edge source="HUN" target="JPN">
      <data key="d0">5468000</data>
    </edge>
    <edge source="HUN" target="KAZ">
      <data key="d0">252000</data>
    </edge>
    <edge source="HUN" target="KOR">
      <data key="d0">424000</data>
    </edge>
    <edge source="HUN" target="LBN">
      <data key="d0">32000</data>
    </edge>
    <edge source="HUN" target="LVA">
      <data key="d0">116000</data>
    </edge>
    <edge source="HUN" target="LTU">
      <data key="d0">316000</data>
    </edge>
    <edge source="HUN" target="MYS">
      <data key="d0">43000</data>
    </edge>
    <edge source="HUN" target="MUS">
      <data key="d0">15000</data>
    </edge>
    <edge source="HUN" target="MEX">
      <data key="d0">18000</data>
    </edge>
    <edge source="HUN" target="MDA">
      <data key="d0">438000</data>
    </edge>
    <edge source="HUN" target="NLD">
      <data key="d0">2818000</data>
    </edge>
    <edge source="HUN" target="NOR">
      <data key="d0">408000</data>
    </edge>
    <edge source="HUN" target="PAK">
      <data key="d0">16000</data>
    </edge>
    <edge source="HUN" target="PAN">
      <data key="d0">35000</data>
    </edge>
    <edge source="HUN" target="POL">
      <data key="d0">8480000</data>
    </edge>
    <edge source="HUN" target="PRT">
      <data key="d0">251000</data>
    </edge>
    <edge source="HUN" target="ROU">
      <data key="d0">22283000</data>
    </edge>
    <edge source="HUN" target="RUS">
      <data key="d0">1532000</data>
    </edge>
    <edge source="HUN" target="SAU">
      <data key="d0">362000</data>
    </edge>
    <edge source="HUN" target="IND">
      <data key="d0">14000</data>
    </edge>
    <edge source="HUN" target="SGP">
      <data key="d0">85000</data>
    </edge>
    <edge source="HUN" target="SVK">
      <data key="d0">7130000</data>
    </edge>
    <edge source="HUN" target="VNM">
      <data key="d0">29000</data>
    </edge>
    <edge source="HUN" target="SVN">
      <data key="d0">6976000</data>
    </edge>
    <edge source="HUN" target="ZAF">
      <data key="d0">332000</data>
    </edge>
    <edge source="HUN" target="ZWE">
      <data key="d0">19000</data>
    </edge>
    <edge source="HUN" target="ESP">
      <data key="d0">792000</data>
    </edge>
    <edge source="HUN" target="SWE">
      <data key="d0">1491000</data>
    </edge>
    <edge source="HUN" target="CHE">
      <data key="d0">7784000</data>
    </edge>
    <edge source="HUN" target="THA">
      <data key="d0">27000</data>
    </edge>
    <edge source="HUN" target="ARE">
      <data key="d0">401000</data>
    </edge>
    <edge source="HUN" target="TUR">
      <data key="d0">1109000</data>
    </edge>
    <edge source="HUN" target="UKR">
      <data key="d0">1573000</data>
    </edge>
    <edge source="HUN" target="MKD">
      <data key="d0">1057000</data>
    </edge>
    <edge source="HUN" target="EGY">
      <data key="d0">130000</data>
    </edge>
    <edge source="HUN" target="GBR">
      <data key="d0">12206000</data>
    </edge>
    <edge source="HUN" target="USA">
      <data key="d0">40608000</data>
    </edge>
    <edge source="HUN" target="SRB">
      <data key="d0">7186000</data>
    </edge>
    <edge source="IDN" target="DZA">
      <data key="d0">1064458</data>
    </edge>
    <edge source="IDN" target="ARG">
      <data key="d0">1119748</data>
    </edge>
    <edge source="IDN" target="AUS">
      <data key="d0">50895380</data>
    </edge>
    <edge source="IDN" target="AUT">
      <data key="d0">85125</data>
    </edge>
    <edge source="IDN" target="BEL">
      <data key="d0">8019818</data>
    </edge>
    <edge source="IDN" target="BOL">
      <data key="d0">56757</data>
    </edge>
    <edge source="IDN" target="BRA">
      <data key="d0">1878322</data>
    </edge>
    <edge source="IDN" target="BGR">
      <data key="d0">267461</data>
    </edge>
    <edge source="IDN" target="KHM">
      <data key="d0">2324163</data>
    </edge>
    <edge source="IDN" target="CMR">
      <data key="d0">1365367</data>
    </edge>
    <edge source="IDN" target="CAN">
      <data key="d0">11872759</data>
    </edge>
    <edge source="IDN" target="LKA">
      <data key="d0">17236413</data>
    </edge>
    <edge source="IDN" target="CHL">
      <data key="d0">4195565</data>
    </edge>
    <edge source="IDN" target="CHN">
      <data key="d0">21737639</data>
    </edge>
    <edge source="IDN" target="COL">
      <data key="d0">218491</data>
    </edge>
    <edge source="IDN" target="CRI">
      <data key="d0">1196658</data>
    </edge>
    <edge source="IDN" target="CZE">
      <data key="d0">240250</data>
    </edge>
    <edge source="IDN" target="BEN">
      <data key="d0">1157675</data>
    </edge>
    <edge source="IDN" target="DNK">
      <data key="d0">610964</data>
    </edge>
    <edge source="IDN" target="ECU">
      <data key="d0">1077206</data>
    </edge>
    <edge source="IDN" target="SLV">
      <data key="d0">120198</data>
    </edge>
    <edge source="IDN" target="ETH">
      <data key="d0">149260</data>
    </edge>
    <edge source="IDN" target="FIN">
      <data key="d0">238196</data>
    </edge>
    <edge source="IDN" target="FRA">
      <data key="d0">4137601</data>
    </edge>
    <edge source="IDN" target="GMB">
      <data key="d0">195239</data>
    </edge>
    <edge source="IDN" target="PSE">
      <data key="d0">43105</data>
    </edge>
    <edge source="IDN" target="DEU">
      <data key="d0">13313572</data>
    </edge>
    <edge source="IDN" target="GHA">
      <data key="d0">2511489</data>
    </edge>
    <edge source="IDN" target="GRC">
      <data key="d0">1199834</data>
    </edge>
    <edge source="IDN" target="GTM">
      <data key="d0">887792</data>
    </edge>
    <edge source="IDN" target="HND">
      <data key="d0">120514</data>
    </edge>
    <edge source="IDN" target="HKG">
      <data key="d0">14807359</data>
    </edge>
    <edge source="IDN" target="HUN">
      <data key="d0">140844</data>
    </edge>
    <edge source="IDN" target="IRL">
      <data key="d0">1114913</data>
    </edge>
    <edge source="IDN" target="ISR">
      <data key="d0">13369</data>
    </edge>
    <edge source="IDN" target="ITA">
      <data key="d0">11011093</data>
    </edge>
    <edge source="IDN" target="CIV">
      <data key="d0">96559</data>
    </edge>
    <edge source="IDN" target="JAM">
      <data key="d0">268525</data>
    </edge>
    <edge source="IDN" target="JPN">
      <data key="d0">50429000</data>
    </edge>
    <edge source="IDN" target="KAZ">
      <data key="d0">23279</data>
    </edge>
    <edge source="IDN" target="JOR">
      <data key="d0">4838998</data>
    </edge>
    <edge source="IDN" target="KOR">
      <data key="d0">35996965</data>
    </edge>
    <edge source="IDN" target="LBN">
      <data key="d0">4537938</data>
    </edge>
    <edge source="IDN" target="LVA">
      <data key="d0">92332</data>
    </edge>
    <edge source="IDN" target="MDG">
      <data key="d0">2514373</data>
    </edge>
    <edge source="IDN" target="MYS">
      <data key="d0">29391202</data>
    </edge>
    <edge source="IDN" target="MRT">
      <data key="d0">1548541</data>
    </edge>
    <edge source="IDN" target="MUS">
      <data key="d0">7061119</data>
    </edge>
    <edge source="IDN" target="MEX">
      <data key="d0">10061746</data>
    </edge>
    <edge source="IDN" target="MDA">
      <data key="d0">30781</data>
    </edge>
    <edge source="IDN" target="MAR">
      <data key="d0">721954</data>
    </edge>
    <edge source="IDN" target="MOZ">
      <data key="d0">1479457</data>
    </edge>
    <edge source="IDN" target="OMN">
      <data key="d0">565462</data>
    </edge>
    <edge source="IDN" target="NAM">
      <data key="d0">27115</data>
    </edge>
    <edge source="IDN" target="NLD">
      <data key="d0">7730456</data>
    </edge>
    <edge source="IDN" target="NZL">
      <data key="d0">4692133</data>
    </edge>
    <edge source="IDN" target="NOR">
      <data key="d0">355176</data>
    </edge>
    <edge source="IDN" target="PAK">
      <data key="d0">6247933</data>
    </edge>
    <edge source="IDN" target="PAN">
      <data key="d0">4129102</data>
    </edge>
    <edge source="IDN" target="PRY">
      <data key="d0">85517</data>
    </edge>
    <edge source="IDN" target="PER">
      <data key="d0">1470751</data>
    </edge>
    <edge source="IDN" target="PHL">
      <data key="d0">29663864</data>
    </edge>
    <edge source="IDN" target="POL">
      <data key="d0">324544</data>
    </edge>
    <edge source="IDN" target="PRT">
      <data key="d0">1699256</data>
    </edge>
    <edge source="IDN" target="ROU">
      <data key="d0">59376</data>
    </edge>
    <edge source="IDN" target="RUS">
      <data key="d0">460575</data>
    </edge>
    <edge source="IDN" target="SAU">
      <data key="d0">8965906</data>
    </edge>
    <edge source="IDN" target="SEN">
      <data key="d0">53552</data>
    </edge>
    <edge source="IDN" target="IND">
      <data key="d0">10471225</data>
    </edge>
    <edge source="IDN" target="SGP">
      <data key="d0">73802297</data>
    </edge>
    <edge source="IDN" target="SVK">
      <data key="d0">28352</data>
    </edge>
    <edge source="IDN" target="VNM">
      <data key="d0">2432264</data>
    </edge>
    <edge source="IDN" target="SVN">
      <data key="d0">66021</data>
    </edge>
    <edge source="IDN" target="ZAF">
      <data key="d0">15353959</data>
    </edge>
    <edge source="IDN" target="ZWE">
      <data key="d0">368453</data>
    </edge>
    <edge source="IDN" target="ESP">
      <data key="d0">10956630</data>
    </edge>
    <edge source="IDN" target="SWE">
      <data key="d0">1538408</data>
    </edge>
    <edge source="IDN" target="CHE">
      <data key="d0">958800</data>
    </edge>
    <edge source="IDN" target="THA">
      <data key="d0">11124281</data>
    </edge>
    <edge source="IDN" target="TGO">
      <data key="d0">615997</data>
    </edge>
    <edge source="IDN" target="ARE">
      <data key="d0">7120229</data>
    </edge>
    <edge source="IDN" target="TUN">
      <data key="d0">134299</data>
    </edge>
    <edge source="IDN" target="TUR">
      <data key="d0">4774864</data>
    </edge>
    <edge source="IDN" target="UGA">
      <data key="d0">89046</data>
    </edge>
    <edge source="IDN" target="UKR">
      <data key="d0">126767</data>
    </edge>
    <edge source="IDN" target="EGY">
      <data key="d0">9089480</data>
    </edge>
    <edge source="IDN" target="GBR">
      <data key="d0">14297011</data>
    </edge>
    <edge source="IDN" target="TZA">
      <data key="d0">264570</data>
    </edge>
    <edge source="IDN" target="USA">
      <data key="d0">109509581</data>
    </edge>
    <edge source="IDN" target="URY">
      <data key="d0">866993</data>
    </edge>
    <edge source="IDN" target="SRB">
      <data key="d0">11786</data>
    </edge>
    <edge source="JOR" target="PSE">
      <data key="d0">6516560</data>
    </edge>
    <edge source="JOR" target="DEU">
      <data key="d0">78433</data>
    </edge>
    <edge source="JOR" target="ISR">
      <data key="d0">2851893</data>
    </edge>
    <edge source="JOR" target="ITA">
      <data key="d0">16143</data>
    </edge>
    <edge source="JOR" target="LBN">
      <data key="d0">520335</data>
    </edge>
    <edge source="JOR" target="NLD">
      <data key="d0">11284</data>
    </edge>
    <edge source="JOR" target="SAU">
      <data key="d0">3926943</data>
    </edge>
    <edge source="JOR" target="ARE">
      <data key="d0">994024</data>
    </edge>
    <edge source="JOR" target="EGY">
      <data key="d0">5785641</data>
    </edge>
    <edge source="JOR" target="GBR">
      <data key="d0">22557</data>
    </edge>
    <edge source="JOR" target="USA">
      <data key="d0">26131</data>
    </edge>
    <edge source="MYS" target="ALB">
      <data key="d0">54516</data>
    </edge>
    <edge source="MYS" target="DZA">
      <data key="d0">27820</data>
    </edge>
    <edge source="MYS" target="ARG">
      <data key="d0">93281</data>
    </edge>
    <edge source="MYS" target="AUS">
      <data key="d0">32714588</data>
    </edge>
    <edge source="MYS" target="AUT">
      <data key="d0">517052</data>
    </edge>
    <edge source="MYS" target="BEL">
      <data key="d0">23217754</data>
    </edge>
    <edge source="MYS" target="BRA">
      <data key="d0">5377827</data>
    </edge>
    <edge source="MYS" target="BGR">
      <data key="d0">11975</data>
    </edge>
    <edge source="MYS" target="KHM">
      <data key="d0">588785</data>
    </edge>
    <edge source="MYS" target="CMR">
      <data key="d0">13087</data>
    </edge>
    <edge source="MYS" target="CAN">
      <data key="d0">3616720</data>
    </edge>
    <edge source="MYS" target="LKA">
      <data key="d0">13004089</data>
    </edge>
    <edge source="MYS" target="CHL">
      <data key="d0">240825</data>
    </edge>
    <edge source="MYS" target="CHN">
      <data key="d0">18277118</data>
    </edge>
    <edge source="MYS" target="COL">
      <data key="d0">30293</data>
    </edge>
    <edge source="MYS" target="CRI">
      <data key="d0">21305</data>
    </edge>
    <edge source="MYS" target="DNK">
      <data key="d0">3229559</data>
    </edge>
    <edge source="MYS" target="ECU">
      <data key="d0">68899</data>
    </edge>
    <edge source="MYS" target="SLV">
      <data key="d0">86743</data>
    </edge>
    <edge source="MYS" target="FIN">
      <data key="d0">191615</data>
    </edge>
    <edge source="MYS" target="FRA">
      <data key="d0">1561186</data>
    </edge>
    <edge source="MYS" target="DEU">
      <data key="d0">9943084</data>
    </edge>
    <edge source="MYS" target="GRC">
      <data key="d0">209120</data>
    </edge>
    <edge source="MYS" target="HKG">
      <data key="d0">18602725</data>
    </edge>
    <edge source="MYS" target="HUN">
      <data key="d0">105881</data>
    </edge>
    <edge source="MYS" target="IDN">
      <data key="d0">41791740</data>
    </edge>
    <edge source="MYS" target="IRL">
      <data key="d0">3544118</data>
    </edge>
    <edge source="MYS" target="ITA">
      <data key="d0">1664485</data>
    </edge>
    <edge source="MYS" target="JPN">
      <data key="d0">63127579</data>
    </edge>
    <edge source="MYS" target="JOR">
      <data key="d0">252771</data>
    </edge>
    <edge source="MYS" target="KOR">
      <data key="d0">29875026</data>
    </edge>
    <edge source="MYS" target="LBN">
      <data key="d0">770098</data>
    </edge>
    <edge source="MYS" target="MDG">
      <data key="d0">20219</data>
    </edge>
    <edge source="MYS" target="MRT">
      <data key="d0">71548</data>
    </edge>
    <edge source="MYS" target="MUS">
      <data key="d0">3780150</data>
    </edge>
    <edge source="MYS" target="MEX">
      <data key="d0">1943577</data>
    </edge>
    <edge source="MYS" target="MAR">
      <data key="d0">33127</data>
    </edge>
    <edge source="MYS" target="OMN">
      <data key="d0">653478</data>
    </edge>
    <edge source="MYS" target="NLD">
      <data key="d0">6999767</data>
    </edge>
    <edge source="MYS" target="NZL">
      <data key="d0">4059916</data>
    </edge>
    <edge source="MYS" target="NOR">
      <data key="d0">1198027</data>
    </edge>
    <edge source="MYS" target="PAK">
      <data key="d0">3680702</data>
    </edge>
    <edge source="MYS" target="PAN">
      <data key="d0">661011</data>
    </edge>
    <edge source="MYS" target="PER">
      <data key="d0">123956</data>
    </edge>
    <edge source="MYS" target="PHL">
      <data key="d0">18950080</data>
    </edge>
    <edge source="MYS" target="POL">
      <data key="d0">35232</data>
    </edge>
    <edge source="MYS" target="PRT">
      <data key="d0">441756</data>
    </edge>
    <edge source="MYS" target="RUS">
      <data key="d0">672792</data>
    </edge>
    <edge source="MYS" target="SAU">
      <data key="d0">2812525</data>
    </edge>
    <edge source="MYS" target="SEN">
      <data key="d0">83755</data>
    </edge>
    <edge source="MYS" target="IND">
      <data key="d0">28443215</data>
    </edge>
    <edge source="MYS" target="SGP">
      <data key="d0">136318631</data>
    </edge>
    <edge source="MYS" target="VNM">
      <data key="d0">16004700</data>
    </edge>
    <edge source="MYS" target="SVN">
      <data key="d0">14690</data>
    </edge>
    <edge source="MYS" target="ZAF">
      <data key="d0">2544992</data>
    </edge>
    <edge source="MYS" target="ZWE">
      <data key="d0">16320</data>
    </edge>
    <edge source="MYS" target="ESP">
      <data key="d0">1279174</data>
    </edge>
    <edge source="MYS" target="SWE">
      <data key="d0">2523805</data>
    </edge>
    <edge source="MYS" target="CHE">
      <data key="d0">825468</data>
    </edge>
    <edge source="MYS" target="THA">
      <data key="d0">20262965</data>
    </edge>
    <edge source="MYS" target="ARE">
      <data key="d0">3404965</data>
    </edge>
    <edge source="MYS" target="TUN">
      <data key="d0">14215</data>
    </edge>
    <edge source="MYS" target="TUR">
      <data key="d0">1068051</data>
    </edge>
    <edge source="MYS" target="UGA">
      <data key="d0">17652</data>
    </edge>
    <edge source="MYS" target="UKR">
      <data key="d0">15700</data>
    </edge>
    <edge source="MYS" target="EGY">
      <data key="d0">1197417</data>
    </edge>
    <edge source="MYS" target="GBR">
      <data key="d0">22375409</data>
    </edge>
    <edge source="MYS" target="TZA">
      <data key="d0">42062</data>
    </edge>
    <edge source="MYS" target="USA">
      <data key="d0">70645019</data>
    </edge>
    <edge source="MYS" target="URY">
      <data key="d0">313452</data>
    </edge>
    <edge source="OMN" target="AUS">
      <data key="d0">385097</data>
    </edge>
    <edge source="OMN" target="CAN">
      <data key="d0">12359</data>
    </edge>
    <edge source="OMN" target="LKA">
      <data key="d0">36923</data>
    </edge>
    <edge source="OMN" target="CHN">
      <data key="d0">23646</data>
    </edge>
    <edge source="OMN" target="ETH">
      <data key="d0">109823</data>
    </edge>
    <edge source="OMN" target="DEU">
      <data key="d0">103126</data>
    </edge>
    <edge source="OMN" target="ITA">
      <data key="d0">96557</data>
    </edge>
    <edge source="OMN" target="JPN">
      <data key="d0">60294</data>
    </edge>
    <edge source="OMN" target="JOR">
      <data key="d0">107534</data>
    </edge>
    <edge source="OMN" target="KOR">
      <data key="d0">191714</data>
    </edge>
    <edge source="OMN" target="MYS">
      <data key="d0">372627</data>
    </edge>
    <edge source="OMN" target="PAK">
      <data key="d0">112138</data>
    </edge>
    <edge source="OMN" target="SAU">
      <data key="d0">5121542</data>
    </edge>
    <edge source="OMN" target="IND">
      <data key="d0">1234005</data>
    </edge>
    <edge source="OMN" target="SGP">
      <data key="d0">444739</data>
    </edge>
    <edge source="OMN" target="ARE">
      <data key="d0">20359798</data>
    </edge>
    <edge source="OMN" target="TUN">
      <data key="d0">150198</data>
    </edge>
    <edge source="OMN" target="TZA">
      <data key="d0">1284928</data>
    </edge>
    <edge source="OMN" target="USA">
      <data key="d0">1010073</data>
    </edge>
    <edge source="PAK" target="ARG">
      <data key="d0">19517</data>
    </edge>
    <edge source="PAK" target="AUS">
      <data key="d0">182630</data>
    </edge>
    <edge source="PAK" target="AUT">
      <data key="d0">20317</data>
    </edge>
    <edge source="PAK" target="BEL">
      <data key="d0">127251</data>
    </edge>
    <edge source="PAK" target="BRA">
      <data key="d0">10896</data>
    </edge>
    <edge source="PAK" target="CMR">
      <data key="d0">15838</data>
    </edge>
    <edge source="PAK" target="CAN">
      <data key="d0">252148</data>
    </edge>
    <edge source="PAK" target="LKA">
      <data key="d0">51553</data>
    </edge>
    <edge source="PAK" target="CHN">
      <data key="d0">179608</data>
    </edge>
    <edge source="PAK" target="BEN">
      <data key="d0">10422</data>
    </edge>
    <edge source="PAK" target="FIN">
      <data key="d0">16868</data>
    </edge>
    <edge source="PAK" target="FRA">
      <data key="d0">176069</data>
    </edge>
    <edge source="PAK" target="DEU">
      <data key="d0">1114588</data>
    </edge>
    <edge source="PAK" target="GRC">
      <data key="d0">112660</data>
    </edge>
    <edge source="PAK" target="HKG">
      <data key="d0">2373730</data>
    </edge>
    <edge source="PAK" target="HUN">
      <data key="d0">27870</data>
    </edge>
    <edge source="PAK" target="IRL">
      <data key="d0">38701</data>
    </edge>
    <edge source="PAK" target="ITA">
      <data key="d0">303120</data>
    </edge>
    <edge source="PAK" target="JPN">
      <data key="d0">1575522</data>
    </edge>
    <edge source="PAK" target="KAZ">
      <data key="d0">33783</data>
    </edge>
    <edge source="PAK" target="JOR">
      <data key="d0">19669</data>
    </edge>
    <edge source="PAK" target="KOR">
      <data key="d0">1055276</data>
    </edge>
    <edge source="PAK" target="LBN">
      <data key="d0">20127</data>
    </edge>
    <edge source="PAK" target="MDG">
      <data key="d0">10191</data>
    </edge>
    <edge source="PAK" target="MWI">
      <data key="d0">16583</data>
    </edge>
    <edge source="PAK" target="MYS">
      <data key="d0">126503</data>
    </edge>
    <edge source="PAK" target="MUS">
      <data key="d0">22180</data>
    </edge>
    <edge source="PAK" target="MAR">
      <data key="d0">24169</data>
    </edge>
    <edge source="PAK" target="OMN">
      <data key="d0">19590</data>
    </edge>
    <edge source="PAK" target="NLD">
      <data key="d0">99428</data>
    </edge>
    <edge source="PAK" target="NOR">
      <data key="d0">48636</data>
    </edge>
    <edge source="PAK" target="POL">
      <data key="d0">63371</data>
    </edge>
    <edge source="PAK" target="PRT">
      <data key="d0">26141</data>
    </edge>
    <edge source="PAK" target="SAU">
      <data key="d0">662233</data>
    </edge>
    <edge source="PAK" target="SEN">
      <data key="d0">48322</data>
    </edge>
    <edge source="PAK" target="IND">
      <data key="d0">118134</data>
    </edge>
    <edge source="PAK" target="SGP">
      <data key="d0">257839</data>
    </edge>
    <edge source="PAK" target="ZAF">
      <data key="d0">74195</data>
    </edge>
    <edge source="PAK" target="ESP">
      <data key="d0">673096</data>
    </edge>
    <edge source="PAK" target="CHE">
      <data key="d0">36064</data>
    </edge>
    <edge source="PAK" target="THA">
      <data key="d0">175185</data>
    </edge>
    <edge source="PAK" target="ARE">
      <data key="d0">834898</data>
    </edge>
    <edge source="PAK" target="TUN">
      <data key="d0">87397</data>
    </edge>
    <edge source="PAK" target="TUR">
      <data key="d0">34314</data>
    </edge>
    <edge source="PAK" target="UGA">
      <data key="d0">12363</data>
    </edge>
    <edge source="PAK" target="EGY">
      <data key="d0">25452</data>
    </edge>
    <edge source="PAK" target="GBR">
      <data key="d0">709684</data>
    </edge>
    <edge source="PAK" target="TZA">
      <data key="d0">238924</data>
    </edge>
    <edge source="PAK" target="USA">
      <data key="d0">5285225</data>
    </edge>
    <edge source="PHL" target="ARG">
      <data key="d0">144520</data>
    </edge>
    <edge source="PHL" target="AUS">
      <data key="d0">5070312</data>
    </edge>
    <edge source="PHL" target="AUT">
      <data key="d0">42751</data>
    </edge>
    <edge source="PHL" target="BEL">
      <data key="d0">2021921</data>
    </edge>
    <edge source="PHL" target="BRA">
      <data key="d0">940124</data>
    </edge>
    <edge source="PHL" target="KHM">
      <data key="d0">123750</data>
    </edge>
    <edge source="PHL" target="CAN">
      <data key="d0">1734322</data>
    </edge>
    <edge source="PHL" target="LKA">
      <data key="d0">101975</data>
    </edge>
    <edge source="PHL" target="CHN">
      <data key="d0">1207132</data>
    </edge>
    <edge source="PHL" target="CRI">
      <data key="d0">36556</data>
    </edge>
    <edge source="PHL" target="DNK">
      <data key="d0">609440</data>
    </edge>
    <edge source="PHL" target="ECU">
      <data key="d0">13666</data>
    </edge>
    <edge source="PHL" target="FIN">
      <data key="d0">83505</data>
    </edge>
    <edge source="PHL" target="FRA">
      <data key="d0">3402272</data>
    </edge>
    <edge source="PHL" target="DEU">
      <data key="d0">6518024</data>
    </edge>
    <edge source="PHL" target="GRC">
      <data key="d0">112462</data>
    </edge>
    <edge source="PHL" target="HKG">
      <data key="d0">27642482</data>
    </edge>
    <edge source="PHL" target="HUN">
      <data key="d0">194662</data>
    </edge>
    <edge source="PHL" target="IDN">
      <data key="d0">1861015</data>
    </edge>
    <edge source="PHL" target="IRL">
      <data key="d0">263614</data>
    </edge>
    <edge source="PHL" target="ISR">
      <data key="d0">73375</data>
    </edge>
    <edge source="PHL" target="ITA">
      <data key="d0">1314920</data>
    </edge>
    <edge source="PHL" target="JPN">
      <data key="d0">21785599</data>
    </edge>
    <edge source="PHL" target="KOR">
      <data key="d0">4536461</data>
    </edge>
    <edge source="PHL" target="LBN">
      <data key="d0">31243</data>
    </edge>
    <edge source="PHL" target="MYS">
      <data key="d0">2411403</data>
    </edge>
    <edge source="PHL" target="MEX">
      <data key="d0">553542</data>
    </edge>
    <edge source="PHL" target="OMN">
      <data key="d0">39388</data>
    </edge>
    <edge source="PHL" target="NLD">
      <data key="d0">1997939</data>
    </edge>
    <edge source="PHL" target="NZL">
      <data key="d0">256887</data>
    </edge>
    <edge source="PHL" target="NOR">
      <data key="d0">455934</data>
    </edge>
    <edge source="PHL" target="PAK">
      <data key="d0">113912</data>
    </edge>
    <edge source="PHL" target="PAN">
      <data key="d0">20052</data>
    </edge>
    <edge source="PHL" target="PER">
      <data key="d0">28294</data>
    </edge>
    <edge source="PHL" target="PRT">
      <data key="d0">202719</data>
    </edge>
    <edge source="PHL" target="RUS">
      <data key="d0">15045</data>
    </edge>
    <edge source="PHL" target="SAU">
      <data key="d0">203827</data>
    </edge>
    <edge source="PHL" target="IND">
      <data key="d0">269062</data>
    </edge>
    <edge source="PHL" target="SGP">
      <data key="d0">39005107</data>
    </edge>
    <edge source="PHL" target="VNM">
      <data key="d0">361003</data>
    </edge>
    <edge source="PHL" target="ZAF">
      <data key="d0">72157</data>
    </edge>
    <edge source="PHL" target="ESP">
      <data key="d0">1442591</data>
    </edge>
    <edge source="PHL" target="SWE">
      <data key="d0">842300</data>
    </edge>
    <edge source="PHL" target="CHE">
      <data key="d0">6738361</data>
    </edge>
    <edge source="PHL" target="THA">
      <data key="d0">2699483</data>
    </edge>
    <edge source="PHL" target="ARE">
      <data key="d0">243440</data>
    </edge>
    <edge source="PHL" target="TUR">
      <data key="d0">92694</data>
    </edge>
    <edge source="PHL" target="UGA">
      <data key="d0">10111</data>
    </edge>
    <edge source="PHL" target="GBR">
      <data key="d0">4232068</data>
    </edge>
    <edge source="PHL" target="TZA">
      <data key="d0">10683</data>
    </edge>
    <edge source="PHL" target="USA">
      <data key="d0">37446908</data>
    </edge>
    <edge source="PHL" target="URY">
      <data key="d0">12361</data>
    </edge>
    <edge source="POL" target="DZA">
      <data key="d0">180000</data>
    </edge>
    <edge source="POL" target="AZE">
      <data key="d0">372000</data>
    </edge>
    <edge source="POL" target="AUS">
      <data key="d0">2379000</data>
    </edge>
    <edge source="POL" target="AUT">
      <data key="d0">4543000</data>
    </edge>
    <edge source="POL" target="BEL">
      <data key="d0">13357000</data>
    </edge>
    <edge source="POL" target="BRA">
      <data key="d0">923000</data>
    </edge>
    <edge source="POL" target="BGR">
      <data key="d0">759000</data>
    </edge>
    <edge source="POL" target="BLR">
      <data key="d0">6045000</data>
    </edge>
    <edge source="POL" target="CAN">
      <data key="d0">2602000</data>
    </edge>
    <edge source="POL" target="CHL">
      <data key="d0">1085000</data>
    </edge>
    <edge source="POL" target="CHN">
      <data key="d0">187000</data>
    </edge>
    <edge source="POL" target="COL">
      <data key="d0">728000</data>
    </edge>
    <edge source="POL" target="HRV">
      <data key="d0">887000</data>
    </edge>
    <edge source="POL" target="CZE">
      <data key="d0">27447000</data>
    </edge>
    <edge source="POL" target="DNK">
      <data key="d0">8833000</data>
    </edge>
    <edge source="POL" target="ECU">
      <data key="d0">830000</data>
    </edge>
    <edge source="POL" target="EST">
      <data key="d0">1668000</data>
    </edge>
    <edge source="POL" target="FIN">
      <data key="d0">3416000</data>
    </edge>
    <edge source="POL" target="FRA">
      <data key="d0">29878000</data>
    </edge>
    <edge source="POL" target="GEO">
      <data key="d0">118000</data>
    </edge>
    <edge source="POL" target="DEU">
      <data key="d0">224436000</data>
    </edge>
    <edge source="POL" target="GRC">
      <data key="d0">4015000</data>
    </edge>
    <edge source="POL" target="GTM">
      <data key="d0">77000</data>
    </edge>
    <edge source="POL" target="HUN">
      <data key="d0">9904000</data>
    </edge>
    <edge source="POL" target="IDN">
      <data key="d0">161000</data>
    </edge>
    <edge source="POL" target="IRL">
      <data key="d0">855000</data>
    </edge>
    <edge source="POL" target="ISR">
      <data key="d0">857000</data>
    </edge>
    <edge source="POL" target="ITA">
      <data key="d0">31804000</data>
    </edge>
    <edge source="POL" target="JPN">
      <data key="d0">1620000</data>
    </edge>
    <edge source="POL" target="KAZ">
      <data key="d0">852000</data>
    </edge>
    <edge source="POL" target="JOR">
      <data key="d0">115000</data>
    </edge>
    <edge source="POL" target="KOR">
      <data key="d0">767000</data>
    </edge>
    <edge source="POL" target="LBN">
      <data key="d0">139000</data>
    </edge>
    <edge source="POL" target="LVA">
      <data key="d0">7676000</data>
    </edge>
    <edge source="POL" target="LTU">
      <data key="d0">17256000</data>
    </edge>
    <edge source="POL" target="MEX">
      <data key="d0">966000</data>
    </edge>
    <edge source="POL" target="MDA">
      <data key="d0">629000</data>
    </edge>
    <edge source="POL" target="MAR">
      <data key="d0">774000</data>
    </edge>
    <edge source="POL" target="NLD">
      <data key="d0">28225000</data>
    </edge>
    <edge source="POL" target="NZL">
      <data key="d0">148000</data>
    </edge>
    <edge source="POL" target="NOR">
      <data key="d0">2710000</data>
    </edge>
    <edge source="POL" target="PAK">
      <data key="d0">58000</data>
    </edge>
    <edge source="POL" target="PAN">
      <data key="d0">123000</data>
    </edge>
    <edge source="POL" target="PER">
      <data key="d0">87000</data>
    </edge>
    <edge source="POL" target="PRT">
      <data key="d0">1174000</data>
    </edge>
    <edge source="POL" target="ROU">
      <data key="d0">4348000</data>
    </edge>
    <edge source="POL" target="RUS">
      <data key="d0">36226000</data>
    </edge>
    <edge source="POL" target="SAU">
      <data key="d0">1442000</data>
    </edge>
    <edge source="POL" target="IND">
      <data key="d0">63000</data>
    </edge>
    <edge source="POL" target="SGP">
      <data key="d0">137000</data>
    </edge>
    <edge source="POL" target="SVK">
      <data key="d0">5996000</data>
    </edge>
    <edge source="POL" target="SVN">
      <data key="d0">1534000</data>
    </edge>
    <edge source="POL" target="ZAF">
      <data key="d0">489000</data>
    </edge>
    <edge source="POL" target="ESP">
      <data key="d0">23593000</data>
    </edge>
    <edge source="POL" target="SWE">
      <data key="d0">15679000</data>
    </edge>
    <edge source="POL" target="CHE">
      <data key="d0">1388000</data>
    </edge>
    <edge source="POL" target="ARE">
      <data key="d0">194000</data>
    </edge>
    <edge source="POL" target="TUN">
      <data key="d0">78000</data>
    </edge>
    <edge source="POL" target="TUR">
      <data key="d0">701000</data>
    </edge>
    <edge source="POL" target="UKR">
      <data key="d0">16967000</data>
    </edge>
    <edge source="POL" target="EGY">
      <data key="d0">658000</data>
    </edge>
    <edge source="POL" target="GBR">
      <data key="d0">42154000</data>
    </edge>
    <edge source="POL" target="USA">
      <data key="d0">82533000</data>
    </edge>
    <edge source="POL" target="URY">
      <data key="d0">181000</data>
    </edge>
    <edge source="POL" target="SRB">
      <data key="d0">677000</data>
    </edge>
    <edge source="PRT" target="DZA">
      <data key="d0">123243</data>
    </edge>
    <edge source="PRT" target="AZE">
      <data key="d0">19425</data>
    </edge>
    <edge source="PRT" target="ARG">
      <data key="d0">1210931</data>
    </edge>
    <edge source="PRT" target="AUS">
      <data key="d0">3734620</data>
    </edge>
    <edge source="PRT" target="AUT">
      <data key="d0">1744278</data>
    </edge>
    <edge source="PRT" target="BEL">
      <data key="d0">62527141</data>
    </edge>
    <edge source="PRT" target="BOL">
      <data key="d0">29011</data>
    </edge>
    <edge source="PRT" target="BRA">
      <data key="d0">2701429</data>
    </edge>
    <edge source="PRT" target="BGR">
      <data key="d0">341855</data>
    </edge>
    <edge source="PRT" target="BLR">
      <data key="d0">305988</data>
    </edge>
    <edge source="PRT" target="CMR">
      <data key="d0">128162</data>
    </edge>
    <edge source="PRT" target="CAN">
      <data key="d0">5935169</data>
    </edge>
    <edge source="PRT" target="CAF">
      <data key="d0">23317</data>
    </edge>
    <edge source="PRT" target="LKA">
      <data key="d0">27557</data>
    </edge>
    <edge source="PRT" target="CHL">
      <data key="d0">377639</data>
    </edge>
    <edge source="PRT" target="CHN">
      <data key="d0">334759</data>
    </edge>
    <edge source="PRT" target="COL">
      <data key="d0">11639</data>
    </edge>
    <edge source="PRT" target="CRI">
      <data key="d0">33604</data>
    </edge>
    <edge source="PRT" target="HRV">
      <data key="d0">105284</data>
    </edge>
    <edge source="PRT" target="CZE">
      <data key="d0">241982</data>
    </edge>
    <edge source="PRT" target="BEN">
      <data key="d0">81568</data>
    </edge>
    <edge source="PRT" target="DNK">
      <data key="d0">13451666</data>
    </edge>
    <edge source="PRT" target="SLV">
      <data key="d0">15346</data>
    </edge>
    <edge source="PRT" target="ETH">
      <data key="d0">29566</data>
    </edge>
    <edge source="PRT" target="EST">
      <data key="d0">668255</data>
    </edge>
    <edge source="PRT" target="FIN">
      <data key="d0">6531968</data>
    </edge>
    <edge source="PRT" target="FRA">
      <data key="d0">125920498</data>
    </edge>
    <edge source="PRT" target="GMB">
      <data key="d0">16516</data>
    </edge>
    <edge source="PRT" target="DEU">
      <data key="d0">77073316</data>
    </edge>
    <edge source="PRT" target="GHA">
      <data key="d0">94672</data>
    </edge>
    <edge source="PRT" target="GRC">
      <data key="d0">5778168</data>
    </edge>
    <edge source="PRT" target="GTM">
      <data key="d0">35594</data>
    </edge>
    <edge source="PRT" target="HKG">
      <data key="d0">1429060</data>
    </edge>
    <edge source="PRT" target="HUN">
      <data key="d0">233620</data>
    </edge>
    <edge source="PRT" target="IDN">
      <data key="d0">15402</data>
    </edge>
    <edge source="PRT" target="IRL">
      <data key="d0">4888379</data>
    </edge>
    <edge source="PRT" target="ISR">
      <data key="d0">5927061</data>
    </edge>
    <edge source="PRT" target="ITA">
      <data key="d0">16192420</data>
    </edge>
    <edge source="PRT" target="CIV">
      <data key="d0">190889</data>
    </edge>
    <edge source="PRT" target="JPN">
      <data key="d0">5703629</data>
    </edge>
    <edge source="PRT" target="JOR">
      <data key="d0">85508</data>
    </edge>
    <edge source="PRT" target="KOR">
      <data key="d0">1165344</data>
    </edge>
    <edge source="PRT" target="LBN">
      <data key="d0">1684243</data>
    </edge>
    <edge source="PRT" target="LVA">
      <data key="d0">312014</data>
    </edge>
    <edge source="PRT" target="LTU">
      <data key="d0">222582</data>
    </edge>
    <edge source="PRT" target="MWI">
      <data key="d0">86128</data>
    </edge>
    <edge source="PRT" target="MYS">
      <data key="d0">135968</data>
    </edge>
    <edge source="PRT" target="MUS">
      <data key="d0">36399</data>
    </edge>
    <edge source="PRT" target="MEX">
      <data key="d0">1250407</data>
    </edge>
    <edge source="PRT" target="MAR">
      <data key="d0">1222540</data>
    </edge>
    <edge source="PRT" target="MOZ">
      <data key="d0">2349968</data>
    </edge>
    <edge source="PRT" target="OMN">
      <data key="d0">162989</data>
    </edge>
    <edge source="PRT" target="NAM">
      <data key="d0">49695</data>
    </edge>
    <edge source="PRT" target="NLD">
      <data key="d0">21125094</data>
    </edge>
    <edge source="PRT" target="NZL">
      <data key="d0">981724</data>
    </edge>
    <edge source="PRT" target="NER">
      <data key="d0">57106</data>
    </edge>
    <edge source="PRT" target="NOR">
      <data key="d0">9390606</data>
    </edge>
    <edge source="PRT" target="PAN">
      <data key="d0">117485</data>
    </edge>
    <edge source="PRT" target="PER">
      <data key="d0">67812</data>
    </edge>
    <edge source="PRT" target="PHL">
      <data key="d0">212137</data>
    </edge>
    <edge source="PRT" target="POL">
      <data key="d0">1456912</data>
    </edge>
    <edge source="PRT" target="ROU">
      <data key="d0">30735</data>
    </edge>
    <edge source="PRT" target="RUS">
      <data key="d0">1272076</data>
    </edge>
    <edge source="PRT" target="SAU">
      <data key="d0">30121954</data>
    </edge>
    <edge source="PRT" target="SEN">
      <data key="d0">987989</data>
    </edge>
    <edge source="PRT" target="IND">
      <data key="d0">116295</data>
    </edge>
    <edge source="PRT" target="SGP">
      <data key="d0">1867995</data>
    </edge>
    <edge source="PRT" target="VNM">
      <data key="d0">637366</data>
    </edge>
    <edge source="PRT" target="SVN">
      <data key="d0">26596</data>
    </edge>
    <edge source="PRT" target="ZAF">
      <data key="d0">2393903</data>
    </edge>
    <edge source="PRT" target="ESP">
      <data key="d0">163949434</data>
    </edge>
    <edge source="PRT" target="SWE">
      <data key="d0">14980289</data>
    </edge>
    <edge source="PRT" target="CHE">
      <data key="d0">7396151</data>
    </edge>
    <edge source="PRT" target="THA">
      <data key="d0">32330</data>
    </edge>
    <edge source="PRT" target="TGO">
      <data key="d0">63468</data>
    </edge>
    <edge source="PRT" target="ARE">
      <data key="d0">2108193</data>
    </edge>
    <edge source="PRT" target="TUN">
      <data key="d0">169017</data>
    </edge>
    <edge source="PRT" target="TUR">
      <data key="d0">230386</data>
    </edge>
    <edge source="PRT" target="UGA">
      <data key="d0">99270</data>
    </edge>
    <edge source="PRT" target="UKR">
      <data key="d0">37682</data>
    </edge>
    <edge source="PRT" target="MKD">
      <data key="d0">10913</data>
    </edge>
    <edge source="PRT" target="EGY">
      <data key="d0">151914</data>
    </edge>
    <edge source="PRT" target="GBR">
      <data key="d0">85953061</data>
    </edge>
    <edge source="PRT" target="USA">
      <data key="d0">84645951</data>
    </edge>
    <edge source="PRT" target="BFA">
      <data key="d0">169700</data>
    </edge>
    <edge source="PRT" target="URY">
      <data key="d0">246719</data>
    </edge>
    <edge source="ROU" target="ALB">
      <data key="d0">75000</data>
    </edge>
    <edge source="ROU" target="DZA">
      <data key="d0">3349000</data>
    </edge>
    <edge source="ROU" target="AUS">
      <data key="d0">341000</data>
    </edge>
    <edge source="ROU" target="AUT">
      <data key="d0">2680000</data>
    </edge>
    <edge source="ROU" target="BEL">
      <data key="d0">4762000</data>
    </edge>
    <edge source="ROU" target="BRA">
      <data key="d0">74000</data>
    </edge>
    <edge source="ROU" target="BGR">
      <data key="d0">1787000</data>
    </edge>
    <edge source="ROU" target="CMR">
      <data key="d0">58000</data>
    </edge>
    <edge source="ROU" target="CAN">
      <data key="d0">2026000</data>
    </edge>
    <edge source="ROU" target="CZE">
      <data key="d0">1146000</data>
    </edge>
    <edge source="ROU" target="BEN">
      <data key="d0">1805000</data>
    </edge>
    <edge source="ROU" target="DNK">
      <data key="d0">1511000</data>
    </edge>
    <edge source="ROU" target="ETH">
      <data key="d0">358000</data>
    </edge>
    <edge source="ROU" target="FRA">
      <data key="d0">12453000</data>
    </edge>
    <edge source="ROU" target="DEU">
      <data key="d0">29800000</data>
    </edge>
    <edge source="ROU" target="GHA">
      <data key="d0">184000</data>
    </edge>
    <edge source="ROU" target="GRC">
      <data key="d0">5195000</data>
    </edge>
    <edge source="ROU" target="HKG">
      <data key="d0">60000</data>
    </edge>
    <edge source="ROU" target="HUN">
      <data key="d0">4330000</data>
    </edge>
    <edge source="ROU" target="IRL">
      <data key="d0">38000</data>
    </edge>
    <edge source="ROU" target="ISR">
      <data key="d0">4650000</data>
    </edge>
    <edge source="ROU" target="ITA">
      <data key="d0">13696000</data>
    </edge>
    <edge source="ROU" target="CIV">
      <data key="d0">4003000</data>
    </edge>
    <edge source="ROU" target="JPN">
      <data key="d0">2133000</data>
    </edge>
    <edge source="ROU" target="JOR">
      <data key="d0">286000</data>
    </edge>
    <edge source="ROU" target="LBN">
      <data key="d0">124000</data>
    </edge>
    <edge source="ROU" target="LTU">
      <data key="d0">140000</data>
    </edge>
    <edge source="ROU" target="MEX">
      <data key="d0">17000</data>
    </edge>
    <edge source="ROU" target="MDA">
      <data key="d0">3869000</data>
    </edge>
    <edge source="ROU" target="MAR">
      <data key="d0">491000</data>
    </edge>
    <edge source="ROU" target="NLD">
      <data key="d0">7698000</data>
    </edge>
    <edge source="ROU" target="NOR">
      <data key="d0">601000</data>
    </edge>
    <edge source="ROU" target="POL">
      <data key="d0">861000</data>
    </edge>
    <edge source="ROU" target="PRT">
      <data key="d0">1170000</data>
    </edge>
    <edge source="ROU" target="RUS">
      <data key="d0">409000</data>
    </edge>
    <edge source="ROU" target="SEN">
      <data key="d0">40000</data>
    </edge>
    <edge source="ROU" target="SGP">
      <data key="d0">391000</data>
    </edge>
    <edge source="ROU" target="SVK">
      <data key="d0">614000</data>
    </edge>
    <edge source="ROU" target="SVN">
      <data key="d0">26000</data>
    </edge>
    <edge source="ROU" target="ZAF">
      <data key="d0">11000</data>
    </edge>
    <edge source="ROU" target="ESP">
      <data key="d0">10158000</data>
    </edge>
    <edge source="ROU" target="SWE">
      <data key="d0">1748000</data>
    </edge>
    <edge source="ROU" target="CHE">
      <data key="d0">93000</data>
    </edge>
    <edge source="ROU" target="ARE">
      <data key="d0">17000</data>
    </edge>
    <edge source="ROU" target="TUN">
      <data key="d0">1856000</data>
    </edge>
    <edge source="ROU" target="TUR">
      <data key="d0">1237000</data>
    </edge>
    <edge source="ROU" target="UKR">
      <data key="d0">388000</data>
    </edge>
    <edge source="ROU" target="MKD">
      <data key="d0">21000</data>
    </edge>
    <edge source="ROU" target="EGY">
      <data key="d0">14107000</data>
    </edge>
    <edge source="ROU" target="GBR">
      <data key="d0">6137000</data>
    </edge>
    <edge source="ROU" target="USA">
      <data key="d0">21869000</data>
    </edge>
    <edge source="ROU" target="SRB">
      <data key="d0">2375000</data>
    </edge>
    <edge source="SAU" target="AUS">
      <data key="d0">3659471</data>
    </edge>
    <edge source="SAU" target="BEL">
      <data key="d0">3969605</data>
    </edge>
    <edge source="SAU" target="CMR">
      <data key="d0">894401</data>
    </edge>
    <edge source="SAU" target="CAN">
      <data key="d0">477867</data>
    </edge>
    <edge source="SAU" target="LKA">
      <data key="d0">1440535</data>
    </edge>
    <edge source="SAU" target="CHN">
      <data key="d0">26933</data>
    </edge>
    <edge source="SAU" target="BEN">
      <data key="d0">618401</data>
    </edge>
    <edge source="SAU" target="DNK">
      <data key="d0">30133</data>
    </edge>
    <edge source="SAU" target="ETH">
      <data key="d0">40000</data>
    </edge>
    <edge source="SAU" target="FRA">
      <data key="d0">35200</data>
    </edge>
    <edge source="SAU" target="GHA">
      <data key="d0">5408273</data>
    </edge>
    <edge source="SAU" target="GRC">
      <data key="d0">95200</data>
    </edge>
    <edge source="SAU" target="HKG">
      <data key="d0">467467</data>
    </edge>
    <edge source="SAU" target="ITA">
      <data key="d0">983468</data>
    </edge>
    <edge source="SAU" target="JPN">
      <data key="d0">3008537</data>
    </edge>
    <edge source="SAU" target="JOR">
      <data key="d0">6023208</data>
    </edge>
    <edge source="SAU" target="LBN">
      <data key="d0">5532540</data>
    </edge>
    <edge source="SAU" target="LTU">
      <data key="d0">31467</data>
    </edge>
    <edge source="SAU" target="MWI">
      <data key="d0">35467</data>
    </edge>
    <edge source="SAU" target="MYS">
      <data key="d0">246934</data>
    </edge>
    <edge source="SAU" target="MUS">
      <data key="d0">399467</data>
    </edge>
    <edge source="SAU" target="MEX">
      <data key="d0">27200</data>
    </edge>
    <edge source="SAU" target="MAR">
      <data key="d0">441334</data>
    </edge>
    <edge source="SAU" target="MOZ">
      <data key="d0">30133</data>
    </edge>
    <edge source="SAU" target="OMN">
      <data key="d0">3267471</data>
    </edge>
    <edge source="SAU" target="PAK">
      <data key="d0">3394404</data>
    </edge>
    <edge source="SAU" target="SEN">
      <data key="d0">485601</data>
    </edge>
    <edge source="SAU" target="IND">
      <data key="d0">253600</data>
    </edge>
    <edge source="SAU" target="SGP">
      <data key="d0">570934</data>
    </edge>
    <edge source="SAU" target="VNM">
      <data key="d0">63733</data>
    </edge>
    <edge source="SAU" target="ZAF">
      <data key="d0">2978937</data>
    </edge>
    <edge source="SAU" target="ESP">
      <data key="d0">1039201</data>
    </edge>
    <edge source="SAU" target="CHE">
      <data key="d0">65333</data>
    </edge>
    <edge source="SAU" target="THA">
      <data key="d0">395200</data>
    </edge>
    <edge source="SAU" target="TGO">
      <data key="d0">227734</data>
    </edge>
    <edge source="SAU" target="ARE">
      <data key="d0">41232052</data>
    </edge>
    <edge source="SAU" target="TUN">
      <data key="d0">1224535</data>
    </edge>
    <edge source="SAU" target="TUR">
      <data key="d0">236267</data>
    </edge>
    <edge source="SAU" target="UGA">
      <data key="d0">171467</data>
    </edge>
    <edge source="SAU" target="EGY">
      <data key="d0">6798942</data>
    </edge>
    <edge source="SAU" target="GBR">
      <data key="d0">1937869</data>
    </edge>
    <edge source="SAU" target="TZA">
      <data key="d0">652001</data>
    </edge>
    <edge source="SAU" target="USA">
      <data key="d0">706134</data>
    </edge>
    <edge source="IND" target="DZA">
      <data key="d0">359685</data>
    </edge>
    <edge source="IND" target="AZE">
      <data key="d0">73661</data>
    </edge>
    <edge source="IND" target="ARG">
      <data key="d0">575475</data>
    </edge>
    <edge source="IND" target="AUS">
      <data key="d0">39863936</data>
    </edge>
    <edge source="IND" target="AUT">
      <data key="d0">3061351</data>
    </edge>
    <edge source="IND" target="BEL">
      <data key="d0">924949472</data>
    </edge>
    <edge source="IND" target="BWA">
      <data key="d0">80729</data>
    </edge>
    <edge source="IND" target="BRA">
      <data key="d0">2255773</data>
    </edge>
    <edge source="IND" target="BDI">
      <data key="d0">72181</data>
    </edge>
    <edge source="IND" target="KHM">
      <data key="d0">26084</data>
    </edge>
    <edge source="IND" target="CMR">
      <data key="d0">176157</data>
    </edge>
    <edge source="IND" target="CAN">
      <data key="d0">28531735</data>
    </edge>
    <edge source="IND" target="LKA">
      <data key="d0">31884417</data>
    </edge>
    <edge source="IND" target="CHL">
      <data key="d0">534198</data>
    </edge>
    <edge source="IND" target="CHN">
      <data key="d0">12838838</data>
    </edge>
    <edge source="IND" target="COL">
      <data key="d0">264999</data>
    </edge>
    <edge source="IND" target="HRV">
      <data key="d0">217978</data>
    </edge>
    <edge source="IND" target="CZE">
      <data key="d0">431385</data>
    </edge>
    <edge source="IND" target="BEN">
      <data key="d0">980415</data>
    </edge>
    <edge source="IND" target="DNK">
      <data key="d0">1333154</data>
    </edge>
    <edge source="IND" target="ECU">
      <data key="d0">52579</data>
    </edge>
    <edge source="IND" target="ETH">
      <data key="d0">1481448</data>
    </edge>
    <edge source="IND" target="EST">
      <data key="d0">12355</data>
    </edge>
    <edge source="IND" target="FIN">
      <data key="d0">912518</data>
    </edge>
    <edge source="IND" target="FRA">
      <data key="d0">29052876</data>
    </edge>
    <edge source="IND" target="GEO">
      <data key="d0">18340</data>
    </edge>
    <edge source="IND" target="DEU">
      <data key="d0">81543872</data>
    </edge>
    <edge source="IND" target="GHA">
      <data key="d0">3702990</data>
    </edge>
    <edge source="IND" target="GRC">
      <data key="d0">2525330</data>
    </edge>
    <edge source="IND" target="GTM">
      <data key="d0">163647</data>
    </edge>
    <edge source="IND" target="HND">
      <data key="d0">2097344</data>
    </edge>
    <edge source="IND" target="HKG">
      <data key="d0">1889820243</data>
    </edge>
    <edge source="IND" target="HUN">
      <data key="d0">233286</data>
    </edge>
    <edge source="IND" target="IDN">
      <data key="d0">4629974</data>
    </edge>
    <edge source="IND" target="IRL">
      <data key="d0">4902861</data>
    </edge>
    <edge source="IND" target="ISR">
      <data key="d0">330705932</data>
    </edge>
    <edge source="IND" target="ITA">
      <data key="d0">61046404</data>
    </edge>
    <edge source="IND" target="CIV">
      <data key="d0">134586</data>
    </edge>
    <edge source="IND" target="JAM">
      <data key="d0">138654</data>
    </edge>
    <edge source="IND" target="JPN">
      <data key="d0">423181363</data>
    </edge>
    <edge source="IND" target="JOR">
      <data key="d0">1409900</data>
    </edge>
    <edge source="IND" target="KOR">
      <data key="d0">9862814</data>
    </edge>
    <edge source="IND" target="LBN">
      <data key="d0">3001175</data>
    </edge>
    <edge source="IND" target="LVA">
      <data key="d0">11510</data>
    </edge>
    <edge source="IND" target="MDG">
      <data key="d0">941196</data>
    </edge>
    <edge source="IND" target="MWI">
      <data key="d0">70815</data>
    </edge>
    <edge source="IND" target="MYS">
      <data key="d0">12112427</data>
    </edge>
    <edge source="IND" target="MRT">
      <data key="d0">32159</data>
    </edge>
    <edge source="IND" target="MUS">
      <data key="d0">6088507</data>
    </edge>
    <edge source="IND" target="MEX">
      <data key="d0">821651</data>
    </edge>
    <edge source="IND" target="MAR">
      <data key="d0">599628</data>
    </edge>
    <edge source="IND" target="MOZ">
      <data key="d0">42200</data>
    </edge>
    <edge source="IND" target="OMN">
      <data key="d0">2042268</data>
    </edge>
    <edge source="IND" target="NAM">
      <data key="d0">31442</data>
    </edge>
    <edge source="IND" target="NLD">
      <data key="d0">17676737</data>
    </edge>
    <edge source="IND" target="NZL">
      <data key="d0">4759530</data>
    </edge>
    <edge source="IND" target="NER">
      <data key="d0">17535</data>
    </edge>
    <edge source="IND" target="NOR">
      <data key="d0">890535</data>
    </edge>
    <edge source="IND" target="PAK">
      <data key="d0">530040</data>
    </edge>
    <edge source="IND" target="PAN">
      <data key="d0">497129</data>
    </edge>
    <edge source="IND" target="PRY">
      <data key="d0">46091</data>
    </edge>
    <edge source="IND" target="PER">
      <data key="d0">27418</data>
    </edge>
    <edge source="IND" target="PHL">
      <data key="d0">3575067</data>
    </edge>
    <edge source="IND" target="POL">
      <data key="d0">519358</data>
    </edge>
    <edge source="IND" target="PRT">
      <data key="d0">708892</data>
    </edge>
    <edge source="IND" target="ROU">
      <data key="d0">13475</data>
    </edge>
    <edge source="IND" target="RUS">
      <data key="d0">2163647</data>
    </edge>
    <edge source="IND" target="SAU">
      <data key="d0">18454224</data>
    </edge>
    <edge source="IND" target="SEN">
      <data key="d0">419026</data>
    </edge>
    <edge source="IND" target="SGP">
      <data key="d0">109737035</data>
    </edge>
    <edge source="IND" target="SVK">
      <data key="d0">72607</data>
    </edge>
    <edge source="IND" target="VNM">
      <data key="d0">149727</data>
    </edge>
    <edge source="IND" target="SVN">
      <data key="d0">78256</data>
    </edge>
    <edge source="IND" target="ZAF">
      <data key="d0">8283939</data>
    </edge>
    <edge source="IND" target="ZWE">
      <data key="d0">135918</data>
    </edge>
    <edge source="IND" target="ESP">
      <data key="d0">24634824</data>
    </edge>
    <edge source="IND" target="SWE">
      <data key="d0">952995</data>
    </edge>
    <edge source="IND" target="CHE">
      <data key="d0">138257887</data>
    </edge>
    <edge source="IND" target="THA">
      <data key="d0">196147541</data>
    </edge>
    <edge source="IND" target="TGO">
      <data key="d0">895056</data>
    </edge>
    <edge source="IND" target="ARE">
      <data key="d0">259371914</data>
    </edge>
    <edge source="IND" target="TUN">
      <data key="d0">312369</data>
    </edge>
    <edge source="IND" target="TUR">
      <data key="d0">3585541</data>
    </edge>
    <edge source="IND" target="UGA">
      <data key="d0">1081834</data>
    </edge>
    <edge source="IND" target="UKR">
      <data key="d0">237264</data>
    </edge>
    <edge source="IND" target="EGY">
      <data key="d0">4037570</data>
    </edge>
    <edge source="IND" target="GBR">
      <data key="d0">81371939</data>
    </edge>
    <edge source="IND" target="TZA">
      <data key="d0">2238156</data>
    </edge>
    <edge source="IND" target="USA">
      <data key="d0">2548025314</data>
    </edge>
    <edge source="IND" target="BFA">
      <data key="d0">38415</data>
    </edge>
    <edge source="IND" target="URY">
      <data key="d0">60378</data>
    </edge>
    <edge source="IND" target="SRB">
      <data key="d0">59508</data>
    </edge>
    <edge source="SGP" target="ARG">
      <data key="d0">39858</data>
    </edge>
    <edge source="SGP" target="AUS">
      <data key="d0">7371696</data>
    </edge>
    <edge source="SGP" target="AUT">
      <data key="d0">221613</data>
    </edge>
    <edge source="SGP" target="BEL">
      <data key="d0">24100018</data>
    </edge>
    <edge source="SGP" target="BRA">
      <data key="d0">65613</data>
    </edge>
    <edge source="SGP" target="KHM">
      <data key="d0">2265017</data>
    </edge>
    <edge source="SGP" target="CAN">
      <data key="d0">578850</data>
    </edge>
    <edge source="SGP" target="LKA">
      <data key="d0">1836608</data>
    </edge>
    <edge source="SGP" target="CHL">
      <data key="d0">87922</data>
    </edge>
    <edge source="SGP" target="CHN">
      <data key="d0">17758901</data>
    </edge>
    <edge source="SGP" target="CRI">
      <data key="d0">17029</data>
    </edge>
    <edge source="SGP" target="CZE">
      <data key="d0">14715</data>
    </edge>
    <edge source="SGP" target="BEN">
      <data key="d0">32038</data>
    </edge>
    <edge source="SGP" target="DNK">
      <data key="d0">22409</data>
    </edge>
    <edge source="SGP" target="SLV">
      <data key="d0">109762</data>
    </edge>
    <edge source="SGP" target="FIN">
      <data key="d0">87720</data>
    </edge>
    <edge source="SGP" target="FRA">
      <data key="d0">718373</data>
    </edge>
    <edge source="SGP" target="DEU">
      <data key="d0">3791860</data>
    </edge>
    <edge source="SGP" target="GHA">
      <data key="d0">16441</data>
    </edge>
    <edge source="SGP" target="GRC">
      <data key="d0">31181</data>
    </edge>
    <edge source="SGP" target="GTM">
      <data key="d0">81834</data>
    </edge>
    <edge source="SGP" target="HKG">
      <data key="d0">46178365</data>
    </edge>
    <edge source="SGP" target="HUN">
      <data key="d0">3061370</data>
    </edge>
    <edge source="SGP" target="IRL">
      <data key="d0">241412</data>
    </edge>
    <edge source="SGP" target="ISR">
      <data key="d0">5013237</data>
    </edge>
    <edge source="SGP" target="ITA">
      <data key="d0">1006788</data>
    </edge>
    <edge source="SGP" target="CIV">
      <data key="d0">20056</data>
    </edge>
    <edge source="SGP" target="JPN">
      <data key="d0">8635727</data>
    </edge>
    <edge source="SGP" target="JOR">
      <data key="d0">10727</data>
    </edge>
    <edge source="SGP" target="KOR">
      <data key="d0">20644707</data>
    </edge>
    <edge source="SGP" target="LBN">
      <data key="d0">97819</data>
    </edge>
    <edge source="SGP" target="MDG">
      <data key="d0">304913</data>
    </edge>
    <edge source="SGP" target="MYS">
      <data key="d0">153390879</data>
    </edge>
    <edge source="SGP" target="MUS">
      <data key="d0">1404145</data>
    </edge>
    <edge source="SGP" target="MEX">
      <data key="d0">5165699</data>
    </edge>
    <edge source="SGP" target="MAR">
      <data key="d0">19128</data>
    </edge>
    <edge source="SGP" target="OMN">
      <data key="d0">210121</data>
    </edge>
    <edge source="SGP" target="NAM">
      <data key="d0">267733</data>
    </edge>
    <edge source="SGP" target="NLD">
      <data key="d0">4516419</data>
    </edge>
    <edge source="SGP" target="NZL">
      <data key="d0">732628</data>
    </edge>
    <edge source="SGP" target="NIC">
      <data key="d0">15330</data>
    </edge>
    <edge source="SGP" target="PAK">
      <data key="d0">220616</data>
    </edge>
    <edge source="SGP" target="PAN">
      <data key="d0">29099</data>
    </edge>
    <edge source="SGP" target="PER">
      <data key="d0">21044</data>
    </edge>
    <edge source="SGP" target="PHL">
      <data key="d0">4353802</data>
    </edge>
    <edge source="SGP" target="PRT">
      <data key="d0">16765</data>
    </edge>
    <edge source="SGP" target="RUS">
      <data key="d0">238261</data>
    </edge>
    <edge source="SGP" target="SAU">
      <data key="d0">2452720</data>
    </edge>
    <edge source="SGP" target="IND">
      <data key="d0">25497319</data>
    </edge>
    <edge source="SGP" target="VNM">
      <data key="d0">2622608</data>
    </edge>
    <edge source="SGP" target="ZAF">
      <data key="d0">2043163</data>
    </edge>
    <edge source="SGP" target="ESP">
      <data key="d0">743322</data>
    </edge>
    <edge source="SGP" target="SWE">
      <data key="d0">13479</data>
    </edge>
    <edge source="SGP" target="CHE">
      <data key="d0">3133815</data>
    </edge>
    <edge source="SGP" target="THA">
      <data key="d0">15778125</data>
    </edge>
    <edge source="SGP" target="TGO">
      <data key="d0">17357</data>
    </edge>
    <edge source="SGP" target="ARE">
      <data key="d0">9523162</data>
    </edge>
    <edge source="SGP" target="TUR">
      <data key="d0">34459</data>
    </edge>
    <edge source="SGP" target="UGA">
      <data key="d0">63104</data>
    </edge>
    <edge source="SGP" target="EGY">
      <data key="d0">97781</data>
    </edge>
    <edge source="SGP" target="GBR">
      <data key="d0">9095812</data>
    </edge>
    <edge source="SGP" target="TZA">
      <data key="d0">62763</data>
    </edge>
    <edge source="SGP" target="USA">
      <data key="d0">60901865</data>
    </edge>
    <edge source="SGP" target="URY">
      <data key="d0">25410</data>
    </edge>
    <edge source="VNM" target="ALB">
      <data key="d0">28000</data>
    </edge>
    <edge source="VNM" target="ARG">
      <data key="d0">46000</data>
    </edge>
    <edge source="VNM" target="AUS">
      <data key="d0">3722000</data>
    </edge>
    <edge source="VNM" target="AUT">
      <data key="d0">375000</data>
    </edge>
    <edge source="VNM" target="BEL">
      <data key="d0">34077000</data>
    </edge>
    <edge source="VNM" target="BRA">
      <data key="d0">71000</data>
    </edge>
    <edge source="VNM" target="CAN">
      <data key="d0">3147000</data>
    </edge>
    <edge source="VNM" target="CHL">
      <data key="d0">55000</data>
    </edge>
    <edge source="VNM" target="CZE">
      <data key="d0">168000</data>
    </edge>
    <edge source="VNM" target="DNK">
      <data key="d0">3453000</data>
    </edge>
    <edge source="VNM" target="EST">
      <data key="d0">16000</data>
    </edge>
    <edge source="VNM" target="FIN">
      <data key="d0">577000</data>
    </edge>
    <edge source="VNM" target="FRA">
      <data key="d0">10559000</data>
    </edge>
    <edge source="VNM" target="GEO">
      <data key="d0">126000</data>
    </edge>
    <edge source="VNM" target="DEU">
      <data key="d0">21310000</data>
    </edge>
    <edge source="VNM" target="GRC">
      <data key="d0">111000</data>
    </edge>
    <edge source="VNM" target="HKG">
      <data key="d0">9430000</data>
    </edge>
    <edge source="VNM" target="HUN">
      <data key="d0">66000</data>
    </edge>
    <edge source="VNM" target="IRL">
      <data key="d0">290000</data>
    </edge>
    <edge source="VNM" target="ISR">
      <data key="d0">198000</data>
    </edge>
    <edge source="VNM" target="ITA">
      <data key="d0">1817000</data>
    </edge>
    <edge source="VNM" target="JPN">
      <data key="d0">8457000</data>
    </edge>
    <edge source="VNM" target="KOR">
      <data key="d0">7010000</data>
    </edge>
    <edge source="VNM" target="LBN">
      <data key="d0">16000</data>
    </edge>
    <edge source="VNM" target="LTU">
      <data key="d0">10000</data>
    </edge>
    <edge source="VNM" target="MYS">
      <data key="d0">773000</data>
    </edge>
    <edge source="VNM" target="MUS">
      <data key="d0">39000</data>
    </edge>
    <edge source="VNM" target="NLD">
      <data key="d0">14042000</data>
    </edge>
    <edge source="VNM" target="NZL">
      <data key="d0">746000</data>
    </edge>
    <edge source="VNM" target="NER">
      <data key="d0">35000</data>
    </edge>
    <edge source="VNM" target="NOR">
      <data key="d0">941000</data>
    </edge>
    <edge source="VNM" target="PHL">
      <data key="d0">8152000</data>
    </edge>
    <edge source="VNM" target="POL">
      <data key="d0">185000</data>
    </edge>
    <edge source="VNM" target="PRT">
      <data key="d0">75000</data>
    </edge>
    <edge source="VNM" target="RUS">
      <data key="d0">194000</data>
    </edge>
    <edge source="VNM" target="SAU">
      <data key="d0">64000</data>
    </edge>
    <edge source="VNM" target="SGP">
      <data key="d0">2623000</data>
    </edge>
    <edge source="VNM" target="SVK">
      <data key="d0">71000</data>
    </edge>
    <edge source="VNM" target="SVN">
      <data key="d0">62000</data>
    </edge>
    <edge source="VNM" target="ZAF">
      <data key="d0">155000</data>
    </edge>
    <edge source="VNM" target="ESP">
      <data key="d0">738000</data>
    </edge>
    <edge source="VNM" target="SWE">
      <data key="d0">2159000</data>
    </edge>
    <edge source="VNM" target="CHE">
      <data key="d0">1268000</data>
    </edge>
    <edge source="VNM" target="THA">
      <data key="d0">1179000</data>
    </edge>
    <edge source="VNM" target="ARE">
      <data key="d0">51000</data>
    </edge>
    <edge source="VNM" target="TUR">
      <data key="d0">79000</data>
    </edge>
    <edge source="VNM" target="UKR">
      <data key="d0">83000</data>
    </edge>
    <edge source="VNM" target="GBR">
      <data key="d0">12667000</data>
    </edge>
    <edge source="VNM" target="USA">
      <data key="d0">4445000</data>
    </edge>
    <edge source="VNM" target="URY">
      <data key="d0">27000</data>
    </edge>
    <edge source="ARE" target="ALB">
      <data key="d0">20780</data>
    </edge>
    <edge source="ARE" target="DZA">
      <data key="d0">7466109</data>
    </edge>
    <edge source="ARE" target="AZE">
      <data key="d0">2203690</data>
    </edge>
    <edge source="ARE" target="ARG">
      <data key="d0">210773</data>
    </edge>
    <edge source="ARE" target="AUS">
      <data key="d0">2495911</data>
    </edge>
    <edge source="ARE" target="AUT">
      <data key="d0">50670</data>
    </edge>
    <edge source="ARE" target="ARM">
      <data key="d0">2896798</data>
    </edge>
    <edge source="ARE" target="BEL">
      <data key="d0">70650755</data>
    </edge>
    <edge source="ARE" target="BGR">
      <data key="d0">43196</data>
    </edge>
    <edge source="ARE" target="KHM">
      <data key="d0">14000</data>
    </edge>
    <edge source="ARE" target="CMR">
      <data key="d0">209649</data>
    </edge>
    <edge source="ARE" target="CAN">
      <data key="d0">386356</data>
    </edge>
    <edge source="ARE" target="LKA">
      <data key="d0">1178267</data>
    </edge>
    <edge source="ARE" target="CHL">
      <data key="d0">156056</data>
    </edge>
    <edge source="ARE" target="CHN">
      <data key="d0">94009</data>
    </edge>
    <edge source="ARE" target="CZE">
      <data key="d0">322031</data>
    </edge>
    <edge source="ARE" target="BEN">
      <data key="d0">66368</data>
    </edge>
    <edge source="ARE" target="DNK">
      <data key="d0">22475</data>
    </edge>
    <edge source="ARE" target="ECU">
      <data key="d0">25682</data>
    </edge>
    <edge source="ARE" target="SLV">
      <data key="d0">35725</data>
    </edge>
    <edge source="ARE" target="ETH">
      <data key="d0">164262</data>
    </edge>
    <edge source="ARE" target="EST">
      <data key="d0">19927</data>
    </edge>
    <edge source="ARE" target="FIN">
      <data key="d0">307412</data>
    </edge>
    <edge source="ARE" target="FRA">
      <data key="d0">3920998</data>
    </edge>
    <edge source="ARE" target="GEO">
      <data key="d0">510696</data>
    </edge>
    <edge source="ARE" target="GMB">
      <data key="d0">60205</data>
    </edge>
    <edge source="ARE" target="DEU">
      <data key="d0">4034462</data>
    </edge>
    <edge source="ARE" target="GHA">
      <data key="d0">209725</data>
    </edge>
    <edge source="ARE" target="GRC">
      <data key="d0">4241903</data>
    </edge>
    <edge source="ARE" target="GTM">
      <data key="d0">75483</data>
    </edge>
    <edge source="ARE" target="HND">
      <data key="d0">14309</data>
    </edge>
    <edge source="ARE" target="HKG">
      <data key="d0">19170973</data>
    </edge>
    <edge source="ARE" target="IDN">
      <data key="d0">947151</data>
    </edge>
    <edge source="ARE" target="IRL">
      <data key="d0">59615</data>
    </edge>
    <edge source="ARE" target="ITA">
      <data key="d0">1845816</data>
    </edge>
    <edge source="ARE" target="CIV">
      <data key="d0">354128</data>
    </edge>
    <edge source="ARE" target="JAM">
      <data key="d0">20099</data>
    </edge>
    <edge source="ARE" target="JPN">
      <data key="d0">840696</data>
    </edge>
    <edge source="ARE" target="KAZ">
      <data key="d0">1680561</data>
    </edge>
    <edge source="ARE" target="JOR">
      <data key="d0">809087</data>
    </edge>
    <edge source="ARE" target="KOR">
      <data key="d0">1686526</data>
    </edge>
    <edge source="ARE" target="LBN">
      <data key="d0">571925</data>
    </edge>
    <edge source="ARE" target="LVA">
      <data key="d0">20746</data>
    </edge>
    <edge source="ARE" target="LTU">
      <data key="d0">315692</data>
    </edge>
    <edge source="ARE" target="MDG">
      <data key="d0">14059</data>
    </edge>
    <edge source="ARE" target="MYS">
      <data key="d0">1501616</data>
    </edge>
    <edge source="ARE" target="MRT">
      <data key="d0">33724</data>
    </edge>
    <edge source="ARE" target="MUS">
      <data key="d0">216814</data>
    </edge>
    <edge source="ARE" target="MAR">
      <data key="d0">69283</data>
    </edge>
    <edge source="ARE" target="MOZ">
      <data key="d0">563407</data>
    </edge>
    <edge source="ARE" target="OMN">
      <data key="d0">1230207</data>
    </edge>
    <edge source="ARE" target="NLD">
      <data key="d0">1221478</data>
    </edge>
    <edge source="ARE" target="NZL">
      <data key="d0">3055543</data>
    </edge>
    <edge source="ARE" target="NOR">
      <data key="d0">39334</data>
    </edge>
    <edge source="ARE" target="PAK">
      <data key="d0">5772701</data>
    </edge>
    <edge source="ARE" target="PAN">
      <data key="d0">59279</data>
    </edge>
    <edge source="ARE" target="PHL">
      <data key="d0">4145773</data>
    </edge>
    <edge source="ARE" target="POL">
      <data key="d0">27016</data>
    </edge>
    <edge source="ARE" target="PRT">
      <data key="d0">106990</data>
    </edge>
    <edge source="ARE" target="ROU">
      <data key="d0">359315</data>
    </edge>
    <edge source="ARE" target="RUS">
      <data key="d0">6396750</data>
    </edge>
    <edge source="ARE" target="SAU">
      <data key="d0">10230300</data>
    </edge>
    <edge source="ARE" target="SEN">
      <data key="d0">631391</data>
    </edge>
    <edge source="ARE" target="IND">
      <data key="d0">87827605</data>
    </edge>
    <edge source="ARE" target="SGP">
      <data key="d0">680325</data>
    </edge>
    <edge source="ARE" target="VNM">
      <data key="d0">10456</data>
    </edge>
    <edge source="ARE" target="ZAF">
      <data key="d0">2303111</data>
    </edge>
    <edge source="ARE" target="ZWE">
      <data key="d0">45447</data>
    </edge>
    <edge source="ARE" target="ESP">
      <data key="d0">204305</data>
    </edge>
    <edge source="ARE" target="SWE">
      <data key="d0">129692</data>
    </edge>
    <edge source="ARE" target="CHE">
      <data key="d0">9590552</data>
    </edge>
    <edge source="ARE" target="THA">
      <data key="d0">3716500</data>
    </edge>
    <edge source="ARE" target="TUN">
      <data key="d0">292985</data>
    </edge>
    <edge source="ARE" target="TUR">
      <data key="d0">2949607</data>
    </edge>
    <edge source="ARE" target="UGA">
      <data key="d0">117419</data>
    </edge>
    <edge source="ARE" target="EGY">
      <data key="d0">407919</data>
    </edge>
    <edge source="ARE" target="GBR">
      <data key="d0">6365190</data>
    </edge>
    <edge source="ARE" target="TZA">
      <data key="d0">795546</data>
    </edge>
    <edge source="ARE" target="USA">
      <data key="d0">36846866</data>
    </edge>
    <edge source="ARE" target="URY">
      <data key="d0">39785</data>
    </edge>
    <edge source="ARE" target="SRB">
      <data key="d0">12792</data>
    </edge>
    <edge source="TUR" target="ALB">
      <data key="d0">2881195</data>
    </edge>
    <edge source="TUR" target="DZA">
      <data key="d0">7967569</data>
    </edge>
    <edge source="TUR" target="AZE">
      <data key="d0">11963828</data>
    </edge>
    <edge source="TUR" target="ARG">
      <data key="d0">2243678</data>
    </edge>
    <edge source="TUR" target="AUS">
      <data key="d0">10048873</data>
    </edge>
    <edge source="TUR" target="AUT">
      <data key="d0">5106461</data>
    </edge>
    <edge source="TUR" target="BEL">
      <data key="d0">23711044</data>
    </edge>
    <edge source="TUR" target="BRA">
      <data key="d0">855980</data>
    </edge>
    <edge source="TUR" target="BGR">
      <data key="d0">13451109</data>
    </edge>
    <edge source="TUR" target="BLR">
      <data key="d0">507918</data>
    </edge>
    <edge source="TUR" target="CMR">
      <data key="d0">2953149</data>
    </edge>
    <edge source="TUR" target="CAN">
      <data key="d0">22983403</data>
    </edge>
    <edge source="TUR" target="LKA">
      <data key="d0">35443</data>
    </edge>
    <edge source="TUR" target="CHL">
      <data key="d0">1341155</data>
    </edge>
    <edge source="TUR" target="CHN">
      <data key="d0">3307430</data>
    </edge>
    <edge source="TUR" target="COL">
      <data key="d0">60138</data>
    </edge>
    <edge source="TUR" target="CRI">
      <data key="d0">104129</data>
    </edge>
    <edge source="TUR" target="HRV">
      <data key="d0">741447</data>
    </edge>
    <edge source="TUR" target="CZE">
      <data key="d0">1914671</data>
    </edge>
    <edge source="TUR" target="BEN">
      <data key="d0">264576</data>
    </edge>
    <edge source="TUR" target="DNK">
      <data key="d0">4395425</data>
    </edge>
    <edge source="TUR" target="ECU">
      <data key="d0">13896</data>
    </edge>
    <edge source="TUR" target="ETH">
      <data key="d0">109512</data>
    </edge>
    <edge source="TUR" target="EST">
      <data key="d0">375536</data>
    </edge>
    <edge source="TUR" target="FIN">
      <data key="d0">3800774</data>
    </edge>
    <edge source="TUR" target="FRA">
      <data key="d0">47142074</data>
    </edge>
    <edge source="TUR" target="GEO">
      <data key="d0">2644531</data>
    </edge>
    <edge source="TUR" target="GMB">
      <data key="d0">388360</data>
    </edge>
    <edge source="TUR" target="PSE">
      <data key="d0">308633</data>
    </edge>
    <edge source="TUR" target="DEU">
      <data key="d0">102480674</data>
    </edge>
    <edge source="TUR" target="GHA">
      <data key="d0">5969021</data>
    </edge>
    <edge source="TUR" target="GRC">
      <data key="d0">27436615</data>
    </edge>
    <edge source="TUR" target="GTM">
      <data key="d0">182836</data>
    </edge>
    <edge source="TUR" target="HKG">
      <data key="d0">3298084</data>
    </edge>
    <edge source="TUR" target="HUN">
      <data key="d0">2255834</data>
    </edge>
    <edge source="TUR" target="IDN">
      <data key="d0">1648525</data>
    </edge>
    <edge source="TUR" target="IRL">
      <data key="d0">6821123</data>
    </edge>
    <edge source="TUR" target="ISR">
      <data key="d0">66363478</data>
    </edge>
    <edge source="TUR" target="ITA">
      <data key="d0">64601688</data>
    </edge>
    <edge source="TUR" target="CIV">
      <data key="d0">796903</data>
    </edge>
    <edge source="TUR" target="JAM">
      <data key="d0">44025</data>
    </edge>
    <edge source="TUR" target="JPN">
      <data key="d0">4566847</data>
    </edge>
    <edge source="TUR" target="KAZ">
      <data key="d0">3803979</data>
    </edge>
    <edge source="TUR" target="JOR">
      <data key="d0">3792392</data>
    </edge>
    <edge source="TUR" target="KOR">
      <data key="d0">2230756</data>
    </edge>
    <edge source="TUR" target="KGZ">
      <data key="d0">791124</data>
    </edge>
    <edge source="TUR" target="LBN">
      <data key="d0">4954167</data>
    </edge>
    <edge source="TUR" target="LVA">
      <data key="d0">118705</data>
    </edge>
    <edge source="TUR" target="LTU">
      <data key="d0">526349</data>
    </edge>
    <edge source="TUR" target="MDG">
      <data key="d0">13650</data>
    </edge>
    <edge source="TUR" target="MYS">
      <data key="d0">893895</data>
    </edge>
    <edge source="TUR" target="MRT">
      <data key="d0">19201</data>
    </edge>
    <edge source="TUR" target="MUS">
      <data key="d0">50231</data>
    </edge>
    <edge source="TUR" target="MEX">
      <data key="d0">471857</data>
    </edge>
    <edge source="TUR" target="MDA">
      <data key="d0">728622</data>
    </edge>
    <edge source="TUR" target="MAR">
      <data key="d0">1884986</data>
    </edge>
    <edge source="TUR" target="OMN">
      <data key="d0">551719</data>
    </edge>
    <edge source="TUR" target="NLD">
      <data key="d0">19184919</data>
    </edge>
    <edge source="TUR" target="NZL">
      <data key="d0">611920</data>
    </edge>
    <edge source="TUR" target="NOR">
      <data key="d0">3032972</data>
    </edge>
    <edge source="TUR" target="PAK">
      <data key="d0">1421223</data>
    </edge>
    <edge source="TUR" target="PAN">
      <data key="d0">1523816</data>
    </edge>
    <edge source="TUR" target="PRY">
      <data key="d0">35453</data>
    </edge>
    <edge source="TUR" target="PER">
      <data key="d0">634063</data>
    </edge>
    <edge source="TUR" target="PHL">
      <data key="d0">388413</data>
    </edge>
    <edge source="TUR" target="POL">
      <data key="d0">5690741</data>
    </edge>
    <edge source="TUR" target="PRT">
      <data key="d0">10014934</data>
    </edge>
    <edge source="TUR" target="ROU">
      <data key="d0">5776036</data>
    </edge>
    <edge source="TUR" target="RUS">
      <data key="d0">16440686</data>
    </edge>
    <edge source="TUR" target="SAU">
      <data key="d0">29117173</data>
    </edge>
    <edge source="TUR" target="SEN">
      <data key="d0">1764222</data>
    </edge>
    <edge source="TUR" target="IND">
      <data key="d0">1251492</data>
    </edge>
    <edge source="TUR" target="SGP">
      <data key="d0">2823258</data>
    </edge>
    <edge source="TUR" target="SVK">
      <data key="d0">349349</data>
    </edge>
    <edge source="TUR" target="SVN">
      <data key="d0">3849849</data>
    </edge>
    <edge source="TUR" target="ZAF">
      <data key="d0">1813157</data>
    </edge>
    <edge source="TUR" target="ESP">
      <data key="d0">63575284</data>
    </edge>
    <edge source="TUR" target="SWE">
      <data key="d0">11046068</data>
    </edge>
    <edge source="TUR" target="CHE">
      <data key="d0">5394338</data>
    </edge>
    <edge source="TUR" target="THA">
      <data key="d0">682261</data>
    </edge>
    <edge source="TUR" target="TGO">
      <data key="d0">651744</data>
    </edge>
    <edge source="TUR" target="ARE">
      <data key="d0">8296539</data>
    </edge>
    <edge source="TUR" target="TUN">
      <data key="d0">1239834</data>
    </edge>
    <edge source="TUR" target="UKR">
      <data key="d0">7187342</data>
    </edge>
    <edge source="TUR" target="MKD">
      <data key="d0">2992857</data>
    </edge>
    <edge source="TUR" target="EGY">
      <data key="d0">24393924</data>
    </edge>
    <edge source="TUR" target="GBR">
      <data key="d0">39518718</data>
    </edge>
    <edge source="TUR" target="TZA">
      <data key="d0">99917</data>
    </edge>
    <edge source="TUR" target="USA">
      <data key="d0">151290394</data>
    </edge>
    <edge source="TUR" target="BFA">
      <data key="d0">44644</data>
    </edge>
    <edge source="TUR" target="URY">
      <data key="d0">176869</data>
    </edge>
    <edge source="TUR" target="SRB">
      <data key="d0">2547215</data>
    </edge>
    <edge source="TZA" target="AUS">
      <data key="d0">84501</data>
    </edge>
    <edge source="TZA" target="AUT">
      <data key="d0">32048</data>
    </edge>
    <edge source="TZA" target="BEL">
      <data key="d0">622679</data>
    </edge>
    <edge source="TZA" target="BDI">
      <data key="d0">586338</data>
    </edge>
    <edge source="TZA" target="CAN">
      <data key="d0">38842</data>
    </edge>
    <edge source="TZA" target="LKA">
      <data key="d0">114304</data>
    </edge>
    <edge source="TZA" target="FRA">
      <data key="d0">205861</data>
    </edge>
    <edge source="TZA" target="DEU">
      <data key="d0">332233</data>
    </edge>
    <edge source="TZA" target="HKG">
      <data key="d0">744152</data>
    </edge>
    <edge source="TZA" target="ISR">
      <data key="d0">73836</data>
    </edge>
    <edge source="TZA" target="ITA">
      <data key="d0">44613</data>
    </edge>
    <edge source="TZA" target="JPN">
      <data key="d0">18340</data>
    </edge>
    <edge source="TZA" target="KOR">
      <data key="d0">31381</data>
    </edge>
    <edge source="TZA" target="MWI">
      <data key="d0">2463358</data>
    </edge>
    <edge source="TZA" target="MUS">
      <data key="d0">62908</data>
    </edge>
    <edge source="TZA" target="MOZ">
      <data key="d0">488261</data>
    </edge>
    <edge source="TZA" target="NLD">
      <data key="d0">2215477</data>
    </edge>
    <edge source="TZA" target="RUS">
      <data key="d0">1731277</data>
    </edge>
    <edge source="TZA" target="SAU">
      <data key="d0">375179</data>
    </edge>
    <edge source="TZA" target="IND">
      <data key="d0">7386435</data>
    </edge>
    <edge source="TZA" target="ZAF">
      <data key="d0">449069</data>
    </edge>
    <edge source="TZA" target="CHE">
      <data key="d0">73511</data>
    </edge>
    <edge source="TZA" target="THA">
      <data key="d0">1125133</data>
    </edge>
    <edge source="TZA" target="ARE">
      <data key="d0">289001</data>
    </edge>
    <edge source="TZA" target="UGA">
      <data key="d0">1044583</data>
    </edge>
    <edge source="TZA" target="GBR">
      <data key="d0">40211282</data>
    </edge>
    <edge source="TZA" target="USA">
      <data key="d0">4831536</data>
    </edge>
    <edge source="BGR" target="ALB">
      <data key="d0">989229</data>
    </edge>
    <edge source="BGR" target="AUT">
      <data key="d0">1212441</data>
    </edge>
    <edge source="BGR" target="ARM">
      <data key="d0">314701</data>
    </edge>
    <edge source="BGR" target="BEL">
      <data key="d0">279207</data>
    </edge>
    <edge source="BGR" target="CAN">
      <data key="d0">1017950</data>
    </edge>
    <edge source="BGR" target="HRV">
      <data key="d0">119016</data>
    </edge>
    <edge source="BGR" target="CZE">
      <data key="d0">266767</data>
    </edge>
    <edge source="BGR" target="DNK">
      <data key="d0">57551</data>
    </edge>
    <edge source="BGR" target="ETH">
      <data key="d0">32089</data>
    </edge>
    <edge source="BGR" target="EST">
      <data key="d0">21491</data>
    </edge>
    <edge source="BGR" target="FIN">
      <data key="d0">367104</data>
    </edge>
    <edge source="BGR" target="FRA">
      <data key="d0">2684071</data>
    </edge>
    <edge source="BGR" target="GEO">
      <data key="d0">546703</data>
    </edge>
    <edge source="BGR" target="DEU">
      <data key="d0">4585701</data>
    </edge>
    <edge source="BGR" target="GRC">
      <data key="d0">9328598</data>
    </edge>
    <edge source="BGR" target="HUN">
      <data key="d0">258752</data>
    </edge>
    <edge source="BGR" target="IRL">
      <data key="d0">32666</data>
    </edge>
    <edge source="BGR" target="ISR">
      <data key="d0">1399237</data>
    </edge>
    <edge source="BGR" target="ITA">
      <data key="d0">3036604</data>
    </edge>
    <edge source="BGR" target="JOR">
      <data key="d0">16269</data>
    </edge>
    <edge source="BGR" target="KOR">
      <data key="d0">18964</data>
    </edge>
    <edge source="BGR" target="LBN">
      <data key="d0">199136</data>
    </edge>
    <edge source="BGR" target="LTU">
      <data key="d0">48665</data>
    </edge>
    <edge source="BGR" target="MDA">
      <data key="d0">905059</data>
    </edge>
    <edge source="BGR" target="MAR">
      <data key="d0">101938</data>
    </edge>
    <edge source="BGR" target="NLD">
      <data key="d0">2855202</data>
    </edge>
    <edge source="BGR" target="NOR">
      <data key="d0">106502</data>
    </edge>
    <edge source="BGR" target="PHL">
      <data key="d0">764931</data>
    </edge>
    <edge source="BGR" target="POL">
      <data key="d0">53432</data>
    </edge>
    <edge source="BGR" target="PRT">
      <data key="d0">335124</data>
    </edge>
    <edge source="BGR" target="ROU">
      <data key="d0">2594453</data>
    </edge>
    <edge source="BGR" target="RUS">
      <data key="d0">244955</data>
    </edge>
    <edge source="BGR" target="SVK">
      <data key="d0">79258</data>
    </edge>
    <edge source="BGR" target="SVN">
      <data key="d0">724877</data>
    </edge>
    <edge source="BGR" target="ESP">
      <data key="d0">1493561</data>
    </edge>
    <edge source="BGR" target="SWE">
      <data key="d0">151908</data>
    </edge>
    <edge source="BGR" target="CHE">
      <data key="d0">199523</data>
    </edge>
    <edge source="BGR" target="ARE">
      <data key="d0">30679</data>
    </edge>
    <edge source="BGR" target="TUR">
      <data key="d0">3703708</data>
    </edge>
    <edge source="BGR" target="UKR">
      <data key="d0">541838</data>
    </edge>
    <edge source="BGR" target="MKD">
      <data key="d0">6638568</data>
    </edge>
    <edge source="BGR" target="GBR">
      <data key="d0">773100</data>
    </edge>
    <edge source="BGR" target="USA">
      <data key="d0">23728289</data>
    </edge>
    <edge source="BGR" target="SRB">
      <data key="d0">4032964</data>
    </edge>
    <edge source="BLR" target="DZA">
      <data key="d0">306600</data>
    </edge>
    <edge source="BLR" target="AZE">
      <data key="d0">15500</data>
    </edge>
    <edge source="BLR" target="ARM">
      <data key="d0">15500</data>
    </edge>
    <edge source="BLR" target="BEL">
      <data key="d0">108500</data>
    </edge>
    <edge source="BLR" target="BGR">
      <data key="d0">925100</data>
    </edge>
    <edge source="BLR" target="CZE">
      <data key="d0">221400</data>
    </edge>
    <edge source="BLR" target="DNK">
      <data key="d0">39800</data>
    </edge>
    <edge source="BLR" target="EST">
      <data key="d0">702400</data>
    </edge>
    <edge source="BLR" target="FRA">
      <data key="d0">682300</data>
    </edge>
    <edge source="BLR" target="DEU">
      <data key="d0">1522400</data>
    </edge>
    <edge source="BLR" target="GRC">
      <data key="d0">413700</data>
    </edge>
    <edge source="BLR" target="HUN">
      <data key="d0">149500</data>
    </edge>
    <edge source="BLR" target="IRL">
      <data key="d0">12700</data>
    </edge>
    <edge source="BLR" target="ITA">
      <data key="d0">47300</data>
    </edge>
    <edge source="BLR" target="KAZ">
      <data key="d0">316800</data>
    </edge>
    <edge source="BLR" target="KGZ">
      <data key="d0">208400</data>
    </edge>
    <edge source="BLR" target="LVA">
      <data key="d0">4473500</data>
    </edge>
    <edge source="BLR" target="LTU">
      <data key="d0">8389200</data>
    </edge>
    <edge source="BLR" target="MDA">
      <data key="d0">1502800</data>
    </edge>
    <edge source="BLR" target="NLD">
      <data key="d0">1080700</data>
    </edge>
    <edge source="BLR" target="NOR">
      <data key="d0">13600</data>
    </edge>
    <edge source="BLR" target="POL">
      <data key="d0">2176800</data>
    </edge>
    <edge source="BLR" target="RUS">
      <data key="d0">134343900</data>
    </edge>
    <edge source="BLR" target="SAU">
      <data key="d0">22800</data>
    </edge>
    <edge source="BLR" target="IND">
      <data key="d0">34700</data>
    </edge>
    <edge source="BLR" target="SVK">
      <data key="d0">11900</data>
    </edge>
    <edge source="BLR" target="TUR">
      <data key="d0">46800</data>
    </edge>
    <edge source="BLR" target="UKR">
      <data key="d0">10350400</data>
    </edge>
    <edge source="BLR" target="EGY">
      <data key="d0">569600</data>
    </edge>
    <edge source="BLR" target="GBR">
      <data key="d0">148400</data>
    </edge>
    <edge source="BLR" target="USA">
      <data key="d0">281000</data>
    </edge>
    <edge source="HRV" target="ALB">
      <data key="d0">3978685</data>
    </edge>
    <edge source="HRV" target="DZA">
      <data key="d0">239908</data>
    </edge>
    <edge source="HRV" target="AUS">
      <data key="d0">47393</data>
    </edge>
    <edge source="HRV" target="AUT">
      <data key="d0">4728962</data>
    </edge>
    <edge source="HRV" target="ARM">
      <data key="d0">51260</data>
    </edge>
    <edge source="HRV" target="BEL">
      <data key="d0">477972</data>
    </edge>
    <edge source="HRV" target="BGR">
      <data key="d0">82206</data>
    </edge>
    <edge source="HRV" target="CAN">
      <data key="d0">70259</data>
    </edge>
    <edge source="HRV" target="CHL">
      <data key="d0">110503</data>
    </edge>
    <edge source="HRV" target="CHN">
      <data key="d0">238133</data>
    </edge>
    <edge source="HRV" target="CZE">
      <data key="d0">316310</data>
    </edge>
    <edge source="HRV" target="DNK">
      <data key="d0">100802</data>
    </edge>
    <edge source="HRV" target="FRA">
      <data key="d0">3097263</data>
    </edge>
    <edge source="HRV" target="DEU">
      <data key="d0">17911374</data>
    </edge>
    <edge source="HRV" target="GRC">
      <data key="d0">2278719</data>
    </edge>
    <edge source="HRV" target="GTM">
      <data key="d0">33547</data>
    </edge>
    <edge source="HRV" target="HUN">
      <data key="d0">4607914</data>
    </edge>
    <edge source="HRV" target="ISR">
      <data key="d0">1802566</data>
    </edge>
    <edge source="HRV" target="ITA">
      <data key="d0">21084755</data>
    </edge>
    <edge source="HRV" target="MYS">
      <data key="d0">307712</data>
    </edge>
    <edge source="HRV" target="MEX">
      <data key="d0">546465</data>
    </edge>
    <edge source="HRV" target="MDA">
      <data key="d0">1098007</data>
    </edge>
    <edge source="HRV" target="NLD">
      <data key="d0">1482461</data>
    </edge>
    <edge source="HRV" target="NOR">
      <data key="d0">237811</data>
    </edge>
    <edge source="HRV" target="PAK">
      <data key="d0">19111</data>
    </edge>
    <edge source="HRV" target="PER">
      <data key="d0">35616</data>
    </edge>
    <edge source="HRV" target="POL">
      <data key="d0">756917</data>
    </edge>
    <edge source="HRV" target="PRT">
      <data key="d0">949325</data>
    </edge>
    <edge source="HRV" target="ROU">
      <data key="d0">648685</data>
    </edge>
    <edge source="HRV" target="RUS">
      <data key="d0">218128</data>
    </edge>
    <edge source="HRV" target="IND">
      <data key="d0">32445</data>
    </edge>
    <edge source="HRV" target="SGP">
      <data key="d0">15108</data>
    </edge>
    <edge source="HRV" target="SVK">
      <data key="d0">148345</data>
    </edge>
    <edge source="HRV" target="SVN">
      <data key="d0">16462981</data>
    </edge>
    <edge source="HRV" target="ESP">
      <data key="d0">1086651</data>
    </edge>
    <edge source="HRV" target="SWE">
      <data key="d0">222004</data>
    </edge>
    <edge source="HRV" target="CHE">
      <data key="d0">523413</data>
    </edge>
    <edge source="HRV" target="TUR">
      <data key="d0">181438</data>
    </edge>
    <edge source="HRV" target="MKD">
      <data key="d0">2899850</data>
    </edge>
    <edge source="HRV" target="EGY">
      <data key="d0">49407</data>
    </edge>
    <edge source="HRV" target="GBR">
      <data key="d0">1155078</data>
    </edge>
    <edge source="HRV" target="USA">
      <data key="d0">7535021</data>
    </edge>
    <edge source="HRV" target="SRB">
      <data key="d0">3188346</data>
    </edge>
    <edge source="EST" target="AUT">
      <data key="d0">387092</data>
    </edge>
    <edge source="EST" target="BEL">
      <data key="d0">14238</data>
    </edge>
    <edge source="EST" target="BLR">
      <data key="d0">18084</data>
    </edge>
    <edge source="EST" target="HRV">
      <data key="d0">158287</data>
    </edge>
    <edge source="EST" target="CZE">
      <data key="d0">151273</data>
    </edge>
    <edge source="EST" target="DNK">
      <data key="d0">268840</data>
    </edge>
    <edge source="EST" target="FIN">
      <data key="d0">11557555</data>
    </edge>
    <edge source="EST" target="FRA">
      <data key="d0">111173</data>
    </edge>
    <edge source="EST" target="DEU">
      <data key="d0">3641075</data>
    </edge>
    <edge source="EST" target="GHA">
      <data key="d0">252608</data>
    </edge>
    <edge source="EST" target="GRC">
      <data key="d0">74149</data>
    </edge>
    <edge source="EST" target="IRL">
      <data key="d0">38992</data>
    </edge>
    <edge source="EST" target="ITA">
      <data key="d0">48304</data>
    </edge>
    <edge source="EST" target="KAZ">
      <data key="d0">31956</data>
    </edge>
    <edge source="EST" target="LVA">
      <data key="d0">11921693</data>
    </edge>
    <edge source="EST" target="LTU">
      <data key="d0">6226321</data>
    </edge>
    <edge source="EST" target="NLD">
      <data key="d0">1909475</data>
    </edge>
    <edge source="EST" target="NOR">
      <data key="d0">427943</data>
    </edge>
    <edge source="EST" target="POL">
      <data key="d0">3433178</data>
    </edge>
    <edge source="EST" target="PRT">
      <data key="d0">2144863</data>
    </edge>
    <edge source="EST" target="RUS">
      <data key="d0">2375215</data>
    </edge>
    <edge source="EST" target="SWE">
      <data key="d0">3438397</data>
    </edge>
    <edge source="EST" target="TGO">
      <data key="d0">394162</data>
    </edge>
    <edge source="EST" target="TUR">
      <data key="d0">35716</data>
    </edge>
    <edge source="EST" target="UKR">
      <data key="d0">856759</data>
    </edge>
    <edge source="EST" target="GBR">
      <data key="d0">142365</data>
    </edge>
    <edge source="EST" target="USA">
      <data key="d0">44527</data>
    </edge>
    <edge source="EST" target="SRB">
      <data key="d0">21994</data>
    </edge>
    <edge source="CIV" target="BEN">
      <data key="d0">147037</data>
    </edge>
    <edge source="CIV" target="FRA">
      <data key="d0">21846</data>
    </edge>
    <edge source="CIV" target="GMB">
      <data key="d0">14109</data>
    </edge>
    <edge source="CIV" target="GHA">
      <data key="d0">272544</data>
    </edge>
    <edge source="CIV" target="ITA">
      <data key="d0">46106</data>
    </edge>
    <edge source="CIV" target="NER">
      <data key="d0">174590</data>
    </edge>
    <edge source="CIV" target="SEN">
      <data key="d0">633443</data>
    </edge>
    <edge source="CIV" target="BFA">
      <data key="d0">5831089</data>
    </edge>
    <edge source="KAZ" target="NOR">
      <data key="d0">150300</data>
    </edge>
    <edge source="KAZ" target="RUS">
      <data key="d0">99600</data>
    </edge>
    <edge source="LVA" target="BLR">
      <data key="d0">475980</data>
    </edge>
    <edge source="LVA" target="CAN">
      <data key="d0">195543</data>
    </edge>
    <edge source="LVA" target="CZE">
      <data key="d0">13849</data>
    </edge>
    <edge source="LVA" target="DNK">
      <data key="d0">96611</data>
    </edge>
    <edge source="LVA" target="EST">
      <data key="d0">1260432</data>
    </edge>
    <edge source="LVA" target="FIN">
      <data key="d0">37310</data>
    </edge>
    <edge source="LVA" target="FRA">
      <data key="d0">45045</data>
    </edge>
    <edge source="LVA" target="DEU">
      <data key="d0">1468259</data>
    </edge>
    <edge source="LVA" target="LTU">
      <data key="d0">3640970</data>
    </edge>
    <edge source="LVA" target="NLD">
      <data key="d0">331727</data>
    </edge>
    <edge source="LVA" target="NZL">
      <data key="d0">11167</data>
    </edge>
    <edge source="LVA" target="POL">
      <data key="d0">4709868</data>
    </edge>
    <edge source="LVA" target="RUS">
      <data key="d0">2134531</data>
    </edge>
    <edge source="LVA" target="SVK">
      <data key="d0">757819</data>
    </edge>
    <edge source="LVA" target="SVN">
      <data key="d0">1404937</data>
    </edge>
    <edge source="LVA" target="SWE">
      <data key="d0">132679</data>
    </edge>
    <edge source="LVA" target="UKR">
      <data key="d0">93386</data>
    </edge>
    <edge source="LVA" target="GBR">
      <data key="d0">47393</data>
    </edge>
    <edge source="LVA" target="USA">
      <data key="d0">39710</data>
    </edge>
    <edge source="LTU" target="AUT">
      <data key="d0">78851</data>
    </edge>
    <edge source="LTU" target="BEL">
      <data key="d0">258153</data>
    </edge>
    <edge source="LTU" target="BLR">
      <data key="d0">1429521</data>
    </edge>
    <edge source="LTU" target="CAN">
      <data key="d0">138136</data>
    </edge>
    <edge source="LTU" target="CZE">
      <data key="d0">261466</data>
    </edge>
    <edge source="LTU" target="DNK">
      <data key="d0">1114405</data>
    </edge>
    <edge source="LTU" target="EST">
      <data key="d0">2821567</data>
    </edge>
    <edge source="LTU" target="FIN">
      <data key="d0">2118379</data>
    </edge>
    <edge source="LTU" target="FRA">
      <data key="d0">282330</data>
    </edge>
    <edge source="LTU" target="DEU">
      <data key="d0">6199801</data>
    </edge>
    <edge source="LTU" target="HUN">
      <data key="d0">518463</data>
    </edge>
    <edge source="LTU" target="IRL">
      <data key="d0">398405</data>
    </edge>
    <edge source="LTU" target="ISR">
      <data key="d0">14678</data>
    </edge>
    <edge source="LTU" target="ITA">
      <data key="d0">949296</data>
    </edge>
    <edge source="LTU" target="KAZ">
      <data key="d0">1314390</data>
    </edge>
    <edge source="LTU" target="KGZ">
      <data key="d0">23577</data>
    </edge>
    <edge source="LTU" target="LVA">
      <data key="d0">9843173</data>
    </edge>
    <edge source="LTU" target="MDA">
      <data key="d0">10404</data>
    </edge>
    <edge source="LTU" target="NLD">
      <data key="d0">3257327</data>
    </edge>
    <edge source="LTU" target="NOR">
      <data key="d0">5305111</data>
    </edge>
    <edge source="LTU" target="POL">
      <data key="d0">5074678</data>
    </edge>
    <edge source="LTU" target="PRT">
      <data key="d0">73865</data>
    </edge>
    <edge source="LTU" target="RUS">
      <data key="d0">6641872</data>
    </edge>
    <edge source="LTU" target="IND">
      <data key="d0">18175</data>
    </edge>
    <edge source="LTU" target="ESP">
      <data key="d0">91271</data>
    </edge>
    <edge source="LTU" target="SWE">
      <data key="d0">2543410</data>
    </edge>
    <edge source="LTU" target="CHE">
      <data key="d0">80390</data>
    </edge>
    <edge source="LTU" target="TUR">
      <data key="d0">48720</data>
    </edge>
    <edge source="LTU" target="UKR">
      <data key="d0">1602741</data>
    </edge>
    <edge source="LTU" target="GBR">
      <data key="d0">299375</data>
    </edge>
    <edge source="LTU" target="USA">
      <data key="d0">3458898</data>
    </edge>
    <edge source="LTU" target="SRB">
      <data key="d0">53781</data>
    </edge>
    <edge source="MDA" target="AZE">
      <data key="d0">183299</data>
    </edge>
    <edge source="MDA" target="BGR">
      <data key="d0">50692</data>
    </edge>
    <edge source="MDA" target="BLR">
      <data key="d0">70214</data>
    </edge>
    <edge source="MDA" target="CZE">
      <data key="d0">21302</data>
    </edge>
    <edge source="MDA" target="GEO">
      <data key="d0">27506</data>
    </edge>
    <edge source="MDA" target="KAZ">
      <data key="d0">91062</data>
    </edge>
    <edge source="MDA" target="LVA">
      <data key="d0">11662</data>
    </edge>
    <edge source="MDA" target="ROU">
      <data key="d0">3841039</data>
    </edge>
    <edge source="MDA" target="RUS">
      <data key="d0">2535082</data>
    </edge>
    <edge source="MDA" target="UKR">
      <data key="d0">7951603</data>
    </edge>
    <edge source="MAR" target="DZA">
      <data key="d0">122779</data>
    </edge>
    <edge source="MAR" target="AUS">
      <data key="d0">267981</data>
    </edge>
    <edge source="MAR" target="AUT">
      <data key="d0">307896</data>
    </edge>
    <edge source="MAR" target="BEL">
      <data key="d0">833587</data>
    </edge>
    <edge source="MAR" target="BRA">
      <data key="d0">50096</data>
    </edge>
    <edge source="MAR" target="CMR">
      <data key="d0">108585</data>
    </edge>
    <edge source="MAR" target="CAN">
      <data key="d0">262633</data>
    </edge>
    <edge source="MAR" target="CHL">
      <data key="d0">29974</data>
    </edge>
    <edge source="MAR" target="DNK">
      <data key="d0">17166</data>
    </edge>
    <edge source="MAR" target="FRA">
      <data key="d0">6504320</data>
    </edge>
    <edge source="MAR" target="GMB">
      <data key="d0">256840</data>
    </edge>
    <edge source="MAR" target="DEU">
      <data key="d0">1453843</data>
    </edge>
    <edge source="MAR" target="GRC">
      <data key="d0">58811</data>
    </edge>
    <edge source="MAR" target="HKG">
      <data key="d0">102353</data>
    </edge>
    <edge source="MAR" target="IRL">
      <data key="d0">46719</data>
    </edge>
    <edge source="MAR" target="ITA">
      <data key="d0">3569291</data>
    </edge>
    <edge source="MAR" target="CIV">
      <data key="d0">28517</data>
    </edge>
    <edge source="MAR" target="JPN">
      <data key="d0">46119</data>
    </edge>
    <edge source="MAR" target="LBN">
      <data key="d0">58755</data>
    </edge>
    <edge source="MAR" target="MDG">
      <data key="d0">14645</data>
    </edge>
    <edge source="MAR" target="MRT">
      <data key="d0">1198953</data>
    </edge>
    <edge source="MAR" target="MEX">
      <data key="d0">11097</data>
    </edge>
    <edge source="MAR" target="OMN">
      <data key="d0">100229</data>
    </edge>
    <edge source="MAR" target="NLD">
      <data key="d0">1052523</data>
    </edge>
    <edge source="MAR" target="PRT">
      <data key="d0">1149247</data>
    </edge>
    <edge source="MAR" target="SAU">
      <data key="d0">108125</data>
    </edge>
    <edge source="MAR" target="SEN">
      <data key="d0">167400</data>
    </edge>
    <edge source="MAR" target="SGP">
      <data key="d0">23256</data>
    </edge>
    <edge source="MAR" target="SVN">
      <data key="d0">20842</data>
    </edge>
    <edge source="MAR" target="ZAF">
      <data key="d0">70192</data>
    </edge>
    <edge source="MAR" target="ESP">
      <data key="d0">7831358</data>
    </edge>
    <edge source="MAR" target="CHE">
      <data key="d0">108001</data>
    </edge>
    <edge source="MAR" target="ARE">
      <data key="d0">43510</data>
    </edge>
    <edge source="MAR" target="TUN">
      <data key="d0">942885</data>
    </edge>
    <edge source="MAR" target="TUR">
      <data key="d0">532317</data>
    </edge>
    <edge source="MAR" target="EGY">
      <data key="d0">388962</data>
    </edge>
    <edge source="MAR" target="GBR">
      <data key="d0">671197</data>
    </edge>
    <edge source="MAR" target="USA">
      <data key="d0">2066680</data>
    </edge>
    <edge source="SVK" target="DZA">
      <data key="d0">75350</data>
    </edge>
    <edge source="SVK" target="ARG">
      <data key="d0">243701</data>
    </edge>
    <edge source="SVK" target="AUS">
      <data key="d0">1709057</data>
    </edge>
    <edge source="SVK" target="AUT">
      <data key="d0">21285283</data>
    </edge>
    <edge source="SVK" target="BEL">
      <data key="d0">3283724</data>
    </edge>
    <edge source="SVK" target="BRA">
      <data key="d0">290978</data>
    </edge>
    <edge source="SVK" target="BGR">
      <data key="d0">1256324</data>
    </edge>
    <edge source="SVK" target="BLR">
      <data key="d0">442650</data>
    </edge>
    <edge source="SVK" target="CAN">
      <data key="d0">1401672</data>
    </edge>
    <edge source="SVK" target="CHN">
      <data key="d0">136891</data>
    </edge>
    <edge source="SVK" target="COL">
      <data key="d0">10456</data>
    </edge>
    <edge source="SVK" target="HRV">
      <data key="d0">1401435</data>
    </edge>
    <edge source="SVK" target="CZE">
      <data key="d0">79361184</data>
    </edge>
    <edge source="SVK" target="DNK">
      <data key="d0">1063901</data>
    </edge>
    <edge source="SVK" target="EST">
      <data key="d0">15154</data>
    </edge>
    <edge source="SVK" target="FIN">
      <data key="d0">1574948</data>
    </edge>
    <edge source="SVK" target="FRA">
      <data key="d0">6119771</data>
    </edge>
    <edge source="SVK" target="DEU">
      <data key="d0">57149918</data>
    </edge>
    <edge source="SVK" target="GRC">
      <data key="d0">1902719</data>
    </edge>
    <edge source="SVK" target="HKG">
      <data key="d0">539350</data>
    </edge>
    <edge source="SVK" target="HUN">
      <data key="d0">17519078</data>
    </edge>
    <edge source="SVK" target="IRL">
      <data key="d0">75076</data>
    </edge>
    <edge source="SVK" target="ISR">
      <data key="d0">120168</data>
    </edge>
    <edge source="SVK" target="ITA">
      <data key="d0">6424261</data>
    </edge>
    <edge source="SVK" target="JPN">
      <data key="d0">999121</data>
    </edge>
    <edge source="SVK" target="KAZ">
      <data key="d0">1021044</data>
    </edge>
    <edge source="SVK" target="JOR">
      <data key="d0">368072</data>
    </edge>
    <edge source="SVK" target="KOR">
      <data key="d0">65523</data>
    </edge>
    <edge source="SVK" target="LBN">
      <data key="d0">57319</data>
    </edge>
    <edge source="SVK" target="LVA">
      <data key="d0">229604</data>
    </edge>
    <edge source="SVK" target="LTU">
      <data key="d0">444184</data>
    </edge>
    <edge source="SVK" target="MYS">
      <data key="d0">50076</data>
    </edge>
    <edge source="SVK" target="MEX">
      <data key="d0">189185</data>
    </edge>
    <edge source="SVK" target="MDA">
      <data key="d0">141388</data>
    </edge>
    <edge source="SVK" target="MAR">
      <data key="d0">15678</data>
    </edge>
    <edge source="SVK" target="NLD">
      <data key="d0">3392305</data>
    </edge>
    <edge source="SVK" target="NZL">
      <data key="d0">99035</data>
    </edge>
    <edge source="SVK" target="NIC">
      <data key="d0">156760</data>
    </edge>
    <edge source="SVK" target="NOR">
      <data key="d0">666129</data>
    </edge>
    <edge source="SVK" target="PAK">
      <data key="d0">25775</data>
    </edge>
    <edge source="SVK" target="POL">
      <data key="d0">10831383</data>
    </edge>
    <edge source="SVK" target="PRT">
      <data key="d0">96602</data>
    </edge>
    <edge source="SVK" target="ROU">
      <data key="d0">2389526</data>
    </edge>
    <edge source="SVK" target="RUS">
      <data key="d0">8929405</data>
    </edge>
    <edge source="SVK" target="SGP">
      <data key="d0">219568</data>
    </edge>
    <edge source="SVK" target="VNM">
      <data key="d0">278870</data>
    </edge>
    <edge source="SVK" target="SVN">
      <data key="d0">1298532</data>
    </edge>
    <edge source="SVK" target="ZAF">
      <data key="d0">702056</data>
    </edge>
    <edge source="SVK" target="ESP">
      <data key="d0">4273314</data>
    </edge>
    <edge source="SVK" target="SWE">
      <data key="d0">1409893</data>
    </edge>
    <edge source="SVK" target="CHE">
      <data key="d0">1344735</data>
    </edge>
    <edge source="SVK" target="ARE">
      <data key="d0">626934</data>
    </edge>
    <edge source="SVK" target="TUN">
      <data key="d0">18795</data>
    </edge>
    <edge source="SVK" target="TUR">
      <data key="d0">159746</data>
    </edge>
    <edge source="SVK" target="UKR">
      <data key="d0">16045347</data>
    </edge>
    <edge source="SVK" target="EGY">
      <data key="d0">232376</data>
    </edge>
    <edge source="SVK" target="GBR">
      <data key="d0">10337218</data>
    </edge>
    <edge source="SVK" target="USA">
      <data key="d0">12372442</data>
    </edge>
    <edge source="SVK" target="URY">
      <data key="d0">109586</data>
    </edge>
    <edge source="SVK" target="SRB">
      <data key="d0">543454</data>
    </edge>
    <edge source="SVN" target="ALB">
      <data key="d0">16455</data>
    </edge>
    <edge source="SVN" target="DZA">
      <data key="d0">633712</data>
    </edge>
    <edge source="SVN" target="ARG">
      <data key="d0">129877</data>
    </edge>
    <edge source="SVN" target="AUS">
      <data key="d0">252622</data>
    </edge>
    <edge source="SVN" target="AUT">
      <data key="d0">15094366</data>
    </edge>
    <edge source="SVN" target="BEL">
      <data key="d0">837280</data>
    </edge>
    <edge source="SVN" target="BOL">
      <data key="d0">22540</data>
    </edge>
    <edge source="SVN" target="BRA">
      <data key="d0">76989</data>
    </edge>
    <edge source="SVN" target="BGR">
      <data key="d0">731662</data>
    </edge>
    <edge source="SVN" target="BLR">
      <data key="d0">86483</data>
    </edge>
    <edge source="SVN" target="CAN">
      <data key="d0">452410</data>
    </edge>
    <edge source="SVN" target="CHL">
      <data key="d0">172335</data>
    </edge>
    <edge source="SVN" target="COL">
      <data key="d0">27016</data>
    </edge>
    <edge source="SVN" target="HRV">
      <data key="d0">24941683</data>
    </edge>
    <edge source="SVN" target="CZE">
      <data key="d0">3647080</data>
    </edge>
    <edge source="SVN" target="DNK">
      <data key="d0">743856</data>
    </edge>
    <edge source="SVN" target="EST">
      <data key="d0">13693</data>
    </edge>
    <edge source="SVN" target="FIN">
      <data key="d0">158400</data>
    </edge>
    <edge source="SVN" target="FRA">
      <data key="d0">9918026</data>
    </edge>
    <edge source="SVN" target="DEU">
      <data key="d0">44096102</data>
    </edge>
    <edge source="SVN" target="GRC">
      <data key="d0">2377621</data>
    </edge>
    <edge source="SVN" target="GTM">
      <data key="d0">17745</data>
    </edge>
    <edge source="SVN" target="HKG">
      <data key="d0">41138</data>
    </edge>
    <edge source="SVN" target="HUN">
      <data key="d0">2762175</data>
    </edge>
    <edge source="SVN" target="IRL">
      <data key="d0">1741404</data>
    </edge>
    <edge source="SVN" target="ISR">
      <data key="d0">202216</data>
    </edge>
    <edge source="SVN" target="ITA">
      <data key="d0">33074718</data>
    </edge>
    <edge source="SVN" target="JPN">
      <data key="d0">76106</data>
    </edge>
    <edge source="SVN" target="KAZ">
      <data key="d0">47073</data>
    </edge>
    <edge source="SVN" target="KOR">
      <data key="d0">28287</data>
    </edge>
    <edge source="SVN" target="LBN">
      <data key="d0">173085</data>
    </edge>
    <edge source="SVN" target="LVA">
      <data key="d0">11438</data>
    </edge>
    <edge source="SVN" target="LTU">
      <data key="d0">27074</data>
    </edge>
    <edge source="SVN" target="MYS">
      <data key="d0">14609</data>
    </edge>
    <edge source="SVN" target="MEX">
      <data key="d0">233318</data>
    </edge>
    <edge source="SVN" target="MDA">
      <data key="d0">62358</data>
    </edge>
    <edge source="SVN" target="MAR">
      <data key="d0">14555</data>
    </edge>
    <edge source="SVN" target="NLD">
      <data key="d0">2203974</data>
    </edge>
    <edge source="SVN" target="NZL">
      <data key="d0">13803</data>
    </edge>
    <edge source="SVN" target="NOR">
      <data key="d0">126251</data>
    </edge>
    <edge source="SVN" target="PAK">
      <data key="d0">77551</data>
    </edge>
    <edge source="SVN" target="PAN">
      <data key="d0">14528</data>
    </edge>
    <edge source="SVN" target="PER">
      <data key="d0">27263</data>
    </edge>
    <edge source="SVN" target="POL">
      <data key="d0">3186089</data>
    </edge>
    <edge source="SVN" target="PRT">
      <data key="d0">149428</data>
    </edge>
    <edge source="SVN" target="ROU">
      <data key="d0">646270</data>
    </edge>
    <edge source="SVN" target="RUS">
      <data key="d0">1535874</data>
    </edge>
    <edge source="SVN" target="SAU">
      <data key="d0">228389</data>
    </edge>
    <edge source="SVN" target="IND">
      <data key="d0">103834</data>
    </edge>
    <edge source="SVN" target="SGP">
      <data key="d0">448553</data>
    </edge>
    <edge source="SVN" target="SVK">
      <data key="d0">276694</data>
    </edge>
    <edge source="SVN" target="ZAF">
      <data key="d0">29081</data>
    </edge>
    <edge source="SVN" target="ESP">
      <data key="d0">1455566</data>
    </edge>
    <edge source="SVN" target="SWE">
      <data key="d0">522106</data>
    </edge>
    <edge source="SVN" target="CHE">
      <data key="d0">1388676</data>
    </edge>
    <edge source="SVN" target="ARE">
      <data key="d0">452162</data>
    </edge>
    <edge source="SVN" target="TUN">
      <data key="d0">58356</data>
    </edge>
    <edge source="SVN" target="TUR">
      <data key="d0">937706</data>
    </edge>
    <edge source="SVN" target="UKR">
      <data key="d0">82275</data>
    </edge>
    <edge source="SVN" target="MKD">
      <data key="d0">2022096</data>
    </edge>
    <edge source="SVN" target="EGY">
      <data key="d0">342271</data>
    </edge>
    <edge source="SVN" target="GBR">
      <data key="d0">4521085</data>
    </edge>
    <edge source="SVN" target="USA">
      <data key="d0">28142355</data>
    </edge>
    <edge source="SVN" target="URY">
      <data key="d0">91805</data>
    </edge>
    <edge source="SVN" target="SRB">
      <data key="d0">2349711</data>
    </edge>
    <edge source="TUN" target="DZA">
      <data key="d0">15296858</data>
    </edge>
    <edge source="TUN" target="AUS">
      <data key="d0">87778</data>
    </edge>
    <edge source="TUN" target="AUT">
      <data key="d0">118084</data>
    </edge>
    <edge source="TUN" target="BEL">
      <data key="d0">5704434</data>
    </edge>
    <edge source="TUN" target="BRA">
      <data key="d0">26542</data>
    </edge>
    <edge source="TUN" target="CMR">
      <data key="d0">274063</data>
    </edge>
    <edge source="TUN" target="CAN">
      <data key="d0">83819</data>
    </edge>
    <edge source="TUN" target="BEN">
      <data key="d0">249029</data>
    </edge>
    <edge source="TUN" target="DNK">
      <data key="d0">55911</data>
    </edge>
    <edge source="TUN" target="FIN">
      <data key="d0">16622</data>
    </edge>
    <edge source="TUN" target="FRA">
      <data key="d0">16086081</data>
    </edge>
    <edge source="TUN" target="GMB">
      <data key="d0">14785</data>
    </edge>
    <edge source="TUN" target="DEU">
      <data key="d0">903064</data>
    </edge>
    <edge source="TUN" target="GHA">
      <data key="d0">110127</data>
    </edge>
    <edge source="TUN" target="GRC">
      <data key="d0">248278</data>
    </edge>
    <edge source="TUN" target="ITA">
      <data key="d0">5213234</data>
    </edge>
    <edge source="TUN" target="CIV">
      <data key="d0">178740</data>
    </edge>
    <edge source="TUN" target="JPN">
      <data key="d0">32707</data>
    </edge>
    <edge source="TUN" target="JOR">
      <data key="d0">240480</data>
    </edge>
    <edge source="TUN" target="LBN">
      <data key="d0">201936</data>
    </edge>
    <edge source="TUN" target="MDG">
      <data key="d0">22559</data>
    </edge>
    <edge source="TUN" target="MRT">
      <data key="d0">323472</data>
    </edge>
    <edge source="TUN" target="MAR">
      <data key="d0">1444146</data>
    </edge>
    <edge source="TUN" target="NLD">
      <data key="d0">1408589</data>
    </edge>
    <edge source="TUN" target="NER">
      <data key="d0">333909</data>
    </edge>
    <edge source="TUN" target="NOR">
      <data key="d0">10504</data>
    </edge>
    <edge source="TUN" target="POL">
      <data key="d0">131537</data>
    </edge>
    <edge source="TUN" target="PRT">
      <data key="d0">421561</data>
    </edge>
    <edge source="TUN" target="SAU">
      <data key="d0">129628</data>
    </edge>
    <edge source="TUN" target="SEN">
      <data key="d0">1201104</data>
    </edge>
    <edge source="TUN" target="ESP">
      <data key="d0">939848</data>
    </edge>
    <edge source="TUN" target="SWE">
      <data key="d0">22419</data>
    </edge>
    <edge source="TUN" target="CHE">
      <data key="d0">100465</data>
    </edge>
    <edge source="TUN" target="TGO">
      <data key="d0">115130</data>
    </edge>
    <edge source="TUN" target="ARE">
      <data key="d0">22070</data>
    </edge>
    <edge source="TUN" target="EGY">
      <data key="d0">25138</data>
    </edge>
    <edge source="TUN" target="GBR">
      <data key="d0">534405</data>
    </edge>
    <edge source="TUN" target="USA">
      <data key="d0">809134</data>
    </edge>
    <edge source="TUN" target="BFA">
      <data key="d0">212854</data>
    </edge>
    <edge source="UKR" target="ALB">
      <data key="d0">18220</data>
    </edge>
    <edge source="UKR" target="DZA">
      <data key="d0">810150</data>
    </edge>
    <edge source="UKR" target="AZE">
      <data key="d0">529160</data>
    </edge>
    <edge source="UKR" target="AUT">
      <data key="d0">76820</data>
    </edge>
    <edge source="UKR" target="ARM">
      <data key="d0">413570</data>
    </edge>
    <edge source="UKR" target="BEL">
      <data key="d0">344010</data>
    </edge>
    <edge source="UKR" target="BRA">
      <data key="d0">30800</data>
    </edge>
    <edge source="UKR" target="BGR">
      <data key="d0">1520500</data>
    </edge>
    <edge source="UKR" target="BLR">
      <data key="d0">3684470</data>
    </edge>
    <edge source="UKR" target="CAN">
      <data key="d0">326890</data>
    </edge>
    <edge source="UKR" target="CHN">
      <data key="d0">50050</data>
    </edge>
    <edge source="UKR" target="CZE">
      <data key="d0">368390</data>
    </edge>
    <edge source="UKR" target="DNK">
      <data key="d0">228740</data>
    </edge>
    <edge source="UKR" target="EST">
      <data key="d0">602820</data>
    </edge>
    <edge source="UKR" target="FIN">
      <data key="d0">17320</data>
    </edge>
    <edge source="UKR" target="FRA">
      <data key="d0">903350</data>
    </edge>
    <edge source="UKR" target="GEO">
      <data key="d0">865930</data>
    </edge>
    <edge source="UKR" target="DEU">
      <data key="d0">2122250</data>
    </edge>
    <edge source="UKR" target="GRC">
      <data key="d0">1065280</data>
    </edge>
    <edge source="UKR" target="HUN">
      <data key="d0">10028450</data>
    </edge>
    <edge source="UKR" target="IRL">
      <data key="d0">1213380</data>
    </edge>
    <edge source="UKR" target="ISR">
      <data key="d0">11250</data>
    </edge>
    <edge source="UKR" target="ITA">
      <data key="d0">352340</data>
    </edge>
    <edge source="UKR" target="JPN">
      <data key="d0">154360</data>
    </edge>
    <edge source="UKR" target="KAZ">
      <data key="d0">1612890</data>
    </edge>
    <edge source="UKR" target="KOR">
      <data key="d0">17860</data>
    </edge>
    <edge source="UKR" target="KGZ">
      <data key="d0">82410</data>
    </edge>
    <edge source="UKR" target="LBN">
      <data key="d0">36710</data>
    </edge>
    <edge source="UKR" target="LVA">
      <data key="d0">2434780</data>
    </edge>
    <edge source="UKR" target="LTU">
      <data key="d0">1887300</data>
    </edge>
    <edge source="UKR" target="MDA">
      <data key="d0">4673030</data>
    </edge>
    <edge source="UKR" target="MAR">
      <data key="d0">319820</data>
    </edge>
    <edge source="UKR" target="NLD">
      <data key="d0">990280</data>
    </edge>
    <edge source="UKR" target="NOR">
      <data key="d0">10850</data>
    </edge>
    <edge source="UKR" target="PAN">
      <data key="d0">17410</data>
    </edge>
    <edge source="UKR" target="POL">
      <data key="d0">3795260</data>
    </edge>
    <edge source="UKR" target="PRT">
      <data key="d0">729460</data>
    </edge>
    <edge source="UKR" target="ROU">
      <data key="d0">4873270</data>
    </edge>
    <edge source="UKR" target="RUS">
      <data key="d0">65600940</data>
    </edge>
    <edge source="UKR" target="IND">
      <data key="d0">88070</data>
    </edge>
    <edge source="UKR" target="SVK">
      <data key="d0">571520</data>
    </edge>
    <edge source="UKR" target="VNM">
      <data key="d0">11270</data>
    </edge>
    <edge source="UKR" target="ESP">
      <data key="d0">33480</data>
    </edge>
    <edge source="UKR" target="SWE">
      <data key="d0">10660</data>
    </edge>
    <edge source="UKR" target="CHE">
      <data key="d0">181260</data>
    </edge>
    <edge source="UKR" target="TUN">
      <data key="d0">327830</data>
    </edge>
    <edge source="UKR" target="TUR">
      <data key="d0">2771160</data>
    </edge>
    <edge source="UKR" target="MKD">
      <data key="d0">16600</data>
    </edge>
    <edge source="UKR" target="EGY">
      <data key="d0">406750</data>
    </edge>
    <edge source="UKR" target="GBR">
      <data key="d0">1770380</data>
    </edge>
    <edge source="UKR" target="USA">
      <data key="d0">716680</data>
    </edge>
    <edge source="UKR" target="SRB">
      <data key="d0">140520</data>
    </edge>
    <edge source="MKD" target="ALB">
      <data key="d0">906658</data>
    </edge>
    <edge source="MKD" target="BGR">
      <data key="d0">1388410</data>
    </edge>
    <edge source="MKD" target="HRV">
      <data key="d0">259909</data>
    </edge>
    <edge source="MKD" target="CZE">
      <data key="d0">17742</data>
    </edge>
    <edge source="MKD" target="FRA">
      <data key="d0">10755</data>
    </edge>
    <edge source="MKD" target="DEU">
      <data key="d0">157260</data>
    </edge>
    <edge source="MKD" target="GRC">
      <data key="d0">348237</data>
    </edge>
    <edge source="MKD" target="HUN">
      <data key="d0">49885</data>
    </edge>
    <edge source="MKD" target="ITA">
      <data key="d0">229527</data>
    </edge>
    <edge source="MKD" target="PRT">
      <data key="d0">97319</data>
    </edge>
    <edge source="MKD" target="ROU">
      <data key="d0">30607</data>
    </edge>
    <edge source="MKD" target="SAU">
      <data key="d0">127647</data>
    </edge>
    <edge source="MKD" target="SVK">
      <data key="d0">51259</data>
    </edge>
    <edge source="MKD" target="SVN">
      <data key="d0">375905</data>
    </edge>
    <edge source="MKD" target="ESP">
      <data key="d0">111978</data>
    </edge>
    <edge source="MKD" target="ARE">
      <data key="d0">199530</data>
    </edge>
    <edge source="MKD" target="TUR">
      <data key="d0">488858</data>
    </edge>
    <edge source="MKD" target="UKR">
      <data key="d0">13546</data>
    </edge>
    <edge source="MKD" target="USA">
      <data key="d0">26051</data>
    </edge>
    <edge source="MKD" target="SRB">
      <data key="d0">27749841</data>
    </edge>
    <edge source="ARM" target="BEL">
      <data key="d0">73625560</data>
    </edge>
    <edge source="ARM" target="GEO">
      <data key="d0">2057490</data>
    </edge>
    <edge source="ARM" target="DEU">
      <data key="d0">12135</data>
    </edge>
    <edge source="ARM" target="ISR">
      <data key="d0">16992704</data>
    </edge>
    <edge source="ARM" target="RUS">
      <data key="d0">681771</data>
    </edge>
    <edge source="ARM" target="CHE">
      <data key="d0">6262524</data>
    </edge>
    <edge source="ARM" target="ARE">
      <data key="d0">56205</data>
    </edge>
    <edge source="ARM" target="USA">
      <data key="d0">1306321</data>
    </edge>
    <edge source="BWA" target="BEL">
      <data key="d0">629116</data>
    </edge>
    <edge source="BWA" target="HKG">
      <data key="d0">22314</data>
    </edge>
    <edge source="BWA" target="NAM">
      <data key="d0">58807</data>
    </edge>
    <edge source="BWA" target="ZAF">
      <data key="d0">588885</data>
    </edge>
    <edge source="BWA" target="ZWE">
      <data key="d0">20191</data>
    </edge>
    <edge source="BWA" target="CHE">
      <data key="d0">370363905</data>
    </edge>
    <edge source="BWA" target="GBR">
      <data key="d0">1904296924</data>
    </edge>
    <edge source="CMR" target="BEN">
      <data key="d0">445645</data>
    </edge>
    <edge source="CMR" target="GMB">
      <data key="d0">29222</data>
    </edge>
    <edge source="CMR" target="CIV">
      <data key="d0">655687</data>
    </edge>
    <edge source="CMR" target="MAR">
      <data key="d0">87415</data>
    </edge>
    <edge source="CMR" target="NER">
      <data key="d0">38713</data>
    </edge>
    <edge source="CMR" target="SEN">
      <data key="d0">566342</data>
    </edge>
    <edge source="CMR" target="TGO">
      <data key="d0">151869</data>
    </edge>
    <edge source="BEN" target="NER">
      <data key="d0">2040412</data>
    </edge>
    <edge source="MDG" target="AUT">
      <data key="d0">14691</data>
    </edge>
    <edge source="MDG" target="CAN">
      <data key="d0">23793</data>
    </edge>
    <edge source="MDG" target="LKA">
      <data key="d0">118367</data>
    </edge>
    <edge source="MDG" target="CHN">
      <data key="d0">30824</data>
    </edge>
    <edge source="MDG" target="FRA">
      <data key="d0">590615</data>
    </edge>
    <edge source="MDG" target="DEU">
      <data key="d0">732507</data>
    </edge>
    <edge source="MDG" target="HKG">
      <data key="d0">712054</data>
    </edge>
    <edge source="MDG" target="ISR">
      <data key="d0">214037</data>
    </edge>
    <edge source="MDG" target="ITA">
      <data key="d0">206914</data>
    </edge>
    <edge source="MDG" target="JPN">
      <data key="d0">72796</data>
    </edge>
    <edge source="MDG" target="MUS">
      <data key="d0">49828</data>
    </edge>
    <edge source="MDG" target="NLD">
      <data key="d0">82823</data>
    </edge>
    <edge source="MDG" target="PAK">
      <data key="d0">15140</data>
    </edge>
    <edge source="MDG" target="POL">
      <data key="d0">10738</data>
    </edge>
    <edge source="MDG" target="IND">
      <data key="d0">20327</data>
    </edge>
    <edge source="MDG" target="SGP">
      <data key="d0">308001</data>
    </edge>
    <edge source="MDG" target="ZAF">
      <data key="d0">241982</data>
    </edge>
    <edge source="MDG" target="ESP">
      <data key="d0">24527</data>
    </edge>
    <edge source="MDG" target="CHE">
      <data key="d0">184750</data>
    </edge>
    <edge source="MDG" target="THA">
      <data key="d0">12695728</data>
    </edge>
    <edge source="MDG" target="ARE">
      <data key="d0">20119</data>
    </edge>
    <edge source="MDG" target="GBR">
      <data key="d0">118501</data>
    </edge>
    <edge source="MDG" target="USA">
      <data key="d0">865074</data>
    </edge>
    <edge source="NIC" target="CRI">
      <data key="d0">359311</data>
    </edge>
    <edge source="NIC" target="SLV">
      <data key="d0">20079</data>
    </edge>
    <edge source="NIC" target="GTM">
      <data key="d0">37921</data>
    </edge>
    <edge source="NIC" target="HND">
      <data key="d0">42929</data>
    </edge>
    <edge source="NIC" target="PAN">
      <data key="d0">16918</data>
    </edge>
    <edge source="NIC" target="USA">
      <data key="d0">414223</data>
    </edge>
    <edge source="SEN" target="BEN">
      <data key="d0">279634</data>
    </edge>
    <edge source="SEN" target="FRA">
      <data key="d0">17212</data>
    </edge>
    <edge source="SEN" target="GMB">
      <data key="d0">587059</data>
    </edge>
    <edge source="SEN" target="GHA">
      <data key="d0">105392</data>
    </edge>
    <edge source="SEN" target="MRT">
      <data key="d0">245096</data>
    </edge>
    <edge source="SEN" target="TGO">
      <data key="d0">445960</data>
    </edge>
    <edge source="TGO" target="CMR">
      <data key="d0">770715</data>
    </edge>
    <edge source="TGO" target="BEN">
      <data key="d0">640695</data>
    </edge>
    <edge source="TGO" target="FRA">
      <data key="d0">11416</data>
    </edge>
    <edge source="TGO" target="GHA">
      <data key="d0">23821518</data>
    </edge>
    <edge source="TGO" target="NER">
      <data key="d0">819608</data>
    </edge>
    <edge source="TGO" target="BFA">
      <data key="d0">648280</data>
    </edge>
    <edge source="UGA" target="ITA">
      <data key="d0">14125</data>
    </edge>
    <edge source="BFA" target="FRA">
      <data key="d0">13694</data>
    </edge>
    <edge source="KGZ" target="IDN">
      <data key="d0">15131</data>
    </edge>
    <edge source="KGZ" target="KAZ">
      <data key="d0">3749215</data>
    </edge>
    <edge source="KGZ" target="RUS">
      <data key="d0">260651</data>
    </edge>
    <edge source="KGZ" target="UKR">
      <data key="d0">99711</data>
    </edge>
    <edge source="CAF" target="BEL">
      <data key="d0">46659083</data>
    </edge>
    <edge source="CAF" target="CAN">
      <data key="d0">102648</data>
    </edge>
    <edge source="CAF" target="FRA">
      <data key="d0">4156375</data>
    </edge>
    <edge source="CAF" target="DEU">
      <data key="d0">257394</data>
    </edge>
    <edge source="CAF" target="ISR">
      <data key="d0">245297</data>
    </edge>
    <edge source="CAF" target="SEN">
      <data key="d0">31963</data>
    </edge>
    <edge source="CAF" target="ESP">
      <data key="d0">28385</data>
    </edge>
    <edge source="CAF" target="CHE">
      <data key="d0">137501</data>
    </edge>
    <edge source="CAF" target="USA">
      <data key="d0">10215</data>
    </edge>
    <edge source="PSE" target="BEL">
      <data key="d0">207336</data>
    </edge>
    <edge source="PSE" target="FRA">
      <data key="d0">26733</data>
    </edge>
    <edge source="PSE" target="DEU">
      <data key="d0">17079</data>
    </edge>
    <edge source="PSE" target="GRC">
      <data key="d0">17340</data>
    </edge>
    <edge source="PSE" target="ISR">
      <data key="d0">87496387</data>
    </edge>
    <edge source="PSE" target="ITA">
      <data key="d0">782619</data>
    </edge>
    <edge source="PSE" target="JOR">
      <data key="d0">1866606</data>
    </edge>
    <edge source="PSE" target="SAU">
      <data key="d0">63658</data>
    </edge>
    <edge source="PSE" target="ARE">
      <data key="d0">10250</data>
    </edge>
    <edge source="PSE" target="GBR">
      <data key="d0">340808</data>
    </edge>
    <edge source="MWI" target="ITA">
      <data key="d0">36425</data>
    </edge>
    <edge source="MWI" target="MOZ">
      <data key="d0">57796</data>
    </edge>
    <edge source="MWI" target="ZAF">
      <data key="d0">17727</data>
    </edge>
    <edge source="MWI" target="GBR">
      <data key="d0">19061</data>
    </edge>
  </graph>
</graphml>
