# Supplementary material for: Core-periphery structure in sectoral international trade networks: A new approach to an old theory
Source: PLoS One. 2020 Apr 2;15(4):e0229547. doi: 10.1371/journal.pone.0229547 (PMC7117750; doi:10.1371/journal.pone.0229547)
Supplement: S8 File — (ZIP) [file pone.0229547.s008.zip › S8_File/Networks 2000/67-IRON AND STEEL.graphml]

<?xml version='1.0' encoding='utf-8'?>
<graphml xmlns="http://graphml.graphdrawing.org/xmlns" xmlns:xsi="http://www.w3.org/2001/XMLSchema-instance" xsi:schemaLocation="http://graphml.graphdrawing.org/xmlns http://graphml.graphdrawing.org/xmlns/1.0/graphml.xsd">
  <key attr.name="weight" attr.type="long" for="edge" id="d0" />
  <graph edgedefault="directed">
    <node id="ALB" />
    <node id="HRV" />
    <node id="FRA" />
    <node id="DEU" />
    <node id="GRC" />
    <node id="ITA" />
    <node id="MKD" />
    <node id="SRB" />
    <node id="DZA" />
    <node id="BEL" />
    <node id="CAN" />
    <node id="IDN" />
    <node id="LBN" />
    <node id="MAR" />
    <node id="NLD" />
    <node id="ESP" />
    <node id="CHE" />
    <node id="THA" />
    <node id="TUN" />
    <node id="GBR" />
    <node id="USA" />
    <node id="AZE" />
    <node id="GEO" />
    <node id="KAZ" />
    <node id="RUS" />
    <node id="ARG" />
    <node id="AUS" />
    <node id="BOL" />
    <node id="BRA" />
    <node id="CHL" />
    <node id="CHN" />
    <node id="COL" />
    <node id="CRI" />
    <node id="ECU" />
    <node id="GTM" />
    <node id="HKG" />
    <node id="CIV" />
    <node id="JPN" />
    <node id="KOR" />
    <node id="MYS" />
    <node id="MEX" />
    <node id="OMN" />
    <node id="NZL" />
    <node id="NOR" />
    <node id="PAK" />
    <node id="PRY" />
    <node id="PER" />
    <node id="PHL" />
    <node id="PRT" />
    <node id="SAU" />
    <node id="IND" />
    <node id="SGP" />
    <node id="VNM" />
    <node id="SVN" />
    <node id="ZAF" />
    <node id="SWE" />
    <node id="ARE" />
    <node id="TUR" />
    <node id="EGY" />
    <node id="TZA" />
    <node id="URY" />
    <node id="LKA" />
    <node id="DNK" />
    <node id="SLV" />
    <node id="FIN" />
    <node id="GHA" />
    <node id="HND" />
    <node id="IRL" />
    <node id="ISR" />
    <node id="JAM" />
    <node id="JOR" />
    <node id="MDG" />
    <node id="MUS" />
    <node id="PAN" />
    <node id="SVK" />
    <node id="AUT" />
    <node id="BGR" />
    <node id="BLR" />
    <node id="CZE" />
    <node id="EST" />
    <node id="HUN" />
    <node id="LVA" />
    <node id="LTU" />
    <node id="MDA" />
    <node id="POL" />
    <node id="ROU" />
    <node id="UGA" />
    <node id="UKR" />
    <node id="ARM" />
    <node id="BWA" />
    <node id="BDI" />
    <node id="CMR" />
    <node id="CAF" />
    <node id="BEN" />
    <node id="ETH" />
    <node id="GMB" />
    <node id="MRT" />
    <node id="NER" />
    <node id="SEN" />
    <node id="TGO" />
    <node id="BFA" />
    <node id="NAM" />
    <node id="ZWE" />
    <node id="KHM" />
    <node id="KGZ" />
    <node id="PSE" />
    <node id="MWI" />
    <node id="MOZ" />
    <node id="NIC" />
    <edge source="ALB" target="HRV">
      <data key="d0">256552</data>
    </edge>
    <edge source="ALB" target="FRA">
      <data key="d0">19774</data>
    </edge>
    <edge source="ALB" target="DEU">
      <data key="d0">192064</data>
    </edge>
    <edge source="ALB" target="GRC">
      <data key="d0">56092</data>
    </edge>
    <edge source="ALB" target="ITA">
      <data key="d0">7352799</data>
    </edge>
    <edge source="ALB" target="MKD">
      <data key="d0">120575</data>
    </edge>
    <edge source="ALB" target="SRB">
      <data key="d0">11302</data>
    </edge>
    <edge source="HRV" target="ALB">
      <data key="d0">83850</data>
    </edge>
    <edge source="HRV" target="DZA">
      <data key="d0">37676</data>
    </edge>
    <edge source="HRV" target="AUT">
      <data key="d0">2346771</data>
    </edge>
    <edge source="HRV" target="BEL">
      <data key="d0">301964</data>
    </edge>
    <edge source="HRV" target="CAN">
      <data key="d0">43200</data>
    </edge>
    <edge source="HRV" target="CZE">
      <data key="d0">120573</data>
    </edge>
    <edge source="HRV" target="DNK">
      <data key="d0">73400</data>
    </edge>
    <edge source="HRV" target="FIN">
      <data key="d0">58806</data>
    </edge>
    <edge source="HRV" target="FRA">
      <data key="d0">1107799</data>
    </edge>
    <edge source="HRV" target="DEU">
      <data key="d0">7932671</data>
    </edge>
    <edge source="HRV" target="GHA">
      <data key="d0">204515</data>
    </edge>
    <edge source="HRV" target="GRC">
      <data key="d0">207281</data>
    </edge>
    <edge source="HRV" target="HUN">
      <data key="d0">1083770</data>
    </edge>
    <edge source="HRV" target="IRL">
      <data key="d0">340398</data>
    </edge>
    <edge source="HRV" target="ITA">
      <data key="d0">10746018</data>
    </edge>
    <edge source="HRV" target="MYS">
      <data key="d0">59876</data>
    </edge>
    <edge source="HRV" target="MAR">
      <data key="d0">116507</data>
    </edge>
    <edge source="HRV" target="NLD">
      <data key="d0">666171</data>
    </edge>
    <edge source="HRV" target="NER">
      <data key="d0">28106</data>
    </edge>
    <edge source="HRV" target="NOR">
      <data key="d0">93519</data>
    </edge>
    <edge source="HRV" target="POL">
      <data key="d0">197774</data>
    </edge>
    <edge source="HRV" target="RUS">
      <data key="d0">49877</data>
    </edge>
    <edge source="HRV" target="IND">
      <data key="d0">264867</data>
    </edge>
    <edge source="HRV" target="SVN">
      <data key="d0">3355373</data>
    </edge>
    <edge source="HRV" target="ESP">
      <data key="d0">1387552</data>
    </edge>
    <edge source="HRV" target="CHE">
      <data key="d0">44488</data>
    </edge>
    <edge source="HRV" target="ARE">
      <data key="d0">101227</data>
    </edge>
    <edge source="HRV" target="TUN">
      <data key="d0">222807</data>
    </edge>
    <edge source="HRV" target="TUR">
      <data key="d0">217711</data>
    </edge>
    <edge source="HRV" target="MKD">
      <data key="d0">368660</data>
    </edge>
    <edge source="HRV" target="EGY">
      <data key="d0">251060</data>
    </edge>
    <edge source="HRV" target="GBR">
      <data key="d0">626948</data>
    </edge>
    <edge source="HRV" target="USA">
      <data key="d0">5372498</data>
    </edge>
    <edge source="HRV" target="SRB">
      <data key="d0">1265890</data>
    </edge>
    <edge source="FRA" target="ALB">
      <data key="d0">302961</data>
    </edge>
    <edge source="FRA" target="DZA">
      <data key="d0">36121789</data>
    </edge>
    <edge source="FRA" target="AZE">
      <data key="d0">1632649</data>
    </edge>
    <edge source="FRA" target="ARG">
      <data key="d0">13666129</data>
    </edge>
    <edge source="FRA" target="AUS">
      <data key="d0">27353747</data>
    </edge>
    <edge source="FRA" target="AUT">
      <data key="d0">73212999</data>
    </edge>
    <edge source="FRA" target="BEL">
      <data key="d0">691799750</data>
    </edge>
    <edge source="FRA" target="BOL">
      <data key="d0">91858</data>
    </edge>
    <edge source="FRA" target="BRA">
      <data key="d0">37936187</data>
    </edge>
    <edge source="FRA" target="BGR">
      <data key="d0">2045446</data>
    </edge>
    <edge source="FRA" target="BDI">
      <data key="d0">580500</data>
    </edge>
    <edge source="FRA" target="BLR">
      <data key="d0">556342</data>
    </edge>
    <edge source="FRA" target="KHM">
      <data key="d0">20647</data>
    </edge>
    <edge source="FRA" target="CMR">
      <data key="d0">8164226</data>
    </edge>
    <edge source="FRA" target="CAN">
      <data key="d0">162408089</data>
    </edge>
    <edge source="FRA" target="CAF">
      <data key="d0">93964</data>
    </edge>
    <edge source="FRA" target="LKA">
      <data key="d0">273325</data>
    </edge>
    <edge source="FRA" target="CHL">
      <data key="d0">2129297</data>
    </edge>
    <edge source="FRA" target="CHN">
      <data key="d0">56350817</data>
    </edge>
    <edge source="FRA" target="COL">
      <data key="d0">8305945</data>
    </edge>
    <edge source="FRA" target="CRI">
      <data key="d0">377824</data>
    </edge>
    <edge source="FRA" target="HRV">
      <data key="d0">2706989</data>
    </edge>
    <edge source="FRA" target="CZE">
      <data key="d0">46130049</data>
    </edge>
    <edge source="FRA" target="BEN">
      <data key="d0">577691</data>
    </edge>
    <edge source="FRA" target="DNK">
      <data key="d0">79737976</data>
    </edge>
    <edge source="FRA" target="ECU">
      <data key="d0">11890216</data>
    </edge>
    <edge source="FRA" target="SLV">
      <data key="d0">89189</data>
    </edge>
    <edge source="FRA" target="ETH">
      <data key="d0">324451</data>
    </edge>
    <edge source="FRA" target="EST">
      <data key="d0">129499</data>
    </edge>
    <edge source="FRA" target="FIN">
      <data key="d0">39795249</data>
    </edge>
    <edge source="FRA" target="GMB">
      <data key="d0">397207</data>
    </edge>
    <edge source="FRA" target="PSE">
      <data key="d0">375436</data>
    </edge>
    <edge source="FRA" target="DEU">
      <data key="d0">1841018239</data>
    </edge>
    <edge source="FRA" target="GHA">
      <data key="d0">3854787</data>
    </edge>
    <edge source="FRA" target="GRC">
      <data key="d0">50457608</data>
    </edge>
    <edge source="FRA" target="GTM">
      <data key="d0">644127</data>
    </edge>
    <edge source="FRA" target="HND">
      <data key="d0">1145972</data>
    </edge>
    <edge source="FRA" target="HKG">
      <data key="d0">23075910</data>
    </edge>
    <edge source="FRA" target="HUN">
      <data key="d0">21207016</data>
    </edge>
    <edge source="FRA" target="IDN">
      <data key="d0">17607576</data>
    </edge>
    <edge source="FRA" target="IRL">
      <data key="d0">31648018</data>
    </edge>
    <edge source="FRA" target="ISR">
      <data key="d0">29732774</data>
    </edge>
    <edge source="FRA" target="ITA">
      <data key="d0">1386803840</data>
    </edge>
    <edge source="FRA" target="CIV">
      <data key="d0">7606199</data>
    </edge>
    <edge source="FRA" target="JAM">
      <data key="d0">3661240</data>
    </edge>
    <edge source="FRA" target="JPN">
      <data key="d0">21571637</data>
    </edge>
    <edge source="FRA" target="KAZ">
      <data key="d0">1277578</data>
    </edge>
    <edge source="FRA" target="JOR">
      <data key="d0">5935487</data>
    </edge>
    <edge source="FRA" target="KOR">
      <data key="d0">44332647</data>
    </edge>
    <edge source="FRA" target="LBN">
      <data key="d0">5616795</data>
    </edge>
    <edge source="FRA" target="LVA">
      <data key="d0">113347</data>
    </edge>
    <edge source="FRA" target="LTU">
      <data key="d0">1755125</data>
    </edge>
    <edge source="FRA" target="MDG">
      <data key="d0">4223481</data>
    </edge>
    <edge source="FRA" target="MYS">
      <data key="d0">13597306</data>
    </edge>
    <edge source="FRA" target="MRT">
      <data key="d0">1503149</data>
    </edge>
    <edge source="FRA" target="MUS">
      <data key="d0">1775772</data>
    </edge>
    <edge source="FRA" target="MEX">
      <data key="d0">40248638</data>
    </edge>
    <edge source="FRA" target="MDA">
      <data key="d0">26967</data>
    </edge>
    <edge source="FRA" target="MAR">
      <data key="d0">79357343</data>
    </edge>
    <edge source="FRA" target="OMN">
      <data key="d0">603675</data>
    </edge>
    <edge source="FRA" target="NLD">
      <data key="d0">248255856</data>
    </edge>
    <edge source="FRA" target="NZL">
      <data key="d0">2695331</data>
    </edge>
    <edge source="FRA" target="NER">
      <data key="d0">617581</data>
    </edge>
    <edge source="FRA" target="NOR">
      <data key="d0">27126491</data>
    </edge>
    <edge source="FRA" target="PAK">
      <data key="d0">6606019</data>
    </edge>
    <edge source="FRA" target="PAN">
      <data key="d0">311951</data>
    </edge>
    <edge source="FRA" target="PRY">
      <data key="d0">253100</data>
    </edge>
    <edge source="FRA" target="PER">
      <data key="d0">6546326</data>
    </edge>
    <edge source="FRA" target="PHL">
      <data key="d0">588647</data>
    </edge>
    <edge source="FRA" target="POL">
      <data key="d0">119963298</data>
    </edge>
    <edge source="FRA" target="PRT">
      <data key="d0">111415910</data>
    </edge>
    <edge source="FRA" target="ROU">
      <data key="d0">6035631</data>
    </edge>
    <edge source="FRA" target="RUS">
      <data key="d0">6113584</data>
    </edge>
    <edge source="FRA" target="SAU">
      <data key="d0">41005128</data>
    </edge>
    <edge source="FRA" target="SEN">
      <data key="d0">11214347</data>
    </edge>
    <edge source="FRA" target="IND">
      <data key="d0">32180482</data>
    </edge>
    <edge source="FRA" target="SGP">
      <data key="d0">18357887</data>
    </edge>
    <edge source="FRA" target="SVK">
      <data key="d0">6340278</data>
    </edge>
    <edge source="FRA" target="VNM">
      <data key="d0">1242465</data>
    </edge>
    <edge source="FRA" target="SVN">
      <data key="d0">29365203</data>
    </edge>
    <edge source="FRA" target="ZAF">
      <data key="d0">17376247</data>
    </edge>
    <edge source="FRA" target="ZWE">
      <data key="d0">76267</data>
    </edge>
    <edge source="FRA" target="ESP">
      <data key="d0">998803569</data>
    </edge>
    <edge source="FRA" target="SWE">
      <data key="d0">148102329</data>
    </edge>
    <edge source="FRA" target="CHE">
      <data key="d0">205738450</data>
    </edge>
    <edge source="FRA" target="THA">
      <data key="d0">28397187</data>
    </edge>
    <edge source="FRA" target="TGO">
      <data key="d0">352682</data>
    </edge>
    <edge source="FRA" target="ARE">
      <data key="d0">25578537</data>
    </edge>
    <edge source="FRA" target="TUN">
      <data key="d0">19338263</data>
    </edge>
    <edge source="FRA" target="TUR">
      <data key="d0">104764103</data>
    </edge>
    <edge source="FRA" target="UKR">
      <data key="d0">352823</data>
    </edge>
    <edge source="FRA" target="MKD">
      <data key="d0">41153</data>
    </edge>
    <edge source="FRA" target="EGY">
      <data key="d0">35711099</data>
    </edge>
    <edge source="FRA" target="GBR">
      <data key="d0">491250972</data>
    </edge>
    <edge source="FRA" target="TZA">
      <data key="d0">233717</data>
    </edge>
    <edge source="FRA" target="USA">
      <data key="d0">756020962</data>
    </edge>
    <edge source="FRA" target="BFA">
      <data key="d0">465749</data>
    </edge>
    <edge source="FRA" target="URY">
      <data key="d0">955937</data>
    </edge>
    <edge source="FRA" target="SRB">
      <data key="d0">2378043</data>
    </edge>
    <edge source="DEU" target="ALB">
      <data key="d0">209000</data>
    </edge>
    <edge source="DEU" target="DZA">
      <data key="d0">43151000</data>
    </edge>
    <edge source="DEU" target="AZE">
      <data key="d0">3688000</data>
    </edge>
    <edge source="DEU" target="ARG">
      <data key="d0">11904000</data>
    </edge>
    <edge source="DEU" target="AUS">
      <data key="d0">28896000</data>
    </edge>
    <edge source="DEU" target="AUT">
      <data key="d0">653713000</data>
    </edge>
    <edge source="DEU" target="ARM">
      <data key="d0">467000</data>
    </edge>
    <edge source="DEU" target="BEL">
      <data key="d0">992238000</data>
    </edge>
    <edge source="DEU" target="BOL">
      <data key="d0">217000</data>
    </edge>
    <edge source="DEU" target="BRA">
      <data key="d0">48915000</data>
    </edge>
    <edge source="DEU" target="BGR">
      <data key="d0">12144000</data>
    </edge>
    <edge source="DEU" target="BDI">
      <data key="d0">66000</data>
    </edge>
    <edge source="DEU" target="BLR">
      <data key="d0">3324000</data>
    </edge>
    <edge source="DEU" target="KHM">
      <data key="d0">10000</data>
    </edge>
    <edge source="DEU" target="CMR">
      <data key="d0">10205000</data>
    </edge>
    <edge source="DEU" target="CAN">
      <data key="d0">168697000</data>
    </edge>
    <edge source="DEU" target="CAF">
      <data key="d0">51000</data>
    </edge>
    <edge source="DEU" target="LKA">
      <data key="d0">735000</data>
    </edge>
    <edge source="DEU" target="CHL">
      <data key="d0">9007000</data>
    </edge>
    <edge source="DEU" target="CHN">
      <data key="d0">168235000</data>
    </edge>
    <edge source="DEU" target="COL">
      <data key="d0">4653000</data>
    </edge>
    <edge source="DEU" target="CRI">
      <data key="d0">7122000</data>
    </edge>
    <edge source="DEU" target="HRV">
      <data key="d0">26286000</data>
    </edge>
    <edge source="DEU" target="CZE">
      <data key="d0">422975000</data>
    </edge>
    <edge source="DEU" target="BEN">
      <data key="d0">26000</data>
    </edge>
    <edge source="DEU" target="DNK">
      <data key="d0">290866000</data>
    </edge>
    <edge source="DEU" target="ECU">
      <data key="d0">7037000</data>
    </edge>
    <edge source="DEU" target="SLV">
      <data key="d0">1034000</data>
    </edge>
    <edge source="DEU" target="ETH">
      <data key="d0">110000</data>
    </edge>
    <edge source="DEU" target="EST">
      <data key="d0">4299000</data>
    </edge>
    <edge source="DEU" target="FIN">
      <data key="d0">136820000</data>
    </edge>
    <edge source="DEU" target="FRA">
      <data key="d0">1645423000</data>
    </edge>
    <edge source="DEU" target="GEO">
      <data key="d0">242000</data>
    </edge>
    <edge source="DEU" target="GMB">
      <data key="d0">10000</data>
    </edge>
    <edge source="DEU" target="GHA">
      <data key="d0">1874000</data>
    </edge>
    <edge source="DEU" target="GRC">
      <data key="d0">62033000</data>
    </edge>
    <edge source="DEU" target="GTM">
      <data key="d0">1152000</data>
    </edge>
    <edge source="DEU" target="HND">
      <data key="d0">548000</data>
    </edge>
    <edge source="DEU" target="HKG">
      <data key="d0">74205000</data>
    </edge>
    <edge source="DEU" target="HUN">
      <data key="d0">176718000</data>
    </edge>
    <edge source="DEU" target="IDN">
      <data key="d0">21468000</data>
    </edge>
    <edge source="DEU" target="IRL">
      <data key="d0">37492000</data>
    </edge>
    <edge source="DEU" target="ISR">
      <data key="d0">27315000</data>
    </edge>
    <edge source="DEU" target="ITA">
      <data key="d0">1253157000</data>
    </edge>
    <edge source="DEU" target="CIV">
      <data key="d0">3670000</data>
    </edge>
    <edge source="DEU" target="JAM">
      <data key="d0">103000</data>
    </edge>
    <edge source="DEU" target="JPN">
      <data key="d0">32240000</data>
    </edge>
    <edge source="DEU" target="KAZ">
      <data key="d0">6915000</data>
    </edge>
    <edge source="DEU" target="JOR">
      <data key="d0">3180000</data>
    </edge>
    <edge source="DEU" target="KOR">
      <data key="d0">72079000</data>
    </edge>
    <edge source="DEU" target="KGZ">
      <data key="d0">109000</data>
    </edge>
    <edge source="DEU" target="LBN">
      <data key="d0">1926000</data>
    </edge>
    <edge source="DEU" target="LVA">
      <data key="d0">6461000</data>
    </edge>
    <edge source="DEU" target="LTU">
      <data key="d0">10867000</data>
    </edge>
    <edge source="DEU" target="MDG">
      <data key="d0">81000</data>
    </edge>
    <edge source="DEU" target="MYS">
      <data key="d0">30382000</data>
    </edge>
    <edge source="DEU" target="MRT">
      <data key="d0">284000</data>
    </edge>
    <edge source="DEU" target="MUS">
      <data key="d0">94000</data>
    </edge>
    <edge source="DEU" target="MEX">
      <data key="d0">194704000</data>
    </edge>
    <edge source="DEU" target="MDA">
      <data key="d0">162000</data>
    </edge>
    <edge source="DEU" target="MAR">
      <data key="d0">9409000</data>
    </edge>
    <edge source="DEU" target="MOZ">
      <data key="d0">59000</data>
    </edge>
    <edge source="DEU" target="OMN">
      <data key="d0">3069000</data>
    </edge>
    <edge source="DEU" target="NAM">
      <data key="d0">1180000</data>
    </edge>
    <edge source="DEU" target="NLD">
      <data key="d0">1098341000</data>
    </edge>
    <edge source="DEU" target="NZL">
      <data key="d0">2804000</data>
    </edge>
    <edge source="DEU" target="NIC">
      <data key="d0">377000</data>
    </edge>
    <edge source="DEU" target="NOR">
      <data key="d0">95717000</data>
    </edge>
    <edge source="DEU" target="PAK">
      <data key="d0">17412000</data>
    </edge>
    <edge source="DEU" target="PAN">
      <data key="d0">1172000</data>
    </edge>
    <edge source="DEU" target="PRY">
      <data key="d0">79000</data>
    </edge>
    <edge source="DEU" target="PER">
      <data key="d0">6401000</data>
    </edge>
    <edge source="DEU" target="PHL">
      <data key="d0">2360000</data>
    </edge>
    <edge source="DEU" target="POL">
      <data key="d0">358195000</data>
    </edge>
    <edge source="DEU" target="PRT">
      <data key="d0">120958000</data>
    </edge>
    <edge source="DEU" target="ROU">
      <data key="d0">23786000</data>
    </edge>
    <edge source="DEU" target="RUS">
      <data key="d0">86301000</data>
    </edge>
    <edge source="DEU" target="SAU">
      <data key="d0">34063000</data>
    </edge>
    <edge source="DEU" target="SEN">
      <data key="d0">389000</data>
    </edge>
    <edge source="DEU" target="IND">
      <data key="d0">64105000</data>
    </edge>
    <edge source="DEU" target="SGP">
      <data key="d0">44184000</data>
    </edge>
    <edge source="DEU" target="SVK">
      <data key="d0">58564000</data>
    </edge>
    <edge source="DEU" target="VNM">
      <data key="d0">3143000</data>
    </edge>
    <edge source="DEU" target="SVN">
      <data key="d0">73703000</data>
    </edge>
    <edge source="DEU" target="ZAF">
      <data key="d0">40584000</data>
    </edge>
    <edge source="DEU" target="ZWE">
      <data key="d0">141000</data>
    </edge>
    <edge source="DEU" target="ESP">
      <data key="d0">561374000</data>
    </edge>
    <edge source="DEU" target="SWE">
      <data key="d0">372966000</data>
    </edge>
    <edge source="DEU" target="CHE">
      <data key="d0">576588000</data>
    </edge>
    <edge source="DEU" target="THA">
      <data key="d0">37785000</data>
    </edge>
    <edge source="DEU" target="TGO">
      <data key="d0">2688000</data>
    </edge>
    <edge source="DEU" target="ARE">
      <data key="d0">67252000</data>
    </edge>
    <edge source="DEU" target="TUN">
      <data key="d0">11511000</data>
    </edge>
    <edge source="DEU" target="TUR">
      <data key="d0">254272000</data>
    </edge>
    <edge source="DEU" target="UGA">
      <data key="d0">47000</data>
    </edge>
    <edge source="DEU" target="UKR">
      <data key="d0">19032000</data>
    </edge>
    <edge source="DEU" target="MKD">
      <data key="d0">1336000</data>
    </edge>
    <edge source="DEU" target="EGY">
      <data key="d0">34812000</data>
    </edge>
    <edge source="DEU" target="GBR">
      <data key="d0">787921000</data>
    </edge>
    <edge source="DEU" target="TZA">
      <data key="d0">1352000</data>
    </edge>
    <edge source="DEU" target="USA">
      <data key="d0">1071209000</data>
    </edge>
    <edge source="DEU" target="BFA">
      <data key="d0">1278000</data>
    </edge>
    <edge source="DEU" target="URY">
      <data key="d0">775000</data>
    </edge>
    <edge source="DEU" target="SRB">
      <data key="d0">7991000</data>
    </edge>
    <edge source="GRC" target="ALB">
      <data key="d0">13466704</data>
    </edge>
    <edge source="GRC" target="ARG">
      <data key="d0">39354</data>
    </edge>
    <edge source="GRC" target="AUS">
      <data key="d0">167150</data>
    </edge>
    <edge source="GRC" target="AUT">
      <data key="d0">2243571</data>
    </edge>
    <edge source="GRC" target="BEL">
      <data key="d0">2173052</data>
    </edge>
    <edge source="GRC" target="BGR">
      <data key="d0">5844748</data>
    </edge>
    <edge source="GRC" target="CMR">
      <data key="d0">291870</data>
    </edge>
    <edge source="GRC" target="CHL">
      <data key="d0">12407</data>
    </edge>
    <edge source="GRC" target="CHN">
      <data key="d0">12361</data>
    </edge>
    <edge source="GRC" target="HRV">
      <data key="d0">25782</data>
    </edge>
    <edge source="GRC" target="CZE">
      <data key="d0">58031</data>
    </edge>
    <edge source="GRC" target="BEN">
      <data key="d0">10825</data>
    </edge>
    <edge source="GRC" target="DNK">
      <data key="d0">1043374</data>
    </edge>
    <edge source="GRC" target="SLV">
      <data key="d0">11571</data>
    </edge>
    <edge source="GRC" target="FIN">
      <data key="d0">842733</data>
    </edge>
    <edge source="GRC" target="FRA">
      <data key="d0">7211970</data>
    </edge>
    <edge source="GRC" target="GEO">
      <data key="d0">32653</data>
    </edge>
    <edge source="GRC" target="DEU">
      <data key="d0">11493325</data>
    </edge>
    <edge source="GRC" target="GHA">
      <data key="d0">52724</data>
    </edge>
    <edge source="GRC" target="HND">
      <data key="d0">18128</data>
    </edge>
    <edge source="GRC" target="HKG">
      <data key="d0">149508</data>
    </edge>
    <edge source="GRC" target="HUN">
      <data key="d0">2854942</data>
    </edge>
    <edge source="GRC" target="IDN">
      <data key="d0">433679</data>
    </edge>
    <edge source="GRC" target="IRL">
      <data key="d0">185561</data>
    </edge>
    <edge source="GRC" target="ISR">
      <data key="d0">5544218</data>
    </edge>
    <edge source="GRC" target="ITA">
      <data key="d0">36518833</data>
    </edge>
    <edge source="GRC" target="CIV">
      <data key="d0">84725</data>
    </edge>
    <edge source="GRC" target="KAZ">
      <data key="d0">1097451</data>
    </edge>
    <edge source="GRC" target="JOR">
      <data key="d0">59025</data>
    </edge>
    <edge source="GRC" target="LBN">
      <data key="d0">457834</data>
    </edge>
    <edge source="GRC" target="LVA">
      <data key="d0">220164</data>
    </edge>
    <edge source="GRC" target="LTU">
      <data key="d0">124519</data>
    </edge>
    <edge source="GRC" target="MAR">
      <data key="d0">106853</data>
    </edge>
    <edge source="GRC" target="NLD">
      <data key="d0">366219</data>
    </edge>
    <edge source="GRC" target="NZL">
      <data key="d0">292840</data>
    </edge>
    <edge source="GRC" target="NOR">
      <data key="d0">396805</data>
    </edge>
    <edge source="GRC" target="PAK">
      <data key="d0">72094</data>
    </edge>
    <edge source="GRC" target="PAN">
      <data key="d0">438814</data>
    </edge>
    <edge source="GRC" target="PHL">
      <data key="d0">140163</data>
    </edge>
    <edge source="GRC" target="POL">
      <data key="d0">984709</data>
    </edge>
    <edge source="GRC" target="PRT">
      <data key="d0">3054436</data>
    </edge>
    <edge source="GRC" target="ROU">
      <data key="d0">7973617</data>
    </edge>
    <edge source="GRC" target="RUS">
      <data key="d0">1467178</data>
    </edge>
    <edge source="GRC" target="SAU">
      <data key="d0">1085701</data>
    </edge>
    <edge source="GRC" target="IND">
      <data key="d0">115924</data>
    </edge>
    <edge source="GRC" target="SGP">
      <data key="d0">90048</data>
    </edge>
    <edge source="GRC" target="SVK">
      <data key="d0">739560</data>
    </edge>
    <edge source="GRC" target="SVN">
      <data key="d0">37567</data>
    </edge>
    <edge source="GRC" target="ZAF">
      <data key="d0">568773</data>
    </edge>
    <edge source="GRC" target="ESP">
      <data key="d0">21882494</data>
    </edge>
    <edge source="GRC" target="SWE">
      <data key="d0">1120288</data>
    </edge>
    <edge source="GRC" target="CHE">
      <data key="d0">280061</data>
    </edge>
    <edge source="GRC" target="TGO">
      <data key="d0">10384</data>
    </edge>
    <edge source="GRC" target="ARE">
      <data key="d0">1215919</data>
    </edge>
    <edge source="GRC" target="TUN">
      <data key="d0">317569</data>
    </edge>
    <edge source="GRC" target="TUR">
      <data key="d0">3994921</data>
    </edge>
    <edge source="GRC" target="UKR">
      <data key="d0">33092</data>
    </edge>
    <edge source="GRC" target="MKD">
      <data key="d0">12482994</data>
    </edge>
    <edge source="GRC" target="EGY">
      <data key="d0">8978081</data>
    </edge>
    <edge source="GRC" target="GBR">
      <data key="d0">12989245</data>
    </edge>
    <edge source="GRC" target="TZA">
      <data key="d0">20635</data>
    </edge>
    <edge source="GRC" target="USA">
      <data key="d0">15299003</data>
    </edge>
    <edge source="GRC" target="SRB">
      <data key="d0">1957522</data>
    </edge>
    <edge source="ITA" target="ALB">
      <data key="d0">8138834</data>
    </edge>
    <edge source="ITA" target="DZA">
      <data key="d0">31018611</data>
    </edge>
    <edge source="ITA" target="AZE">
      <data key="d0">1987445</data>
    </edge>
    <edge source="ITA" target="ARG">
      <data key="d0">15856444</data>
    </edge>
    <edge source="ITA" target="AUS">
      <data key="d0">23956146</data>
    </edge>
    <edge source="ITA" target="AUT">
      <data key="d0">243709957</data>
    </edge>
    <edge source="ITA" target="ARM">
      <data key="d0">62339</data>
    </edge>
    <edge source="ITA" target="BEL">
      <data key="d0">145820912</data>
    </edge>
    <edge source="ITA" target="BOL">
      <data key="d0">1043689</data>
    </edge>
    <edge source="ITA" target="BRA">
      <data key="d0">17452990</data>
    </edge>
    <edge source="ITA" target="BGR">
      <data key="d0">23784420</data>
    </edge>
    <edge source="ITA" target="BDI">
      <data key="d0">588227</data>
    </edge>
    <edge source="ITA" target="BLR">
      <data key="d0">3753673</data>
    </edge>
    <edge source="ITA" target="CMR">
      <data key="d0">883377</data>
    </edge>
    <edge source="ITA" target="CAN">
      <data key="d0">52068830</data>
    </edge>
    <edge source="ITA" target="LKA">
      <data key="d0">172649</data>
    </edge>
    <edge source="ITA" target="CHL">
      <data key="d0">3899785</data>
    </edge>
    <edge source="ITA" target="CHN">
      <data key="d0">32057189</data>
    </edge>
    <edge source="ITA" target="COL">
      <data key="d0">4427579</data>
    </edge>
    <edge source="ITA" target="CRI">
      <data key="d0">130217</data>
    </edge>
    <edge source="ITA" target="HRV">
      <data key="d0">48798130</data>
    </edge>
    <edge source="ITA" target="CZE">
      <data key="d0">59053965</data>
    </edge>
    <edge source="ITA" target="BEN">
      <data key="d0">80726</data>
    </edge>
    <edge source="ITA" target="DNK">
      <data key="d0">47075418</data>
    </edge>
    <edge source="ITA" target="ECU">
      <data key="d0">381284</data>
    </edge>
    <edge source="ITA" target="SLV">
      <data key="d0">21862</data>
    </edge>
    <edge source="ITA" target="ETH">
      <data key="d0">3543557</data>
    </edge>
    <edge source="ITA" target="EST">
      <data key="d0">439768</data>
    </edge>
    <edge source="ITA" target="FIN">
      <data key="d0">39041960</data>
    </edge>
    <edge source="ITA" target="FRA">
      <data key="d0">1115690778</data>
    </edge>
    <edge source="ITA" target="GMB">
      <data key="d0">64887</data>
    </edge>
    <edge source="ITA" target="DEU">
      <data key="d0">1256116152</data>
    </edge>
    <edge source="ITA" target="GHA">
      <data key="d0">861148</data>
    </edge>
    <edge source="ITA" target="GRC">
      <data key="d0">280141971</data>
    </edge>
    <edge source="ITA" target="GTM">
      <data key="d0">202113</data>
    </edge>
    <edge source="ITA" target="HND">
      <data key="d0">10247</data>
    </edge>
    <edge source="ITA" target="HKG">
      <data key="d0">24128245</data>
    </edge>
    <edge source="ITA" target="HUN">
      <data key="d0">52206359</data>
    </edge>
    <edge source="ITA" target="IDN">
      <data key="d0">5154287</data>
    </edge>
    <edge source="ITA" target="IRL">
      <data key="d0">13804522</data>
    </edge>
    <edge source="ITA" target="ISR">
      <data key="d0">47624739</data>
    </edge>
    <edge source="ITA" target="CIV">
      <data key="d0">1549753</data>
    </edge>
    <edge source="ITA" target="JPN">
      <data key="d0">8740875</data>
    </edge>
    <edge source="ITA" target="KAZ">
      <data key="d0">8312830</data>
    </edge>
    <edge source="ITA" target="JOR">
      <data key="d0">3799546</data>
    </edge>
    <edge source="ITA" target="KOR">
      <data key="d0">13165230</data>
    </edge>
    <edge source="ITA" target="KGZ">
      <data key="d0">22726</data>
    </edge>
    <edge source="ITA" target="LBN">
      <data key="d0">19401677</data>
    </edge>
    <edge source="ITA" target="LVA">
      <data key="d0">1041513</data>
    </edge>
    <edge source="ITA" target="LTU">
      <data key="d0">1476251</data>
    </edge>
    <edge source="ITA" target="MDG">
      <data key="d0">1061770</data>
    </edge>
    <edge source="ITA" target="MWI">
      <data key="d0">31229</data>
    </edge>
    <edge source="ITA" target="MYS">
      <data key="d0">14401386</data>
    </edge>
    <edge source="ITA" target="MRT">
      <data key="d0">141531</data>
    </edge>
    <edge source="ITA" target="MUS">
      <data key="d0">39675</data>
    </edge>
    <edge source="ITA" target="MEX">
      <data key="d0">115952572</data>
    </edge>
    <edge source="ITA" target="MDA">
      <data key="d0">204444</data>
    </edge>
    <edge source="ITA" target="MAR">
      <data key="d0">11446132</data>
    </edge>
    <edge source="ITA" target="OMN">
      <data key="d0">2545349</data>
    </edge>
    <edge source="ITA" target="NLD">
      <data key="d0">188116126</data>
    </edge>
    <edge source="ITA" target="NZL">
      <data key="d0">3402356</data>
    </edge>
    <edge source="ITA" target="NIC">
      <data key="d0">42037</data>
    </edge>
    <edge source="ITA" target="NER">
      <data key="d0">12843</data>
    </edge>
    <edge source="ITA" target="NOR">
      <data key="d0">26439722</data>
    </edge>
    <edge source="ITA" target="PAK">
      <data key="d0">4904156</data>
    </edge>
    <edge source="ITA" target="PER">
      <data key="d0">1287464</data>
    </edge>
    <edge source="ITA" target="PHL">
      <data key="d0">3035772</data>
    </edge>
    <edge source="ITA" target="POL">
      <data key="d0">69555575</data>
    </edge>
    <edge source="ITA" target="PRT">
      <data key="d0">99190249</data>
    </edge>
    <edge source="ITA" target="ROU">
      <data key="d0">38904569</data>
    </edge>
    <edge source="ITA" target="RUS">
      <data key="d0">56088552</data>
    </edge>
    <edge source="ITA" target="SAU">
      <data key="d0">30218059</data>
    </edge>
    <edge source="ITA" target="SEN">
      <data key="d0">1294263</data>
    </edge>
    <edge source="ITA" target="IND">
      <data key="d0">27641950</data>
    </edge>
    <edge source="ITA" target="SGP">
      <data key="d0">24849854</data>
    </edge>
    <edge source="ITA" target="SVK">
      <data key="d0">14645715</data>
    </edge>
    <edge source="ITA" target="VNM">
      <data key="d0">2480708</data>
    </edge>
    <edge source="ITA" target="SVN">
      <data key="d0">93616970</data>
    </edge>
    <edge source="ITA" target="ZAF">
      <data key="d0">16882323</data>
    </edge>
    <edge source="ITA" target="ZWE">
      <data key="d0">43943</data>
    </edge>
    <edge source="ITA" target="ESP">
      <data key="d0">539239098</data>
    </edge>
    <edge source="ITA" target="SWE">
      <data key="d0">87066811</data>
    </edge>
    <edge source="ITA" target="CHE">
      <data key="d0">276525098</data>
    </edge>
    <edge source="ITA" target="THA">
      <data key="d0">19631178</data>
    </edge>
    <edge source="ITA" target="TGO">
      <data key="d0">69948</data>
    </edge>
    <edge source="ITA" target="ARE">
      <data key="d0">57137980</data>
    </edge>
    <edge source="ITA" target="TUN">
      <data key="d0">79809504</data>
    </edge>
    <edge source="ITA" target="TUR">
      <data key="d0">142510437</data>
    </edge>
    <edge source="ITA" target="UGA">
      <data key="d0">175700</data>
    </edge>
    <edge source="ITA" target="UKR">
      <data key="d0">1285549</data>
    </edge>
    <edge source="ITA" target="MKD">
      <data key="d0">1872938</data>
    </edge>
    <edge source="ITA" target="EGY">
      <data key="d0">48838827</data>
    </edge>
    <edge source="ITA" target="GBR">
      <data key="d0">334191085</data>
    </edge>
    <edge source="ITA" target="TZA">
      <data key="d0">1321816</data>
    </edge>
    <edge source="ITA" target="USA">
      <data key="d0">449769941</data>
    </edge>
    <edge source="ITA" target="BFA">
      <data key="d0">105686</data>
    </edge>
    <edge source="ITA" target="URY">
      <data key="d0">1136855</data>
    </edge>
    <edge source="ITA" target="SRB">
      <data key="d0">8612107</data>
    </edge>
    <edge source="MKD" target="ALB">
      <data key="d0">331024</data>
    </edge>
    <edge source="MKD" target="AUT">
      <data key="d0">5971496</data>
    </edge>
    <edge source="MKD" target="BEL">
      <data key="d0">18678731</data>
    </edge>
    <edge source="MKD" target="BGR">
      <data key="d0">3152891</data>
    </edge>
    <edge source="MKD" target="CAN">
      <data key="d0">7010860</data>
    </edge>
    <edge source="MKD" target="HRV">
      <data key="d0">17245071</data>
    </edge>
    <edge source="MKD" target="CZE">
      <data key="d0">133876</data>
    </edge>
    <edge source="MKD" target="DNK">
      <data key="d0">10571</data>
    </edge>
    <edge source="MKD" target="FIN">
      <data key="d0">43213</data>
    </edge>
    <edge source="MKD" target="FRA">
      <data key="d0">5884836</data>
    </edge>
    <edge source="MKD" target="DEU">
      <data key="d0">40151214</data>
    </edge>
    <edge source="MKD" target="GRC">
      <data key="d0">15910476</data>
    </edge>
    <edge source="MKD" target="HKG">
      <data key="d0">22160</data>
    </edge>
    <edge source="MKD" target="HUN">
      <data key="d0">245933</data>
    </edge>
    <edge source="MKD" target="IRL">
      <data key="d0">17675</data>
    </edge>
    <edge source="MKD" target="ISR">
      <data key="d0">197337</data>
    </edge>
    <edge source="MKD" target="ITA">
      <data key="d0">45313891</data>
    </edge>
    <edge source="MKD" target="JPN">
      <data key="d0">57275</data>
    </edge>
    <edge source="MKD" target="NLD">
      <data key="d0">2568328</data>
    </edge>
    <edge source="MKD" target="POL">
      <data key="d0">84866</data>
    </edge>
    <edge source="MKD" target="PRT">
      <data key="d0">849097</data>
    </edge>
    <edge source="MKD" target="ROU">
      <data key="d0">21507</data>
    </edge>
    <edge source="MKD" target="SAU">
      <data key="d0">74706</data>
    </edge>
    <edge source="MKD" target="SVN">
      <data key="d0">2150893</data>
    </edge>
    <edge source="MKD" target="ESP">
      <data key="d0">11167912</data>
    </edge>
    <edge source="MKD" target="CHE">
      <data key="d0">1143733</data>
    </edge>
    <edge source="MKD" target="TUR">
      <data key="d0">1356913</data>
    </edge>
    <edge source="MKD" target="EGY">
      <data key="d0">71686</data>
    </edge>
    <edge source="MKD" target="GBR">
      <data key="d0">8491344</data>
    </edge>
    <edge source="MKD" target="USA">
      <data key="d0">54093498</data>
    </edge>
    <edge source="MKD" target="SRB">
      <data key="d0">21419339</data>
    </edge>
    <edge source="SRB" target="AUT">
      <data key="d0">13558000</data>
    </edge>
    <edge source="SRB" target="BEL">
      <data key="d0">18000</data>
    </edge>
    <edge source="SRB" target="BGR">
      <data key="d0">749000</data>
    </edge>
    <edge source="SRB" target="CAN">
      <data key="d0">13179000</data>
    </edge>
    <edge source="SRB" target="HRV">
      <data key="d0">725000</data>
    </edge>
    <edge source="SRB" target="CZE">
      <data key="d0">451000</data>
    </edge>
    <edge source="SRB" target="DNK">
      <data key="d0">69000</data>
    </edge>
    <edge source="SRB" target="FIN">
      <data key="d0">59000</data>
    </edge>
    <edge source="SRB" target="DEU">
      <data key="d0">13842000</data>
    </edge>
    <edge source="SRB" target="GRC">
      <data key="d0">604000</data>
    </edge>
    <edge source="SRB" target="HUN">
      <data key="d0">842000</data>
    </edge>
    <edge source="SRB" target="ISR">
      <data key="d0">15000</data>
    </edge>
    <edge source="SRB" target="ITA">
      <data key="d0">8639000</data>
    </edge>
    <edge source="SRB" target="LBN">
      <data key="d0">655000</data>
    </edge>
    <edge source="SRB" target="NLD">
      <data key="d0">59000</data>
    </edge>
    <edge source="SRB" target="NOR">
      <data key="d0">51000</data>
    </edge>
    <edge source="SRB" target="PRT">
      <data key="d0">392000</data>
    </edge>
    <edge source="SRB" target="RUS">
      <data key="d0">625000</data>
    </edge>
    <edge source="SRB" target="SVK">
      <data key="d0">24000</data>
    </edge>
    <edge source="SRB" target="SVN">
      <data key="d0">370000</data>
    </edge>
    <edge source="SRB" target="ZAF">
      <data key="d0">11000</data>
    </edge>
    <edge source="SRB" target="ESP">
      <data key="d0">1115000</data>
    </edge>
    <edge source="SRB" target="CHE">
      <data key="d0">10889000</data>
    </edge>
    <edge source="SRB" target="TUN">
      <data key="d0">66000</data>
    </edge>
    <edge source="SRB" target="TUR">
      <data key="d0">302000</data>
    </edge>
    <edge source="SRB" target="MKD">
      <data key="d0">12172000</data>
    </edge>
    <edge source="DZA" target="BEL">
      <data key="d0">914204</data>
    </edge>
    <edge source="DZA" target="CAN">
      <data key="d0">2666940</data>
    </edge>
    <edge source="DZA" target="FRA">
      <data key="d0">3472656</data>
    </edge>
    <edge source="DZA" target="GRC">
      <data key="d0">12019610</data>
    </edge>
    <edge source="DZA" target="IDN">
      <data key="d0">297482</data>
    </edge>
    <edge source="DZA" target="ITA">
      <data key="d0">16354159</data>
    </edge>
    <edge source="DZA" target="LBN">
      <data key="d0">1925409</data>
    </edge>
    <edge source="DZA" target="MAR">
      <data key="d0">1678107</data>
    </edge>
    <edge source="DZA" target="NLD">
      <data key="d0">420002</data>
    </edge>
    <edge source="DZA" target="ESP">
      <data key="d0">289685</data>
    </edge>
    <edge source="DZA" target="CHE">
      <data key="d0">1021045</data>
    </edge>
    <edge source="DZA" target="THA">
      <data key="d0">1861994</data>
    </edge>
    <edge source="DZA" target="TUN">
      <data key="d0">15243163</data>
    </edge>
    <edge source="DZA" target="GBR">
      <data key="d0">3115122</data>
    </edge>
    <edge source="DZA" target="USA">
      <data key="d0">465182</data>
    </edge>
    <edge source="BEL" target="DZA">
      <data key="d0">10829201</data>
    </edge>
    <edge source="BEL" target="ARG">
      <data key="d0">4067081</data>
    </edge>
    <edge source="BEL" target="AUS">
      <data key="d0">8673922</data>
    </edge>
    <edge source="BEL" target="AUT">
      <data key="d0">53579092</data>
    </edge>
    <edge source="BEL" target="BWA">
      <data key="d0">19450</data>
    </edge>
    <edge source="BEL" target="BRA">
      <data key="d0">10783150</data>
    </edge>
    <edge source="BEL" target="BGR">
      <data key="d0">460107</data>
    </edge>
    <edge source="BEL" target="BDI">
      <data key="d0">151541</data>
    </edge>
    <edge source="BEL" target="BLR">
      <data key="d0">57485</data>
    </edge>
    <edge source="BEL" target="CMR">
      <data key="d0">3697919</data>
    </edge>
    <edge source="BEL" target="CAN">
      <data key="d0">30682561</data>
    </edge>
    <edge source="BEL" target="CAF">
      <data key="d0">34016</data>
    </edge>
    <edge source="BEL" target="LKA">
      <data key="d0">333747</data>
    </edge>
    <edge source="BEL" target="CHL">
      <data key="d0">1272870</data>
    </edge>
    <edge source="BEL" target="CHN">
      <data key="d0">18952098</data>
    </edge>
    <edge source="BEL" target="COL">
      <data key="d0">801548</data>
    </edge>
    <edge source="BEL" target="CRI">
      <data key="d0">271705</data>
    </edge>
    <edge source="BEL" target="HRV">
      <data key="d0">1127111</data>
    </edge>
    <edge source="BEL" target="CZE">
      <data key="d0">35071242</data>
    </edge>
    <edge source="BEL" target="BEN">
      <data key="d0">259532</data>
    </edge>
    <edge source="BEL" target="DNK">
      <data key="d0">58516473</data>
    </edge>
    <edge source="BEL" target="ECU">
      <data key="d0">380098</data>
    </edge>
    <edge source="BEL" target="SLV">
      <data key="d0">219300</data>
    </edge>
    <edge source="BEL" target="ETH">
      <data key="d0">171239</data>
    </edge>
    <edge source="BEL" target="EST">
      <data key="d0">1466051</data>
    </edge>
    <edge source="BEL" target="FIN">
      <data key="d0">22504966</data>
    </edge>
    <edge source="BEL" target="FRA">
      <data key="d0">2484959733</data>
    </edge>
    <edge source="BEL" target="GMB">
      <data key="d0">473650</data>
    </edge>
    <edge source="BEL" target="DEU">
      <data key="d0">2082547841</data>
    </edge>
    <edge source="BEL" target="GHA">
      <data key="d0">1636286</data>
    </edge>
    <edge source="BEL" target="GRC">
      <data key="d0">11618699</data>
    </edge>
    <edge source="BEL" target="GTM">
      <data key="d0">78772</data>
    </edge>
    <edge source="BEL" target="HND">
      <data key="d0">114752</data>
    </edge>
    <edge source="BEL" target="HKG">
      <data key="d0">14856164</data>
    </edge>
    <edge source="BEL" target="HUN">
      <data key="d0">16919598</data>
    </edge>
    <edge source="BEL" target="IDN">
      <data key="d0">2619724</data>
    </edge>
    <edge source="BEL" target="IRL">
      <data key="d0">5021923</data>
    </edge>
    <edge source="BEL" target="ISR">
      <data key="d0">15300083</data>
    </edge>
    <edge source="BEL" target="ITA">
      <data key="d0">519116031</data>
    </edge>
    <edge source="BEL" target="CIV">
      <data key="d0">3580580</data>
    </edge>
    <edge source="BEL" target="JAM">
      <data key="d0">82870</data>
    </edge>
    <edge source="BEL" target="JPN">
      <data key="d0">3142717</data>
    </edge>
    <edge source="BEL" target="KAZ">
      <data key="d0">2922968</data>
    </edge>
    <edge source="BEL" target="JOR">
      <data key="d0">1979655</data>
    </edge>
    <edge source="BEL" target="KOR">
      <data key="d0">10935934</data>
    </edge>
    <edge source="BEL" target="LBN">
      <data key="d0">2272037</data>
    </edge>
    <edge source="BEL" target="LVA">
      <data key="d0">105198</data>
    </edge>
    <edge source="BEL" target="LTU">
      <data key="d0">93315</data>
    </edge>
    <edge source="BEL" target="MDG">
      <data key="d0">1623028</data>
    </edge>
    <edge source="BEL" target="MYS">
      <data key="d0">4469339</data>
    </edge>
    <edge source="BEL" target="MRT">
      <data key="d0">1412273</data>
    </edge>
    <edge source="BEL" target="MUS">
      <data key="d0">495805</data>
    </edge>
    <edge source="BEL" target="MEX">
      <data key="d0">11848853</data>
    </edge>
    <edge source="BEL" target="MDA">
      <data key="d0">12147</data>
    </edge>
    <edge source="BEL" target="MAR">
      <data key="d0">5067765</data>
    </edge>
    <edge source="BEL" target="OMN">
      <data key="d0">491906</data>
    </edge>
    <edge source="BEL" target="NLD">
      <data key="d0">832087204</data>
    </edge>
    <edge source="BEL" target="NZL">
      <data key="d0">1254584</data>
    </edge>
    <edge source="BEL" target="NER">
      <data key="d0">417631</data>
    </edge>
    <edge source="BEL" target="NOR">
      <data key="d0">24970734</data>
    </edge>
    <edge source="BEL" target="PAK">
      <data key="d0">20869264</data>
    </edge>
    <edge source="BEL" target="PAN">
      <data key="d0">48791</data>
    </edge>
    <edge source="BEL" target="PER">
      <data key="d0">402947</data>
    </edge>
    <edge source="BEL" target="PHL">
      <data key="d0">916081</data>
    </edge>
    <edge source="BEL" target="POL">
      <data key="d0">29333816</data>
    </edge>
    <edge source="BEL" target="PRT">
      <data key="d0">49475431</data>
    </edge>
    <edge source="BEL" target="ROU">
      <data key="d0">2891242</data>
    </edge>
    <edge source="BEL" target="RUS">
      <data key="d0">6704618</data>
    </edge>
    <edge source="BEL" target="SAU">
      <data key="d0">12782339</data>
    </edge>
    <edge source="BEL" target="SEN">
      <data key="d0">2680989</data>
    </edge>
    <edge source="BEL" target="IND">
      <data key="d0">29671935</data>
    </edge>
    <edge source="BEL" target="SGP">
      <data key="d0">9587154</data>
    </edge>
    <edge source="BEL" target="SVK">
      <data key="d0">3149907</data>
    </edge>
    <edge source="BEL" target="VNM">
      <data key="d0">3540614</data>
    </edge>
    <edge source="BEL" target="SVN">
      <data key="d0">1091475</data>
    </edge>
    <edge source="BEL" target="ZAF">
      <data key="d0">6561862</data>
    </edge>
    <edge source="BEL" target="ESP">
      <data key="d0">199792770</data>
    </edge>
    <edge source="BEL" target="SWE">
      <data key="d0">90963938</data>
    </edge>
    <edge source="BEL" target="CHE">
      <data key="d0">58479765</data>
    </edge>
    <edge source="BEL" target="THA">
      <data key="d0">40470938</data>
    </edge>
    <edge source="BEL" target="TGO">
      <data key="d0">575933</data>
    </edge>
    <edge source="BEL" target="ARE">
      <data key="d0">10877230</data>
    </edge>
    <edge source="BEL" target="TUN">
      <data key="d0">9452485</data>
    </edge>
    <edge source="BEL" target="TUR">
      <data key="d0">47490637</data>
    </edge>
    <edge source="BEL" target="UGA">
      <data key="d0">21357</data>
    </edge>
    <edge source="BEL" target="UKR">
      <data key="d0">186836</data>
    </edge>
    <edge source="BEL" target="MKD">
      <data key="d0">304239</data>
    </edge>
    <edge source="BEL" target="EGY">
      <data key="d0">7998139</data>
    </edge>
    <edge source="BEL" target="GBR">
      <data key="d0">405352785</data>
    </edge>
    <edge source="BEL" target="TZA">
      <data key="d0">187013</data>
    </edge>
    <edge source="BEL" target="USA">
      <data key="d0">230036676</data>
    </edge>
    <edge source="BEL" target="BFA">
      <data key="d0">190079</data>
    </edge>
    <edge source="BEL" target="URY">
      <data key="d0">39585</data>
    </edge>
    <edge source="BEL" target="SRB">
      <data key="d0">345456</data>
    </edge>
    <edge source="CAN" target="DZA">
      <data key="d0">12170</data>
    </edge>
    <edge source="CAN" target="ARG">
      <data key="d0">577142</data>
    </edge>
    <edge source="CAN" target="AUS">
      <data key="d0">2340898</data>
    </edge>
    <edge source="CAN" target="AUT">
      <data key="d0">145461</data>
    </edge>
    <edge source="CAN" target="BEL">
      <data key="d0">2091015</data>
    </edge>
    <edge source="CAN" target="BRA">
      <data key="d0">3068754</data>
    </edge>
    <edge source="CAN" target="BGR">
      <data key="d0">24782</data>
    </edge>
    <edge source="CAN" target="CHL">
      <data key="d0">5602094</data>
    </edge>
    <edge source="CAN" target="CHN">
      <data key="d0">5860060</data>
    </edge>
    <edge source="CAN" target="COL">
      <data key="d0">126901</data>
    </edge>
    <edge source="CAN" target="CRI">
      <data key="d0">41870</data>
    </edge>
    <edge source="CAN" target="CZE">
      <data key="d0">201042</data>
    </edge>
    <edge source="CAN" target="ECU">
      <data key="d0">29636</data>
    </edge>
    <edge source="CAN" target="FIN">
      <data key="d0">366473</data>
    </edge>
    <edge source="CAN" target="FRA">
      <data key="d0">6307873</data>
    </edge>
    <edge source="CAN" target="DEU">
      <data key="d0">3285792</data>
    </edge>
    <edge source="CAN" target="GHA">
      <data key="d0">52388</data>
    </edge>
    <edge source="CAN" target="GRC">
      <data key="d0">128164</data>
    </edge>
    <edge source="CAN" target="GTM">
      <data key="d0">345416</data>
    </edge>
    <edge source="CAN" target="HND">
      <data key="d0">73088</data>
    </edge>
    <edge source="CAN" target="HKG">
      <data key="d0">4161539</data>
    </edge>
    <edge source="CAN" target="IDN">
      <data key="d0">1392386</data>
    </edge>
    <edge source="CAN" target="IRL">
      <data key="d0">169053</data>
    </edge>
    <edge source="CAN" target="ISR">
      <data key="d0">773569</data>
    </edge>
    <edge source="CAN" target="ITA">
      <data key="d0">467863</data>
    </edge>
    <edge source="CAN" target="JAM">
      <data key="d0">670094</data>
    </edge>
    <edge source="CAN" target="JPN">
      <data key="d0">7941749</data>
    </edge>
    <edge source="CAN" target="JOR">
      <data key="d0">318010</data>
    </edge>
    <edge source="CAN" target="KOR">
      <data key="d0">107779</data>
    </edge>
    <edge source="CAN" target="KGZ">
      <data key="d0">22873</data>
    </edge>
    <edge source="CAN" target="LVA">
      <data key="d0">54185</data>
    </edge>
    <edge source="CAN" target="MYS">
      <data key="d0">461904</data>
    </edge>
    <edge source="CAN" target="MEX">
      <data key="d0">18450142</data>
    </edge>
    <edge source="CAN" target="OMN">
      <data key="d0">46394</data>
    </edge>
    <edge source="CAN" target="NLD">
      <data key="d0">15861462</data>
    </edge>
    <edge source="CAN" target="NZL">
      <data key="d0">643513</data>
    </edge>
    <edge source="CAN" target="NOR">
      <data key="d0">227722</data>
    </edge>
    <edge source="CAN" target="PAK">
      <data key="d0">5703470</data>
    </edge>
    <edge source="CAN" target="PAN">
      <data key="d0">5283789</data>
    </edge>
    <edge source="CAN" target="PER">
      <data key="d0">718390</data>
    </edge>
    <edge source="CAN" target="PHL">
      <data key="d0">202108</data>
    </edge>
    <edge source="CAN" target="POL">
      <data key="d0">2114118</data>
    </edge>
    <edge source="CAN" target="PRT">
      <data key="d0">46645</data>
    </edge>
    <edge source="CAN" target="RUS">
      <data key="d0">403358</data>
    </edge>
    <edge source="CAN" target="SAU">
      <data key="d0">658659</data>
    </edge>
    <edge source="CAN" target="IND">
      <data key="d0">7129463</data>
    </edge>
    <edge source="CAN" target="SGP">
      <data key="d0">924736</data>
    </edge>
    <edge source="CAN" target="VNM">
      <data key="d0">547652</data>
    </edge>
    <edge source="CAN" target="ZAF">
      <data key="d0">274895</data>
    </edge>
    <edge source="CAN" target="ESP">
      <data key="d0">1783789</data>
    </edge>
    <edge source="CAN" target="SWE">
      <data key="d0">3445960</data>
    </edge>
    <edge source="CAN" target="CHE">
      <data key="d0">307129</data>
    </edge>
    <edge source="CAN" target="THA">
      <data key="d0">3463269</data>
    </edge>
    <edge source="CAN" target="ARE">
      <data key="d0">1334872</data>
    </edge>
    <edge source="CAN" target="TUR">
      <data key="d0">1077660</data>
    </edge>
    <edge source="CAN" target="EGY">
      <data key="d0">824929</data>
    </edge>
    <edge source="CAN" target="GBR">
      <data key="d0">11489180</data>
    </edge>
    <edge source="CAN" target="TZA">
      <data key="d0">664342</data>
    </edge>
    <edge source="CAN" target="USA">
      <data key="d0">3068031065</data>
    </edge>
    <edge source="CAN" target="URY">
      <data key="d0">149521</data>
    </edge>
    <edge source="IDN" target="ALB">
      <data key="d0">81104</data>
    </edge>
    <edge source="IDN" target="DZA">
      <data key="d0">56936</data>
    </edge>
    <edge source="IDN" target="AUS">
      <data key="d0">8457538</data>
    </edge>
    <edge source="IDN" target="BEL">
      <data key="d0">9490289</data>
    </edge>
    <edge source="IDN" target="BRA">
      <data key="d0">170766</data>
    </edge>
    <edge source="IDN" target="BGR">
      <data key="d0">186559</data>
    </edge>
    <edge source="IDN" target="KHM">
      <data key="d0">1105572</data>
    </edge>
    <edge source="IDN" target="CAN">
      <data key="d0">9300688</data>
    </edge>
    <edge source="IDN" target="LKA">
      <data key="d0">1809479</data>
    </edge>
    <edge source="IDN" target="CHN">
      <data key="d0">7559967</data>
    </edge>
    <edge source="IDN" target="CZE">
      <data key="d0">26265</data>
    </edge>
    <edge source="IDN" target="ECU">
      <data key="d0">1282215</data>
    </edge>
    <edge source="IDN" target="SLV">
      <data key="d0">181194</data>
    </edge>
    <edge source="IDN" target="FRA">
      <data key="d0">1558466</data>
    </edge>
    <edge source="IDN" target="PSE">
      <data key="d0">90547</data>
    </edge>
    <edge source="IDN" target="DEU">
      <data key="d0">10724996</data>
    </edge>
    <edge source="IDN" target="GHA">
      <data key="d0">25642</data>
    </edge>
    <edge source="IDN" target="GRC">
      <data key="d0">138695</data>
    </edge>
    <edge source="IDN" target="HKG">
      <data key="d0">10860181</data>
    </edge>
    <edge source="IDN" target="ITA">
      <data key="d0">13445593</data>
    </edge>
    <edge source="IDN" target="JPN">
      <data key="d0">33433132</data>
    </edge>
    <edge source="IDN" target="KOR">
      <data key="d0">26466798</data>
    </edge>
    <edge source="IDN" target="LTU">
      <data key="d0">13839</data>
    </edge>
    <edge source="IDN" target="MYS">
      <data key="d0">16488309</data>
    </edge>
    <edge source="IDN" target="MRT">
      <data key="d0">150602</data>
    </edge>
    <edge source="IDN" target="MUS">
      <data key="d0">2038486</data>
    </edge>
    <edge source="IDN" target="MEX">
      <data key="d0">1107911</data>
    </edge>
    <edge source="IDN" target="OMN">
      <data key="d0">39942</data>
    </edge>
    <edge source="IDN" target="NLD">
      <data key="d0">47501424</data>
    </edge>
    <edge source="IDN" target="NZL">
      <data key="d0">669154</data>
    </edge>
    <edge source="IDN" target="NER">
      <data key="d0">123103</data>
    </edge>
    <edge source="IDN" target="NOR">
      <data key="d0">59078</data>
    </edge>
    <edge source="IDN" target="PAK">
      <data key="d0">1169568</data>
    </edge>
    <edge source="IDN" target="PER">
      <data key="d0">77489</data>
    </edge>
    <edge source="IDN" target="PHL">
      <data key="d0">14329937</data>
    </edge>
    <edge source="IDN" target="PRT">
      <data key="d0">939382</data>
    </edge>
    <edge source="IDN" target="SAU">
      <data key="d0">1104395</data>
    </edge>
    <edge source="IDN" target="IND">
      <data key="d0">2632705</data>
    </edge>
    <edge source="IDN" target="SGP">
      <data key="d0">82125727</data>
    </edge>
    <edge source="IDN" target="VNM">
      <data key="d0">9469481</data>
    </edge>
    <edge source="IDN" target="SVN">
      <data key="d0">31664</data>
    </edge>
    <edge source="IDN" target="ZAF">
      <data key="d0">82812</data>
    </edge>
    <edge source="IDN" target="ESP">
      <data key="d0">10680705</data>
    </edge>
    <edge source="IDN" target="SWE">
      <data key="d0">182300</data>
    </edge>
    <edge source="IDN" target="CHE">
      <data key="d0">12096</data>
    </edge>
    <edge source="IDN" target="THA">
      <data key="d0">4853180</data>
    </edge>
    <edge source="IDN" target="ARE">
      <data key="d0">2001741</data>
    </edge>
    <edge source="IDN" target="TUR">
      <data key="d0">204672</data>
    </edge>
    <edge source="IDN" target="EGY">
      <data key="d0">1071060</data>
    </edge>
    <edge source="IDN" target="GBR">
      <data key="d0">6789460</data>
    </edge>
    <edge source="IDN" target="TZA">
      <data key="d0">139175</data>
    </edge>
    <edge source="IDN" target="USA">
      <data key="d0">108365199</data>
    </edge>
    <edge source="LBN" target="ALB">
      <data key="d0">29500</data>
    </edge>
    <edge source="LBN" target="BEL">
      <data key="d0">32299</data>
    </edge>
    <edge source="LBN" target="CMR">
      <data key="d0">81523</data>
    </edge>
    <edge source="LBN" target="GHA">
      <data key="d0">151440</data>
    </edge>
    <edge source="LBN" target="CIV">
      <data key="d0">31509</data>
    </edge>
    <edge source="LBN" target="JOR">
      <data key="d0">674319</data>
    </edge>
    <edge source="LBN" target="OMN">
      <data key="d0">33488</data>
    </edge>
    <edge source="LBN" target="SAU">
      <data key="d0">71472</data>
    </edge>
    <edge source="LBN" target="ZAF">
      <data key="d0">14241</data>
    </edge>
    <edge source="LBN" target="ARE">
      <data key="d0">133110</data>
    </edge>
    <edge source="MAR" target="DZA">
      <data key="d0">13670</data>
    </edge>
    <edge source="MAR" target="BEL">
      <data key="d0">310375</data>
    </edge>
    <edge source="MAR" target="CMR">
      <data key="d0">17528</data>
    </edge>
    <edge source="MAR" target="CAN">
      <data key="d0">15640</data>
    </edge>
    <edge source="MAR" target="FRA">
      <data key="d0">7308603</data>
    </edge>
    <edge source="MAR" target="GRC">
      <data key="d0">80293</data>
    </edge>
    <edge source="MAR" target="ITA">
      <data key="d0">533634</data>
    </edge>
    <edge source="MAR" target="CIV">
      <data key="d0">658480</data>
    </edge>
    <edge source="MAR" target="LBN">
      <data key="d0">110428</data>
    </edge>
    <edge source="MAR" target="MRT">
      <data key="d0">1824552</data>
    </edge>
    <edge source="MAR" target="PRT">
      <data key="d0">1207594</data>
    </edge>
    <edge source="MAR" target="SEN">
      <data key="d0">622153</data>
    </edge>
    <edge source="MAR" target="ESP">
      <data key="d0">14166808</data>
    </edge>
    <edge source="MAR" target="CHE">
      <data key="d0">67276</data>
    </edge>
    <edge source="MAR" target="TGO">
      <data key="d0">523818</data>
    </edge>
    <edge source="MAR" target="TUN">
      <data key="d0">3827599</data>
    </edge>
    <edge source="MAR" target="TUR">
      <data key="d0">1167999</data>
    </edge>
    <edge source="MAR" target="GBR">
      <data key="d0">2713383</data>
    </edge>
    <edge source="MAR" target="USA">
      <data key="d0">22703</data>
    </edge>
    <edge source="MAR" target="BFA">
      <data key="d0">1055280</data>
    </edge>
    <edge source="NLD" target="DZA">
      <data key="d0">744696</data>
    </edge>
    <edge source="NLD" target="AZE">
      <data key="d0">884614</data>
    </edge>
    <edge source="NLD" target="ARG">
      <data key="d0">1184701</data>
    </edge>
    <edge source="NLD" target="AUS">
      <data key="d0">7481014</data>
    </edge>
    <edge source="NLD" target="AUT">
      <data key="d0">32181156</data>
    </edge>
    <edge source="NLD" target="ARM">
      <data key="d0">49708</data>
    </edge>
    <edge source="NLD" target="BEL">
      <data key="d0">473212114</data>
    </edge>
    <edge source="NLD" target="BWA">
      <data key="d0">10126</data>
    </edge>
    <edge source="NLD" target="BRA">
      <data key="d0">7879597</data>
    </edge>
    <edge source="NLD" target="BGR">
      <data key="d0">162931</data>
    </edge>
    <edge source="NLD" target="BLR">
      <data key="d0">132554</data>
    </edge>
    <edge source="NLD" target="CMR">
      <data key="d0">332305</data>
    </edge>
    <edge source="NLD" target="CAN">
      <data key="d0">3251254</data>
    </edge>
    <edge source="NLD" target="LKA">
      <data key="d0">231969</data>
    </edge>
    <edge source="NLD" target="CHL">
      <data key="d0">294564</data>
    </edge>
    <edge source="NLD" target="CHN">
      <data key="d0">9276016</data>
    </edge>
    <edge source="NLD" target="COL">
      <data key="d0">272472</data>
    </edge>
    <edge source="NLD" target="CRI">
      <data key="d0">95733</data>
    </edge>
    <edge source="NLD" target="HRV">
      <data key="d0">823860</data>
    </edge>
    <edge source="NLD" target="CZE">
      <data key="d0">21454411</data>
    </edge>
    <edge source="NLD" target="DNK">
      <data key="d0">50485569</data>
    </edge>
    <edge source="NLD" target="ECU">
      <data key="d0">253141</data>
    </edge>
    <edge source="NLD" target="SLV">
      <data key="d0">94813</data>
    </edge>
    <edge source="NLD" target="ETH">
      <data key="d0">142680</data>
    </edge>
    <edge source="NLD" target="EST">
      <data key="d0">1707553</data>
    </edge>
    <edge source="NLD" target="FIN">
      <data key="d0">29642379</data>
    </edge>
    <edge source="NLD" target="FRA">
      <data key="d0">358036530</data>
    </edge>
    <edge source="NLD" target="GEO">
      <data key="d0">143600</data>
    </edge>
    <edge source="NLD" target="GMB">
      <data key="d0">208036</data>
    </edge>
    <edge source="NLD" target="DEU">
      <data key="d0">920089253</data>
    </edge>
    <edge source="NLD" target="GHA">
      <data key="d0">4520642</data>
    </edge>
    <edge source="NLD" target="GRC">
      <data key="d0">13491968</data>
    </edge>
    <edge source="NLD" target="GTM">
      <data key="d0">245777</data>
    </edge>
    <edge source="NLD" target="HND">
      <data key="d0">31297</data>
    </edge>
    <edge source="NLD" target="HKG">
      <data key="d0">12345929</data>
    </edge>
    <edge source="NLD" target="HUN">
      <data key="d0">10182722</data>
    </edge>
    <edge source="NLD" target="IDN">
      <data key="d0">5563584</data>
    </edge>
    <edge source="NLD" target="IRL">
      <data key="d0">6862429</data>
    </edge>
    <edge source="NLD" target="ISR">
      <data key="d0">6465688</data>
    </edge>
    <edge source="NLD" target="ITA">
      <data key="d0">178679056</data>
    </edge>
    <edge source="NLD" target="CIV">
      <data key="d0">444608</data>
    </edge>
    <edge source="NLD" target="JAM">
      <data key="d0">2183458</data>
    </edge>
    <edge source="NLD" target="JPN">
      <data key="d0">8356423</data>
    </edge>
    <edge source="NLD" target="KAZ">
      <data key="d0">2190822</data>
    </edge>
    <edge source="NLD" target="JOR">
      <data key="d0">975744</data>
    </edge>
    <edge source="NLD" target="KOR">
      <data key="d0">2756018</data>
    </edge>
    <edge source="NLD" target="KGZ">
      <data key="d0">15649</data>
    </edge>
    <edge source="NLD" target="LBN">
      <data key="d0">901183</data>
    </edge>
    <edge source="NLD" target="LVA">
      <data key="d0">487872</data>
    </edge>
    <edge source="NLD" target="LTU">
      <data key="d0">2099692</data>
    </edge>
    <edge source="NLD" target="MYS">
      <data key="d0">3842224</data>
    </edge>
    <edge source="NLD" target="MEX">
      <data key="d0">2785474</data>
    </edge>
    <edge source="NLD" target="MAR">
      <data key="d0">3729921</data>
    </edge>
    <edge source="NLD" target="OMN">
      <data key="d0">338749</data>
    </edge>
    <edge source="NLD" target="NZL">
      <data key="d0">857919</data>
    </edge>
    <edge source="NLD" target="NOR">
      <data key="d0">32105674</data>
    </edge>
    <edge source="NLD" target="PAK">
      <data key="d0">4256455</data>
    </edge>
    <edge source="NLD" target="PAN">
      <data key="d0">2883049</data>
    </edge>
    <edge source="NLD" target="PRY">
      <data key="d0">33138</data>
    </edge>
    <edge source="NLD" target="PER">
      <data key="d0">69039</data>
    </edge>
    <edge source="NLD" target="PHL">
      <data key="d0">660008</data>
    </edge>
    <edge source="NLD" target="POL">
      <data key="d0">26602843</data>
    </edge>
    <edge source="NLD" target="PRT">
      <data key="d0">39536980</data>
    </edge>
    <edge source="NLD" target="ROU">
      <data key="d0">5437474</data>
    </edge>
    <edge source="NLD" target="RUS">
      <data key="d0">5132784</data>
    </edge>
    <edge source="NLD" target="SAU">
      <data key="d0">2219358</data>
    </edge>
    <edge source="NLD" target="SEN">
      <data key="d0">296405</data>
    </edge>
    <edge source="NLD" target="IND">
      <data key="d0">15420444</data>
    </edge>
    <edge source="NLD" target="SGP">
      <data key="d0">16027983</data>
    </edge>
    <edge source="NLD" target="SVK">
      <data key="d0">3268744</data>
    </edge>
    <edge source="NLD" target="VNM">
      <data key="d0">714319</data>
    </edge>
    <edge source="NLD" target="SVN">
      <data key="d0">1644037</data>
    </edge>
    <edge source="NLD" target="ZAF">
      <data key="d0">4072352</data>
    </edge>
    <edge source="NLD" target="ESP">
      <data key="d0">90921891</data>
    </edge>
    <edge source="NLD" target="SWE">
      <data key="d0">90264644</data>
    </edge>
    <edge source="NLD" target="CHE">
      <data key="d0">70942143</data>
    </edge>
    <edge source="NLD" target="THA">
      <data key="d0">1972661</data>
    </edge>
    <edge source="NLD" target="ARE">
      <data key="d0">6477654</data>
    </edge>
    <edge source="NLD" target="TUN">
      <data key="d0">4714871</data>
    </edge>
    <edge source="NLD" target="TUR">
      <data key="d0">43752932</data>
    </edge>
    <edge source="NLD" target="UKR">
      <data key="d0">518249</data>
    </edge>
    <edge source="NLD" target="EGY">
      <data key="d0">6177567</data>
    </edge>
    <edge source="NLD" target="GBR">
      <data key="d0">259845343</data>
    </edge>
    <edge source="NLD" target="USA">
      <data key="d0">275339428</data>
    </edge>
    <edge source="NLD" target="SRB">
      <data key="d0">268790</data>
    </edge>
    <edge source="ESP" target="ALB">
      <data key="d0">14112</data>
    </edge>
    <edge source="ESP" target="DZA">
      <data key="d0">14989738</data>
    </edge>
    <edge source="ESP" target="ARG">
      <data key="d0">9548024</data>
    </edge>
    <edge source="ESP" target="AUS">
      <data key="d0">7449528</data>
    </edge>
    <edge source="ESP" target="AUT">
      <data key="d0">5962135</data>
    </edge>
    <edge source="ESP" target="BEL">
      <data key="d0">83468312</data>
    </edge>
    <edge source="ESP" target="BOL">
      <data key="d0">212211</data>
    </edge>
    <edge source="ESP" target="BRA">
      <data key="d0">14000052</data>
    </edge>
    <edge source="ESP" target="BGR">
      <data key="d0">297712</data>
    </edge>
    <edge source="ESP" target="CMR">
      <data key="d0">4227562</data>
    </edge>
    <edge source="ESP" target="CAN">
      <data key="d0">50131636</data>
    </edge>
    <edge source="ESP" target="CAF">
      <data key="d0">32224</data>
    </edge>
    <edge source="ESP" target="LKA">
      <data key="d0">276819</data>
    </edge>
    <edge source="ESP" target="CHL">
      <data key="d0">19533377</data>
    </edge>
    <edge source="ESP" target="CHN">
      <data key="d0">6336390</data>
    </edge>
    <edge source="ESP" target="COL">
      <data key="d0">9009772</data>
    </edge>
    <edge source="ESP" target="CRI">
      <data key="d0">1846313</data>
    </edge>
    <edge source="ESP" target="HRV">
      <data key="d0">223086</data>
    </edge>
    <edge source="ESP" target="CZE">
      <data key="d0">2288240</data>
    </edge>
    <edge source="ESP" target="BEN">
      <data key="d0">1127888</data>
    </edge>
    <edge source="ESP" target="DNK">
      <data key="d0">17651103</data>
    </edge>
    <edge source="ESP" target="ECU">
      <data key="d0">3162717</data>
    </edge>
    <edge source="ESP" target="SLV">
      <data key="d0">1137448</data>
    </edge>
    <edge source="ESP" target="ETH">
      <data key="d0">177178</data>
    </edge>
    <edge source="ESP" target="EST">
      <data key="d0">682685</data>
    </edge>
    <edge source="ESP" target="FIN">
      <data key="d0">26910549</data>
    </edge>
    <edge source="ESP" target="FRA">
      <data key="d0">592792713</data>
    </edge>
    <edge source="ESP" target="DEU">
      <data key="d0">422722764</data>
    </edge>
    <edge source="ESP" target="GHA">
      <data key="d0">714679</data>
    </edge>
    <edge source="ESP" target="GRC">
      <data key="d0">22852087</data>
    </edge>
    <edge source="ESP" target="GTM">
      <data key="d0">656629</data>
    </edge>
    <edge source="ESP" target="HND">
      <data key="d0">236697</data>
    </edge>
    <edge source="ESP" target="HKG">
      <data key="d0">26124213</data>
    </edge>
    <edge source="ESP" target="HUN">
      <data key="d0">3382124</data>
    </edge>
    <edge source="ESP" target="IDN">
      <data key="d0">14121299</data>
    </edge>
    <edge source="ESP" target="IRL">
      <data key="d0">24321282</data>
    </edge>
    <edge source="ESP" target="ISR">
      <data key="d0">8162375</data>
    </edge>
    <edge source="ESP" target="ITA">
      <data key="d0">407106835</data>
    </edge>
    <edge source="ESP" target="CIV">
      <data key="d0">2962605</data>
    </edge>
    <edge source="ESP" target="JAM">
      <data key="d0">168185</data>
    </edge>
    <edge source="ESP" target="JPN">
      <data key="d0">1243379</data>
    </edge>
    <edge source="ESP" target="KAZ">
      <data key="d0">301315</data>
    </edge>
    <edge source="ESP" target="JOR">
      <data key="d0">2187008</data>
    </edge>
    <edge source="ESP" target="KOR">
      <data key="d0">6562721</data>
    </edge>
    <edge source="ESP" target="LBN">
      <data key="d0">836161</data>
    </edge>
    <edge source="ESP" target="LVA">
      <data key="d0">36556</data>
    </edge>
    <edge source="ESP" target="LTU">
      <data key="d0">30044</data>
    </edge>
    <edge source="ESP" target="MDG">
      <data key="d0">599915</data>
    </edge>
    <edge source="ESP" target="MYS">
      <data key="d0">17504928</data>
    </edge>
    <edge source="ESP" target="MRT">
      <data key="d0">197284</data>
    </edge>
    <edge source="ESP" target="MEX">
      <data key="d0">25657283</data>
    </edge>
    <edge source="ESP" target="MDA">
      <data key="d0">26168</data>
    </edge>
    <edge source="ESP" target="MAR">
      <data key="d0">32420142</data>
    </edge>
    <edge source="ESP" target="MOZ">
      <data key="d0">137800</data>
    </edge>
    <edge source="ESP" target="OMN">
      <data key="d0">451565</data>
    </edge>
    <edge source="ESP" target="NAM">
      <data key="d0">17138</data>
    </edge>
    <edge source="ESP" target="NLD">
      <data key="d0">69411987</data>
    </edge>
    <edge source="ESP" target="NZL">
      <data key="d0">1519148</data>
    </edge>
    <edge source="ESP" target="NIC">
      <data key="d0">81226</data>
    </edge>
    <edge source="ESP" target="NER">
      <data key="d0">31001</data>
    </edge>
    <edge source="ESP" target="NOR">
      <data key="d0">6802639</data>
    </edge>
    <edge source="ESP" target="PAK">
      <data key="d0">4487213</data>
    </edge>
    <edge source="ESP" target="PAN">
      <data key="d0">1234177</data>
    </edge>
    <edge source="ESP" target="PRY">
      <data key="d0">433300</data>
    </edge>
    <edge source="ESP" target="PER">
      <data key="d0">2359526</data>
    </edge>
    <edge source="ESP" target="PHL">
      <data key="d0">5970815</data>
    </edge>
    <edge source="ESP" target="POL">
      <data key="d0">16414173</data>
    </edge>
    <edge source="ESP" target="PRT">
      <data key="d0">405953820</data>
    </edge>
    <edge source="ESP" target="ROU">
      <data key="d0">685187</data>
    </edge>
    <edge source="ESP" target="RUS">
      <data key="d0">5728865</data>
    </edge>
    <edge source="ESP" target="SAU">
      <data key="d0">17505136</data>
    </edge>
    <edge source="ESP" target="SEN">
      <data key="d0">2506541</data>
    </edge>
    <edge source="ESP" target="IND">
      <data key="d0">22390082</data>
    </edge>
    <edge source="ESP" target="SGP">
      <data key="d0">11697703</data>
    </edge>
    <edge source="ESP" target="SVK">
      <data key="d0">249694</data>
    </edge>
    <edge source="ESP" target="VNM">
      <data key="d0">12460807</data>
    </edge>
    <edge source="ESP" target="SVN">
      <data key="d0">327960</data>
    </edge>
    <edge source="ESP" target="ZAF">
      <data key="d0">5497094</data>
    </edge>
    <edge source="ESP" target="ZWE">
      <data key="d0">47982</data>
    </edge>
    <edge source="ESP" target="SWE">
      <data key="d0">61515342</data>
    </edge>
    <edge source="ESP" target="CHE">
      <data key="d0">35897549</data>
    </edge>
    <edge source="ESP" target="THA">
      <data key="d0">7080510</data>
    </edge>
    <edge source="ESP" target="TGO">
      <data key="d0">239552</data>
    </edge>
    <edge source="ESP" target="ARE">
      <data key="d0">5104012</data>
    </edge>
    <edge source="ESP" target="TUN">
      <data key="d0">10999978</data>
    </edge>
    <edge source="ESP" target="TUR">
      <data key="d0">117740724</data>
    </edge>
    <edge source="ESP" target="UKR">
      <data key="d0">222165</data>
    </edge>
    <edge source="ESP" target="EGY">
      <data key="d0">12821228</data>
    </edge>
    <edge source="ESP" target="GBR">
      <data key="d0">228108927</data>
    </edge>
    <edge source="ESP" target="USA">
      <data key="d0">405398573</data>
    </edge>
    <edge source="ESP" target="BFA">
      <data key="d0">1211306</data>
    </edge>
    <edge source="ESP" target="URY">
      <data key="d0">270342</data>
    </edge>
    <edge source="ESP" target="SRB">
      <data key="d0">46765</data>
    </edge>
    <edge source="CHE" target="DZA">
      <data key="d0">2699883</data>
    </edge>
    <edge source="CHE" target="ARG">
      <data key="d0">68476</data>
    </edge>
    <edge source="CHE" target="AUS">
      <data key="d0">2463663</data>
    </edge>
    <edge source="CHE" target="AUT">
      <data key="d0">41812584</data>
    </edge>
    <edge source="CHE" target="BEL">
      <data key="d0">10456062</data>
    </edge>
    <edge source="CHE" target="BRA">
      <data key="d0">1760847</data>
    </edge>
    <edge source="CHE" target="BGR">
      <data key="d0">88021</data>
    </edge>
    <edge source="CHE" target="BLR">
      <data key="d0">37592</data>
    </edge>
    <edge source="CHE" target="CMR">
      <data key="d0">577945</data>
    </edge>
    <edge source="CHE" target="CAN">
      <data key="d0">1160784</data>
    </edge>
    <edge source="CHE" target="LKA">
      <data key="d0">16708</data>
    </edge>
    <edge source="CHE" target="CHL">
      <data key="d0">44551</data>
    </edge>
    <edge source="CHE" target="CHN">
      <data key="d0">2736550</data>
    </edge>
    <edge source="CHE" target="CRI">
      <data key="d0">53577</data>
    </edge>
    <edge source="CHE" target="HRV">
      <data key="d0">276296</data>
    </edge>
    <edge source="CHE" target="CZE">
      <data key="d0">7131585</data>
    </edge>
    <edge source="CHE" target="DNK">
      <data key="d0">15122351</data>
    </edge>
    <edge source="CHE" target="EST">
      <data key="d0">77499</data>
    </edge>
    <edge source="CHE" target="FIN">
      <data key="d0">5412998</data>
    </edge>
    <edge source="CHE" target="FRA">
      <data key="d0">108152278</data>
    </edge>
    <edge source="CHE" target="DEU">
      <data key="d0">393158090</data>
    </edge>
    <edge source="CHE" target="GHA">
      <data key="d0">268420</data>
    </edge>
    <edge source="CHE" target="GRC">
      <data key="d0">268224</data>
    </edge>
    <edge source="CHE" target="HKG">
      <data key="d0">697796</data>
    </edge>
    <edge source="CHE" target="HUN">
      <data key="d0">2622847</data>
    </edge>
    <edge source="CHE" target="IDN">
      <data key="d0">138277</data>
    </edge>
    <edge source="CHE" target="IRL">
      <data key="d0">1143213</data>
    </edge>
    <edge source="CHE" target="ISR">
      <data key="d0">1207716</data>
    </edge>
    <edge source="CHE" target="ITA">
      <data key="d0">116310307</data>
    </edge>
    <edge source="CHE" target="CIV">
      <data key="d0">141763</data>
    </edge>
    <edge source="CHE" target="JPN">
      <data key="d0">11457161</data>
    </edge>
    <edge source="CHE" target="KOR">
      <data key="d0">1150308</data>
    </edge>
    <edge source="CHE" target="LBN">
      <data key="d0">20043</data>
    </edge>
    <edge source="CHE" target="LVA">
      <data key="d0">173347</data>
    </edge>
    <edge source="CHE" target="LTU">
      <data key="d0">67262</data>
    </edge>
    <edge source="CHE" target="MYS">
      <data key="d0">1559603</data>
    </edge>
    <edge source="CHE" target="MUS">
      <data key="d0">15346</data>
    </edge>
    <edge source="CHE" target="MEX">
      <data key="d0">390424</data>
    </edge>
    <edge source="CHE" target="MAR">
      <data key="d0">137920</data>
    </edge>
    <edge source="CHE" target="NLD">
      <data key="d0">44100934</data>
    </edge>
    <edge source="CHE" target="NZL">
      <data key="d0">192763</data>
    </edge>
    <edge source="CHE" target="NOR">
      <data key="d0">2562122</data>
    </edge>
    <edge source="CHE" target="PAK">
      <data key="d0">15511</data>
    </edge>
    <edge source="CHE" target="PAN">
      <data key="d0">332276</data>
    </edge>
    <edge source="CHE" target="PRY">
      <data key="d0">35024</data>
    </edge>
    <edge source="CHE" target="PHL">
      <data key="d0">22052</data>
    </edge>
    <edge source="CHE" target="POL">
      <data key="d0">5697945</data>
    </edge>
    <edge source="CHE" target="PRT">
      <data key="d0">1949880</data>
    </edge>
    <edge source="CHE" target="ROU">
      <data key="d0">828587</data>
    </edge>
    <edge source="CHE" target="RUS">
      <data key="d0">241978</data>
    </edge>
    <edge source="CHE" target="SAU">
      <data key="d0">814008</data>
    </edge>
    <edge source="CHE" target="SEN">
      <data key="d0">73155</data>
    </edge>
    <edge source="CHE" target="IND">
      <data key="d0">2510651</data>
    </edge>
    <edge source="CHE" target="SGP">
      <data key="d0">1894045</data>
    </edge>
    <edge source="CHE" target="SVK">
      <data key="d0">582777</data>
    </edge>
    <edge source="CHE" target="SVN">
      <data key="d0">956946</data>
    </edge>
    <edge source="CHE" target="ZAF">
      <data key="d0">1468276</data>
    </edge>
    <edge source="CHE" target="ESP">
      <data key="d0">19263027</data>
    </edge>
    <edge source="CHE" target="SWE">
      <data key="d0">10448721</data>
    </edge>
    <edge source="CHE" target="THA">
      <data key="d0">3039893</data>
    </edge>
    <edge source="CHE" target="TGO">
      <data key="d0">230197</data>
    </edge>
    <edge source="CHE" target="ARE">
      <data key="d0">282486</data>
    </edge>
    <edge source="CHE" target="TUN">
      <data key="d0">1659248</data>
    </edge>
    <edge source="CHE" target="TUR">
      <data key="d0">1260878</data>
    </edge>
    <edge source="CHE" target="UGA">
      <data key="d0">41649</data>
    </edge>
    <edge source="CHE" target="UKR">
      <data key="d0">165696</data>
    </edge>
    <edge source="CHE" target="EGY">
      <data key="d0">185018</data>
    </edge>
    <edge source="CHE" target="GBR">
      <data key="d0">44757754</data>
    </edge>
    <edge source="CHE" target="USA">
      <data key="d0">29381299</data>
    </edge>
    <edge source="CHE" target="URY">
      <data key="d0">21411</data>
    </edge>
    <edge source="CHE" target="SRB">
      <data key="d0">136059</data>
    </edge>
    <edge source="THA" target="ALB">
      <data key="d0">16413</data>
    </edge>
    <edge source="THA" target="DZA">
      <data key="d0">11820</data>
    </edge>
    <edge source="THA" target="ARG">
      <data key="d0">59550</data>
    </edge>
    <edge source="THA" target="AUS">
      <data key="d0">36424147</data>
    </edge>
    <edge source="THA" target="BEL">
      <data key="d0">12732441</data>
    </edge>
    <edge source="THA" target="BRA">
      <data key="d0">228240</data>
    </edge>
    <edge source="THA" target="KHM">
      <data key="d0">10608327</data>
    </edge>
    <edge source="THA" target="CAN">
      <data key="d0">10824760</data>
    </edge>
    <edge source="THA" target="LKA">
      <data key="d0">973341</data>
    </edge>
    <edge source="THA" target="CHL">
      <data key="d0">139896</data>
    </edge>
    <edge source="THA" target="CHN">
      <data key="d0">57541776</data>
    </edge>
    <edge source="THA" target="COL">
      <data key="d0">98563</data>
    </edge>
    <edge source="THA" target="CRI">
      <data key="d0">1095725</data>
    </edge>
    <edge source="THA" target="DNK">
      <data key="d0">109746</data>
    </edge>
    <edge source="THA" target="ECU">
      <data key="d0">530885</data>
    </edge>
    <edge source="THA" target="FIN">
      <data key="d0">16471</data>
    </edge>
    <edge source="THA" target="FRA">
      <data key="d0">2501202</data>
    </edge>
    <edge source="THA" target="DEU">
      <data key="d0">4909133</data>
    </edge>
    <edge source="THA" target="GRC">
      <data key="d0">1038935</data>
    </edge>
    <edge source="THA" target="HKG">
      <data key="d0">102866725</data>
    </edge>
    <edge source="THA" target="IDN">
      <data key="d0">29636196</data>
    </edge>
    <edge source="THA" target="IRL">
      <data key="d0">302056</data>
    </edge>
    <edge source="THA" target="ISR">
      <data key="d0">433380</data>
    </edge>
    <edge source="THA" target="ITA">
      <data key="d0">32686296</data>
    </edge>
    <edge source="THA" target="JPN">
      <data key="d0">65668182</data>
    </edge>
    <edge source="THA" target="JOR">
      <data key="d0">41273</data>
    </edge>
    <edge source="THA" target="KOR">
      <data key="d0">1133768</data>
    </edge>
    <edge source="THA" target="LBN">
      <data key="d0">75752</data>
    </edge>
    <edge source="THA" target="LTU">
      <data key="d0">35095</data>
    </edge>
    <edge source="THA" target="MYS">
      <data key="d0">57229746</data>
    </edge>
    <edge source="THA" target="MUS">
      <data key="d0">21470</data>
    </edge>
    <edge source="THA" target="MEX">
      <data key="d0">2973800</data>
    </edge>
    <edge source="THA" target="OMN">
      <data key="d0">357065</data>
    </edge>
    <edge source="THA" target="NLD">
      <data key="d0">1068072</data>
    </edge>
    <edge source="THA" target="NZL">
      <data key="d0">4413648</data>
    </edge>
    <edge source="THA" target="NER">
      <data key="d0">49224</data>
    </edge>
    <edge source="THA" target="NOR">
      <data key="d0">23400</data>
    </edge>
    <edge source="THA" target="PAK">
      <data key="d0">2072313</data>
    </edge>
    <edge source="THA" target="PER">
      <data key="d0">117955</data>
    </edge>
    <edge source="THA" target="PHL">
      <data key="d0">15001733</data>
    </edge>
    <edge source="THA" target="SAU">
      <data key="d0">3741996</data>
    </edge>
    <edge source="THA" target="IND">
      <data key="d0">11700633</data>
    </edge>
    <edge source="THA" target="SGP">
      <data key="d0">42681461</data>
    </edge>
    <edge source="THA" target="VNM">
      <data key="d0">30586785</data>
    </edge>
    <edge source="THA" target="ZAF">
      <data key="d0">963486</data>
    </edge>
    <edge source="THA" target="ESP">
      <data key="d0">32625650</data>
    </edge>
    <edge source="THA" target="SWE">
      <data key="d0">16702</data>
    </edge>
    <edge source="THA" target="CHE">
      <data key="d0">686179</data>
    </edge>
    <edge source="THA" target="ARE">
      <data key="d0">5890814</data>
    </edge>
    <edge source="THA" target="TUN">
      <data key="d0">1302929</data>
    </edge>
    <edge source="THA" target="TUR">
      <data key="d0">4326274</data>
    </edge>
    <edge source="THA" target="UKR">
      <data key="d0">142578</data>
    </edge>
    <edge source="THA" target="EGY">
      <data key="d0">6336393</data>
    </edge>
    <edge source="THA" target="GBR">
      <data key="d0">12848369</data>
    </edge>
    <edge source="THA" target="USA">
      <data key="d0">191215886</data>
    </edge>
    <edge source="TUN" target="DZA">
      <data key="d0">576081</data>
    </edge>
    <edge source="TUN" target="AUT">
      <data key="d0">131927</data>
    </edge>
    <edge source="TUN" target="BEL">
      <data key="d0">1156351</data>
    </edge>
    <edge source="TUN" target="CMR">
      <data key="d0">18999</data>
    </edge>
    <edge source="TUN" target="ETH">
      <data key="d0">257105</data>
    </edge>
    <edge source="TUN" target="FRA">
      <data key="d0">3759727</data>
    </edge>
    <edge source="TUN" target="GMB">
      <data key="d0">21720</data>
    </edge>
    <edge source="TUN" target="GHA">
      <data key="d0">95219</data>
    </edge>
    <edge source="TUN" target="ITA">
      <data key="d0">756718</data>
    </edge>
    <edge source="TUN" target="CIV">
      <data key="d0">124437</data>
    </edge>
    <edge source="TUN" target="JOR">
      <data key="d0">18673</data>
    </edge>
    <edge source="TUN" target="MDG">
      <data key="d0">47979</data>
    </edge>
    <edge source="TUN" target="MRT">
      <data key="d0">10373</data>
    </edge>
    <edge source="TUN" target="MAR">
      <data key="d0">1005192</data>
    </edge>
    <edge source="TUN" target="NLD">
      <data key="d0">325935</data>
    </edge>
    <edge source="TUN" target="PRT">
      <data key="d0">1137901</data>
    </edge>
    <edge source="TUN" target="RUS">
      <data key="d0">50970</data>
    </edge>
    <edge source="TUN" target="SEN">
      <data key="d0">353343</data>
    </edge>
    <edge source="TUN" target="TGO">
      <data key="d0">19809</data>
    </edge>
    <edge source="TUN" target="ARE">
      <data key="d0">18349</data>
    </edge>
    <edge source="TUN" target="TUR">
      <data key="d0">142530</data>
    </edge>
    <edge source="TUN" target="EGY">
      <data key="d0">274284</data>
    </edge>
    <edge source="TUN" target="GBR">
      <data key="d0">55416</data>
    </edge>
    <edge source="TUN" target="USA">
      <data key="d0">551542</data>
    </edge>
    <edge source="GBR" target="ALB">
      <data key="d0">26409</data>
    </edge>
    <edge source="GBR" target="DZA">
      <data key="d0">7128696</data>
    </edge>
    <edge source="GBR" target="AZE">
      <data key="d0">2629422</data>
    </edge>
    <edge source="GBR" target="ARG">
      <data key="d0">5983152</data>
    </edge>
    <edge source="GBR" target="AUS">
      <data key="d0">33162661</data>
    </edge>
    <edge source="GBR" target="AUT">
      <data key="d0">30477982</data>
    </edge>
    <edge source="GBR" target="BEL">
      <data key="d0">283979462</data>
    </edge>
    <edge source="GBR" target="BOL">
      <data key="d0">142011</data>
    </edge>
    <edge source="GBR" target="BRA">
      <data key="d0">8843825</data>
    </edge>
    <edge source="GBR" target="BGR">
      <data key="d0">1098705</data>
    </edge>
    <edge source="GBR" target="BDI">
      <data key="d0">55058</data>
    </edge>
    <edge source="GBR" target="BLR">
      <data key="d0">45010</data>
    </edge>
    <edge source="GBR" target="KHM">
      <data key="d0">389229</data>
    </edge>
    <edge source="GBR" target="CMR">
      <data key="d0">1703402</data>
    </edge>
    <edge source="GBR" target="CAN">
      <data key="d0">71476541</data>
    </edge>
    <edge source="GBR" target="LKA">
      <data key="d0">2662109</data>
    </edge>
    <edge source="GBR" target="CHL">
      <data key="d0">5228092</data>
    </edge>
    <edge source="GBR" target="CHN">
      <data key="d0">49377812</data>
    </edge>
    <edge source="GBR" target="COL">
      <data key="d0">5398087</data>
    </edge>
    <edge source="GBR" target="CRI">
      <data key="d0">70086</data>
    </edge>
    <edge source="GBR" target="HRV">
      <data key="d0">1845078</data>
    </edge>
    <edge source="GBR" target="CZE">
      <data key="d0">24509479</data>
    </edge>
    <edge source="GBR" target="BEN">
      <data key="d0">236111</data>
    </edge>
    <edge source="GBR" target="DNK">
      <data key="d0">110251431</data>
    </edge>
    <edge source="GBR" target="ECU">
      <data key="d0">680134</data>
    </edge>
    <edge source="GBR" target="SLV">
      <data key="d0">119893</data>
    </edge>
    <edge source="GBR" target="ETH">
      <data key="d0">346859</data>
    </edge>
    <edge source="GBR" target="EST">
      <data key="d0">2344191</data>
    </edge>
    <edge source="GBR" target="FIN">
      <data key="d0">35955276</data>
    </edge>
    <edge source="GBR" target="FRA">
      <data key="d0">317130881</data>
    </edge>
    <edge source="GBR" target="GEO">
      <data key="d0">871438</data>
    </edge>
    <edge source="GBR" target="GMB">
      <data key="d0">139591</data>
    </edge>
    <edge source="GBR" target="DEU">
      <data key="d0">553739944</data>
    </edge>
    <edge source="GBR" target="GHA">
      <data key="d0">3877856</data>
    </edge>
    <edge source="GBR" target="GRC">
      <data key="d0">40239795</data>
    </edge>
    <edge source="GBR" target="GTM">
      <data key="d0">58602</data>
    </edge>
    <edge source="GBR" target="HND">
      <data key="d0">53723</data>
    </edge>
    <edge source="GBR" target="HKG">
      <data key="d0">35159792</data>
    </edge>
    <edge source="GBR" target="HUN">
      <data key="d0">13820018</data>
    </edge>
    <edge source="GBR" target="IDN">
      <data key="d0">4697500</data>
    </edge>
    <edge source="GBR" target="IRL">
      <data key="d0">342805275</data>
    </edge>
    <edge source="GBR" target="ISR">
      <data key="d0">18099970</data>
    </edge>
    <edge source="GBR" target="ITA">
      <data key="d0">334066203</data>
    </edge>
    <edge source="GBR" target="CIV">
      <data key="d0">1522772</data>
    </edge>
    <edge source="GBR" target="JAM">
      <data key="d0">2015394</data>
    </edge>
    <edge source="GBR" target="JPN">
      <data key="d0">26015104</data>
    </edge>
    <edge source="GBR" target="KAZ">
      <data key="d0">3849062</data>
    </edge>
    <edge source="GBR" target="JOR">
      <data key="d0">2242026</data>
    </edge>
    <edge source="GBR" target="KOR">
      <data key="d0">41700737</data>
    </edge>
    <edge source="GBR" target="KGZ">
      <data key="d0">77626</data>
    </edge>
    <edge source="GBR" target="LBN">
      <data key="d0">4952504</data>
    </edge>
    <edge source="GBR" target="LVA">
      <data key="d0">655045</data>
    </edge>
    <edge source="GBR" target="LTU">
      <data key="d0">1250962</data>
    </edge>
    <edge source="GBR" target="MYS">
      <data key="d0">15633757</data>
    </edge>
    <edge source="GBR" target="MUS">
      <data key="d0">311804</data>
    </edge>
    <edge source="GBR" target="MEX">
      <data key="d0">11913788</data>
    </edge>
    <edge source="GBR" target="MAR">
      <data key="d0">2920798</data>
    </edge>
    <edge source="GBR" target="MOZ">
      <data key="d0">260481</data>
    </edge>
    <edge source="GBR" target="OMN">
      <data key="d0">3347612</data>
    </edge>
    <edge source="GBR" target="NAM">
      <data key="d0">64001</data>
    </edge>
    <edge source="GBR" target="NLD">
      <data key="d0">199602369</data>
    </edge>
    <edge source="GBR" target="NZL">
      <data key="d0">9944806</data>
    </edge>
    <edge source="GBR" target="NIC">
      <data key="d0">10367</data>
    </edge>
    <edge source="GBR" target="NOR">
      <data key="d0">109369153</data>
    </edge>
    <edge source="GBR" target="PAK">
      <data key="d0">4624816</data>
    </edge>
    <edge source="GBR" target="PAN">
      <data key="d0">84562</data>
    </edge>
    <edge source="GBR" target="PER">
      <data key="d0">1692429</data>
    </edge>
    <edge source="GBR" target="PHL">
      <data key="d0">4724072</data>
    </edge>
    <edge source="GBR" target="POL">
      <data key="d0">28722804</data>
    </edge>
    <edge source="GBR" target="PRT">
      <data key="d0">64191412</data>
    </edge>
    <edge source="GBR" target="ROU">
      <data key="d0">1420320</data>
    </edge>
    <edge source="GBR" target="RUS">
      <data key="d0">5011525</data>
    </edge>
    <edge source="GBR" target="SAU">
      <data key="d0">27353368</data>
    </edge>
    <edge source="GBR" target="SEN">
      <data key="d0">284673</data>
    </edge>
    <edge source="GBR" target="IND">
      <data key="d0">44932199</data>
    </edge>
    <edge source="GBR" target="SGP">
      <data key="d0">38408648</data>
    </edge>
    <edge source="GBR" target="SVK">
      <data key="d0">1171624</data>
    </edge>
    <edge source="GBR" target="VNM">
      <data key="d0">6670155</data>
    </edge>
    <edge source="GBR" target="SVN">
      <data key="d0">4714430</data>
    </edge>
    <edge source="GBR" target="ZAF">
      <data key="d0">27829532</data>
    </edge>
    <edge source="GBR" target="ZWE">
      <data key="d0">114039</data>
    </edge>
    <edge source="GBR" target="ESP">
      <data key="d0">298665664</data>
    </edge>
    <edge source="GBR" target="SWE">
      <data key="d0">198703742</data>
    </edge>
    <edge source="GBR" target="CHE">
      <data key="d0">65016234</data>
    </edge>
    <edge source="GBR" target="THA">
      <data key="d0">8314333</data>
    </edge>
    <edge source="GBR" target="ARE">
      <data key="d0">47597619</data>
    </edge>
    <edge source="GBR" target="TUN">
      <data key="d0">4133541</data>
    </edge>
    <edge source="GBR" target="TUR">
      <data key="d0">34658126</data>
    </edge>
    <edge source="GBR" target="UGA">
      <data key="d0">162615</data>
    </edge>
    <edge source="GBR" target="UKR">
      <data key="d0">3590370</data>
    </edge>
    <edge source="GBR" target="MKD">
      <data key="d0">130081</data>
    </edge>
    <edge source="GBR" target="EGY">
      <data key="d0">16427509</data>
    </edge>
    <edge source="GBR" target="TZA">
      <data key="d0">1323263</data>
    </edge>
    <edge source="GBR" target="USA">
      <data key="d0">480645539</data>
    </edge>
    <edge source="GBR" target="BFA">
      <data key="d0">41057</data>
    </edge>
    <edge source="GBR" target="URY">
      <data key="d0">25221</data>
    </edge>
    <edge source="GBR" target="SRB">
      <data key="d0">256300</data>
    </edge>
    <edge source="USA" target="DZA">
      <data key="d0">9410918</data>
    </edge>
    <edge source="USA" target="AZE">
      <data key="d0">496525</data>
    </edge>
    <edge source="USA" target="ARG">
      <data key="d0">11250001</data>
    </edge>
    <edge source="USA" target="AUS">
      <data key="d0">28674182</data>
    </edge>
    <edge source="USA" target="AUT">
      <data key="d0">2686174</data>
    </edge>
    <edge source="USA" target="BEL">
      <data key="d0">67297605</data>
    </edge>
    <edge source="USA" target="BOL">
      <data key="d0">2505202</data>
    </edge>
    <edge source="USA" target="BRA">
      <data key="d0">48761105</data>
    </edge>
    <edge source="USA" target="BGR">
      <data key="d0">40920</data>
    </edge>
    <edge source="USA" target="BLR">
      <data key="d0">45828</data>
    </edge>
    <edge source="USA" target="CMR">
      <data key="d0">395468</data>
    </edge>
    <edge source="USA" target="CAN">
      <data key="d0">3183471312</data>
    </edge>
    <edge source="USA" target="CAF">
      <data key="d0">13614</data>
    </edge>
    <edge source="USA" target="LKA">
      <data key="d0">151187</data>
    </edge>
    <edge source="USA" target="CHL">
      <data key="d0">16354342</data>
    </edge>
    <edge source="USA" target="CHN">
      <data key="d0">70715239</data>
    </edge>
    <edge source="USA" target="COL">
      <data key="d0">21952827</data>
    </edge>
    <edge source="USA" target="CRI">
      <data key="d0">8735103</data>
    </edge>
    <edge source="USA" target="HRV">
      <data key="d0">1669680</data>
    </edge>
    <edge source="USA" target="CZE">
      <data key="d0">976847</data>
    </edge>
    <edge source="USA" target="DNK">
      <data key="d0">5281425</data>
    </edge>
    <edge source="USA" target="ECU">
      <data key="d0">5116241</data>
    </edge>
    <edge source="USA" target="SLV">
      <data key="d0">5113177</data>
    </edge>
    <edge source="USA" target="ETH">
      <data key="d0">31976</data>
    </edge>
    <edge source="USA" target="FIN">
      <data key="d0">4289481</data>
    </edge>
    <edge source="USA" target="FRA">
      <data key="d0">77704140</data>
    </edge>
    <edge source="USA" target="GEO">
      <data key="d0">33628</data>
    </edge>
    <edge source="USA" target="GMB">
      <data key="d0">406602</data>
    </edge>
    <edge source="USA" target="DEU">
      <data key="d0">142444673</data>
    </edge>
    <edge source="USA" target="GHA">
      <data key="d0">1059138</data>
    </edge>
    <edge source="USA" target="GRC">
      <data key="d0">1485545</data>
    </edge>
    <edge source="USA" target="GTM">
      <data key="d0">6214369</data>
    </edge>
    <edge source="USA" target="HND">
      <data key="d0">9727303</data>
    </edge>
    <edge source="USA" target="HKG">
      <data key="d0">39839187</data>
    </edge>
    <edge source="USA" target="HUN">
      <data key="d0">4934803</data>
    </edge>
    <edge source="USA" target="IDN">
      <data key="d0">6029906</data>
    </edge>
    <edge source="USA" target="IRL">
      <data key="d0">22381303</data>
    </edge>
    <edge source="USA" target="ISR">
      <data key="d0">18216833</data>
    </edge>
    <edge source="USA" target="ITA">
      <data key="d0">43022003</data>
    </edge>
    <edge source="USA" target="CIV">
      <data key="d0">343758</data>
    </edge>
    <edge source="USA" target="JAM">
      <data key="d0">12444156</data>
    </edge>
    <edge source="USA" target="JPN">
      <data key="d0">161221251</data>
    </edge>
    <edge source="USA" target="KAZ">
      <data key="d0">2649869</data>
    </edge>
    <edge source="USA" target="JOR">
      <data key="d0">724530</data>
    </edge>
    <edge source="USA" target="KOR">
      <data key="d0">72230160</data>
    </edge>
    <edge source="USA" target="LBN">
      <data key="d0">275509</data>
    </edge>
    <edge source="USA" target="LVA">
      <data key="d0">10122</data>
    </edge>
    <edge source="USA" target="LTU">
      <data key="d0">20556</data>
    </edge>
    <edge source="USA" target="MDG">
      <data key="d0">57162</data>
    </edge>
    <edge source="USA" target="MWI">
      <data key="d0">23400</data>
    </edge>
    <edge source="USA" target="MYS">
      <data key="d0">20970640</data>
    </edge>
    <edge source="USA" target="MRT">
      <data key="d0">880384</data>
    </edge>
    <edge source="USA" target="MUS">
      <data key="d0">19700</data>
    </edge>
    <edge source="USA" target="MEX">
      <data key="d0">1298786981</data>
    </edge>
    <edge source="USA" target="MAR">
      <data key="d0">2194650</data>
    </edge>
    <edge source="USA" target="OMN">
      <data key="d0">1207932</data>
    </edge>
    <edge source="USA" target="NAM">
      <data key="d0">29762</data>
    </edge>
    <edge source="USA" target="NLD">
      <data key="d0">50160913</data>
    </edge>
    <edge source="USA" target="NZL">
      <data key="d0">4401010</data>
    </edge>
    <edge source="USA" target="NIC">
      <data key="d0">1941313</data>
    </edge>
    <edge source="USA" target="NOR">
      <data key="d0">13817054</data>
    </edge>
    <edge source="USA" target="PAK">
      <data key="d0">12314158</data>
    </edge>
    <edge source="USA" target="PAN">
      <data key="d0">7172969</data>
    </edge>
    <edge source="USA" target="PRY">
      <data key="d0">16901</data>
    </edge>
    <edge source="USA" target="PER">
      <data key="d0">17876814</data>
    </edge>
    <edge source="USA" target="PHL">
      <data key="d0">9272431</data>
    </edge>
    <edge source="USA" target="POL">
      <data key="d0">970369</data>
    </edge>
    <edge source="USA" target="PRT">
      <data key="d0">1697391</data>
    </edge>
    <edge source="USA" target="ROU">
      <data key="d0">573139</data>
    </edge>
    <edge source="USA" target="RUS">
      <data key="d0">24641576</data>
    </edge>
    <edge source="USA" target="SAU">
      <data key="d0">17002538</data>
    </edge>
    <edge source="USA" target="SEN">
      <data key="d0">124501</data>
    </edge>
    <edge source="USA" target="IND">
      <data key="d0">49089880</data>
    </edge>
    <edge source="USA" target="SGP">
      <data key="d0">85300929</data>
    </edge>
    <edge source="USA" target="SVK">
      <data key="d0">488452</data>
    </edge>
    <edge source="USA" target="VNM">
      <data key="d0">2464786</data>
    </edge>
    <edge source="USA" target="SVN">
      <data key="d0">5073944</data>
    </edge>
    <edge source="USA" target="ZAF">
      <data key="d0">10758035</data>
    </edge>
    <edge source="USA" target="ZWE">
      <data key="d0">84035</data>
    </edge>
    <edge source="USA" target="ESP">
      <data key="d0">8918277</data>
    </edge>
    <edge source="USA" target="SWE">
      <data key="d0">19985509</data>
    </edge>
    <edge source="USA" target="CHE">
      <data key="d0">55708906</data>
    </edge>
    <edge source="USA" target="THA">
      <data key="d0">7362905</data>
    </edge>
    <edge source="USA" target="ARE">
      <data key="d0">16807216</data>
    </edge>
    <edge source="USA" target="TUN">
      <data key="d0">788454</data>
    </edge>
    <edge source="USA" target="TUR">
      <data key="d0">12709213</data>
    </edge>
    <edge source="USA" target="UGA">
      <data key="d0">83618</data>
    </edge>
    <edge source="USA" target="UKR">
      <data key="d0">2514144</data>
    </edge>
    <edge source="USA" target="EGY">
      <data key="d0">9961501</data>
    </edge>
    <edge source="USA" target="GBR">
      <data key="d0">171561244</data>
    </edge>
    <edge source="USA" target="TZA">
      <data key="d0">29467</data>
    </edge>
    <edge source="USA" target="URY">
      <data key="d0">4367527</data>
    </edge>
    <edge source="AZE" target="GEO">
      <data key="d0">39041</data>
    </edge>
    <edge source="AZE" target="KAZ">
      <data key="d0">67977</data>
    </edge>
    <edge source="AZE" target="NLD">
      <data key="d0">69018</data>
    </edge>
    <edge source="AZE" target="RUS">
      <data key="d0">120621</data>
    </edge>
    <edge source="AZE" target="GBR">
      <data key="d0">64223</data>
    </edge>
    <edge source="GEO" target="AZE">
      <data key="d0">755131</data>
    </edge>
    <edge source="GEO" target="ARM">
      <data key="d0">145610</data>
    </edge>
    <edge source="GEO" target="BGR">
      <data key="d0">36250</data>
    </edge>
    <edge source="GEO" target="ITA">
      <data key="d0">1056389</data>
    </edge>
    <edge source="GEO" target="KAZ">
      <data key="d0">899095</data>
    </edge>
    <edge source="GEO" target="RUS">
      <data key="d0">5789020</data>
    </edge>
    <edge source="GEO" target="TUR">
      <data key="d0">2853093</data>
    </edge>
    <edge source="GEO" target="GBR">
      <data key="d0">190611</data>
    </edge>
    <edge source="GEO" target="USA">
      <data key="d0">4044132</data>
    </edge>
    <edge source="KAZ" target="RUS">
      <data key="d0">12800</data>
    </edge>
    <edge source="RUS" target="DZA">
      <data key="d0">6750887</data>
    </edge>
    <edge source="RUS" target="AZE">
      <data key="d0">11333949</data>
    </edge>
    <edge source="RUS" target="ARG">
      <data key="d0">694949</data>
    </edge>
    <edge source="RUS" target="AUT">
      <data key="d0">49324903</data>
    </edge>
    <edge source="RUS" target="ARM">
      <data key="d0">1422462</data>
    </edge>
    <edge source="RUS" target="BEL">
      <data key="d0">26242407</data>
    </edge>
    <edge source="RUS" target="BOL">
      <data key="d0">540346</data>
    </edge>
    <edge source="RUS" target="BRA">
      <data key="d0">27111349</data>
    </edge>
    <edge source="RUS" target="BGR">
      <data key="d0">15487373</data>
    </edge>
    <edge source="RUS" target="BDI">
      <data key="d0">153904</data>
    </edge>
    <edge source="RUS" target="CMR">
      <data key="d0">669388</data>
    </edge>
    <edge source="RUS" target="CAN">
      <data key="d0">34580907</data>
    </edge>
    <edge source="RUS" target="LKA">
      <data key="d0">2844606</data>
    </edge>
    <edge source="RUS" target="CHL">
      <data key="d0">15065037</data>
    </edge>
    <edge source="RUS" target="CHN">
      <data key="d0">873388056</data>
    </edge>
    <edge source="RUS" target="COL">
      <data key="d0">12225327</data>
    </edge>
    <edge source="RUS" target="CRI">
      <data key="d0">5019636</data>
    </edge>
    <edge source="RUS" target="HRV">
      <data key="d0">2485914</data>
    </edge>
    <edge source="RUS" target="CZE">
      <data key="d0">21678119</data>
    </edge>
    <edge source="RUS" target="BEN">
      <data key="d0">437223</data>
    </edge>
    <edge source="RUS" target="DNK">
      <data key="d0">81232604</data>
    </edge>
    <edge source="RUS" target="ECU">
      <data key="d0">18598301</data>
    </edge>
    <edge source="RUS" target="SLV">
      <data key="d0">23886594</data>
    </edge>
    <edge source="RUS" target="ETH">
      <data key="d0">1738316</data>
    </edge>
    <edge source="RUS" target="EST">
      <data key="d0">97452429</data>
    </edge>
    <edge source="RUS" target="FIN">
      <data key="d0">83721998</data>
    </edge>
    <edge source="RUS" target="FRA">
      <data key="d0">15910882</data>
    </edge>
    <edge source="RUS" target="GEO">
      <data key="d0">2266136</data>
    </edge>
    <edge source="RUS" target="DEU">
      <data key="d0">288402694</data>
    </edge>
    <edge source="RUS" target="GHA">
      <data key="d0">2203084</data>
    </edge>
    <edge source="RUS" target="GRC">
      <data key="d0">13012060</data>
    </edge>
    <edge source="RUS" target="GTM">
      <data key="d0">15346558</data>
    </edge>
    <edge source="RUS" target="HND">
      <data key="d0">2747300</data>
    </edge>
    <edge source="RUS" target="HKG">
      <data key="d0">38004720</data>
    </edge>
    <edge source="RUS" target="HUN">
      <data key="d0">16197578</data>
    </edge>
    <edge source="RUS" target="IDN">
      <data key="d0">14496717</data>
    </edge>
    <edge source="RUS" target="IRL">
      <data key="d0">208459</data>
    </edge>
    <edge source="RUS" target="ISR">
      <data key="d0">47495044</data>
    </edge>
    <edge source="RUS" target="ITA">
      <data key="d0">321891304</data>
    </edge>
    <edge source="RUS" target="CIV">
      <data key="d0">20138347</data>
    </edge>
    <edge source="RUS" target="JAM">
      <data key="d0">295734</data>
    </edge>
    <edge source="RUS" target="JPN">
      <data key="d0">40102510</data>
    </edge>
    <edge source="RUS" target="KAZ">
      <data key="d0">206828047</data>
    </edge>
    <edge source="RUS" target="JOR">
      <data key="d0">20783101</data>
    </edge>
    <edge source="RUS" target="KOR">
      <data key="d0">127176970</data>
    </edge>
    <edge source="RUS" target="KGZ">
      <data key="d0">5572181</data>
    </edge>
    <edge source="RUS" target="LBN">
      <data key="d0">4294265</data>
    </edge>
    <edge source="RUS" target="LVA">
      <data key="d0">37538994</data>
    </edge>
    <edge source="RUS" target="LTU">
      <data key="d0">50023222</data>
    </edge>
    <edge source="RUS" target="MDG">
      <data key="d0">449657</data>
    </edge>
    <edge source="RUS" target="MYS">
      <data key="d0">225866618</data>
    </edge>
    <edge source="RUS" target="MUS">
      <data key="d0">625544</data>
    </edge>
    <edge source="RUS" target="MEX">
      <data key="d0">28987221</data>
    </edge>
    <edge source="RUS" target="MDA">
      <data key="d0">2809854</data>
    </edge>
    <edge source="RUS" target="MAR">
      <data key="d0">43156328</data>
    </edge>
    <edge source="RUS" target="NLD">
      <data key="d0">103604239</data>
    </edge>
    <edge source="RUS" target="NIC">
      <data key="d0">7308933</data>
    </edge>
    <edge source="RUS" target="NOR">
      <data key="d0">12785380</data>
    </edge>
    <edge source="RUS" target="PAK">
      <data key="d0">1349512</data>
    </edge>
    <edge source="RUS" target="PAN">
      <data key="d0">2692857</data>
    </edge>
    <edge source="RUS" target="PER">
      <data key="d0">8590577</data>
    </edge>
    <edge source="RUS" target="PHL">
      <data key="d0">43569137</data>
    </edge>
    <edge source="RUS" target="POL">
      <data key="d0">24411167</data>
    </edge>
    <edge source="RUS" target="PRT">
      <data key="d0">15893883</data>
    </edge>
    <edge source="RUS" target="ROU">
      <data key="d0">42788433</data>
    </edge>
    <edge source="RUS" target="SAU">
      <data key="d0">34756071</data>
    </edge>
    <edge source="RUS" target="SEN">
      <data key="d0">4342616</data>
    </edge>
    <edge source="RUS" target="IND">
      <data key="d0">54671288</data>
    </edge>
    <edge source="RUS" target="SGP">
      <data key="d0">29413890</data>
    </edge>
    <edge source="RUS" target="SVK">
      <data key="d0">14396082</data>
    </edge>
    <edge source="RUS" target="VNM">
      <data key="d0">47498768</data>
    </edge>
    <edge source="RUS" target="SVN">
      <data key="d0">1926100</data>
    </edge>
    <edge source="RUS" target="ZAF">
      <data key="d0">16530076</data>
    </edge>
    <edge source="RUS" target="ESP">
      <data key="d0">45529518</data>
    </edge>
    <edge source="RUS" target="SWE">
      <data key="d0">1208886</data>
    </edge>
    <edge source="RUS" target="CHE">
      <data key="d0">26824531</data>
    </edge>
    <edge source="RUS" target="THA">
      <data key="d0">41311474</data>
    </edge>
    <edge source="RUS" target="TGO">
      <data key="d0">1090842</data>
    </edge>
    <edge source="RUS" target="ARE">
      <data key="d0">23654641</data>
    </edge>
    <edge source="RUS" target="TUN">
      <data key="d0">9399623</data>
    </edge>
    <edge source="RUS" target="TUR">
      <data key="d0">500611012</data>
    </edge>
    <edge source="RUS" target="UGA">
      <data key="d0">1764822</data>
    </edge>
    <edge source="RUS" target="UKR">
      <data key="d0">88620047</data>
    </edge>
    <edge source="RUS" target="MKD">
      <data key="d0">56678604</data>
    </edge>
    <edge source="RUS" target="EGY">
      <data key="d0">175764869</data>
    </edge>
    <edge source="RUS" target="GBR">
      <data key="d0">184809983</data>
    </edge>
    <edge source="RUS" target="TZA">
      <data key="d0">5694656</data>
    </edge>
    <edge source="RUS" target="USA">
      <data key="d0">639136548</data>
    </edge>
    <edge source="RUS" target="BFA">
      <data key="d0">2014654</data>
    </edge>
    <edge source="RUS" target="URY">
      <data key="d0">513726</data>
    </edge>
    <edge source="RUS" target="SRB">
      <data key="d0">7022159</data>
    </edge>
    <edge source="ARG" target="DZA">
      <data key="d0">4196664</data>
    </edge>
    <edge source="ARG" target="AUS">
      <data key="d0">5932481</data>
    </edge>
    <edge source="ARG" target="BEL">
      <data key="d0">22955475</data>
    </edge>
    <edge source="ARG" target="BOL">
      <data key="d0">27999688</data>
    </edge>
    <edge source="ARG" target="BRA">
      <data key="d0">65892628</data>
    </edge>
    <edge source="ARG" target="CAN">
      <data key="d0">52070678</data>
    </edge>
    <edge source="ARG" target="CHL">
      <data key="d0">38141832</data>
    </edge>
    <edge source="ARG" target="CHN">
      <data key="d0">34991076</data>
    </edge>
    <edge source="ARG" target="COL">
      <data key="d0">3403752</data>
    </edge>
    <edge source="ARG" target="CRI">
      <data key="d0">12571</data>
    </edge>
    <edge source="ARG" target="ECU">
      <data key="d0">8863136</data>
    </edge>
    <edge source="ARG" target="FRA">
      <data key="d0">411234</data>
    </edge>
    <edge source="ARG" target="DEU">
      <data key="d0">178780</data>
    </edge>
    <edge source="ARG" target="GRC">
      <data key="d0">16322</data>
    </edge>
    <edge source="ARG" target="GTM">
      <data key="d0">85410</data>
    </edge>
    <edge source="ARG" target="HKG">
      <data key="d0">272420</data>
    </edge>
    <edge source="ARG" target="IDN">
      <data key="d0">792266</data>
    </edge>
    <edge source="ARG" target="ITA">
      <data key="d0">48725257</data>
    </edge>
    <edge source="ARG" target="CIV">
      <data key="d0">2519429</data>
    </edge>
    <edge source="ARG" target="JPN">
      <data key="d0">2151016</data>
    </edge>
    <edge source="ARG" target="KAZ">
      <data key="d0">1202349</data>
    </edge>
    <edge source="ARG" target="KOR">
      <data key="d0">1591120</data>
    </edge>
    <edge source="ARG" target="MYS">
      <data key="d0">8651187</data>
    </edge>
    <edge source="ARG" target="MEX">
      <data key="d0">18824215</data>
    </edge>
    <edge source="ARG" target="MAR">
      <data key="d0">2623134</data>
    </edge>
    <edge source="ARG" target="OMN">
      <data key="d0">1138987</data>
    </edge>
    <edge source="ARG" target="NLD">
      <data key="d0">1087071</data>
    </edge>
    <edge source="ARG" target="NZL">
      <data key="d0">74927</data>
    </edge>
    <edge source="ARG" target="NOR">
      <data key="d0">167764</data>
    </edge>
    <edge source="ARG" target="PAK">
      <data key="d0">3087870</data>
    </edge>
    <edge source="ARG" target="PRY">
      <data key="d0">17947063</data>
    </edge>
    <edge source="ARG" target="PER">
      <data key="d0">15220211</data>
    </edge>
    <edge source="ARG" target="PHL">
      <data key="d0">172361</data>
    </edge>
    <edge source="ARG" target="PRT">
      <data key="d0">16030059</data>
    </edge>
    <edge source="ARG" target="RUS">
      <data key="d0">920470</data>
    </edge>
    <edge source="ARG" target="SAU">
      <data key="d0">5264565</data>
    </edge>
    <edge source="ARG" target="IND">
      <data key="d0">5159648</data>
    </edge>
    <edge source="ARG" target="SGP">
      <data key="d0">14231454</data>
    </edge>
    <edge source="ARG" target="VNM">
      <data key="d0">1467188</data>
    </edge>
    <edge source="ARG" target="SVN">
      <data key="d0">18754</data>
    </edge>
    <edge source="ARG" target="ZAF">
      <data key="d0">2659047</data>
    </edge>
    <edge source="ARG" target="ESP">
      <data key="d0">50452835</data>
    </edge>
    <edge source="ARG" target="SWE">
      <data key="d0">17169</data>
    </edge>
    <edge source="ARG" target="THA">
      <data key="d0">6172075</data>
    </edge>
    <edge source="ARG" target="ARE">
      <data key="d0">12500466</data>
    </edge>
    <edge source="ARG" target="TUN">
      <data key="d0">213848</data>
    </edge>
    <edge source="ARG" target="TUR">
      <data key="d0">1332278</data>
    </edge>
    <edge source="ARG" target="EGY">
      <data key="d0">7083270</data>
    </edge>
    <edge source="ARG" target="GBR">
      <data key="d0">6073193</data>
    </edge>
    <edge source="ARG" target="TZA">
      <data key="d0">34945</data>
    </edge>
    <edge source="ARG" target="USA">
      <data key="d0">172897735</data>
    </edge>
    <edge source="ARG" target="URY">
      <data key="d0">21016756</data>
    </edge>
    <edge source="AUS" target="ARG">
      <data key="d0">2599887</data>
    </edge>
    <edge source="AUS" target="BEL">
      <data key="d0">20941986</data>
    </edge>
    <edge source="AUS" target="BRA">
      <data key="d0">5032296</data>
    </edge>
    <edge source="AUS" target="CAN">
      <data key="d0">3210712</data>
    </edge>
    <edge source="AUS" target="LKA">
      <data key="d0">3109620</data>
    </edge>
    <edge source="AUS" target="CHL">
      <data key="d0">10471434</data>
    </edge>
    <edge source="AUS" target="CHN">
      <data key="d0">19304837</data>
    </edge>
    <edge source="AUS" target="COL">
      <data key="d0">249323</data>
    </edge>
    <edge source="AUS" target="DNK">
      <data key="d0">1250767</data>
    </edge>
    <edge source="AUS" target="ECU">
      <data key="d0">1114331</data>
    </edge>
    <edge source="AUS" target="SLV">
      <data key="d0">1622613</data>
    </edge>
    <edge source="AUS" target="FIN">
      <data key="d0">135930</data>
    </edge>
    <edge source="AUS" target="FRA">
      <data key="d0">1722945</data>
    </edge>
    <edge source="AUS" target="DEU">
      <data key="d0">397424</data>
    </edge>
    <edge source="AUS" target="GHA">
      <data key="d0">267741</data>
    </edge>
    <edge source="AUS" target="GRC">
      <data key="d0">5708755</data>
    </edge>
    <edge source="AUS" target="HND">
      <data key="d0">764605</data>
    </edge>
    <edge source="AUS" target="HKG">
      <data key="d0">20122626</data>
    </edge>
    <edge source="AUS" target="IDN">
      <data key="d0">29704982</data>
    </edge>
    <edge source="AUS" target="IRL">
      <data key="d0">899293</data>
    </edge>
    <edge source="AUS" target="ISR">
      <data key="d0">675970</data>
    </edge>
    <edge source="AUS" target="ITA">
      <data key="d0">46810414</data>
    </edge>
    <edge source="AUS" target="JAM">
      <data key="d0">4642685</data>
    </edge>
    <edge source="AUS" target="JPN">
      <data key="d0">20984747</data>
    </edge>
    <edge source="AUS" target="JOR">
      <data key="d0">14955</data>
    </edge>
    <edge source="AUS" target="KOR">
      <data key="d0">50222761</data>
    </edge>
    <edge source="AUS" target="MDG">
      <data key="d0">563616</data>
    </edge>
    <edge source="AUS" target="MYS">
      <data key="d0">21165104</data>
    </edge>
    <edge source="AUS" target="MUS">
      <data key="d0">2239630</data>
    </edge>
    <edge source="AUS" target="MEX">
      <data key="d0">360275</data>
    </edge>
    <edge source="AUS" target="NLD">
      <data key="d0">372581</data>
    </edge>
    <edge source="AUS" target="NZL">
      <data key="d0">68534153</data>
    </edge>
    <edge source="AUS" target="NOR">
      <data key="d0">39270</data>
    </edge>
    <edge source="AUS" target="PAK">
      <data key="d0">1961796</data>
    </edge>
    <edge source="AUS" target="PAN">
      <data key="d0">1983743</data>
    </edge>
    <edge source="AUS" target="PER">
      <data key="d0">800882</data>
    </edge>
    <edge source="AUS" target="PHL">
      <data key="d0">5212910</data>
    </edge>
    <edge source="AUS" target="SAU">
      <data key="d0">11970375</data>
    </edge>
    <edge source="AUS" target="IND">
      <data key="d0">6830453</data>
    </edge>
    <edge source="AUS" target="SGP">
      <data key="d0">17785225</data>
    </edge>
    <edge source="AUS" target="SVK">
      <data key="d0">17348</data>
    </edge>
    <edge source="AUS" target="VNM">
      <data key="d0">4980525</data>
    </edge>
    <edge source="AUS" target="ZAF">
      <data key="d0">9719279</data>
    </edge>
    <edge source="AUS" target="ESP">
      <data key="d0">414206</data>
    </edge>
    <edge source="AUS" target="SWE">
      <data key="d0">72890</data>
    </edge>
    <edge source="AUS" target="CHE">
      <data key="d0">52291</data>
    </edge>
    <edge source="AUS" target="THA">
      <data key="d0">34321858</data>
    </edge>
    <edge source="AUS" target="ARE">
      <data key="d0">4588165</data>
    </edge>
    <edge source="AUS" target="TUR">
      <data key="d0">355298</data>
    </edge>
    <edge source="AUS" target="EGY">
      <data key="d0">543279</data>
    </edge>
    <edge source="AUS" target="GBR">
      <data key="d0">4090865</data>
    </edge>
    <edge source="AUS" target="TZA">
      <data key="d0">174044</data>
    </edge>
    <edge source="AUS" target="USA">
      <data key="d0">145793350</data>
    </edge>
    <edge source="AUS" target="URY">
      <data key="d0">1960770</data>
    </edge>
    <edge source="BOL" target="ARG">
      <data key="d0">490209</data>
    </edge>
    <edge source="BOL" target="BRA">
      <data key="d0">252316</data>
    </edge>
    <edge source="BOL" target="PER">
      <data key="d0">30494</data>
    </edge>
    <edge source="BOL" target="USA">
      <data key="d0">476762</data>
    </edge>
    <edge source="BRA" target="DZA">
      <data key="d0">7453416</data>
    </edge>
    <edge source="BRA" target="ARG">
      <data key="d0">214095032</data>
    </edge>
    <edge source="BRA" target="AUS">
      <data key="d0">7772965</data>
    </edge>
    <edge source="BRA" target="AUT">
      <data key="d0">1324102</data>
    </edge>
    <edge source="BRA" target="BEL">
      <data key="d0">228996620</data>
    </edge>
    <edge source="BRA" target="BOL">
      <data key="d0">29596019</data>
    </edge>
    <edge source="BRA" target="CAN">
      <data key="d0">127126964</data>
    </edge>
    <edge source="BRA" target="LKA">
      <data key="d0">377032</data>
    </edge>
    <edge source="BRA" target="CHL">
      <data key="d0">59196058</data>
    </edge>
    <edge source="BRA" target="CHN">
      <data key="d0">37554170</data>
    </edge>
    <edge source="BRA" target="COL">
      <data key="d0">60800547</data>
    </edge>
    <edge source="BRA" target="CRI">
      <data key="d0">22020978</data>
    </edge>
    <edge source="BRA" target="DNK">
      <data key="d0">3428637</data>
    </edge>
    <edge source="BRA" target="ECU">
      <data key="d0">11598494</data>
    </edge>
    <edge source="BRA" target="SLV">
      <data key="d0">275036</data>
    </edge>
    <edge source="BRA" target="ETH">
      <data key="d0">103857</data>
    </edge>
    <edge source="BRA" target="EST">
      <data key="d0">2245435</data>
    </edge>
    <edge source="BRA" target="FIN">
      <data key="d0">1875965</data>
    </edge>
    <edge source="BRA" target="FRA">
      <data key="d0">116576207</data>
    </edge>
    <edge source="BRA" target="DEU">
      <data key="d0">88771778</data>
    </edge>
    <edge source="BRA" target="GHA">
      <data key="d0">93716</data>
    </edge>
    <edge source="BRA" target="GRC">
      <data key="d0">15910976</data>
    </edge>
    <edge source="BRA" target="GTM">
      <data key="d0">1687770</data>
    </edge>
    <edge source="BRA" target="HND">
      <data key="d0">585548</data>
    </edge>
    <edge source="BRA" target="HKG">
      <data key="d0">28525468</data>
    </edge>
    <edge source="BRA" target="HUN">
      <data key="d0">177680</data>
    </edge>
    <edge source="BRA" target="IDN">
      <data key="d0">14942853</data>
    </edge>
    <edge source="BRA" target="ISR">
      <data key="d0">469144</data>
    </edge>
    <edge source="BRA" target="ITA">
      <data key="d0">71813425</data>
    </edge>
    <edge source="BRA" target="CIV">
      <data key="d0">11001</data>
    </edge>
    <edge source="BRA" target="JAM">
      <data key="d0">84689</data>
    </edge>
    <edge source="BRA" target="JPN">
      <data key="d0">136912835</data>
    </edge>
    <edge source="BRA" target="JOR">
      <data key="d0">316824</data>
    </edge>
    <edge source="BRA" target="KOR">
      <data key="d0">155159002</data>
    </edge>
    <edge source="BRA" target="LBN">
      <data key="d0">342900</data>
    </edge>
    <edge source="BRA" target="MYS">
      <data key="d0">15964955</data>
    </edge>
    <edge source="BRA" target="MEX">
      <data key="d0">126754783</data>
    </edge>
    <edge source="BRA" target="MAR">
      <data key="d0">5860740</data>
    </edge>
    <edge source="BRA" target="OMN">
      <data key="d0">1434576</data>
    </edge>
    <edge source="BRA" target="NLD">
      <data key="d0">100390104</data>
    </edge>
    <edge source="BRA" target="NZL">
      <data key="d0">298638</data>
    </edge>
    <edge source="BRA" target="NOR">
      <data key="d0">178664</data>
    </edge>
    <edge source="BRA" target="PAK">
      <data key="d0">2996253</data>
    </edge>
    <edge source="BRA" target="PAN">
      <data key="d0">2490648</data>
    </edge>
    <edge source="BRA" target="PRY">
      <data key="d0">32865699</data>
    </edge>
    <edge source="BRA" target="PER">
      <data key="d0">26814943</data>
    </edge>
    <edge source="BRA" target="PHL">
      <data key="d0">6982810</data>
    </edge>
    <edge source="BRA" target="PRT">
      <data key="d0">10845682</data>
    </edge>
    <edge source="BRA" target="SAU">
      <data key="d0">4752376</data>
    </edge>
    <edge source="BRA" target="IND">
      <data key="d0">9276247</data>
    </edge>
    <edge source="BRA" target="SGP">
      <data key="d0">29423432</data>
    </edge>
    <edge source="BRA" target="SVK">
      <data key="d0">494212</data>
    </edge>
    <edge source="BRA" target="VNM">
      <data key="d0">26590</data>
    </edge>
    <edge source="BRA" target="ZAF">
      <data key="d0">7485434</data>
    </edge>
    <edge source="BRA" target="ESP">
      <data key="d0">40957103</data>
    </edge>
    <edge source="BRA" target="SWE">
      <data key="d0">11253279</data>
    </edge>
    <edge source="BRA" target="CHE">
      <data key="d0">3551461</data>
    </edge>
    <edge source="BRA" target="THA">
      <data key="d0">92736075</data>
    </edge>
    <edge source="BRA" target="ARE">
      <data key="d0">11579908</data>
    </edge>
    <edge source="BRA" target="TUN">
      <data key="d0">1056589</data>
    </edge>
    <edge source="BRA" target="TUR">
      <data key="d0">58199425</data>
    </edge>
    <edge source="BRA" target="EGY">
      <data key="d0">24860473</data>
    </edge>
    <edge source="BRA" target="GBR">
      <data key="d0">16806437</data>
    </edge>
    <edge source="BRA" target="TZA">
      <data key="d0">195294</data>
    </edge>
    <edge source="BRA" target="USA">
      <data key="d0">1272873573</data>
    </edge>
    <edge source="BRA" target="URY">
      <data key="d0">16811046</data>
    </edge>
    <edge source="CHL" target="ARG">
      <data key="d0">9198368</data>
    </edge>
    <edge source="CHL" target="BEL">
      <data key="d0">30884</data>
    </edge>
    <edge source="CHL" target="BOL">
      <data key="d0">3366426</data>
    </edge>
    <edge source="CHL" target="BRA">
      <data key="d0">448747</data>
    </edge>
    <edge source="CHL" target="CAN">
      <data key="d0">533393</data>
    </edge>
    <edge source="CHL" target="CHN">
      <data key="d0">10209</data>
    </edge>
    <edge source="CHL" target="COL">
      <data key="d0">1757110</data>
    </edge>
    <edge source="CHL" target="CRI">
      <data key="d0">51231</data>
    </edge>
    <edge source="CHL" target="ECU">
      <data key="d0">8802384</data>
    </edge>
    <edge source="CHL" target="FIN">
      <data key="d0">2181132</data>
    </edge>
    <edge source="CHL" target="FRA">
      <data key="d0">40001</data>
    </edge>
    <edge source="CHL" target="DEU">
      <data key="d0">233521</data>
    </edge>
    <edge source="CHL" target="ITA">
      <data key="d0">1225549</data>
    </edge>
    <edge source="CHL" target="JPN">
      <data key="d0">1842404</data>
    </edge>
    <edge source="CHL" target="MEX">
      <data key="d0">15890155</data>
    </edge>
    <edge source="CHL" target="NLD">
      <data key="d0">737302</data>
    </edge>
    <edge source="CHL" target="PAN">
      <data key="d0">11493</data>
    </edge>
    <edge source="CHL" target="PRY">
      <data key="d0">28419</data>
    </edge>
    <edge source="CHL" target="PER">
      <data key="d0">6406849</data>
    </edge>
    <edge source="CHL" target="ZAF">
      <data key="d0">521932</data>
    </edge>
    <edge source="CHL" target="ESP">
      <data key="d0">2457746</data>
    </edge>
    <edge source="CHL" target="SWE">
      <data key="d0">1323848</data>
    </edge>
    <edge source="CHL" target="THA">
      <data key="d0">192386</data>
    </edge>
    <edge source="CHL" target="USA">
      <data key="d0">16346589</data>
    </edge>
    <edge source="CHL" target="URY">
      <data key="d0">1146330</data>
    </edge>
    <edge source="CHN" target="ALB">
      <data key="d0">13823</data>
    </edge>
    <edge source="CHN" target="DZA">
      <data key="d0">771945</data>
    </edge>
    <edge source="CHN" target="ARG">
      <data key="d0">4665479</data>
    </edge>
    <edge source="CHN" target="AUS">
      <data key="d0">26825133</data>
    </edge>
    <edge source="CHN" target="AUT">
      <data key="d0">32712</data>
    </edge>
    <edge source="CHN" target="BEL">
      <data key="d0">15871290</data>
    </edge>
    <edge source="CHN" target="BOL">
      <data key="d0">26460</data>
    </edge>
    <edge source="CHN" target="BWA">
      <data key="d0">52307</data>
    </edge>
    <edge source="CHN" target="BRA">
      <data key="d0">8143264</data>
    </edge>
    <edge source="CHN" target="BDI">
      <data key="d0">280078</data>
    </edge>
    <edge source="CHN" target="KHM">
      <data key="d0">12903335</data>
    </edge>
    <edge source="CHN" target="CMR">
      <data key="d0">49470</data>
    </edge>
    <edge source="CHN" target="CAN">
      <data key="d0">95515702</data>
    </edge>
    <edge source="CHN" target="LKA">
      <data key="d0">2883449</data>
    </edge>
    <edge source="CHN" target="CHL">
      <data key="d0">1772277</data>
    </edge>
    <edge source="CHN" target="COL">
      <data key="d0">1025337</data>
    </edge>
    <edge source="CHN" target="CRI">
      <data key="d0">1419481</data>
    </edge>
    <edge source="CHN" target="HRV">
      <data key="d0">56743</data>
    </edge>
    <edge source="CHN" target="CZE">
      <data key="d0">44793</data>
    </edge>
    <edge source="CHN" target="BEN">
      <data key="d0">383812</data>
    </edge>
    <edge source="CHN" target="DNK">
      <data key="d0">1418436</data>
    </edge>
    <edge source="CHN" target="ECU">
      <data key="d0">1089205</data>
    </edge>
    <edge source="CHN" target="SLV">
      <data key="d0">176799</data>
    </edge>
    <edge source="CHN" target="ETH">
      <data key="d0">1545488</data>
    </edge>
    <edge source="CHN" target="EST">
      <data key="d0">752037</data>
    </edge>
    <edge source="CHN" target="FIN">
      <data key="d0">1624098</data>
    </edge>
    <edge source="CHN" target="FRA">
      <data key="d0">4905075</data>
    </edge>
    <edge source="CHN" target="PSE">
      <data key="d0">52801</data>
    </edge>
    <edge source="CHN" target="DEU">
      <data key="d0">12190311</data>
    </edge>
    <edge source="CHN" target="GHA">
      <data key="d0">615164</data>
    </edge>
    <edge source="CHN" target="GRC">
      <data key="d0">8305184</data>
    </edge>
    <edge source="CHN" target="GTM">
      <data key="d0">204308</data>
    </edge>
    <edge source="CHN" target="HND">
      <data key="d0">153769</data>
    </edge>
    <edge source="CHN" target="HKG">
      <data key="d0">384006160</data>
    </edge>
    <edge source="CHN" target="HUN">
      <data key="d0">752675</data>
    </edge>
    <edge source="CHN" target="IDN">
      <data key="d0">119207244</data>
    </edge>
    <edge source="CHN" target="IRL">
      <data key="d0">922467</data>
    </edge>
    <edge source="CHN" target="ISR">
      <data key="d0">6102054</data>
    </edge>
    <edge source="CHN" target="ITA">
      <data key="d0">122652493</data>
    </edge>
    <edge source="CHN" target="CIV">
      <data key="d0">272462</data>
    </edge>
    <edge source="CHN" target="JAM">
      <data key="d0">100087</data>
    </edge>
    <edge source="CHN" target="JPN">
      <data key="d0">596704569</data>
    </edge>
    <edge source="CHN" target="KAZ">
      <data key="d0">12031881</data>
    </edge>
    <edge source="CHN" target="JOR">
      <data key="d0">1926348</data>
    </edge>
    <edge source="CHN" target="KOR">
      <data key="d0">780198630</data>
    </edge>
    <edge source="CHN" target="LBN">
      <data key="d0">2044525</data>
    </edge>
    <edge source="CHN" target="MDG">
      <data key="d0">356827</data>
    </edge>
    <edge source="CHN" target="MWI">
      <data key="d0">26259</data>
    </edge>
    <edge source="CHN" target="MYS">
      <data key="d0">72183886</data>
    </edge>
    <edge source="CHN" target="MRT">
      <data key="d0">12910</data>
    </edge>
    <edge source="CHN" target="MUS">
      <data key="d0">1287755</data>
    </edge>
    <edge source="CHN" target="MEX">
      <data key="d0">20440398</data>
    </edge>
    <edge source="CHN" target="MAR">
      <data key="d0">1620947</data>
    </edge>
    <edge source="CHN" target="MOZ">
      <data key="d0">251764</data>
    </edge>
    <edge source="CHN" target="OMN">
      <data key="d0">84644</data>
    </edge>
    <edge source="CHN" target="NLD">
      <data key="d0">146190911</data>
    </edge>
    <edge source="CHN" target="NZL">
      <data key="d0">3387608</data>
    </edge>
    <edge source="CHN" target="NIC">
      <data key="d0">38857</data>
    </edge>
    <edge source="CHN" target="NOR">
      <data key="d0">314077</data>
    </edge>
    <edge source="CHN" target="PAK">
      <data key="d0">26603694</data>
    </edge>
    <edge source="CHN" target="PAN">
      <data key="d0">682207</data>
    </edge>
    <edge source="CHN" target="PRY">
      <data key="d0">334613</data>
    </edge>
    <edge source="CHN" target="PER">
      <data key="d0">1631117</data>
    </edge>
    <edge source="CHN" target="PHL">
      <data key="d0">33655857</data>
    </edge>
    <edge source="CHN" target="POL">
      <data key="d0">864865</data>
    </edge>
    <edge source="CHN" target="PRT">
      <data key="d0">6214083</data>
    </edge>
    <edge source="CHN" target="ROU">
      <data key="d0">1049672</data>
    </edge>
    <edge source="CHN" target="RUS">
      <data key="d0">3453826</data>
    </edge>
    <edge source="CHN" target="SAU">
      <data key="d0">13153000</data>
    </edge>
    <edge source="CHN" target="SEN">
      <data key="d0">184717</data>
    </edge>
    <edge source="CHN" target="IND">
      <data key="d0">7324042</data>
    </edge>
    <edge source="CHN" target="SGP">
      <data key="d0">50623776</data>
    </edge>
    <edge source="CHN" target="VNM">
      <data key="d0">115214781</data>
    </edge>
    <edge source="CHN" target="SVN">
      <data key="d0">2719882</data>
    </edge>
    <edge source="CHN" target="ZAF">
      <data key="d0">10961548</data>
    </edge>
    <edge source="CHN" target="ZWE">
      <data key="d0">184980</data>
    </edge>
    <edge source="CHN" target="ESP">
      <data key="d0">28474968</data>
    </edge>
    <edge source="CHN" target="SWE">
      <data key="d0">2024152</data>
    </edge>
    <edge source="CHN" target="CHE">
      <data key="d0">1631193</data>
    </edge>
    <edge source="CHN" target="THA">
      <data key="d0">145846807</data>
    </edge>
    <edge source="CHN" target="TGO">
      <data key="d0">146447</data>
    </edge>
    <edge source="CHN" target="ARE">
      <data key="d0">18011524</data>
    </edge>
    <edge source="CHN" target="TUN">
      <data key="d0">899693</data>
    </edge>
    <edge source="CHN" target="TUR">
      <data key="d0">52577611</data>
    </edge>
    <edge source="CHN" target="EGY">
      <data key="d0">7788350</data>
    </edge>
    <edge source="CHN" target="GBR">
      <data key="d0">26638471</data>
    </edge>
    <edge source="CHN" target="TZA">
      <data key="d0">331874</data>
    </edge>
    <edge source="CHN" target="USA">
      <data key="d0">565691758</data>
    </edge>
    <edge source="CHN" target="URY">
      <data key="d0">242063</data>
    </edge>
    <edge source="CHN" target="SRB">
      <data key="d0">14235698</data>
    </edge>
    <edge source="COL" target="BEL">
      <data key="d0">11267792</data>
    </edge>
    <edge source="COL" target="BOL">
      <data key="d0">2305804</data>
    </edge>
    <edge source="COL" target="BRA">
      <data key="d0">189747</data>
    </edge>
    <edge source="COL" target="CAN">
      <data key="d0">1449910</data>
    </edge>
    <edge source="COL" target="CHL">
      <data key="d0">2257429</data>
    </edge>
    <edge source="COL" target="CRI">
      <data key="d0">20059633</data>
    </edge>
    <edge source="COL" target="DNK">
      <data key="d0">1029126</data>
    </edge>
    <edge source="COL" target="ECU">
      <data key="d0">8908919</data>
    </edge>
    <edge source="COL" target="SLV">
      <data key="d0">22286</data>
    </edge>
    <edge source="COL" target="FIN">
      <data key="d0">42057098</data>
    </edge>
    <edge source="COL" target="FRA">
      <data key="d0">16581758</data>
    </edge>
    <edge source="COL" target="GTM">
      <data key="d0">193962</data>
    </edge>
    <edge source="COL" target="HND">
      <data key="d0">52690</data>
    </edge>
    <edge source="COL" target="ITA">
      <data key="d0">30282829</data>
    </edge>
    <edge source="COL" target="KOR">
      <data key="d0">25893453</data>
    </edge>
    <edge source="COL" target="MEX">
      <data key="d0">1109936</data>
    </edge>
    <edge source="COL" target="NLD">
      <data key="d0">18422375</data>
    </edge>
    <edge source="COL" target="NIC">
      <data key="d0">770702</data>
    </edge>
    <edge source="COL" target="PAN">
      <data key="d0">274645</data>
    </edge>
    <edge source="COL" target="PER">
      <data key="d0">5216706</data>
    </edge>
    <edge source="COL" target="PHL">
      <data key="d0">33513</data>
    </edge>
    <edge source="COL" target="SVN">
      <data key="d0">11383</data>
    </edge>
    <edge source="COL" target="ESP">
      <data key="d0">30818971</data>
    </edge>
    <edge source="COL" target="GBR">
      <data key="d0">38547</data>
    </edge>
    <edge source="COL" target="USA">
      <data key="d0">43154398</data>
    </edge>
    <edge source="CRI" target="BEL">
      <data key="d0">82610</data>
    </edge>
    <edge source="CRI" target="COL">
      <data key="d0">373444</data>
    </edge>
    <edge source="CRI" target="SLV">
      <data key="d0">6758113</data>
    </edge>
    <edge source="CRI" target="GTM">
      <data key="d0">2396147</data>
    </edge>
    <edge source="CRI" target="HND">
      <data key="d0">5238376</data>
    </edge>
    <edge source="CRI" target="JAM">
      <data key="d0">62774</data>
    </edge>
    <edge source="CRI" target="MEX">
      <data key="d0">517573</data>
    </edge>
    <edge source="CRI" target="NIC">
      <data key="d0">16276546</data>
    </edge>
    <edge source="CRI" target="PAN">
      <data key="d0">3471758</data>
    </edge>
    <edge source="CRI" target="PER">
      <data key="d0">60847</data>
    </edge>
    <edge source="CRI" target="ZAF">
      <data key="d0">22659</data>
    </edge>
    <edge source="CRI" target="GBR">
      <data key="d0">52693</data>
    </edge>
    <edge source="CRI" target="USA">
      <data key="d0">2566402</data>
    </edge>
    <edge source="ECU" target="BEL">
      <data key="d0">16905</data>
    </edge>
    <edge source="ECU" target="BOL">
      <data key="d0">36180</data>
    </edge>
    <edge source="ECU" target="CHL">
      <data key="d0">1284581</data>
    </edge>
    <edge source="ECU" target="COL">
      <data key="d0">3292310</data>
    </edge>
    <edge source="ECU" target="CRI">
      <data key="d0">236423</data>
    </edge>
    <edge source="ECU" target="SLV">
      <data key="d0">58584</data>
    </edge>
    <edge source="ECU" target="FRA">
      <data key="d0">87997</data>
    </edge>
    <edge source="ECU" target="GTM">
      <data key="d0">202311</data>
    </edge>
    <edge source="ECU" target="JAM">
      <data key="d0">161167</data>
    </edge>
    <edge source="ECU" target="MEX">
      <data key="d0">55551</data>
    </edge>
    <edge source="ECU" target="NIC">
      <data key="d0">30335</data>
    </edge>
    <edge source="ECU" target="PAN">
      <data key="d0">784496</data>
    </edge>
    <edge source="ECU" target="PER">
      <data key="d0">1187574</data>
    </edge>
    <edge source="ECU" target="USA">
      <data key="d0">1048129</data>
    </edge>
    <edge source="GTM" target="CRI">
      <data key="d0">3492070</data>
    </edge>
    <edge source="GTM" target="SLV">
      <data key="d0">22165393</data>
    </edge>
    <edge source="GTM" target="HND">
      <data key="d0">23963217</data>
    </edge>
    <edge source="GTM" target="MEX">
      <data key="d0">5073634</data>
    </edge>
    <edge source="GTM" target="NIC">
      <data key="d0">12772078</data>
    </edge>
    <edge source="GTM" target="PAN">
      <data key="d0">370507</data>
    </edge>
    <edge source="GTM" target="PRY">
      <data key="d0">354258</data>
    </edge>
    <edge source="GTM" target="PER">
      <data key="d0">54630</data>
    </edge>
    <edge source="GTM" target="USA">
      <data key="d0">4264457</data>
    </edge>
    <edge source="HKG" target="AUS">
      <data key="d0">1909312</data>
    </edge>
    <edge source="HKG" target="BEL">
      <data key="d0">101509</data>
    </edge>
    <edge source="HKG" target="BWA">
      <data key="d0">10320</data>
    </edge>
    <edge source="HKG" target="BRA">
      <data key="d0">22468</data>
    </edge>
    <edge source="HKG" target="CAN">
      <data key="d0">150988</data>
    </edge>
    <edge source="HKG" target="LKA">
      <data key="d0">68815</data>
    </edge>
    <edge source="HKG" target="CHN">
      <data key="d0">1847788385</data>
    </edge>
    <edge source="HKG" target="CRI">
      <data key="d0">15425</data>
    </edge>
    <edge source="HKG" target="HRV">
      <data key="d0">49150</data>
    </edge>
    <edge source="HKG" target="FRA">
      <data key="d0">747468</data>
    </edge>
    <edge source="HKG" target="DEU">
      <data key="d0">554989</data>
    </edge>
    <edge source="HKG" target="GHA">
      <data key="d0">29387</data>
    </edge>
    <edge source="HKG" target="HND">
      <data key="d0">23328</data>
    </edge>
    <edge source="HKG" target="HUN">
      <data key="d0">23895</data>
    </edge>
    <edge source="HKG" target="IDN">
      <data key="d0">1410445</data>
    </edge>
    <edge source="HKG" target="ITA">
      <data key="d0">39765</data>
    </edge>
    <edge source="HKG" target="JPN">
      <data key="d0">1618253</data>
    </edge>
    <edge source="HKG" target="KAZ">
      <data key="d0">12835</data>
    </edge>
    <edge source="HKG" target="KOR">
      <data key="d0">1150715</data>
    </edge>
    <edge source="HKG" target="MDG">
      <data key="d0">115225</data>
    </edge>
    <edge source="HKG" target="MYS">
      <data key="d0">1154288</data>
    </edge>
    <edge source="HKG" target="MUS">
      <data key="d0">135128</data>
    </edge>
    <edge source="HKG" target="MEX">
      <data key="d0">111479</data>
    </edge>
    <edge source="HKG" target="MOZ">
      <data key="d0">14120</data>
    </edge>
    <edge source="HKG" target="NLD">
      <data key="d0">30693</data>
    </edge>
    <edge source="HKG" target="NZL">
      <data key="d0">568733</data>
    </edge>
    <edge source="HKG" target="PAK">
      <data key="d0">20705</data>
    </edge>
    <edge source="HKG" target="PHL">
      <data key="d0">1113999</data>
    </edge>
    <edge source="HKG" target="SAU">
      <data key="d0">33515</data>
    </edge>
    <edge source="HKG" target="IND">
      <data key="d0">31742</data>
    </edge>
    <edge source="HKG" target="SGP">
      <data key="d0">1194295</data>
    </edge>
    <edge source="HKG" target="VNM">
      <data key="d0">570968</data>
    </edge>
    <edge source="HKG" target="ZAF">
      <data key="d0">672292</data>
    </edge>
    <edge source="HKG" target="ESP">
      <data key="d0">26569</data>
    </edge>
    <edge source="HKG" target="SWE">
      <data key="d0">131771</data>
    </edge>
    <edge source="HKG" target="CHE">
      <data key="d0">147699</data>
    </edge>
    <edge source="HKG" target="THA">
      <data key="d0">1559163</data>
    </edge>
    <edge source="HKG" target="ARE">
      <data key="d0">60578</data>
    </edge>
    <edge source="HKG" target="EGY">
      <data key="d0">299186</data>
    </edge>
    <edge source="HKG" target="GBR">
      <data key="d0">1147097</data>
    </edge>
    <edge source="HKG" target="USA">
      <data key="d0">6464533</data>
    </edge>
    <edge source="CIV" target="BRA">
      <data key="d0">63137</data>
    </edge>
    <edge source="CIV" target="CMR">
      <data key="d0">302266</data>
    </edge>
    <edge source="CIV" target="BEN">
      <data key="d0">93561</data>
    </edge>
    <edge source="CIV" target="GMB">
      <data key="d0">362144</data>
    </edge>
    <edge source="CIV" target="GHA">
      <data key="d0">3450924</data>
    </edge>
    <edge source="CIV" target="IDN">
      <data key="d0">46843</data>
    </edge>
    <edge source="CIV" target="ITA">
      <data key="d0">10462</data>
    </edge>
    <edge source="CIV" target="MDG">
      <data key="d0">66202</data>
    </edge>
    <edge source="CIV" target="MRT">
      <data key="d0">482172</data>
    </edge>
    <edge source="CIV" target="NER">
      <data key="d0">2080845</data>
    </edge>
    <edge source="CIV" target="SEN">
      <data key="d0">1152819</data>
    </edge>
    <edge source="CIV" target="IND">
      <data key="d0">56032</data>
    </edge>
    <edge source="CIV" target="THA">
      <data key="d0">14380</data>
    </edge>
    <edge source="CIV" target="TGO">
      <data key="d0">263395</data>
    </edge>
    <edge source="CIV" target="GBR">
      <data key="d0">27543</data>
    </edge>
    <edge source="CIV" target="BFA">
      <data key="d0">1735657</data>
    </edge>
    <edge source="JPN" target="DZA">
      <data key="d0">17292953</data>
    </edge>
    <edge source="JPN" target="AZE">
      <data key="d0">3208157</data>
    </edge>
    <edge source="JPN" target="ARG">
      <data key="d0">6100891</data>
    </edge>
    <edge source="JPN" target="AUS">
      <data key="d0">219480941</data>
    </edge>
    <edge source="JPN" target="AUT">
      <data key="d0">922120</data>
    </edge>
    <edge source="JPN" target="BEL">
      <data key="d0">79794126</data>
    </edge>
    <edge source="JPN" target="BOL">
      <data key="d0">2528003</data>
    </edge>
    <edge source="JPN" target="BRA">
      <data key="d0">30948505</data>
    </edge>
    <edge source="JPN" target="BGR">
      <data key="d0">44472</data>
    </edge>
    <edge source="JPN" target="BDI">
      <data key="d0">296227</data>
    </edge>
    <edge source="JPN" target="KHM">
      <data key="d0">2008386</data>
    </edge>
    <edge source="JPN" target="CMR">
      <data key="d0">851965</data>
    </edge>
    <edge source="JPN" target="CAN">
      <data key="d0">227119063</data>
    </edge>
    <edge source="JPN" target="CAF">
      <data key="d0">120408</data>
    </edge>
    <edge source="JPN" target="LKA">
      <data key="d0">14718650</data>
    </edge>
    <edge source="JPN" target="CHL">
      <data key="d0">11995566</data>
    </edge>
    <edge source="JPN" target="CHN">
      <data key="d0">2127922669</data>
    </edge>
    <edge source="JPN" target="COL">
      <data key="d0">72997104</data>
    </edge>
    <edge source="JPN" target="CRI">
      <data key="d0">10200038</data>
    </edge>
    <edge source="JPN" target="HRV">
      <data key="d0">246355</data>
    </edge>
    <edge source="JPN" target="CZE">
      <data key="d0">216672</data>
    </edge>
    <edge source="JPN" target="BEN">
      <data key="d0">1871732</data>
    </edge>
    <edge source="JPN" target="DNK">
      <data key="d0">5348484</data>
    </edge>
    <edge source="JPN" target="ECU">
      <data key="d0">11317508</data>
    </edge>
    <edge source="JPN" target="SLV">
      <data key="d0">14524413</data>
    </edge>
    <edge source="JPN" target="ETH">
      <data key="d0">970211</data>
    </edge>
    <edge source="JPN" target="FIN">
      <data key="d0">6761077</data>
    </edge>
    <edge source="JPN" target="FRA">
      <data key="d0">14408877</data>
    </edge>
    <edge source="JPN" target="GEO">
      <data key="d0">170660</data>
    </edge>
    <edge source="JPN" target="GMB">
      <data key="d0">2061998</data>
    </edge>
    <edge source="JPN" target="DEU">
      <data key="d0">63363038</data>
    </edge>
    <edge source="JPN" target="GHA">
      <data key="d0">7953397</data>
    </edge>
    <edge source="JPN" target="GRC">
      <data key="d0">2395032</data>
    </edge>
    <edge source="JPN" target="GTM">
      <data key="d0">20951760</data>
    </edge>
    <edge source="JPN" target="HND">
      <data key="d0">3821218</data>
    </edge>
    <edge source="JPN" target="HKG">
      <data key="d0">955359759</data>
    </edge>
    <edge source="JPN" target="HUN">
      <data key="d0">11940256</data>
    </edge>
    <edge source="JPN" target="IDN">
      <data key="d0">509654893</data>
    </edge>
    <edge source="JPN" target="IRL">
      <data key="d0">2388454</data>
    </edge>
    <edge source="JPN" target="ISR">
      <data key="d0">3025082</data>
    </edge>
    <edge source="JPN" target="ITA">
      <data key="d0">21424771</data>
    </edge>
    <edge source="JPN" target="CIV">
      <data key="d0">4330072</data>
    </edge>
    <edge source="JPN" target="KAZ">
      <data key="d0">12935407</data>
    </edge>
    <edge source="JPN" target="JOR">
      <data key="d0">1569920</data>
    </edge>
    <edge source="JPN" target="KOR">
      <data key="d0">2502671023</data>
    </edge>
    <edge source="JPN" target="LBN">
      <data key="d0">323691</data>
    </edge>
    <edge source="JPN" target="MDG">
      <data key="d0">98121</data>
    </edge>
    <edge source="JPN" target="MYS">
      <data key="d0">740393375</data>
    </edge>
    <edge source="JPN" target="MRT">
      <data key="d0">75425</data>
    </edge>
    <edge source="JPN" target="MUS">
      <data key="d0">1252130</data>
    </edge>
    <edge source="JPN" target="MEX">
      <data key="d0">385388130</data>
    </edge>
    <edge source="JPN" target="MAR">
      <data key="d0">60700</data>
    </edge>
    <edge source="JPN" target="MOZ">
      <data key="d0">257192</data>
    </edge>
    <edge source="JPN" target="OMN">
      <data key="d0">37614041</data>
    </edge>
    <edge source="JPN" target="NLD">
      <data key="d0">70679872</data>
    </edge>
    <edge source="JPN" target="NZL">
      <data key="d0">39881911</data>
    </edge>
    <edge source="JPN" target="NIC">
      <data key="d0">7397260</data>
    </edge>
    <edge source="JPN" target="NER">
      <data key="d0">780028</data>
    </edge>
    <edge source="JPN" target="NOR">
      <data key="d0">111826597</data>
    </edge>
    <edge source="JPN" target="PAK">
      <data key="d0">39648677</data>
    </edge>
    <edge source="JPN" target="PAN">
      <data key="d0">16035813</data>
    </edge>
    <edge source="JPN" target="PER">
      <data key="d0">23380381</data>
    </edge>
    <edge source="JPN" target="PHL">
      <data key="d0">294077749</data>
    </edge>
    <edge source="JPN" target="POL">
      <data key="d0">10090347</data>
    </edge>
    <edge source="JPN" target="PRT">
      <data key="d0">806750</data>
    </edge>
    <edge source="JPN" target="ROU">
      <data key="d0">1160810</data>
    </edge>
    <edge source="JPN" target="RUS">
      <data key="d0">25912030</data>
    </edge>
    <edge source="JPN" target="SAU">
      <data key="d0">263283639</data>
    </edge>
    <edge source="JPN" target="SEN">
      <data key="d0">3561456</data>
    </edge>
    <edge source="JPN" target="IND">
      <data key="d0">177605470</data>
    </edge>
    <edge source="JPN" target="SGP">
      <data key="d0">562792599</data>
    </edge>
    <edge source="JPN" target="SVK">
      <data key="d0">12730</data>
    </edge>
    <edge source="JPN" target="VNM">
      <data key="d0">168046728</data>
    </edge>
    <edge source="JPN" target="ZAF">
      <data key="d0">25687211</data>
    </edge>
    <edge source="JPN" target="ZWE">
      <data key="d0">88276</data>
    </edge>
    <edge source="JPN" target="ESP">
      <data key="d0">23106478</data>
    </edge>
    <edge source="JPN" target="SWE">
      <data key="d0">26951255</data>
    </edge>
    <edge source="JPN" target="CHE">
      <data key="d0">14764876</data>
    </edge>
    <edge source="JPN" target="THA">
      <data key="d0">1226363124</data>
    </edge>
    <edge source="JPN" target="TGO">
      <data key="d0">5840516</data>
    </edge>
    <edge source="JPN" target="ARE">
      <data key="d0">65542911</data>
    </edge>
    <edge source="JPN" target="TUN">
      <data key="d0">31445</data>
    </edge>
    <edge source="JPN" target="TUR">
      <data key="d0">35459073</data>
    </edge>
    <edge source="JPN" target="UGA">
      <data key="d0">4010872</data>
    </edge>
    <edge source="JPN" target="UKR">
      <data key="d0">1964981</data>
    </edge>
    <edge source="JPN" target="EGY">
      <data key="d0">36267206</data>
    </edge>
    <edge source="JPN" target="GBR">
      <data key="d0">137720441</data>
    </edge>
    <edge source="JPN" target="TZA">
      <data key="d0">6512412</data>
    </edge>
    <edge source="JPN" target="USA">
      <data key="d0">1414677096</data>
    </edge>
    <edge source="JPN" target="BFA">
      <data key="d0">2716673</data>
    </edge>
    <edge source="JPN" target="URY">
      <data key="d0">18603</data>
    </edge>
    <edge source="KOR" target="DZA">
      <data key="d0">1053392</data>
    </edge>
    <edge source="KOR" target="ARG">
      <data key="d0">8738472</data>
    </edge>
    <edge source="KOR" target="AUS">
      <data key="d0">109611376</data>
    </edge>
    <edge source="KOR" target="AUT">
      <data key="d0">1880408</data>
    </edge>
    <edge source="KOR" target="BEL">
      <data key="d0">181013145</data>
    </edge>
    <edge source="KOR" target="BRA">
      <data key="d0">12054384</data>
    </edge>
    <edge source="KOR" target="BGR">
      <data key="d0">15139</data>
    </edge>
    <edge source="KOR" target="KHM">
      <data key="d0">736664</data>
    </edge>
    <edge source="KOR" target="CAN">
      <data key="d0">170934189</data>
    </edge>
    <edge source="KOR" target="LKA">
      <data key="d0">4970492</data>
    </edge>
    <edge source="KOR" target="CHL">
      <data key="d0">17181465</data>
    </edge>
    <edge source="KOR" target="CHN">
      <data key="d0">1219778709</data>
    </edge>
    <edge source="KOR" target="COL">
      <data key="d0">5769244</data>
    </edge>
    <edge source="KOR" target="CRI">
      <data key="d0">7747072</data>
    </edge>
    <edge source="KOR" target="HRV">
      <data key="d0">205469</data>
    </edge>
    <edge source="KOR" target="CZE">
      <data key="d0">83441</data>
    </edge>
    <edge source="KOR" target="BEN">
      <data key="d0">105067</data>
    </edge>
    <edge source="KOR" target="DNK">
      <data key="d0">8623813</data>
    </edge>
    <edge source="KOR" target="ECU">
      <data key="d0">3629083</data>
    </edge>
    <edge source="KOR" target="SLV">
      <data key="d0">1214905</data>
    </edge>
    <edge source="KOR" target="ETH">
      <data key="d0">336502</data>
    </edge>
    <edge source="KOR" target="EST">
      <data key="d0">46423</data>
    </edge>
    <edge source="KOR" target="FIN">
      <data key="d0">3414872</data>
    </edge>
    <edge source="KOR" target="FRA">
      <data key="d0">10452190</data>
    </edge>
    <edge source="KOR" target="GEO">
      <data key="d0">29050</data>
    </edge>
    <edge source="KOR" target="DEU">
      <data key="d0">17519069</data>
    </edge>
    <edge source="KOR" target="GHA">
      <data key="d0">2182562</data>
    </edge>
    <edge source="KOR" target="GRC">
      <data key="d0">4522749</data>
    </edge>
    <edge source="KOR" target="GTM">
      <data key="d0">2843879</data>
    </edge>
    <edge source="KOR" target="HND">
      <data key="d0">188442</data>
    </edge>
    <edge source="KOR" target="HKG">
      <data key="d0">564811972</data>
    </edge>
    <edge source="KOR" target="IDN">
      <data key="d0">165549055</data>
    </edge>
    <edge source="KOR" target="IRL">
      <data key="d0">749882</data>
    </edge>
    <edge source="KOR" target="ISR">
      <data key="d0">11122552</data>
    </edge>
    <edge source="KOR" target="ITA">
      <data key="d0">73971243</data>
    </edge>
    <edge source="KOR" target="CIV">
      <data key="d0">136997</data>
    </edge>
    <edge source="KOR" target="JAM">
      <data key="d0">244832</data>
    </edge>
    <edge source="KOR" target="JPN">
      <data key="d0">1248605504</data>
    </edge>
    <edge source="KOR" target="KAZ">
      <data key="d0">690425</data>
    </edge>
    <edge source="KOR" target="JOR">
      <data key="d0">393838</data>
    </edge>
    <edge source="KOR" target="LBN">
      <data key="d0">2419505</data>
    </edge>
    <edge source="KOR" target="LTU">
      <data key="d0">485276</data>
    </edge>
    <edge source="KOR" target="MDG">
      <data key="d0">169311</data>
    </edge>
    <edge source="KOR" target="MYS">
      <data key="d0">238604980</data>
    </edge>
    <edge source="KOR" target="MUS">
      <data key="d0">11701</data>
    </edge>
    <edge source="KOR" target="MEX">
      <data key="d0">129532227</data>
    </edge>
    <edge source="KOR" target="MAR">
      <data key="d0">1803110</data>
    </edge>
    <edge source="KOR" target="OMN">
      <data key="d0">1000203</data>
    </edge>
    <edge source="KOR" target="NLD">
      <data key="d0">17576374</data>
    </edge>
    <edge source="KOR" target="NZL">
      <data key="d0">25872059</data>
    </edge>
    <edge source="KOR" target="NIC">
      <data key="d0">34527</data>
    </edge>
    <edge source="KOR" target="NER">
      <data key="d0">44229</data>
    </edge>
    <edge source="KOR" target="NOR">
      <data key="d0">1005465</data>
    </edge>
    <edge source="KOR" target="PAK">
      <data key="d0">12197731</data>
    </edge>
    <edge source="KOR" target="PAN">
      <data key="d0">18611613</data>
    </edge>
    <edge source="KOR" target="PRY">
      <data key="d0">30188</data>
    </edge>
    <edge source="KOR" target="PER">
      <data key="d0">3320189</data>
    </edge>
    <edge source="KOR" target="PHL">
      <data key="d0">108334652</data>
    </edge>
    <edge source="KOR" target="POL">
      <data key="d0">459902</data>
    </edge>
    <edge source="KOR" target="PRT">
      <data key="d0">10912501</data>
    </edge>
    <edge source="KOR" target="ROU">
      <data key="d0">19179669</data>
    </edge>
    <edge source="KOR" target="RUS">
      <data key="d0">2643964</data>
    </edge>
    <edge source="KOR" target="SAU">
      <data key="d0">63176490</data>
    </edge>
    <edge source="KOR" target="IND">
      <data key="d0">99642526</data>
    </edge>
    <edge source="KOR" target="SGP">
      <data key="d0">136607591</data>
    </edge>
    <edge source="KOR" target="VNM">
      <data key="d0">56133662</data>
    </edge>
    <edge source="KOR" target="SVN">
      <data key="d0">354308</data>
    </edge>
    <edge source="KOR" target="ZAF">
      <data key="d0">14943396</data>
    </edge>
    <edge source="KOR" target="ESP">
      <data key="d0">33655664</data>
    </edge>
    <edge source="KOR" target="SWE">
      <data key="d0">7379370</data>
    </edge>
    <edge source="KOR" target="CHE">
      <data key="d0">1261801</data>
    </edge>
    <edge source="KOR" target="THA">
      <data key="d0">139230663</data>
    </edge>
    <edge source="KOR" target="ARE">
      <data key="d0">59493214</data>
    </edge>
    <edge source="KOR" target="TUN">
      <data key="d0">333897</data>
    </edge>
    <edge source="KOR" target="TUR">
      <data key="d0">17572370</data>
    </edge>
    <edge source="KOR" target="UGA">
      <data key="d0">35114</data>
    </edge>
    <edge source="KOR" target="EGY">
      <data key="d0">16313560</data>
    </edge>
    <edge source="KOR" target="GBR">
      <data key="d0">92920896</data>
    </edge>
    <edge source="KOR" target="TZA">
      <data key="d0">592170</data>
    </edge>
    <edge source="KOR" target="USA">
      <data key="d0">1041233798</data>
    </edge>
    <edge source="KOR" target="SRB">
      <data key="d0">1547249</data>
    </edge>
    <edge source="MYS" target="ARG">
      <data key="d0">81609</data>
    </edge>
    <edge source="MYS" target="AUS">
      <data key="d0">21130636</data>
    </edge>
    <edge source="MYS" target="BEL">
      <data key="d0">8518233</data>
    </edge>
    <edge source="MYS" target="BRA">
      <data key="d0">16063434</data>
    </edge>
    <edge source="MYS" target="KHM">
      <data key="d0">231879</data>
    </edge>
    <edge source="MYS" target="CAN">
      <data key="d0">27452696</data>
    </edge>
    <edge source="MYS" target="LKA">
      <data key="d0">3533354</data>
    </edge>
    <edge source="MYS" target="CHL">
      <data key="d0">52833</data>
    </edge>
    <edge source="MYS" target="CHN">
      <data key="d0">42184889</data>
    </edge>
    <edge source="MYS" target="COL">
      <data key="d0">10860</data>
    </edge>
    <edge source="MYS" target="DNK">
      <data key="d0">3346327</data>
    </edge>
    <edge source="MYS" target="ECU">
      <data key="d0">11665</data>
    </edge>
    <edge source="MYS" target="FIN">
      <data key="d0">38188</data>
    </edge>
    <edge source="MYS" target="FRA">
      <data key="d0">209928</data>
    </edge>
    <edge source="MYS" target="DEU">
      <data key="d0">5868271</data>
    </edge>
    <edge source="MYS" target="HKG">
      <data key="d0">11202091</data>
    </edge>
    <edge source="MYS" target="HUN">
      <data key="d0">22669</data>
    </edge>
    <edge source="MYS" target="IDN">
      <data key="d0">18266463</data>
    </edge>
    <edge source="MYS" target="IRL">
      <data key="d0">266802</data>
    </edge>
    <edge source="MYS" target="ITA">
      <data key="d0">13788696</data>
    </edge>
    <edge source="MYS" target="JPN">
      <data key="d0">8971490</data>
    </edge>
    <edge source="MYS" target="JOR">
      <data key="d0">255631</data>
    </edge>
    <edge source="MYS" target="KOR">
      <data key="d0">29409768</data>
    </edge>
    <edge source="MYS" target="LBN">
      <data key="d0">67911</data>
    </edge>
    <edge source="MYS" target="MUS">
      <data key="d0">567787</data>
    </edge>
    <edge source="MYS" target="MEX">
      <data key="d0">153236</data>
    </edge>
    <edge source="MYS" target="OMN">
      <data key="d0">1056220</data>
    </edge>
    <edge source="MYS" target="NLD">
      <data key="d0">4220279</data>
    </edge>
    <edge source="MYS" target="NZL">
      <data key="d0">1169829</data>
    </edge>
    <edge source="MYS" target="PAK">
      <data key="d0">911357</data>
    </edge>
    <edge source="MYS" target="PHL">
      <data key="d0">122443849</data>
    </edge>
    <edge source="MYS" target="PRT">
      <data key="d0">1785112</data>
    </edge>
    <edge source="MYS" target="SAU">
      <data key="d0">3110827</data>
    </edge>
    <edge source="MYS" target="IND">
      <data key="d0">1717707</data>
    </edge>
    <edge source="MYS" target="SGP">
      <data key="d0">119259696</data>
    </edge>
    <edge source="MYS" target="VNM">
      <data key="d0">4155318</data>
    </edge>
    <edge source="MYS" target="ZAF">
      <data key="d0">684838</data>
    </edge>
    <edge source="MYS" target="ESP">
      <data key="d0">21412354</data>
    </edge>
    <edge source="MYS" target="CHE">
      <data key="d0">16148</data>
    </edge>
    <edge source="MYS" target="THA">
      <data key="d0">12128735</data>
    </edge>
    <edge source="MYS" target="ARE">
      <data key="d0">3482578</data>
    </edge>
    <edge source="MYS" target="TUR">
      <data key="d0">33968</data>
    </edge>
    <edge source="MYS" target="EGY">
      <data key="d0">106849</data>
    </edge>
    <edge source="MYS" target="GBR">
      <data key="d0">11240340</data>
    </edge>
    <edge source="MYS" target="USA">
      <data key="d0">64227516</data>
    </edge>
    <edge source="MEX" target="DZA">
      <data key="d0">1206599</data>
    </edge>
    <edge source="MEX" target="ARG">
      <data key="d0">1307012</data>
    </edge>
    <edge source="MEX" target="AUT">
      <data key="d0">398902</data>
    </edge>
    <edge source="MEX" target="BEL">
      <data key="d0">95904003</data>
    </edge>
    <edge source="MEX" target="BOL">
      <data key="d0">193947</data>
    </edge>
    <edge source="MEX" target="BRA">
      <data key="d0">46274124</data>
    </edge>
    <edge source="MEX" target="CAN">
      <data key="d0">54472143</data>
    </edge>
    <edge source="MEX" target="CHL">
      <data key="d0">27587354</data>
    </edge>
    <edge source="MEX" target="CHN">
      <data key="d0">4347330</data>
    </edge>
    <edge source="MEX" target="COL">
      <data key="d0">8074071</data>
    </edge>
    <edge source="MEX" target="CRI">
      <data key="d0">7659064</data>
    </edge>
    <edge source="MEX" target="ECU">
      <data key="d0">4109357</data>
    </edge>
    <edge source="MEX" target="SLV">
      <data key="d0">3049308</data>
    </edge>
    <edge source="MEX" target="FRA">
      <data key="d0">284184</data>
    </edge>
    <edge source="MEX" target="DEU">
      <data key="d0">1795846</data>
    </edge>
    <edge source="MEX" target="GTM">
      <data key="d0">14470781</data>
    </edge>
    <edge source="MEX" target="HND">
      <data key="d0">1327705</data>
    </edge>
    <edge source="MEX" target="HKG">
      <data key="d0">19605030</data>
    </edge>
    <edge source="MEX" target="IDN">
      <data key="d0">179380</data>
    </edge>
    <edge source="MEX" target="ITA">
      <data key="d0">7087915</data>
    </edge>
    <edge source="MEX" target="JAM">
      <data key="d0">594948</data>
    </edge>
    <edge source="MEX" target="JPN">
      <data key="d0">141347</data>
    </edge>
    <edge source="MEX" target="KOR">
      <data key="d0">47510756</data>
    </edge>
    <edge source="MEX" target="MYS">
      <data key="d0">28345</data>
    </edge>
    <edge source="MEX" target="NLD">
      <data key="d0">21151121</data>
    </edge>
    <edge source="MEX" target="NZL">
      <data key="d0">27514</data>
    </edge>
    <edge source="MEX" target="NIC">
      <data key="d0">1082160</data>
    </edge>
    <edge source="MEX" target="PAK">
      <data key="d0">308258</data>
    </edge>
    <edge source="MEX" target="PAN">
      <data key="d0">1210391</data>
    </edge>
    <edge source="MEX" target="PER">
      <data key="d0">1685371</data>
    </edge>
    <edge source="MEX" target="PRT">
      <data key="d0">3381704</data>
    </edge>
    <edge source="MEX" target="SAU">
      <data key="d0">78302</data>
    </edge>
    <edge source="MEX" target="IND">
      <data key="d0">1448140</data>
    </edge>
    <edge source="MEX" target="SGP">
      <data key="d0">660890</data>
    </edge>
    <edge source="MEX" target="ZAF">
      <data key="d0">201397</data>
    </edge>
    <edge source="MEX" target="ESP">
      <data key="d0">1378184</data>
    </edge>
    <edge source="MEX" target="SWE">
      <data key="d0">1159966</data>
    </edge>
    <edge source="MEX" target="CHE">
      <data key="d0">58000</data>
    </edge>
    <edge source="MEX" target="ARE">
      <data key="d0">34701</data>
    </edge>
    <edge source="MEX" target="TUR">
      <data key="d0">17736</data>
    </edge>
    <edge source="MEX" target="EGY">
      <data key="d0">2108295</data>
    </edge>
    <edge source="MEX" target="GBR">
      <data key="d0">7960246</data>
    </edge>
    <edge source="MEX" target="USA">
      <data key="d0">1248996586</data>
    </edge>
    <edge source="MEX" target="URY">
      <data key="d0">109650</data>
    </edge>
    <edge source="OMN" target="FRA">
      <data key="d0">25306</data>
    </edge>
    <edge source="OMN" target="DEU">
      <data key="d0">12744</data>
    </edge>
    <edge source="OMN" target="PAK">
      <data key="d0">112416</data>
    </edge>
    <edge source="OMN" target="SAU">
      <data key="d0">9403955</data>
    </edge>
    <edge source="OMN" target="IND">
      <data key="d0">134707</data>
    </edge>
    <edge source="OMN" target="ARE">
      <data key="d0">20306750</data>
    </edge>
    <edge source="OMN" target="USA">
      <data key="d0">131438</data>
    </edge>
    <edge source="NZL" target="AUS">
      <data key="d0">46658824</data>
    </edge>
    <edge source="NZL" target="CAN">
      <data key="d0">8857546</data>
    </edge>
    <edge source="NZL" target="CHN">
      <data key="d0">157690</data>
    </edge>
    <edge source="NZL" target="DNK">
      <data key="d0">46664</data>
    </edge>
    <edge source="NZL" target="FRA">
      <data key="d0">920864</data>
    </edge>
    <edge source="NZL" target="HKG">
      <data key="d0">2288174</data>
    </edge>
    <edge source="NZL" target="IDN">
      <data key="d0">1532854</data>
    </edge>
    <edge source="NZL" target="JPN">
      <data key="d0">10861711</data>
    </edge>
    <edge source="NZL" target="KOR">
      <data key="d0">230258</data>
    </edge>
    <edge source="NZL" target="MYS">
      <data key="d0">371515</data>
    </edge>
    <edge source="NZL" target="MEX">
      <data key="d0">18775</data>
    </edge>
    <edge source="NZL" target="NLD">
      <data key="d0">37170</data>
    </edge>
    <edge source="NZL" target="PAK">
      <data key="d0">25410</data>
    </edge>
    <edge source="NZL" target="POL">
      <data key="d0">46619</data>
    </edge>
    <edge source="NZL" target="SGP">
      <data key="d0">1117338</data>
    </edge>
    <edge source="NZL" target="THA">
      <data key="d0">305046</data>
    </edge>
    <edge source="NZL" target="GBR">
      <data key="d0">109484</data>
    </edge>
    <edge source="NZL" target="USA">
      <data key="d0">33488667</data>
    </edge>
    <edge source="NOR" target="DZA">
      <data key="d0">32002</data>
    </edge>
    <edge source="NOR" target="AZE">
      <data key="d0">1536074</data>
    </edge>
    <edge source="NOR" target="ARG">
      <data key="d0">304624</data>
    </edge>
    <edge source="NOR" target="AUS">
      <data key="d0">7350506</data>
    </edge>
    <edge source="NOR" target="AUT">
      <data key="d0">415179</data>
    </edge>
    <edge source="NOR" target="BEL">
      <data key="d0">9827547</data>
    </edge>
    <edge source="NOR" target="BRA">
      <data key="d0">4583997</data>
    </edge>
    <edge source="NOR" target="BLR">
      <data key="d0">25122</data>
    </edge>
    <edge source="NOR" target="CAN">
      <data key="d0">4452072</data>
    </edge>
    <edge source="NOR" target="CHL">
      <data key="d0">692076</data>
    </edge>
    <edge source="NOR" target="CHN">
      <data key="d0">1228560</data>
    </edge>
    <edge source="NOR" target="COL">
      <data key="d0">43250</data>
    </edge>
    <edge source="NOR" target="HRV">
      <data key="d0">1866998</data>
    </edge>
    <edge source="NOR" target="CZE">
      <data key="d0">2914739</data>
    </edge>
    <edge source="NOR" target="DNK">
      <data key="d0">30444156</data>
    </edge>
    <edge source="NOR" target="EST">
      <data key="d0">248572</data>
    </edge>
    <edge source="NOR" target="FIN">
      <data key="d0">49629872</data>
    </edge>
    <edge source="NOR" target="FRA">
      <data key="d0">33874295</data>
    </edge>
    <edge source="NOR" target="DEU">
      <data key="d0">89070554</data>
    </edge>
    <edge source="NOR" target="GHA">
      <data key="d0">13593</data>
    </edge>
    <edge source="NOR" target="GRC">
      <data key="d0">1616521</data>
    </edge>
    <edge source="NOR" target="HKG">
      <data key="d0">659192</data>
    </edge>
    <edge source="NOR" target="HUN">
      <data key="d0">245804</data>
    </edge>
    <edge source="NOR" target="IDN">
      <data key="d0">160611</data>
    </edge>
    <edge source="NOR" target="IRL">
      <data key="d0">2377601</data>
    </edge>
    <edge source="NOR" target="ISR">
      <data key="d0">203740</data>
    </edge>
    <edge source="NOR" target="ITA">
      <data key="d0">56620786</data>
    </edge>
    <edge source="NOR" target="JPN">
      <data key="d0">9114560</data>
    </edge>
    <edge source="NOR" target="KAZ">
      <data key="d0">19114</data>
    </edge>
    <edge source="NOR" target="KOR">
      <data key="d0">4488703</data>
    </edge>
    <edge source="NOR" target="LVA">
      <data key="d0">625738</data>
    </edge>
    <edge source="NOR" target="LTU">
      <data key="d0">480448</data>
    </edge>
    <edge source="NOR" target="MYS">
      <data key="d0">434528</data>
    </edge>
    <edge source="NOR" target="MEX">
      <data key="d0">71307</data>
    </edge>
    <edge source="NOR" target="MAR">
      <data key="d0">5824542</data>
    </edge>
    <edge source="NOR" target="OMN">
      <data key="d0">42932</data>
    </edge>
    <edge source="NOR" target="NLD">
      <data key="d0">54495965</data>
    </edge>
    <edge source="NOR" target="NZL">
      <data key="d0">111307</data>
    </edge>
    <edge source="NOR" target="PER">
      <data key="d0">38488</data>
    </edge>
    <edge source="NOR" target="POL">
      <data key="d0">19496509</data>
    </edge>
    <edge source="NOR" target="PRT">
      <data key="d0">1044104</data>
    </edge>
    <edge source="NOR" target="ROU">
      <data key="d0">1097154</data>
    </edge>
    <edge source="NOR" target="RUS">
      <data key="d0">1657070</data>
    </edge>
    <edge source="NOR" target="SAU">
      <data key="d0">189134</data>
    </edge>
    <edge source="NOR" target="IND">
      <data key="d0">1414446</data>
    </edge>
    <edge source="NOR" target="SGP">
      <data key="d0">2178478</data>
    </edge>
    <edge source="NOR" target="SVK">
      <data key="d0">114649</data>
    </edge>
    <edge source="NOR" target="SVN">
      <data key="d0">30105</data>
    </edge>
    <edge source="NOR" target="ZAF">
      <data key="d0">362339</data>
    </edge>
    <edge source="NOR" target="ESP">
      <data key="d0">28822684</data>
    </edge>
    <edge source="NOR" target="SWE">
      <data key="d0">101917282</data>
    </edge>
    <edge source="NOR" target="CHE">
      <data key="d0">4109322</data>
    </edge>
    <edge source="NOR" target="THA">
      <data key="d0">921781</data>
    </edge>
    <edge source="NOR" target="ARE">
      <data key="d0">739267</data>
    </edge>
    <edge source="NOR" target="TUR">
      <data key="d0">2705336</data>
    </edge>
    <edge source="NOR" target="UKR">
      <data key="d0">1092381</data>
    </edge>
    <edge source="NOR" target="EGY">
      <data key="d0">369783</data>
    </edge>
    <edge source="NOR" target="GBR">
      <data key="d0">88952728</data>
    </edge>
    <edge source="NOR" target="USA">
      <data key="d0">92693657</data>
    </edge>
    <edge source="PAK" target="AUS">
      <data key="d0">40869</data>
    </edge>
    <edge source="PAK" target="BLR">
      <data key="d0">10710</data>
    </edge>
    <edge source="PAK" target="LKA">
      <data key="d0">3178505</data>
    </edge>
    <edge source="PAK" target="FRA">
      <data key="d0">668801</data>
    </edge>
    <edge source="PAK" target="HKG">
      <data key="d0">22820</data>
    </edge>
    <edge source="PAK" target="ITA">
      <data key="d0">165738</data>
    </edge>
    <edge source="PAK" target="JPN">
      <data key="d0">183472</data>
    </edge>
    <edge source="PAK" target="KOR">
      <data key="d0">45844</data>
    </edge>
    <edge source="PAK" target="NLD">
      <data key="d0">23546</data>
    </edge>
    <edge source="PAK" target="PRT">
      <data key="d0">19418</data>
    </edge>
    <edge source="PAK" target="SAU">
      <data key="d0">40156</data>
    </edge>
    <edge source="PAK" target="SGP">
      <data key="d0">23550</data>
    </edge>
    <edge source="PAK" target="ZAF">
      <data key="d0">127289</data>
    </edge>
    <edge source="PAK" target="ARE">
      <data key="d0">698608</data>
    </edge>
    <edge source="PAK" target="GBR">
      <data key="d0">538262</data>
    </edge>
    <edge source="PAK" target="TZA">
      <data key="d0">15990</data>
    </edge>
    <edge source="PAK" target="USA">
      <data key="d0">2272082</data>
    </edge>
    <edge source="PRY" target="ARG">
      <data key="d0">3292594</data>
    </edge>
    <edge source="PRY" target="BOL">
      <data key="d0">302064</data>
    </edge>
    <edge source="PRY" target="BRA">
      <data key="d0">3439711</data>
    </edge>
    <edge source="PRY" target="URY">
      <data key="d0">70770</data>
    </edge>
    <edge source="PER" target="ARG">
      <data key="d0">56676</data>
    </edge>
    <edge source="PER" target="BOL">
      <data key="d0">11029200</data>
    </edge>
    <edge source="PER" target="CAN">
      <data key="d0">538376</data>
    </edge>
    <edge source="PER" target="CHL">
      <data key="d0">24459295</data>
    </edge>
    <edge source="PER" target="COL">
      <data key="d0">47344</data>
    </edge>
    <edge source="PER" target="CRI">
      <data key="d0">113156</data>
    </edge>
    <edge source="PER" target="ECU">
      <data key="d0">1991492</data>
    </edge>
    <edge source="PER" target="JPN">
      <data key="d0">116392</data>
    </edge>
    <edge source="PER" target="MEX">
      <data key="d0">117083</data>
    </edge>
    <edge source="PER" target="NLD">
      <data key="d0">39238</data>
    </edge>
    <edge source="PER" target="PAN">
      <data key="d0">44606</data>
    </edge>
    <edge source="PER" target="SWE">
      <data key="d0">29252</data>
    </edge>
    <edge source="PER" target="CHE">
      <data key="d0">17544</data>
    </edge>
    <edge source="PER" target="USA">
      <data key="d0">516442</data>
    </edge>
    <edge source="PHL" target="AUS">
      <data key="d0">1134121</data>
    </edge>
    <edge source="PHL" target="BEL">
      <data key="d0">25854</data>
    </edge>
    <edge source="PHL" target="CAN">
      <data key="d0">2691986</data>
    </edge>
    <edge source="PHL" target="CHN">
      <data key="d0">472743</data>
    </edge>
    <edge source="PHL" target="DEU">
      <data key="d0">110287</data>
    </edge>
    <edge source="PHL" target="GRC">
      <data key="d0">74082</data>
    </edge>
    <edge source="PHL" target="HKG">
      <data key="d0">223112</data>
    </edge>
    <edge source="PHL" target="IDN">
      <data key="d0">18135</data>
    </edge>
    <edge source="PHL" target="IRL">
      <data key="d0">127757</data>
    </edge>
    <edge source="PHL" target="ISR">
      <data key="d0">25092</data>
    </edge>
    <edge source="PHL" target="ITA">
      <data key="d0">197595</data>
    </edge>
    <edge source="PHL" target="JPN">
      <data key="d0">2423562</data>
    </edge>
    <edge source="PHL" target="KOR">
      <data key="d0">1311860</data>
    </edge>
    <edge source="PHL" target="MYS">
      <data key="d0">505912</data>
    </edge>
    <edge source="PHL" target="NLD">
      <data key="d0">16000</data>
    </edge>
    <edge source="PHL" target="IND">
      <data key="d0">10019</data>
    </edge>
    <edge source="PHL" target="SGP">
      <data key="d0">170964</data>
    </edge>
    <edge source="PHL" target="VNM">
      <data key="d0">2360535</data>
    </edge>
    <edge source="PHL" target="THA">
      <data key="d0">195184</data>
    </edge>
    <edge source="PHL" target="GBR">
      <data key="d0">33090</data>
    </edge>
    <edge source="PHL" target="USA">
      <data key="d0">8537103</data>
    </edge>
    <edge source="PRT" target="DZA">
      <data key="d0">319119</data>
    </edge>
    <edge source="PRT" target="ARG">
      <data key="d0">1251568</data>
    </edge>
    <edge source="PRT" target="AUS">
      <data key="d0">20041</data>
    </edge>
    <edge source="PRT" target="AUT">
      <data key="d0">66647</data>
    </edge>
    <edge source="PRT" target="BEL">
      <data key="d0">1883968</data>
    </edge>
    <edge source="PRT" target="BRA">
      <data key="d0">331862</data>
    </edge>
    <edge source="PRT" target="CAN">
      <data key="d0">4123903</data>
    </edge>
    <edge source="PRT" target="CHL">
      <data key="d0">405007</data>
    </edge>
    <edge source="PRT" target="CHN">
      <data key="d0">1052148</data>
    </edge>
    <edge source="PRT" target="DNK">
      <data key="d0">197227</data>
    </edge>
    <edge source="PRT" target="FIN">
      <data key="d0">107653</data>
    </edge>
    <edge source="PRT" target="FRA">
      <data key="d0">6846819</data>
    </edge>
    <edge source="PRT" target="DEU">
      <data key="d0">38656153</data>
    </edge>
    <edge source="PRT" target="GRC">
      <data key="d0">402762</data>
    </edge>
    <edge source="PRT" target="HKG">
      <data key="d0">236764</data>
    </edge>
    <edge source="PRT" target="HUN">
      <data key="d0">29478</data>
    </edge>
    <edge source="PRT" target="IRL">
      <data key="d0">1500736</data>
    </edge>
    <edge source="PRT" target="ISR">
      <data key="d0">2385929</data>
    </edge>
    <edge source="PRT" target="ITA">
      <data key="d0">10488203</data>
    </edge>
    <edge source="PRT" target="JOR">
      <data key="d0">1340356</data>
    </edge>
    <edge source="PRT" target="KOR">
      <data key="d0">27242</data>
    </edge>
    <edge source="PRT" target="MAR">
      <data key="d0">5533232</data>
    </edge>
    <edge source="PRT" target="MOZ">
      <data key="d0">1000643</data>
    </edge>
    <edge source="PRT" target="NLD">
      <data key="d0">999361</data>
    </edge>
    <edge source="PRT" target="NOR">
      <data key="d0">23256</data>
    </edge>
    <edge source="PRT" target="PER">
      <data key="d0">15161</data>
    </edge>
    <edge source="PRT" target="POL">
      <data key="d0">17700</data>
    </edge>
    <edge source="PRT" target="SEN">
      <data key="d0">49790</data>
    </edge>
    <edge source="PRT" target="ZAF">
      <data key="d0">62061</data>
    </edge>
    <edge source="PRT" target="ESP">
      <data key="d0">217986903</data>
    </edge>
    <edge source="PRT" target="SWE">
      <data key="d0">3481551</data>
    </edge>
    <edge source="PRT" target="CHE">
      <data key="d0">1185484</data>
    </edge>
    <edge source="PRT" target="ARE">
      <data key="d0">20678</data>
    </edge>
    <edge source="PRT" target="TUN">
      <data key="d0">426389</data>
    </edge>
    <edge source="PRT" target="TUR">
      <data key="d0">3150646</data>
    </edge>
    <edge source="PRT" target="GBR">
      <data key="d0">11917949</data>
    </edge>
    <edge source="PRT" target="USA">
      <data key="d0">10999066</data>
    </edge>
    <edge source="SAU" target="BEL">
      <data key="d0">1277335</data>
    </edge>
    <edge source="SAU" target="CAN">
      <data key="d0">7680010</data>
    </edge>
    <edge source="SAU" target="ETH">
      <data key="d0">245600</data>
    </edge>
    <edge source="SAU" target="FRA">
      <data key="d0">550667</data>
    </edge>
    <edge source="SAU" target="DEU">
      <data key="d0">366134</data>
    </edge>
    <edge source="SAU" target="HKG">
      <data key="d0">5250140</data>
    </edge>
    <edge source="SAU" target="ITA">
      <data key="d0">19652558</data>
    </edge>
    <edge source="SAU" target="JPN">
      <data key="d0">112267</data>
    </edge>
    <edge source="SAU" target="JOR">
      <data key="d0">3395738</data>
    </edge>
    <edge source="SAU" target="KOR">
      <data key="d0">145867</data>
    </edge>
    <edge source="SAU" target="LBN">
      <data key="d0">3187204</data>
    </edge>
    <edge source="SAU" target="MYS">
      <data key="d0">40267</data>
    </edge>
    <edge source="SAU" target="MEX">
      <data key="d0">157067</data>
    </edge>
    <edge source="SAU" target="OMN">
      <data key="d0">3616538</data>
    </edge>
    <edge source="SAU" target="NLD">
      <data key="d0">387200</data>
    </edge>
    <edge source="SAU" target="PAK">
      <data key="d0">157600</data>
    </edge>
    <edge source="SAU" target="PRT">
      <data key="d0">103200</data>
    </edge>
    <edge source="SAU" target="IND">
      <data key="d0">183467</data>
    </edge>
    <edge source="SAU" target="VNM">
      <data key="d0">126400</data>
    </edge>
    <edge source="SAU" target="CHE">
      <data key="d0">116267</data>
    </edge>
    <edge source="SAU" target="THA">
      <data key="d0">4630406</data>
    </edge>
    <edge source="SAU" target="ARE">
      <data key="d0">90155846</data>
    </edge>
    <edge source="SAU" target="TUR">
      <data key="d0">10734680</data>
    </edge>
    <edge source="SAU" target="UKR">
      <data key="d0">29600</data>
    </edge>
    <edge source="SAU" target="EGY">
      <data key="d0">3097071</data>
    </edge>
    <edge source="SAU" target="USA">
      <data key="d0">5589074</data>
    </edge>
    <edge source="IND" target="DZA">
      <data key="d0">60128</data>
    </edge>
    <edge source="IND" target="ARG">
      <data key="d0">1908940</data>
    </edge>
    <edge source="IND" target="AUS">
      <data key="d0">6006435</data>
    </edge>
    <edge source="IND" target="AUT">
      <data key="d0">62667</data>
    </edge>
    <edge source="IND" target="BEL">
      <data key="d0">23672243</data>
    </edge>
    <edge source="IND" target="BWA">
      <data key="d0">15890</data>
    </edge>
    <edge source="IND" target="BRA">
      <data key="d0">4245751</data>
    </edge>
    <edge source="IND" target="BGR">
      <data key="d0">617635</data>
    </edge>
    <edge source="IND" target="BDI">
      <data key="d0">51108</data>
    </edge>
    <edge source="IND" target="CMR">
      <data key="d0">311742</data>
    </edge>
    <edge source="IND" target="CAN">
      <data key="d0">66577755</data>
    </edge>
    <edge source="IND" target="LKA">
      <data key="d0">50838286</data>
    </edge>
    <edge source="IND" target="CHL">
      <data key="d0">1592771</data>
    </edge>
    <edge source="IND" target="CHN">
      <data key="d0">14902161</data>
    </edge>
    <edge source="IND" target="COL">
      <data key="d0">1021448</data>
    </edge>
    <edge source="IND" target="CRI">
      <data key="d0">160422</data>
    </edge>
    <edge source="IND" target="CZE">
      <data key="d0">206307</data>
    </edge>
    <edge source="IND" target="BEN">
      <data key="d0">2247531</data>
    </edge>
    <edge source="IND" target="DNK">
      <data key="d0">1767358</data>
    </edge>
    <edge source="IND" target="ECU">
      <data key="d0">1364046</data>
    </edge>
    <edge source="IND" target="ETH">
      <data key="d0">22145446</data>
    </edge>
    <edge source="IND" target="FIN">
      <data key="d0">126729</data>
    </edge>
    <edge source="IND" target="FRA">
      <data key="d0">6870103</data>
    </edge>
    <edge source="IND" target="GMB">
      <data key="d0">977921</data>
    </edge>
    <edge source="IND" target="DEU">
      <data key="d0">24070949</data>
    </edge>
    <edge source="IND" target="GHA">
      <data key="d0">3742164</data>
    </edge>
    <edge source="IND" target="GRC">
      <data key="d0">4559286</data>
    </edge>
    <edge source="IND" target="GTM">
      <data key="d0">95119</data>
    </edge>
    <edge source="IND" target="HND">
      <data key="d0">538072</data>
    </edge>
    <edge source="IND" target="HKG">
      <data key="d0">19973896</data>
    </edge>
    <edge source="IND" target="HUN">
      <data key="d0">254751</data>
    </edge>
    <edge source="IND" target="IDN">
      <data key="d0">22816742</data>
    </edge>
    <edge source="IND" target="IRL">
      <data key="d0">476262</data>
    </edge>
    <edge source="IND" target="ISR">
      <data key="d0">1470146</data>
    </edge>
    <edge source="IND" target="ITA">
      <data key="d0">69305847</data>
    </edge>
    <edge source="IND" target="CIV">
      <data key="d0">410969</data>
    </edge>
    <edge source="IND" target="JAM">
      <data key="d0">484092</data>
    </edge>
    <edge source="IND" target="JPN">
      <data key="d0">43317875</data>
    </edge>
    <edge source="IND" target="KAZ">
      <data key="d0">643983</data>
    </edge>
    <edge source="IND" target="JOR">
      <data key="d0">1763568</data>
    </edge>
    <edge source="IND" target="KOR">
      <data key="d0">29879501</data>
    </edge>
    <edge source="IND" target="LBN">
      <data key="d0">258097</data>
    </edge>
    <edge source="IND" target="LTU">
      <data key="d0">421026</data>
    </edge>
    <edge source="IND" target="MDG">
      <data key="d0">1627477</data>
    </edge>
    <edge source="IND" target="MWI">
      <data key="d0">1531675</data>
    </edge>
    <edge source="IND" target="MYS">
      <data key="d0">16667692</data>
    </edge>
    <edge source="IND" target="MUS">
      <data key="d0">3713644</data>
    </edge>
    <edge source="IND" target="MEX">
      <data key="d0">5211128</data>
    </edge>
    <edge source="IND" target="MAR">
      <data key="d0">1816898</data>
    </edge>
    <edge source="IND" target="MOZ">
      <data key="d0">966221</data>
    </edge>
    <edge source="IND" target="OMN">
      <data key="d0">2391507</data>
    </edge>
    <edge source="IND" target="NLD">
      <data key="d0">17247170</data>
    </edge>
    <edge source="IND" target="NZL">
      <data key="d0">1112258</data>
    </edge>
    <edge source="IND" target="NIC">
      <data key="d0">766308</data>
    </edge>
    <edge source="IND" target="NOR">
      <data key="d0">391944</data>
    </edge>
    <edge source="IND" target="PAK">
      <data key="d0">3053821</data>
    </edge>
    <edge source="IND" target="PAN">
      <data key="d0">43540</data>
    </edge>
    <edge source="IND" target="PRY">
      <data key="d0">301648</data>
    </edge>
    <edge source="IND" target="PER">
      <data key="d0">1508806</data>
    </edge>
    <edge source="IND" target="PHL">
      <data key="d0">3147292</data>
    </edge>
    <edge source="IND" target="POL">
      <data key="d0">331935</data>
    </edge>
    <edge source="IND" target="PRT">
      <data key="d0">1027451</data>
    </edge>
    <edge source="IND" target="ROU">
      <data key="d0">114641</data>
    </edge>
    <edge source="IND" target="RUS">
      <data key="d0">359437</data>
    </edge>
    <edge source="IND" target="SAU">
      <data key="d0">26355089</data>
    </edge>
    <edge source="IND" target="SEN">
      <data key="d0">978799</data>
    </edge>
    <edge source="IND" target="SGP">
      <data key="d0">22217560</data>
    </edge>
    <edge source="IND" target="SVK">
      <data key="d0">12084</data>
    </edge>
    <edge source="IND" target="VNM">
      <data key="d0">14344333</data>
    </edge>
    <edge source="IND" target="ZAF">
      <data key="d0">13022424</data>
    </edge>
    <edge source="IND" target="ZWE">
      <data key="d0">114936</data>
    </edge>
    <edge source="IND" target="ESP">
      <data key="d0">12737073</data>
    </edge>
    <edge source="IND" target="SWE">
      <data key="d0">4841147</data>
    </edge>
    <edge source="IND" target="CHE">
      <data key="d0">15407009</data>
    </edge>
    <edge source="IND" target="THA">
      <data key="d0">25943006</data>
    </edge>
    <edge source="IND" target="TGO">
      <data key="d0">1006423</data>
    </edge>
    <edge source="IND" target="ARE">
      <data key="d0">78852206</data>
    </edge>
    <edge source="IND" target="TUN">
      <data key="d0">47722</data>
    </edge>
    <edge source="IND" target="TUR">
      <data key="d0">31572166</data>
    </edge>
    <edge source="IND" target="UGA">
      <data key="d0">1258287</data>
    </edge>
    <edge source="IND" target="MKD">
      <data key="d0">51426</data>
    </edge>
    <edge source="IND" target="EGY">
      <data key="d0">3328263</data>
    </edge>
    <edge source="IND" target="GBR">
      <data key="d0">42847276</data>
    </edge>
    <edge source="IND" target="TZA">
      <data key="d0">7823822</data>
    </edge>
    <edge source="IND" target="USA">
      <data key="d0">359068043</data>
    </edge>
    <edge source="IND" target="BFA">
      <data key="d0">51305</data>
    </edge>
    <edge source="IND" target="URY">
      <data key="d0">525487</data>
    </edge>
    <edge source="SGP" target="DZA">
      <data key="d0">1345908</data>
    </edge>
    <edge source="SGP" target="AZE">
      <data key="d0">12817</data>
    </edge>
    <edge source="SGP" target="AUS">
      <data key="d0">21756944</data>
    </edge>
    <edge source="SGP" target="AUT">
      <data key="d0">36961</data>
    </edge>
    <edge source="SGP" target="BEL">
      <data key="d0">1264911</data>
    </edge>
    <edge source="SGP" target="BRA">
      <data key="d0">356653</data>
    </edge>
    <edge source="SGP" target="KHM">
      <data key="d0">773523</data>
    </edge>
    <edge source="SGP" target="CMR">
      <data key="d0">73257</data>
    </edge>
    <edge source="SGP" target="CAN">
      <data key="d0">87078</data>
    </edge>
    <edge source="SGP" target="LKA">
      <data key="d0">11766884</data>
    </edge>
    <edge source="SGP" target="CHL">
      <data key="d0">33019</data>
    </edge>
    <edge source="SGP" target="CHN">
      <data key="d0">17506649</data>
    </edge>
    <edge source="SGP" target="FIN">
      <data key="d0">28312</data>
    </edge>
    <edge source="SGP" target="FRA">
      <data key="d0">155361</data>
    </edge>
    <edge source="SGP" target="DEU">
      <data key="d0">535346</data>
    </edge>
    <edge source="SGP" target="HKG">
      <data key="d0">29584099</data>
    </edge>
    <edge source="SGP" target="HUN">
      <data key="d0">161283</data>
    </edge>
    <edge source="SGP" target="IRL">
      <data key="d0">54615</data>
    </edge>
    <edge source="SGP" target="ISR">
      <data key="d0">24185</data>
    </edge>
    <edge source="SGP" target="ITA">
      <data key="d0">318175</data>
    </edge>
    <edge source="SGP" target="JPN">
      <data key="d0">8472269</data>
    </edge>
    <edge source="SGP" target="JOR">
      <data key="d0">285281</data>
    </edge>
    <edge source="SGP" target="KOR">
      <data key="d0">19784155</data>
    </edge>
    <edge source="SGP" target="LBN">
      <data key="d0">56222</data>
    </edge>
    <edge source="SGP" target="MDG">
      <data key="d0">107040</data>
    </edge>
    <edge source="SGP" target="MYS">
      <data key="d0">236373067</data>
    </edge>
    <edge source="SGP" target="MUS">
      <data key="d0">1238892</data>
    </edge>
    <edge source="SGP" target="MEX">
      <data key="d0">22401</data>
    </edge>
    <edge source="SGP" target="MOZ">
      <data key="d0">305955</data>
    </edge>
    <edge source="SGP" target="OMN">
      <data key="d0">2030622</data>
    </edge>
    <edge source="SGP" target="NLD">
      <data key="d0">474589</data>
    </edge>
    <edge source="SGP" target="NZL">
      <data key="d0">4400759</data>
    </edge>
    <edge source="SGP" target="PAK">
      <data key="d0">8453204</data>
    </edge>
    <edge source="SGP" target="PAN">
      <data key="d0">46425</data>
    </edge>
    <edge source="SGP" target="PHL">
      <data key="d0">16971751</data>
    </edge>
    <edge source="SGP" target="RUS">
      <data key="d0">436553</data>
    </edge>
    <edge source="SGP" target="SAU">
      <data key="d0">13289990</data>
    </edge>
    <edge source="SGP" target="IND">
      <data key="d0">15300664</data>
    </edge>
    <edge source="SGP" target="VNM">
      <data key="d0">16916149</data>
    </edge>
    <edge source="SGP" target="ZAF">
      <data key="d0">244591</data>
    </edge>
    <edge source="SGP" target="SWE">
      <data key="d0">39526</data>
    </edge>
    <edge source="SGP" target="THA">
      <data key="d0">33754703</data>
    </edge>
    <edge source="SGP" target="ARE">
      <data key="d0">11610039</data>
    </edge>
    <edge source="SGP" target="EGY">
      <data key="d0">3339456</data>
    </edge>
    <edge source="SGP" target="GBR">
      <data key="d0">6343273</data>
    </edge>
    <edge source="SGP" target="USA">
      <data key="d0">11919143</data>
    </edge>
    <edge source="VNM" target="AUS">
      <data key="d0">506000</data>
    </edge>
    <edge source="VNM" target="BRA">
      <data key="d0">38000</data>
    </edge>
    <edge source="VNM" target="KHM">
      <data key="d0">21240000</data>
    </edge>
    <edge source="VNM" target="CHN">
      <data key="d0">169000</data>
    </edge>
    <edge source="VNM" target="DNK">
      <data key="d0">16000</data>
    </edge>
    <edge source="VNM" target="JPN">
      <data key="d0">8169000</data>
    </edge>
    <edge source="VNM" target="KOR">
      <data key="d0">126000</data>
    </edge>
    <edge source="VNM" target="MYS">
      <data key="d0">135000</data>
    </edge>
    <edge source="VNM" target="NLD">
      <data key="d0">69000</data>
    </edge>
    <edge source="VNM" target="IND">
      <data key="d0">14000</data>
    </edge>
    <edge source="VNM" target="SGP">
      <data key="d0">872000</data>
    </edge>
    <edge source="VNM" target="ESP">
      <data key="d0">208000</data>
    </edge>
    <edge source="VNM" target="THA">
      <data key="d0">1218000</data>
    </edge>
    <edge source="VNM" target="ARE">
      <data key="d0">375000</data>
    </edge>
    <edge source="VNM" target="UKR">
      <data key="d0">15000</data>
    </edge>
    <edge source="VNM" target="GBR">
      <data key="d0">34000</data>
    </edge>
    <edge source="VNM" target="USA">
      <data key="d0">459000</data>
    </edge>
    <edge source="SVN" target="ARG">
      <data key="d0">63291</data>
    </edge>
    <edge source="SVN" target="AUS">
      <data key="d0">54929</data>
    </edge>
    <edge source="SVN" target="AUT">
      <data key="d0">31194232</data>
    </edge>
    <edge source="SVN" target="BEL">
      <data key="d0">1733095</data>
    </edge>
    <edge source="SVN" target="BRA">
      <data key="d0">107382</data>
    </edge>
    <edge source="SVN" target="BGR">
      <data key="d0">347642</data>
    </edge>
    <edge source="SVN" target="BLR">
      <data key="d0">25471</data>
    </edge>
    <edge source="SVN" target="CAN">
      <data key="d0">718965</data>
    </edge>
    <edge source="SVN" target="COL">
      <data key="d0">16818</data>
    </edge>
    <edge source="SVN" target="HRV">
      <data key="d0">13395962</data>
    </edge>
    <edge source="SVN" target="CZE">
      <data key="d0">10362492</data>
    </edge>
    <edge source="SVN" target="DNK">
      <data key="d0">62169</data>
    </edge>
    <edge source="SVN" target="FIN">
      <data key="d0">3435152</data>
    </edge>
    <edge source="SVN" target="FRA">
      <data key="d0">8027741</data>
    </edge>
    <edge source="SVN" target="DEU">
      <data key="d0">81401505</data>
    </edge>
    <edge source="SVN" target="GRC">
      <data key="d0">337229</data>
    </edge>
    <edge source="SVN" target="HUN">
      <data key="d0">10522045</data>
    </edge>
    <edge source="SVN" target="IRL">
      <data key="d0">64908</data>
    </edge>
    <edge source="SVN" target="ISR">
      <data key="d0">242065</data>
    </edge>
    <edge source="SVN" target="ITA">
      <data key="d0">46916175</data>
    </edge>
    <edge source="SVN" target="JPN">
      <data key="d0">34003</data>
    </edge>
    <edge source="SVN" target="KAZ">
      <data key="d0">65853</data>
    </edge>
    <edge source="SVN" target="KOR">
      <data key="d0">141624</data>
    </edge>
    <edge source="SVN" target="LBN">
      <data key="d0">18342</data>
    </edge>
    <edge source="SVN" target="LVA">
      <data key="d0">23212</data>
    </edge>
    <edge source="SVN" target="LTU">
      <data key="d0">120826</data>
    </edge>
    <edge source="SVN" target="MDA">
      <data key="d0">40659</data>
    </edge>
    <edge source="SVN" target="NLD">
      <data key="d0">2994974</data>
    </edge>
    <edge source="SVN" target="NOR">
      <data key="d0">308347</data>
    </edge>
    <edge source="SVN" target="PAK">
      <data key="d0">12466</data>
    </edge>
    <edge source="SVN" target="POL">
      <data key="d0">9030739</data>
    </edge>
    <edge source="SVN" target="PRT">
      <data key="d0">221950</data>
    </edge>
    <edge source="SVN" target="ROU">
      <data key="d0">429035</data>
    </edge>
    <edge source="SVN" target="RUS">
      <data key="d0">6199584</data>
    </edge>
    <edge source="SVN" target="IND">
      <data key="d0">803286</data>
    </edge>
    <edge source="SVN" target="SVK">
      <data key="d0">1878809</data>
    </edge>
    <edge source="SVN" target="ZAF">
      <data key="d0">15645</data>
    </edge>
    <edge source="SVN" target="ESP">
      <data key="d0">3251377</data>
    </edge>
    <edge source="SVN" target="SWE">
      <data key="d0">1613662</data>
    </edge>
    <edge source="SVN" target="CHE">
      <data key="d0">3514659</data>
    </edge>
    <edge source="SVN" target="TUN">
      <data key="d0">27854</data>
    </edge>
    <edge source="SVN" target="TUR">
      <data key="d0">1715067</data>
    </edge>
    <edge source="SVN" target="UKR">
      <data key="d0">449829</data>
    </edge>
    <edge source="SVN" target="MKD">
      <data key="d0">2532202</data>
    </edge>
    <edge source="SVN" target="EGY">
      <data key="d0">99016</data>
    </edge>
    <edge source="SVN" target="GBR">
      <data key="d0">644477</data>
    </edge>
    <edge source="SVN" target="USA">
      <data key="d0">14193240</data>
    </edge>
    <edge source="SVN" target="SRB">
      <data key="d0">2132335</data>
    </edge>
    <edge source="ZAF" target="DZA">
      <data key="d0">21285</data>
    </edge>
    <edge source="ZAF" target="ARG">
      <data key="d0">13363531</data>
    </edge>
    <edge source="ZAF" target="AUS">
      <data key="d0">29408410</data>
    </edge>
    <edge source="ZAF" target="AUT">
      <data key="d0">562241</data>
    </edge>
    <edge source="ZAF" target="BEL">
      <data key="d0">53332200</data>
    </edge>
    <edge source="ZAF" target="BRA">
      <data key="d0">30457131</data>
    </edge>
    <edge source="ZAF" target="BDI">
      <data key="d0">1526127</data>
    </edge>
    <edge source="ZAF" target="CMR">
      <data key="d0">200963</data>
    </edge>
    <edge source="ZAF" target="CAN">
      <data key="d0">70511200</data>
    </edge>
    <edge source="ZAF" target="LKA">
      <data key="d0">4542429</data>
    </edge>
    <edge source="ZAF" target="CHL">
      <data key="d0">15561911</data>
    </edge>
    <edge source="ZAF" target="CHN">
      <data key="d0">89380898</data>
    </edge>
    <edge source="ZAF" target="COL">
      <data key="d0">1415531</data>
    </edge>
    <edge source="ZAF" target="CRI">
      <data key="d0">17376</data>
    </edge>
    <edge source="ZAF" target="CZE">
      <data key="d0">571122</data>
    </edge>
    <edge source="ZAF" target="BEN">
      <data key="d0">297830</data>
    </edge>
    <edge source="ZAF" target="DNK">
      <data key="d0">5698876</data>
    </edge>
    <edge source="ZAF" target="ECU">
      <data key="d0">246722</data>
    </edge>
    <edge source="ZAF" target="ETH">
      <data key="d0">147211</data>
    </edge>
    <edge source="ZAF" target="EST">
      <data key="d0">15803</data>
    </edge>
    <edge source="ZAF" target="FIN">
      <data key="d0">1266335</data>
    </edge>
    <edge source="ZAF" target="FRA">
      <data key="d0">74383778</data>
    </edge>
    <edge source="ZAF" target="GMB">
      <data key="d0">11147</data>
    </edge>
    <edge source="ZAF" target="DEU">
      <data key="d0">80556917</data>
    </edge>
    <edge source="ZAF" target="GHA">
      <data key="d0">3275533</data>
    </edge>
    <edge source="ZAF" target="GRC">
      <data key="d0">8649323</data>
    </edge>
    <edge source="ZAF" target="GTM">
      <data key="d0">698574</data>
    </edge>
    <edge source="ZAF" target="HKG">
      <data key="d0">50139981</data>
    </edge>
    <edge source="ZAF" target="HUN">
      <data key="d0">56831</data>
    </edge>
    <edge source="ZAF" target="IDN">
      <data key="d0">15662901</data>
    </edge>
    <edge source="ZAF" target="IRL">
      <data key="d0">913889</data>
    </edge>
    <edge source="ZAF" target="ISR">
      <data key="d0">18377651</data>
    </edge>
    <edge source="ZAF" target="ITA">
      <data key="d0">226479557</data>
    </edge>
    <edge source="ZAF" target="CIV">
      <data key="d0">1043218</data>
    </edge>
    <edge source="ZAF" target="JAM">
      <data key="d0">22371</data>
    </edge>
    <edge source="ZAF" target="JPN">
      <data key="d0">244832833</data>
    </edge>
    <edge source="ZAF" target="JOR">
      <data key="d0">30353</data>
    </edge>
    <edge source="ZAF" target="KOR">
      <data key="d0">136482302</data>
    </edge>
    <edge source="ZAF" target="MDG">
      <data key="d0">5255344</data>
    </edge>
    <edge source="ZAF" target="MWI">
      <data key="d0">12000912</data>
    </edge>
    <edge source="ZAF" target="MYS">
      <data key="d0">14406805</data>
    </edge>
    <edge source="ZAF" target="MRT">
      <data key="d0">228260</data>
    </edge>
    <edge source="ZAF" target="MUS">
      <data key="d0">15228748</data>
    </edge>
    <edge source="ZAF" target="MEX">
      <data key="d0">94813357</data>
    </edge>
    <edge source="ZAF" target="MAR">
      <data key="d0">134295</data>
    </edge>
    <edge source="ZAF" target="MOZ">
      <data key="d0">29011886</data>
    </edge>
    <edge source="ZAF" target="OMN">
      <data key="d0">11847</data>
    </edge>
    <edge source="ZAF" target="NLD">
      <data key="d0">154381228</data>
    </edge>
    <edge source="ZAF" target="NZL">
      <data key="d0">1199693</data>
    </edge>
    <edge source="ZAF" target="PAK">
      <data key="d0">21204155</data>
    </edge>
    <edge source="ZAF" target="PAN">
      <data key="d0">10923</data>
    </edge>
    <edge source="ZAF" target="PRY">
      <data key="d0">89985</data>
    </edge>
    <edge source="ZAF" target="PER">
      <data key="d0">3144234</data>
    </edge>
    <edge source="ZAF" target="PHL">
      <data key="d0">10313164</data>
    </edge>
    <edge source="ZAF" target="POL">
      <data key="d0">585426</data>
    </edge>
    <edge source="ZAF" target="PRT">
      <data key="d0">3020208</data>
    </edge>
    <edge source="ZAF" target="RUS">
      <data key="d0">532438</data>
    </edge>
    <edge source="ZAF" target="SAU">
      <data key="d0">19082031</data>
    </edge>
    <edge source="ZAF" target="SEN">
      <data key="d0">30481</data>
    </edge>
    <edge source="ZAF" target="IND">
      <data key="d0">42713039</data>
    </edge>
    <edge source="ZAF" target="SGP">
      <data key="d0">9735770</data>
    </edge>
    <edge source="ZAF" target="VNM">
      <data key="d0">2200038</data>
    </edge>
    <edge source="ZAF" target="SVN">
      <data key="d0">1556565</data>
    </edge>
    <edge source="ZAF" target="ZWE">
      <data key="d0">50372464</data>
    </edge>
    <edge source="ZAF" target="ESP">
      <data key="d0">77532249</data>
    </edge>
    <edge source="ZAF" target="SWE">
      <data key="d0">26846320</data>
    </edge>
    <edge source="ZAF" target="CHE">
      <data key="d0">8848303</data>
    </edge>
    <edge source="ZAF" target="THA">
      <data key="d0">78344483</data>
    </edge>
    <edge source="ZAF" target="ARE">
      <data key="d0">9538799</data>
    </edge>
    <edge source="ZAF" target="TUN">
      <data key="d0">47288</data>
    </edge>
    <edge source="ZAF" target="TUR">
      <data key="d0">19919205</data>
    </edge>
    <edge source="ZAF" target="UGA">
      <data key="d0">2573957</data>
    </edge>
    <edge source="ZAF" target="EGY">
      <data key="d0">1341222</data>
    </edge>
    <edge source="ZAF" target="GBR">
      <data key="d0">151883071</data>
    </edge>
    <edge source="ZAF" target="TZA">
      <data key="d0">4973777</data>
    </edge>
    <edge source="ZAF" target="USA">
      <data key="d0">486092087</data>
    </edge>
    <edge source="ZAF" target="URY">
      <data key="d0">481124</data>
    </edge>
    <edge source="SWE" target="ALB">
      <data key="d0">30555</data>
    </edge>
    <edge source="SWE" target="DZA">
      <data key="d0">597464</data>
    </edge>
    <edge source="SWE" target="ARG">
      <data key="d0">5392017</data>
    </edge>
    <edge source="SWE" target="AUS">
      <data key="d0">28819589</data>
    </edge>
    <edge source="SWE" target="AUT">
      <data key="d0">59681249</data>
    </edge>
    <edge source="SWE" target="BEL">
      <data key="d0">60746099</data>
    </edge>
    <edge source="SWE" target="BOL">
      <data key="d0">13422</data>
    </edge>
    <edge source="SWE" target="BRA">
      <data key="d0">24425855</data>
    </edge>
    <edge source="SWE" target="BGR">
      <data key="d0">863404</data>
    </edge>
    <edge source="SWE" target="BLR">
      <data key="d0">209849</data>
    </edge>
    <edge source="SWE" target="CMR">
      <data key="d0">321266</data>
    </edge>
    <edge source="SWE" target="CAN">
      <data key="d0">43854510</data>
    </edge>
    <edge source="SWE" target="LKA">
      <data key="d0">246188</data>
    </edge>
    <edge source="SWE" target="CHL">
      <data key="d0">2605816</data>
    </edge>
    <edge source="SWE" target="CHN">
      <data key="d0">33657028</data>
    </edge>
    <edge source="SWE" target="COL">
      <data key="d0">1202021</data>
    </edge>
    <edge source="SWE" target="CRI">
      <data key="d0">147102</data>
    </edge>
    <edge source="SWE" target="HRV">
      <data key="d0">4536034</data>
    </edge>
    <edge source="SWE" target="CZE">
      <data key="d0">39714931</data>
    </edge>
    <edge source="SWE" target="DNK">
      <data key="d0">261156905</data>
    </edge>
    <edge source="SWE" target="ECU">
      <data key="d0">105306</data>
    </edge>
    <edge source="SWE" target="SLV">
      <data key="d0">237349</data>
    </edge>
    <edge source="SWE" target="ETH">
      <data key="d0">68095</data>
    </edge>
    <edge source="SWE" target="EST">
      <data key="d0">19062211</data>
    </edge>
    <edge source="SWE" target="FIN">
      <data key="d0">215020027</data>
    </edge>
    <edge source="SWE" target="FRA">
      <data key="d0">267423020</data>
    </edge>
    <edge source="SWE" target="DEU">
      <data key="d0">614046300</data>
    </edge>
    <edge source="SWE" target="GHA">
      <data key="d0">387615</data>
    </edge>
    <edge source="SWE" target="GRC">
      <data key="d0">7676457</data>
    </edge>
    <edge source="SWE" target="GTM">
      <data key="d0">94176</data>
    </edge>
    <edge source="SWE" target="HND">
      <data key="d0">96904</data>
    </edge>
    <edge source="SWE" target="HKG">
      <data key="d0">22740188</data>
    </edge>
    <edge source="SWE" target="HUN">
      <data key="d0">16234324</data>
    </edge>
    <edge source="SWE" target="IDN">
      <data key="d0">8745890</data>
    </edge>
    <edge source="SWE" target="IRL">
      <data key="d0">14978722</data>
    </edge>
    <edge source="SWE" target="ISR">
      <data key="d0">5905781</data>
    </edge>
    <edge source="SWE" target="ITA">
      <data key="d0">278863445</data>
    </edge>
    <edge source="SWE" target="CIV">
      <data key="d0">279799</data>
    </edge>
    <edge source="SWE" target="JPN">
      <data key="d0">49212807</data>
    </edge>
    <edge source="SWE" target="KAZ">
      <data key="d0">168381</data>
    </edge>
    <edge source="SWE" target="JOR">
      <data key="d0">219452</data>
    </edge>
    <edge source="SWE" target="KOR">
      <data key="d0">33396217</data>
    </edge>
    <edge source="SWE" target="LBN">
      <data key="d0">168818</data>
    </edge>
    <edge source="SWE" target="LVA">
      <data key="d0">4335133</data>
    </edge>
    <edge source="SWE" target="LTU">
      <data key="d0">7896891</data>
    </edge>
    <edge source="SWE" target="MYS">
      <data key="d0">5585388</data>
    </edge>
    <edge source="SWE" target="MEX">
      <data key="d0">12270982</data>
    </edge>
    <edge source="SWE" target="MDA">
      <data key="d0">11567</data>
    </edge>
    <edge source="SWE" target="MAR">
      <data key="d0">304025</data>
    </edge>
    <edge source="SWE" target="OMN">
      <data key="d0">251535</data>
    </edge>
    <edge source="SWE" target="NLD">
      <data key="d0">111978389</data>
    </edge>
    <edge source="SWE" target="NZL">
      <data key="d0">5453346</data>
    </edge>
    <edge source="SWE" target="NIC">
      <data key="d0">109344</data>
    </edge>
    <edge source="SWE" target="NOR">
      <data key="d0">169447440</data>
    </edge>
    <edge source="SWE" target="PAK">
      <data key="d0">1492623</data>
    </edge>
    <edge source="SWE" target="PER">
      <data key="d0">520312</data>
    </edge>
    <edge source="SWE" target="PHL">
      <data key="d0">1997439</data>
    </edge>
    <edge source="SWE" target="POL">
      <data key="d0">72398666</data>
    </edge>
    <edge source="SWE" target="PRT">
      <data key="d0">12249594</data>
    </edge>
    <edge source="SWE" target="ROU">
      <data key="d0">3161921</data>
    </edge>
    <edge source="SWE" target="RUS">
      <data key="d0">33050834</data>
    </edge>
    <edge source="SWE" target="SAU">
      <data key="d0">7085977</data>
    </edge>
    <edge source="SWE" target="SEN">
      <data key="d0">1072380</data>
    </edge>
    <edge source="SWE" target="IND">
      <data key="d0">18905943</data>
    </edge>
    <edge source="SWE" target="SGP">
      <data key="d0">28839995</data>
    </edge>
    <edge source="SWE" target="SVK">
      <data key="d0">2504329</data>
    </edge>
    <edge source="SWE" target="VNM">
      <data key="d0">975149</data>
    </edge>
    <edge source="SWE" target="SVN">
      <data key="d0">4666221</data>
    </edge>
    <edge source="SWE" target="ZAF">
      <data key="d0">19243360</data>
    </edge>
    <edge source="SWE" target="ZWE">
      <data key="d0">36448</data>
    </edge>
    <edge source="SWE" target="ESP">
      <data key="d0">84757931</data>
    </edge>
    <edge source="SWE" target="CHE">
      <data key="d0">71781995</data>
    </edge>
    <edge source="SWE" target="THA">
      <data key="d0">5031029</data>
    </edge>
    <edge source="SWE" target="ARE">
      <data key="d0">13069674</data>
    </edge>
    <edge source="SWE" target="TUN">
      <data key="d0">128987</data>
    </edge>
    <edge source="SWE" target="TUR">
      <data key="d0">12641356</data>
    </edge>
    <edge source="SWE" target="UKR">
      <data key="d0">2108748</data>
    </edge>
    <edge source="SWE" target="MKD">
      <data key="d0">62202</data>
    </edge>
    <edge source="SWE" target="EGY">
      <data key="d0">8685980</data>
    </edge>
    <edge source="SWE" target="GBR">
      <data key="d0">589940511</data>
    </edge>
    <edge source="SWE" target="TZA">
      <data key="d0">204174</data>
    </edge>
    <edge source="SWE" target="USA">
      <data key="d0">277457031</data>
    </edge>
    <edge source="SWE" target="URY">
      <data key="d0">223817</data>
    </edge>
    <edge source="SWE" target="SRB">
      <data key="d0">1780606</data>
    </edge>
    <edge source="ARE" target="DZA">
      <data key="d0">148680</data>
    </edge>
    <edge source="ARE" target="AZE">
      <data key="d0">116587</data>
    </edge>
    <edge source="ARE" target="AUS">
      <data key="d0">273318</data>
    </edge>
    <edge source="ARE" target="ARM">
      <data key="d0">29894</data>
    </edge>
    <edge source="ARE" target="BEL">
      <data key="d0">1082718</data>
    </edge>
    <edge source="ARE" target="BDI">
      <data key="d0">37979</data>
    </edge>
    <edge source="ARE" target="CMR">
      <data key="d0">38225</data>
    </edge>
    <edge source="ARE" target="CAN">
      <data key="d0">91452</data>
    </edge>
    <edge source="ARE" target="LKA">
      <data key="d0">223332</data>
    </edge>
    <edge source="ARE" target="DNK">
      <data key="d0">335464</data>
    </edge>
    <edge source="ARE" target="ETH">
      <data key="d0">612732</data>
    </edge>
    <edge source="ARE" target="FIN">
      <data key="d0">244486</data>
    </edge>
    <edge source="ARE" target="FRA">
      <data key="d0">94056</data>
    </edge>
    <edge source="ARE" target="DEU">
      <data key="d0">4109029</data>
    </edge>
    <edge source="ARE" target="GRC">
      <data key="d0">72240</data>
    </edge>
    <edge source="ARE" target="IRL">
      <data key="d0">37952</data>
    </edge>
    <edge source="ARE" target="ITA">
      <data key="d0">887558</data>
    </edge>
    <edge source="ARE" target="CIV">
      <data key="d0">136091</data>
    </edge>
    <edge source="ARE" target="JPN">
      <data key="d0">218824</data>
    </edge>
    <edge source="ARE" target="KAZ">
      <data key="d0">38227</data>
    </edge>
    <edge source="ARE" target="JOR">
      <data key="d0">549114</data>
    </edge>
    <edge source="ARE" target="KOR">
      <data key="d0">79001</data>
    </edge>
    <edge source="ARE" target="LBN">
      <data key="d0">143407</data>
    </edge>
    <edge source="ARE" target="MYS">
      <data key="d0">244693</data>
    </edge>
    <edge source="ARE" target="MRT">
      <data key="d0">16358</data>
    </edge>
    <edge source="ARE" target="MUS">
      <data key="d0">21288</data>
    </edge>
    <edge source="ARE" target="MOZ">
      <data key="d0">92582</data>
    </edge>
    <edge source="ARE" target="OMN">
      <data key="d0">2344992</data>
    </edge>
    <edge source="ARE" target="NLD">
      <data key="d0">1075265</data>
    </edge>
    <edge source="ARE" target="NOR">
      <data key="d0">28220</data>
    </edge>
    <edge source="ARE" target="PAK">
      <data key="d0">2970662</data>
    </edge>
    <edge source="ARE" target="PRT">
      <data key="d0">37001</data>
    </edge>
    <edge source="ARE" target="ROU">
      <data key="d0">36912</data>
    </edge>
    <edge source="ARE" target="RUS">
      <data key="d0">91408</data>
    </edge>
    <edge source="ARE" target="SAU">
      <data key="d0">14217005</data>
    </edge>
    <edge source="ARE" target="IND">
      <data key="d0">4053851</data>
    </edge>
    <edge source="ARE" target="SGP">
      <data key="d0">308056</data>
    </edge>
    <edge source="ARE" target="ZAF">
      <data key="d0">28003</data>
    </edge>
    <edge source="ARE" target="ESP">
      <data key="d0">82570</data>
    </edge>
    <edge source="ARE" target="SWE">
      <data key="d0">157839</data>
    </edge>
    <edge source="ARE" target="THA">
      <data key="d0">466474</data>
    </edge>
    <edge source="ARE" target="TUN">
      <data key="d0">22165</data>
    </edge>
    <edge source="ARE" target="TUR">
      <data key="d0">247984</data>
    </edge>
    <edge source="ARE" target="EGY">
      <data key="d0">810052</data>
    </edge>
    <edge source="ARE" target="GBR">
      <data key="d0">4076964</data>
    </edge>
    <edge source="ARE" target="TZA">
      <data key="d0">2953470</data>
    </edge>
    <edge source="ARE" target="USA">
      <data key="d0">3951756</data>
    </edge>
    <edge source="TUR" target="ALB">
      <data key="d0">9457461</data>
    </edge>
    <edge source="TUR" target="DZA">
      <data key="d0">71601841</data>
    </edge>
    <edge source="TUR" target="AZE">
      <data key="d0">1221674</data>
    </edge>
    <edge source="TUR" target="ARG">
      <data key="d0">70804</data>
    </edge>
    <edge source="TUR" target="AUS">
      <data key="d0">669784</data>
    </edge>
    <edge source="TUR" target="AUT">
      <data key="d0">4094038</data>
    </edge>
    <edge source="TUR" target="BEL">
      <data key="d0">48254329</data>
    </edge>
    <edge source="TUR" target="BRA">
      <data key="d0">221301</data>
    </edge>
    <edge source="TUR" target="BGR">
      <data key="d0">3448807</data>
    </edge>
    <edge source="TUR" target="BLR">
      <data key="d0">61432</data>
    </edge>
    <edge source="TUR" target="CMR">
      <data key="d0">558398</data>
    </edge>
    <edge source="TUR" target="CAN">
      <data key="d0">41336542</data>
    </edge>
    <edge source="TUR" target="LKA">
      <data key="d0">2630274</data>
    </edge>
    <edge source="TUR" target="CHL">
      <data key="d0">6501391</data>
    </edge>
    <edge source="TUR" target="CHN">
      <data key="d0">38500448</data>
    </edge>
    <edge source="TUR" target="CRI">
      <data key="d0">3147718</data>
    </edge>
    <edge source="TUR" target="HRV">
      <data key="d0">562255</data>
    </edge>
    <edge source="TUR" target="CZE">
      <data key="d0">94871</data>
    </edge>
    <edge source="TUR" target="DNK">
      <data key="d0">757563</data>
    </edge>
    <edge source="TUR" target="ECU">
      <data key="d0">5146500</data>
    </edge>
    <edge source="TUR" target="SLV">
      <data key="d0">307005</data>
    </edge>
    <edge source="TUR" target="ETH">
      <data key="d0">6113616</data>
    </edge>
    <edge source="TUR" target="EST">
      <data key="d0">81385</data>
    </edge>
    <edge source="TUR" target="FIN">
      <data key="d0">2662800</data>
    </edge>
    <edge source="TUR" target="FRA">
      <data key="d0">3627800</data>
    </edge>
    <edge source="TUR" target="GEO">
      <data key="d0">1136077</data>
    </edge>
    <edge source="TUR" target="GMB">
      <data key="d0">28979</data>
    </edge>
    <edge source="TUR" target="DEU">
      <data key="d0">42166592</data>
    </edge>
    <edge source="TUR" target="GHA">
      <data key="d0">143309</data>
    </edge>
    <edge source="TUR" target="GRC">
      <data key="d0">120423166</data>
    </edge>
    <edge source="TUR" target="GTM">
      <data key="d0">1775364</data>
    </edge>
    <edge source="TUR" target="HND">
      <data key="d0">2868331</data>
    </edge>
    <edge source="TUR" target="HKG">
      <data key="d0">54233175</data>
    </edge>
    <edge source="TUR" target="HUN">
      <data key="d0">688242</data>
    </edge>
    <edge source="TUR" target="IDN">
      <data key="d0">71935</data>
    </edge>
    <edge source="TUR" target="IRL">
      <data key="d0">14641013</data>
    </edge>
    <edge source="TUR" target="ISR">
      <data key="d0">109325611</data>
    </edge>
    <edge source="TUR" target="ITA">
      <data key="d0">216796454</data>
    </edge>
    <edge source="TUR" target="CIV">
      <data key="d0">697736</data>
    </edge>
    <edge source="TUR" target="JAM">
      <data key="d0">12297396</data>
    </edge>
    <edge source="TUR" target="JPN">
      <data key="d0">77019</data>
    </edge>
    <edge source="TUR" target="KAZ">
      <data key="d0">672748</data>
    </edge>
    <edge source="TUR" target="JOR">
      <data key="d0">6057539</data>
    </edge>
    <edge source="TUR" target="KOR">
      <data key="d0">63312</data>
    </edge>
    <edge source="TUR" target="KGZ">
      <data key="d0">125414</data>
    </edge>
    <edge source="TUR" target="LBN">
      <data key="d0">8329314</data>
    </edge>
    <edge source="TUR" target="LVA">
      <data key="d0">67921</data>
    </edge>
    <edge source="TUR" target="LTU">
      <data key="d0">15968</data>
    </edge>
    <edge source="TUR" target="MDG">
      <data key="d0">2950524</data>
    </edge>
    <edge source="TUR" target="MYS">
      <data key="d0">230227</data>
    </edge>
    <edge source="TUR" target="MRT">
      <data key="d0">1053370</data>
    </edge>
    <edge source="TUR" target="MUS">
      <data key="d0">236897</data>
    </edge>
    <edge source="TUR" target="MEX">
      <data key="d0">6484277</data>
    </edge>
    <edge source="TUR" target="MDA">
      <data key="d0">81686</data>
    </edge>
    <edge source="TUR" target="MAR">
      <data key="d0">13113029</data>
    </edge>
    <edge source="TUR" target="OMN">
      <data key="d0">12026222</data>
    </edge>
    <edge source="TUR" target="NLD">
      <data key="d0">44461725</data>
    </edge>
    <edge source="TUR" target="NZL">
      <data key="d0">714596</data>
    </edge>
    <edge source="TUR" target="NIC">
      <data key="d0">1778133</data>
    </edge>
    <edge source="TUR" target="NER">
      <data key="d0">59616</data>
    </edge>
    <edge source="TUR" target="NOR">
      <data key="d0">3539571</data>
    </edge>
    <edge source="TUR" target="PAK">
      <data key="d0">262081</data>
    </edge>
    <edge source="TUR" target="PAN">
      <data key="d0">3668874</data>
    </edge>
    <edge source="TUR" target="PER">
      <data key="d0">1133149</data>
    </edge>
    <edge source="TUR" target="PHL">
      <data key="d0">62648</data>
    </edge>
    <edge source="TUR" target="POL">
      <data key="d0">1388937</data>
    </edge>
    <edge source="TUR" target="PRT">
      <data key="d0">29760662</data>
    </edge>
    <edge source="TUR" target="ROU">
      <data key="d0">10568896</data>
    </edge>
    <edge source="TUR" target="RUS">
      <data key="d0">1398801</data>
    </edge>
    <edge source="TUR" target="SAU">
      <data key="d0">7087041</data>
    </edge>
    <edge source="TUR" target="SEN">
      <data key="d0">707318</data>
    </edge>
    <edge source="TUR" target="IND">
      <data key="d0">5051702</data>
    </edge>
    <edge source="TUR" target="SGP">
      <data key="d0">80311798</data>
    </edge>
    <edge source="TUR" target="SVK">
      <data key="d0">30876</data>
    </edge>
    <edge source="TUR" target="SVN">
      <data key="d0">115530</data>
    </edge>
    <edge source="TUR" target="ZAF">
      <data key="d0">1875626</data>
    </edge>
    <edge source="TUR" target="ZWE">
      <data key="d0">37429</data>
    </edge>
    <edge source="TUR" target="ESP">
      <data key="d0">68630562</data>
    </edge>
    <edge source="TUR" target="SWE">
      <data key="d0">3305298</data>
    </edge>
    <edge source="TUR" target="CHE">
      <data key="d0">1965491</data>
    </edge>
    <edge source="TUR" target="THA">
      <data key="d0">76133</data>
    </edge>
    <edge source="TUR" target="TGO">
      <data key="d0">24750</data>
    </edge>
    <edge source="TUR" target="ARE">
      <data key="d0">94264356</data>
    </edge>
    <edge source="TUR" target="TUN">
      <data key="d0">12449890</data>
    </edge>
    <edge source="TUR" target="UKR">
      <data key="d0">617882</data>
    </edge>
    <edge source="TUR" target="MKD">
      <data key="d0">894791</data>
    </edge>
    <edge source="TUR" target="EGY">
      <data key="d0">9401163</data>
    </edge>
    <edge source="TUR" target="GBR">
      <data key="d0">83618715</data>
    </edge>
    <edge source="TUR" target="TZA">
      <data key="d0">1916421</data>
    </edge>
    <edge source="TUR" target="USA">
      <data key="d0">220718747</data>
    </edge>
    <edge source="TUR" target="BFA">
      <data key="d0">126307</data>
    </edge>
    <edge source="TUR" target="URY">
      <data key="d0">16433</data>
    </edge>
    <edge source="TUR" target="SRB">
      <data key="d0">910753</data>
    </edge>
    <edge source="EGY" target="DZA">
      <data key="d0">45213</data>
    </edge>
    <edge source="EGY" target="AUS">
      <data key="d0">13051</data>
    </edge>
    <edge source="EGY" target="BEL">
      <data key="d0">1859867</data>
    </edge>
    <edge source="EGY" target="CAN">
      <data key="d0">25364</data>
    </edge>
    <edge source="EGY" target="CHN">
      <data key="d0">4958345</data>
    </edge>
    <edge source="EGY" target="COL">
      <data key="d0">23695</data>
    </edge>
    <edge source="EGY" target="FRA">
      <data key="d0">2192558</data>
    </edge>
    <edge source="EGY" target="DEU">
      <data key="d0">4885334</data>
    </edge>
    <edge source="EGY" target="GHA">
      <data key="d0">305949</data>
    </edge>
    <edge source="EGY" target="GRC">
      <data key="d0">5739949</data>
    </edge>
    <edge source="EGY" target="IDN">
      <data key="d0">11028</data>
    </edge>
    <edge source="EGY" target="ISR">
      <data key="d0">105268</data>
    </edge>
    <edge source="EGY" target="ITA">
      <data key="d0">31417312</data>
    </edge>
    <edge source="EGY" target="CIV">
      <data key="d0">407222</data>
    </edge>
    <edge source="EGY" target="JPN">
      <data key="d0">7996003</data>
    </edge>
    <edge source="EGY" target="JOR">
      <data key="d0">161830</data>
    </edge>
    <edge source="EGY" target="LBN">
      <data key="d0">6155961</data>
    </edge>
    <edge source="EGY" target="MYS">
      <data key="d0">16265</data>
    </edge>
    <edge source="EGY" target="MUS">
      <data key="d0">19768</data>
    </edge>
    <edge source="EGY" target="MAR">
      <data key="d0">7885145</data>
    </edge>
    <edge source="EGY" target="NLD">
      <data key="d0">5670412</data>
    </edge>
    <edge source="EGY" target="PAK">
      <data key="d0">63712</data>
    </edge>
    <edge source="EGY" target="POL">
      <data key="d0">23114</data>
    </edge>
    <edge source="EGY" target="PRT">
      <data key="d0">2162054</data>
    </edge>
    <edge source="EGY" target="SAU">
      <data key="d0">13961301</data>
    </edge>
    <edge source="EGY" target="ESP">
      <data key="d0">20853816</data>
    </edge>
    <edge source="EGY" target="SWE">
      <data key="d0">35165</data>
    </edge>
    <edge source="EGY" target="THA">
      <data key="d0">1037359</data>
    </edge>
    <edge source="EGY" target="TUN">
      <data key="d0">628483</data>
    </edge>
    <edge source="EGY" target="TUR">
      <data key="d0">160010</data>
    </edge>
    <edge source="EGY" target="GBR">
      <data key="d0">2144686</data>
    </edge>
    <edge source="EGY" target="USA">
      <data key="d0">3809110</data>
    </edge>
    <edge source="TZA" target="BDI">
      <data key="d0">93103</data>
    </edge>
    <edge source="TZA" target="JPN">
      <data key="d0">16447</data>
    </edge>
    <edge source="TZA" target="MWI">
      <data key="d0">555485</data>
    </edge>
    <edge source="TZA" target="ZWE">
      <data key="d0">178813</data>
    </edge>
    <edge source="TZA" target="ARE">
      <data key="d0">17814</data>
    </edge>
    <edge source="TZA" target="UGA">
      <data key="d0">240499</data>
    </edge>
    <edge source="URY" target="ARG">
      <data key="d0">2943871</data>
    </edge>
    <edge source="URY" target="BRA">
      <data key="d0">11351917</data>
    </edge>
    <edge source="URY" target="CHL">
      <data key="d0">76687</data>
    </edge>
    <edge source="URY" target="COL">
      <data key="d0">132344</data>
    </edge>
    <edge source="URY" target="PRY">
      <data key="d0">94250</data>
    </edge>
    <edge source="LKA" target="IDN">
      <data key="d0">130434</data>
    </edge>
    <edge source="LKA" target="JPN">
      <data key="d0">24661</data>
    </edge>
    <edge source="LKA" target="NZL">
      <data key="d0">15007</data>
    </edge>
    <edge source="LKA" target="IND">
      <data key="d0">32815</data>
    </edge>
    <edge source="LKA" target="ARE">
      <data key="d0">267217</data>
    </edge>
    <edge source="DNK" target="DZA">
      <data key="d0">49861</data>
    </edge>
    <edge source="DNK" target="AZE">
      <data key="d0">10673</data>
    </edge>
    <edge source="DNK" target="ARG">
      <data key="d0">105691</data>
    </edge>
    <edge source="DNK" target="AUS">
      <data key="d0">1112609</data>
    </edge>
    <edge source="DNK" target="AUT">
      <data key="d0">5133776</data>
    </edge>
    <edge source="DNK" target="BEL">
      <data key="d0">6705311</data>
    </edge>
    <edge source="DNK" target="BRA">
      <data key="d0">374838</data>
    </edge>
    <edge source="DNK" target="BGR">
      <data key="d0">536603</data>
    </edge>
    <edge source="DNK" target="BLR">
      <data key="d0">21135</data>
    </edge>
    <edge source="DNK" target="CAN">
      <data key="d0">1027774</data>
    </edge>
    <edge source="DNK" target="LKA">
      <data key="d0">425794</data>
    </edge>
    <edge source="DNK" target="CHL">
      <data key="d0">261912</data>
    </edge>
    <edge source="DNK" target="CHN">
      <data key="d0">1313709</data>
    </edge>
    <edge source="DNK" target="COL">
      <data key="d0">31045</data>
    </edge>
    <edge source="DNK" target="HRV">
      <data key="d0">107610</data>
    </edge>
    <edge source="DNK" target="CZE">
      <data key="d0">4940071</data>
    </edge>
    <edge source="DNK" target="ETH">
      <data key="d0">19340</data>
    </edge>
    <edge source="DNK" target="EST">
      <data key="d0">3783269</data>
    </edge>
    <edge source="DNK" target="FIN">
      <data key="d0">17443840</data>
    </edge>
    <edge source="DNK" target="FRA">
      <data key="d0">34435494</data>
    </edge>
    <edge source="DNK" target="GEO">
      <data key="d0">21374</data>
    </edge>
    <edge source="DNK" target="DEU">
      <data key="d0">158791980</data>
    </edge>
    <edge source="DNK" target="GHA">
      <data key="d0">34084</data>
    </edge>
    <edge source="DNK" target="GRC">
      <data key="d0">660897</data>
    </edge>
    <edge source="DNK" target="HKG">
      <data key="d0">474292</data>
    </edge>
    <edge source="DNK" target="HUN">
      <data key="d0">1605553</data>
    </edge>
    <edge source="DNK" target="IDN">
      <data key="d0">393380</data>
    </edge>
    <edge source="DNK" target="IRL">
      <data key="d0">918174</data>
    </edge>
    <edge source="DNK" target="ISR">
      <data key="d0">277073</data>
    </edge>
    <edge source="DNK" target="ITA">
      <data key="d0">9379392</data>
    </edge>
    <edge source="DNK" target="JPN">
      <data key="d0">102526</data>
    </edge>
    <edge source="DNK" target="KAZ">
      <data key="d0">246411</data>
    </edge>
    <edge source="DNK" target="JOR">
      <data key="d0">15600</data>
    </edge>
    <edge source="DNK" target="KOR">
      <data key="d0">227993</data>
    </edge>
    <edge source="DNK" target="KGZ">
      <data key="d0">57517</data>
    </edge>
    <edge source="DNK" target="LBN">
      <data key="d0">22170</data>
    </edge>
    <edge source="DNK" target="LVA">
      <data key="d0">1948009</data>
    </edge>
    <edge source="DNK" target="LTU">
      <data key="d0">8397331</data>
    </edge>
    <edge source="DNK" target="MYS">
      <data key="d0">575473</data>
    </edge>
    <edge source="DNK" target="MEX">
      <data key="d0">474578</data>
    </edge>
    <edge source="DNK" target="OMN">
      <data key="d0">269340</data>
    </edge>
    <edge source="DNK" target="NLD">
      <data key="d0">22960034</data>
    </edge>
    <edge source="DNK" target="NZL">
      <data key="d0">151895</data>
    </edge>
    <edge source="DNK" target="NOR">
      <data key="d0">53349009</data>
    </edge>
    <edge source="DNK" target="PER">
      <data key="d0">58999</data>
    </edge>
    <edge source="DNK" target="PHL">
      <data key="d0">207826</data>
    </edge>
    <edge source="DNK" target="POL">
      <data key="d0">13620498</data>
    </edge>
    <edge source="DNK" target="PRT">
      <data key="d0">3890188</data>
    </edge>
    <edge source="DNK" target="ROU">
      <data key="d0">1948505</data>
    </edge>
    <edge source="DNK" target="RUS">
      <data key="d0">3705059</data>
    </edge>
    <edge source="DNK" target="SAU">
      <data key="d0">94673</data>
    </edge>
    <edge source="DNK" target="IND">
      <data key="d0">198776</data>
    </edge>
    <edge source="DNK" target="SGP">
      <data key="d0">647578</data>
    </edge>
    <edge source="DNK" target="SVK">
      <data key="d0">548891</data>
    </edge>
    <edge source="DNK" target="VNM">
      <data key="d0">72686</data>
    </edge>
    <edge source="DNK" target="SVN">
      <data key="d0">426148</data>
    </edge>
    <edge source="DNK" target="ZAF">
      <data key="d0">182142</data>
    </edge>
    <edge source="DNK" target="ESP">
      <data key="d0">8118784</data>
    </edge>
    <edge source="DNK" target="SWE">
      <data key="d0">163303039</data>
    </edge>
    <edge source="DNK" target="CHE">
      <data key="d0">3820823</data>
    </edge>
    <edge source="DNK" target="THA">
      <data key="d0">412752</data>
    </edge>
    <edge source="DNK" target="ARE">
      <data key="d0">446314</data>
    </edge>
    <edge source="DNK" target="TUR">
      <data key="d0">679782</data>
    </edge>
    <edge source="DNK" target="UKR">
      <data key="d0">32496</data>
    </edge>
    <edge source="DNK" target="EGY">
      <data key="d0">138964</data>
    </edge>
    <edge source="DNK" target="GBR">
      <data key="d0">42375691</data>
    </edge>
    <edge source="DNK" target="USA">
      <data key="d0">8487703</data>
    </edge>
    <edge source="DNK" target="URY">
      <data key="d0">22364</data>
    </edge>
    <edge source="DNK" target="SRB">
      <data key="d0">31161</data>
    </edge>
    <edge source="SLV" target="CRI">
      <data key="d0">1981523</data>
    </edge>
    <edge source="SLV" target="ECU">
      <data key="d0">15888</data>
    </edge>
    <edge source="SLV" target="GTM">
      <data key="d0">28301279</data>
    </edge>
    <edge source="SLV" target="HND">
      <data key="d0">9806275</data>
    </edge>
    <edge source="SLV" target="KOR">
      <data key="d0">31020</data>
    </edge>
    <edge source="SLV" target="MEX">
      <data key="d0">50681</data>
    </edge>
    <edge source="SLV" target="NIC">
      <data key="d0">3933867</data>
    </edge>
    <edge source="SLV" target="PAN">
      <data key="d0">63168</data>
    </edge>
    <edge source="FIN" target="DZA">
      <data key="d0">92703</data>
    </edge>
    <edge source="FIN" target="ARG">
      <data key="d0">3613530</data>
    </edge>
    <edge source="FIN" target="AUS">
      <data key="d0">5757907</data>
    </edge>
    <edge source="FIN" target="AUT">
      <data key="d0">9711744</data>
    </edge>
    <edge source="FIN" target="BEL">
      <data key="d0">38620032</data>
    </edge>
    <edge source="FIN" target="BRA">
      <data key="d0">2590948</data>
    </edge>
    <edge source="FIN" target="BGR">
      <data key="d0">34807</data>
    </edge>
    <edge source="FIN" target="BLR">
      <data key="d0">253724</data>
    </edge>
    <edge source="FIN" target="CAN">
      <data key="d0">27804514</data>
    </edge>
    <edge source="FIN" target="CHL">
      <data key="d0">3993028</data>
    </edge>
    <edge source="FIN" target="CHN">
      <data key="d0">22468696</data>
    </edge>
    <edge source="FIN" target="COL">
      <data key="d0">8606707</data>
    </edge>
    <edge source="FIN" target="CRI">
      <data key="d0">328229</data>
    </edge>
    <edge source="FIN" target="HRV">
      <data key="d0">745535</data>
    </edge>
    <edge source="FIN" target="CZE">
      <data key="d0">16560769</data>
    </edge>
    <edge source="FIN" target="DNK">
      <data key="d0">119654927</data>
    </edge>
    <edge source="FIN" target="ECU">
      <data key="d0">506425</data>
    </edge>
    <edge source="FIN" target="SLV">
      <data key="d0">185172</data>
    </edge>
    <edge source="FIN" target="EST">
      <data key="d0">41822791</data>
    </edge>
    <edge source="FIN" target="FRA">
      <data key="d0">73096474</data>
    </edge>
    <edge source="FIN" target="GEO">
      <data key="d0">89352</data>
    </edge>
    <edge source="FIN" target="DEU">
      <data key="d0">269487528</data>
    </edge>
    <edge source="FIN" target="GHA">
      <data key="d0">47327</data>
    </edge>
    <edge source="FIN" target="GRC">
      <data key="d0">4547698</data>
    </edge>
    <edge source="FIN" target="GTM">
      <data key="d0">148470</data>
    </edge>
    <edge source="FIN" target="HND">
      <data key="d0">106981</data>
    </edge>
    <edge source="FIN" target="HKG">
      <data key="d0">38197693</data>
    </edge>
    <edge source="FIN" target="HUN">
      <data key="d0">1409332</data>
    </edge>
    <edge source="FIN" target="IDN">
      <data key="d0">4065102</data>
    </edge>
    <edge source="FIN" target="IRL">
      <data key="d0">8999405</data>
    </edge>
    <edge source="FIN" target="ISR">
      <data key="d0">2636995</data>
    </edge>
    <edge source="FIN" target="ITA">
      <data key="d0">93520389</data>
    </edge>
    <edge source="FIN" target="JAM">
      <data key="d0">284293</data>
    </edge>
    <edge source="FIN" target="JPN">
      <data key="d0">16181803</data>
    </edge>
    <edge source="FIN" target="KAZ">
      <data key="d0">1721572</data>
    </edge>
    <edge source="FIN" target="KOR">
      <data key="d0">6441434</data>
    </edge>
    <edge source="FIN" target="LBN">
      <data key="d0">619054</data>
    </edge>
    <edge source="FIN" target="LVA">
      <data key="d0">5295319</data>
    </edge>
    <edge source="FIN" target="LTU">
      <data key="d0">6004018</data>
    </edge>
    <edge source="FIN" target="MYS">
      <data key="d0">11101766</data>
    </edge>
    <edge source="FIN" target="MEX">
      <data key="d0">6174296</data>
    </edge>
    <edge source="FIN" target="MAR">
      <data key="d0">71500</data>
    </edge>
    <edge source="FIN" target="NLD">
      <data key="d0">281518236</data>
    </edge>
    <edge source="FIN" target="NZL">
      <data key="d0">5425333</data>
    </edge>
    <edge source="FIN" target="NIC">
      <data key="d0">19251</data>
    </edge>
    <edge source="FIN" target="NOR">
      <data key="d0">65843513</data>
    </edge>
    <edge source="FIN" target="PAK">
      <data key="d0">432264</data>
    </edge>
    <edge source="FIN" target="PAN">
      <data key="d0">129292</data>
    </edge>
    <edge source="FIN" target="PER">
      <data key="d0">1002383</data>
    </edge>
    <edge source="FIN" target="PHL">
      <data key="d0">1346328</data>
    </edge>
    <edge source="FIN" target="POL">
      <data key="d0">79523673</data>
    </edge>
    <edge source="FIN" target="PRT">
      <data key="d0">9926770</data>
    </edge>
    <edge source="FIN" target="ROU">
      <data key="d0">198735</data>
    </edge>
    <edge source="FIN" target="RUS">
      <data key="d0">55193152</data>
    </edge>
    <edge source="FIN" target="SAU">
      <data key="d0">2710993</data>
    </edge>
    <edge source="FIN" target="IND">
      <data key="d0">166785</data>
    </edge>
    <edge source="FIN" target="SGP">
      <data key="d0">9536153</data>
    </edge>
    <edge source="FIN" target="SVK">
      <data key="d0">783280</data>
    </edge>
    <edge source="FIN" target="VNM">
      <data key="d0">116103</data>
    </edge>
    <edge source="FIN" target="SVN">
      <data key="d0">97460</data>
    </edge>
    <edge source="FIN" target="ZAF">
      <data key="d0">628955</data>
    </edge>
    <edge source="FIN" target="ESP">
      <data key="d0">22185885</data>
    </edge>
    <edge source="FIN" target="SWE">
      <data key="d0">274016974</data>
    </edge>
    <edge source="FIN" target="CHE">
      <data key="d0">16763103</data>
    </edge>
    <edge source="FIN" target="THA">
      <data key="d0">2889969</data>
    </edge>
    <edge source="FIN" target="ARE">
      <data key="d0">3139990</data>
    </edge>
    <edge source="FIN" target="TUN">
      <data key="d0">112520</data>
    </edge>
    <edge source="FIN" target="TUR">
      <data key="d0">10393976</data>
    </edge>
    <edge source="FIN" target="UKR">
      <data key="d0">761698</data>
    </edge>
    <edge source="FIN" target="EGY">
      <data key="d0">95949</data>
    </edge>
    <edge source="FIN" target="GBR">
      <data key="d0">104774894</data>
    </edge>
    <edge source="FIN" target="USA">
      <data key="d0">57793904</data>
    </edge>
    <edge source="FIN" target="URY">
      <data key="d0">337214</data>
    </edge>
    <edge source="GHA" target="BRA">
      <data key="d0">19150</data>
    </edge>
    <edge source="GHA" target="CIV">
      <data key="d0">21016</data>
    </edge>
    <edge source="GHA" target="POL">
      <data key="d0">16335</data>
    </edge>
    <edge source="GHA" target="RUS">
      <data key="d0">89218</data>
    </edge>
    <edge source="GHA" target="IND">
      <data key="d0">28969</data>
    </edge>
    <edge source="GHA" target="ZAF">
      <data key="d0">24405</data>
    </edge>
    <edge source="GHA" target="TGO">
      <data key="d0">2536735</data>
    </edge>
    <edge source="GHA" target="TUR">
      <data key="d0">19542</data>
    </edge>
    <edge source="GHA" target="URY">
      <data key="d0">179600</data>
    </edge>
    <edge source="HND" target="CRI">
      <data key="d0">317066</data>
    </edge>
    <edge source="HND" target="SLV">
      <data key="d0">3342024</data>
    </edge>
    <edge source="HND" target="GTM">
      <data key="d0">3123397</data>
    </edge>
    <edge source="HND" target="JAM">
      <data key="d0">42688</data>
    </edge>
    <edge source="HND" target="NIC">
      <data key="d0">559391</data>
    </edge>
    <edge source="HND" target="PAN">
      <data key="d0">1266037</data>
    </edge>
    <edge source="HND" target="USA">
      <data key="d0">782683</data>
    </edge>
    <edge source="IRL" target="AUS">
      <data key="d0">38566</data>
    </edge>
    <edge source="IRL" target="AUT">
      <data key="d0">495634</data>
    </edge>
    <edge source="IRL" target="BEL">
      <data key="d0">6057569</data>
    </edge>
    <edge source="IRL" target="BGR">
      <data key="d0">40300</data>
    </edge>
    <edge source="IRL" target="CAN">
      <data key="d0">1038651</data>
    </edge>
    <edge source="IRL" target="CHN">
      <data key="d0">23964</data>
    </edge>
    <edge source="IRL" target="CZE">
      <data key="d0">210237</data>
    </edge>
    <edge source="IRL" target="DNK">
      <data key="d0">2286586</data>
    </edge>
    <edge source="IRL" target="FRA">
      <data key="d0">7006187</data>
    </edge>
    <edge source="IRL" target="DEU">
      <data key="d0">13213793</data>
    </edge>
    <edge source="IRL" target="HKG">
      <data key="d0">19951</data>
    </edge>
    <edge source="IRL" target="ISR">
      <data key="d0">12234</data>
    </edge>
    <edge source="IRL" target="ITA">
      <data key="d0">430160</data>
    </edge>
    <edge source="IRL" target="JAM">
      <data key="d0">28894</data>
    </edge>
    <edge source="IRL" target="KOR">
      <data key="d0">78266</data>
    </edge>
    <edge source="IRL" target="OMN">
      <data key="d0">53703</data>
    </edge>
    <edge source="IRL" target="NLD">
      <data key="d0">14419498</data>
    </edge>
    <edge source="IRL" target="NOR">
      <data key="d0">135939</data>
    </edge>
    <edge source="IRL" target="POL">
      <data key="d0">140809</data>
    </edge>
    <edge source="IRL" target="PRT">
      <data key="d0">6757838</data>
    </edge>
    <edge source="IRL" target="SGP">
      <data key="d0">21609</data>
    </edge>
    <edge source="IRL" target="ESP">
      <data key="d0">16888960</data>
    </edge>
    <edge source="IRL" target="SWE">
      <data key="d0">1303668</data>
    </edge>
    <edge source="IRL" target="CHE">
      <data key="d0">48541</data>
    </edge>
    <edge source="IRL" target="ARE">
      <data key="d0">18462</data>
    </edge>
    <edge source="IRL" target="TUR">
      <data key="d0">47771</data>
    </edge>
    <edge source="IRL" target="UKR">
      <data key="d0">10944</data>
    </edge>
    <edge source="IRL" target="GBR">
      <data key="d0">45889231</data>
    </edge>
    <edge source="IRL" target="USA">
      <data key="d0">4956384</data>
    </edge>
    <edge source="ISR" target="AUS">
      <data key="d0">236000</data>
    </edge>
    <edge source="ISR" target="AUT">
      <data key="d0">123000</data>
    </edge>
    <edge source="ISR" target="BEL">
      <data key="d0">846000</data>
    </edge>
    <edge source="ISR" target="CAN">
      <data key="d0">2513000</data>
    </edge>
    <edge source="ISR" target="CHN">
      <data key="d0">380000</data>
    </edge>
    <edge source="ISR" target="CZE">
      <data key="d0">70000</data>
    </edge>
    <edge source="ISR" target="DNK">
      <data key="d0">58000</data>
    </edge>
    <edge source="ISR" target="FIN">
      <data key="d0">83000</data>
    </edge>
    <edge source="ISR" target="FRA">
      <data key="d0">3877000</data>
    </edge>
    <edge source="ISR" target="DEU">
      <data key="d0">2752000</data>
    </edge>
    <edge source="ISR" target="GRC">
      <data key="d0">541000</data>
    </edge>
    <edge source="ISR" target="HKG">
      <data key="d0">62000</data>
    </edge>
    <edge source="ISR" target="IDN">
      <data key="d0">372000</data>
    </edge>
    <edge source="ISR" target="IRL">
      <data key="d0">284000</data>
    </edge>
    <edge source="ISR" target="ITA">
      <data key="d0">1082000</data>
    </edge>
    <edge source="ISR" target="JPN">
      <data key="d0">3174000</data>
    </edge>
    <edge source="ISR" target="JOR">
      <data key="d0">1537000</data>
    </edge>
    <edge source="ISR" target="KOR">
      <data key="d0">791000</data>
    </edge>
    <edge source="ISR" target="MEX">
      <data key="d0">39000</data>
    </edge>
    <edge source="ISR" target="OMN">
      <data key="d0">17000</data>
    </edge>
    <edge source="ISR" target="NLD">
      <data key="d0">629000</data>
    </edge>
    <edge source="ISR" target="NZL">
      <data key="d0">134000</data>
    </edge>
    <edge source="ISR" target="NOR">
      <data key="d0">161000</data>
    </edge>
    <edge source="ISR" target="ROU">
      <data key="d0">101000</data>
    </edge>
    <edge source="ISR" target="RUS">
      <data key="d0">186000</data>
    </edge>
    <edge source="ISR" target="SEN">
      <data key="d0">80000</data>
    </edge>
    <edge source="ISR" target="IND">
      <data key="d0">117000</data>
    </edge>
    <edge source="ISR" target="SGP">
      <data key="d0">484000</data>
    </edge>
    <edge source="ISR" target="ZAF">
      <data key="d0">204000</data>
    </edge>
    <edge source="ISR" target="ESP">
      <data key="d0">513000</data>
    </edge>
    <edge source="ISR" target="SWE">
      <data key="d0">803000</data>
    </edge>
    <edge source="ISR" target="CHE">
      <data key="d0">253000</data>
    </edge>
    <edge source="ISR" target="THA">
      <data key="d0">82000</data>
    </edge>
    <edge source="ISR" target="TUR">
      <data key="d0">1221000</data>
    </edge>
    <edge source="ISR" target="EGY">
      <data key="d0">2178000</data>
    </edge>
    <edge source="ISR" target="GBR">
      <data key="d0">1277000</data>
    </edge>
    <edge source="ISR" target="USA">
      <data key="d0">36580000</data>
    </edge>
    <edge source="JAM" target="USA">
      <data key="d0">33711</data>
    </edge>
    <edge source="JOR" target="FRA">
      <data key="d0">21157</data>
    </edge>
    <edge source="JOR" target="PSE">
      <data key="d0">314191</data>
    </edge>
    <edge source="JOR" target="ISR">
      <data key="d0">100406</data>
    </edge>
    <edge source="JOR" target="LBN">
      <data key="d0">99480</data>
    </edge>
    <edge source="JOR" target="NLD">
      <data key="d0">14104</data>
    </edge>
    <edge source="JOR" target="SAU">
      <data key="d0">123947</data>
    </edge>
    <edge source="JOR" target="ARE">
      <data key="d0">225926</data>
    </edge>
    <edge source="JOR" target="EGY">
      <data key="d0">39001</data>
    </edge>
    <edge source="MDG" target="MOZ">
      <data key="d0">14885</data>
    </edge>
    <edge source="MUS" target="FRA">
      <data key="d0">51911</data>
    </edge>
    <edge source="MUS" target="MDG">
      <data key="d0">186772</data>
    </edge>
    <edge source="MUS" target="ZAF">
      <data key="d0">73607</data>
    </edge>
    <edge source="MUS" target="ZWE">
      <data key="d0">17129</data>
    </edge>
    <edge source="MUS" target="USA">
      <data key="d0">468409</data>
    </edge>
    <edge source="PAN" target="COL">
      <data key="d0">13669</data>
    </edge>
    <edge source="PAN" target="CRI">
      <data key="d0">98422</data>
    </edge>
    <edge source="PAN" target="GTM">
      <data key="d0">30971</data>
    </edge>
    <edge source="SVK" target="DZA">
      <data key="d0">478688</data>
    </edge>
    <edge source="SVK" target="ARG">
      <data key="d0">45931</data>
    </edge>
    <edge source="SVK" target="AUS">
      <data key="d0">186338</data>
    </edge>
    <edge source="SVK" target="AUT">
      <data key="d0">35006374</data>
    </edge>
    <edge source="SVK" target="BEL">
      <data key="d0">9199781</data>
    </edge>
    <edge source="SVK" target="BOL">
      <data key="d0">24738</data>
    </edge>
    <edge source="SVK" target="BGR">
      <data key="d0">1733971</data>
    </edge>
    <edge source="SVK" target="BLR">
      <data key="d0">93882</data>
    </edge>
    <edge source="SVK" target="CMR">
      <data key="d0">308477</data>
    </edge>
    <edge source="SVK" target="CAN">
      <data key="d0">173049</data>
    </edge>
    <edge source="SVK" target="LKA">
      <data key="d0">953671</data>
    </edge>
    <edge source="SVK" target="CHL">
      <data key="d0">21993</data>
    </edge>
    <edge source="SVK" target="CHN">
      <data key="d0">244084</data>
    </edge>
    <edge source="SVK" target="COL">
      <data key="d0">668250</data>
    </edge>
    <edge source="SVK" target="CRI">
      <data key="d0">1577868</data>
    </edge>
    <edge source="SVK" target="HRV">
      <data key="d0">18147697</data>
    </edge>
    <edge source="SVK" target="CZE">
      <data key="d0">311705483</data>
    </edge>
    <edge source="SVK" target="DNK">
      <data key="d0">4595809</data>
    </edge>
    <edge source="SVK" target="ECU">
      <data key="d0">1703655</data>
    </edge>
    <edge source="SVK" target="SLV">
      <data key="d0">49728</data>
    </edge>
    <edge source="SVK" target="ETH">
      <data key="d0">73240</data>
    </edge>
    <edge source="SVK" target="EST">
      <data key="d0">1029619</data>
    </edge>
    <edge source="SVK" target="FIN">
      <data key="d0">3466633</data>
    </edge>
    <edge source="SVK" target="FRA">
      <data key="d0">28790506</data>
    </edge>
    <edge source="SVK" target="DEU">
      <data key="d0">151301503</data>
    </edge>
    <edge source="SVK" target="GHA">
      <data key="d0">375204</data>
    </edge>
    <edge source="SVK" target="GRC">
      <data key="d0">5227966</data>
    </edge>
    <edge source="SVK" target="GTM">
      <data key="d0">2049195</data>
    </edge>
    <edge source="SVK" target="HND">
      <data key="d0">217429</data>
    </edge>
    <edge source="SVK" target="HUN">
      <data key="d0">67152087</data>
    </edge>
    <edge source="SVK" target="IDN">
      <data key="d0">6081134</data>
    </edge>
    <edge source="SVK" target="IRL">
      <data key="d0">4130304</data>
    </edge>
    <edge source="SVK" target="ISR">
      <data key="d0">4455450</data>
    </edge>
    <edge source="SVK" target="ITA">
      <data key="d0">38430167</data>
    </edge>
    <edge source="SVK" target="CIV">
      <data key="d0">104429</data>
    </edge>
    <edge source="SVK" target="JAM">
      <data key="d0">567469</data>
    </edge>
    <edge source="SVK" target="KAZ">
      <data key="d0">39150</data>
    </edge>
    <edge source="SVK" target="JOR">
      <data key="d0">613770</data>
    </edge>
    <edge source="SVK" target="KOR">
      <data key="d0">782247</data>
    </edge>
    <edge source="SVK" target="LBN">
      <data key="d0">1114920</data>
    </edge>
    <edge source="SVK" target="LVA">
      <data key="d0">3805834</data>
    </edge>
    <edge source="SVK" target="LTU">
      <data key="d0">144737</data>
    </edge>
    <edge source="SVK" target="MYS">
      <data key="d0">100234</data>
    </edge>
    <edge source="SVK" target="MEX">
      <data key="d0">14234547</data>
    </edge>
    <edge source="SVK" target="MDA">
      <data key="d0">230946</data>
    </edge>
    <edge source="SVK" target="MAR">
      <data key="d0">370955</data>
    </edge>
    <edge source="SVK" target="OMN">
      <data key="d0">337395</data>
    </edge>
    <edge source="SVK" target="NLD">
      <data key="d0">10781922</data>
    </edge>
    <edge source="SVK" target="NZL">
      <data key="d0">10722</data>
    </edge>
    <edge source="SVK" target="NIC">
      <data key="d0">28604</data>
    </edge>
    <edge source="SVK" target="NER">
      <data key="d0">14887</data>
    </edge>
    <edge source="SVK" target="NOR">
      <data key="d0">5624236</data>
    </edge>
    <edge source="SVK" target="PAK">
      <data key="d0">139478</data>
    </edge>
    <edge source="SVK" target="PAN">
      <data key="d0">184667</data>
    </edge>
    <edge source="SVK" target="PER">
      <data key="d0">1127156</data>
    </edge>
    <edge source="SVK" target="PHL">
      <data key="d0">2193834</data>
    </edge>
    <edge source="SVK" target="POL">
      <data key="d0">167317545</data>
    </edge>
    <edge source="SVK" target="PRT">
      <data key="d0">7398460</data>
    </edge>
    <edge source="SVK" target="ROU">
      <data key="d0">18968220</data>
    </edge>
    <edge source="SVK" target="RUS">
      <data key="d0">719529</data>
    </edge>
    <edge source="SVK" target="SAU">
      <data key="d0">1568930</data>
    </edge>
    <edge source="SVK" target="IND">
      <data key="d0">87359</data>
    </edge>
    <edge source="SVK" target="SGP">
      <data key="d0">81848</data>
    </edge>
    <edge source="SVK" target="SVN">
      <data key="d0">23025475</data>
    </edge>
    <edge source="SVK" target="ZAF">
      <data key="d0">172351</data>
    </edge>
    <edge source="SVK" target="ESP">
      <data key="d0">5614956</data>
    </edge>
    <edge source="SVK" target="SWE">
      <data key="d0">8766703</data>
    </edge>
    <edge source="SVK" target="CHE">
      <data key="d0">9422608</data>
    </edge>
    <edge source="SVK" target="TGO">
      <data key="d0">54444</data>
    </edge>
    <edge source="SVK" target="ARE">
      <data key="d0">61505</data>
    </edge>
    <edge source="SVK" target="TUN">
      <data key="d0">948304</data>
    </edge>
    <edge source="SVK" target="TUR">
      <data key="d0">19980530</data>
    </edge>
    <edge source="SVK" target="UKR">
      <data key="d0">7141520</data>
    </edge>
    <edge source="SVK" target="MKD">
      <data key="d0">64841</data>
    </edge>
    <edge source="SVK" target="EGY">
      <data key="d0">9941759</data>
    </edge>
    <edge source="SVK" target="GBR">
      <data key="d0">32750018</data>
    </edge>
    <edge source="SVK" target="TZA">
      <data key="d0">36191</data>
    </edge>
    <edge source="SVK" target="USA">
      <data key="d0">23881058</data>
    </edge>
    <edge source="SVK" target="SRB">
      <data key="d0">5573658</data>
    </edge>
    <edge source="AUT" target="ALB">
      <data key="d0">16862</data>
    </edge>
    <edge source="AUT" target="DZA">
      <data key="d0">178855</data>
    </edge>
    <edge source="AUT" target="AZE">
      <data key="d0">3715265</data>
    </edge>
    <edge source="AUT" target="ARG">
      <data key="d0">413045</data>
    </edge>
    <edge source="AUT" target="AUS">
      <data key="d0">5553059</data>
    </edge>
    <edge source="AUT" target="BEL">
      <data key="d0">52921439</data>
    </edge>
    <edge source="AUT" target="BRA">
      <data key="d0">3385391</data>
    </edge>
    <edge source="AUT" target="BGR">
      <data key="d0">6387714</data>
    </edge>
    <edge source="AUT" target="BLR">
      <data key="d0">1155630</data>
    </edge>
    <edge source="AUT" target="CAN">
      <data key="d0">14857114</data>
    </edge>
    <edge source="AUT" target="LKA">
      <data key="d0">3767523</data>
    </edge>
    <edge source="AUT" target="CHL">
      <data key="d0">208430</data>
    </edge>
    <edge source="AUT" target="CHN">
      <data key="d0">7999012</data>
    </edge>
    <edge source="AUT" target="COL">
      <data key="d0">194579</data>
    </edge>
    <edge source="AUT" target="HRV">
      <data key="d0">17808182</data>
    </edge>
    <edge source="AUT" target="CZE">
      <data key="d0">115749539</data>
    </edge>
    <edge source="AUT" target="DNK">
      <data key="d0">25481000</data>
    </edge>
    <edge source="AUT" target="EST">
      <data key="d0">179256</data>
    </edge>
    <edge source="AUT" target="FIN">
      <data key="d0">10297960</data>
    </edge>
    <edge source="AUT" target="FRA">
      <data key="d0">141817287</data>
    </edge>
    <edge source="AUT" target="GEO">
      <data key="d0">1634918</data>
    </edge>
    <edge source="AUT" target="DEU">
      <data key="d0">899405452</data>
    </edge>
    <edge source="AUT" target="GRC">
      <data key="d0">2945113</data>
    </edge>
    <edge source="AUT" target="GTM">
      <data key="d0">16126</data>
    </edge>
    <edge source="AUT" target="HKG">
      <data key="d0">1547932</data>
    </edge>
    <edge source="AUT" target="HUN">
      <data key="d0">77670628</data>
    </edge>
    <edge source="AUT" target="IDN">
      <data key="d0">1913203</data>
    </edge>
    <edge source="AUT" target="IRL">
      <data key="d0">1164261</data>
    </edge>
    <edge source="AUT" target="ISR">
      <data key="d0">630106</data>
    </edge>
    <edge source="AUT" target="ITA">
      <data key="d0">458841075</data>
    </edge>
    <edge source="AUT" target="JPN">
      <data key="d0">2193429</data>
    </edge>
    <edge source="AUT" target="KAZ">
      <data key="d0">44362</data>
    </edge>
    <edge source="AUT" target="JOR">
      <data key="d0">32787</data>
    </edge>
    <edge source="AUT" target="KOR">
      <data key="d0">1785000</data>
    </edge>
    <edge source="AUT" target="LBN">
      <data key="d0">44362</data>
    </edge>
    <edge source="AUT" target="LVA">
      <data key="d0">2291922</data>
    </edge>
    <edge source="AUT" target="LTU">
      <data key="d0">1018863</data>
    </edge>
    <edge source="AUT" target="MYS">
      <data key="d0">449445</data>
    </edge>
    <edge source="AUT" target="MEX">
      <data key="d0">459080</data>
    </edge>
    <edge source="AUT" target="MDA">
      <data key="d0">284441</data>
    </edge>
    <edge source="AUT" target="MAR">
      <data key="d0">184408</data>
    </edge>
    <edge source="AUT" target="OMN">
      <data key="d0">11375</data>
    </edge>
    <edge source="AUT" target="NLD">
      <data key="d0">56155075</data>
    </edge>
    <edge source="AUT" target="NZL">
      <data key="d0">110471</data>
    </edge>
    <edge source="AUT" target="NOR">
      <data key="d0">8255082</data>
    </edge>
    <edge source="AUT" target="PAK">
      <data key="d0">131682</data>
    </edge>
    <edge source="AUT" target="PER">
      <data key="d0">198794</data>
    </edge>
    <edge source="AUT" target="PHL">
      <data key="d0">16260</data>
    </edge>
    <edge source="AUT" target="POL">
      <data key="d0">33888708</data>
    </edge>
    <edge source="AUT" target="PRT">
      <data key="d0">5694911</data>
    </edge>
    <edge source="AUT" target="ROU">
      <data key="d0">11091464</data>
    </edge>
    <edge source="AUT" target="RUS">
      <data key="d0">42690525</data>
    </edge>
    <edge source="AUT" target="SAU">
      <data key="d0">3089040</data>
    </edge>
    <edge source="AUT" target="IND">
      <data key="d0">2529124</data>
    </edge>
    <edge source="AUT" target="SGP">
      <data key="d0">1802799</data>
    </edge>
    <edge source="AUT" target="SVK">
      <data key="d0">21274403</data>
    </edge>
    <edge source="AUT" target="VNM">
      <data key="d0">132083</data>
    </edge>
    <edge source="AUT" target="SVN">
      <data key="d0">71548352</data>
    </edge>
    <edge source="AUT" target="ZAF">
      <data key="d0">4988660</data>
    </edge>
    <edge source="AUT" target="ESP">
      <data key="d0">32530269</data>
    </edge>
    <edge source="AUT" target="SWE">
      <data key="d0">62752490</data>
    </edge>
    <edge source="AUT" target="CHE">
      <data key="d0">107695058</data>
    </edge>
    <edge source="AUT" target="THA">
      <data key="d0">2256526</data>
    </edge>
    <edge source="AUT" target="ARE">
      <data key="d0">477213</data>
    </edge>
    <edge source="AUT" target="TUN">
      <data key="d0">653994</data>
    </edge>
    <edge source="AUT" target="TUR">
      <data key="d0">17666865</data>
    </edge>
    <edge source="AUT" target="UGA">
      <data key="d0">15791</data>
    </edge>
    <edge source="AUT" target="UKR">
      <data key="d0">14983176</data>
    </edge>
    <edge source="AUT" target="MKD">
      <data key="d0">600398</data>
    </edge>
    <edge source="AUT" target="EGY">
      <data key="d0">6682794</data>
    </edge>
    <edge source="AUT" target="GBR">
      <data key="d0">91173184</data>
    </edge>
    <edge source="AUT" target="TZA">
      <data key="d0">95550</data>
    </edge>
    <edge source="AUT" target="USA">
      <data key="d0">105428963</data>
    </edge>
    <edge source="AUT" target="URY">
      <data key="d0">32184</data>
    </edge>
    <edge source="AUT" target="SRB">
      <data key="d0">4616498</data>
    </edge>
    <edge source="BGR" target="ALB">
      <data key="d0">987912</data>
    </edge>
    <edge source="BGR" target="DZA">
      <data key="d0">557684</data>
    </edge>
    <edge source="BGR" target="AUT">
      <data key="d0">602092</data>
    </edge>
    <edge source="BGR" target="BEL">
      <data key="d0">894669</data>
    </edge>
    <edge source="BGR" target="BLR">
      <data key="d0">65821</data>
    </edge>
    <edge source="BGR" target="LKA">
      <data key="d0">1685573</data>
    </edge>
    <edge source="BGR" target="HRV">
      <data key="d0">243834</data>
    </edge>
    <edge source="BGR" target="CZE">
      <data key="d0">479636</data>
    </edge>
    <edge source="BGR" target="DNK">
      <data key="d0">49401</data>
    </edge>
    <edge source="BGR" target="FIN">
      <data key="d0">70341</data>
    </edge>
    <edge source="BGR" target="FRA">
      <data key="d0">1107594</data>
    </edge>
    <edge source="BGR" target="GEO">
      <data key="d0">99524</data>
    </edge>
    <edge source="BGR" target="DEU">
      <data key="d0">21332727</data>
    </edge>
    <edge source="BGR" target="GRC">
      <data key="d0">39613553</data>
    </edge>
    <edge source="BGR" target="HND">
      <data key="d0">1005676</data>
    </edge>
    <edge source="BGR" target="HUN">
      <data key="d0">528149</data>
    </edge>
    <edge source="BGR" target="ISR">
      <data key="d0">794345</data>
    </edge>
    <edge source="BGR" target="ITA">
      <data key="d0">188249609</data>
    </edge>
    <edge source="BGR" target="JOR">
      <data key="d0">169163</data>
    </edge>
    <edge source="BGR" target="LBN">
      <data key="d0">598851</data>
    </edge>
    <edge source="BGR" target="LTU">
      <data key="d0">100202</data>
    </edge>
    <edge source="BGR" target="NLD">
      <data key="d0">3385985</data>
    </edge>
    <edge source="BGR" target="PAN">
      <data key="d0">176912</data>
    </edge>
    <edge source="BGR" target="PRT">
      <data key="d0">6548282</data>
    </edge>
    <edge source="BGR" target="ROU">
      <data key="d0">7740040</data>
    </edge>
    <edge source="BGR" target="RUS">
      <data key="d0">774419</data>
    </edge>
    <edge source="BGR" target="SVK">
      <data key="d0">656963</data>
    </edge>
    <edge source="BGR" target="SVN">
      <data key="d0">124018</data>
    </edge>
    <edge source="BGR" target="ESP">
      <data key="d0">27594668</data>
    </edge>
    <edge source="BGR" target="CHE">
      <data key="d0">32363</data>
    </edge>
    <edge source="BGR" target="THA">
      <data key="d0">3421583</data>
    </edge>
    <edge source="BGR" target="TUN">
      <data key="d0">26811</data>
    </edge>
    <edge source="BGR" target="TUR">
      <data key="d0">24346072</data>
    </edge>
    <edge source="BGR" target="UKR">
      <data key="d0">99372</data>
    </edge>
    <edge source="BGR" target="MKD">
      <data key="d0">4492309</data>
    </edge>
    <edge source="BGR" target="GBR">
      <data key="d0">9513546</data>
    </edge>
    <edge source="BGR" target="USA">
      <data key="d0">5654204</data>
    </edge>
    <edge source="BGR" target="SRB">
      <data key="d0">5221433</data>
    </edge>
    <edge source="BLR" target="DZA">
      <data key="d0">1547600</data>
    </edge>
    <edge source="BLR" target="AZE">
      <data key="d0">366200</data>
    </edge>
    <edge source="BLR" target="AUT">
      <data key="d0">1699900</data>
    </edge>
    <edge source="BLR" target="BEL">
      <data key="d0">315200</data>
    </edge>
    <edge source="BLR" target="CHN">
      <data key="d0">10273700</data>
    </edge>
    <edge source="BLR" target="CZE">
      <data key="d0">620700</data>
    </edge>
    <edge source="BLR" target="ECU">
      <data key="d0">2775700</data>
    </edge>
    <edge source="BLR" target="EST">
      <data key="d0">202600</data>
    </edge>
    <edge source="BLR" target="FIN">
      <data key="d0">307500</data>
    </edge>
    <edge source="BLR" target="FRA">
      <data key="d0">205800</data>
    </edge>
    <edge source="BLR" target="DEU">
      <data key="d0">12039500</data>
    </edge>
    <edge source="BLR" target="HKG">
      <data key="d0">9171200</data>
    </edge>
    <edge source="BLR" target="HUN">
      <data key="d0">302200</data>
    </edge>
    <edge source="BLR" target="ISR">
      <data key="d0">462600</data>
    </edge>
    <edge source="BLR" target="ITA">
      <data key="d0">11874600</data>
    </edge>
    <edge source="BLR" target="JPN">
      <data key="d0">11500</data>
    </edge>
    <edge source="BLR" target="KAZ">
      <data key="d0">11200</data>
    </edge>
    <edge source="BLR" target="KOR">
      <data key="d0">6525700</data>
    </edge>
    <edge source="BLR" target="LVA">
      <data key="d0">11928900</data>
    </edge>
    <edge source="BLR" target="LTU">
      <data key="d0">2190400</data>
    </edge>
    <edge source="BLR" target="MYS">
      <data key="d0">162100</data>
    </edge>
    <edge source="BLR" target="MDA">
      <data key="d0">146800</data>
    </edge>
    <edge source="BLR" target="MAR">
      <data key="d0">4947500</data>
    </edge>
    <edge source="BLR" target="NLD">
      <data key="d0">173500</data>
    </edge>
    <edge source="BLR" target="NOR">
      <data key="d0">373800</data>
    </edge>
    <edge source="BLR" target="POL">
      <data key="d0">1859200</data>
    </edge>
    <edge source="BLR" target="PRT">
      <data key="d0">1453900</data>
    </edge>
    <edge source="BLR" target="ROU">
      <data key="d0">12555400</data>
    </edge>
    <edge source="BLR" target="RUS">
      <data key="d0">82436500</data>
    </edge>
    <edge source="BLR" target="IND">
      <data key="d0">12900</data>
    </edge>
    <edge source="BLR" target="SVK">
      <data key="d0">587700</data>
    </edge>
    <edge source="BLR" target="VNM">
      <data key="d0">1554600</data>
    </edge>
    <edge source="BLR" target="ESP">
      <data key="d0">2437400</data>
    </edge>
    <edge source="BLR" target="SWE">
      <data key="d0">2427700</data>
    </edge>
    <edge source="BLR" target="THA">
      <data key="d0">8904000</data>
    </edge>
    <edge source="BLR" target="UKR">
      <data key="d0">4994000</data>
    </edge>
    <edge source="BLR" target="EGY">
      <data key="d0">922900</data>
    </edge>
    <edge source="BLR" target="GBR">
      <data key="d0">7161300</data>
    </edge>
    <edge source="BLR" target="USA">
      <data key="d0">21149700</data>
    </edge>
    <edge source="CZE" target="DZA">
      <data key="d0">115591</data>
    </edge>
    <edge source="CZE" target="AZE">
      <data key="d0">278712</data>
    </edge>
    <edge source="CZE" target="ARG">
      <data key="d0">1427522</data>
    </edge>
    <edge source="CZE" target="AUS">
      <data key="d0">879435</data>
    </edge>
    <edge source="CZE" target="AUT">
      <data key="d0">62211522</data>
    </edge>
    <edge source="CZE" target="BEL">
      <data key="d0">19063055</data>
    </edge>
    <edge source="CZE" target="BRA">
      <data key="d0">488264</data>
    </edge>
    <edge source="CZE" target="BGR">
      <data key="d0">3323876</data>
    </edge>
    <edge source="CZE" target="BLR">
      <data key="d0">868716</data>
    </edge>
    <edge source="CZE" target="CMR">
      <data key="d0">47362</data>
    </edge>
    <edge source="CZE" target="CAN">
      <data key="d0">4417124</data>
    </edge>
    <edge source="CZE" target="LKA">
      <data key="d0">237166</data>
    </edge>
    <edge source="CZE" target="CHL">
      <data key="d0">1048410</data>
    </edge>
    <edge source="CZE" target="CHN">
      <data key="d0">92028</data>
    </edge>
    <edge source="CZE" target="COL">
      <data key="d0">491493</data>
    </edge>
    <edge source="CZE" target="CRI">
      <data key="d0">606774</data>
    </edge>
    <edge source="CZE" target="HRV">
      <data key="d0">35643839</data>
    </edge>
    <edge source="CZE" target="DNK">
      <data key="d0">5552209</data>
    </edge>
    <edge source="CZE" target="ECU">
      <data key="d0">532505</data>
    </edge>
    <edge source="CZE" target="SLV">
      <data key="d0">710682</data>
    </edge>
    <edge source="CZE" target="EST">
      <data key="d0">592560</data>
    </edge>
    <edge source="CZE" target="FIN">
      <data key="d0">7652719</data>
    </edge>
    <edge source="CZE" target="FRA">
      <data key="d0">28299393</data>
    </edge>
    <edge source="CZE" target="DEU">
      <data key="d0">357078359</data>
    </edge>
    <edge source="CZE" target="GHA">
      <data key="d0">251277</data>
    </edge>
    <edge source="CZE" target="GRC">
      <data key="d0">5556644</data>
    </edge>
    <edge source="CZE" target="GTM">
      <data key="d0">281891</data>
    </edge>
    <edge source="CZE" target="HND">
      <data key="d0">51743</data>
    </edge>
    <edge source="CZE" target="HKG">
      <data key="d0">2507731</data>
    </edge>
    <edge source="CZE" target="HUN">
      <data key="d0">32904299</data>
    </edge>
    <edge source="CZE" target="IDN">
      <data key="d0">74521</data>
    </edge>
    <edge source="CZE" target="IRL">
      <data key="d0">715615</data>
    </edge>
    <edge source="CZE" target="ISR">
      <data key="d0">6182577</data>
    </edge>
    <edge source="CZE" target="ITA">
      <data key="d0">64527814</data>
    </edge>
    <edge source="CZE" target="CIV">
      <data key="d0">434946</data>
    </edge>
    <edge source="CZE" target="JAM">
      <data key="d0">221211</data>
    </edge>
    <edge source="CZE" target="JPN">
      <data key="d0">2154023</data>
    </edge>
    <edge source="CZE" target="KAZ">
      <data key="d0">723064</data>
    </edge>
    <edge source="CZE" target="JOR">
      <data key="d0">637125</data>
    </edge>
    <edge source="CZE" target="KOR">
      <data key="d0">3371958</data>
    </edge>
    <edge source="CZE" target="LBN">
      <data key="d0">1171506</data>
    </edge>
    <edge source="CZE" target="LVA">
      <data key="d0">554521</data>
    </edge>
    <edge source="CZE" target="LTU">
      <data key="d0">1716233</data>
    </edge>
    <edge source="CZE" target="MYS">
      <data key="d0">609590</data>
    </edge>
    <edge source="CZE" target="MEX">
      <data key="d0">133642</data>
    </edge>
    <edge source="CZE" target="MDA">
      <data key="d0">28572</data>
    </edge>
    <edge source="CZE" target="MAR">
      <data key="d0">2084673</data>
    </edge>
    <edge source="CZE" target="NAM">
      <data key="d0">75468</data>
    </edge>
    <edge source="CZE" target="NLD">
      <data key="d0">26843388</data>
    </edge>
    <edge source="CZE" target="NZL">
      <data key="d0">17803</data>
    </edge>
    <edge source="CZE" target="NIC">
      <data key="d0">29602</data>
    </edge>
    <edge source="CZE" target="NOR">
      <data key="d0">21815804</data>
    </edge>
    <edge source="CZE" target="PAK">
      <data key="d0">106189</data>
    </edge>
    <edge source="CZE" target="PAN">
      <data key="d0">25569</data>
    </edge>
    <edge source="CZE" target="PRY">
      <data key="d0">43461</data>
    </edge>
    <edge source="CZE" target="PER">
      <data key="d0">985407</data>
    </edge>
    <edge source="CZE" target="PHL">
      <data key="d0">409986</data>
    </edge>
    <edge source="CZE" target="POL">
      <data key="d0">109311796</data>
    </edge>
    <edge source="CZE" target="PRT">
      <data key="d0">19055508</data>
    </edge>
    <edge source="CZE" target="ROU">
      <data key="d0">4108846</data>
    </edge>
    <edge source="CZE" target="RUS">
      <data key="d0">5913382</data>
    </edge>
    <edge source="CZE" target="SAU">
      <data key="d0">2728839</data>
    </edge>
    <edge source="CZE" target="SEN">
      <data key="d0">34966</data>
    </edge>
    <edge source="CZE" target="IND">
      <data key="d0">524033</data>
    </edge>
    <edge source="CZE" target="SGP">
      <data key="d0">187946</data>
    </edge>
    <edge source="CZE" target="SVK">
      <data key="d0">149350546</data>
    </edge>
    <edge source="CZE" target="SVN">
      <data key="d0">59162328</data>
    </edge>
    <edge source="CZE" target="ZAF">
      <data key="d0">3306134</data>
    </edge>
    <edge source="CZE" target="ESP">
      <data key="d0">9741737</data>
    </edge>
    <edge source="CZE" target="SWE">
      <data key="d0">17513740</data>
    </edge>
    <edge source="CZE" target="CHE">
      <data key="d0">8638064</data>
    </edge>
    <edge source="CZE" target="THA">
      <data key="d0">27145</data>
    </edge>
    <edge source="CZE" target="ARE">
      <data key="d0">1956044</data>
    </edge>
    <edge source="CZE" target="TUN">
      <data key="d0">1389917</data>
    </edge>
    <edge source="CZE" target="TUR">
      <data key="d0">4734284</data>
    </edge>
    <edge source="CZE" target="UGA">
      <data key="d0">35759</data>
    </edge>
    <edge source="CZE" target="UKR">
      <data key="d0">1343258</data>
    </edge>
    <edge source="CZE" target="MKD">
      <data key="d0">430371</data>
    </edge>
    <edge source="CZE" target="EGY">
      <data key="d0">9228188</data>
    </edge>
    <edge source="CZE" target="GBR">
      <data key="d0">35691764</data>
    </edge>
    <edge source="CZE" target="TZA">
      <data key="d0">133070</data>
    </edge>
    <edge source="CZE" target="USA">
      <data key="d0">39646775</data>
    </edge>
    <edge source="CZE" target="URY">
      <data key="d0">624205</data>
    </edge>
    <edge source="CZE" target="SRB">
      <data key="d0">6681438</data>
    </edge>
    <edge source="EST" target="AZE">
      <data key="d0">12884</data>
    </edge>
    <edge source="EST" target="AUS">
      <data key="d0">18166</data>
    </edge>
    <edge source="EST" target="BEL">
      <data key="d0">980715</data>
    </edge>
    <edge source="EST" target="BLR">
      <data key="d0">1511916</data>
    </edge>
    <edge source="EST" target="DNK">
      <data key="d0">553330</data>
    </edge>
    <edge source="EST" target="FIN">
      <data key="d0">3077082</data>
    </edge>
    <edge source="EST" target="DEU">
      <data key="d0">3911034</data>
    </edge>
    <edge source="EST" target="IRL">
      <data key="d0">17880</data>
    </edge>
    <edge source="EST" target="ITA">
      <data key="d0">96094</data>
    </edge>
    <edge source="EST" target="KAZ">
      <data key="d0">14268</data>
    </edge>
    <edge source="EST" target="LVA">
      <data key="d0">14811830</data>
    </edge>
    <edge source="EST" target="LTU">
      <data key="d0">3979043</data>
    </edge>
    <edge source="EST" target="NLD">
      <data key="d0">322228</data>
    </edge>
    <edge source="EST" target="NZL">
      <data key="d0">51461</data>
    </edge>
    <edge source="EST" target="NOR">
      <data key="d0">40247</data>
    </edge>
    <edge source="EST" target="POL">
      <data key="d0">41705</data>
    </edge>
    <edge source="EST" target="RUS">
      <data key="d0">2891200</data>
    </edge>
    <edge source="EST" target="SWE">
      <data key="d0">923123</data>
    </edge>
    <edge source="EST" target="CHE">
      <data key="d0">18384</data>
    </edge>
    <edge source="EST" target="UKR">
      <data key="d0">3954769</data>
    </edge>
    <edge source="EST" target="GBR">
      <data key="d0">208885</data>
    </edge>
    <edge source="EST" target="USA">
      <data key="d0">1209937</data>
    </edge>
    <edge source="HUN" target="ARG">
      <data key="d0">333000</data>
    </edge>
    <edge source="HUN" target="AUT">
      <data key="d0">25680000</data>
    </edge>
    <edge source="HUN" target="BEL">
      <data key="d0">3946000</data>
    </edge>
    <edge source="HUN" target="BGR">
      <data key="d0">888000</data>
    </edge>
    <edge source="HUN" target="CAN">
      <data key="d0">1422000</data>
    </edge>
    <edge source="HUN" target="CHL">
      <data key="d0">149000</data>
    </edge>
    <edge source="HUN" target="CHN">
      <data key="d0">143000</data>
    </edge>
    <edge source="HUN" target="HRV">
      <data key="d0">9887000</data>
    </edge>
    <edge source="HUN" target="CZE">
      <data key="d0">10702000</data>
    </edge>
    <edge source="HUN" target="BEN">
      <data key="d0">126000</data>
    </edge>
    <edge source="HUN" target="DNK">
      <data key="d0">844000</data>
    </edge>
    <edge source="HUN" target="ECU">
      <data key="d0">402000</data>
    </edge>
    <edge source="HUN" target="ETH">
      <data key="d0">43000</data>
    </edge>
    <edge source="HUN" target="EST">
      <data key="d0">352000</data>
    </edge>
    <edge source="HUN" target="FIN">
      <data key="d0">700000</data>
    </edge>
    <edge source="HUN" target="FRA">
      <data key="d0">7746000</data>
    </edge>
    <edge source="HUN" target="DEU">
      <data key="d0">132272000</data>
    </edge>
    <edge source="HUN" target="GRC">
      <data key="d0">10496000</data>
    </edge>
    <edge source="HUN" target="HKG">
      <data key="d0">242000</data>
    </edge>
    <edge source="HUN" target="IRL">
      <data key="d0">1633000</data>
    </edge>
    <edge source="HUN" target="ITA">
      <data key="d0">34790000</data>
    </edge>
    <edge source="HUN" target="CIV">
      <data key="d0">387000</data>
    </edge>
    <edge source="HUN" target="KAZ">
      <data key="d0">106000</data>
    </edge>
    <edge source="HUN" target="JOR">
      <data key="d0">284000</data>
    </edge>
    <edge source="HUN" target="LBN">
      <data key="d0">321000</data>
    </edge>
    <edge source="HUN" target="LVA">
      <data key="d0">25000</data>
    </edge>
    <edge source="HUN" target="LTU">
      <data key="d0">503000</data>
    </edge>
    <edge source="HUN" target="MDA">
      <data key="d0">99000</data>
    </edge>
    <edge source="HUN" target="NLD">
      <data key="d0">4301000</data>
    </edge>
    <edge source="HUN" target="PAK">
      <data key="d0">111000</data>
    </edge>
    <edge source="HUN" target="POL">
      <data key="d0">11076000</data>
    </edge>
    <edge source="HUN" target="ROU">
      <data key="d0">16598000</data>
    </edge>
    <edge source="HUN" target="RUS">
      <data key="d0">2659000</data>
    </edge>
    <edge source="HUN" target="SAU">
      <data key="d0">7062000</data>
    </edge>
    <edge source="HUN" target="SGP">
      <data key="d0">14000</data>
    </edge>
    <edge source="HUN" target="SVK">
      <data key="d0">12314000</data>
    </edge>
    <edge source="HUN" target="SVN">
      <data key="d0">8075000</data>
    </edge>
    <edge source="HUN" target="ZAF">
      <data key="d0">356000</data>
    </edge>
    <edge source="HUN" target="ESP">
      <data key="d0">3153000</data>
    </edge>
    <edge source="HUN" target="SWE">
      <data key="d0">893000</data>
    </edge>
    <edge source="HUN" target="CHE">
      <data key="d0">1787000</data>
    </edge>
    <edge source="HUN" target="THA">
      <data key="d0">36000</data>
    </edge>
    <edge source="HUN" target="TGO">
      <data key="d0">137000</data>
    </edge>
    <edge source="HUN" target="ARE">
      <data key="d0">358000</data>
    </edge>
    <edge source="HUN" target="TUR">
      <data key="d0">247000</data>
    </edge>
    <edge source="HUN" target="UKR">
      <data key="d0">998000</data>
    </edge>
    <edge source="HUN" target="MKD">
      <data key="d0">412000</data>
    </edge>
    <edge source="HUN" target="EGY">
      <data key="d0">97000</data>
    </edge>
    <edge source="HUN" target="GBR">
      <data key="d0">6835000</data>
    </edge>
    <edge source="HUN" target="USA">
      <data key="d0">8650000</data>
    </edge>
    <edge source="HUN" target="SRB">
      <data key="d0">1550000</data>
    </edge>
    <edge source="LVA" target="DZA">
      <data key="d0">8591112</data>
    </edge>
    <edge source="LVA" target="AUT">
      <data key="d0">49272</data>
    </edge>
    <edge source="LVA" target="BEL">
      <data key="d0">70966</data>
    </edge>
    <edge source="LVA" target="BLR">
      <data key="d0">54977</data>
    </edge>
    <edge source="LVA" target="CAN">
      <data key="d0">14276526</data>
    </edge>
    <edge source="LVA" target="CRI">
      <data key="d0">288318</data>
    </edge>
    <edge source="LVA" target="DNK">
      <data key="d0">793069</data>
    </edge>
    <edge source="LVA" target="SLV">
      <data key="d0">491814</data>
    </edge>
    <edge source="LVA" target="EST">
      <data key="d0">2531762</data>
    </edge>
    <edge source="LVA" target="FIN">
      <data key="d0">48714</data>
    </edge>
    <edge source="LVA" target="DEU">
      <data key="d0">6056824</data>
    </edge>
    <edge source="LVA" target="GTM">
      <data key="d0">1019844</data>
    </edge>
    <edge source="LVA" target="IRL">
      <data key="d0">2609162</data>
    </edge>
    <edge source="LVA" target="ITA">
      <data key="d0">302952</data>
    </edge>
    <edge source="LVA" target="LTU">
      <data key="d0">5545334</data>
    </edge>
    <edge source="LVA" target="NLD">
      <data key="d0">5289025</data>
    </edge>
    <edge source="LVA" target="NOR">
      <data key="d0">14403</data>
    </edge>
    <edge source="LVA" target="PAN">
      <data key="d0">475462</data>
    </edge>
    <edge source="LVA" target="POL">
      <data key="d0">5538560</data>
    </edge>
    <edge source="LVA" target="RUS">
      <data key="d0">1281664</data>
    </edge>
    <edge source="LVA" target="SVN">
      <data key="d0">18342</data>
    </edge>
    <edge source="LVA" target="ESP">
      <data key="d0">24335</data>
    </edge>
    <edge source="LVA" target="SWE">
      <data key="d0">195102</data>
    </edge>
    <edge source="LVA" target="CHE">
      <data key="d0">137006</data>
    </edge>
    <edge source="LVA" target="UKR">
      <data key="d0">1086138</data>
    </edge>
    <edge source="LVA" target="GBR">
      <data key="d0">11010277</data>
    </edge>
    <edge source="LVA" target="TZA">
      <data key="d0">30793</data>
    </edge>
    <edge source="LVA" target="USA">
      <data key="d0">39776959</data>
    </edge>
    <edge source="LTU" target="AUT">
      <data key="d0">34968</data>
    </edge>
    <edge source="LTU" target="BEL">
      <data key="d0">202336</data>
    </edge>
    <edge source="LTU" target="BGR">
      <data key="d0">32605</data>
    </edge>
    <edge source="LTU" target="BLR">
      <data key="d0">3714582</data>
    </edge>
    <edge source="LTU" target="DNK">
      <data key="d0">1203101</data>
    </edge>
    <edge source="LTU" target="EST">
      <data key="d0">697105</data>
    </edge>
    <edge source="LTU" target="FIN">
      <data key="d0">46092</data>
    </edge>
    <edge source="LTU" target="FRA">
      <data key="d0">664204</data>
    </edge>
    <edge source="LTU" target="GEO">
      <data key="d0">28801</data>
    </edge>
    <edge source="LTU" target="DEU">
      <data key="d0">3104127</data>
    </edge>
    <edge source="LTU" target="IRL">
      <data key="d0">96526</data>
    </edge>
    <edge source="LTU" target="JPN">
      <data key="d0">17800</data>
    </edge>
    <edge source="LTU" target="LVA">
      <data key="d0">4214466</data>
    </edge>
    <edge source="LTU" target="MRT">
      <data key="d0">37790</data>
    </edge>
    <edge source="LTU" target="MDA">
      <data key="d0">105652</data>
    </edge>
    <edge source="LTU" target="NLD">
      <data key="d0">749590</data>
    </edge>
    <edge source="LTU" target="POL">
      <data key="d0">2661516</data>
    </edge>
    <edge source="LTU" target="RUS">
      <data key="d0">3382445</data>
    </edge>
    <edge source="LTU" target="SVK">
      <data key="d0">10780</data>
    </edge>
    <edge source="LTU" target="ESP">
      <data key="d0">399845</data>
    </edge>
    <edge source="LTU" target="SWE">
      <data key="d0">276278</data>
    </edge>
    <edge source="LTU" target="CHE">
      <data key="d0">198027</data>
    </edge>
    <edge source="LTU" target="UKR">
      <data key="d0">6295018</data>
    </edge>
    <edge source="LTU" target="GBR">
      <data key="d0">12942</data>
    </edge>
    <edge source="LTU" target="USA">
      <data key="d0">1676626</data>
    </edge>
    <edge source="MDA" target="BGR">
      <data key="d0">34080</data>
    </edge>
    <edge source="MDA" target="BLR">
      <data key="d0">12295</data>
    </edge>
    <edge source="MDA" target="ROU">
      <data key="d0">178074</data>
    </edge>
    <edge source="MDA" target="RUS">
      <data key="d0">33864</data>
    </edge>
    <edge source="MDA" target="UKR">
      <data key="d0">90745</data>
    </edge>
    <edge source="POL" target="DZA">
      <data key="d0">3549000</data>
    </edge>
    <edge source="POL" target="AZE">
      <data key="d0">325000</data>
    </edge>
    <edge source="POL" target="ARG">
      <data key="d0">17560000</data>
    </edge>
    <edge source="POL" target="AUT">
      <data key="d0">21954000</data>
    </edge>
    <edge source="POL" target="BEL">
      <data key="d0">24088000</data>
    </edge>
    <edge source="POL" target="BRA">
      <data key="d0">24184000</data>
    </edge>
    <edge source="POL" target="BLR">
      <data key="d0">1595000</data>
    </edge>
    <edge source="POL" target="CAN">
      <data key="d0">32976000</data>
    </edge>
    <edge source="POL" target="LKA">
      <data key="d0">594000</data>
    </edge>
    <edge source="POL" target="CHL">
      <data key="d0">2424000</data>
    </edge>
    <edge source="POL" target="COL">
      <data key="d0">4121000</data>
    </edge>
    <edge source="POL" target="CRI">
      <data key="d0">128000</data>
    </edge>
    <edge source="POL" target="HRV">
      <data key="d0">3535000</data>
    </edge>
    <edge source="POL" target="CZE">
      <data key="d0">91134000</data>
    </edge>
    <edge source="POL" target="DNK">
      <data key="d0">13396000</data>
    </edge>
    <edge source="POL" target="ECU">
      <data key="d0">260000</data>
    </edge>
    <edge source="POL" target="EST">
      <data key="d0">1069000</data>
    </edge>
    <edge source="POL" target="FIN">
      <data key="d0">11753000</data>
    </edge>
    <edge source="POL" target="FRA">
      <data key="d0">20286000</data>
    </edge>
    <edge source="POL" target="DEU">
      <data key="d0">407263000</data>
    </edge>
    <edge source="POL" target="GRC">
      <data key="d0">6540000</data>
    </edge>
    <edge source="POL" target="GTM">
      <data key="d0">351000</data>
    </edge>
    <edge source="POL" target="HND">
      <data key="d0">135000</data>
    </edge>
    <edge source="POL" target="HUN">
      <data key="d0">37617000</data>
    </edge>
    <edge source="POL" target="IDN">
      <data key="d0">3209000</data>
    </edge>
    <edge source="POL" target="IRL">
      <data key="d0">678000</data>
    </edge>
    <edge source="POL" target="ISR">
      <data key="d0">2559000</data>
    </edge>
    <edge source="POL" target="ITA">
      <data key="d0">34409000</data>
    </edge>
    <edge source="POL" target="CIV">
      <data key="d0">196000</data>
    </edge>
    <edge source="POL" target="JPN">
      <data key="d0">3518000</data>
    </edge>
    <edge source="POL" target="KAZ">
      <data key="d0">2201000</data>
    </edge>
    <edge source="POL" target="JOR">
      <data key="d0">1829000</data>
    </edge>
    <edge source="POL" target="LBN">
      <data key="d0">690000</data>
    </edge>
    <edge source="POL" target="LVA">
      <data key="d0">1401000</data>
    </edge>
    <edge source="POL" target="LTU">
      <data key="d0">4113000</data>
    </edge>
    <edge source="POL" target="MYS">
      <data key="d0">63000</data>
    </edge>
    <edge source="POL" target="MEX">
      <data key="d0">4639000</data>
    </edge>
    <edge source="POL" target="MAR">
      <data key="d0">2427000</data>
    </edge>
    <edge source="POL" target="NLD">
      <data key="d0">25640000</data>
    </edge>
    <edge source="POL" target="NOR">
      <data key="d0">5975000</data>
    </edge>
    <edge source="POL" target="PAK">
      <data key="d0">1540000</data>
    </edge>
    <edge source="POL" target="PER">
      <data key="d0">478000</data>
    </edge>
    <edge source="POL" target="PRT">
      <data key="d0">2276000</data>
    </edge>
    <edge source="POL" target="ROU">
      <data key="d0">2104000</data>
    </edge>
    <edge source="POL" target="RUS">
      <data key="d0">4293000</data>
    </edge>
    <edge source="POL" target="SAU">
      <data key="d0">11520000</data>
    </edge>
    <edge source="POL" target="SEN">
      <data key="d0">62000</data>
    </edge>
    <edge source="POL" target="IND">
      <data key="d0">873000</data>
    </edge>
    <edge source="POL" target="SGP">
      <data key="d0">1040000</data>
    </edge>
    <edge source="POL" target="SVK">
      <data key="d0">17859000</data>
    </edge>
    <edge source="POL" target="SVN">
      <data key="d0">3141000</data>
    </edge>
    <edge source="POL" target="ESP">
      <data key="d0">11588000</data>
    </edge>
    <edge source="POL" target="SWE">
      <data key="d0">12045000</data>
    </edge>
    <edge source="POL" target="CHE">
      <data key="d0">3507000</data>
    </edge>
    <edge source="POL" target="THA">
      <data key="d0">6942000</data>
    </edge>
    <edge source="POL" target="ARE">
      <data key="d0">4892000</data>
    </edge>
    <edge source="POL" target="TUN">
      <data key="d0">117000</data>
    </edge>
    <edge source="POL" target="TUR">
      <data key="d0">7071000</data>
    </edge>
    <edge source="POL" target="UKR">
      <data key="d0">11687000</data>
    </edge>
    <edge source="POL" target="MKD">
      <data key="d0">68000</data>
    </edge>
    <edge source="POL" target="EGY">
      <data key="d0">9915000</data>
    </edge>
    <edge source="POL" target="GBR">
      <data key="d0">34057000</data>
    </edge>
    <edge source="POL" target="USA">
      <data key="d0">67197000</data>
    </edge>
    <edge source="POL" target="BFA">
      <data key="d0">76000</data>
    </edge>
    <edge source="POL" target="URY">
      <data key="d0">1228000</data>
    </edge>
    <edge source="POL" target="SRB">
      <data key="d0">127000</data>
    </edge>
    <edge source="ROU" target="ALB">
      <data key="d0">90000</data>
    </edge>
    <edge source="ROU" target="DZA">
      <data key="d0">4137000</data>
    </edge>
    <edge source="ROU" target="AZE">
      <data key="d0">530000</data>
    </edge>
    <edge source="ROU" target="ARG">
      <data key="d0">1564000</data>
    </edge>
    <edge source="ROU" target="AUS">
      <data key="d0">105000</data>
    </edge>
    <edge source="ROU" target="AUT">
      <data key="d0">5843000</data>
    </edge>
    <edge source="ROU" target="BEL">
      <data key="d0">6882000</data>
    </edge>
    <edge source="ROU" target="BGR">
      <data key="d0">6735000</data>
    </edge>
    <edge source="ROU" target="BLR">
      <data key="d0">170000</data>
    </edge>
    <edge source="ROU" target="CMR">
      <data key="d0">66000</data>
    </edge>
    <edge source="ROU" target="CAN">
      <data key="d0">11269000</data>
    </edge>
    <edge source="ROU" target="CHL">
      <data key="d0">6276000</data>
    </edge>
    <edge source="ROU" target="COL">
      <data key="d0">3481000</data>
    </edge>
    <edge source="ROU" target="HRV">
      <data key="d0">656000</data>
    </edge>
    <edge source="ROU" target="CZE">
      <data key="d0">420000</data>
    </edge>
    <edge source="ROU" target="DNK">
      <data key="d0">3845000</data>
    </edge>
    <edge source="ROU" target="EST">
      <data key="d0">70000</data>
    </edge>
    <edge source="ROU" target="FIN">
      <data key="d0">15000</data>
    </edge>
    <edge source="ROU" target="FRA">
      <data key="d0">18010000</data>
    </edge>
    <edge source="ROU" target="DEU">
      <data key="d0">68807000</data>
    </edge>
    <edge source="ROU" target="GRC">
      <data key="d0">33298000</data>
    </edge>
    <edge source="ROU" target="GTM">
      <data key="d0">45000</data>
    </edge>
    <edge source="ROU" target="HKG">
      <data key="d0">11890000</data>
    </edge>
    <edge source="ROU" target="HUN">
      <data key="d0">9611000</data>
    </edge>
    <edge source="ROU" target="IDN">
      <data key="d0">1383000</data>
    </edge>
    <edge source="ROU" target="IRL">
      <data key="d0">870000</data>
    </edge>
    <edge source="ROU" target="ISR">
      <data key="d0">10128000</data>
    </edge>
    <edge source="ROU" target="ITA">
      <data key="d0">100277000</data>
    </edge>
    <edge source="ROU" target="KAZ">
      <data key="d0">6573000</data>
    </edge>
    <edge source="ROU" target="JOR">
      <data key="d0">897000</data>
    </edge>
    <edge source="ROU" target="KOR">
      <data key="d0">1004000</data>
    </edge>
    <edge source="ROU" target="LBN">
      <data key="d0">942000</data>
    </edge>
    <edge source="ROU" target="LTU">
      <data key="d0">40000</data>
    </edge>
    <edge source="ROU" target="MYS">
      <data key="d0">2938000</data>
    </edge>
    <edge source="ROU" target="MRT">
      <data key="d0">26000</data>
    </edge>
    <edge source="ROU" target="MEX">
      <data key="d0">20817000</data>
    </edge>
    <edge source="ROU" target="MDA">
      <data key="d0">1062000</data>
    </edge>
    <edge source="ROU" target="MAR">
      <data key="d0">177000</data>
    </edge>
    <edge source="ROU" target="NLD">
      <data key="d0">8073000</data>
    </edge>
    <edge source="ROU" target="NOR">
      <data key="d0">484000</data>
    </edge>
    <edge source="ROU" target="PAK">
      <data key="d0">287000</data>
    </edge>
    <edge source="ROU" target="PER">
      <data key="d0">1611000</data>
    </edge>
    <edge source="ROU" target="POL">
      <data key="d0">866000</data>
    </edge>
    <edge source="ROU" target="PRT">
      <data key="d0">6256000</data>
    </edge>
    <edge source="ROU" target="RUS">
      <data key="d0">12845000</data>
    </edge>
    <edge source="ROU" target="SAU">
      <data key="d0">11042000</data>
    </edge>
    <edge source="ROU" target="IND">
      <data key="d0">7054000</data>
    </edge>
    <edge source="ROU" target="SGP">
      <data key="d0">2755000</data>
    </edge>
    <edge source="ROU" target="SVK">
      <data key="d0">75000</data>
    </edge>
    <edge source="ROU" target="SVN">
      <data key="d0">2612000</data>
    </edge>
    <edge source="ROU" target="ZAF">
      <data key="d0">15000</data>
    </edge>
    <edge source="ROU" target="ESP">
      <data key="d0">24156000</data>
    </edge>
    <edge source="ROU" target="SWE">
      <data key="d0">161000</data>
    </edge>
    <edge source="ROU" target="CHE">
      <data key="d0">1427000</data>
    </edge>
    <edge source="ROU" target="THA">
      <data key="d0">1290000</data>
    </edge>
    <edge source="ROU" target="ARE">
      <data key="d0">4601000</data>
    </edge>
    <edge source="ROU" target="TUN">
      <data key="d0">342000</data>
    </edge>
    <edge source="ROU" target="TUR">
      <data key="d0">153360992</data>
    </edge>
    <edge source="ROU" target="UKR">
      <data key="d0">346000</data>
    </edge>
    <edge source="ROU" target="MKD">
      <data key="d0">232000</data>
    </edge>
    <edge source="ROU" target="EGY">
      <data key="d0">11634000</data>
    </edge>
    <edge source="ROU" target="GBR">
      <data key="d0">11161000</data>
    </edge>
    <edge source="ROU" target="USA">
      <data key="d0">113820000</data>
    </edge>
    <edge source="ROU" target="SRB">
      <data key="d0">13067000</data>
    </edge>
    <edge source="UGA" target="BDI">
      <data key="d0">98511</data>
    </edge>
    <edge source="UGA" target="IND">
      <data key="d0">14244</data>
    </edge>
    <edge source="UGA" target="ZAF">
      <data key="d0">27975</data>
    </edge>
    <edge source="UKR" target="ALB">
      <data key="d0">2640770</data>
    </edge>
    <edge source="UKR" target="DZA">
      <data key="d0">155751470</data>
    </edge>
    <edge source="UKR" target="AZE">
      <data key="d0">11375390</data>
    </edge>
    <edge source="UKR" target="ARG">
      <data key="d0">3310100</data>
    </edge>
    <edge source="UKR" target="AUS">
      <data key="d0">1740750</data>
    </edge>
    <edge source="UKR" target="AUT">
      <data key="d0">8109410</data>
    </edge>
    <edge source="UKR" target="ARM">
      <data key="d0">1423440</data>
    </edge>
    <edge source="UKR" target="BEL">
      <data key="d0">14391380</data>
    </edge>
    <edge source="UKR" target="BRA">
      <data key="d0">18271940</data>
    </edge>
    <edge source="UKR" target="BGR">
      <data key="d0">200073790</data>
    </edge>
    <edge source="UKR" target="BLR">
      <data key="d0">62696140</data>
    </edge>
    <edge source="UKR" target="CMR">
      <data key="d0">5653980</data>
    </edge>
    <edge source="UKR" target="CAN">
      <data key="d0">40591800</data>
    </edge>
    <edge source="UKR" target="LKA">
      <data key="d0">4012960</data>
    </edge>
    <edge source="UKR" target="CHL">
      <data key="d0">7834760</data>
    </edge>
    <edge source="UKR" target="CHN">
      <data key="d0">529071110</data>
    </edge>
    <edge source="UKR" target="COL">
      <data key="d0">4074910</data>
    </edge>
    <edge source="UKR" target="CRI">
      <data key="d0">7023170</data>
    </edge>
    <edge source="UKR" target="HRV">
      <data key="d0">10500270</data>
    </edge>
    <edge source="UKR" target="CZE">
      <data key="d0">17019800</data>
    </edge>
    <edge source="UKR" target="BEN">
      <data key="d0">261860</data>
    </edge>
    <edge source="UKR" target="ECU">
      <data key="d0">9169220</data>
    </edge>
    <edge source="UKR" target="SLV">
      <data key="d0">2454800</data>
    </edge>
    <edge source="UKR" target="ETH">
      <data key="d0">4811710</data>
    </edge>
    <edge source="UKR" target="EST">
      <data key="d0">10365800</data>
    </edge>
    <edge source="UKR" target="FIN">
      <data key="d0">7073290</data>
    </edge>
    <edge source="UKR" target="FRA">
      <data key="d0">2213250</data>
    </edge>
    <edge source="UKR" target="GEO">
      <data key="d0">4920450</data>
    </edge>
    <edge source="UKR" target="DEU">
      <data key="d0">48768300</data>
    </edge>
    <edge source="UKR" target="GHA">
      <data key="d0">10069170</data>
    </edge>
    <edge source="UKR" target="GRC">
      <data key="d0">27193580</data>
    </edge>
    <edge source="UKR" target="GTM">
      <data key="d0">13486730</data>
    </edge>
    <edge source="UKR" target="HND">
      <data key="d0">4263220</data>
    </edge>
    <edge source="UKR" target="HUN">
      <data key="d0">14495300</data>
    </edge>
    <edge source="UKR" target="IDN">
      <data key="d0">70092760</data>
    </edge>
    <edge source="UKR" target="IRL">
      <data key="d0">1085680</data>
    </edge>
    <edge source="UKR" target="ISR">
      <data key="d0">44080340</data>
    </edge>
    <edge source="UKR" target="ITA">
      <data key="d0">165422130</data>
    </edge>
    <edge source="UKR" target="CIV">
      <data key="d0">1336740</data>
    </edge>
    <edge source="UKR" target="JAM">
      <data key="d0">48150</data>
    </edge>
    <edge source="UKR" target="JPN">
      <data key="d0">17733770</data>
    </edge>
    <edge source="UKR" target="KAZ">
      <data key="d0">14652250</data>
    </edge>
    <edge source="UKR" target="JOR">
      <data key="d0">28548290</data>
    </edge>
    <edge source="UKR" target="KOR">
      <data key="d0">82591650</data>
    </edge>
    <edge source="UKR" target="KGZ">
      <data key="d0">187720</data>
    </edge>
    <edge source="UKR" target="LBN">
      <data key="d0">56083550</data>
    </edge>
    <edge source="UKR" target="LVA">
      <data key="d0">23969810</data>
    </edge>
    <edge source="UKR" target="LTU">
      <data key="d0">18931190</data>
    </edge>
    <edge source="UKR" target="MDG">
      <data key="d0">178670</data>
    </edge>
    <edge source="UKR" target="MYS">
      <data key="d0">14279390</data>
    </edge>
    <edge source="UKR" target="MRT">
      <data key="d0">580000</data>
    </edge>
    <edge source="UKR" target="MUS">
      <data key="d0">362150</data>
    </edge>
    <edge source="UKR" target="MEX">
      <data key="d0">41779620</data>
    </edge>
    <edge source="UKR" target="MDA">
      <data key="d0">16460240</data>
    </edge>
    <edge source="UKR" target="MAR">
      <data key="d0">19192810</data>
    </edge>
    <edge source="UKR" target="OMN">
      <data key="d0">5316760</data>
    </edge>
    <edge source="UKR" target="NLD">
      <data key="d0">9498880</data>
    </edge>
    <edge source="UKR" target="NIC">
      <data key="d0">3861820</data>
    </edge>
    <edge source="UKR" target="NOR">
      <data key="d0">8075980</data>
    </edge>
    <edge source="UKR" target="PAK">
      <data key="d0">19924090</data>
    </edge>
    <edge source="UKR" target="PAN">
      <data key="d0">382060</data>
    </edge>
    <edge source="UKR" target="PER">
      <data key="d0">2112840</data>
    </edge>
    <edge source="UKR" target="PHL">
      <data key="d0">77786570</data>
    </edge>
    <edge source="UKR" target="POL">
      <data key="d0">71162940</data>
    </edge>
    <edge source="UKR" target="PRT">
      <data key="d0">2044080</data>
    </edge>
    <edge source="UKR" target="ROU">
      <data key="d0">80451960</data>
    </edge>
    <edge source="UKR" target="RUS">
      <data key="d0">910710800</data>
    </edge>
    <edge source="UKR" target="SAU">
      <data key="d0">24716680</data>
    </edge>
    <edge source="UKR" target="SEN">
      <data key="d0">286820</data>
    </edge>
    <edge source="UKR" target="IND">
      <data key="d0">63327210</data>
    </edge>
    <edge source="UKR" target="SGP">
      <data key="d0">65015460</data>
    </edge>
    <edge source="UKR" target="SVK">
      <data key="d0">29691870</data>
    </edge>
    <edge source="UKR" target="VNM">
      <data key="d0">42080480</data>
    </edge>
    <edge source="UKR" target="SVN">
      <data key="d0">420560</data>
    </edge>
    <edge source="UKR" target="ZAF">
      <data key="d0">194690</data>
    </edge>
    <edge source="UKR" target="ESP">
      <data key="d0">14210030</data>
    </edge>
    <edge source="UKR" target="SWE">
      <data key="d0">705720</data>
    </edge>
    <edge source="UKR" target="CHE">
      <data key="d0">1390610</data>
    </edge>
    <edge source="UKR" target="THA">
      <data key="d0">90906860</data>
    </edge>
    <edge source="UKR" target="TGO">
      <data key="d0">1619160</data>
    </edge>
    <edge source="UKR" target="ARE">
      <data key="d0">64032670</data>
    </edge>
    <edge source="UKR" target="TUN">
      <data key="d0">21081500</data>
    </edge>
    <edge source="UKR" target="TUR">
      <data key="d0">364383820</data>
    </edge>
    <edge source="UKR" target="UGA">
      <data key="d0">166120</data>
    </edge>
    <edge source="UKR" target="MKD">
      <data key="d0">37889450</data>
    </edge>
    <edge source="UKR" target="EGY">
      <data key="d0">146496280</data>
    </edge>
    <edge source="UKR" target="GBR">
      <data key="d0">15091560</data>
    </edge>
    <edge source="UKR" target="TZA">
      <data key="d0">116660</data>
    </edge>
    <edge source="UKR" target="USA">
      <data key="d0">380718970</data>
    </edge>
    <edge source="UKR" target="SRB">
      <data key="d0">14578650</data>
    </edge>
    <edge source="ARM" target="DEU">
      <data key="d0">6654388</data>
    </edge>
    <edge source="ARM" target="RUS">
      <data key="d0">458818</data>
    </edge>
    <edge source="ARM" target="CHE">
      <data key="d0">15648</data>
    </edge>
    <edge source="BWA" target="NAM">
      <data key="d0">275070</data>
    </edge>
    <edge source="BWA" target="ZAF">
      <data key="d0">5969684</data>
    </edge>
    <edge source="BWA" target="ZWE">
      <data key="d0">283017</data>
    </edge>
    <edge source="CMR" target="CAF">
      <data key="d0">17120</data>
    </edge>
    <edge source="CMR" target="GBR">
      <data key="d0">53844</data>
    </edge>
    <edge source="SEN" target="FRA">
      <data key="d0">1612824</data>
    </edge>
    <edge source="SEN" target="GMB">
      <data key="d0">1654958</data>
    </edge>
    <edge source="SEN" target="ITA">
      <data key="d0">99223</data>
    </edge>
    <edge source="SEN" target="CIV">
      <data key="d0">206527</data>
    </edge>
    <edge source="SEN" target="MDG">
      <data key="d0">75179</data>
    </edge>
    <edge source="SEN" target="MRT">
      <data key="d0">699599</data>
    </edge>
    <edge source="TGO" target="BEN">
      <data key="d0">4938339</data>
    </edge>
    <edge source="TGO" target="DNK">
      <data key="d0">39236</data>
    </edge>
    <edge source="TGO" target="GHA">
      <data key="d0">1386634</data>
    </edge>
    <edge source="TGO" target="NER">
      <data key="d0">15978</data>
    </edge>
    <edge source="TGO" target="ESP">
      <data key="d0">10199</data>
    </edge>
    <edge source="TGO" target="BFA">
      <data key="d0">42134</data>
    </edge>
    <edge source="BFA" target="ARG">
      <data key="d0">10929</data>
    </edge>
    <edge source="BFA" target="BEL">
      <data key="d0">42660</data>
    </edge>
    <edge source="BFA" target="FRA">
      <data key="d0">93887</data>
    </edge>
    <edge source="BFA" target="CIV">
      <data key="d0">27613</data>
    </edge>
    <edge source="BFA" target="JPN">
      <data key="d0">68453</data>
    </edge>
    <edge source="BFA" target="NER">
      <data key="d0">368191</data>
    </edge>
    <edge source="BFA" target="RUS">
      <data key="d0">387737</data>
    </edge>
    <edge source="BFA" target="CHE">
      <data key="d0">217617</data>
    </edge>
    <edge source="BFA" target="GBR">
      <data key="d0">79108</data>
    </edge>
    <edge source="NAM" target="DNK">
      <data key="d0">10275</data>
    </edge>
    <edge source="NAM" target="JAM">
      <data key="d0">36662</data>
    </edge>
    <edge source="NAM" target="MOZ">
      <data key="d0">35207</data>
    </edge>
    <edge source="NAM" target="ZAF">
      <data key="d0">135674</data>
    </edge>
    <edge source="NAM" target="ESP">
      <data key="d0">31131</data>
    </edge>
    <edge source="NAM" target="GBR">
      <data key="d0">28784</data>
    </edge>
    <edge source="ZWE" target="BWA">
      <data key="d0">2423004</data>
    </edge>
    <edge source="ZWE" target="CHN">
      <data key="d0">2257041</data>
    </edge>
    <edge source="ZWE" target="DEU">
      <data key="d0">19892337</data>
    </edge>
    <edge source="ZWE" target="IRL">
      <data key="d0">16944</data>
    </edge>
    <edge source="ZWE" target="ITA">
      <data key="d0">15257261</data>
    </edge>
    <edge source="ZWE" target="JPN">
      <data key="d0">38416643</data>
    </edge>
    <edge source="ZWE" target="MWI">
      <data key="d0">2412628</data>
    </edge>
    <edge source="ZWE" target="MOZ">
      <data key="d0">176759</data>
    </edge>
    <edge source="ZWE" target="NAM">
      <data key="d0">141825</data>
    </edge>
    <edge source="ZWE" target="ZAF">
      <data key="d0">3393365</data>
    </edge>
    <edge source="ZWE" target="ESP">
      <data key="d0">8679070</data>
    </edge>
    <edge source="ZWE" target="SWE">
      <data key="d0">3716865</data>
    </edge>
    <edge source="ZWE" target="CHE">
      <data key="d0">11767985</data>
    </edge>
    <edge source="ZWE" target="UGA">
      <data key="d0">495068</data>
    </edge>
    <edge source="ZWE" target="GBR">
      <data key="d0">9230815</data>
    </edge>
    <edge source="ZWE" target="USA">
      <data key="d0">25928412</data>
    </edge>
    <edge source="KHM" target="SGP">
      <data key="d0">10263</data>
    </edge>
    <edge source="KHM" target="THA">
      <data key="d0">20098</data>
    </edge>
    <edge source="KGZ" target="CHN">
      <data key="d0">188506</data>
    </edge>
    <edge source="KGZ" target="EST">
      <data key="d0">30000</data>
    </edge>
    <edge source="KGZ" target="KAZ">
      <data key="d0">62870</data>
    </edge>
    <edge source="KGZ" target="LVA">
      <data key="d0">173901</data>
    </edge>
    <edge source="KGZ" target="NLD">
      <data key="d0">49020</data>
    </edge>
    <edge source="KGZ" target="RUS">
      <data key="d0">72092</data>
    </edge>
    <edge source="KGZ" target="UKR">
      <data key="d0">35136</data>
    </edge>
    <edge source="PSE" target="ISR">
      <data key="d0">11770134</data>
    </edge>
    <edge source="MWI" target="MOZ">
      <data key="d0">26822</data>
    </edge>
    <edge source="MWI" target="ZAF">
      <data key="d0">38516</data>
    </edge>
    <edge source="MWI" target="ARE">
      <data key="d0">24688</data>
    </edge>
    <edge source="MOZ" target="PRT">
      <data key="d0">33840</data>
    </edge>
    <edge source="MOZ" target="ZAF">
      <data key="d0">36427</data>
    </edge>
    <edge source="MOZ" target="ZWE">
      <data key="d0">10281</data>
    </edge>
    <edge source="NIC" target="CRI">
      <data key="d0">256956</data>
    </edge>
    <edge source="NIC" target="SLV">
      <data key="d0">465505</data>
    </edge>
    <edge source="NIC" target="GTM">
      <data key="d0">766361</data>
    </edge>
    <edge source="NIC" target="HND">
      <data key="d0">147130</data>
    </edge>
  </graph>
</graphml>
