# Supplementary material for: Core-periphery structure in sectoral international trade networks: A new approach to an old theory
Source: PLoS One. 2020 Apr 2;15(4):e0229547. doi: 10.1371/journal.pone.0229547 (PMC7117750; doi:10.1371/journal.pone.0229547)
Supplement: S8 File — (ZIP) [file pone.0229547.s008.zip › S8_File/Networks 2000/68-NON-FERROUS METALS.graphml]

<?xml version='1.0' encoding='utf-8'?>
<graphml xmlns="http://graphml.graphdrawing.org/xmlns" xmlns:xsi="http://www.w3.org/2001/XMLSchema-instance" xsi:schemaLocation="http://graphml.graphdrawing.org/xmlns http://graphml.graphdrawing.org/xmlns/1.0/graphml.xsd">
  <key attr.name="weight" attr.type="long" for="edge" id="d0" />
  <graph edgedefault="directed">
    <node id="ALB" />
    <node id="DEU" />
    <node id="GRC" />
    <node id="ITA" />
    <node id="GBR" />
    <node id="SRB" />
    <node id="DZA" />
    <node id="CHN" />
    <node id="FRA" />
    <node id="MAR" />
    <node id="NLD" />
    <node id="CHE" />
    <node id="TUN" />
    <node id="AZE" />
    <node id="IRL" />
    <node id="JPN" />
    <node id="KAZ" />
    <node id="KOR" />
    <node id="PAK" />
    <node id="RUS" />
    <node id="IND" />
    <node id="ARE" />
    <node id="TUR" />
    <node id="USA" />
    <node id="ARG" />
    <node id="AUS" />
    <node id="BEL" />
    <node id="BOL" />
    <node id="BRA" />
    <node id="CAN" />
    <node id="CHL" />
    <node id="COL" />
    <node id="ECU" />
    <node id="GTM" />
    <node id="MEX" />
    <node id="PRY" />
    <node id="PER" />
    <node id="SGP" />
    <node id="ESP" />
    <node id="THA" />
    <node id="EGY" />
    <node id="URY" />
    <node id="AUT" />
    <node id="CAF" />
    <node id="LKA" />
    <node id="DNK" />
    <node id="FIN" />
    <node id="GHA" />
    <node id="HND" />
    <node id="HKG" />
    <node id="IDN" />
    <node id="ISR" />
    <node id="JAM" />
    <node id="JOR" />
    <node id="MYS" />
    <node id="MUS" />
    <node id="MOZ" />
    <node id="OMN" />
    <node id="NZL" />
    <node id="NIC" />
    <node id="PHL" />
    <node id="SAU" />
    <node id="VNM" />
    <node id="SVN" />
    <node id="ZAF" />
    <node id="ZWE" />
    <node id="SWE" />
    <node id="ARM" />
    <node id="BGR" />
    <node id="BLR" />
    <node id="CRI" />
    <node id="HRV" />
    <node id="CZE" />
    <node id="EST" />
    <node id="GEO" />
    <node id="HUN" />
    <node id="LBN" />
    <node id="LVA" />
    <node id="LTU" />
    <node id="MDA" />
    <node id="NOR" />
    <node id="POL" />
    <node id="PRT" />
    <node id="ROU" />
    <node id="SVK" />
    <node id="UKR" />
    <node id="MKD" />
    <node id="CMR" />
    <node id="BEN" />
    <node id="SLV" />
    <node id="GMB" />
    <node id="CIV" />
    <node id="MDG" />
    <node id="PAN" />
    <node id="SEN" />
    <node id="TGO" />
    <node id="BFA" />
    <node id="BWA" />
    <node id="KHM" />
    <node id="ETH" />
    <node id="PSE" />
    <node id="MWI" />
    <node id="NAM" />
    <node id="UGA" />
    <node id="TZA" />
    <node id="MRT" />
    <node id="NER" />
    <node id="KGZ" />
    <node id="BDI" />
    <edge source="ALB" target="DEU">
      <data key="d0">42081</data>
    </edge>
    <edge source="ALB" target="GRC">
      <data key="d0">20531</data>
    </edge>
    <edge source="ALB" target="ITA">
      <data key="d0">2565638</data>
    </edge>
    <edge source="ALB" target="GBR">
      <data key="d0">126399</data>
    </edge>
    <edge source="ALB" target="SRB">
      <data key="d0">22535</data>
    </edge>
    <edge source="DEU" target="ALB">
      <data key="d0">253000</data>
    </edge>
    <edge source="DEU" target="DZA">
      <data key="d0">2907000</data>
    </edge>
    <edge source="DEU" target="AZE">
      <data key="d0">109000</data>
    </edge>
    <edge source="DEU" target="ARG">
      <data key="d0">12814000</data>
    </edge>
    <edge source="DEU" target="AUS">
      <data key="d0">47322000</data>
    </edge>
    <edge source="DEU" target="AUT">
      <data key="d0">687198000</data>
    </edge>
    <edge source="DEU" target="ARM">
      <data key="d0">334000</data>
    </edge>
    <edge source="DEU" target="BEL">
      <data key="d0">393770000</data>
    </edge>
    <edge source="DEU" target="BOL">
      <data key="d0">235000</data>
    </edge>
    <edge source="DEU" target="BRA">
      <data key="d0">221537000</data>
    </edge>
    <edge source="DEU" target="BGR">
      <data key="d0">8569000</data>
    </edge>
    <edge source="DEU" target="BLR">
      <data key="d0">9809000</data>
    </edge>
    <edge source="DEU" target="KHM">
      <data key="d0">15000</data>
    </edge>
    <edge source="DEU" target="CMR">
      <data key="d0">405000</data>
    </edge>
    <edge source="DEU" target="CAN">
      <data key="d0">56784000</data>
    </edge>
    <edge source="DEU" target="CAF">
      <data key="d0">73000</data>
    </edge>
    <edge source="DEU" target="LKA">
      <data key="d0">1711000</data>
    </edge>
    <edge source="DEU" target="CHL">
      <data key="d0">12844000</data>
    </edge>
    <edge source="DEU" target="CHN">
      <data key="d0">111114000</data>
    </edge>
    <edge source="DEU" target="COL">
      <data key="d0">5707000</data>
    </edge>
    <edge source="DEU" target="CRI">
      <data key="d0">668000</data>
    </edge>
    <edge source="DEU" target="HRV">
      <data key="d0">18390000</data>
    </edge>
    <edge source="DEU" target="CZE">
      <data key="d0">209120000</data>
    </edge>
    <edge source="DEU" target="DNK">
      <data key="d0">188122000</data>
    </edge>
    <edge source="DEU" target="ECU">
      <data key="d0">1019000</data>
    </edge>
    <edge source="DEU" target="SLV">
      <data key="d0">1218000</data>
    </edge>
    <edge source="DEU" target="ETH">
      <data key="d0">94000</data>
    </edge>
    <edge source="DEU" target="EST">
      <data key="d0">5819000</data>
    </edge>
    <edge source="DEU" target="FIN">
      <data key="d0">95598000</data>
    </edge>
    <edge source="DEU" target="FRA">
      <data key="d0">1049819000</data>
    </edge>
    <edge source="DEU" target="GEO">
      <data key="d0">212000</data>
    </edge>
    <edge source="DEU" target="PSE">
      <data key="d0">79000</data>
    </edge>
    <edge source="DEU" target="GHA">
      <data key="d0">2497000</data>
    </edge>
    <edge source="DEU" target="GRC">
      <data key="d0">30585000</data>
    </edge>
    <edge source="DEU" target="GTM">
      <data key="d0">1516000</data>
    </edge>
    <edge source="DEU" target="HND">
      <data key="d0">61000</data>
    </edge>
    <edge source="DEU" target="HKG">
      <data key="d0">83257000</data>
    </edge>
    <edge source="DEU" target="HUN">
      <data key="d0">120439000</data>
    </edge>
    <edge source="DEU" target="IDN">
      <data key="d0">8519000</data>
    </edge>
    <edge source="DEU" target="IRL">
      <data key="d0">63065000</data>
    </edge>
    <edge source="DEU" target="ISR">
      <data key="d0">42808000</data>
    </edge>
    <edge source="DEU" target="ITA">
      <data key="d0">1094834000</data>
    </edge>
    <edge source="DEU" target="CIV">
      <data key="d0">443000</data>
    </edge>
    <edge source="DEU" target="JAM">
      <data key="d0">229000</data>
    </edge>
    <edge source="DEU" target="JPN">
      <data key="d0">255652000</data>
    </edge>
    <edge source="DEU" target="KAZ">
      <data key="d0">1739000</data>
    </edge>
    <edge source="DEU" target="JOR">
      <data key="d0">5725000</data>
    </edge>
    <edge source="DEU" target="KOR">
      <data key="d0">187989000</data>
    </edge>
    <edge source="DEU" target="KGZ">
      <data key="d0">252000</data>
    </edge>
    <edge source="DEU" target="LBN">
      <data key="d0">2101000</data>
    </edge>
    <edge source="DEU" target="LVA">
      <data key="d0">5091000</data>
    </edge>
    <edge source="DEU" target="LTU">
      <data key="d0">12107000</data>
    </edge>
    <edge source="DEU" target="MDG">
      <data key="d0">269000</data>
    </edge>
    <edge source="DEU" target="MYS">
      <data key="d0">20280000</data>
    </edge>
    <edge source="DEU" target="MUS">
      <data key="d0">679000</data>
    </edge>
    <edge source="DEU" target="MEX">
      <data key="d0">29106000</data>
    </edge>
    <edge source="DEU" target="MDA">
      <data key="d0">1789000</data>
    </edge>
    <edge source="DEU" target="MAR">
      <data key="d0">8544000</data>
    </edge>
    <edge source="DEU" target="OMN">
      <data key="d0">334000</data>
    </edge>
    <edge source="DEU" target="NAM">
      <data key="d0">268000</data>
    </edge>
    <edge source="DEU" target="NLD">
      <data key="d0">624416000</data>
    </edge>
    <edge source="DEU" target="NZL">
      <data key="d0">5666000</data>
    </edge>
    <edge source="DEU" target="NIC">
      <data key="d0">25000</data>
    </edge>
    <edge source="DEU" target="NOR">
      <data key="d0">57782000</data>
    </edge>
    <edge source="DEU" target="PAK">
      <data key="d0">6495000</data>
    </edge>
    <edge source="DEU" target="PAN">
      <data key="d0">490000</data>
    </edge>
    <edge source="DEU" target="PRY">
      <data key="d0">434000</data>
    </edge>
    <edge source="DEU" target="PER">
      <data key="d0">1400000</data>
    </edge>
    <edge source="DEU" target="PHL">
      <data key="d0">8041000</data>
    </edge>
    <edge source="DEU" target="POL">
      <data key="d0">285596000</data>
    </edge>
    <edge source="DEU" target="PRT">
      <data key="d0">78622000</data>
    </edge>
    <edge source="DEU" target="ROU">
      <data key="d0">16909000</data>
    </edge>
    <edge source="DEU" target="RUS">
      <data key="d0">63427000</data>
    </edge>
    <edge source="DEU" target="SAU">
      <data key="d0">56586000</data>
    </edge>
    <edge source="DEU" target="SEN">
      <data key="d0">34000</data>
    </edge>
    <edge source="DEU" target="IND">
      <data key="d0">29553000</data>
    </edge>
    <edge source="DEU" target="SGP">
      <data key="d0">86463000</data>
    </edge>
    <edge source="DEU" target="SVK">
      <data key="d0">36036000</data>
    </edge>
    <edge source="DEU" target="VNM">
      <data key="d0">5198000</data>
    </edge>
    <edge source="DEU" target="SVN">
      <data key="d0">49498000</data>
    </edge>
    <edge source="DEU" target="ZAF">
      <data key="d0">59266000</data>
    </edge>
    <edge source="DEU" target="ZWE">
      <data key="d0">116000</data>
    </edge>
    <edge source="DEU" target="ESP">
      <data key="d0">375595000</data>
    </edge>
    <edge source="DEU" target="SWE">
      <data key="d0">278826000</data>
    </edge>
    <edge source="DEU" target="CHE">
      <data key="d0">580949000</data>
    </edge>
    <edge source="DEU" target="THA">
      <data key="d0">20249000</data>
    </edge>
    <edge source="DEU" target="TGO">
      <data key="d0">54000</data>
    </edge>
    <edge source="DEU" target="ARE">
      <data key="d0">10810000</data>
    </edge>
    <edge source="DEU" target="TUN">
      <data key="d0">22919000</data>
    </edge>
    <edge source="DEU" target="TUR">
      <data key="d0">75793000</data>
    </edge>
    <edge source="DEU" target="UGA">
      <data key="d0">372000</data>
    </edge>
    <edge source="DEU" target="UKR">
      <data key="d0">43814000</data>
    </edge>
    <edge source="DEU" target="MKD">
      <data key="d0">637000</data>
    </edge>
    <edge source="DEU" target="EGY">
      <data key="d0">20202000</data>
    </edge>
    <edge source="DEU" target="GBR">
      <data key="d0">859907000</data>
    </edge>
    <edge source="DEU" target="TZA">
      <data key="d0">47000</data>
    </edge>
    <edge source="DEU" target="USA">
      <data key="d0">898281000</data>
    </edge>
    <edge source="DEU" target="URY">
      <data key="d0">893000</data>
    </edge>
    <edge source="DEU" target="SRB">
      <data key="d0">5116000</data>
    </edge>
    <edge source="GRC" target="ALB">
      <data key="d0">6337959</data>
    </edge>
    <edge source="GRC" target="DZA">
      <data key="d0">6216741</data>
    </edge>
    <edge source="GRC" target="AZE">
      <data key="d0">218300</data>
    </edge>
    <edge source="GRC" target="ARG">
      <data key="d0">843321</data>
    </edge>
    <edge source="GRC" target="AUS">
      <data key="d0">10254420</data>
    </edge>
    <edge source="GRC" target="AUT">
      <data key="d0">7437699</data>
    </edge>
    <edge source="GRC" target="ARM">
      <data key="d0">296867</data>
    </edge>
    <edge source="GRC" target="BEL">
      <data key="d0">9721262</data>
    </edge>
    <edge source="GRC" target="BWA">
      <data key="d0">21772</data>
    </edge>
    <edge source="GRC" target="BRA">
      <data key="d0">112656</data>
    </edge>
    <edge source="GRC" target="BGR">
      <data key="d0">19774389</data>
    </edge>
    <edge source="GRC" target="BDI">
      <data key="d0">61900</data>
    </edge>
    <edge source="GRC" target="BLR">
      <data key="d0">99233</data>
    </edge>
    <edge source="GRC" target="CMR">
      <data key="d0">41879</data>
    </edge>
    <edge source="GRC" target="CAN">
      <data key="d0">6622841</data>
    </edge>
    <edge source="GRC" target="CHN">
      <data key="d0">13893</data>
    </edge>
    <edge source="GRC" target="COL">
      <data key="d0">303768</data>
    </edge>
    <edge source="GRC" target="CRI">
      <data key="d0">86545</data>
    </edge>
    <edge source="GRC" target="HRV">
      <data key="d0">135895</data>
    </edge>
    <edge source="GRC" target="CZE">
      <data key="d0">633142</data>
    </edge>
    <edge source="GRC" target="BEN">
      <data key="d0">151408</data>
    </edge>
    <edge source="GRC" target="DNK">
      <data key="d0">398558</data>
    </edge>
    <edge source="GRC" target="ETH">
      <data key="d0">32662</data>
    </edge>
    <edge source="GRC" target="FIN">
      <data key="d0">139858</data>
    </edge>
    <edge source="GRC" target="FRA">
      <data key="d0">33281212</data>
    </edge>
    <edge source="GRC" target="GEO">
      <data key="d0">111650</data>
    </edge>
    <edge source="GRC" target="DEU">
      <data key="d0">75473328</data>
    </edge>
    <edge source="GRC" target="GHA">
      <data key="d0">34160</data>
    </edge>
    <edge source="GRC" target="HKG">
      <data key="d0">7503635</data>
    </edge>
    <edge source="GRC" target="HUN">
      <data key="d0">4193750</data>
    </edge>
    <edge source="GRC" target="IDN">
      <data key="d0">141420</data>
    </edge>
    <edge source="GRC" target="IRL">
      <data key="d0">676466</data>
    </edge>
    <edge source="GRC" target="ISR">
      <data key="d0">11645519</data>
    </edge>
    <edge source="GRC" target="ITA">
      <data key="d0">145920764</data>
    </edge>
    <edge source="GRC" target="JAM">
      <data key="d0">49988</data>
    </edge>
    <edge source="GRC" target="JPN">
      <data key="d0">1272922</data>
    </edge>
    <edge source="GRC" target="JOR">
      <data key="d0">345662</data>
    </edge>
    <edge source="GRC" target="KOR">
      <data key="d0">158582</data>
    </edge>
    <edge source="GRC" target="LBN">
      <data key="d0">12787842</data>
    </edge>
    <edge source="GRC" target="LVA">
      <data key="d0">208920</data>
    </edge>
    <edge source="GRC" target="LTU">
      <data key="d0">27252</data>
    </edge>
    <edge source="GRC" target="MYS">
      <data key="d0">217719</data>
    </edge>
    <edge source="GRC" target="MEX">
      <data key="d0">715777</data>
    </edge>
    <edge source="GRC" target="MDA">
      <data key="d0">357348</data>
    </edge>
    <edge source="GRC" target="MAR">
      <data key="d0">545492</data>
    </edge>
    <edge source="GRC" target="OMN">
      <data key="d0">17578</data>
    </edge>
    <edge source="GRC" target="NLD">
      <data key="d0">12130084</data>
    </edge>
    <edge source="GRC" target="NZL">
      <data key="d0">1030324</data>
    </edge>
    <edge source="GRC" target="NOR">
      <data key="d0">846869</data>
    </edge>
    <edge source="GRC" target="PAK">
      <data key="d0">49439</data>
    </edge>
    <edge source="GRC" target="PAN">
      <data key="d0">17249</data>
    </edge>
    <edge source="GRC" target="PHL">
      <data key="d0">661980</data>
    </edge>
    <edge source="GRC" target="POL">
      <data key="d0">2493562</data>
    </edge>
    <edge source="GRC" target="PRT">
      <data key="d0">4164795</data>
    </edge>
    <edge source="GRC" target="ROU">
      <data key="d0">9968407</data>
    </edge>
    <edge source="GRC" target="RUS">
      <data key="d0">3893829</data>
    </edge>
    <edge source="GRC" target="SAU">
      <data key="d0">8342004</data>
    </edge>
    <edge source="GRC" target="IND">
      <data key="d0">432980</data>
    </edge>
    <edge source="GRC" target="SGP">
      <data key="d0">2218869</data>
    </edge>
    <edge source="GRC" target="SVK">
      <data key="d0">54967</data>
    </edge>
    <edge source="GRC" target="SVN">
      <data key="d0">1602066</data>
    </edge>
    <edge source="GRC" target="ZAF">
      <data key="d0">765658</data>
    </edge>
    <edge source="GRC" target="ZWE">
      <data key="d0">124532</data>
    </edge>
    <edge source="GRC" target="ESP">
      <data key="d0">34593258</data>
    </edge>
    <edge source="GRC" target="SWE">
      <data key="d0">1591550</data>
    </edge>
    <edge source="GRC" target="CHE">
      <data key="d0">8211378</data>
    </edge>
    <edge source="GRC" target="THA">
      <data key="d0">154961</data>
    </edge>
    <edge source="GRC" target="ARE">
      <data key="d0">3105796</data>
    </edge>
    <edge source="GRC" target="TUN">
      <data key="d0">108700</data>
    </edge>
    <edge source="GRC" target="TUR">
      <data key="d0">17955413</data>
    </edge>
    <edge source="GRC" target="UGA">
      <data key="d0">25521</data>
    </edge>
    <edge source="GRC" target="UKR">
      <data key="d0">1799858</data>
    </edge>
    <edge source="GRC" target="MKD">
      <data key="d0">4547989</data>
    </edge>
    <edge source="GRC" target="EGY">
      <data key="d0">3207619</data>
    </edge>
    <edge source="GRC" target="GBR">
      <data key="d0">49753759</data>
    </edge>
    <edge source="GRC" target="TZA">
      <data key="d0">10060</data>
    </edge>
    <edge source="GRC" target="USA">
      <data key="d0">49358467</data>
    </edge>
    <edge source="GRC" target="SRB">
      <data key="d0">12549750</data>
    </edge>
    <edge source="ITA" target="ALB">
      <data key="d0">5256663</data>
    </edge>
    <edge source="ITA" target="DZA">
      <data key="d0">11037146</data>
    </edge>
    <edge source="ITA" target="AZE">
      <data key="d0">18321</data>
    </edge>
    <edge source="ITA" target="ARG">
      <data key="d0">9885794</data>
    </edge>
    <edge source="ITA" target="AUS">
      <data key="d0">8994730</data>
    </edge>
    <edge source="ITA" target="AUT">
      <data key="d0">97960640</data>
    </edge>
    <edge source="ITA" target="ARM">
      <data key="d0">59464</data>
    </edge>
    <edge source="ITA" target="BEL">
      <data key="d0">77123605</data>
    </edge>
    <edge source="ITA" target="BRA">
      <data key="d0">9438101</data>
    </edge>
    <edge source="ITA" target="BGR">
      <data key="d0">3358177</data>
    </edge>
    <edge source="ITA" target="BLR">
      <data key="d0">277731</data>
    </edge>
    <edge source="ITA" target="CMR">
      <data key="d0">195416</data>
    </edge>
    <edge source="ITA" target="CAN">
      <data key="d0">5107295</data>
    </edge>
    <edge source="ITA" target="LKA">
      <data key="d0">136986</data>
    </edge>
    <edge source="ITA" target="CHL">
      <data key="d0">4765028</data>
    </edge>
    <edge source="ITA" target="CHN">
      <data key="d0">5829840</data>
    </edge>
    <edge source="ITA" target="COL">
      <data key="d0">511329</data>
    </edge>
    <edge source="ITA" target="CRI">
      <data key="d0">295456</data>
    </edge>
    <edge source="ITA" target="HRV">
      <data key="d0">21853559</data>
    </edge>
    <edge source="ITA" target="CZE">
      <data key="d0">16957520</data>
    </edge>
    <edge source="ITA" target="DNK">
      <data key="d0">24012159</data>
    </edge>
    <edge source="ITA" target="ECU">
      <data key="d0">404458</data>
    </edge>
    <edge source="ITA" target="SLV">
      <data key="d0">57766</data>
    </edge>
    <edge source="ITA" target="ETH">
      <data key="d0">557291</data>
    </edge>
    <edge source="ITA" target="EST">
      <data key="d0">384534</data>
    </edge>
    <edge source="ITA" target="FIN">
      <data key="d0">13284601</data>
    </edge>
    <edge source="ITA" target="FRA">
      <data key="d0">413227387</data>
    </edge>
    <edge source="ITA" target="GEO">
      <data key="d0">21260</data>
    </edge>
    <edge source="ITA" target="DEU">
      <data key="d0">490385336</data>
    </edge>
    <edge source="ITA" target="GHA">
      <data key="d0">1059792</data>
    </edge>
    <edge source="ITA" target="GRC">
      <data key="d0">24806776</data>
    </edge>
    <edge source="ITA" target="GTM">
      <data key="d0">57207</data>
    </edge>
    <edge source="ITA" target="HND">
      <data key="d0">302124</data>
    </edge>
    <edge source="ITA" target="HKG">
      <data key="d0">18248550</data>
    </edge>
    <edge source="ITA" target="HUN">
      <data key="d0">17183375</data>
    </edge>
    <edge source="ITA" target="IDN">
      <data key="d0">1530645</data>
    </edge>
    <edge source="ITA" target="IRL">
      <data key="d0">4584470</data>
    </edge>
    <edge source="ITA" target="ISR">
      <data key="d0">21751967</data>
    </edge>
    <edge source="ITA" target="CIV">
      <data key="d0">1936825</data>
    </edge>
    <edge source="ITA" target="JPN">
      <data key="d0">4384973</data>
    </edge>
    <edge source="ITA" target="KAZ">
      <data key="d0">167158</data>
    </edge>
    <edge source="ITA" target="JOR">
      <data key="d0">1503539</data>
    </edge>
    <edge source="ITA" target="KOR">
      <data key="d0">21369676</data>
    </edge>
    <edge source="ITA" target="LBN">
      <data key="d0">7805308</data>
    </edge>
    <edge source="ITA" target="LVA">
      <data key="d0">1105621</data>
    </edge>
    <edge source="ITA" target="LTU">
      <data key="d0">3731973</data>
    </edge>
    <edge source="ITA" target="MDG">
      <data key="d0">100902</data>
    </edge>
    <edge source="ITA" target="MYS">
      <data key="d0">4257835</data>
    </edge>
    <edge source="ITA" target="MUS">
      <data key="d0">112003</data>
    </edge>
    <edge source="ITA" target="MEX">
      <data key="d0">10109151</data>
    </edge>
    <edge source="ITA" target="MDA">
      <data key="d0">196425</data>
    </edge>
    <edge source="ITA" target="MAR">
      <data key="d0">4907888</data>
    </edge>
    <edge source="ITA" target="OMN">
      <data key="d0">2378236</data>
    </edge>
    <edge source="ITA" target="NLD">
      <data key="d0">61205139</data>
    </edge>
    <edge source="ITA" target="NZL">
      <data key="d0">1726203</data>
    </edge>
    <edge source="ITA" target="NIC">
      <data key="d0">151406</data>
    </edge>
    <edge source="ITA" target="NOR">
      <data key="d0">9083333</data>
    </edge>
    <edge source="ITA" target="PAK">
      <data key="d0">1497887</data>
    </edge>
    <edge source="ITA" target="PAN">
      <data key="d0">160950</data>
    </edge>
    <edge source="ITA" target="PRY">
      <data key="d0">190208</data>
    </edge>
    <edge source="ITA" target="PER">
      <data key="d0">207876</data>
    </edge>
    <edge source="ITA" target="PHL">
      <data key="d0">2396872</data>
    </edge>
    <edge source="ITA" target="POL">
      <data key="d0">38413038</data>
    </edge>
    <edge source="ITA" target="PRT">
      <data key="d0">35743768</data>
    </edge>
    <edge source="ITA" target="ROU">
      <data key="d0">13308736</data>
    </edge>
    <edge source="ITA" target="RUS">
      <data key="d0">10997675</data>
    </edge>
    <edge source="ITA" target="SAU">
      <data key="d0">20456112</data>
    </edge>
    <edge source="ITA" target="SEN">
      <data key="d0">1526216</data>
    </edge>
    <edge source="ITA" target="IND">
      <data key="d0">4344680</data>
    </edge>
    <edge source="ITA" target="SGP">
      <data key="d0">2861957</data>
    </edge>
    <edge source="ITA" target="SVK">
      <data key="d0">3324189</data>
    </edge>
    <edge source="ITA" target="VNM">
      <data key="d0">945640</data>
    </edge>
    <edge source="ITA" target="SVN">
      <data key="d0">46755396</data>
    </edge>
    <edge source="ITA" target="ZAF">
      <data key="d0">6180107</data>
    </edge>
    <edge source="ITA" target="ZWE">
      <data key="d0">40705</data>
    </edge>
    <edge source="ITA" target="ESP">
      <data key="d0">307193154</data>
    </edge>
    <edge source="ITA" target="SWE">
      <data key="d0">35935816</data>
    </edge>
    <edge source="ITA" target="CHE">
      <data key="d0">89819930</data>
    </edge>
    <edge source="ITA" target="THA">
      <data key="d0">5623932</data>
    </edge>
    <edge source="ITA" target="TGO">
      <data key="d0">43019</data>
    </edge>
    <edge source="ITA" target="ARE">
      <data key="d0">11568132</data>
    </edge>
    <edge source="ITA" target="TUN">
      <data key="d0">9557467</data>
    </edge>
    <edge source="ITA" target="TUR">
      <data key="d0">30014357</data>
    </edge>
    <edge source="ITA" target="UKR">
      <data key="d0">1030582</data>
    </edge>
    <edge source="ITA" target="MKD">
      <data key="d0">570059</data>
    </edge>
    <edge source="ITA" target="EGY">
      <data key="d0">15639893</data>
    </edge>
    <edge source="ITA" target="GBR">
      <data key="d0">182443003</data>
    </edge>
    <edge source="ITA" target="TZA">
      <data key="d0">73158</data>
    </edge>
    <edge source="ITA" target="USA">
      <data key="d0">105338322</data>
    </edge>
    <edge source="ITA" target="URY">
      <data key="d0">319678</data>
    </edge>
    <edge source="ITA" target="SRB">
      <data key="d0">4922092</data>
    </edge>
    <edge source="GBR" target="ALB">
      <data key="d0">145857</data>
    </edge>
    <edge source="GBR" target="DZA">
      <data key="d0">100404</data>
    </edge>
    <edge source="GBR" target="AZE">
      <data key="d0">30429</data>
    </edge>
    <edge source="GBR" target="ARG">
      <data key="d0">13401511</data>
    </edge>
    <edge source="GBR" target="AUS">
      <data key="d0">20890363</data>
    </edge>
    <edge source="GBR" target="AUT">
      <data key="d0">26705066</data>
    </edge>
    <edge source="GBR" target="BEL">
      <data key="d0">250095256</data>
    </edge>
    <edge source="GBR" target="BRA">
      <data key="d0">18264050</data>
    </edge>
    <edge source="GBR" target="BGR">
      <data key="d0">3359544</data>
    </edge>
    <edge source="GBR" target="BLR">
      <data key="d0">11039</data>
    </edge>
    <edge source="GBR" target="CMR">
      <data key="d0">405057</data>
    </edge>
    <edge source="GBR" target="CAN">
      <data key="d0">33929168</data>
    </edge>
    <edge source="GBR" target="LKA">
      <data key="d0">958900</data>
    </edge>
    <edge source="GBR" target="CHL">
      <data key="d0">2746998</data>
    </edge>
    <edge source="GBR" target="CHN">
      <data key="d0">34067518</data>
    </edge>
    <edge source="GBR" target="COL">
      <data key="d0">572333</data>
    </edge>
    <edge source="GBR" target="CRI">
      <data key="d0">132465</data>
    </edge>
    <edge source="GBR" target="HRV">
      <data key="d0">689700</data>
    </edge>
    <edge source="GBR" target="CZE">
      <data key="d0">91000598</data>
    </edge>
    <edge source="GBR" target="BEN">
      <data key="d0">116002</data>
    </edge>
    <edge source="GBR" target="DNK">
      <data key="d0">33275472</data>
    </edge>
    <edge source="GBR" target="ECU">
      <data key="d0">141783</data>
    </edge>
    <edge source="GBR" target="SLV">
      <data key="d0">2464890</data>
    </edge>
    <edge source="GBR" target="ETH">
      <data key="d0">70589</data>
    </edge>
    <edge source="GBR" target="EST">
      <data key="d0">488866</data>
    </edge>
    <edge source="GBR" target="FIN">
      <data key="d0">22966247</data>
    </edge>
    <edge source="GBR" target="FRA">
      <data key="d0">347983125</data>
    </edge>
    <edge source="GBR" target="GEO">
      <data key="d0">658940</data>
    </edge>
    <edge source="GBR" target="GMB">
      <data key="d0">34972</data>
    </edge>
    <edge source="GBR" target="DEU">
      <data key="d0">843776932</data>
    </edge>
    <edge source="GBR" target="GHA">
      <data key="d0">702271</data>
    </edge>
    <edge source="GBR" target="GRC">
      <data key="d0">14556985</data>
    </edge>
    <edge source="GBR" target="HND">
      <data key="d0">13581</data>
    </edge>
    <edge source="GBR" target="HKG">
      <data key="d0">49251445</data>
    </edge>
    <edge source="GBR" target="HUN">
      <data key="d0">7303488</data>
    </edge>
    <edge source="GBR" target="IDN">
      <data key="d0">2281199</data>
    </edge>
    <edge source="GBR" target="IRL">
      <data key="d0">256597624</data>
    </edge>
    <edge source="GBR" target="ISR">
      <data key="d0">11013083</data>
    </edge>
    <edge source="GBR" target="ITA">
      <data key="d0">252601617</data>
    </edge>
    <edge source="GBR" target="CIV">
      <data key="d0">409294</data>
    </edge>
    <edge source="GBR" target="JAM">
      <data key="d0">207969</data>
    </edge>
    <edge source="GBR" target="JPN">
      <data key="d0">312579711</data>
    </edge>
    <edge source="GBR" target="KAZ">
      <data key="d0">808851</data>
    </edge>
    <edge source="GBR" target="JOR">
      <data key="d0">706844</data>
    </edge>
    <edge source="GBR" target="KOR">
      <data key="d0">22622129</data>
    </edge>
    <edge source="GBR" target="LBN">
      <data key="d0">447622</data>
    </edge>
    <edge source="GBR" target="LVA">
      <data key="d0">225838</data>
    </edge>
    <edge source="GBR" target="LTU">
      <data key="d0">257454</data>
    </edge>
    <edge source="GBR" target="MDG">
      <data key="d0">67239</data>
    </edge>
    <edge source="GBR" target="MYS">
      <data key="d0">11613692</data>
    </edge>
    <edge source="GBR" target="MUS">
      <data key="d0">426114</data>
    </edge>
    <edge source="GBR" target="MEX">
      <data key="d0">13266077</data>
    </edge>
    <edge source="GBR" target="MDA">
      <data key="d0">14196</data>
    </edge>
    <edge source="GBR" target="MAR">
      <data key="d0">984560</data>
    </edge>
    <edge source="GBR" target="OMN">
      <data key="d0">1201720</data>
    </edge>
    <edge source="GBR" target="NLD">
      <data key="d0">137100310</data>
    </edge>
    <edge source="GBR" target="NZL">
      <data key="d0">3127156</data>
    </edge>
    <edge source="GBR" target="NER">
      <data key="d0">156560</data>
    </edge>
    <edge source="GBR" target="NOR">
      <data key="d0">18085780</data>
    </edge>
    <edge source="GBR" target="PAK">
      <data key="d0">1706034</data>
    </edge>
    <edge source="GBR" target="PAN">
      <data key="d0">191494</data>
    </edge>
    <edge source="GBR" target="PER">
      <data key="d0">541063</data>
    </edge>
    <edge source="GBR" target="PHL">
      <data key="d0">1470285</data>
    </edge>
    <edge source="GBR" target="POL">
      <data key="d0">18502650</data>
    </edge>
    <edge source="GBR" target="PRT">
      <data key="d0">19690876</data>
    </edge>
    <edge source="GBR" target="ROU">
      <data key="d0">1645687</data>
    </edge>
    <edge source="GBR" target="RUS">
      <data key="d0">28780490</data>
    </edge>
    <edge source="GBR" target="SAU">
      <data key="d0">15362009</data>
    </edge>
    <edge source="GBR" target="SEN">
      <data key="d0">311398</data>
    </edge>
    <edge source="GBR" target="IND">
      <data key="d0">251792563</data>
    </edge>
    <edge source="GBR" target="SGP">
      <data key="d0">35346946</data>
    </edge>
    <edge source="GBR" target="SVK">
      <data key="d0">1745843</data>
    </edge>
    <edge source="GBR" target="VNM">
      <data key="d0">179722</data>
    </edge>
    <edge source="GBR" target="SVN">
      <data key="d0">8589105</data>
    </edge>
    <edge source="GBR" target="ZAF">
      <data key="d0">52649226</data>
    </edge>
    <edge source="GBR" target="ZWE">
      <data key="d0">546481</data>
    </edge>
    <edge source="GBR" target="ESP">
      <data key="d0">98652231</data>
    </edge>
    <edge source="GBR" target="SWE">
      <data key="d0">113061168</data>
    </edge>
    <edge source="GBR" target="CHE">
      <data key="d0">84156110</data>
    </edge>
    <edge source="GBR" target="THA">
      <data key="d0">11570136</data>
    </edge>
    <edge source="GBR" target="ARE">
      <data key="d0">23205475</data>
    </edge>
    <edge source="GBR" target="TUN">
      <data key="d0">702782</data>
    </edge>
    <edge source="GBR" target="TUR">
      <data key="d0">12906906</data>
    </edge>
    <edge source="GBR" target="UGA">
      <data key="d0">370409</data>
    </edge>
    <edge source="GBR" target="UKR">
      <data key="d0">7554843</data>
    </edge>
    <edge source="GBR" target="MKD">
      <data key="d0">193052</data>
    </edge>
    <edge source="GBR" target="EGY">
      <data key="d0">3974597</data>
    </edge>
    <edge source="GBR" target="TZA">
      <data key="d0">69357</data>
    </edge>
    <edge source="GBR" target="USA">
      <data key="d0">959905064</data>
    </edge>
    <edge source="GBR" target="BFA">
      <data key="d0">19478</data>
    </edge>
    <edge source="GBR" target="URY">
      <data key="d0">238113</data>
    </edge>
    <edge source="GBR" target="SRB">
      <data key="d0">130717</data>
    </edge>
    <edge source="SRB" target="AUT">
      <data key="d0">795000</data>
    </edge>
    <edge source="SRB" target="BEL">
      <data key="d0">77000</data>
    </edge>
    <edge source="SRB" target="BGR">
      <data key="d0">1933000</data>
    </edge>
    <edge source="SRB" target="BLR">
      <data key="d0">55000</data>
    </edge>
    <edge source="SRB" target="CAN">
      <data key="d0">2042000</data>
    </edge>
    <edge source="SRB" target="HRV">
      <data key="d0">5531000</data>
    </edge>
    <edge source="SRB" target="CZE">
      <data key="d0">2397000</data>
    </edge>
    <edge source="SRB" target="FRA">
      <data key="d0">5754000</data>
    </edge>
    <edge source="SRB" target="DEU">
      <data key="d0">13160000</data>
    </edge>
    <edge source="SRB" target="GRC">
      <data key="d0">18679000</data>
    </edge>
    <edge source="SRB" target="HUN">
      <data key="d0">9547000</data>
    </edge>
    <edge source="SRB" target="IRL">
      <data key="d0">74000</data>
    </edge>
    <edge source="SRB" target="ISR">
      <data key="d0">3058000</data>
    </edge>
    <edge source="SRB" target="ITA">
      <data key="d0">12007000</data>
    </edge>
    <edge source="SRB" target="NLD">
      <data key="d0">2099000</data>
    </edge>
    <edge source="SRB" target="POL">
      <data key="d0">72000</data>
    </edge>
    <edge source="SRB" target="ROU">
      <data key="d0">3993000</data>
    </edge>
    <edge source="SRB" target="RUS">
      <data key="d0">375000</data>
    </edge>
    <edge source="SRB" target="IND">
      <data key="d0">49000</data>
    </edge>
    <edge source="SRB" target="SVK">
      <data key="d0">1846000</data>
    </edge>
    <edge source="SRB" target="SVN">
      <data key="d0">1368000</data>
    </edge>
    <edge source="SRB" target="ZAF">
      <data key="d0">684000</data>
    </edge>
    <edge source="SRB" target="ESP">
      <data key="d0">13000</data>
    </edge>
    <edge source="SRB" target="SWE">
      <data key="d0">130000</data>
    </edge>
    <edge source="SRB" target="CHE">
      <data key="d0">86611000</data>
    </edge>
    <edge source="SRB" target="TUN">
      <data key="d0">284000</data>
    </edge>
    <edge source="SRB" target="TUR">
      <data key="d0">125000</data>
    </edge>
    <edge source="SRB" target="UKR">
      <data key="d0">247000</data>
    </edge>
    <edge source="SRB" target="MKD">
      <data key="d0">26851000</data>
    </edge>
    <edge source="SRB" target="EGY">
      <data key="d0">3260000</data>
    </edge>
    <edge source="SRB" target="GBR">
      <data key="d0">2264000</data>
    </edge>
    <edge source="SRB" target="USA">
      <data key="d0">788000</data>
    </edge>
    <edge source="DZA" target="CHN">
      <data key="d0">1884284</data>
    </edge>
    <edge source="DZA" target="FRA">
      <data key="d0">195683</data>
    </edge>
    <edge source="DZA" target="ITA">
      <data key="d0">11173062</data>
    </edge>
    <edge source="DZA" target="MAR">
      <data key="d0">1975575</data>
    </edge>
    <edge source="DZA" target="NLD">
      <data key="d0">1701650</data>
    </edge>
    <edge source="DZA" target="CHE">
      <data key="d0">2963057</data>
    </edge>
    <edge source="DZA" target="TUN">
      <data key="d0">1679100</data>
    </edge>
    <edge source="CHN" target="ALB">
      <data key="d0">82736</data>
    </edge>
    <edge source="CHN" target="DZA">
      <data key="d0">169006</data>
    </edge>
    <edge source="CHN" target="ARG">
      <data key="d0">955073</data>
    </edge>
    <edge source="CHN" target="AUS">
      <data key="d0">62210599</data>
    </edge>
    <edge source="CHN" target="AUT">
      <data key="d0">4667169</data>
    </edge>
    <edge source="CHN" target="BEL">
      <data key="d0">13996327</data>
    </edge>
    <edge source="CHN" target="BRA">
      <data key="d0">9918520</data>
    </edge>
    <edge source="CHN" target="BGR">
      <data key="d0">134167</data>
    </edge>
    <edge source="CHN" target="KHM">
      <data key="d0">25859</data>
    </edge>
    <edge source="CHN" target="CMR">
      <data key="d0">144640</data>
    </edge>
    <edge source="CHN" target="CAN">
      <data key="d0">26221056</data>
    </edge>
    <edge source="CHN" target="LKA">
      <data key="d0">117784</data>
    </edge>
    <edge source="CHN" target="CHL">
      <data key="d0">1548019</data>
    </edge>
    <edge source="CHN" target="COL">
      <data key="d0">36688</data>
    </edge>
    <edge source="CHN" target="HRV">
      <data key="d0">211710</data>
    </edge>
    <edge source="CHN" target="CZE">
      <data key="d0">126738</data>
    </edge>
    <edge source="CHN" target="BEN">
      <data key="d0">253062</data>
    </edge>
    <edge source="CHN" target="DNK">
      <data key="d0">4546924</data>
    </edge>
    <edge source="CHN" target="ECU">
      <data key="d0">56364</data>
    </edge>
    <edge source="CHN" target="SLV">
      <data key="d0">51242</data>
    </edge>
    <edge source="CHN" target="ETH">
      <data key="d0">77325</data>
    </edge>
    <edge source="CHN" target="EST">
      <data key="d0">1041104</data>
    </edge>
    <edge source="CHN" target="FIN">
      <data key="d0">688475</data>
    </edge>
    <edge source="CHN" target="FRA">
      <data key="d0">5898874</data>
    </edge>
    <edge source="CHN" target="GMB">
      <data key="d0">12891</data>
    </edge>
    <edge source="CHN" target="PSE">
      <data key="d0">59145</data>
    </edge>
    <edge source="CHN" target="DEU">
      <data key="d0">28631131</data>
    </edge>
    <edge source="CHN" target="GHA">
      <data key="d0">203697</data>
    </edge>
    <edge source="CHN" target="GRC">
      <data key="d0">1562233</data>
    </edge>
    <edge source="CHN" target="GTM">
      <data key="d0">50854</data>
    </edge>
    <edge source="CHN" target="HKG">
      <data key="d0">876176421</data>
    </edge>
    <edge source="CHN" target="HUN">
      <data key="d0">27997</data>
    </edge>
    <edge source="CHN" target="IDN">
      <data key="d0">22739069</data>
    </edge>
    <edge source="CHN" target="IRL">
      <data key="d0">246242</data>
    </edge>
    <edge source="CHN" target="ISR">
      <data key="d0">20003349</data>
    </edge>
    <edge source="CHN" target="ITA">
      <data key="d0">25856688</data>
    </edge>
    <edge source="CHN" target="JAM">
      <data key="d0">18678</data>
    </edge>
    <edge source="CHN" target="JPN">
      <data key="d0">497791199</data>
    </edge>
    <edge source="CHN" target="KAZ">
      <data key="d0">284254</data>
    </edge>
    <edge source="CHN" target="JOR">
      <data key="d0">303692</data>
    </edge>
    <edge source="CHN" target="KOR">
      <data key="d0">418965774</data>
    </edge>
    <edge source="CHN" target="LBN">
      <data key="d0">274718</data>
    </edge>
    <edge source="CHN" target="LVA">
      <data key="d0">115507</data>
    </edge>
    <edge source="CHN" target="MDG">
      <data key="d0">142014</data>
    </edge>
    <edge source="CHN" target="MWI">
      <data key="d0">16433</data>
    </edge>
    <edge source="CHN" target="MYS">
      <data key="d0">37018736</data>
    </edge>
    <edge source="CHN" target="MUS">
      <data key="d0">403524</data>
    </edge>
    <edge source="CHN" target="MEX">
      <data key="d0">5512224</data>
    </edge>
    <edge source="CHN" target="MAR">
      <data key="d0">293810</data>
    </edge>
    <edge source="CHN" target="OMN">
      <data key="d0">86409</data>
    </edge>
    <edge source="CHN" target="NAM">
      <data key="d0">317662</data>
    </edge>
    <edge source="CHN" target="NLD">
      <data key="d0">296030482</data>
    </edge>
    <edge source="CHN" target="NZL">
      <data key="d0">2598675</data>
    </edge>
    <edge source="CHN" target="NOR">
      <data key="d0">770011</data>
    </edge>
    <edge source="CHN" target="PAK">
      <data key="d0">2752618</data>
    </edge>
    <edge source="CHN" target="PAN">
      <data key="d0">51532</data>
    </edge>
    <edge source="CHN" target="PER">
      <data key="d0">123893</data>
    </edge>
    <edge source="CHN" target="PHL">
      <data key="d0">11974354</data>
    </edge>
    <edge source="CHN" target="POL">
      <data key="d0">565351</data>
    </edge>
    <edge source="CHN" target="PRT">
      <data key="d0">251594</data>
    </edge>
    <edge source="CHN" target="ROU">
      <data key="d0">1107162</data>
    </edge>
    <edge source="CHN" target="RUS">
      <data key="d0">4996932</data>
    </edge>
    <edge source="CHN" target="SAU">
      <data key="d0">5388357</data>
    </edge>
    <edge source="CHN" target="IND">
      <data key="d0">24467584</data>
    </edge>
    <edge source="CHN" target="SGP">
      <data key="d0">219963308</data>
    </edge>
    <edge source="CHN" target="VNM">
      <data key="d0">26433828</data>
    </edge>
    <edge source="CHN" target="SVN">
      <data key="d0">1911654</data>
    </edge>
    <edge source="CHN" target="ZAF">
      <data key="d0">6999773</data>
    </edge>
    <edge source="CHN" target="ESP">
      <data key="d0">23077917</data>
    </edge>
    <edge source="CHN" target="SWE">
      <data key="d0">12811361</data>
    </edge>
    <edge source="CHN" target="CHE">
      <data key="d0">300449</data>
    </edge>
    <edge source="CHN" target="THA">
      <data key="d0">32913482</data>
    </edge>
    <edge source="CHN" target="ARE">
      <data key="d0">11476236</data>
    </edge>
    <edge source="CHN" target="TUN">
      <data key="d0">104024</data>
    </edge>
    <edge source="CHN" target="TUR">
      <data key="d0">6317539</data>
    </edge>
    <edge source="CHN" target="UGA">
      <data key="d0">23487</data>
    </edge>
    <edge source="CHN" target="UKR">
      <data key="d0">374545</data>
    </edge>
    <edge source="CHN" target="EGY">
      <data key="d0">1858358</data>
    </edge>
    <edge source="CHN" target="GBR">
      <data key="d0">76497173</data>
    </edge>
    <edge source="CHN" target="TZA">
      <data key="d0">679582</data>
    </edge>
    <edge source="CHN" target="USA">
      <data key="d0">251518795</data>
    </edge>
    <edge source="CHN" target="URY">
      <data key="d0">78870</data>
    </edge>
    <edge source="CHN" target="SRB">
      <data key="d0">697561</data>
    </edge>
    <edge source="FRA" target="DZA">
      <data key="d0">9663583</data>
    </edge>
    <edge source="FRA" target="AZE">
      <data key="d0">40170</data>
    </edge>
    <edge source="FRA" target="ARG">
      <data key="d0">4891906</data>
    </edge>
    <edge source="FRA" target="AUS">
      <data key="d0">5718484</data>
    </edge>
    <edge source="FRA" target="AUT">
      <data key="d0">91331972</data>
    </edge>
    <edge source="FRA" target="BEL">
      <data key="d0">325373925</data>
    </edge>
    <edge source="FRA" target="BRA">
      <data key="d0">6418090</data>
    </edge>
    <edge source="FRA" target="BGR">
      <data key="d0">333019</data>
    </edge>
    <edge source="FRA" target="BLR">
      <data key="d0">441029</data>
    </edge>
    <edge source="FRA" target="KHM">
      <data key="d0">108431</data>
    </edge>
    <edge source="FRA" target="CMR">
      <data key="d0">5856411</data>
    </edge>
    <edge source="FRA" target="CAN">
      <data key="d0">15864671</data>
    </edge>
    <edge source="FRA" target="CAF">
      <data key="d0">66576</data>
    </edge>
    <edge source="FRA" target="LKA">
      <data key="d0">216862</data>
    </edge>
    <edge source="FRA" target="CHL">
      <data key="d0">357739</data>
    </edge>
    <edge source="FRA" target="CHN">
      <data key="d0">26778444</data>
    </edge>
    <edge source="FRA" target="COL">
      <data key="d0">2378465</data>
    </edge>
    <edge source="FRA" target="HRV">
      <data key="d0">5361728</data>
    </edge>
    <edge source="FRA" target="CZE">
      <data key="d0">10572467</data>
    </edge>
    <edge source="FRA" target="BEN">
      <data key="d0">176411</data>
    </edge>
    <edge source="FRA" target="DNK">
      <data key="d0">25779668</data>
    </edge>
    <edge source="FRA" target="ECU">
      <data key="d0">109274</data>
    </edge>
    <edge source="FRA" target="SLV">
      <data key="d0">147899</data>
    </edge>
    <edge source="FRA" target="EST">
      <data key="d0">110117</data>
    </edge>
    <edge source="FRA" target="FIN">
      <data key="d0">4693303</data>
    </edge>
    <edge source="FRA" target="PSE">
      <data key="d0">71211</data>
    </edge>
    <edge source="FRA" target="DEU">
      <data key="d0">922393253</data>
    </edge>
    <edge source="FRA" target="GHA">
      <data key="d0">511818</data>
    </edge>
    <edge source="FRA" target="GRC">
      <data key="d0">20067083</data>
    </edge>
    <edge source="FRA" target="GTM">
      <data key="d0">234700</data>
    </edge>
    <edge source="FRA" target="HKG">
      <data key="d0">15947258</data>
    </edge>
    <edge source="FRA" target="HUN">
      <data key="d0">7043255</data>
    </edge>
    <edge source="FRA" target="IDN">
      <data key="d0">817448</data>
    </edge>
    <edge source="FRA" target="IRL">
      <data key="d0">22416755</data>
    </edge>
    <edge source="FRA" target="ISR">
      <data key="d0">28097175</data>
    </edge>
    <edge source="FRA" target="ITA">
      <data key="d0">525072670</data>
    </edge>
    <edge source="FRA" target="CIV">
      <data key="d0">6117517</data>
    </edge>
    <edge source="FRA" target="JPN">
      <data key="d0">42810115</data>
    </edge>
    <edge source="FRA" target="KAZ">
      <data key="d0">413078</data>
    </edge>
    <edge source="FRA" target="JOR">
      <data key="d0">218548</data>
    </edge>
    <edge source="FRA" target="KOR">
      <data key="d0">21309127</data>
    </edge>
    <edge source="FRA" target="LBN">
      <data key="d0">775031</data>
    </edge>
    <edge source="FRA" target="LVA">
      <data key="d0">105622</data>
    </edge>
    <edge source="FRA" target="LTU">
      <data key="d0">547493</data>
    </edge>
    <edge source="FRA" target="MDG">
      <data key="d0">1216902</data>
    </edge>
    <edge source="FRA" target="MYS">
      <data key="d0">5851214</data>
    </edge>
    <edge source="FRA" target="MRT">
      <data key="d0">152394</data>
    </edge>
    <edge source="FRA" target="MUS">
      <data key="d0">526144</data>
    </edge>
    <edge source="FRA" target="MEX">
      <data key="d0">6801673</data>
    </edge>
    <edge source="FRA" target="MDA">
      <data key="d0">73739</data>
    </edge>
    <edge source="FRA" target="MAR">
      <data key="d0">42783990</data>
    </edge>
    <edge source="FRA" target="OMN">
      <data key="d0">186103</data>
    </edge>
    <edge source="FRA" target="NLD">
      <data key="d0">132868020</data>
    </edge>
    <edge source="FRA" target="NZL">
      <data key="d0">1636300</data>
    </edge>
    <edge source="FRA" target="NER">
      <data key="d0">86380</data>
    </edge>
    <edge source="FRA" target="NOR">
      <data key="d0">11271090</data>
    </edge>
    <edge source="FRA" target="PAK">
      <data key="d0">2636059</data>
    </edge>
    <edge source="FRA" target="PAN">
      <data key="d0">29355</data>
    </edge>
    <edge source="FRA" target="PRY">
      <data key="d0">18119</data>
    </edge>
    <edge source="FRA" target="PER">
      <data key="d0">41856</data>
    </edge>
    <edge source="FRA" target="PHL">
      <data key="d0">881495</data>
    </edge>
    <edge source="FRA" target="POL">
      <data key="d0">19475347</data>
    </edge>
    <edge source="FRA" target="PRT">
      <data key="d0">54542319</data>
    </edge>
    <edge source="FRA" target="ROU">
      <data key="d0">2737327</data>
    </edge>
    <edge source="FRA" target="RUS">
      <data key="d0">4498071</data>
    </edge>
    <edge source="FRA" target="SAU">
      <data key="d0">5958521</data>
    </edge>
    <edge source="FRA" target="SEN">
      <data key="d0">5511172</data>
    </edge>
    <edge source="FRA" target="IND">
      <data key="d0">5493896</data>
    </edge>
    <edge source="FRA" target="SGP">
      <data key="d0">11830101</data>
    </edge>
    <edge source="FRA" target="SVK">
      <data key="d0">1268589</data>
    </edge>
    <edge source="FRA" target="VNM">
      <data key="d0">1585737</data>
    </edge>
    <edge source="FRA" target="SVN">
      <data key="d0">2618923</data>
    </edge>
    <edge source="FRA" target="ZAF">
      <data key="d0">2921744</data>
    </edge>
    <edge source="FRA" target="ZWE">
      <data key="d0">27810</data>
    </edge>
    <edge source="FRA" target="ESP">
      <data key="d0">378914098</data>
    </edge>
    <edge source="FRA" target="SWE">
      <data key="d0">90472107</data>
    </edge>
    <edge source="FRA" target="CHE">
      <data key="d0">93922524</data>
    </edge>
    <edge source="FRA" target="THA">
      <data key="d0">13600958</data>
    </edge>
    <edge source="FRA" target="TGO">
      <data key="d0">253943</data>
    </edge>
    <edge source="FRA" target="ARE">
      <data key="d0">5717782</data>
    </edge>
    <edge source="FRA" target="TUN">
      <data key="d0">8703995</data>
    </edge>
    <edge source="FRA" target="TUR">
      <data key="d0">33040207</data>
    </edge>
    <edge source="FRA" target="UKR">
      <data key="d0">725731</data>
    </edge>
    <edge source="FRA" target="EGY">
      <data key="d0">9592232</data>
    </edge>
    <edge source="FRA" target="GBR">
      <data key="d0">479205553</data>
    </edge>
    <edge source="FRA" target="USA">
      <data key="d0">182513376</data>
    </edge>
    <edge source="FRA" target="BFA">
      <data key="d0">1261707</data>
    </edge>
    <edge source="FRA" target="URY">
      <data key="d0">228239</data>
    </edge>
    <edge source="FRA" target="SRB">
      <data key="d0">220374</data>
    </edge>
    <edge source="MAR" target="BEL">
      <data key="d0">18924940</data>
    </edge>
    <edge source="MAR" target="FRA">
      <data key="d0">31024084</data>
    </edge>
    <edge source="MAR" target="DEU">
      <data key="d0">2483741</data>
    </edge>
    <edge source="MAR" target="ITA">
      <data key="d0">1874786</data>
    </edge>
    <edge source="MAR" target="JPN">
      <data key="d0">7320393</data>
    </edge>
    <edge source="MAR" target="NLD">
      <data key="d0">1806273</data>
    </edge>
    <edge source="MAR" target="IND">
      <data key="d0">18108</data>
    </edge>
    <edge source="MAR" target="ESP">
      <data key="d0">12096627</data>
    </edge>
    <edge source="MAR" target="CHE">
      <data key="d0">14609475</data>
    </edge>
    <edge source="MAR" target="TUN">
      <data key="d0">2027649</data>
    </edge>
    <edge source="MAR" target="TUR">
      <data key="d0">5169164</data>
    </edge>
    <edge source="MAR" target="EGY">
      <data key="d0">630634</data>
    </edge>
    <edge source="MAR" target="GBR">
      <data key="d0">6487120</data>
    </edge>
    <edge source="MAR" target="USA">
      <data key="d0">2560802</data>
    </edge>
    <edge source="MAR" target="BFA">
      <data key="d0">111863</data>
    </edge>
    <edge source="NLD" target="DZA">
      <data key="d0">410549</data>
    </edge>
    <edge source="NLD" target="AZE">
      <data key="d0">30377</data>
    </edge>
    <edge source="NLD" target="ARG">
      <data key="d0">1389976</data>
    </edge>
    <edge source="NLD" target="AUS">
      <data key="d0">3254936</data>
    </edge>
    <edge source="NLD" target="AUT">
      <data key="d0">55099183</data>
    </edge>
    <edge source="NLD" target="BEL">
      <data key="d0">409891823</data>
    </edge>
    <edge source="NLD" target="BRA">
      <data key="d0">3414185</data>
    </edge>
    <edge source="NLD" target="BGR">
      <data key="d0">497998</data>
    </edge>
    <edge source="NLD" target="BDI">
      <data key="d0">52469</data>
    </edge>
    <edge source="NLD" target="BLR">
      <data key="d0">69039</data>
    </edge>
    <edge source="NLD" target="CMR">
      <data key="d0">34059</data>
    </edge>
    <edge source="NLD" target="CAN">
      <data key="d0">12260321</data>
    </edge>
    <edge source="NLD" target="LKA">
      <data key="d0">139918</data>
    </edge>
    <edge source="NLD" target="CHL">
      <data key="d0">246698</data>
    </edge>
    <edge source="NLD" target="CHN">
      <data key="d0">5592120</data>
    </edge>
    <edge source="NLD" target="COL">
      <data key="d0">81926</data>
    </edge>
    <edge source="NLD" target="CRI">
      <data key="d0">283518</data>
    </edge>
    <edge source="NLD" target="HRV">
      <data key="d0">256823</data>
    </edge>
    <edge source="NLD" target="CZE">
      <data key="d0">8068302</data>
    </edge>
    <edge source="NLD" target="DNK">
      <data key="d0">22743130</data>
    </edge>
    <edge source="NLD" target="ECU">
      <data key="d0">103098</data>
    </edge>
    <edge source="NLD" target="SLV">
      <data key="d0">29456</data>
    </edge>
    <edge source="NLD" target="EST">
      <data key="d0">830303</data>
    </edge>
    <edge source="NLD" target="FIN">
      <data key="d0">6334975</data>
    </edge>
    <edge source="NLD" target="FRA">
      <data key="d0">334776992</data>
    </edge>
    <edge source="NLD" target="DEU">
      <data key="d0">914545000</data>
    </edge>
    <edge source="NLD" target="GHA">
      <data key="d0">660008</data>
    </edge>
    <edge source="NLD" target="GRC">
      <data key="d0">9411331</data>
    </edge>
    <edge source="NLD" target="HKG">
      <data key="d0">7018916</data>
    </edge>
    <edge source="NLD" target="HUN">
      <data key="d0">5853546</data>
    </edge>
    <edge source="NLD" target="IDN">
      <data key="d0">6019238</data>
    </edge>
    <edge source="NLD" target="IRL">
      <data key="d0">5916141</data>
    </edge>
    <edge source="NLD" target="ISR">
      <data key="d0">2671330</data>
    </edge>
    <edge source="NLD" target="ITA">
      <data key="d0">121733322</data>
    </edge>
    <edge source="NLD" target="JPN">
      <data key="d0">11653702</data>
    </edge>
    <edge source="NLD" target="KAZ">
      <data key="d0">39582</data>
    </edge>
    <edge source="NLD" target="JOR">
      <data key="d0">1884291</data>
    </edge>
    <edge source="NLD" target="KOR">
      <data key="d0">17201638</data>
    </edge>
    <edge source="NLD" target="KGZ">
      <data key="d0">54310</data>
    </edge>
    <edge source="NLD" target="LBN">
      <data key="d0">228287</data>
    </edge>
    <edge source="NLD" target="LVA">
      <data key="d0">188705</data>
    </edge>
    <edge source="NLD" target="LTU">
      <data key="d0">823860</data>
    </edge>
    <edge source="NLD" target="MYS">
      <data key="d0">4154278</data>
    </edge>
    <edge source="NLD" target="MUS">
      <data key="d0">29456</data>
    </edge>
    <edge source="NLD" target="MEX">
      <data key="d0">2696184</data>
    </edge>
    <edge source="NLD" target="MAR">
      <data key="d0">3807244</data>
    </edge>
    <edge source="NLD" target="MOZ">
      <data key="d0">30377</data>
    </edge>
    <edge source="NLD" target="OMN">
      <data key="d0">59833</data>
    </edge>
    <edge source="NLD" target="NZL">
      <data key="d0">288121</data>
    </edge>
    <edge source="NLD" target="NOR">
      <data key="d0">11017627</data>
    </edge>
    <edge source="NLD" target="PAK">
      <data key="d0">1917430</data>
    </edge>
    <edge source="NLD" target="PER">
      <data key="d0">58913</data>
    </edge>
    <edge source="NLD" target="PHL">
      <data key="d0">1595250</data>
    </edge>
    <edge source="NLD" target="POL">
      <data key="d0">15477516</data>
    </edge>
    <edge source="NLD" target="PRT">
      <data key="d0">20234730</data>
    </edge>
    <edge source="NLD" target="ROU">
      <data key="d0">1620104</data>
    </edge>
    <edge source="NLD" target="RUS">
      <data key="d0">7010632</data>
    </edge>
    <edge source="NLD" target="SAU">
      <data key="d0">5089520</data>
    </edge>
    <edge source="NLD" target="IND">
      <data key="d0">3828416</data>
    </edge>
    <edge source="NLD" target="SGP">
      <data key="d0">1804207</data>
    </edge>
    <edge source="NLD" target="SVK">
      <data key="d0">1754499</data>
    </edge>
    <edge source="NLD" target="VNM">
      <data key="d0">134395</data>
    </edge>
    <edge source="NLD" target="SVN">
      <data key="d0">4856630</data>
    </edge>
    <edge source="NLD" target="ZAF">
      <data key="d0">2140194</data>
    </edge>
    <edge source="NLD" target="ZWE">
      <data key="d0">155567</data>
    </edge>
    <edge source="NLD" target="ESP">
      <data key="d0">79262665</data>
    </edge>
    <edge source="NLD" target="SWE">
      <data key="d0">28500942</data>
    </edge>
    <edge source="NLD" target="CHE">
      <data key="d0">30874026</data>
    </edge>
    <edge source="NLD" target="THA">
      <data key="d0">8710820</data>
    </edge>
    <edge source="NLD" target="ARE">
      <data key="d0">4443319</data>
    </edge>
    <edge source="NLD" target="TUN">
      <data key="d0">4494868</data>
    </edge>
    <edge source="NLD" target="TUR">
      <data key="d0">7365950</data>
    </edge>
    <edge source="NLD" target="UKR">
      <data key="d0">6517236</data>
    </edge>
    <edge source="NLD" target="MKD">
      <data key="d0">16569</data>
    </edge>
    <edge source="NLD" target="EGY">
      <data key="d0">2782713</data>
    </edge>
    <edge source="NLD" target="GBR">
      <data key="d0">111326916</data>
    </edge>
    <edge source="NLD" target="TZA">
      <data key="d0">312975</data>
    </edge>
    <edge source="NLD" target="USA">
      <data key="d0">49166473</data>
    </edge>
    <edge source="NLD" target="URY">
      <data key="d0">137157</data>
    </edge>
    <edge source="NLD" target="SRB">
      <data key="d0">214480</data>
    </edge>
    <edge source="CHE" target="DZA">
      <data key="d0">535139</data>
    </edge>
    <edge source="CHE" target="ARG">
      <data key="d0">978062</data>
    </edge>
    <edge source="CHE" target="AUS">
      <data key="d0">12263450</data>
    </edge>
    <edge source="CHE" target="AUT">
      <data key="d0">25295741</data>
    </edge>
    <edge source="CHE" target="BEL">
      <data key="d0">20418129</data>
    </edge>
    <edge source="CHE" target="BRA">
      <data key="d0">8824638</data>
    </edge>
    <edge source="CHE" target="BGR">
      <data key="d0">756589</data>
    </edge>
    <edge source="CHE" target="CAN">
      <data key="d0">9084721</data>
    </edge>
    <edge source="CHE" target="LKA">
      <data key="d0">361425</data>
    </edge>
    <edge source="CHE" target="CHL">
      <data key="d0">66728</data>
    </edge>
    <edge source="CHE" target="CHN">
      <data key="d0">2371866</data>
    </edge>
    <edge source="CHE" target="COL">
      <data key="d0">498721</data>
    </edge>
    <edge source="CHE" target="CRI">
      <data key="d0">307182</data>
    </edge>
    <edge source="CHE" target="HRV">
      <data key="d0">369184</data>
    </edge>
    <edge source="CHE" target="CZE">
      <data key="d0">3637043</data>
    </edge>
    <edge source="CHE" target="DNK">
      <data key="d0">19128886</data>
    </edge>
    <edge source="CHE" target="ECU">
      <data key="d0">82208</data>
    </edge>
    <edge source="CHE" target="SLV">
      <data key="d0">1505477</data>
    </edge>
    <edge source="CHE" target="ETH">
      <data key="d0">26822</data>
    </edge>
    <edge source="CHE" target="EST">
      <data key="d0">47606</data>
    </edge>
    <edge source="CHE" target="FIN">
      <data key="d0">4610738</data>
    </edge>
    <edge source="CHE" target="FRA">
      <data key="d0">185618089</data>
    </edge>
    <edge source="CHE" target="DEU">
      <data key="d0">734342529</data>
    </edge>
    <edge source="CHE" target="GHA">
      <data key="d0">41719</data>
    </edge>
    <edge source="CHE" target="GRC">
      <data key="d0">1738128</data>
    </edge>
    <edge source="CHE" target="GTM">
      <data key="d0">14649</data>
    </edge>
    <edge source="CHE" target="HND">
      <data key="d0">3244266</data>
    </edge>
    <edge source="CHE" target="HKG">
      <data key="d0">477901217</data>
    </edge>
    <edge source="CHE" target="HUN">
      <data key="d0">1191276</data>
    </edge>
    <edge source="CHE" target="IDN">
      <data key="d0">193519</data>
    </edge>
    <edge source="CHE" target="IRL">
      <data key="d0">4966500</data>
    </edge>
    <edge source="CHE" target="ISR">
      <data key="d0">3951974</data>
    </edge>
    <edge source="CHE" target="ITA">
      <data key="d0">491723245</data>
    </edge>
    <edge source="CHE" target="CIV">
      <data key="d0">50146</data>
    </edge>
    <edge source="CHE" target="JAM">
      <data key="d0">807045</data>
    </edge>
    <edge source="CHE" target="JPN">
      <data key="d0">512581863</data>
    </edge>
    <edge source="CHE" target="KAZ">
      <data key="d0">98719</data>
    </edge>
    <edge source="CHE" target="JOR">
      <data key="d0">212313</data>
    </edge>
    <edge source="CHE" target="KOR">
      <data key="d0">8029706</data>
    </edge>
    <edge source="CHE" target="LBN">
      <data key="d0">112663</data>
    </edge>
    <edge source="CHE" target="LVA">
      <data key="d0">112717</data>
    </edge>
    <edge source="CHE" target="LTU">
      <data key="d0">107853</data>
    </edge>
    <edge source="CHE" target="MYS">
      <data key="d0">1761277</data>
    </edge>
    <edge source="CHE" target="MUS">
      <data key="d0">17292</data>
    </edge>
    <edge source="CHE" target="MEX">
      <data key="d0">7944990</data>
    </edge>
    <edge source="CHE" target="MDA">
      <data key="d0">14936</data>
    </edge>
    <edge source="CHE" target="MAR">
      <data key="d0">197255</data>
    </edge>
    <edge source="CHE" target="OMN">
      <data key="d0">14667</data>
    </edge>
    <edge source="CHE" target="NLD">
      <data key="d0">47028002</data>
    </edge>
    <edge source="CHE" target="NZL">
      <data key="d0">871847</data>
    </edge>
    <edge source="CHE" target="NIC">
      <data key="d0">721806</data>
    </edge>
    <edge source="CHE" target="NOR">
      <data key="d0">7872142</data>
    </edge>
    <edge source="CHE" target="PAK">
      <data key="d0">532209</data>
    </edge>
    <edge source="CHE" target="PAN">
      <data key="d0">103562</data>
    </edge>
    <edge source="CHE" target="PRY">
      <data key="d0">145447</data>
    </edge>
    <edge source="CHE" target="PER">
      <data key="d0">101764</data>
    </edge>
    <edge source="CHE" target="PHL">
      <data key="d0">1183181</data>
    </edge>
    <edge source="CHE" target="POL">
      <data key="d0">3785757</data>
    </edge>
    <edge source="CHE" target="PRT">
      <data key="d0">9117575</data>
    </edge>
    <edge source="CHE" target="ROU">
      <data key="d0">340973</data>
    </edge>
    <edge source="CHE" target="RUS">
      <data key="d0">1214035</data>
    </edge>
    <edge source="CHE" target="SAU">
      <data key="d0">1899756</data>
    </edge>
    <edge source="CHE" target="SEN">
      <data key="d0">173485</data>
    </edge>
    <edge source="CHE" target="IND">
      <data key="d0">28859940</data>
    </edge>
    <edge source="CHE" target="SGP">
      <data key="d0">1873351</data>
    </edge>
    <edge source="CHE" target="SVK">
      <data key="d0">329974</data>
    </edge>
    <edge source="CHE" target="SVN">
      <data key="d0">2204922</data>
    </edge>
    <edge source="CHE" target="ZAF">
      <data key="d0">1256230</data>
    </edge>
    <edge source="CHE" target="ESP">
      <data key="d0">47243950</data>
    </edge>
    <edge source="CHE" target="SWE">
      <data key="d0">20032623</data>
    </edge>
    <edge source="CHE" target="THA">
      <data key="d0">4603302</data>
    </edge>
    <edge source="CHE" target="ARE">
      <data key="d0">1207382</data>
    </edge>
    <edge source="CHE" target="TUN">
      <data key="d0">992509</data>
    </edge>
    <edge source="CHE" target="TUR">
      <data key="d0">4030334</data>
    </edge>
    <edge source="CHE" target="UGA">
      <data key="d0">39763</data>
    </edge>
    <edge source="CHE" target="UKR">
      <data key="d0">12741483</data>
    </edge>
    <edge source="CHE" target="MKD">
      <data key="d0">10788</data>
    </edge>
    <edge source="CHE" target="EGY">
      <data key="d0">1938975</data>
    </edge>
    <edge source="CHE" target="GBR">
      <data key="d0">270912107</data>
    </edge>
    <edge source="CHE" target="USA">
      <data key="d0">1064319545</data>
    </edge>
    <edge source="CHE" target="SRB">
      <data key="d0">82508</data>
    </edge>
    <edge source="TUN" target="DZA">
      <data key="d0">365251</data>
    </edge>
    <edge source="TUN" target="BEL">
      <data key="d0">29801</data>
    </edge>
    <edge source="TUN" target="FRA">
      <data key="d0">2673318</data>
    </edge>
    <edge source="TUN" target="DEU">
      <data key="d0">371025</data>
    </edge>
    <edge source="TUN" target="ITA">
      <data key="d0">1620635</data>
    </edge>
    <edge source="TUN" target="MAR">
      <data key="d0">678177</data>
    </edge>
    <edge source="TUN" target="SEN">
      <data key="d0">84130</data>
    </edge>
    <edge source="TUN" target="IND">
      <data key="d0">58597</data>
    </edge>
    <edge source="TUN" target="ARE">
      <data key="d0">116668</data>
    </edge>
    <edge source="TUN" target="EGY">
      <data key="d0">379963</data>
    </edge>
    <edge source="TUN" target="BFA">
      <data key="d0">64278</data>
    </edge>
    <edge source="AZE" target="IRL">
      <data key="d0">42000</data>
    </edge>
    <edge source="AZE" target="ITA">
      <data key="d0">292816</data>
    </edge>
    <edge source="AZE" target="JPN">
      <data key="d0">54373</data>
    </edge>
    <edge source="AZE" target="KAZ">
      <data key="d0">21570</data>
    </edge>
    <edge source="AZE" target="KOR">
      <data key="d0">1004400</data>
    </edge>
    <edge source="AZE" target="PAK">
      <data key="d0">210124</data>
    </edge>
    <edge source="AZE" target="RUS">
      <data key="d0">11210</data>
    </edge>
    <edge source="AZE" target="IND">
      <data key="d0">23700</data>
    </edge>
    <edge source="AZE" target="ARE">
      <data key="d0">867864</data>
    </edge>
    <edge source="AZE" target="TUR">
      <data key="d0">4850437</data>
    </edge>
    <edge source="AZE" target="GBR">
      <data key="d0">1397745</data>
    </edge>
    <edge source="AZE" target="USA">
      <data key="d0">13000</data>
    </edge>
    <edge source="IRL" target="DZA">
      <data key="d0">26685</data>
    </edge>
    <edge source="IRL" target="ARG">
      <data key="d0">19597</data>
    </edge>
    <edge source="IRL" target="AUS">
      <data key="d0">1292383</data>
    </edge>
    <edge source="IRL" target="AUT">
      <data key="d0">590085</data>
    </edge>
    <edge source="IRL" target="BEL">
      <data key="d0">1365249</data>
    </edge>
    <edge source="IRL" target="BWA">
      <data key="d0">174262</data>
    </edge>
    <edge source="IRL" target="BRA">
      <data key="d0">26460</data>
    </edge>
    <edge source="IRL" target="CHN">
      <data key="d0">532114</data>
    </edge>
    <edge source="IRL" target="CZE">
      <data key="d0">347947</data>
    </edge>
    <edge source="IRL" target="DNK">
      <data key="d0">133866</data>
    </edge>
    <edge source="IRL" target="FIN">
      <data key="d0">1291669</data>
    </edge>
    <edge source="IRL" target="FRA">
      <data key="d0">6528652</data>
    </edge>
    <edge source="IRL" target="DEU">
      <data key="d0">11673327</data>
    </edge>
    <edge source="IRL" target="GRC">
      <data key="d0">173897</data>
    </edge>
    <edge source="IRL" target="HKG">
      <data key="d0">472192</data>
    </edge>
    <edge source="IRL" target="HUN">
      <data key="d0">36418</data>
    </edge>
    <edge source="IRL" target="IDN">
      <data key="d0">33416</data>
    </edge>
    <edge source="IRL" target="ISR">
      <data key="d0">120134</data>
    </edge>
    <edge source="IRL" target="ITA">
      <data key="d0">4861554</data>
    </edge>
    <edge source="IRL" target="JPN">
      <data key="d0">509227</data>
    </edge>
    <edge source="IRL" target="KOR">
      <data key="d0">1378441</data>
    </edge>
    <edge source="IRL" target="MYS">
      <data key="d0">12795</data>
    </edge>
    <edge source="IRL" target="MEX">
      <data key="d0">68965</data>
    </edge>
    <edge source="IRL" target="NLD">
      <data key="d0">3341747</data>
    </edge>
    <edge source="IRL" target="NOR">
      <data key="d0">298366</data>
    </edge>
    <edge source="IRL" target="PHL">
      <data key="d0">24150</data>
    </edge>
    <edge source="IRL" target="POL">
      <data key="d0">1080445</data>
    </edge>
    <edge source="IRL" target="PRT">
      <data key="d0">146041</data>
    </edge>
    <edge source="IRL" target="ROU">
      <data key="d0">78550</data>
    </edge>
    <edge source="IRL" target="RUS">
      <data key="d0">24363</data>
    </edge>
    <edge source="IRL" target="IND">
      <data key="d0">96648</data>
    </edge>
    <edge source="IRL" target="SGP">
      <data key="d0">148993</data>
    </edge>
    <edge source="IRL" target="ZAF">
      <data key="d0">116238</data>
    </edge>
    <edge source="IRL" target="ESP">
      <data key="d0">1864605</data>
    </edge>
    <edge source="IRL" target="SWE">
      <data key="d0">737856</data>
    </edge>
    <edge source="IRL" target="CHE">
      <data key="d0">3229378</data>
    </edge>
    <edge source="IRL" target="ARE">
      <data key="d0">93826</data>
    </edge>
    <edge source="IRL" target="GBR">
      <data key="d0">35460674</data>
    </edge>
    <edge source="IRL" target="USA">
      <data key="d0">4999938</data>
    </edge>
    <edge source="JPN" target="DZA">
      <data key="d0">66360</data>
    </edge>
    <edge source="JPN" target="ARG">
      <data key="d0">389671</data>
    </edge>
    <edge source="JPN" target="AUS">
      <data key="d0">19334269</data>
    </edge>
    <edge source="JPN" target="AUT">
      <data key="d0">44649708</data>
    </edge>
    <edge source="JPN" target="BEL">
      <data key="d0">10257927</data>
    </edge>
    <edge source="JPN" target="BRA">
      <data key="d0">19653219</data>
    </edge>
    <edge source="JPN" target="BGR">
      <data key="d0">326104</data>
    </edge>
    <edge source="JPN" target="KHM">
      <data key="d0">671785</data>
    </edge>
    <edge source="JPN" target="CAN">
      <data key="d0">22506500</data>
    </edge>
    <edge source="JPN" target="LKA">
      <data key="d0">829214</data>
    </edge>
    <edge source="JPN" target="CHL">
      <data key="d0">421543</data>
    </edge>
    <edge source="JPN" target="CHN">
      <data key="d0">631428938</data>
    </edge>
    <edge source="JPN" target="COL">
      <data key="d0">342035</data>
    </edge>
    <edge source="JPN" target="CRI">
      <data key="d0">102129</data>
    </edge>
    <edge source="JPN" target="CZE">
      <data key="d0">989538</data>
    </edge>
    <edge source="JPN" target="DNK">
      <data key="d0">135819</data>
    </edge>
    <edge source="JPN" target="ECU">
      <data key="d0">63363</data>
    </edge>
    <edge source="JPN" target="SLV">
      <data key="d0">150238</data>
    </edge>
    <edge source="JPN" target="FIN">
      <data key="d0">7750383</data>
    </edge>
    <edge source="JPN" target="FRA">
      <data key="d0">27387708</data>
    </edge>
    <edge source="JPN" target="DEU">
      <data key="d0">104592825</data>
    </edge>
    <edge source="JPN" target="GRC">
      <data key="d0">263650</data>
    </edge>
    <edge source="JPN" target="HKG">
      <data key="d0">380299732</data>
    </edge>
    <edge source="JPN" target="HUN">
      <data key="d0">2719457</data>
    </edge>
    <edge source="JPN" target="IDN">
      <data key="d0">80959186</data>
    </edge>
    <edge source="JPN" target="IRL">
      <data key="d0">428474</data>
    </edge>
    <edge source="JPN" target="ISR">
      <data key="d0">4042641</data>
    </edge>
    <edge source="JPN" target="ITA">
      <data key="d0">7380531</data>
    </edge>
    <edge source="JPN" target="KAZ">
      <data key="d0">14677750</data>
    </edge>
    <edge source="JPN" target="JOR">
      <data key="d0">175977</data>
    </edge>
    <edge source="JPN" target="KOR">
      <data key="d0">672321496</data>
    </edge>
    <edge source="JPN" target="LBN">
      <data key="d0">266684</data>
    </edge>
    <edge source="JPN" target="MDG">
      <data key="d0">38692</data>
    </edge>
    <edge source="JPN" target="MYS">
      <data key="d0">344799231</data>
    </edge>
    <edge source="JPN" target="MUS">
      <data key="d0">22667</data>
    </edge>
    <edge source="JPN" target="MEX">
      <data key="d0">8436744</data>
    </edge>
    <edge source="JPN" target="MAR">
      <data key="d0">26741</data>
    </edge>
    <edge source="JPN" target="MOZ">
      <data key="d0">11821</data>
    </edge>
    <edge source="JPN" target="OMN">
      <data key="d0">57564</data>
    </edge>
    <edge source="JPN" target="NLD">
      <data key="d0">16273641</data>
    </edge>
    <edge source="JPN" target="NZL">
      <data key="d0">11756059</data>
    </edge>
    <edge source="JPN" target="NOR">
      <data key="d0">28717</data>
    </edge>
    <edge source="JPN" target="PAK">
      <data key="d0">2704453</data>
    </edge>
    <edge source="JPN" target="PAN">
      <data key="d0">41855</data>
    </edge>
    <edge source="JPN" target="PER">
      <data key="d0">107520</data>
    </edge>
    <edge source="JPN" target="PHL">
      <data key="d0">120594743</data>
    </edge>
    <edge source="JPN" target="POL">
      <data key="d0">15597</data>
    </edge>
    <edge source="JPN" target="PRT">
      <data key="d0">9455751</data>
    </edge>
    <edge source="JPN" target="ROU">
      <data key="d0">92804</data>
    </edge>
    <edge source="JPN" target="RUS">
      <data key="d0">2426746</data>
    </edge>
    <edge source="JPN" target="SAU">
      <data key="d0">28610694</data>
    </edge>
    <edge source="JPN" target="IND">
      <data key="d0">15573491</data>
    </edge>
    <edge source="JPN" target="SGP">
      <data key="d0">271154392</data>
    </edge>
    <edge source="JPN" target="VNM">
      <data key="d0">22980475</data>
    </edge>
    <edge source="JPN" target="SVN">
      <data key="d0">264494</data>
    </edge>
    <edge source="JPN" target="ZAF">
      <data key="d0">12282458</data>
    </edge>
    <edge source="JPN" target="ESP">
      <data key="d0">3109378</data>
    </edge>
    <edge source="JPN" target="SWE">
      <data key="d0">1619848</data>
    </edge>
    <edge source="JPN" target="CHE">
      <data key="d0">8606096</data>
    </edge>
    <edge source="JPN" target="THA">
      <data key="d0">275820366</data>
    </edge>
    <edge source="JPN" target="ARE">
      <data key="d0">6942918</data>
    </edge>
    <edge source="JPN" target="TUR">
      <data key="d0">6858075</data>
    </edge>
    <edge source="JPN" target="UKR">
      <data key="d0">977086</data>
    </edge>
    <edge source="JPN" target="EGY">
      <data key="d0">1568825</data>
    </edge>
    <edge source="JPN" target="GBR">
      <data key="d0">101719075</data>
    </edge>
    <edge source="JPN" target="USA">
      <data key="d0">588160675</data>
    </edge>
    <edge source="JPN" target="URY">
      <data key="d0">302647</data>
    </edge>
    <edge source="KAZ" target="NLD">
      <data key="d0">4007800</data>
    </edge>
    <edge source="KAZ" target="RUS">
      <data key="d0">106200</data>
    </edge>
    <edge source="KOR" target="DZA">
      <data key="d0">2005860</data>
    </edge>
    <edge source="KOR" target="ARG">
      <data key="d0">375071</data>
    </edge>
    <edge source="KOR" target="AUS">
      <data key="d0">24596603</data>
    </edge>
    <edge source="KOR" target="AUT">
      <data key="d0">1423388</data>
    </edge>
    <edge source="KOR" target="BEL">
      <data key="d0">2183307</data>
    </edge>
    <edge source="KOR" target="BRA">
      <data key="d0">7428439</data>
    </edge>
    <edge source="KOR" target="CMR">
      <data key="d0">17227</data>
    </edge>
    <edge source="KOR" target="CAN">
      <data key="d0">16467363</data>
    </edge>
    <edge source="KOR" target="LKA">
      <data key="d0">5448646</data>
    </edge>
    <edge source="KOR" target="CHL">
      <data key="d0">1673328</data>
    </edge>
    <edge source="KOR" target="CHN">
      <data key="d0">381315910</data>
    </edge>
    <edge source="KOR" target="COL">
      <data key="d0">918179</data>
    </edge>
    <edge source="KOR" target="BEN">
      <data key="d0">52509</data>
    </edge>
    <edge source="KOR" target="DNK">
      <data key="d0">52274</data>
    </edge>
    <edge source="KOR" target="ETH">
      <data key="d0">106608</data>
    </edge>
    <edge source="KOR" target="FIN">
      <data key="d0">260571</data>
    </edge>
    <edge source="KOR" target="FRA">
      <data key="d0">3834638</data>
    </edge>
    <edge source="KOR" target="GEO">
      <data key="d0">49333</data>
    </edge>
    <edge source="KOR" target="DEU">
      <data key="d0">17041545</data>
    </edge>
    <edge source="KOR" target="GHA">
      <data key="d0">476362</data>
    </edge>
    <edge source="KOR" target="GRC">
      <data key="d0">134787</data>
    </edge>
    <edge source="KOR" target="GTM">
      <data key="d0">39077</data>
    </edge>
    <edge source="KOR" target="HKG">
      <data key="d0">336318185</data>
    </edge>
    <edge source="KOR" target="IDN">
      <data key="d0">69046570</data>
    </edge>
    <edge source="KOR" target="IRL">
      <data key="d0">280516</data>
    </edge>
    <edge source="KOR" target="ISR">
      <data key="d0">1892537</data>
    </edge>
    <edge source="KOR" target="ITA">
      <data key="d0">4750188</data>
    </edge>
    <edge source="KOR" target="CIV">
      <data key="d0">12437</data>
    </edge>
    <edge source="KOR" target="JPN">
      <data key="d0">176054489</data>
    </edge>
    <edge source="KOR" target="KAZ">
      <data key="d0">289937</data>
    </edge>
    <edge source="KOR" target="JOR">
      <data key="d0">235941</data>
    </edge>
    <edge source="KOR" target="LBN">
      <data key="d0">445148</data>
    </edge>
    <edge source="KOR" target="LVA">
      <data key="d0">61925</data>
    </edge>
    <edge source="KOR" target="MYS">
      <data key="d0">80710058</data>
    </edge>
    <edge source="KOR" target="MUS">
      <data key="d0">61809</data>
    </edge>
    <edge source="KOR" target="MEX">
      <data key="d0">20336143</data>
    </edge>
    <edge source="KOR" target="MAR">
      <data key="d0">135943</data>
    </edge>
    <edge source="KOR" target="OMN">
      <data key="d0">6709595</data>
    </edge>
    <edge source="KOR" target="NLD">
      <data key="d0">879625</data>
    </edge>
    <edge source="KOR" target="NZL">
      <data key="d0">10599684</data>
    </edge>
    <edge source="KOR" target="NOR">
      <data key="d0">319132</data>
    </edge>
    <edge source="KOR" target="PAK">
      <data key="d0">9876504</data>
    </edge>
    <edge source="KOR" target="PAN">
      <data key="d0">299392</data>
    </edge>
    <edge source="KOR" target="PRY">
      <data key="d0">65551</data>
    </edge>
    <edge source="KOR" target="PER">
      <data key="d0">423373</data>
    </edge>
    <edge source="KOR" target="PHL">
      <data key="d0">61398183</data>
    </edge>
    <edge source="KOR" target="POL">
      <data key="d0">4475607</data>
    </edge>
    <edge source="KOR" target="PRT">
      <data key="d0">251260</data>
    </edge>
    <edge source="KOR" target="ROU">
      <data key="d0">24997</data>
    </edge>
    <edge source="KOR" target="RUS">
      <data key="d0">1723248</data>
    </edge>
    <edge source="KOR" target="SAU">
      <data key="d0">2241478</data>
    </edge>
    <edge source="KOR" target="IND">
      <data key="d0">42181411</data>
    </edge>
    <edge source="KOR" target="SGP">
      <data key="d0">78618280</data>
    </edge>
    <edge source="KOR" target="VNM">
      <data key="d0">33527711</data>
    </edge>
    <edge source="KOR" target="SVN">
      <data key="d0">599481</data>
    </edge>
    <edge source="KOR" target="ZAF">
      <data key="d0">641124</data>
    </edge>
    <edge source="KOR" target="ESP">
      <data key="d0">11018187</data>
    </edge>
    <edge source="KOR" target="SWE">
      <data key="d0">10908</data>
    </edge>
    <edge source="KOR" target="CHE">
      <data key="d0">95466</data>
    </edge>
    <edge source="KOR" target="THA">
      <data key="d0">57521546</data>
    </edge>
    <edge source="KOR" target="TGO">
      <data key="d0">22245</data>
    </edge>
    <edge source="KOR" target="ARE">
      <data key="d0">32276400</data>
    </edge>
    <edge source="KOR" target="TUR">
      <data key="d0">5140657</data>
    </edge>
    <edge source="KOR" target="UKR">
      <data key="d0">11989</data>
    </edge>
    <edge source="KOR" target="EGY">
      <data key="d0">1105977</data>
    </edge>
    <edge source="KOR" target="GBR">
      <data key="d0">9334766</data>
    </edge>
    <edge source="KOR" target="TZA">
      <data key="d0">762296</data>
    </edge>
    <edge source="KOR" target="USA">
      <data key="d0">170248183</data>
    </edge>
    <edge source="PAK" target="BEL">
      <data key="d0">38911</data>
    </edge>
    <edge source="PAK" target="LKA">
      <data key="d0">48416</data>
    </edge>
    <edge source="PAK" target="ARE">
      <data key="d0">78520</data>
    </edge>
    <edge source="PAK" target="GBR">
      <data key="d0">19382</data>
    </edge>
    <edge source="PAK" target="USA">
      <data key="d0">113207</data>
    </edge>
    <edge source="RUS" target="AZE">
      <data key="d0">1151367</data>
    </edge>
    <edge source="RUS" target="ARG">
      <data key="d0">79930</data>
    </edge>
    <edge source="RUS" target="AUS">
      <data key="d0">755841</data>
    </edge>
    <edge source="RUS" target="AUT">
      <data key="d0">13547348</data>
    </edge>
    <edge source="RUS" target="ARM">
      <data key="d0">2886896</data>
    </edge>
    <edge source="RUS" target="BEL">
      <data key="d0">35342689</data>
    </edge>
    <edge source="RUS" target="BRA">
      <data key="d0">139528</data>
    </edge>
    <edge source="RUS" target="BGR">
      <data key="d0">2427493</data>
    </edge>
    <edge source="RUS" target="CAN">
      <data key="d0">3920357</data>
    </edge>
    <edge source="RUS" target="CAF">
      <data key="d0">11278</data>
    </edge>
    <edge source="RUS" target="CHN">
      <data key="d0">511128645</data>
    </edge>
    <edge source="RUS" target="HRV">
      <data key="d0">439580</data>
    </edge>
    <edge source="RUS" target="CZE">
      <data key="d0">20178495</data>
    </edge>
    <edge source="RUS" target="DNK">
      <data key="d0">1870685</data>
    </edge>
    <edge source="RUS" target="ETH">
      <data key="d0">37854</data>
    </edge>
    <edge source="RUS" target="EST">
      <data key="d0">50297278</data>
    </edge>
    <edge source="RUS" target="FIN">
      <data key="d0">160859547</data>
    </edge>
    <edge source="RUS" target="FRA">
      <data key="d0">17920779</data>
    </edge>
    <edge source="RUS" target="GEO">
      <data key="d0">317940</data>
    </edge>
    <edge source="RUS" target="DEU">
      <data key="d0">283253320</data>
    </edge>
    <edge source="RUS" target="GRC">
      <data key="d0">183503584</data>
    </edge>
    <edge source="RUS" target="HKG">
      <data key="d0">2854714</data>
    </edge>
    <edge source="RUS" target="HUN">
      <data key="d0">131831111</data>
    </edge>
    <edge source="RUS" target="IDN">
      <data key="d0">181553</data>
    </edge>
    <edge source="RUS" target="IRL">
      <data key="d0">7229685</data>
    </edge>
    <edge source="RUS" target="ISR">
      <data key="d0">8646702</data>
    </edge>
    <edge source="RUS" target="ITA">
      <data key="d0">58077965</data>
    </edge>
    <edge source="RUS" target="JPN">
      <data key="d0">1095234329</data>
    </edge>
    <edge source="RUS" target="KAZ">
      <data key="d0">34185985</data>
    </edge>
    <edge source="RUS" target="JOR">
      <data key="d0">32100</data>
    </edge>
    <edge source="RUS" target="KOR">
      <data key="d0">148329334</data>
    </edge>
    <edge source="RUS" target="KGZ">
      <data key="d0">1855053</data>
    </edge>
    <edge source="RUS" target="LBN">
      <data key="d0">150983</data>
    </edge>
    <edge source="RUS" target="LVA">
      <data key="d0">23313225</data>
    </edge>
    <edge source="RUS" target="LTU">
      <data key="d0">16024723</data>
    </edge>
    <edge source="RUS" target="MYS">
      <data key="d0">61775</data>
    </edge>
    <edge source="RUS" target="MEX">
      <data key="d0">20365</data>
    </edge>
    <edge source="RUS" target="MDA">
      <data key="d0">2139636</data>
    </edge>
    <edge source="RUS" target="NLD">
      <data key="d0">1708590361</data>
    </edge>
    <edge source="RUS" target="NZL">
      <data key="d0">345338</data>
    </edge>
    <edge source="RUS" target="NOR">
      <data key="d0">7849120</data>
    </edge>
    <edge source="RUS" target="PAK">
      <data key="d0">171259</data>
    </edge>
    <edge source="RUS" target="PAN">
      <data key="d0">6245647</data>
    </edge>
    <edge source="RUS" target="PHL">
      <data key="d0">35597</data>
    </edge>
    <edge source="RUS" target="POL">
      <data key="d0">30400638</data>
    </edge>
    <edge source="RUS" target="ROU">
      <data key="d0">713138</data>
    </edge>
    <edge source="RUS" target="IND">
      <data key="d0">17854874</data>
    </edge>
    <edge source="RUS" target="SGP">
      <data key="d0">2704929</data>
    </edge>
    <edge source="RUS" target="SVK">
      <data key="d0">39610248</data>
    </edge>
    <edge source="RUS" target="VNM">
      <data key="d0">89306</data>
    </edge>
    <edge source="RUS" target="SVN">
      <data key="d0">9664064</data>
    </edge>
    <edge source="RUS" target="ESP">
      <data key="d0">3744285</data>
    </edge>
    <edge source="RUS" target="SWE">
      <data key="d0">20819570</data>
    </edge>
    <edge source="RUS" target="CHE">
      <data key="d0">347953376</data>
    </edge>
    <edge source="RUS" target="THA">
      <data key="d0">15396439</data>
    </edge>
    <edge source="RUS" target="ARE">
      <data key="d0">265736</data>
    </edge>
    <edge source="RUS" target="TUN">
      <data key="d0">36595</data>
    </edge>
    <edge source="RUS" target="TUR">
      <data key="d0">162249686</data>
    </edge>
    <edge source="RUS" target="UKR">
      <data key="d0">29575054</data>
    </edge>
    <edge source="RUS" target="EGY">
      <data key="d0">185933</data>
    </edge>
    <edge source="RUS" target="GBR">
      <data key="d0">1744988760</data>
    </edge>
    <edge source="RUS" target="USA">
      <data key="d0">1052564590</data>
    </edge>
    <edge source="RUS" target="SRB">
      <data key="d0">869054</data>
    </edge>
    <edge source="IND" target="ALB">
      <data key="d0">12166</data>
    </edge>
    <edge source="IND" target="ARG">
      <data key="d0">122154</data>
    </edge>
    <edge source="IND" target="AUS">
      <data key="d0">1282910</data>
    </edge>
    <edge source="IND" target="AUT">
      <data key="d0">13540</data>
    </edge>
    <edge source="IND" target="BEL">
      <data key="d0">1490687</data>
    </edge>
    <edge source="IND" target="BRA">
      <data key="d0">483869</data>
    </edge>
    <edge source="IND" target="CMR">
      <data key="d0">42160</data>
    </edge>
    <edge source="IND" target="CAN">
      <data key="d0">3370343</data>
    </edge>
    <edge source="IND" target="LKA">
      <data key="d0">5080452</data>
    </edge>
    <edge source="IND" target="CHN">
      <data key="d0">24956863</data>
    </edge>
    <edge source="IND" target="COL">
      <data key="d0">68252</data>
    </edge>
    <edge source="IND" target="CRI">
      <data key="d0">199494</data>
    </edge>
    <edge source="IND" target="CZE">
      <data key="d0">18328</data>
    </edge>
    <edge source="IND" target="DNK">
      <data key="d0">113772</data>
    </edge>
    <edge source="IND" target="ECU">
      <data key="d0">84233</data>
    </edge>
    <edge source="IND" target="ETH">
      <data key="d0">509169</data>
    </edge>
    <edge source="IND" target="FIN">
      <data key="d0">171360</data>
    </edge>
    <edge source="IND" target="FRA">
      <data key="d0">2650525</data>
    </edge>
    <edge source="IND" target="DEU">
      <data key="d0">15440405</data>
    </edge>
    <edge source="IND" target="GHA">
      <data key="d0">213309</data>
    </edge>
    <edge source="IND" target="GRC">
      <data key="d0">26708</data>
    </edge>
    <edge source="IND" target="HKG">
      <data key="d0">6117326</data>
    </edge>
    <edge source="IND" target="HUN">
      <data key="d0">19993</data>
    </edge>
    <edge source="IND" target="IDN">
      <data key="d0">14939833</data>
    </edge>
    <edge source="IND" target="IRL">
      <data key="d0">70051</data>
    </edge>
    <edge source="IND" target="ISR">
      <data key="d0">2720704</data>
    </edge>
    <edge source="IND" target="ITA">
      <data key="d0">3015289</data>
    </edge>
    <edge source="IND" target="CIV">
      <data key="d0">142854</data>
    </edge>
    <edge source="IND" target="JPN">
      <data key="d0">891780</data>
    </edge>
    <edge source="IND" target="JOR">
      <data key="d0">563905</data>
    </edge>
    <edge source="IND" target="KOR">
      <data key="d0">15381001</data>
    </edge>
    <edge source="IND" target="LBN">
      <data key="d0">91459</data>
    </edge>
    <edge source="IND" target="MWI">
      <data key="d0">20107</data>
    </edge>
    <edge source="IND" target="MYS">
      <data key="d0">12886043</data>
    </edge>
    <edge source="IND" target="MUS">
      <data key="d0">276414</data>
    </edge>
    <edge source="IND" target="MAR">
      <data key="d0">84916</data>
    </edge>
    <edge source="IND" target="OMN">
      <data key="d0">991878</data>
    </edge>
    <edge source="IND" target="NLD">
      <data key="d0">951600</data>
    </edge>
    <edge source="IND" target="NZL">
      <data key="d0">320790</data>
    </edge>
    <edge source="IND" target="PAK">
      <data key="d0">1237687</data>
    </edge>
    <edge source="IND" target="PRY">
      <data key="d0">40290</data>
    </edge>
    <edge source="IND" target="PER">
      <data key="d0">57128</data>
    </edge>
    <edge source="IND" target="PHL">
      <data key="d0">2351918</data>
    </edge>
    <edge source="IND" target="POL">
      <data key="d0">44471</data>
    </edge>
    <edge source="IND" target="PRT">
      <data key="d0">61366</data>
    </edge>
    <edge source="IND" target="ROU">
      <data key="d0">49658</data>
    </edge>
    <edge source="IND" target="RUS">
      <data key="d0">2832737</data>
    </edge>
    <edge source="IND" target="SAU">
      <data key="d0">17181198</data>
    </edge>
    <edge source="IND" target="SEN">
      <data key="d0">13160</data>
    </edge>
    <edge source="IND" target="SGP">
      <data key="d0">72391979</data>
    </edge>
    <edge source="IND" target="VNM">
      <data key="d0">918326</data>
    </edge>
    <edge source="IND" target="ZAF">
      <data key="d0">1193416</data>
    </edge>
    <edge source="IND" target="ZWE">
      <data key="d0">20389</data>
    </edge>
    <edge source="IND" target="ESP">
      <data key="d0">230337</data>
    </edge>
    <edge source="IND" target="SWE">
      <data key="d0">307991</data>
    </edge>
    <edge source="IND" target="CHE">
      <data key="d0">1586983</data>
    </edge>
    <edge source="IND" target="THA">
      <data key="d0">19953112</data>
    </edge>
    <edge source="IND" target="ARE">
      <data key="d0">18623989</data>
    </edge>
    <edge source="IND" target="TUR">
      <data key="d0">2780199</data>
    </edge>
    <edge source="IND" target="UGA">
      <data key="d0">506394</data>
    </edge>
    <edge source="IND" target="UKR">
      <data key="d0">67509</data>
    </edge>
    <edge source="IND" target="MKD">
      <data key="d0">82324</data>
    </edge>
    <edge source="IND" target="EGY">
      <data key="d0">2721982</data>
    </edge>
    <edge source="IND" target="GBR">
      <data key="d0">12414753</data>
    </edge>
    <edge source="IND" target="TZA">
      <data key="d0">200196</data>
    </edge>
    <edge source="IND" target="USA">
      <data key="d0">28419788</data>
    </edge>
    <edge source="IND" target="BFA">
      <data key="d0">22082</data>
    </edge>
    <edge source="IND" target="SRB">
      <data key="d0">20060</data>
    </edge>
    <edge source="ARE" target="DZA">
      <data key="d0">128886</data>
    </edge>
    <edge source="ARE" target="AZE">
      <data key="d0">139400</data>
    </edge>
    <edge source="ARE" target="ARM">
      <data key="d0">61010</data>
    </edge>
    <edge source="ARE" target="BEL">
      <data key="d0">16132420</data>
    </edge>
    <edge source="ARE" target="CAN">
      <data key="d0">2474493</data>
    </edge>
    <edge source="ARE" target="LKA">
      <data key="d0">4574995</data>
    </edge>
    <edge source="ARE" target="CHN">
      <data key="d0">35404504</data>
    </edge>
    <edge source="ARE" target="ETH">
      <data key="d0">32764</data>
    </edge>
    <edge source="ARE" target="FRA">
      <data key="d0">1194670</data>
    </edge>
    <edge source="ARE" target="DEU">
      <data key="d0">23531567</data>
    </edge>
    <edge source="ARE" target="HKG">
      <data key="d0">1923361</data>
    </edge>
    <edge source="ARE" target="IDN">
      <data key="d0">39406323</data>
    </edge>
    <edge source="ARE" target="IRL">
      <data key="d0">3078771</data>
    </edge>
    <edge source="ARE" target="ITA">
      <data key="d0">67036373</data>
    </edge>
    <edge source="ARE" target="JPN">
      <data key="d0">155765048</data>
    </edge>
    <edge source="ARE" target="KAZ">
      <data key="d0">21451</data>
    </edge>
    <edge source="ARE" target="JOR">
      <data key="d0">13701635</data>
    </edge>
    <edge source="ARE" target="KOR">
      <data key="d0">78176410</data>
    </edge>
    <edge source="ARE" target="LBN">
      <data key="d0">20317893</data>
    </edge>
    <edge source="ARE" target="MYS">
      <data key="d0">31148183</data>
    </edge>
    <edge source="ARE" target="MEX">
      <data key="d0">1685999</data>
    </edge>
    <edge source="ARE" target="MAR">
      <data key="d0">4067545</data>
    </edge>
    <edge source="ARE" target="OMN">
      <data key="d0">14348688</data>
    </edge>
    <edge source="ARE" target="NLD">
      <data key="d0">27579564</data>
    </edge>
    <edge source="ARE" target="PAK">
      <data key="d0">1280721</data>
    </edge>
    <edge source="ARE" target="PHL">
      <data key="d0">15942776</data>
    </edge>
    <edge source="ARE" target="POL">
      <data key="d0">159166</data>
    </edge>
    <edge source="ARE" target="PRT">
      <data key="d0">10025975</data>
    </edge>
    <edge source="ARE" target="SAU">
      <data key="d0">388060</data>
    </edge>
    <edge source="ARE" target="IND">
      <data key="d0">23322197</data>
    </edge>
    <edge source="ARE" target="SGP">
      <data key="d0">14243520</data>
    </edge>
    <edge source="ARE" target="VNM">
      <data key="d0">150170</data>
    </edge>
    <edge source="ARE" target="ZAF">
      <data key="d0">840698</data>
    </edge>
    <edge source="ARE" target="ESP">
      <data key="d0">6083821</data>
    </edge>
    <edge source="ARE" target="SWE">
      <data key="d0">15663</data>
    </edge>
    <edge source="ARE" target="CHE">
      <data key="d0">1099295</data>
    </edge>
    <edge source="ARE" target="THA">
      <data key="d0">39714947</data>
    </edge>
    <edge source="ARE" target="TUN">
      <data key="d0">9763379</data>
    </edge>
    <edge source="ARE" target="TUR">
      <data key="d0">21793153</data>
    </edge>
    <edge source="ARE" target="EGY">
      <data key="d0">544908</data>
    </edge>
    <edge source="ARE" target="GBR">
      <data key="d0">24964425</data>
    </edge>
    <edge source="ARE" target="TZA">
      <data key="d0">178801</data>
    </edge>
    <edge source="ARE" target="USA">
      <data key="d0">87353561</data>
    </edge>
    <edge source="TUR" target="ALB">
      <data key="d0">1680138</data>
    </edge>
    <edge source="TUR" target="DZA">
      <data key="d0">7106519</data>
    </edge>
    <edge source="TUR" target="AZE">
      <data key="d0">2113327</data>
    </edge>
    <edge source="TUR" target="ARG">
      <data key="d0">507327</data>
    </edge>
    <edge source="TUR" target="AUS">
      <data key="d0">58923</data>
    </edge>
    <edge source="TUR" target="AUT">
      <data key="d0">1765818</data>
    </edge>
    <edge source="TUR" target="BEL">
      <data key="d0">4368251</data>
    </edge>
    <edge source="TUR" target="BWA">
      <data key="d0">30163</data>
    </edge>
    <edge source="TUR" target="BGR">
      <data key="d0">8995865</data>
    </edge>
    <edge source="TUR" target="BLR">
      <data key="d0">40530</data>
    </edge>
    <edge source="TUR" target="CMR">
      <data key="d0">427929</data>
    </edge>
    <edge source="TUR" target="CAN">
      <data key="d0">3276751</data>
    </edge>
    <edge source="TUR" target="CHN">
      <data key="d0">71388</data>
    </edge>
    <edge source="TUR" target="CZE">
      <data key="d0">1067601</data>
    </edge>
    <edge source="TUR" target="BEN">
      <data key="d0">265049</data>
    </edge>
    <edge source="TUR" target="DNK">
      <data key="d0">3363434</data>
    </edge>
    <edge source="TUR" target="ETH">
      <data key="d0">465862</data>
    </edge>
    <edge source="TUR" target="EST">
      <data key="d0">57718</data>
    </edge>
    <edge source="TUR" target="FIN">
      <data key="d0">1408673</data>
    </edge>
    <edge source="TUR" target="FRA">
      <data key="d0">22298389</data>
    </edge>
    <edge source="TUR" target="GEO">
      <data key="d0">666618</data>
    </edge>
    <edge source="TUR" target="DEU">
      <data key="d0">45388378</data>
    </edge>
    <edge source="TUR" target="GHA">
      <data key="d0">501871</data>
    </edge>
    <edge source="TUR" target="GRC">
      <data key="d0">2636584</data>
    </edge>
    <edge source="TUR" target="HKG">
      <data key="d0">568613</data>
    </edge>
    <edge source="TUR" target="HUN">
      <data key="d0">1168458</data>
    </edge>
    <edge source="TUR" target="IRL">
      <data key="d0">2114097</data>
    </edge>
    <edge source="TUR" target="ISR">
      <data key="d0">29619484</data>
    </edge>
    <edge source="TUR" target="ITA">
      <data key="d0">65235715</data>
    </edge>
    <edge source="TUR" target="CIV">
      <data key="d0">103350</data>
    </edge>
    <edge source="TUR" target="JPN">
      <data key="d0">632478</data>
    </edge>
    <edge source="TUR" target="KAZ">
      <data key="d0">2478884</data>
    </edge>
    <edge source="TUR" target="JOR">
      <data key="d0">552123</data>
    </edge>
    <edge source="TUR" target="KOR">
      <data key="d0">3654159</data>
    </edge>
    <edge source="TUR" target="KGZ">
      <data key="d0">285039</data>
    </edge>
    <edge source="TUR" target="LBN">
      <data key="d0">6907877</data>
    </edge>
    <edge source="TUR" target="LTU">
      <data key="d0">1576988</data>
    </edge>
    <edge source="TUR" target="MYS">
      <data key="d0">90539</data>
    </edge>
    <edge source="TUR" target="MEX">
      <data key="d0">24435</data>
    </edge>
    <edge source="TUR" target="MDA">
      <data key="d0">884949</data>
    </edge>
    <edge source="TUR" target="MAR">
      <data key="d0">691031</data>
    </edge>
    <edge source="TUR" target="OMN">
      <data key="d0">517687</data>
    </edge>
    <edge source="TUR" target="NLD">
      <data key="d0">7317108</data>
    </edge>
    <edge source="TUR" target="NOR">
      <data key="d0">1907817</data>
    </edge>
    <edge source="TUR" target="PAK">
      <data key="d0">1568499</data>
    </edge>
    <edge source="TUR" target="PHL">
      <data key="d0">63825</data>
    </edge>
    <edge source="TUR" target="POL">
      <data key="d0">2575020</data>
    </edge>
    <edge source="TUR" target="PRT">
      <data key="d0">446347</data>
    </edge>
    <edge source="TUR" target="ROU">
      <data key="d0">4560305</data>
    </edge>
    <edge source="TUR" target="RUS">
      <data key="d0">3365067</data>
    </edge>
    <edge source="TUR" target="SAU">
      <data key="d0">4998359</data>
    </edge>
    <edge source="TUR" target="SEN">
      <data key="d0">284851</data>
    </edge>
    <edge source="TUR" target="IND">
      <data key="d0">626592</data>
    </edge>
    <edge source="TUR" target="SGP">
      <data key="d0">206771</data>
    </edge>
    <edge source="TUR" target="ZAF">
      <data key="d0">177102</data>
    </edge>
    <edge source="TUR" target="ESP">
      <data key="d0">4359282</data>
    </edge>
    <edge source="TUR" target="SWE">
      <data key="d0">540930</data>
    </edge>
    <edge source="TUR" target="CHE">
      <data key="d0">5512905</data>
    </edge>
    <edge source="TUR" target="TGO">
      <data key="d0">124154</data>
    </edge>
    <edge source="TUR" target="ARE">
      <data key="d0">1162487</data>
    </edge>
    <edge source="TUR" target="TUN">
      <data key="d0">334352</data>
    </edge>
    <edge source="TUR" target="UKR">
      <data key="d0">1157571</data>
    </edge>
    <edge source="TUR" target="MKD">
      <data key="d0">3535693</data>
    </edge>
    <edge source="TUR" target="EGY">
      <data key="d0">1522635</data>
    </edge>
    <edge source="TUR" target="GBR">
      <data key="d0">14423079</data>
    </edge>
    <edge source="TUR" target="TZA">
      <data key="d0">87567</data>
    </edge>
    <edge source="TUR" target="USA">
      <data key="d0">31863257</data>
    </edge>
    <edge source="TUR" target="SRB">
      <data key="d0">955986</data>
    </edge>
    <edge source="USA" target="ARG">
      <data key="d0">17610318</data>
    </edge>
    <edge source="USA" target="AUS">
      <data key="d0">35892466</data>
    </edge>
    <edge source="USA" target="AUT">
      <data key="d0">8833065</data>
    </edge>
    <edge source="USA" target="BEL">
      <data key="d0">166477747</data>
    </edge>
    <edge source="USA" target="BOL">
      <data key="d0">1571402</data>
    </edge>
    <edge source="USA" target="BRA">
      <data key="d0">147926123</data>
    </edge>
    <edge source="USA" target="BGR">
      <data key="d0">22208</data>
    </edge>
    <edge source="USA" target="BLR">
      <data key="d0">309791</data>
    </edge>
    <edge source="USA" target="CMR">
      <data key="d0">15000</data>
    </edge>
    <edge source="USA" target="CAN">
      <data key="d0">2682045812</data>
    </edge>
    <edge source="USA" target="LKA">
      <data key="d0">31074</data>
    </edge>
    <edge source="USA" target="CHL">
      <data key="d0">10747469</data>
    </edge>
    <edge source="USA" target="CHN">
      <data key="d0">290003314</data>
    </edge>
    <edge source="USA" target="COL">
      <data key="d0">18211165</data>
    </edge>
    <edge source="USA" target="CRI">
      <data key="d0">4725797</data>
    </edge>
    <edge source="USA" target="HRV">
      <data key="d0">34188</data>
    </edge>
    <edge source="USA" target="CZE">
      <data key="d0">1230811</data>
    </edge>
    <edge source="USA" target="DNK">
      <data key="d0">3087187</data>
    </edge>
    <edge source="USA" target="ECU">
      <data key="d0">1963218</data>
    </edge>
    <edge source="USA" target="SLV">
      <data key="d0">5855902</data>
    </edge>
    <edge source="USA" target="ETH">
      <data key="d0">14790</data>
    </edge>
    <edge source="USA" target="EST">
      <data key="d0">94746</data>
    </edge>
    <edge source="USA" target="FIN">
      <data key="d0">2606184</data>
    </edge>
    <edge source="USA" target="FRA">
      <data key="d0">190802889</data>
    </edge>
    <edge source="USA" target="GMB">
      <data key="d0">13092</data>
    </edge>
    <edge source="USA" target="DEU">
      <data key="d0">292090492</data>
    </edge>
    <edge source="USA" target="GHA">
      <data key="d0">252502</data>
    </edge>
    <edge source="USA" target="GRC">
      <data key="d0">9275898</data>
    </edge>
    <edge source="USA" target="GTM">
      <data key="d0">4469214</data>
    </edge>
    <edge source="USA" target="HND">
      <data key="d0">2419359</data>
    </edge>
    <edge source="USA" target="HKG">
      <data key="d0">115611656</data>
    </edge>
    <edge source="USA" target="HUN">
      <data key="d0">4347764</data>
    </edge>
    <edge source="USA" target="IDN">
      <data key="d0">9821702</data>
    </edge>
    <edge source="USA" target="IRL">
      <data key="d0">37350446</data>
    </edge>
    <edge source="USA" target="ISR">
      <data key="d0">97236323</data>
    </edge>
    <edge source="USA" target="ITA">
      <data key="d0">292939049</data>
    </edge>
    <edge source="USA" target="CIV">
      <data key="d0">11220</data>
    </edge>
    <edge source="USA" target="JAM">
      <data key="d0">3630652</data>
    </edge>
    <edge source="USA" target="JPN">
      <data key="d0">691424052</data>
    </edge>
    <edge source="USA" target="KAZ">
      <data key="d0">254053</data>
    </edge>
    <edge source="USA" target="JOR">
      <data key="d0">3920565</data>
    </edge>
    <edge source="USA" target="KOR">
      <data key="d0">254524406</data>
    </edge>
    <edge source="USA" target="LBN">
      <data key="d0">253161</data>
    </edge>
    <edge source="USA" target="LVA">
      <data key="d0">1286291</data>
    </edge>
    <edge source="USA" target="LTU">
      <data key="d0">31968</data>
    </edge>
    <edge source="USA" target="MYS">
      <data key="d0">37229989</data>
    </edge>
    <edge source="USA" target="MRT">
      <data key="d0">176400</data>
    </edge>
    <edge source="USA" target="MEX">
      <data key="d0">1347663367</data>
    </edge>
    <edge source="USA" target="MAR">
      <data key="d0">173979</data>
    </edge>
    <edge source="USA" target="OMN">
      <data key="d0">224165</data>
    </edge>
    <edge source="USA" target="NLD">
      <data key="d0">65670169</data>
    </edge>
    <edge source="USA" target="NZL">
      <data key="d0">7449979</data>
    </edge>
    <edge source="USA" target="NIC">
      <data key="d0">570002</data>
    </edge>
    <edge source="USA" target="NOR">
      <data key="d0">2503080</data>
    </edge>
    <edge source="USA" target="PAK">
      <data key="d0">1231079</data>
    </edge>
    <edge source="USA" target="PAN">
      <data key="d0">15352454</data>
    </edge>
    <edge source="USA" target="PRY">
      <data key="d0">152894</data>
    </edge>
    <edge source="USA" target="PER">
      <data key="d0">3930306</data>
    </edge>
    <edge source="USA" target="PHL">
      <data key="d0">11838077</data>
    </edge>
    <edge source="USA" target="POL">
      <data key="d0">1662141</data>
    </edge>
    <edge source="USA" target="PRT">
      <data key="d0">899644</data>
    </edge>
    <edge source="USA" target="ROU">
      <data key="d0">1569932</data>
    </edge>
    <edge source="USA" target="RUS">
      <data key="d0">6114194</data>
    </edge>
    <edge source="USA" target="SAU">
      <data key="d0">37893625</data>
    </edge>
    <edge source="USA" target="SEN">
      <data key="d0">172869</data>
    </edge>
    <edge source="USA" target="IND">
      <data key="d0">15761367</data>
    </edge>
    <edge source="USA" target="SGP">
      <data key="d0">77356887</data>
    </edge>
    <edge source="USA" target="SVK">
      <data key="d0">411423</data>
    </edge>
    <edge source="USA" target="VNM">
      <data key="d0">848625</data>
    </edge>
    <edge source="USA" target="SVN">
      <data key="d0">625985</data>
    </edge>
    <edge source="USA" target="ZAF">
      <data key="d0">180980041</data>
    </edge>
    <edge source="USA" target="ZWE">
      <data key="d0">66362</data>
    </edge>
    <edge source="USA" target="ESP">
      <data key="d0">20177033</data>
    </edge>
    <edge source="USA" target="SWE">
      <data key="d0">18439977</data>
    </edge>
    <edge source="USA" target="CHE">
      <data key="d0">109656535</data>
    </edge>
    <edge source="USA" target="THA">
      <data key="d0">40145531</data>
    </edge>
    <edge source="USA" target="ARE">
      <data key="d0">15635141</data>
    </edge>
    <edge source="USA" target="TUN">
      <data key="d0">31682</data>
    </edge>
    <edge source="USA" target="TUR">
      <data key="d0">20910123</data>
    </edge>
    <edge source="USA" target="UGA">
      <data key="d0">12550</data>
    </edge>
    <edge source="USA" target="UKR">
      <data key="d0">1207397</data>
    </edge>
    <edge source="USA" target="MKD">
      <data key="d0">39329</data>
    </edge>
    <edge source="USA" target="EGY">
      <data key="d0">4993217</data>
    </edge>
    <edge source="USA" target="GBR">
      <data key="d0">509411694</data>
    </edge>
    <edge source="USA" target="TZA">
      <data key="d0">473669</data>
    </edge>
    <edge source="USA" target="URY">
      <data key="d0">1369848</data>
    </edge>
    <edge source="ARG" target="AUS">
      <data key="d0">63089</data>
    </edge>
    <edge source="ARG" target="BEL">
      <data key="d0">31680</data>
    </edge>
    <edge source="ARG" target="BOL">
      <data key="d0">257839</data>
    </edge>
    <edge source="ARG" target="BRA">
      <data key="d0">29360201</data>
    </edge>
    <edge source="ARG" target="CAN">
      <data key="d0">88188</data>
    </edge>
    <edge source="ARG" target="CHL">
      <data key="d0">39195494</data>
    </edge>
    <edge source="ARG" target="COL">
      <data key="d0">7396591</data>
    </edge>
    <edge source="ARG" target="ECU">
      <data key="d0">622812</data>
    </edge>
    <edge source="ARG" target="FRA">
      <data key="d0">12228</data>
    </edge>
    <edge source="ARG" target="DEU">
      <data key="d0">34077</data>
    </edge>
    <edge source="ARG" target="GTM">
      <data key="d0">342144</data>
    </edge>
    <edge source="ARG" target="ITA">
      <data key="d0">19586</data>
    </edge>
    <edge source="ARG" target="JPN">
      <data key="d0">97712408</data>
    </edge>
    <edge source="ARG" target="MEX">
      <data key="d0">236785</data>
    </edge>
    <edge source="ARG" target="NLD">
      <data key="d0">82798349</data>
    </edge>
    <edge source="ARG" target="PRY">
      <data key="d0">1576528</data>
    </edge>
    <edge source="ARG" target="PER">
      <data key="d0">1163074</data>
    </edge>
    <edge source="ARG" target="IND">
      <data key="d0">12796</data>
    </edge>
    <edge source="ARG" target="SGP">
      <data key="d0">447484</data>
    </edge>
    <edge source="ARG" target="ESP">
      <data key="d0">8393449</data>
    </edge>
    <edge source="ARG" target="CHE">
      <data key="d0">244530</data>
    </edge>
    <edge source="ARG" target="THA">
      <data key="d0">242268</data>
    </edge>
    <edge source="ARG" target="EGY">
      <data key="d0">32674</data>
    </edge>
    <edge source="ARG" target="GBR">
      <data key="d0">1885651</data>
    </edge>
    <edge source="ARG" target="USA">
      <data key="d0">130034288</data>
    </edge>
    <edge source="ARG" target="URY">
      <data key="d0">4625243</data>
    </edge>
    <edge source="AUS" target="DZA">
      <data key="d0">136083</data>
    </edge>
    <edge source="AUS" target="ARG">
      <data key="d0">365241</data>
    </edge>
    <edge source="AUS" target="AUT">
      <data key="d0">176648</data>
    </edge>
    <edge source="AUS" target="BEL">
      <data key="d0">45400108</data>
    </edge>
    <edge source="AUS" target="BRA">
      <data key="d0">16242463</data>
    </edge>
    <edge source="AUS" target="CAN">
      <data key="d0">10999562</data>
    </edge>
    <edge source="AUS" target="CAF">
      <data key="d0">208459</data>
    </edge>
    <edge source="AUS" target="LKA">
      <data key="d0">2822646</data>
    </edge>
    <edge source="AUS" target="CHL">
      <data key="d0">335355</data>
    </edge>
    <edge source="AUS" target="CHN">
      <data key="d0">129428514</data>
    </edge>
    <edge source="AUS" target="COL">
      <data key="d0">24081</data>
    </edge>
    <edge source="AUS" target="DNK">
      <data key="d0">71490</data>
    </edge>
    <edge source="AUS" target="ECU">
      <data key="d0">103888</data>
    </edge>
    <edge source="AUS" target="FIN">
      <data key="d0">41236</data>
    </edge>
    <edge source="AUS" target="FRA">
      <data key="d0">4304104</data>
    </edge>
    <edge source="AUS" target="DEU">
      <data key="d0">31312935</data>
    </edge>
    <edge source="AUS" target="GHA">
      <data key="d0">57609</data>
    </edge>
    <edge source="AUS" target="GRC">
      <data key="d0">235019</data>
    </edge>
    <edge source="AUS" target="HND">
      <data key="d0">41621</data>
    </edge>
    <edge source="AUS" target="HKG">
      <data key="d0">315266339</data>
    </edge>
    <edge source="AUS" target="IDN">
      <data key="d0">173847185</data>
    </edge>
    <edge source="AUS" target="IRL">
      <data key="d0">239769</data>
    </edge>
    <edge source="AUS" target="ISR">
      <data key="d0">21534107</data>
    </edge>
    <edge source="AUS" target="ITA">
      <data key="d0">24578118</data>
    </edge>
    <edge source="AUS" target="JAM">
      <data key="d0">3765571</data>
    </edge>
    <edge source="AUS" target="JPN">
      <data key="d0">1054771256</data>
    </edge>
    <edge source="AUS" target="JOR">
      <data key="d0">151199</data>
    </edge>
    <edge source="AUS" target="KOR">
      <data key="d0">489128080</data>
    </edge>
    <edge source="AUS" target="MYS">
      <data key="d0">265299618</data>
    </edge>
    <edge source="AUS" target="MUS">
      <data key="d0">390476</data>
    </edge>
    <edge source="AUS" target="MEX">
      <data key="d0">161244</data>
    </edge>
    <edge source="AUS" target="MOZ">
      <data key="d0">42064</data>
    </edge>
    <edge source="AUS" target="OMN">
      <data key="d0">2757551</data>
    </edge>
    <edge source="AUS" target="NLD">
      <data key="d0">64744882</data>
    </edge>
    <edge source="AUS" target="NZL">
      <data key="d0">95273969</data>
    </edge>
    <edge source="AUS" target="NIC">
      <data key="d0">11137</data>
    </edge>
    <edge source="AUS" target="PAK">
      <data key="d0">5858970</data>
    </edge>
    <edge source="AUS" target="PHL">
      <data key="d0">67448288</data>
    </edge>
    <edge source="AUS" target="SAU">
      <data key="d0">16066343</data>
    </edge>
    <edge source="AUS" target="IND">
      <data key="d0">52446116</data>
    </edge>
    <edge source="AUS" target="SGP">
      <data key="d0">51607232</data>
    </edge>
    <edge source="AUS" target="VNM">
      <data key="d0">43596496</data>
    </edge>
    <edge source="AUS" target="SVN">
      <data key="d0">73770</data>
    </edge>
    <edge source="AUS" target="ZAF">
      <data key="d0">24816041</data>
    </edge>
    <edge source="AUS" target="ZWE">
      <data key="d0">378059</data>
    </edge>
    <edge source="AUS" target="ESP">
      <data key="d0">243861</data>
    </edge>
    <edge source="AUS" target="SWE">
      <data key="d0">436226</data>
    </edge>
    <edge source="AUS" target="CHE">
      <data key="d0">3919743</data>
    </edge>
    <edge source="AUS" target="THA">
      <data key="d0">197653730</data>
    </edge>
    <edge source="AUS" target="ARE">
      <data key="d0">2805074</data>
    </edge>
    <edge source="AUS" target="EGY">
      <data key="d0">497711</data>
    </edge>
    <edge source="AUS" target="GBR">
      <data key="d0">113204038</data>
    </edge>
    <edge source="AUS" target="USA">
      <data key="d0">245170563</data>
    </edge>
    <edge source="BEL" target="DZA">
      <data key="d0">6006949</data>
    </edge>
    <edge source="BEL" target="ARG">
      <data key="d0">720409</data>
    </edge>
    <edge source="BEL" target="AUS">
      <data key="d0">2271576</data>
    </edge>
    <edge source="BEL" target="AUT">
      <data key="d0">73621810</data>
    </edge>
    <edge source="BEL" target="BRA">
      <data key="d0">5115012</data>
    </edge>
    <edge source="BEL" target="BGR">
      <data key="d0">623742</data>
    </edge>
    <edge source="BEL" target="BLR">
      <data key="d0">461488</data>
    </edge>
    <edge source="BEL" target="CMR">
      <data key="d0">95173</data>
    </edge>
    <edge source="BEL" target="CAN">
      <data key="d0">13641803</data>
    </edge>
    <edge source="BEL" target="LKA">
      <data key="d0">411190</data>
    </edge>
    <edge source="BEL" target="CHL">
      <data key="d0">314133</data>
    </edge>
    <edge source="BEL" target="CHN">
      <data key="d0">8864218</data>
    </edge>
    <edge source="BEL" target="COL">
      <data key="d0">850699</data>
    </edge>
    <edge source="BEL" target="CRI">
      <data key="d0">89944</data>
    </edge>
    <edge source="BEL" target="HRV">
      <data key="d0">800073</data>
    </edge>
    <edge source="BEL" target="CZE">
      <data key="d0">16185728</data>
    </edge>
    <edge source="BEL" target="BEN">
      <data key="d0">22641</data>
    </edge>
    <edge source="BEL" target="DNK">
      <data key="d0">19136904</data>
    </edge>
    <edge source="BEL" target="ECU">
      <data key="d0">95631</data>
    </edge>
    <edge source="BEL" target="SLV">
      <data key="d0">404220</data>
    </edge>
    <edge source="BEL" target="EST">
      <data key="d0">88953</data>
    </edge>
    <edge source="BEL" target="FIN">
      <data key="d0">4919824</data>
    </edge>
    <edge source="BEL" target="FRA">
      <data key="d0">592608414</data>
    </edge>
    <edge source="BEL" target="GMB">
      <data key="d0">13597</data>
    </edge>
    <edge source="BEL" target="DEU">
      <data key="d0">1109998158</data>
    </edge>
    <edge source="BEL" target="GHA">
      <data key="d0">634839</data>
    </edge>
    <edge source="BEL" target="GRC">
      <data key="d0">6315961</data>
    </edge>
    <edge source="BEL" target="HKG">
      <data key="d0">2596344</data>
    </edge>
    <edge source="BEL" target="HUN">
      <data key="d0">9539267</data>
    </edge>
    <edge source="BEL" target="IDN">
      <data key="d0">357667</data>
    </edge>
    <edge source="BEL" target="IRL">
      <data key="d0">6347604</data>
    </edge>
    <edge source="BEL" target="ISR">
      <data key="d0">25673612</data>
    </edge>
    <edge source="BEL" target="ITA">
      <data key="d0">215244242</data>
    </edge>
    <edge source="BEL" target="CIV">
      <data key="d0">570120</data>
    </edge>
    <edge source="BEL" target="JAM">
      <data key="d0">115661</data>
    </edge>
    <edge source="BEL" target="JPN">
      <data key="d0">9410115</data>
    </edge>
    <edge source="BEL" target="KAZ">
      <data key="d0">22837</data>
    </edge>
    <edge source="BEL" target="JOR">
      <data key="d0">413417</data>
    </edge>
    <edge source="BEL" target="KOR">
      <data key="d0">4001942</data>
    </edge>
    <edge source="BEL" target="LBN">
      <data key="d0">1969051</data>
    </edge>
    <edge source="BEL" target="LVA">
      <data key="d0">863688</data>
    </edge>
    <edge source="BEL" target="LTU">
      <data key="d0">1660379</data>
    </edge>
    <edge source="BEL" target="MDG">
      <data key="d0">26671</data>
    </edge>
    <edge source="BEL" target="MYS">
      <data key="d0">223962</data>
    </edge>
    <edge source="BEL" target="MUS">
      <data key="d0">48960</data>
    </edge>
    <edge source="BEL" target="MEX">
      <data key="d0">1116150</data>
    </edge>
    <edge source="BEL" target="MAR">
      <data key="d0">13842753</data>
    </edge>
    <edge source="BEL" target="OMN">
      <data key="d0">9341307</data>
    </edge>
    <edge source="BEL" target="NLD">
      <data key="d0">446764442</data>
    </edge>
    <edge source="BEL" target="NZL">
      <data key="d0">691715</data>
    </edge>
    <edge source="BEL" target="NIC">
      <data key="d0">67211</data>
    </edge>
    <edge source="BEL" target="NOR">
      <data key="d0">18531571</data>
    </edge>
    <edge source="BEL" target="PAK">
      <data key="d0">2759108</data>
    </edge>
    <edge source="BEL" target="PAN">
      <data key="d0">713128</data>
    </edge>
    <edge source="BEL" target="PER">
      <data key="d0">82152</data>
    </edge>
    <edge source="BEL" target="PHL">
      <data key="d0">25479</data>
    </edge>
    <edge source="BEL" target="POL">
      <data key="d0">20204693</data>
    </edge>
    <edge source="BEL" target="PRT">
      <data key="d0">18658456</data>
    </edge>
    <edge source="BEL" target="ROU">
      <data key="d0">3198778</data>
    </edge>
    <edge source="BEL" target="RUS">
      <data key="d0">4367346</data>
    </edge>
    <edge source="BEL" target="SAU">
      <data key="d0">5690925</data>
    </edge>
    <edge source="BEL" target="SEN">
      <data key="d0">14658</data>
    </edge>
    <edge source="BEL" target="IND">
      <data key="d0">9666144</data>
    </edge>
    <edge source="BEL" target="SGP">
      <data key="d0">5457115</data>
    </edge>
    <edge source="BEL" target="SVK">
      <data key="d0">3525146</data>
    </edge>
    <edge source="BEL" target="VNM">
      <data key="d0">137136</data>
    </edge>
    <edge source="BEL" target="SVN">
      <data key="d0">1818191</data>
    </edge>
    <edge source="BEL" target="ZAF">
      <data key="d0">2337169</data>
    </edge>
    <edge source="BEL" target="ESP">
      <data key="d0">174190701</data>
    </edge>
    <edge source="BEL" target="SWE">
      <data key="d0">23526892</data>
    </edge>
    <edge source="BEL" target="CHE">
      <data key="d0">68336225</data>
    </edge>
    <edge source="BEL" target="THA">
      <data key="d0">2996787</data>
    </edge>
    <edge source="BEL" target="TGO">
      <data key="d0">620110</data>
    </edge>
    <edge source="BEL" target="ARE">
      <data key="d0">7877596</data>
    </edge>
    <edge source="BEL" target="TUN">
      <data key="d0">19512747</data>
    </edge>
    <edge source="BEL" target="TUR">
      <data key="d0">11461795</data>
    </edge>
    <edge source="BEL" target="UKR">
      <data key="d0">4072921</data>
    </edge>
    <edge source="BEL" target="MKD">
      <data key="d0">1700946</data>
    </edge>
    <edge source="BEL" target="EGY">
      <data key="d0">1764023</data>
    </edge>
    <edge source="BEL" target="GBR">
      <data key="d0">314708063</data>
    </edge>
    <edge source="BEL" target="USA">
      <data key="d0">331977353</data>
    </edge>
    <edge source="BEL" target="BFA">
      <data key="d0">118509</data>
    </edge>
    <edge source="BEL" target="SRB">
      <data key="d0">83541</data>
    </edge>
    <edge source="BOL" target="ARG">
      <data key="d0">335004</data>
    </edge>
    <edge source="BOL" target="BRA">
      <data key="d0">1305201</data>
    </edge>
    <edge source="BOL" target="CHL">
      <data key="d0">368176</data>
    </edge>
    <edge source="BOL" target="COL">
      <data key="d0">981864</data>
    </edge>
    <edge source="BOL" target="CRI">
      <data key="d0">31606</data>
    </edge>
    <edge source="BOL" target="ECU">
      <data key="d0">123978</data>
    </edge>
    <edge source="BOL" target="MEX">
      <data key="d0">27607</data>
    </edge>
    <edge source="BOL" target="PER">
      <data key="d0">47422</data>
    </edge>
    <edge source="BOL" target="IND">
      <data key="d0">347617</data>
    </edge>
    <edge source="BOL" target="ESP">
      <data key="d0">319776</data>
    </edge>
    <edge source="BOL" target="SWE">
      <data key="d0">129735</data>
    </edge>
    <edge source="BOL" target="GBR">
      <data key="d0">42731315</data>
    </edge>
    <edge source="BOL" target="USA">
      <data key="d0">28421851</data>
    </edge>
    <edge source="BRA" target="ARG">
      <data key="d0">110150426</data>
    </edge>
    <edge source="BRA" target="AUS">
      <data key="d0">852839</data>
    </edge>
    <edge source="BRA" target="BEL">
      <data key="d0">149108200</data>
    </edge>
    <edge source="BRA" target="BOL">
      <data key="d0">1615467</data>
    </edge>
    <edge source="BRA" target="BLR">
      <data key="d0">949664</data>
    </edge>
    <edge source="BRA" target="CAN">
      <data key="d0">2213884</data>
    </edge>
    <edge source="BRA" target="CHL">
      <data key="d0">22168255</data>
    </edge>
    <edge source="BRA" target="CHN">
      <data key="d0">580111</data>
    </edge>
    <edge source="BRA" target="COL">
      <data key="d0">2847113</data>
    </edge>
    <edge source="BRA" target="CRI">
      <data key="d0">5931543</data>
    </edge>
    <edge source="BRA" target="CZE">
      <data key="d0">4293895</data>
    </edge>
    <edge source="BRA" target="ECU">
      <data key="d0">4101921</data>
    </edge>
    <edge source="BRA" target="SLV">
      <data key="d0">3080770</data>
    </edge>
    <edge source="BRA" target="FRA">
      <data key="d0">175379</data>
    </edge>
    <edge source="BRA" target="DEU">
      <data key="d0">11146322</data>
    </edge>
    <edge source="BRA" target="GHA">
      <data key="d0">236562</data>
    </edge>
    <edge source="BRA" target="GRC">
      <data key="d0">41899</data>
    </edge>
    <edge source="BRA" target="GTM">
      <data key="d0">199942</data>
    </edge>
    <edge source="BRA" target="HKG">
      <data key="d0">3532172</data>
    </edge>
    <edge source="BRA" target="IDN">
      <data key="d0">121521</data>
    </edge>
    <edge source="BRA" target="IRL">
      <data key="d0">411282</data>
    </edge>
    <edge source="BRA" target="ISR">
      <data key="d0">6790177</data>
    </edge>
    <edge source="BRA" target="ITA">
      <data key="d0">18338612</data>
    </edge>
    <edge source="BRA" target="JPN">
      <data key="d0">388047407</data>
    </edge>
    <edge source="BRA" target="JOR">
      <data key="d0">470184</data>
    </edge>
    <edge source="BRA" target="KOR">
      <data key="d0">4542035</data>
    </edge>
    <edge source="BRA" target="LBN">
      <data key="d0">3091890</data>
    </edge>
    <edge source="BRA" target="MYS">
      <data key="d0">200248</data>
    </edge>
    <edge source="BRA" target="MEX">
      <data key="d0">14813579</data>
    </edge>
    <edge source="BRA" target="MAR">
      <data key="d0">2925868</data>
    </edge>
    <edge source="BRA" target="MOZ">
      <data key="d0">27313</data>
    </edge>
    <edge source="BRA" target="NLD">
      <data key="d0">390990806</data>
    </edge>
    <edge source="BRA" target="NZL">
      <data key="d0">2283681</data>
    </edge>
    <edge source="BRA" target="PAN">
      <data key="d0">927671</data>
    </edge>
    <edge source="BRA" target="PRY">
      <data key="d0">6883074</data>
    </edge>
    <edge source="BRA" target="PER">
      <data key="d0">2763681</data>
    </edge>
    <edge source="BRA" target="PHL">
      <data key="d0">66932</data>
    </edge>
    <edge source="BRA" target="POL">
      <data key="d0">24235</data>
    </edge>
    <edge source="BRA" target="SAU">
      <data key="d0">11099025</data>
    </edge>
    <edge source="BRA" target="IND">
      <data key="d0">5755308</data>
    </edge>
    <edge source="BRA" target="SGP">
      <data key="d0">11690238</data>
    </edge>
    <edge source="BRA" target="SVN">
      <data key="d0">106224</data>
    </edge>
    <edge source="BRA" target="ZAF">
      <data key="d0">6751978</data>
    </edge>
    <edge source="BRA" target="ESP">
      <data key="d0">12643993</data>
    </edge>
    <edge source="BRA" target="SWE">
      <data key="d0">67634</data>
    </edge>
    <edge source="BRA" target="CHE">
      <data key="d0">133487061</data>
    </edge>
    <edge source="BRA" target="THA">
      <data key="d0">1419298</data>
    </edge>
    <edge source="BRA" target="ARE">
      <data key="d0">35871</data>
    </edge>
    <edge source="BRA" target="TUR">
      <data key="d0">697612</data>
    </edge>
    <edge source="BRA" target="EGY">
      <data key="d0">249602</data>
    </edge>
    <edge source="BRA" target="GBR">
      <data key="d0">14646936</data>
    </edge>
    <edge source="BRA" target="USA">
      <data key="d0">347834882</data>
    </edge>
    <edge source="BRA" target="URY">
      <data key="d0">13730487</data>
    </edge>
    <edge source="CAN" target="ARG">
      <data key="d0">372563</data>
    </edge>
    <edge source="CAN" target="AUS">
      <data key="d0">10142663</data>
    </edge>
    <edge source="CAN" target="AUT">
      <data key="d0">3021151</data>
    </edge>
    <edge source="CAN" target="BEL">
      <data key="d0">111234134</data>
    </edge>
    <edge source="CAN" target="BRA">
      <data key="d0">1595785</data>
    </edge>
    <edge source="CAN" target="LKA">
      <data key="d0">1151516</data>
    </edge>
    <edge source="CAN" target="CHL">
      <data key="d0">2532763</data>
    </edge>
    <edge source="CAN" target="CHN">
      <data key="d0">8757710</data>
    </edge>
    <edge source="CAN" target="COL">
      <data key="d0">4235071</data>
    </edge>
    <edge source="CAN" target="CZE">
      <data key="d0">234289</data>
    </edge>
    <edge source="CAN" target="DNK">
      <data key="d0">121590</data>
    </edge>
    <edge source="CAN" target="FIN">
      <data key="d0">58501</data>
    </edge>
    <edge source="CAN" target="FRA">
      <data key="d0">49282644</data>
    </edge>
    <edge source="CAN" target="DEU">
      <data key="d0">8649032</data>
    </edge>
    <edge source="CAN" target="GRC">
      <data key="d0">581499</data>
    </edge>
    <edge source="CAN" target="GTM">
      <data key="d0">122047</data>
    </edge>
    <edge source="CAN" target="HKG">
      <data key="d0">100747470</data>
    </edge>
    <edge source="CAN" target="HUN">
      <data key="d0">29353</data>
    </edge>
    <edge source="CAN" target="IDN">
      <data key="d0">11027509</data>
    </edge>
    <edge source="CAN" target="IRL">
      <data key="d0">3994875</data>
    </edge>
    <edge source="CAN" target="ISR">
      <data key="d0">4220451</data>
    </edge>
    <edge source="CAN" target="ITA">
      <data key="d0">56290135</data>
    </edge>
    <edge source="CAN" target="JAM">
      <data key="d0">899017</data>
    </edge>
    <edge source="CAN" target="JPN">
      <data key="d0">320915069</data>
    </edge>
    <edge source="CAN" target="JOR">
      <data key="d0">1365342</data>
    </edge>
    <edge source="CAN" target="KOR">
      <data key="d0">118069507</data>
    </edge>
    <edge source="CAN" target="LBN">
      <data key="d0">101054</data>
    </edge>
    <edge source="CAN" target="MYS">
      <data key="d0">11623235</data>
    </edge>
    <edge source="CAN" target="MEX">
      <data key="d0">47463602</data>
    </edge>
    <edge source="CAN" target="MAR">
      <data key="d0">54814</data>
    </edge>
    <edge source="CAN" target="NLD">
      <data key="d0">223148202</data>
    </edge>
    <edge source="CAN" target="NZL">
      <data key="d0">7162913</data>
    </edge>
    <edge source="CAN" target="NOR">
      <data key="d0">43178925</data>
    </edge>
    <edge source="CAN" target="PAN">
      <data key="d0">209818</data>
    </edge>
    <edge source="CAN" target="PHL">
      <data key="d0">9602791</data>
    </edge>
    <edge source="CAN" target="POL">
      <data key="d0">744664</data>
    </edge>
    <edge source="CAN" target="PRT">
      <data key="d0">189571</data>
    </edge>
    <edge source="CAN" target="ROU">
      <data key="d0">62624</data>
    </edge>
    <edge source="CAN" target="RUS">
      <data key="d0">38972</data>
    </edge>
    <edge source="CAN" target="SAU">
      <data key="d0">1744212</data>
    </edge>
    <edge source="CAN" target="IND">
      <data key="d0">1870650</data>
    </edge>
    <edge source="CAN" target="SGP">
      <data key="d0">36470662</data>
    </edge>
    <edge source="CAN" target="SVN">
      <data key="d0">47259</data>
    </edge>
    <edge source="CAN" target="ZAF">
      <data key="d0">1618974</data>
    </edge>
    <edge source="CAN" target="ESP">
      <data key="d0">8374255</data>
    </edge>
    <edge source="CAN" target="SWE">
      <data key="d0">4545189</data>
    </edge>
    <edge source="CAN" target="CHE">
      <data key="d0">1464744</data>
    </edge>
    <edge source="CAN" target="THA">
      <data key="d0">13536875</data>
    </edge>
    <edge source="CAN" target="ARE">
      <data key="d0">2799106</data>
    </edge>
    <edge source="CAN" target="TUN">
      <data key="d0">34200</data>
    </edge>
    <edge source="CAN" target="UKR">
      <data key="d0">92859</data>
    </edge>
    <edge source="CAN" target="EGY">
      <data key="d0">383416</data>
    </edge>
    <edge source="CAN" target="GBR">
      <data key="d0">80842318</data>
    </edge>
    <edge source="CAN" target="USA">
      <data key="d0">6829397280</data>
    </edge>
    <edge source="CAN" target="URY">
      <data key="d0">49571</data>
    </edge>
    <edge source="CHL" target="AZE">
      <data key="d0">138771</data>
    </edge>
    <edge source="CHL" target="ARG">
      <data key="d0">78865584</data>
    </edge>
    <edge source="CHL" target="AUS">
      <data key="d0">1436035</data>
    </edge>
    <edge source="CHL" target="AUT">
      <data key="d0">4686496</data>
    </edge>
    <edge source="CHL" target="BEL">
      <data key="d0">49407162</data>
    </edge>
    <edge source="CHL" target="BOL">
      <data key="d0">2783706</data>
    </edge>
    <edge source="CHL" target="BRA">
      <data key="d0">295721460</data>
    </edge>
    <edge source="CHL" target="CAN">
      <data key="d0">8387699</data>
    </edge>
    <edge source="CHL" target="CHN">
      <data key="d0">382453744</data>
    </edge>
    <edge source="CHL" target="COL">
      <data key="d0">14010354</data>
    </edge>
    <edge source="CHL" target="CRI">
      <data key="d0">17983761</data>
    </edge>
    <edge source="CHL" target="HRV">
      <data key="d0">404349</data>
    </edge>
    <edge source="CHL" target="ECU">
      <data key="d0">4399063</data>
    </edge>
    <edge source="CHL" target="FRA">
      <data key="d0">424939400</data>
    </edge>
    <edge source="CHL" target="DEU">
      <data key="d0">142322591</data>
    </edge>
    <edge source="CHL" target="GRC">
      <data key="d0">43980536</data>
    </edge>
    <edge source="CHL" target="GTM">
      <data key="d0">38138</data>
    </edge>
    <edge source="CHL" target="IDN">
      <data key="d0">5060162</data>
    </edge>
    <edge source="CHL" target="ITA">
      <data key="d0">578480693</data>
    </edge>
    <edge source="CHL" target="JPN">
      <data key="d0">269823307</data>
    </edge>
    <edge source="CHL" target="KOR">
      <data key="d0">422737963</data>
    </edge>
    <edge source="CHL" target="MYS">
      <data key="d0">22354662</data>
    </edge>
    <edge source="CHL" target="MEX">
      <data key="d0">341078397</data>
    </edge>
    <edge source="CHL" target="MDA">
      <data key="d0">439702</data>
    </edge>
    <edge source="CHL" target="OMN">
      <data key="d0">180413</data>
    </edge>
    <edge source="CHL" target="NLD">
      <data key="d0">128551722</data>
    </edge>
    <edge source="CHL" target="NZL">
      <data key="d0">1133167</data>
    </edge>
    <edge source="CHL" target="PAN">
      <data key="d0">265734</data>
    </edge>
    <edge source="CHL" target="PRY">
      <data key="d0">2569716</data>
    </edge>
    <edge source="CHL" target="PER">
      <data key="d0">2592734</data>
    </edge>
    <edge source="CHL" target="POL">
      <data key="d0">1677183</data>
    </edge>
    <edge source="CHL" target="SAU">
      <data key="d0">103707615</data>
    </edge>
    <edge source="CHL" target="SGP">
      <data key="d0">8193700</data>
    </edge>
    <edge source="CHL" target="ESP">
      <data key="d0">31370167</data>
    </edge>
    <edge source="CHL" target="CHE">
      <data key="d0">54872985</data>
    </edge>
    <edge source="CHL" target="THA">
      <data key="d0">2227025</data>
    </edge>
    <edge source="CHL" target="ARE">
      <data key="d0">5723980</data>
    </edge>
    <edge source="CHL" target="TUR">
      <data key="d0">68854895</data>
    </edge>
    <edge source="CHL" target="GBR">
      <data key="d0">588985464</data>
    </edge>
    <edge source="CHL" target="USA">
      <data key="d0">635633531</data>
    </edge>
    <edge source="CHL" target="URY">
      <data key="d0">1675458</data>
    </edge>
    <edge source="COL" target="BOL">
      <data key="d0">455532</data>
    </edge>
    <edge source="COL" target="BRA">
      <data key="d0">22000</data>
    </edge>
    <edge source="COL" target="CAN">
      <data key="d0">159969</data>
    </edge>
    <edge source="COL" target="CHL">
      <data key="d0">532369</data>
    </edge>
    <edge source="COL" target="CHN">
      <data key="d0">40273</data>
    </edge>
    <edge source="COL" target="CRI">
      <data key="d0">1382780</data>
    </edge>
    <edge source="COL" target="ECU">
      <data key="d0">5310071</data>
    </edge>
    <edge source="COL" target="SLV">
      <data key="d0">578985</data>
    </edge>
    <edge source="COL" target="FRA">
      <data key="d0">4524752</data>
    </edge>
    <edge source="COL" target="GTM">
      <data key="d0">691516</data>
    </edge>
    <edge source="COL" target="HND">
      <data key="d0">81721</data>
    </edge>
    <edge source="COL" target="CIV">
      <data key="d0">34364</data>
    </edge>
    <edge source="COL" target="JAM">
      <data key="d0">12601</data>
    </edge>
    <edge source="COL" target="JPN">
      <data key="d0">63472</data>
    </edge>
    <edge source="COL" target="KOR">
      <data key="d0">388523</data>
    </edge>
    <edge source="COL" target="MEX">
      <data key="d0">1539996</data>
    </edge>
    <edge source="COL" target="NOR">
      <data key="d0">62513</data>
    </edge>
    <edge source="COL" target="PAN">
      <data key="d0">915977</data>
    </edge>
    <edge source="COL" target="PER">
      <data key="d0">5643995</data>
    </edge>
    <edge source="COL" target="ESP">
      <data key="d0">30987</data>
    </edge>
    <edge source="COL" target="GBR">
      <data key="d0">760934</data>
    </edge>
    <edge source="COL" target="USA">
      <data key="d0">13731914</data>
    </edge>
    <edge source="ECU" target="BOL">
      <data key="d0">46790</data>
    </edge>
    <edge source="ECU" target="COL">
      <data key="d0">3527634</data>
    </edge>
    <edge source="ECU" target="PAN">
      <data key="d0">20663</data>
    </edge>
    <edge source="ECU" target="PER">
      <data key="d0">3217246</data>
    </edge>
    <edge source="ECU" target="USA">
      <data key="d0">1240632</data>
    </edge>
    <edge source="GTM" target="CRI">
      <data key="d0">65324</data>
    </edge>
    <edge source="GTM" target="SLV">
      <data key="d0">2227063</data>
    </edge>
    <edge source="GTM" target="DEU">
      <data key="d0">13434</data>
    </edge>
    <edge source="GTM" target="HND">
      <data key="d0">275708</data>
    </edge>
    <edge source="GTM" target="MEX">
      <data key="d0">479041</data>
    </edge>
    <edge source="GTM" target="NIC">
      <data key="d0">81344</data>
    </edge>
    <edge source="GTM" target="PAN">
      <data key="d0">17202</data>
    </edge>
    <edge source="GTM" target="USA">
      <data key="d0">10013625</data>
    </edge>
    <edge source="MEX" target="ARG">
      <data key="d0">2271177</data>
    </edge>
    <edge source="MEX" target="AUS">
      <data key="d0">619412</data>
    </edge>
    <edge source="MEX" target="BEL">
      <data key="d0">3940720</data>
    </edge>
    <edge source="MEX" target="BOL">
      <data key="d0">171748</data>
    </edge>
    <edge source="MEX" target="BRA">
      <data key="d0">4235323</data>
    </edge>
    <edge source="MEX" target="CAN">
      <data key="d0">5081655</data>
    </edge>
    <edge source="MEX" target="CHL">
      <data key="d0">2048225</data>
    </edge>
    <edge source="MEX" target="CHN">
      <data key="d0">2639486</data>
    </edge>
    <edge source="MEX" target="COL">
      <data key="d0">12527285</data>
    </edge>
    <edge source="MEX" target="CRI">
      <data key="d0">22084170</data>
    </edge>
    <edge source="MEX" target="ECU">
      <data key="d0">354979</data>
    </edge>
    <edge source="MEX" target="SLV">
      <data key="d0">8208895</data>
    </edge>
    <edge source="MEX" target="DEU">
      <data key="d0">637218</data>
    </edge>
    <edge source="MEX" target="GTM">
      <data key="d0">8841364</data>
    </edge>
    <edge source="MEX" target="HND">
      <data key="d0">917246</data>
    </edge>
    <edge source="MEX" target="ITA">
      <data key="d0">553274</data>
    </edge>
    <edge source="MEX" target="JAM">
      <data key="d0">138881</data>
    </edge>
    <edge source="MEX" target="JPN">
      <data key="d0">67780848</data>
    </edge>
    <edge source="MEX" target="JOR">
      <data key="d0">21283</data>
    </edge>
    <edge source="MEX" target="KOR">
      <data key="d0">209142</data>
    </edge>
    <edge source="MEX" target="MYS">
      <data key="d0">58081</data>
    </edge>
    <edge source="MEX" target="NLD">
      <data key="d0">24574796</data>
    </edge>
    <edge source="MEX" target="NIC">
      <data key="d0">483427</data>
    </edge>
    <edge source="MEX" target="PAN">
      <data key="d0">990389</data>
    </edge>
    <edge source="MEX" target="PER">
      <data key="d0">1049928</data>
    </edge>
    <edge source="MEX" target="SAU">
      <data key="d0">131865</data>
    </edge>
    <edge source="MEX" target="IND">
      <data key="d0">3078220</data>
    </edge>
    <edge source="MEX" target="ESP">
      <data key="d0">3188984</data>
    </edge>
    <edge source="MEX" target="THA">
      <data key="d0">320986</data>
    </edge>
    <edge source="MEX" target="ARE">
      <data key="d0">3198900</data>
    </edge>
    <edge source="MEX" target="EGY">
      <data key="d0">744710</data>
    </edge>
    <edge source="MEX" target="GBR">
      <data key="d0">81562453</data>
    </edge>
    <edge source="MEX" target="USA">
      <data key="d0">1054780026</data>
    </edge>
    <edge source="MEX" target="URY">
      <data key="d0">456697</data>
    </edge>
    <edge source="PER" target="ALB">
      <data key="d0">87981</data>
    </edge>
    <edge source="PER" target="ARG">
      <data key="d0">4169725</data>
    </edge>
    <edge source="PER" target="AUT">
      <data key="d0">12839</data>
    </edge>
    <edge source="PER" target="BEL">
      <data key="d0">3091846</data>
    </edge>
    <edge source="PER" target="BOL">
      <data key="d0">1513201</data>
    </edge>
    <edge source="PER" target="BRA">
      <data key="d0">97169326</data>
    </edge>
    <edge source="PER" target="CMR">
      <data key="d0">953835</data>
    </edge>
    <edge source="PER" target="CAN">
      <data key="d0">2862105</data>
    </edge>
    <edge source="PER" target="CHL">
      <data key="d0">20623632</data>
    </edge>
    <edge source="PER" target="CHN">
      <data key="d0">12046464</data>
    </edge>
    <edge source="PER" target="COL">
      <data key="d0">62219981</data>
    </edge>
    <edge source="PER" target="CRI">
      <data key="d0">2612422</data>
    </edge>
    <edge source="PER" target="ECU">
      <data key="d0">12858073</data>
    </edge>
    <edge source="PER" target="SLV">
      <data key="d0">1043382</data>
    </edge>
    <edge source="PER" target="FRA">
      <data key="d0">7277473</data>
    </edge>
    <edge source="PER" target="DEU">
      <data key="d0">9662780</data>
    </edge>
    <edge source="PER" target="GRC">
      <data key="d0">37893</data>
    </edge>
    <edge source="PER" target="GTM">
      <data key="d0">7354233</data>
    </edge>
    <edge source="PER" target="HND">
      <data key="d0">151177</data>
    </edge>
    <edge source="PER" target="HKG">
      <data key="d0">2529262</data>
    </edge>
    <edge source="PER" target="IDN">
      <data key="d0">56858</data>
    </edge>
    <edge source="PER" target="ISR">
      <data key="d0">15573</data>
    </edge>
    <edge source="PER" target="ITA">
      <data key="d0">57525258</data>
    </edge>
    <edge source="PER" target="JAM">
      <data key="d0">117100</data>
    </edge>
    <edge source="PER" target="JPN">
      <data key="d0">103002350</data>
    </edge>
    <edge source="PER" target="KOR">
      <data key="d0">2517469</data>
    </edge>
    <edge source="PER" target="MDG">
      <data key="d0">504771</data>
    </edge>
    <edge source="PER" target="MYS">
      <data key="d0">3804003</data>
    </edge>
    <edge source="PER" target="MEX">
      <data key="d0">12901263</data>
    </edge>
    <edge source="PER" target="MAR">
      <data key="d0">2563857</data>
    </edge>
    <edge source="PER" target="NLD">
      <data key="d0">54429693</data>
    </edge>
    <edge source="PER" target="NER">
      <data key="d0">40925</data>
    </edge>
    <edge source="PER" target="PAK">
      <data key="d0">984719</data>
    </edge>
    <edge source="PER" target="PHL">
      <data key="d0">296943</data>
    </edge>
    <edge source="PER" target="POL">
      <data key="d0">36792</data>
    </edge>
    <edge source="PER" target="RUS">
      <data key="d0">32858</data>
    </edge>
    <edge source="PER" target="IND">
      <data key="d0">2294201</data>
    </edge>
    <edge source="PER" target="SGP">
      <data key="d0">212626</data>
    </edge>
    <edge source="PER" target="ESP">
      <data key="d0">12712355</data>
    </edge>
    <edge source="PER" target="SWE">
      <data key="d0">104047</data>
    </edge>
    <edge source="PER" target="THA">
      <data key="d0">279648</data>
    </edge>
    <edge source="PER" target="ARE">
      <data key="d0">4882712</data>
    </edge>
    <edge source="PER" target="TUN">
      <data key="d0">74529</data>
    </edge>
    <edge source="PER" target="EGY">
      <data key="d0">342462</data>
    </edge>
    <edge source="PER" target="GBR">
      <data key="d0">98977785</data>
    </edge>
    <edge source="PER" target="USA">
      <data key="d0">782514428</data>
    </edge>
    <edge source="PER" target="BFA">
      <data key="d0">293767</data>
    </edge>
    <edge source="PER" target="URY">
      <data key="d0">302168</data>
    </edge>
    <edge source="SGP" target="AUS">
      <data key="d0">55976331</data>
    </edge>
    <edge source="SGP" target="AUT">
      <data key="d0">46811</data>
    </edge>
    <edge source="SGP" target="BEL">
      <data key="d0">2577208</data>
    </edge>
    <edge source="SGP" target="BRA">
      <data key="d0">292367</data>
    </edge>
    <edge source="SGP" target="KHM">
      <data key="d0">188276</data>
    </edge>
    <edge source="SGP" target="CAN">
      <data key="d0">1356949</data>
    </edge>
    <edge source="SGP" target="LKA">
      <data key="d0">3199228</data>
    </edge>
    <edge source="SGP" target="CHN">
      <data key="d0">75327688</data>
    </edge>
    <edge source="SGP" target="DNK">
      <data key="d0">171358</data>
    </edge>
    <edge source="SGP" target="EST">
      <data key="d0">15645</data>
    </edge>
    <edge source="SGP" target="FIN">
      <data key="d0">603132</data>
    </edge>
    <edge source="SGP" target="FRA">
      <data key="d0">1519510</data>
    </edge>
    <edge source="SGP" target="DEU">
      <data key="d0">1497426</data>
    </edge>
    <edge source="SGP" target="GHA">
      <data key="d0">26484</data>
    </edge>
    <edge source="SGP" target="GRC">
      <data key="d0">73138</data>
    </edge>
    <edge source="SGP" target="HKG">
      <data key="d0">91274846</data>
    </edge>
    <edge source="SGP" target="HUN">
      <data key="d0">83523</data>
    </edge>
    <edge source="SGP" target="IRL">
      <data key="d0">109265</data>
    </edge>
    <edge source="SGP" target="ISR">
      <data key="d0">476804</data>
    </edge>
    <edge source="SGP" target="ITA">
      <data key="d0">2395958</data>
    </edge>
    <edge source="SGP" target="JPN">
      <data key="d0">74626645</data>
    </edge>
    <edge source="SGP" target="JOR">
      <data key="d0">232187</data>
    </edge>
    <edge source="SGP" target="KOR">
      <data key="d0">97082184</data>
    </edge>
    <edge source="SGP" target="MYS">
      <data key="d0">283716154</data>
    </edge>
    <edge source="SGP" target="MUS">
      <data key="d0">400358</data>
    </edge>
    <edge source="SGP" target="MEX">
      <data key="d0">450883</data>
    </edge>
    <edge source="SGP" target="OMN">
      <data key="d0">55014</data>
    </edge>
    <edge source="SGP" target="NLD">
      <data key="d0">6974460</data>
    </edge>
    <edge source="SGP" target="NZL">
      <data key="d0">601347</data>
    </edge>
    <edge source="SGP" target="PAK">
      <data key="d0">13488745</data>
    </edge>
    <edge source="SGP" target="PHL">
      <data key="d0">12507233</data>
    </edge>
    <edge source="SGP" target="PRT">
      <data key="d0">91561</data>
    </edge>
    <edge source="SGP" target="RUS">
      <data key="d0">39836</data>
    </edge>
    <edge source="SGP" target="SAU">
      <data key="d0">779280</data>
    </edge>
    <edge source="SGP" target="IND">
      <data key="d0">133144746</data>
    </edge>
    <edge source="SGP" target="VNM">
      <data key="d0">36813640</data>
    </edge>
    <edge source="SGP" target="SVN">
      <data key="d0">10590</data>
    </edge>
    <edge source="SGP" target="ZAF">
      <data key="d0">1889993</data>
    </edge>
    <edge source="SGP" target="ESP">
      <data key="d0">2487705</data>
    </edge>
    <edge source="SGP" target="SWE">
      <data key="d0">75605</data>
    </edge>
    <edge source="SGP" target="CHE">
      <data key="d0">276196</data>
    </edge>
    <edge source="SGP" target="THA">
      <data key="d0">84335662</data>
    </edge>
    <edge source="SGP" target="ARE">
      <data key="d0">18954573</data>
    </edge>
    <edge source="SGP" target="TUR">
      <data key="d0">1185383</data>
    </edge>
    <edge source="SGP" target="UGA">
      <data key="d0">255081</data>
    </edge>
    <edge source="SGP" target="EGY">
      <data key="d0">134438</data>
    </edge>
    <edge source="SGP" target="GBR">
      <data key="d0">4240300</data>
    </edge>
    <edge source="SGP" target="TZA">
      <data key="d0">63523</data>
    </edge>
    <edge source="SGP" target="USA">
      <data key="d0">42819174</data>
    </edge>
    <edge source="ESP" target="DZA">
      <data key="d0">13133002</data>
    </edge>
    <edge source="ESP" target="ARG">
      <data key="d0">5079790</data>
    </edge>
    <edge source="ESP" target="AUS">
      <data key="d0">1412911</data>
    </edge>
    <edge source="ESP" target="AUT">
      <data key="d0">9760645</data>
    </edge>
    <edge source="ESP" target="ARM">
      <data key="d0">39586</data>
    </edge>
    <edge source="ESP" target="BEL">
      <data key="d0">38717119</data>
    </edge>
    <edge source="ESP" target="BOL">
      <data key="d0">32400</data>
    </edge>
    <edge source="ESP" target="BRA">
      <data key="d0">4168927</data>
    </edge>
    <edge source="ESP" target="BGR">
      <data key="d0">913750</data>
    </edge>
    <edge source="ESP" target="BLR">
      <data key="d0">19153</data>
    </edge>
    <edge source="ESP" target="CMR">
      <data key="d0">154566</data>
    </edge>
    <edge source="ESP" target="CAN">
      <data key="d0">4781550</data>
    </edge>
    <edge source="ESP" target="CHL">
      <data key="d0">2544807</data>
    </edge>
    <edge source="ESP" target="CHN">
      <data key="d0">2482516</data>
    </edge>
    <edge source="ESP" target="COL">
      <data key="d0">224763</data>
    </edge>
    <edge source="ESP" target="CRI">
      <data key="d0">331786</data>
    </edge>
    <edge source="ESP" target="HRV">
      <data key="d0">121154</data>
    </edge>
    <edge source="ESP" target="CZE">
      <data key="d0">1660983</data>
    </edge>
    <edge source="ESP" target="DNK">
      <data key="d0">7719881</data>
    </edge>
    <edge source="ESP" target="ECU">
      <data key="d0">149204</data>
    </edge>
    <edge source="ESP" target="SLV">
      <data key="d0">119263</data>
    </edge>
    <edge source="ESP" target="ETH">
      <data key="d0">15323</data>
    </edge>
    <edge source="ESP" target="EST">
      <data key="d0">526407</data>
    </edge>
    <edge source="ESP" target="FIN">
      <data key="d0">4259537</data>
    </edge>
    <edge source="ESP" target="FRA">
      <data key="d0">292336799</data>
    </edge>
    <edge source="ESP" target="DEU">
      <data key="d0">219698402</data>
    </edge>
    <edge source="ESP" target="GHA">
      <data key="d0">15418</data>
    </edge>
    <edge source="ESP" target="GRC">
      <data key="d0">4038492</data>
    </edge>
    <edge source="ESP" target="GTM">
      <data key="d0">288531</data>
    </edge>
    <edge source="ESP" target="HND">
      <data key="d0">70890</data>
    </edge>
    <edge source="ESP" target="HKG">
      <data key="d0">686260</data>
    </edge>
    <edge source="ESP" target="HUN">
      <data key="d0">5111792</data>
    </edge>
    <edge source="ESP" target="IDN">
      <data key="d0">2509300</data>
    </edge>
    <edge source="ESP" target="IRL">
      <data key="d0">3442533</data>
    </edge>
    <edge source="ESP" target="ISR">
      <data key="d0">9191439</data>
    </edge>
    <edge source="ESP" target="ITA">
      <data key="d0">286004868</data>
    </edge>
    <edge source="ESP" target="CIV">
      <data key="d0">338508</data>
    </edge>
    <edge source="ESP" target="JPN">
      <data key="d0">11667356</data>
    </edge>
    <edge source="ESP" target="JOR">
      <data key="d0">164033</data>
    </edge>
    <edge source="ESP" target="KOR">
      <data key="d0">1921048</data>
    </edge>
    <edge source="ESP" target="LBN">
      <data key="d0">1213590</data>
    </edge>
    <edge source="ESP" target="LVA">
      <data key="d0">215045</data>
    </edge>
    <edge source="ESP" target="LTU">
      <data key="d0">12949</data>
    </edge>
    <edge source="ESP" target="MYS">
      <data key="d0">468910</data>
    </edge>
    <edge source="ESP" target="MRT">
      <data key="d0">209629</data>
    </edge>
    <edge source="ESP" target="MUS">
      <data key="d0">59037</data>
    </edge>
    <edge source="ESP" target="MEX">
      <data key="d0">6093945</data>
    </edge>
    <edge source="ESP" target="MAR">
      <data key="d0">13854904</data>
    </edge>
    <edge source="ESP" target="NLD">
      <data key="d0">72338474</data>
    </edge>
    <edge source="ESP" target="NZL">
      <data key="d0">130374</data>
    </edge>
    <edge source="ESP" target="NIC">
      <data key="d0">23158</data>
    </edge>
    <edge source="ESP" target="NOR">
      <data key="d0">4540074</data>
    </edge>
    <edge source="ESP" target="PAK">
      <data key="d0">198678</data>
    </edge>
    <edge source="ESP" target="PAN">
      <data key="d0">201698</data>
    </edge>
    <edge source="ESP" target="PER">
      <data key="d0">394331</data>
    </edge>
    <edge source="ESP" target="PHL">
      <data key="d0">125029</data>
    </edge>
    <edge source="ESP" target="POL">
      <data key="d0">3937339</data>
    </edge>
    <edge source="ESP" target="PRT">
      <data key="d0">239185994</data>
    </edge>
    <edge source="ESP" target="ROU">
      <data key="d0">196298</data>
    </edge>
    <edge source="ESP" target="RUS">
      <data key="d0">2817238</data>
    </edge>
    <edge source="ESP" target="SAU">
      <data key="d0">4820434</data>
    </edge>
    <edge source="ESP" target="SEN">
      <data key="d0">182075</data>
    </edge>
    <edge source="ESP" target="IND">
      <data key="d0">4430386</data>
    </edge>
    <edge source="ESP" target="SGP">
      <data key="d0">2512549</data>
    </edge>
    <edge source="ESP" target="SVK">
      <data key="d0">910480</data>
    </edge>
    <edge source="ESP" target="VNM">
      <data key="d0">31128</data>
    </edge>
    <edge source="ESP" target="SVN">
      <data key="d0">479206</data>
    </edge>
    <edge source="ESP" target="ZAF">
      <data key="d0">259139</data>
    </edge>
    <edge source="ESP" target="SWE">
      <data key="d0">16976602</data>
    </edge>
    <edge source="ESP" target="CHE">
      <data key="d0">26573743</data>
    </edge>
    <edge source="ESP" target="THA">
      <data key="d0">1564226</data>
    </edge>
    <edge source="ESP" target="TGO">
      <data key="d0">17257</data>
    </edge>
    <edge source="ESP" target="ARE">
      <data key="d0">1801844</data>
    </edge>
    <edge source="ESP" target="TUN">
      <data key="d0">3545987</data>
    </edge>
    <edge source="ESP" target="TUR">
      <data key="d0">27775142</data>
    </edge>
    <edge source="ESP" target="UKR">
      <data key="d0">71709</data>
    </edge>
    <edge source="ESP" target="EGY">
      <data key="d0">3183113</data>
    </edge>
    <edge source="ESP" target="GBR">
      <data key="d0">124744773</data>
    </edge>
    <edge source="ESP" target="USA">
      <data key="d0">33624203</data>
    </edge>
    <edge source="ESP" target="URY">
      <data key="d0">44875</data>
    </edge>
    <edge source="THA" target="AUS">
      <data key="d0">9504323</data>
    </edge>
    <edge source="THA" target="AUT">
      <data key="d0">63669</data>
    </edge>
    <edge source="THA" target="BEL">
      <data key="d0">2882754</data>
    </edge>
    <edge source="THA" target="BRA">
      <data key="d0">17273</data>
    </edge>
    <edge source="THA" target="BGR">
      <data key="d0">35746</data>
    </edge>
    <edge source="THA" target="KHM">
      <data key="d0">781510</data>
    </edge>
    <edge source="THA" target="CAN">
      <data key="d0">553073</data>
    </edge>
    <edge source="THA" target="LKA">
      <data key="d0">1070668</data>
    </edge>
    <edge source="THA" target="CHN">
      <data key="d0">16116258</data>
    </edge>
    <edge source="THA" target="COL">
      <data key="d0">10144</data>
    </edge>
    <edge source="THA" target="CZE">
      <data key="d0">12997</data>
    </edge>
    <edge source="THA" target="DNK">
      <data key="d0">39411</data>
    </edge>
    <edge source="THA" target="EST">
      <data key="d0">38742</data>
    </edge>
    <edge source="THA" target="FRA">
      <data key="d0">14709</data>
    </edge>
    <edge source="THA" target="DEU">
      <data key="d0">2391915</data>
    </edge>
    <edge source="THA" target="HKG">
      <data key="d0">35875461</data>
    </edge>
    <edge source="THA" target="IDN">
      <data key="d0">10049230</data>
    </edge>
    <edge source="THA" target="IRL">
      <data key="d0">43994</data>
    </edge>
    <edge source="THA" target="ISR">
      <data key="d0">1055030</data>
    </edge>
    <edge source="THA" target="ITA">
      <data key="d0">235476</data>
    </edge>
    <edge source="THA" target="JPN">
      <data key="d0">117080811</data>
    </edge>
    <edge source="THA" target="JOR">
      <data key="d0">131290</data>
    </edge>
    <edge source="THA" target="KOR">
      <data key="d0">14327957</data>
    </edge>
    <edge source="THA" target="LBN">
      <data key="d0">82133</data>
    </edge>
    <edge source="THA" target="MYS">
      <data key="d0">30782171</data>
    </edge>
    <edge source="THA" target="MEX">
      <data key="d0">1159272</data>
    </edge>
    <edge source="THA" target="MAR">
      <data key="d0">11456</data>
    </edge>
    <edge source="THA" target="OMN">
      <data key="d0">208837</data>
    </edge>
    <edge source="THA" target="NLD">
      <data key="d0">11609911</data>
    </edge>
    <edge source="THA" target="NZL">
      <data key="d0">551782</data>
    </edge>
    <edge source="THA" target="PAK">
      <data key="d0">2394098</data>
    </edge>
    <edge source="THA" target="PHL">
      <data key="d0">3755138</data>
    </edge>
    <edge source="THA" target="RUS">
      <data key="d0">1200333</data>
    </edge>
    <edge source="THA" target="SAU">
      <data key="d0">6786240</data>
    </edge>
    <edge source="THA" target="IND">
      <data key="d0">6211180</data>
    </edge>
    <edge source="THA" target="SGP">
      <data key="d0">19415194</data>
    </edge>
    <edge source="THA" target="VNM">
      <data key="d0">7438006</data>
    </edge>
    <edge source="THA" target="ZAF">
      <data key="d0">1138617</data>
    </edge>
    <edge source="THA" target="ESP">
      <data key="d0">379014</data>
    </edge>
    <edge source="THA" target="CHE">
      <data key="d0">159815</data>
    </edge>
    <edge source="THA" target="ARE">
      <data key="d0">3958068</data>
    </edge>
    <edge source="THA" target="TUR">
      <data key="d0">420627</data>
    </edge>
    <edge source="THA" target="EGY">
      <data key="d0">1156518</data>
    </edge>
    <edge source="THA" target="GBR">
      <data key="d0">8866253</data>
    </edge>
    <edge source="THA" target="USA">
      <data key="d0">30174017</data>
    </edge>
    <edge source="EGY" target="DZA">
      <data key="d0">5614609</data>
    </edge>
    <edge source="EGY" target="AZE">
      <data key="d0">114516</data>
    </edge>
    <edge source="EGY" target="AUS">
      <data key="d0">64978</data>
    </edge>
    <edge source="EGY" target="BEL">
      <data key="d0">442140</data>
    </edge>
    <edge source="EGY" target="CMR">
      <data key="d0">143927</data>
    </edge>
    <edge source="EGY" target="CZE">
      <data key="d0">2221274</data>
    </edge>
    <edge source="EGY" target="DNK">
      <data key="d0">84259</data>
    </edge>
    <edge source="EGY" target="FRA">
      <data key="d0">133894</data>
    </edge>
    <edge source="EGY" target="GMB">
      <data key="d0">41884</data>
    </edge>
    <edge source="EGY" target="PSE">
      <data key="d0">122229</data>
    </edge>
    <edge source="EGY" target="DEU">
      <data key="d0">888577</data>
    </edge>
    <edge source="EGY" target="GHA">
      <data key="d0">159816</data>
    </edge>
    <edge source="EGY" target="GRC">
      <data key="d0">3136851</data>
    </edge>
    <edge source="EGY" target="IRL">
      <data key="d0">130982</data>
    </edge>
    <edge source="EGY" target="ITA">
      <data key="d0">22470998</data>
    </edge>
    <edge source="EGY" target="CIV">
      <data key="d0">66931</data>
    </edge>
    <edge source="EGY" target="JPN">
      <data key="d0">177292</data>
    </edge>
    <edge source="EGY" target="JOR">
      <data key="d0">1538376</data>
    </edge>
    <edge source="EGY" target="LBN">
      <data key="d0">43991</data>
    </edge>
    <edge source="EGY" target="MYS">
      <data key="d0">11377487</data>
    </edge>
    <edge source="EGY" target="MEX">
      <data key="d0">91697</data>
    </edge>
    <edge source="EGY" target="MAR">
      <data key="d0">1871255</data>
    </edge>
    <edge source="EGY" target="NLD">
      <data key="d0">39811945</data>
    </edge>
    <edge source="EGY" target="POL">
      <data key="d0">146728</data>
    </edge>
    <edge source="EGY" target="PRT">
      <data key="d0">9784770</data>
    </edge>
    <edge source="EGY" target="ROU">
      <data key="d0">335854</data>
    </edge>
    <edge source="EGY" target="SAU">
      <data key="d0">2364303</data>
    </edge>
    <edge source="EGY" target="SEN">
      <data key="d0">172327</data>
    </edge>
    <edge source="EGY" target="IND">
      <data key="d0">81581</data>
    </edge>
    <edge source="EGY" target="ESP">
      <data key="d0">11840515</data>
    </edge>
    <edge source="EGY" target="ARE">
      <data key="d0">76647</data>
    </edge>
    <edge source="EGY" target="TUN">
      <data key="d0">136566</data>
    </edge>
    <edge source="EGY" target="TUR">
      <data key="d0">228425</data>
    </edge>
    <edge source="EGY" target="GBR">
      <data key="d0">693272</data>
    </edge>
    <edge source="EGY" target="USA">
      <data key="d0">1352553</data>
    </edge>
    <edge source="URY" target="ARG">
      <data key="d0">3490606</data>
    </edge>
    <edge source="URY" target="BRA">
      <data key="d0">1564861</data>
    </edge>
    <edge source="URY" target="HKG">
      <data key="d0">27640</data>
    </edge>
    <edge source="URY" target="JPN">
      <data key="d0">31300</data>
    </edge>
    <edge source="URY" target="PRY">
      <data key="d0">79509</data>
    </edge>
    <edge source="URY" target="IND">
      <data key="d0">16125</data>
    </edge>
    <edge source="AUT" target="DZA">
      <data key="d0">160855</data>
    </edge>
    <edge source="AUT" target="ARG">
      <data key="d0">217262</data>
    </edge>
    <edge source="AUT" target="AUS">
      <data key="d0">649979</data>
    </edge>
    <edge source="AUT" target="ARM">
      <data key="d0">17196</data>
    </edge>
    <edge source="AUT" target="BEL">
      <data key="d0">30841086</data>
    </edge>
    <edge source="AUT" target="BRA">
      <data key="d0">1114279</data>
    </edge>
    <edge source="AUT" target="BGR">
      <data key="d0">965133</data>
    </edge>
    <edge source="AUT" target="BLR">
      <data key="d0">23553</data>
    </edge>
    <edge source="AUT" target="CAN">
      <data key="d0">2041272</data>
    </edge>
    <edge source="AUT" target="LKA">
      <data key="d0">17732</data>
    </edge>
    <edge source="AUT" target="CHL">
      <data key="d0">332082</data>
    </edge>
    <edge source="AUT" target="CHN">
      <data key="d0">1841808</data>
    </edge>
    <edge source="AUT" target="COL">
      <data key="d0">127868</data>
    </edge>
    <edge source="AUT" target="CRI">
      <data key="d0">26096</data>
    </edge>
    <edge source="AUT" target="HRV">
      <data key="d0">3342033</data>
    </edge>
    <edge source="AUT" target="CZE">
      <data key="d0">38390452</data>
    </edge>
    <edge source="AUT" target="DNK">
      <data key="d0">6976402</data>
    </edge>
    <edge source="AUT" target="EST">
      <data key="d0">135429</data>
    </edge>
    <edge source="AUT" target="FIN">
      <data key="d0">1293735</data>
    </edge>
    <edge source="AUT" target="FRA">
      <data key="d0">61538246</data>
    </edge>
    <edge source="AUT" target="GEO">
      <data key="d0">11910</data>
    </edge>
    <edge source="AUT" target="DEU">
      <data key="d0">503067889</data>
    </edge>
    <edge source="AUT" target="GRC">
      <data key="d0">264033</data>
    </edge>
    <edge source="AUT" target="HKG">
      <data key="d0">907923</data>
    </edge>
    <edge source="AUT" target="HUN">
      <data key="d0">46150523</data>
    </edge>
    <edge source="AUT" target="IDN">
      <data key="d0">586079</data>
    </edge>
    <edge source="AUT" target="IRL">
      <data key="d0">1936354</data>
    </edge>
    <edge source="AUT" target="ISR">
      <data key="d0">125526</data>
    </edge>
    <edge source="AUT" target="ITA">
      <data key="d0">196860626</data>
    </edge>
    <edge source="AUT" target="JPN">
      <data key="d0">3623797</data>
    </edge>
    <edge source="AUT" target="KAZ">
      <data key="d0">35932</data>
    </edge>
    <edge source="AUT" target="JOR">
      <data key="d0">41084</data>
    </edge>
    <edge source="AUT" target="KOR">
      <data key="d0">5149582</data>
    </edge>
    <edge source="AUT" target="LBN">
      <data key="d0">18802</data>
    </edge>
    <edge source="AUT" target="LVA">
      <data key="d0">69923</data>
    </edge>
    <edge source="AUT" target="LTU">
      <data key="d0">124522</data>
    </edge>
    <edge source="AUT" target="MYS">
      <data key="d0">173970</data>
    </edge>
    <edge source="AUT" target="MEX">
      <data key="d0">578785</data>
    </edge>
    <edge source="AUT" target="MDA">
      <data key="d0">25493</data>
    </edge>
    <edge source="AUT" target="MAR">
      <data key="d0">28705</data>
    </edge>
    <edge source="AUT" target="MOZ">
      <data key="d0">35731</data>
    </edge>
    <edge source="AUT" target="NLD">
      <data key="d0">39095232</data>
    </edge>
    <edge source="AUT" target="NZL">
      <data key="d0">305384</data>
    </edge>
    <edge source="AUT" target="NOR">
      <data key="d0">2632368</data>
    </edge>
    <edge source="AUT" target="PER">
      <data key="d0">249714</data>
    </edge>
    <edge source="AUT" target="PHL">
      <data key="d0">163398</data>
    </edge>
    <edge source="AUT" target="POL">
      <data key="d0">8173450</data>
    </edge>
    <edge source="AUT" target="PRT">
      <data key="d0">2287573</data>
    </edge>
    <edge source="AUT" target="ROU">
      <data key="d0">5641784</data>
    </edge>
    <edge source="AUT" target="RUS">
      <data key="d0">1590354</data>
    </edge>
    <edge source="AUT" target="SAU">
      <data key="d0">58615</data>
    </edge>
    <edge source="AUT" target="IND">
      <data key="d0">143659</data>
    </edge>
    <edge source="AUT" target="SGP">
      <data key="d0">425089</data>
    </edge>
    <edge source="AUT" target="SVK">
      <data key="d0">8835540</data>
    </edge>
    <edge source="AUT" target="SVN">
      <data key="d0">38123676</data>
    </edge>
    <edge source="AUT" target="ZAF">
      <data key="d0">820403</data>
    </edge>
    <edge source="AUT" target="ESP">
      <data key="d0">12471248</data>
    </edge>
    <edge source="AUT" target="SWE">
      <data key="d0">9299304</data>
    </edge>
    <edge source="AUT" target="CHE">
      <data key="d0">146218999</data>
    </edge>
    <edge source="AUT" target="THA">
      <data key="d0">1308590</data>
    </edge>
    <edge source="AUT" target="ARE">
      <data key="d0">505049</data>
    </edge>
    <edge source="AUT" target="TUN">
      <data key="d0">1342915</data>
    </edge>
    <edge source="AUT" target="TUR">
      <data key="d0">962724</data>
    </edge>
    <edge source="AUT" target="UKR">
      <data key="d0">327198</data>
    </edge>
    <edge source="AUT" target="MKD">
      <data key="d0">83840</data>
    </edge>
    <edge source="AUT" target="EGY">
      <data key="d0">375240</data>
    </edge>
    <edge source="AUT" target="GBR">
      <data key="d0">28217082</data>
    </edge>
    <edge source="AUT" target="USA">
      <data key="d0">44580242</data>
    </edge>
    <edge source="AUT" target="SRB">
      <data key="d0">732548</data>
    </edge>
    <edge source="LKA" target="DEU">
      <data key="d0">2324453</data>
    </edge>
    <edge source="LKA" target="JPN">
      <data key="d0">59506</data>
    </edge>
    <edge source="LKA" target="PAK">
      <data key="d0">124579</data>
    </edge>
    <edge source="LKA" target="IND">
      <data key="d0">17455</data>
    </edge>
    <edge source="LKA" target="SGP">
      <data key="d0">107492</data>
    </edge>
    <edge source="LKA" target="ZAF">
      <data key="d0">11855</data>
    </edge>
    <edge source="DNK" target="ARG">
      <data key="d0">142369</data>
    </edge>
    <edge source="DNK" target="AUS">
      <data key="d0">632166</data>
    </edge>
    <edge source="DNK" target="AUT">
      <data key="d0">4382562</data>
    </edge>
    <edge source="DNK" target="BEL">
      <data key="d0">2445824</data>
    </edge>
    <edge source="DNK" target="BRA">
      <data key="d0">721417</data>
    </edge>
    <edge source="DNK" target="BLR">
      <data key="d0">143503</data>
    </edge>
    <edge source="DNK" target="CAN">
      <data key="d0">127774</data>
    </edge>
    <edge source="DNK" target="CHL">
      <data key="d0">100857</data>
    </edge>
    <edge source="DNK" target="CHN">
      <data key="d0">349248</data>
    </edge>
    <edge source="DNK" target="HRV">
      <data key="d0">107048</data>
    </edge>
    <edge source="DNK" target="CZE">
      <data key="d0">2552618</data>
    </edge>
    <edge source="DNK" target="ETH">
      <data key="d0">17278</data>
    </edge>
    <edge source="DNK" target="EST">
      <data key="d0">228199</data>
    </edge>
    <edge source="DNK" target="FIN">
      <data key="d0">2735714</data>
    </edge>
    <edge source="DNK" target="FRA">
      <data key="d0">20109833</data>
    </edge>
    <edge source="DNK" target="DEU">
      <data key="d0">92573781</data>
    </edge>
    <edge source="DNK" target="GRC">
      <data key="d0">39446</data>
    </edge>
    <edge source="DNK" target="HKG">
      <data key="d0">278582</data>
    </edge>
    <edge source="DNK" target="HUN">
      <data key="d0">1726985</data>
    </edge>
    <edge source="DNK" target="IDN">
      <data key="d0">23369</data>
    </edge>
    <edge source="DNK" target="IRL">
      <data key="d0">277180</data>
    </edge>
    <edge source="DNK" target="ISR">
      <data key="d0">329606</data>
    </edge>
    <edge source="DNK" target="ITA">
      <data key="d0">10651715</data>
    </edge>
    <edge source="DNK" target="CIV">
      <data key="d0">268520</data>
    </edge>
    <edge source="DNK" target="JPN">
      <data key="d0">155183</data>
    </edge>
    <edge source="DNK" target="KAZ">
      <data key="d0">24278</data>
    </edge>
    <edge source="DNK" target="LBN">
      <data key="d0">45752</data>
    </edge>
    <edge source="DNK" target="LVA">
      <data key="d0">446058</data>
    </edge>
    <edge source="DNK" target="LTU">
      <data key="d0">1263139</data>
    </edge>
    <edge source="DNK" target="MYS">
      <data key="d0">265219</data>
    </edge>
    <edge source="DNK" target="MUS">
      <data key="d0">13640</data>
    </edge>
    <edge source="DNK" target="MEX">
      <data key="d0">169561</data>
    </edge>
    <edge source="DNK" target="MAR">
      <data key="d0">108637</data>
    </edge>
    <edge source="DNK" target="OMN">
      <data key="d0">128384</data>
    </edge>
    <edge source="DNK" target="NLD">
      <data key="d0">7689296</data>
    </edge>
    <edge source="DNK" target="NZL">
      <data key="d0">124777</data>
    </edge>
    <edge source="DNK" target="NOR">
      <data key="d0">16883797</data>
    </edge>
    <edge source="DNK" target="PAK">
      <data key="d0">695085</data>
    </edge>
    <edge source="DNK" target="PER">
      <data key="d0">62688</data>
    </edge>
    <edge source="DNK" target="PHL">
      <data key="d0">517866</data>
    </edge>
    <edge source="DNK" target="POL">
      <data key="d0">4231125</data>
    </edge>
    <edge source="DNK" target="PRT">
      <data key="d0">115778</data>
    </edge>
    <edge source="DNK" target="ROU">
      <data key="d0">70059</data>
    </edge>
    <edge source="DNK" target="RUS">
      <data key="d0">2866300</data>
    </edge>
    <edge source="DNK" target="SAU">
      <data key="d0">321982</data>
    </edge>
    <edge source="DNK" target="IND">
      <data key="d0">37789</data>
    </edge>
    <edge source="DNK" target="SGP">
      <data key="d0">3114472</data>
    </edge>
    <edge source="DNK" target="SVK">
      <data key="d0">126806</data>
    </edge>
    <edge source="DNK" target="SVN">
      <data key="d0">133777</data>
    </edge>
    <edge source="DNK" target="ZAF">
      <data key="d0">420248</data>
    </edge>
    <edge source="DNK" target="ESP">
      <data key="d0">21668007</data>
    </edge>
    <edge source="DNK" target="SWE">
      <data key="d0">27612407</data>
    </edge>
    <edge source="DNK" target="CHE">
      <data key="d0">1720751</data>
    </edge>
    <edge source="DNK" target="THA">
      <data key="d0">350483</data>
    </edge>
    <edge source="DNK" target="ARE">
      <data key="d0">975288</data>
    </edge>
    <edge source="DNK" target="TUN">
      <data key="d0">36377</data>
    </edge>
    <edge source="DNK" target="TUR">
      <data key="d0">1806125</data>
    </edge>
    <edge source="DNK" target="UKR">
      <data key="d0">342640</data>
    </edge>
    <edge source="DNK" target="EGY">
      <data key="d0">1818111</data>
    </edge>
    <edge source="DNK" target="GBR">
      <data key="d0">15858340</data>
    </edge>
    <edge source="DNK" target="USA">
      <data key="d0">1974258</data>
    </edge>
    <edge source="FIN" target="AUS">
      <data key="d0">6048282</data>
    </edge>
    <edge source="FIN" target="AUT">
      <data key="d0">11663730</data>
    </edge>
    <edge source="FIN" target="BEL">
      <data key="d0">62985697</data>
    </edge>
    <edge source="FIN" target="BRA">
      <data key="d0">3774002</data>
    </edge>
    <edge source="FIN" target="BLR">
      <data key="d0">853922</data>
    </edge>
    <edge source="FIN" target="CAN">
      <data key="d0">2913885</data>
    </edge>
    <edge source="FIN" target="LKA">
      <data key="d0">336015</data>
    </edge>
    <edge source="FIN" target="CHL">
      <data key="d0">36622</data>
    </edge>
    <edge source="FIN" target="CHN">
      <data key="d0">3433534</data>
    </edge>
    <edge source="FIN" target="COL">
      <data key="d0">292811</data>
    </edge>
    <edge source="FIN" target="HRV">
      <data key="d0">997481</data>
    </edge>
    <edge source="FIN" target="CZE">
      <data key="d0">8978235</data>
    </edge>
    <edge source="FIN" target="DNK">
      <data key="d0">17923635</data>
    </edge>
    <edge source="FIN" target="EST">
      <data key="d0">8436070</data>
    </edge>
    <edge source="FIN" target="FRA">
      <data key="d0">66624524</data>
    </edge>
    <edge source="FIN" target="GEO">
      <data key="d0">21143</data>
    </edge>
    <edge source="FIN" target="DEU">
      <data key="d0">187552714</data>
    </edge>
    <edge source="FIN" target="GRC">
      <data key="d0">484787</data>
    </edge>
    <edge source="FIN" target="HKG">
      <data key="d0">6106257</data>
    </edge>
    <edge source="FIN" target="HUN">
      <data key="d0">3497604</data>
    </edge>
    <edge source="FIN" target="IDN">
      <data key="d0">3304181</data>
    </edge>
    <edge source="FIN" target="IRL">
      <data key="d0">3118898</data>
    </edge>
    <edge source="FIN" target="ISR">
      <data key="d0">713241</data>
    </edge>
    <edge source="FIN" target="ITA">
      <data key="d0">73041833</data>
    </edge>
    <edge source="FIN" target="JPN">
      <data key="d0">53339418</data>
    </edge>
    <edge source="FIN" target="KAZ">
      <data key="d0">168607</data>
    </edge>
    <edge source="FIN" target="KOR">
      <data key="d0">9704407</data>
    </edge>
    <edge source="FIN" target="LVA">
      <data key="d0">4222681</data>
    </edge>
    <edge source="FIN" target="LTU">
      <data key="d0">2755217</data>
    </edge>
    <edge source="FIN" target="MYS">
      <data key="d0">4225468</data>
    </edge>
    <edge source="FIN" target="MEX">
      <data key="d0">2463568</data>
    </edge>
    <edge source="FIN" target="NLD">
      <data key="d0">39755918</data>
    </edge>
    <edge source="FIN" target="NZL">
      <data key="d0">43072</data>
    </edge>
    <edge source="FIN" target="NOR">
      <data key="d0">12782684</data>
    </edge>
    <edge source="FIN" target="PAK">
      <data key="d0">13817</data>
    </edge>
    <edge source="FIN" target="PAN">
      <data key="d0">280964</data>
    </edge>
    <edge source="FIN" target="PER">
      <data key="d0">140305</data>
    </edge>
    <edge source="FIN" target="PHL">
      <data key="d0">43591</data>
    </edge>
    <edge source="FIN" target="POL">
      <data key="d0">4652221</data>
    </edge>
    <edge source="FIN" target="PRT">
      <data key="d0">760516</data>
    </edge>
    <edge source="FIN" target="ROU">
      <data key="d0">166029</data>
    </edge>
    <edge source="FIN" target="RUS">
      <data key="d0">14354175</data>
    </edge>
    <edge source="FIN" target="SAU">
      <data key="d0">805835</data>
    </edge>
    <edge source="FIN" target="IND">
      <data key="d0">1170503</data>
    </edge>
    <edge source="FIN" target="SGP">
      <data key="d0">5381455</data>
    </edge>
    <edge source="FIN" target="SVK">
      <data key="d0">31787</data>
    </edge>
    <edge source="FIN" target="SVN">
      <data key="d0">6349826</data>
    </edge>
    <edge source="FIN" target="ZAF">
      <data key="d0">667769</data>
    </edge>
    <edge source="FIN" target="ESP">
      <data key="d0">17480596</data>
    </edge>
    <edge source="FIN" target="SWE">
      <data key="d0">230068801</data>
    </edge>
    <edge source="FIN" target="CHE">
      <data key="d0">23706372</data>
    </edge>
    <edge source="FIN" target="THA">
      <data key="d0">865495</data>
    </edge>
    <edge source="FIN" target="ARE">
      <data key="d0">181832</data>
    </edge>
    <edge source="FIN" target="TUR">
      <data key="d0">3867959</data>
    </edge>
    <edge source="FIN" target="UKR">
      <data key="d0">837545</data>
    </edge>
    <edge source="FIN" target="EGY">
      <data key="d0">219413</data>
    </edge>
    <edge source="FIN" target="GBR">
      <data key="d0">137041771</data>
    </edge>
    <edge source="FIN" target="TZA">
      <data key="d0">35358</data>
    </edge>
    <edge source="FIN" target="USA">
      <data key="d0">110291378</data>
    </edge>
    <edge source="FIN" target="SRB">
      <data key="d0">88637</data>
    </edge>
    <edge source="GHA" target="CHN">
      <data key="d0">15941821</data>
    </edge>
    <edge source="GHA" target="BEN">
      <data key="d0">104405</data>
    </edge>
    <edge source="GHA" target="DEU">
      <data key="d0">5031626</data>
    </edge>
    <edge source="GHA" target="HKG">
      <data key="d0">20038</data>
    </edge>
    <edge source="GHA" target="CIV">
      <data key="d0">80162</data>
    </edge>
    <edge source="GHA" target="JAM">
      <data key="d0">13601361</data>
    </edge>
    <edge source="GHA" target="JPN">
      <data key="d0">17180</data>
    </edge>
    <edge source="GHA" target="NLD">
      <data key="d0">57376806</data>
    </edge>
    <edge source="GHA" target="NOR">
      <data key="d0">23401</data>
    </edge>
    <edge source="GHA" target="ESP">
      <data key="d0">2496670</data>
    </edge>
    <edge source="GHA" target="TGO">
      <data key="d0">107271</data>
    </edge>
    <edge source="GHA" target="GBR">
      <data key="d0">2013668</data>
    </edge>
    <edge source="GHA" target="USA">
      <data key="d0">4321247</data>
    </edge>
    <edge source="GHA" target="BFA">
      <data key="d0">346408</data>
    </edge>
    <edge source="HND" target="SLV">
      <data key="d0">20195360</data>
    </edge>
    <edge source="HND" target="GTM">
      <data key="d0">25763999</data>
    </edge>
    <edge source="HND" target="MEX">
      <data key="d0">51782</data>
    </edge>
    <edge source="HND" target="GBR">
      <data key="d0">52230</data>
    </edge>
    <edge source="HND" target="USA">
      <data key="d0">1932891</data>
    </edge>
    <edge source="HKG" target="ARG">
      <data key="d0">167019</data>
    </edge>
    <edge source="HKG" target="AUS">
      <data key="d0">2374583</data>
    </edge>
    <edge source="HKG" target="AUT">
      <data key="d0">165857</data>
    </edge>
    <edge source="HKG" target="BEL">
      <data key="d0">1073451</data>
    </edge>
    <edge source="HKG" target="BRA">
      <data key="d0">3020210</data>
    </edge>
    <edge source="HKG" target="KHM">
      <data key="d0">287301</data>
    </edge>
    <edge source="HKG" target="CAN">
      <data key="d0">2284471</data>
    </edge>
    <edge source="HKG" target="LKA">
      <data key="d0">124572</data>
    </edge>
    <edge source="HKG" target="CHL">
      <data key="d0">58488</data>
    </edge>
    <edge source="HKG" target="CHN">
      <data key="d0">1921575534</data>
    </edge>
    <edge source="HKG" target="ECU">
      <data key="d0">131015</data>
    </edge>
    <edge source="HKG" target="SLV">
      <data key="d0">34096</data>
    </edge>
    <edge source="HKG" target="FIN">
      <data key="d0">511258</data>
    </edge>
    <edge source="HKG" target="FRA">
      <data key="d0">738236</data>
    </edge>
    <edge source="HKG" target="DEU">
      <data key="d0">3370660</data>
    </edge>
    <edge source="HKG" target="GHA">
      <data key="d0">522780</data>
    </edge>
    <edge source="HKG" target="GTM">
      <data key="d0">344744</data>
    </edge>
    <edge source="HKG" target="IDN">
      <data key="d0">4649694</data>
    </edge>
    <edge source="HKG" target="ISR">
      <data key="d0">51631</data>
    </edge>
    <edge source="HKG" target="ITA">
      <data key="d0">7569199</data>
    </edge>
    <edge source="HKG" target="CIV">
      <data key="d0">284678</data>
    </edge>
    <edge source="HKG" target="JAM">
      <data key="d0">103872</data>
    </edge>
    <edge source="HKG" target="JPN">
      <data key="d0">26577495</data>
    </edge>
    <edge source="HKG" target="JOR">
      <data key="d0">87078</data>
    </edge>
    <edge source="HKG" target="KOR">
      <data key="d0">17545606</data>
    </edge>
    <edge source="HKG" target="LVA">
      <data key="d0">34038</data>
    </edge>
    <edge source="HKG" target="MDG">
      <data key="d0">27480</data>
    </edge>
    <edge source="HKG" target="MWI">
      <data key="d0">212495</data>
    </edge>
    <edge source="HKG" target="MYS">
      <data key="d0">5858017</data>
    </edge>
    <edge source="HKG" target="MUS">
      <data key="d0">709401</data>
    </edge>
    <edge source="HKG" target="MEX">
      <data key="d0">1245724</data>
    </edge>
    <edge source="HKG" target="NLD">
      <data key="d0">3645592</data>
    </edge>
    <edge source="HKG" target="NZL">
      <data key="d0">170897</data>
    </edge>
    <edge source="HKG" target="PAK">
      <data key="d0">396697</data>
    </edge>
    <edge source="HKG" target="PER">
      <data key="d0">29901</data>
    </edge>
    <edge source="HKG" target="PHL">
      <data key="d0">6871848</data>
    </edge>
    <edge source="HKG" target="SAU">
      <data key="d0">807638</data>
    </edge>
    <edge source="HKG" target="IND">
      <data key="d0">151067866</data>
    </edge>
    <edge source="HKG" target="SGP">
      <data key="d0">21959328</data>
    </edge>
    <edge source="HKG" target="VNM">
      <data key="d0">823231</data>
    </edge>
    <edge source="HKG" target="SVN">
      <data key="d0">19509</data>
    </edge>
    <edge source="HKG" target="ZAF">
      <data key="d0">216525</data>
    </edge>
    <edge source="HKG" target="ZWE">
      <data key="d0">12212</data>
    </edge>
    <edge source="HKG" target="ESP">
      <data key="d0">354400</data>
    </edge>
    <edge source="HKG" target="SWE">
      <data key="d0">131807</data>
    </edge>
    <edge source="HKG" target="CHE">
      <data key="d0">5295229</data>
    </edge>
    <edge source="HKG" target="THA">
      <data key="d0">71495582</data>
    </edge>
    <edge source="HKG" target="ARE">
      <data key="d0">49592098</data>
    </edge>
    <edge source="HKG" target="TUN">
      <data key="d0">86611</data>
    </edge>
    <edge source="HKG" target="TUR">
      <data key="d0">293379</data>
    </edge>
    <edge source="HKG" target="EGY">
      <data key="d0">21764</data>
    </edge>
    <edge source="HKG" target="GBR">
      <data key="d0">5497164</data>
    </edge>
    <edge source="HKG" target="USA">
      <data key="d0">77431184</data>
    </edge>
    <edge source="IDN" target="DZA">
      <data key="d0">142457</data>
    </edge>
    <edge source="IDN" target="ARG">
      <data key="d0">137144</data>
    </edge>
    <edge source="IDN" target="AUS">
      <data key="d0">6338552</data>
    </edge>
    <edge source="IDN" target="BEL">
      <data key="d0">18777</data>
    </edge>
    <edge source="IDN" target="BRA">
      <data key="d0">17033</data>
    </edge>
    <edge source="IDN" target="CAN">
      <data key="d0">4806048</data>
    </edge>
    <edge source="IDN" target="LKA">
      <data key="d0">1334905</data>
    </edge>
    <edge source="IDN" target="CHN">
      <data key="d0">12908835</data>
    </edge>
    <edge source="IDN" target="CRI">
      <data key="d0">13896</data>
    </edge>
    <edge source="IDN" target="DNK">
      <data key="d0">27669</data>
    </edge>
    <edge source="IDN" target="FIN">
      <data key="d0">23194</data>
    </edge>
    <edge source="IDN" target="FRA">
      <data key="d0">623870</data>
    </edge>
    <edge source="IDN" target="PSE">
      <data key="d0">38045</data>
    </edge>
    <edge source="IDN" target="DEU">
      <data key="d0">1608888</data>
    </edge>
    <edge source="IDN" target="GRC">
      <data key="d0">38249</data>
    </edge>
    <edge source="IDN" target="HKG">
      <data key="d0">9524964</data>
    </edge>
    <edge source="IDN" target="ITA">
      <data key="d0">5036835</data>
    </edge>
    <edge source="IDN" target="CIV">
      <data key="d0">552500</data>
    </edge>
    <edge source="IDN" target="JPN">
      <data key="d0">319673387</data>
    </edge>
    <edge source="IDN" target="KOR">
      <data key="d0">10088785</data>
    </edge>
    <edge source="IDN" target="MYS">
      <data key="d0">82316768</data>
    </edge>
    <edge source="IDN" target="MUS">
      <data key="d0">234097</data>
    </edge>
    <edge source="IDN" target="NLD">
      <data key="d0">23425208</data>
    </edge>
    <edge source="IDN" target="NZL">
      <data key="d0">931926</data>
    </edge>
    <edge source="IDN" target="NOR">
      <data key="d0">13408</data>
    </edge>
    <edge source="IDN" target="PAK">
      <data key="d0">572015</data>
    </edge>
    <edge source="IDN" target="PHL">
      <data key="d0">39996856</data>
    </edge>
    <edge source="IDN" target="POL">
      <data key="d0">42970</data>
    </edge>
    <edge source="IDN" target="RUS">
      <data key="d0">29968</data>
    </edge>
    <edge source="IDN" target="SAU">
      <data key="d0">723584</data>
    </edge>
    <edge source="IDN" target="IND">
      <data key="d0">3555167</data>
    </edge>
    <edge source="IDN" target="SGP">
      <data key="d0">258064991</data>
    </edge>
    <edge source="IDN" target="VNM">
      <data key="d0">11373359</data>
    </edge>
    <edge source="IDN" target="ZAF">
      <data key="d0">46153</data>
    </edge>
    <edge source="IDN" target="ESP">
      <data key="d0">16510</data>
    </edge>
    <edge source="IDN" target="CHE">
      <data key="d0">33970</data>
    </edge>
    <edge source="IDN" target="THA">
      <data key="d0">89871778</data>
    </edge>
    <edge source="IDN" target="ARE">
      <data key="d0">95259</data>
    </edge>
    <edge source="IDN" target="EGY">
      <data key="d0">25300</data>
    </edge>
    <edge source="IDN" target="GBR">
      <data key="d0">3315398</data>
    </edge>
    <edge source="IDN" target="USA">
      <data key="d0">19902351</data>
    </edge>
    <edge source="ISR" target="ALB">
      <data key="d0">51000</data>
    </edge>
    <edge source="ISR" target="ARG">
      <data key="d0">575000</data>
    </edge>
    <edge source="ISR" target="AUS">
      <data key="d0">1584000</data>
    </edge>
    <edge source="ISR" target="AUT">
      <data key="d0">659000</data>
    </edge>
    <edge source="ISR" target="BEL">
      <data key="d0">24059000</data>
    </edge>
    <edge source="ISR" target="BOL">
      <data key="d0">10000</data>
    </edge>
    <edge source="ISR" target="BRA">
      <data key="d0">2350000</data>
    </edge>
    <edge source="ISR" target="BGR">
      <data key="d0">198000</data>
    </edge>
    <edge source="ISR" target="CAN">
      <data key="d0">1717000</data>
    </edge>
    <edge source="ISR" target="LKA">
      <data key="d0">84000</data>
    </edge>
    <edge source="ISR" target="CHN">
      <data key="d0">700000</data>
    </edge>
    <edge source="ISR" target="COL">
      <data key="d0">26000</data>
    </edge>
    <edge source="ISR" target="CZE">
      <data key="d0">77000</data>
    </edge>
    <edge source="ISR" target="DNK">
      <data key="d0">32000</data>
    </edge>
    <edge source="ISR" target="ECU">
      <data key="d0">34000</data>
    </edge>
    <edge source="ISR" target="EST">
      <data key="d0">28000</data>
    </edge>
    <edge source="ISR" target="FIN">
      <data key="d0">742000</data>
    </edge>
    <edge source="ISR" target="FRA">
      <data key="d0">2756000</data>
    </edge>
    <edge source="ISR" target="DEU">
      <data key="d0">16305000</data>
    </edge>
    <edge source="ISR" target="GHA">
      <data key="d0">427000</data>
    </edge>
    <edge source="ISR" target="GRC">
      <data key="d0">2510000</data>
    </edge>
    <edge source="ISR" target="HKG">
      <data key="d0">499000</data>
    </edge>
    <edge source="ISR" target="HUN">
      <data key="d0">484000</data>
    </edge>
    <edge source="ISR" target="IRL">
      <data key="d0">1272000</data>
    </edge>
    <edge source="ISR" target="ITA">
      <data key="d0">7823000</data>
    </edge>
    <edge source="ISR" target="JPN">
      <data key="d0">1120000</data>
    </edge>
    <edge source="ISR" target="KAZ">
      <data key="d0">15000</data>
    </edge>
    <edge source="ISR" target="JOR">
      <data key="d0">128000</data>
    </edge>
    <edge source="ISR" target="KOR">
      <data key="d0">315000</data>
    </edge>
    <edge source="ISR" target="LVA">
      <data key="d0">383000</data>
    </edge>
    <edge source="ISR" target="LTU">
      <data key="d0">19000</data>
    </edge>
    <edge source="ISR" target="MEX">
      <data key="d0">14000</data>
    </edge>
    <edge source="ISR" target="MDA">
      <data key="d0">14000</data>
    </edge>
    <edge source="ISR" target="MAR">
      <data key="d0">51000</data>
    </edge>
    <edge source="ISR" target="NLD">
      <data key="d0">2255000</data>
    </edge>
    <edge source="ISR" target="PER">
      <data key="d0">60000</data>
    </edge>
    <edge source="ISR" target="PHL">
      <data key="d0">327000</data>
    </edge>
    <edge source="ISR" target="POL">
      <data key="d0">2580000</data>
    </edge>
    <edge source="ISR" target="PRT">
      <data key="d0">93000</data>
    </edge>
    <edge source="ISR" target="ROU">
      <data key="d0">259000</data>
    </edge>
    <edge source="ISR" target="RUS">
      <data key="d0">2626000</data>
    </edge>
    <edge source="ISR" target="IND">
      <data key="d0">1325000</data>
    </edge>
    <edge source="ISR" target="SGP">
      <data key="d0">2001000</data>
    </edge>
    <edge source="ISR" target="SVK">
      <data key="d0">74000</data>
    </edge>
    <edge source="ISR" target="SVN">
      <data key="d0">216000</data>
    </edge>
    <edge source="ISR" target="ZAF">
      <data key="d0">483000</data>
    </edge>
    <edge source="ISR" target="ESP">
      <data key="d0">7090000</data>
    </edge>
    <edge source="ISR" target="SWE">
      <data key="d0">1117000</data>
    </edge>
    <edge source="ISR" target="CHE">
      <data key="d0">3148000</data>
    </edge>
    <edge source="ISR" target="THA">
      <data key="d0">2355000</data>
    </edge>
    <edge source="ISR" target="TUR">
      <data key="d0">4162000</data>
    </edge>
    <edge source="ISR" target="UKR">
      <data key="d0">760000</data>
    </edge>
    <edge source="ISR" target="EGY">
      <data key="d0">539000</data>
    </edge>
    <edge source="ISR" target="GBR">
      <data key="d0">15814000</data>
    </edge>
    <edge source="ISR" target="USA">
      <data key="d0">38429000</data>
    </edge>
    <edge source="ISR" target="URY">
      <data key="d0">65000</data>
    </edge>
    <edge source="JAM" target="USA">
      <data key="d0">121677</data>
    </edge>
    <edge source="JOR" target="DZA">
      <data key="d0">1580933</data>
    </edge>
    <edge source="JOR" target="BEL">
      <data key="d0">117067</data>
    </edge>
    <edge source="JOR" target="DNK">
      <data key="d0">34786</data>
    </edge>
    <edge source="JOR" target="FRA">
      <data key="d0">473940</data>
    </edge>
    <edge source="JOR" target="PSE">
      <data key="d0">2538226</data>
    </edge>
    <edge source="JOR" target="DEU">
      <data key="d0">441150</data>
    </edge>
    <edge source="JOR" target="GRC">
      <data key="d0">16925</data>
    </edge>
    <edge source="JOR" target="ISR">
      <data key="d0">2958523</data>
    </edge>
    <edge source="JOR" target="ITA">
      <data key="d0">14104</data>
    </edge>
    <edge source="JOR" target="JPN">
      <data key="d0">49365</data>
    </edge>
    <edge source="JOR" target="LBN">
      <data key="d0">38169</data>
    </edge>
    <edge source="JOR" target="SAU">
      <data key="d0">202612</data>
    </edge>
    <edge source="JOR" target="IND">
      <data key="d0">126940</data>
    </edge>
    <edge source="JOR" target="ARE">
      <data key="d0">15042</data>
    </edge>
    <edge source="JOR" target="EGY">
      <data key="d0">20061</data>
    </edge>
    <edge source="JOR" target="GBR">
      <data key="d0">80395</data>
    </edge>
    <edge source="JOR" target="USA">
      <data key="d0">16018</data>
    </edge>
    <edge source="MYS" target="AUS">
      <data key="d0">11671983</data>
    </edge>
    <edge source="MYS" target="AUT">
      <data key="d0">68349</data>
    </edge>
    <edge source="MYS" target="BEL">
      <data key="d0">4021879</data>
    </edge>
    <edge source="MYS" target="BRA">
      <data key="d0">678374</data>
    </edge>
    <edge source="MYS" target="KHM">
      <data key="d0">204091</data>
    </edge>
    <edge source="MYS" target="CMR">
      <data key="d0">24169</data>
    </edge>
    <edge source="MYS" target="CAN">
      <data key="d0">2443549</data>
    </edge>
    <edge source="MYS" target="LKA">
      <data key="d0">7983938</data>
    </edge>
    <edge source="MYS" target="CHN">
      <data key="d0">53949372</data>
    </edge>
    <edge source="MYS" target="COL">
      <data key="d0">111894</data>
    </edge>
    <edge source="MYS" target="DNK">
      <data key="d0">19367</data>
    </edge>
    <edge source="MYS" target="FIN">
      <data key="d0">604734</data>
    </edge>
    <edge source="MYS" target="FRA">
      <data key="d0">1338903</data>
    </edge>
    <edge source="MYS" target="DEU">
      <data key="d0">3525381</data>
    </edge>
    <edge source="MYS" target="GRC">
      <data key="d0">1948361</data>
    </edge>
    <edge source="MYS" target="HKG">
      <data key="d0">46883915</data>
    </edge>
    <edge source="MYS" target="IDN">
      <data key="d0">51604613</data>
    </edge>
    <edge source="MYS" target="IRL">
      <data key="d0">32060</data>
    </edge>
    <edge source="MYS" target="ITA">
      <data key="d0">19126530</data>
    </edge>
    <edge source="MYS" target="CIV">
      <data key="d0">31450</data>
    </edge>
    <edge source="MYS" target="JPN">
      <data key="d0">109447933</data>
    </edge>
    <edge source="MYS" target="JOR">
      <data key="d0">754390</data>
    </edge>
    <edge source="MYS" target="KOR">
      <data key="d0">52169520</data>
    </edge>
    <edge source="MYS" target="MUS">
      <data key="d0">192000</data>
    </edge>
    <edge source="MYS" target="MEX">
      <data key="d0">1001460</data>
    </edge>
    <edge source="MYS" target="OMN">
      <data key="d0">1046971</data>
    </edge>
    <edge source="MYS" target="NLD">
      <data key="d0">7092716</data>
    </edge>
    <edge source="MYS" target="NZL">
      <data key="d0">848697</data>
    </edge>
    <edge source="MYS" target="NOR">
      <data key="d0">61292</data>
    </edge>
    <edge source="MYS" target="PAK">
      <data key="d0">3050627</data>
    </edge>
    <edge source="MYS" target="PHL">
      <data key="d0">23715786</data>
    </edge>
    <edge source="MYS" target="PRT">
      <data key="d0">21824</data>
    </edge>
    <edge source="MYS" target="RUS">
      <data key="d0">412892</data>
    </edge>
    <edge source="MYS" target="SAU">
      <data key="d0">16328621</data>
    </edge>
    <edge source="MYS" target="IND">
      <data key="d0">22622082</data>
    </edge>
    <edge source="MYS" target="SGP">
      <data key="d0">218065262</data>
    </edge>
    <edge source="MYS" target="VNM">
      <data key="d0">6324488</data>
    </edge>
    <edge source="MYS" target="ZAF">
      <data key="d0">8532842</data>
    </edge>
    <edge source="MYS" target="ESP">
      <data key="d0">13784533</data>
    </edge>
    <edge source="MYS" target="SWE">
      <data key="d0">167860</data>
    </edge>
    <edge source="MYS" target="CHE">
      <data key="d0">388233</data>
    </edge>
    <edge source="MYS" target="THA">
      <data key="d0">70642228</data>
    </edge>
    <edge source="MYS" target="ARE">
      <data key="d0">3657227</data>
    </edge>
    <edge source="MYS" target="TUR">
      <data key="d0">35342</data>
    </edge>
    <edge source="MYS" target="MKD">
      <data key="d0">1183143</data>
    </edge>
    <edge source="MYS" target="EGY">
      <data key="d0">2545422</data>
    </edge>
    <edge source="MYS" target="GBR">
      <data key="d0">6239383</data>
    </edge>
    <edge source="MYS" target="TZA">
      <data key="d0">1054941</data>
    </edge>
    <edge source="MYS" target="USA">
      <data key="d0">32624678</data>
    </edge>
    <edge source="MUS" target="FRA">
      <data key="d0">50847</data>
    </edge>
    <edge source="MUS" target="DEU">
      <data key="d0">40873</data>
    </edge>
    <edge source="MUS" target="MDG">
      <data key="d0">13334</data>
    </edge>
    <edge source="MUS" target="ZAF">
      <data key="d0">94533</data>
    </edge>
    <edge source="MOZ" target="ZAF">
      <data key="d0">59671</data>
    </edge>
    <edge source="OMN" target="AUS">
      <data key="d0">4870871</data>
    </edge>
    <edge source="OMN" target="BEL">
      <data key="d0">2503251</data>
    </edge>
    <edge source="OMN" target="FRA">
      <data key="d0">54442</data>
    </edge>
    <edge source="OMN" target="DEU">
      <data key="d0">161839</data>
    </edge>
    <edge source="OMN" target="HKG">
      <data key="d0">468609</data>
    </edge>
    <edge source="OMN" target="KOR">
      <data key="d0">701365</data>
    </edge>
    <edge source="OMN" target="MYS">
      <data key="d0">3988205</data>
    </edge>
    <edge source="OMN" target="NLD">
      <data key="d0">38049</data>
    </edge>
    <edge source="OMN" target="PAK">
      <data key="d0">2090663</data>
    </edge>
    <edge source="OMN" target="PHL">
      <data key="d0">361404</data>
    </edge>
    <edge source="OMN" target="SAU">
      <data key="d0">3766221</data>
    </edge>
    <edge source="OMN" target="SEN">
      <data key="d0">190247</data>
    </edge>
    <edge source="OMN" target="SGP">
      <data key="d0">45059</data>
    </edge>
    <edge source="OMN" target="THA">
      <data key="d0">710923</data>
    </edge>
    <edge source="OMN" target="ARE">
      <data key="d0">5655396</data>
    </edge>
    <edge source="OMN" target="GBR">
      <data key="d0">1516645</data>
    </edge>
    <edge source="OMN" target="TZA">
      <data key="d0">33043</data>
    </edge>
    <edge source="OMN" target="USA">
      <data key="d0">1662158</data>
    </edge>
    <edge source="NZL" target="ARG">
      <data key="d0">176547</data>
    </edge>
    <edge source="NZL" target="AUS">
      <data key="d0">70694273</data>
    </edge>
    <edge source="NZL" target="BRA">
      <data key="d0">353940</data>
    </edge>
    <edge source="NZL" target="CAN">
      <data key="d0">1271328</data>
    </edge>
    <edge source="NZL" target="LKA">
      <data key="d0">301851</data>
    </edge>
    <edge source="NZL" target="CHL">
      <data key="d0">262052</data>
    </edge>
    <edge source="NZL" target="CHN">
      <data key="d0">2807630</data>
    </edge>
    <edge source="NZL" target="COL">
      <data key="d0">56695</data>
    </edge>
    <edge source="NZL" target="CRI">
      <data key="d0">10044</data>
    </edge>
    <edge source="NZL" target="FRA">
      <data key="d0">626085</data>
    </edge>
    <edge source="NZL" target="DEU">
      <data key="d0">45756</data>
    </edge>
    <edge source="NZL" target="HKG">
      <data key="d0">1625510</data>
    </edge>
    <edge source="NZL" target="IDN">
      <data key="d0">126752</data>
    </edge>
    <edge source="NZL" target="IRL">
      <data key="d0">89616</data>
    </edge>
    <edge source="NZL" target="ITA">
      <data key="d0">1371768</data>
    </edge>
    <edge source="NZL" target="JPN">
      <data key="d0">343966384</data>
    </edge>
    <edge source="NZL" target="KOR">
      <data key="d0">93258737</data>
    </edge>
    <edge source="NZL" target="MYS">
      <data key="d0">1441389</data>
    </edge>
    <edge source="NZL" target="MUS">
      <data key="d0">13270</data>
    </edge>
    <edge source="NZL" target="NLD">
      <data key="d0">273177</data>
    </edge>
    <edge source="NZL" target="PER">
      <data key="d0">118633</data>
    </edge>
    <edge source="NZL" target="PHL">
      <data key="d0">1227010</data>
    </edge>
    <edge source="NZL" target="SAU">
      <data key="d0">729776</data>
    </edge>
    <edge source="NZL" target="IND">
      <data key="d0">19311</data>
    </edge>
    <edge source="NZL" target="SGP">
      <data key="d0">3477147</data>
    </edge>
    <edge source="NZL" target="VNM">
      <data key="d0">21311</data>
    </edge>
    <edge source="NZL" target="ZAF">
      <data key="d0">270745</data>
    </edge>
    <edge source="NZL" target="ESP">
      <data key="d0">28370</data>
    </edge>
    <edge source="NZL" target="THA">
      <data key="d0">4191708</data>
    </edge>
    <edge source="NZL" target="ARE">
      <data key="d0">84673</data>
    </edge>
    <edge source="NZL" target="TUR">
      <data key="d0">14874</data>
    </edge>
    <edge source="NZL" target="GBR">
      <data key="d0">4496291</data>
    </edge>
    <edge source="NZL" target="USA">
      <data key="d0">9991871</data>
    </edge>
    <edge source="NZL" target="URY">
      <data key="d0">18330</data>
    </edge>
    <edge source="NIC" target="CAN">
      <data key="d0">78058</data>
    </edge>
    <edge source="NIC" target="CRI">
      <data key="d0">10013</data>
    </edge>
    <edge source="NIC" target="SLV">
      <data key="d0">34487</data>
    </edge>
    <edge source="NIC" target="HND">
      <data key="d0">104092</data>
    </edge>
    <edge source="NIC" target="USA">
      <data key="d0">248772</data>
    </edge>
    <edge source="PHL" target="AUS">
      <data key="d0">57454</data>
    </edge>
    <edge source="PHL" target="BEL">
      <data key="d0">80967</data>
    </edge>
    <edge source="PHL" target="CAN">
      <data key="d0">190885</data>
    </edge>
    <edge source="PHL" target="LKA">
      <data key="d0">335572</data>
    </edge>
    <edge source="PHL" target="CHN">
      <data key="d0">79953682</data>
    </edge>
    <edge source="PHL" target="FRA">
      <data key="d0">13792</data>
    </edge>
    <edge source="PHL" target="DEU">
      <data key="d0">203097</data>
    </edge>
    <edge source="PHL" target="HKG">
      <data key="d0">17185778</data>
    </edge>
    <edge source="PHL" target="IDN">
      <data key="d0">845070</data>
    </edge>
    <edge source="PHL" target="ISR">
      <data key="d0">30904</data>
    </edge>
    <edge source="PHL" target="ITA">
      <data key="d0">554932</data>
    </edge>
    <edge source="PHL" target="JPN">
      <data key="d0">47899584</data>
    </edge>
    <edge source="PHL" target="KOR">
      <data key="d0">95557254</data>
    </edge>
    <edge source="PHL" target="MYS">
      <data key="d0">4609025</data>
    </edge>
    <edge source="PHL" target="MEX">
      <data key="d0">16600</data>
    </edge>
    <edge source="PHL" target="NLD">
      <data key="d0">2007696</data>
    </edge>
    <edge source="PHL" target="PAK">
      <data key="d0">55879</data>
    </edge>
    <edge source="PHL" target="IND">
      <data key="d0">834700</data>
    </edge>
    <edge source="PHL" target="SGP">
      <data key="d0">5178755</data>
    </edge>
    <edge source="PHL" target="VNM">
      <data key="d0">1358856</data>
    </edge>
    <edge source="PHL" target="SWE">
      <data key="d0">90678</data>
    </edge>
    <edge source="PHL" target="THA">
      <data key="d0">32666757</data>
    </edge>
    <edge source="PHL" target="ARE">
      <data key="d0">12500</data>
    </edge>
    <edge source="PHL" target="GBR">
      <data key="d0">876766</data>
    </edge>
    <edge source="PHL" target="USA">
      <data key="d0">14397584</data>
    </edge>
    <edge source="SAU" target="AUS">
      <data key="d0">98400</data>
    </edge>
    <edge source="SAU" target="BEL">
      <data key="d0">92533</data>
    </edge>
    <edge source="SAU" target="CZE">
      <data key="d0">30400</data>
    </edge>
    <edge source="SAU" target="DEU">
      <data key="d0">932001</data>
    </edge>
    <edge source="SAU" target="IDN">
      <data key="d0">1245868</data>
    </edge>
    <edge source="SAU" target="JPN">
      <data key="d0">2209336</data>
    </edge>
    <edge source="SAU" target="JOR">
      <data key="d0">8932544</data>
    </edge>
    <edge source="SAU" target="KOR">
      <data key="d0">44000</data>
    </edge>
    <edge source="SAU" target="LBN">
      <data key="d0">986668</data>
    </edge>
    <edge source="SAU" target="OMN">
      <data key="d0">1626135</data>
    </edge>
    <edge source="SAU" target="PAK">
      <data key="d0">70133</data>
    </edge>
    <edge source="SAU" target="IND">
      <data key="d0">1788536</data>
    </edge>
    <edge source="SAU" target="SGP">
      <data key="d0">26933</data>
    </edge>
    <edge source="SAU" target="ARE">
      <data key="d0">6968542</data>
    </edge>
    <edge source="SAU" target="TUR">
      <data key="d0">27733</data>
    </edge>
    <edge source="SAU" target="EGY">
      <data key="d0">2706403</data>
    </edge>
    <edge source="SAU" target="GBR">
      <data key="d0">521067</data>
    </edge>
    <edge source="SAU" target="USA">
      <data key="d0">331467</data>
    </edge>
    <edge source="VNM" target="BEL">
      <data key="d0">108000</data>
    </edge>
    <edge source="VNM" target="KHM">
      <data key="d0">425000</data>
    </edge>
    <edge source="VNM" target="CHN">
      <data key="d0">3156000</data>
    </edge>
    <edge source="VNM" target="HKG">
      <data key="d0">3841000</data>
    </edge>
    <edge source="VNM" target="IRL">
      <data key="d0">50000</data>
    </edge>
    <edge source="VNM" target="JPN">
      <data key="d0">1885000</data>
    </edge>
    <edge source="VNM" target="KOR">
      <data key="d0">348000</data>
    </edge>
    <edge source="VNM" target="MYS">
      <data key="d0">1009000</data>
    </edge>
    <edge source="VNM" target="NLD">
      <data key="d0">488000</data>
    </edge>
    <edge source="VNM" target="SGP">
      <data key="d0">1441000</data>
    </edge>
    <edge source="VNM" target="GBR">
      <data key="d0">7685000</data>
    </edge>
    <edge source="SVN" target="AUS">
      <data key="d0">1183096</data>
    </edge>
    <edge source="SVN" target="AUT">
      <data key="d0">28751501</data>
    </edge>
    <edge source="SVN" target="BEL">
      <data key="d0">7275220</data>
    </edge>
    <edge source="SVN" target="BGR">
      <data key="d0">120822</data>
    </edge>
    <edge source="SVN" target="HRV">
      <data key="d0">6371404</data>
    </edge>
    <edge source="SVN" target="CZE">
      <data key="d0">8569738</data>
    </edge>
    <edge source="SVN" target="DNK">
      <data key="d0">2736207</data>
    </edge>
    <edge source="SVN" target="FRA">
      <data key="d0">9428575</data>
    </edge>
    <edge source="SVN" target="DEU">
      <data key="d0">90660636</data>
    </edge>
    <edge source="SVN" target="GRC">
      <data key="d0">119596</data>
    </edge>
    <edge source="SVN" target="HKG">
      <data key="d0">41631</data>
    </edge>
    <edge source="SVN" target="HUN">
      <data key="d0">12474623</data>
    </edge>
    <edge source="SVN" target="ISR">
      <data key="d0">33436</data>
    </edge>
    <edge source="SVN" target="ITA">
      <data key="d0">110473433</data>
    </edge>
    <edge source="SVN" target="KOR">
      <data key="d0">273588</data>
    </edge>
    <edge source="SVN" target="MDG">
      <data key="d0">44595</data>
    </edge>
    <edge source="SVN" target="NLD">
      <data key="d0">11506208</data>
    </edge>
    <edge source="SVN" target="PAN">
      <data key="d0">274247</data>
    </edge>
    <edge source="SVN" target="POL">
      <data key="d0">2034280</data>
    </edge>
    <edge source="SVN" target="ROU">
      <data key="d0">76381</data>
    </edge>
    <edge source="SVN" target="RUS">
      <data key="d0">61306</data>
    </edge>
    <edge source="SVN" target="SAU">
      <data key="d0">51634</data>
    </edge>
    <edge source="SVN" target="SVK">
      <data key="d0">2078623</data>
    </edge>
    <edge source="SVN" target="ZAF">
      <data key="d0">217193</data>
    </edge>
    <edge source="SVN" target="ESP">
      <data key="d0">1930744</data>
    </edge>
    <edge source="SVN" target="SWE">
      <data key="d0">1713224</data>
    </edge>
    <edge source="SVN" target="CHE">
      <data key="d0">4605457</data>
    </edge>
    <edge source="SVN" target="TUR">
      <data key="d0">133236</data>
    </edge>
    <edge source="SVN" target="UKR">
      <data key="d0">1655241</data>
    </edge>
    <edge source="SVN" target="MKD">
      <data key="d0">1008072</data>
    </edge>
    <edge source="SVN" target="GBR">
      <data key="d0">5389518</data>
    </edge>
    <edge source="SVN" target="USA">
      <data key="d0">15150513</data>
    </edge>
    <edge source="SVN" target="SRB">
      <data key="d0">800331</data>
    </edge>
    <edge source="ZAF" target="DZA">
      <data key="d0">38275</data>
    </edge>
    <edge source="ZAF" target="ARG">
      <data key="d0">438008</data>
    </edge>
    <edge source="ZAF" target="AUS">
      <data key="d0">3543423</data>
    </edge>
    <edge source="ZAF" target="BEL">
      <data key="d0">4837728</data>
    </edge>
    <edge source="ZAF" target="BRA">
      <data key="d0">28258973</data>
    </edge>
    <edge source="ZAF" target="BDI">
      <data key="d0">14693</data>
    </edge>
    <edge source="ZAF" target="CMR">
      <data key="d0">149343</data>
    </edge>
    <edge source="ZAF" target="CAN">
      <data key="d0">8263990</data>
    </edge>
    <edge source="ZAF" target="LKA">
      <data key="d0">505364</data>
    </edge>
    <edge source="ZAF" target="CHL">
      <data key="d0">767915</data>
    </edge>
    <edge source="ZAF" target="CHN">
      <data key="d0">12869320</data>
    </edge>
    <edge source="ZAF" target="COL">
      <data key="d0">113001</data>
    </edge>
    <edge source="ZAF" target="CZE">
      <data key="d0">74795</data>
    </edge>
    <edge source="ZAF" target="DNK">
      <data key="d0">39732</data>
    </edge>
    <edge source="ZAF" target="ECU">
      <data key="d0">16039</data>
    </edge>
    <edge source="ZAF" target="ETH">
      <data key="d0">85909</data>
    </edge>
    <edge source="ZAF" target="FRA">
      <data key="d0">5325267</data>
    </edge>
    <edge source="ZAF" target="DEU">
      <data key="d0">6622289</data>
    </edge>
    <edge source="ZAF" target="GHA">
      <data key="d0">62744</data>
    </edge>
    <edge source="ZAF" target="GRC">
      <data key="d0">32025</data>
    </edge>
    <edge source="ZAF" target="GTM">
      <data key="d0">10917</data>
    </edge>
    <edge source="ZAF" target="HND">
      <data key="d0">14576</data>
    </edge>
    <edge source="ZAF" target="HKG">
      <data key="d0">10523864</data>
    </edge>
    <edge source="ZAF" target="IDN">
      <data key="d0">7422603</data>
    </edge>
    <edge source="ZAF" target="IRL">
      <data key="d0">1262464</data>
    </edge>
    <edge source="ZAF" target="ISR">
      <data key="d0">22607373</data>
    </edge>
    <edge source="ZAF" target="ITA">
      <data key="d0">49776247</data>
    </edge>
    <edge source="ZAF" target="JPN">
      <data key="d0">242000492</data>
    </edge>
    <edge source="ZAF" target="KOR">
      <data key="d0">237605352</data>
    </edge>
    <edge source="ZAF" target="LBN">
      <data key="d0">239127</data>
    </edge>
    <edge source="ZAF" target="MDG">
      <data key="d0">202013</data>
    </edge>
    <edge source="ZAF" target="MWI">
      <data key="d0">827349</data>
    </edge>
    <edge source="ZAF" target="MYS">
      <data key="d0">66082354</data>
    </edge>
    <edge source="ZAF" target="MUS">
      <data key="d0">2195237</data>
    </edge>
    <edge source="ZAF" target="MEX">
      <data key="d0">18316057</data>
    </edge>
    <edge source="ZAF" target="MAR">
      <data key="d0">168630</data>
    </edge>
    <edge source="ZAF" target="MOZ">
      <data key="d0">2542137</data>
    </edge>
    <edge source="ZAF" target="NLD">
      <data key="d0">37378218</data>
    </edge>
    <edge source="ZAF" target="NZL">
      <data key="d0">885342</data>
    </edge>
    <edge source="ZAF" target="NOR">
      <data key="d0">172276</data>
    </edge>
    <edge source="ZAF" target="PAK">
      <data key="d0">197097</data>
    </edge>
    <edge source="ZAF" target="PHL">
      <data key="d0">779893</data>
    </edge>
    <edge source="ZAF" target="PRT">
      <data key="d0">424902</data>
    </edge>
    <edge source="ZAF" target="RUS">
      <data key="d0">64755</data>
    </edge>
    <edge source="ZAF" target="SAU">
      <data key="d0">16016142</data>
    </edge>
    <edge source="ZAF" target="IND">
      <data key="d0">8165340</data>
    </edge>
    <edge source="ZAF" target="SGP">
      <data key="d0">20491300</data>
    </edge>
    <edge source="ZAF" target="VNM">
      <data key="d0">35308</data>
    </edge>
    <edge source="ZAF" target="ZWE">
      <data key="d0">9848401</data>
    </edge>
    <edge source="ZAF" target="ESP">
      <data key="d0">4329751</data>
    </edge>
    <edge source="ZAF" target="SWE">
      <data key="d0">998715</data>
    </edge>
    <edge source="ZAF" target="CHE">
      <data key="d0">31326511</data>
    </edge>
    <edge source="ZAF" target="THA">
      <data key="d0">47657541</data>
    </edge>
    <edge source="ZAF" target="ARE">
      <data key="d0">4774734</data>
    </edge>
    <edge source="ZAF" target="TUN">
      <data key="d0">136368</data>
    </edge>
    <edge source="ZAF" target="TUR">
      <data key="d0">5234297</data>
    </edge>
    <edge source="ZAF" target="UGA">
      <data key="d0">229988</data>
    </edge>
    <edge source="ZAF" target="EGY">
      <data key="d0">127444</data>
    </edge>
    <edge source="ZAF" target="GBR">
      <data key="d0">26585455</data>
    </edge>
    <edge source="ZAF" target="TZA">
      <data key="d0">3515807</data>
    </edge>
    <edge source="ZAF" target="USA">
      <data key="d0">102163183</data>
    </edge>
    <edge source="ZAF" target="URY">
      <data key="d0">93769</data>
    </edge>
    <edge source="ZWE" target="BEL">
      <data key="d0">13548</data>
    </edge>
    <edge source="ZWE" target="BWA">
      <data key="d0">17272</data>
    </edge>
    <edge source="ZWE" target="BRA">
      <data key="d0">350581</data>
    </edge>
    <edge source="ZWE" target="LKA">
      <data key="d0">21426</data>
    </edge>
    <edge source="ZWE" target="FRA">
      <data key="d0">2776321</data>
    </edge>
    <edge source="ZWE" target="DEU">
      <data key="d0">14762474</data>
    </edge>
    <edge source="ZWE" target="GRC">
      <data key="d0">708043</data>
    </edge>
    <edge source="ZWE" target="HKG">
      <data key="d0">118419</data>
    </edge>
    <edge source="ZWE" target="ITA">
      <data key="d0">12035514</data>
    </edge>
    <edge source="ZWE" target="JPN">
      <data key="d0">43932587</data>
    </edge>
    <edge source="ZWE" target="MWI">
      <data key="d0">135756</data>
    </edge>
    <edge source="ZWE" target="MOZ">
      <data key="d0">106367</data>
    </edge>
    <edge source="ZWE" target="NLD">
      <data key="d0">43195</data>
    </edge>
    <edge source="ZWE" target="NOR">
      <data key="d0">2099302</data>
    </edge>
    <edge source="ZWE" target="ZAF">
      <data key="d0">2513727</data>
    </edge>
    <edge source="ZWE" target="CHE">
      <data key="d0">4523484</data>
    </edge>
    <edge source="ZWE" target="GBR">
      <data key="d0">4876291</data>
    </edge>
    <edge source="ZWE" target="USA">
      <data key="d0">1648675</data>
    </edge>
    <edge source="SWE" target="DZA">
      <data key="d0">418061</data>
    </edge>
    <edge source="SWE" target="ARG">
      <data key="d0">810696</data>
    </edge>
    <edge source="SWE" target="AUS">
      <data key="d0">7371341</data>
    </edge>
    <edge source="SWE" target="AUT">
      <data key="d0">22415757</data>
    </edge>
    <edge source="SWE" target="BEL">
      <data key="d0">10761445</data>
    </edge>
    <edge source="SWE" target="BRA">
      <data key="d0">8269556</data>
    </edge>
    <edge source="SWE" target="BGR">
      <data key="d0">145683</data>
    </edge>
    <edge source="SWE" target="CAN">
      <data key="d0">5187952</data>
    </edge>
    <edge source="SWE" target="LKA">
      <data key="d0">311336</data>
    </edge>
    <edge source="SWE" target="CHL">
      <data key="d0">316683</data>
    </edge>
    <edge source="SWE" target="CHN">
      <data key="d0">6958409</data>
    </edge>
    <edge source="SWE" target="COL">
      <data key="d0">150703</data>
    </edge>
    <edge source="SWE" target="HRV">
      <data key="d0">401147</data>
    </edge>
    <edge source="SWE" target="CZE">
      <data key="d0">29672735</data>
    </edge>
    <edge source="SWE" target="DNK">
      <data key="d0">116951036</data>
    </edge>
    <edge source="SWE" target="ECU">
      <data key="d0">166635</data>
    </edge>
    <edge source="SWE" target="ETH">
      <data key="d0">25645</data>
    </edge>
    <edge source="SWE" target="EST">
      <data key="d0">5313010</data>
    </edge>
    <edge source="SWE" target="FIN">
      <data key="d0">112821823</data>
    </edge>
    <edge source="SWE" target="FRA">
      <data key="d0">79812566</data>
    </edge>
    <edge source="SWE" target="DEU">
      <data key="d0">192090288</data>
    </edge>
    <edge source="SWE" target="GHA">
      <data key="d0">48998</data>
    </edge>
    <edge source="SWE" target="GRC">
      <data key="d0">2534011</data>
    </edge>
    <edge source="SWE" target="GTM">
      <data key="d0">25208</data>
    </edge>
    <edge source="SWE" target="HKG">
      <data key="d0">1999185</data>
    </edge>
    <edge source="SWE" target="HUN">
      <data key="d0">2972479</data>
    </edge>
    <edge source="SWE" target="IDN">
      <data key="d0">6576032</data>
    </edge>
    <edge source="SWE" target="IRL">
      <data key="d0">12022830</data>
    </edge>
    <edge source="SWE" target="ISR">
      <data key="d0">1509538</data>
    </edge>
    <edge source="SWE" target="ITA">
      <data key="d0">39400539</data>
    </edge>
    <edge source="SWE" target="CIV">
      <data key="d0">263102</data>
    </edge>
    <edge source="SWE" target="JPN">
      <data key="d0">16571195</data>
    </edge>
    <edge source="SWE" target="KAZ">
      <data key="d0">23462</data>
    </edge>
    <edge source="SWE" target="JOR">
      <data key="d0">586442</data>
    </edge>
    <edge source="SWE" target="KOR">
      <data key="d0">20623693</data>
    </edge>
    <edge source="SWE" target="KGZ">
      <data key="d0">48888</data>
    </edge>
    <edge source="SWE" target="LBN">
      <data key="d0">423408</data>
    </edge>
    <edge source="SWE" target="LVA">
      <data key="d0">879773</data>
    </edge>
    <edge source="SWE" target="LTU">
      <data key="d0">1390372</data>
    </edge>
    <edge source="SWE" target="MYS">
      <data key="d0">5010840</data>
    </edge>
    <edge source="SWE" target="MEX">
      <data key="d0">2033014</data>
    </edge>
    <edge source="SWE" target="MAR">
      <data key="d0">673088</data>
    </edge>
    <edge source="SWE" target="NLD">
      <data key="d0">30442508</data>
    </edge>
    <edge source="SWE" target="NZL">
      <data key="d0">661521</data>
    </edge>
    <edge source="SWE" target="NOR">
      <data key="d0">80185449</data>
    </edge>
    <edge source="SWE" target="PAK">
      <data key="d0">1651620</data>
    </edge>
    <edge source="SWE" target="PER">
      <data key="d0">285910</data>
    </edge>
    <edge source="SWE" target="PHL">
      <data key="d0">1181178</data>
    </edge>
    <edge source="SWE" target="POL">
      <data key="d0">37218786</data>
    </edge>
    <edge source="SWE" target="PRT">
      <data key="d0">2776270</data>
    </edge>
    <edge source="SWE" target="ROU">
      <data key="d0">857402</data>
    </edge>
    <edge source="SWE" target="RUS">
      <data key="d0">2311940</data>
    </edge>
    <edge source="SWE" target="SAU">
      <data key="d0">4278715</data>
    </edge>
    <edge source="SWE" target="IND">
      <data key="d0">2184154</data>
    </edge>
    <edge source="SWE" target="SGP">
      <data key="d0">1343776</data>
    </edge>
    <edge source="SWE" target="SVK">
      <data key="d0">136080</data>
    </edge>
    <edge source="SWE" target="SVN">
      <data key="d0">1937093</data>
    </edge>
    <edge source="SWE" target="ZAF">
      <data key="d0">1687522</data>
    </edge>
    <edge source="SWE" target="ZWE">
      <data key="d0">19424</data>
    </edge>
    <edge source="SWE" target="ESP">
      <data key="d0">34726352</data>
    </edge>
    <edge source="SWE" target="CHE">
      <data key="d0">15832959</data>
    </edge>
    <edge source="SWE" target="THA">
      <data key="d0">11544641</data>
    </edge>
    <edge source="SWE" target="ARE">
      <data key="d0">3047339</data>
    </edge>
    <edge source="SWE" target="TUN">
      <data key="d0">161179</data>
    </edge>
    <edge source="SWE" target="TUR">
      <data key="d0">6742667</data>
    </edge>
    <edge source="SWE" target="UKR">
      <data key="d0">343637</data>
    </edge>
    <edge source="SWE" target="MKD">
      <data key="d0">11786</data>
    </edge>
    <edge source="SWE" target="EGY">
      <data key="d0">4504933</data>
    </edge>
    <edge source="SWE" target="GBR">
      <data key="d0">127106614</data>
    </edge>
    <edge source="SWE" target="TZA">
      <data key="d0">121894</data>
    </edge>
    <edge source="SWE" target="USA">
      <data key="d0">105084801</data>
    </edge>
    <edge source="SWE" target="URY">
      <data key="d0">137826</data>
    </edge>
    <edge source="SWE" target="SRB">
      <data key="d0">315155</data>
    </edge>
    <edge source="ARM" target="DEU">
      <data key="d0">2491710</data>
    </edge>
    <edge source="ARM" target="ISR">
      <data key="d0">66506</data>
    </edge>
    <edge source="ARM" target="NLD">
      <data key="d0">60095</data>
    </edge>
    <edge source="ARM" target="SWE">
      <data key="d0">82115</data>
    </edge>
    <edge source="ARM" target="CHE">
      <data key="d0">11915644</data>
    </edge>
    <edge source="ARM" target="ARE">
      <data key="d0">133313</data>
    </edge>
    <edge source="BGR" target="ALB">
      <data key="d0">180243</data>
    </edge>
    <edge source="BGR" target="AUS">
      <data key="d0">45580</data>
    </edge>
    <edge source="BGR" target="AUT">
      <data key="d0">3538388</data>
    </edge>
    <edge source="BGR" target="ARM">
      <data key="d0">563031</data>
    </edge>
    <edge source="BGR" target="BEL">
      <data key="d0">243666097</data>
    </edge>
    <edge source="BGR" target="CAN">
      <data key="d0">5699275</data>
    </edge>
    <edge source="BGR" target="HRV">
      <data key="d0">188680</data>
    </edge>
    <edge source="BGR" target="CZE">
      <data key="d0">138675</data>
    </edge>
    <edge source="BGR" target="DNK">
      <data key="d0">487233</data>
    </edge>
    <edge source="BGR" target="GEO">
      <data key="d0">22645</data>
    </edge>
    <edge source="BGR" target="DEU">
      <data key="d0">26036296</data>
    </edge>
    <edge source="BGR" target="GRC">
      <data key="d0">14899117</data>
    </edge>
    <edge source="BGR" target="HKG">
      <data key="d0">23836</data>
    </edge>
    <edge source="BGR" target="HUN">
      <data key="d0">3890761</data>
    </edge>
    <edge source="BGR" target="IRL">
      <data key="d0">13703</data>
    </edge>
    <edge source="BGR" target="ISR">
      <data key="d0">4119047</data>
    </edge>
    <edge source="BGR" target="ITA">
      <data key="d0">22434780</data>
    </edge>
    <edge source="BGR" target="JPN">
      <data key="d0">278117</data>
    </edge>
    <edge source="BGR" target="KOR">
      <data key="d0">157122</data>
    </edge>
    <edge source="BGR" target="MDA">
      <data key="d0">243332</data>
    </edge>
    <edge source="BGR" target="MAR">
      <data key="d0">509670</data>
    </edge>
    <edge source="BGR" target="NLD">
      <data key="d0">3901227</data>
    </edge>
    <edge source="BGR" target="PER">
      <data key="d0">19954</data>
    </edge>
    <edge source="BGR" target="POL">
      <data key="d0">13213</data>
    </edge>
    <edge source="BGR" target="PRT">
      <data key="d0">246362</data>
    </edge>
    <edge source="BGR" target="ROU">
      <data key="d0">12020352</data>
    </edge>
    <edge source="BGR" target="RUS">
      <data key="d0">639424</data>
    </edge>
    <edge source="BGR" target="IND">
      <data key="d0">11978</data>
    </edge>
    <edge source="BGR" target="ESP">
      <data key="d0">5641359</data>
    </edge>
    <edge source="BGR" target="CHE">
      <data key="d0">7294520</data>
    </edge>
    <edge source="BGR" target="TUR">
      <data key="d0">77977654</data>
    </edge>
    <edge source="BGR" target="UKR">
      <data key="d0">4957667</data>
    </edge>
    <edge source="BGR" target="MKD">
      <data key="d0">2773205</data>
    </edge>
    <edge source="BGR" target="EGY">
      <data key="d0">9233661</data>
    </edge>
    <edge source="BGR" target="GBR">
      <data key="d0">6012601</data>
    </edge>
    <edge source="BGR" target="USA">
      <data key="d0">9257999</data>
    </edge>
    <edge source="BGR" target="SRB">
      <data key="d0">5784711</data>
    </edge>
    <edge source="BLR" target="DEU">
      <data key="d0">310600</data>
    </edge>
    <edge source="BLR" target="LVA">
      <data key="d0">82000</data>
    </edge>
    <edge source="BLR" target="LTU">
      <data key="d0">17700</data>
    </edge>
    <edge source="BLR" target="POL">
      <data key="d0">46200</data>
    </edge>
    <edge source="BLR" target="RUS">
      <data key="d0">13819000</data>
    </edge>
    <edge source="BLR" target="UKR">
      <data key="d0">185800</data>
    </edge>
    <edge source="CRI" target="ARG">
      <data key="d0">861022</data>
    </edge>
    <edge source="CRI" target="BEL">
      <data key="d0">83122</data>
    </edge>
    <edge source="CRI" target="CAN">
      <data key="d0">46891</data>
    </edge>
    <edge source="CRI" target="COL">
      <data key="d0">268045</data>
    </edge>
    <edge source="CRI" target="DNK">
      <data key="d0">50946</data>
    </edge>
    <edge source="CRI" target="ECU">
      <data key="d0">257689</data>
    </edge>
    <edge source="CRI" target="SLV">
      <data key="d0">2472272</data>
    </edge>
    <edge source="CRI" target="DEU">
      <data key="d0">18095</data>
    </edge>
    <edge source="CRI" target="GTM">
      <data key="d0">1504945</data>
    </edge>
    <edge source="CRI" target="HND">
      <data key="d0">1367559</data>
    </edge>
    <edge source="CRI" target="MEX">
      <data key="d0">9026919</data>
    </edge>
    <edge source="CRI" target="NLD">
      <data key="d0">308460</data>
    </edge>
    <edge source="CRI" target="NIC">
      <data key="d0">1669935</data>
    </edge>
    <edge source="CRI" target="PAN">
      <data key="d0">1817726</data>
    </edge>
    <edge source="CRI" target="GBR">
      <data key="d0">1245556</data>
    </edge>
    <edge source="CRI" target="USA">
      <data key="d0">6491353</data>
    </edge>
    <edge source="HRV" target="AUT">
      <data key="d0">5863091</data>
    </edge>
    <edge source="HRV" target="BEL">
      <data key="d0">6159045</data>
    </edge>
    <edge source="HRV" target="BRA">
      <data key="d0">597453</data>
    </edge>
    <edge source="HRV" target="BGR">
      <data key="d0">388217</data>
    </edge>
    <edge source="HRV" target="CZE">
      <data key="d0">1087774</data>
    </edge>
    <edge source="HRV" target="DNK">
      <data key="d0">2558037</data>
    </edge>
    <edge source="HRV" target="FIN">
      <data key="d0">207022</data>
    </edge>
    <edge source="HRV" target="FRA">
      <data key="d0">2145822</data>
    </edge>
    <edge source="HRV" target="DEU">
      <data key="d0">11254858</data>
    </edge>
    <edge source="HRV" target="HUN">
      <data key="d0">234758</data>
    </edge>
    <edge source="HRV" target="ITA">
      <data key="d0">29347700</data>
    </edge>
    <edge source="HRV" target="NLD">
      <data key="d0">7501150</data>
    </edge>
    <edge source="HRV" target="NOR">
      <data key="d0">763183</data>
    </edge>
    <edge source="HRV" target="POL">
      <data key="d0">535212</data>
    </edge>
    <edge source="HRV" target="PRT">
      <data key="d0">87904</data>
    </edge>
    <edge source="HRV" target="RUS">
      <data key="d0">32329</data>
    </edge>
    <edge source="HRV" target="SVK">
      <data key="d0">166634</data>
    </edge>
    <edge source="HRV" target="SVN">
      <data key="d0">2093535</data>
    </edge>
    <edge source="HRV" target="SWE">
      <data key="d0">2899431</data>
    </edge>
    <edge source="HRV" target="CHE">
      <data key="d0">15401</data>
    </edge>
    <edge source="HRV" target="MKD">
      <data key="d0">889413</data>
    </edge>
    <edge source="HRV" target="GBR">
      <data key="d0">8664782</data>
    </edge>
    <edge source="HRV" target="USA">
      <data key="d0">731424</data>
    </edge>
    <edge source="HRV" target="SRB">
      <data key="d0">884051</data>
    </edge>
    <edge source="CZE" target="DZA">
      <data key="d0">884765</data>
    </edge>
    <edge source="CZE" target="AUS">
      <data key="d0">294320</data>
    </edge>
    <edge source="CZE" target="AUT">
      <data key="d0">21221287</data>
    </edge>
    <edge source="CZE" target="BEL">
      <data key="d0">4130712</data>
    </edge>
    <edge source="CZE" target="BRA">
      <data key="d0">59671</data>
    </edge>
    <edge source="CZE" target="BGR">
      <data key="d0">1736684</data>
    </edge>
    <edge source="CZE" target="BLR">
      <data key="d0">275755</data>
    </edge>
    <edge source="CZE" target="CAN">
      <data key="d0">22437</data>
    </edge>
    <edge source="CZE" target="CHL">
      <data key="d0">66424</data>
    </edge>
    <edge source="CZE" target="HRV">
      <data key="d0">3616522</data>
    </edge>
    <edge source="CZE" target="DNK">
      <data key="d0">1260473</data>
    </edge>
    <edge source="CZE" target="SLV">
      <data key="d0">8808791</data>
    </edge>
    <edge source="CZE" target="EST">
      <data key="d0">11428</data>
    </edge>
    <edge source="CZE" target="FIN">
      <data key="d0">257694</data>
    </edge>
    <edge source="CZE" target="FRA">
      <data key="d0">14530187</data>
    </edge>
    <edge source="CZE" target="DEU">
      <data key="d0">141656389</data>
    </edge>
    <edge source="CZE" target="GRC">
      <data key="d0">61191</data>
    </edge>
    <edge source="CZE" target="HUN">
      <data key="d0">13168441</data>
    </edge>
    <edge source="CZE" target="ISR">
      <data key="d0">15135</data>
    </edge>
    <edge source="CZE" target="ITA">
      <data key="d0">7225679</data>
    </edge>
    <edge source="CZE" target="JPN">
      <data key="d0">888459</data>
    </edge>
    <edge source="CZE" target="KAZ">
      <data key="d0">1067177</data>
    </edge>
    <edge source="CZE" target="KOR">
      <data key="d0">815168</data>
    </edge>
    <edge source="CZE" target="LVA">
      <data key="d0">125134</data>
    </edge>
    <edge source="CZE" target="LTU">
      <data key="d0">1081239</data>
    </edge>
    <edge source="CZE" target="MYS">
      <data key="d0">32874</data>
    </edge>
    <edge source="CZE" target="MEX">
      <data key="d0">20056</data>
    </edge>
    <edge source="CZE" target="MDA">
      <data key="d0">35640</data>
    </edge>
    <edge source="CZE" target="NLD">
      <data key="d0">3673448</data>
    </edge>
    <edge source="CZE" target="NOR">
      <data key="d0">121890</data>
    </edge>
    <edge source="CZE" target="POL">
      <data key="d0">23425068</data>
    </edge>
    <edge source="CZE" target="PRT">
      <data key="d0">29088</data>
    </edge>
    <edge source="CZE" target="ROU">
      <data key="d0">984215</data>
    </edge>
    <edge source="CZE" target="RUS">
      <data key="d0">4053270</data>
    </edge>
    <edge source="CZE" target="SVK">
      <data key="d0">25484012</data>
    </edge>
    <edge source="CZE" target="SVN">
      <data key="d0">6452570</data>
    </edge>
    <edge source="CZE" target="ESP">
      <data key="d0">852314</data>
    </edge>
    <edge source="CZE" target="SWE">
      <data key="d0">2099696</data>
    </edge>
    <edge source="CZE" target="CHE">
      <data key="d0">6346398</data>
    </edge>
    <edge source="CZE" target="THA">
      <data key="d0">14326</data>
    </edge>
    <edge source="CZE" target="ARE">
      <data key="d0">55260</data>
    </edge>
    <edge source="CZE" target="TUN">
      <data key="d0">16024</data>
    </edge>
    <edge source="CZE" target="UKR">
      <data key="d0">3541462</data>
    </edge>
    <edge source="CZE" target="EGY">
      <data key="d0">148333</data>
    </edge>
    <edge source="CZE" target="GBR">
      <data key="d0">9585359</data>
    </edge>
    <edge source="CZE" target="USA">
      <data key="d0">1341784</data>
    </edge>
    <edge source="CZE" target="SRB">
      <data key="d0">811860</data>
    </edge>
    <edge source="EST" target="BEL">
      <data key="d0">399778</data>
    </edge>
    <edge source="EST" target="DNK">
      <data key="d0">29752</data>
    </edge>
    <edge source="EST" target="FIN">
      <data key="d0">3332109</data>
    </edge>
    <edge source="EST" target="FRA">
      <data key="d0">20032</data>
    </edge>
    <edge source="EST" target="DEU">
      <data key="d0">4272295</data>
    </edge>
    <edge source="EST" target="ITA">
      <data key="d0">2933758</data>
    </edge>
    <edge source="EST" target="JPN">
      <data key="d0">282388</data>
    </edge>
    <edge source="EST" target="KOR">
      <data key="d0">62829</data>
    </edge>
    <edge source="EST" target="LVA">
      <data key="d0">704342</data>
    </edge>
    <edge source="EST" target="LTU">
      <data key="d0">166556</data>
    </edge>
    <edge source="EST" target="NLD">
      <data key="d0">61445965</data>
    </edge>
    <edge source="EST" target="NOR">
      <data key="d0">1665130</data>
    </edge>
    <edge source="EST" target="POL">
      <data key="d0">1414338</data>
    </edge>
    <edge source="EST" target="RUS">
      <data key="d0">1563509</data>
    </edge>
    <edge source="EST" target="ESP">
      <data key="d0">3844275</data>
    </edge>
    <edge source="EST" target="SWE">
      <data key="d0">625318</data>
    </edge>
    <edge source="EST" target="CHE">
      <data key="d0">3095398</data>
    </edge>
    <edge source="EST" target="UKR">
      <data key="d0">583943</data>
    </edge>
    <edge source="EST" target="GBR">
      <data key="d0">668678</data>
    </edge>
    <edge source="EST" target="USA">
      <data key="d0">8787228</data>
    </edge>
    <edge source="GEO" target="BGR">
      <data key="d0">14960</data>
    </edge>
    <edge source="GEO" target="DEU">
      <data key="d0">243639</data>
    </edge>
    <edge source="GEO" target="HUN">
      <data key="d0">85200</data>
    </edge>
    <edge source="GEO" target="ITA">
      <data key="d0">148784</data>
    </edge>
    <edge source="GEO" target="JPN">
      <data key="d0">258880</data>
    </edge>
    <edge source="GEO" target="RUS">
      <data key="d0">263904</data>
    </edge>
    <edge source="GEO" target="CHE">
      <data key="d0">119577</data>
    </edge>
    <edge source="GEO" target="TUR">
      <data key="d0">2369631</data>
    </edge>
    <edge source="GEO" target="GBR">
      <data key="d0">1339181</data>
    </edge>
    <edge source="GEO" target="USA">
      <data key="d0">298240</data>
    </edge>
    <edge source="HUN" target="AUT">
      <data key="d0">31917000</data>
    </edge>
    <edge source="HUN" target="BEL">
      <data key="d0">16831000</data>
    </edge>
    <edge source="HUN" target="BGR">
      <data key="d0">636000</data>
    </edge>
    <edge source="HUN" target="CAN">
      <data key="d0">19000</data>
    </edge>
    <edge source="HUN" target="HRV">
      <data key="d0">5952000</data>
    </edge>
    <edge source="HUN" target="CZE">
      <data key="d0">15663000</data>
    </edge>
    <edge source="HUN" target="DNK">
      <data key="d0">11948000</data>
    </edge>
    <edge source="HUN" target="EST">
      <data key="d0">1406000</data>
    </edge>
    <edge source="HUN" target="FIN">
      <data key="d0">6692000</data>
    </edge>
    <edge source="HUN" target="FRA">
      <data key="d0">46368000</data>
    </edge>
    <edge source="HUN" target="DEU">
      <data key="d0">143702000</data>
    </edge>
    <edge source="HUN" target="GRC">
      <data key="d0">1890000</data>
    </edge>
    <edge source="HUN" target="IDN">
      <data key="d0">219000</data>
    </edge>
    <edge source="HUN" target="IRL">
      <data key="d0">522000</data>
    </edge>
    <edge source="HUN" target="ISR">
      <data key="d0">290000</data>
    </edge>
    <edge source="HUN" target="ITA">
      <data key="d0">32274000</data>
    </edge>
    <edge source="HUN" target="JPN">
      <data key="d0">913000</data>
    </edge>
    <edge source="HUN" target="KAZ">
      <data key="d0">16000</data>
    </edge>
    <edge source="HUN" target="JOR">
      <data key="d0">868000</data>
    </edge>
    <edge source="HUN" target="KOR">
      <data key="d0">665000</data>
    </edge>
    <edge source="HUN" target="LVA">
      <data key="d0">318000</data>
    </edge>
    <edge source="HUN" target="LTU">
      <data key="d0">538000</data>
    </edge>
    <edge source="HUN" target="MEX">
      <data key="d0">25000</data>
    </edge>
    <edge source="HUN" target="MDA">
      <data key="d0">145000</data>
    </edge>
    <edge source="HUN" target="MAR">
      <data key="d0">41000</data>
    </edge>
    <edge source="HUN" target="NLD">
      <data key="d0">26654000</data>
    </edge>
    <edge source="HUN" target="NZL">
      <data key="d0">165000</data>
    </edge>
    <edge source="HUN" target="NOR">
      <data key="d0">7660000</data>
    </edge>
    <edge source="HUN" target="PHL">
      <data key="d0">78000</data>
    </edge>
    <edge source="HUN" target="POL">
      <data key="d0">8089000</data>
    </edge>
    <edge source="HUN" target="PRT">
      <data key="d0">722000</data>
    </edge>
    <edge source="HUN" target="ROU">
      <data key="d0">7060000</data>
    </edge>
    <edge source="HUN" target="RUS">
      <data key="d0">1431000</data>
    </edge>
    <edge source="HUN" target="SVK">
      <data key="d0">10703000</data>
    </edge>
    <edge source="HUN" target="SVN">
      <data key="d0">10696000</data>
    </edge>
    <edge source="HUN" target="ESP">
      <data key="d0">3229000</data>
    </edge>
    <edge source="HUN" target="SWE">
      <data key="d0">9208000</data>
    </edge>
    <edge source="HUN" target="CHE">
      <data key="d0">7925000</data>
    </edge>
    <edge source="HUN" target="THA">
      <data key="d0">116000</data>
    </edge>
    <edge source="HUN" target="TUR">
      <data key="d0">136000</data>
    </edge>
    <edge source="HUN" target="UKR">
      <data key="d0">2215000</data>
    </edge>
    <edge source="HUN" target="MKD">
      <data key="d0">89000</data>
    </edge>
    <edge source="HUN" target="GBR">
      <data key="d0">35773000</data>
    </edge>
    <edge source="HUN" target="USA">
      <data key="d0">13686000</data>
    </edge>
    <edge source="HUN" target="SRB">
      <data key="d0">1072000</data>
    </edge>
    <edge source="LBN" target="BEL">
      <data key="d0">580418</data>
    </edge>
    <edge source="LBN" target="BEN">
      <data key="d0">19917</data>
    </edge>
    <edge source="LBN" target="FRA">
      <data key="d0">7749890</data>
    </edge>
    <edge source="LBN" target="DEU">
      <data key="d0">655901</data>
    </edge>
    <edge source="LBN" target="CIV">
      <data key="d0">23915</data>
    </edge>
    <edge source="LBN" target="JOR">
      <data key="d0">166325</data>
    </edge>
    <edge source="LBN" target="MRT">
      <data key="d0">27709</data>
    </edge>
    <edge source="LBN" target="NLD">
      <data key="d0">3044914</data>
    </edge>
    <edge source="LBN" target="SAU">
      <data key="d0">202436</data>
    </edge>
    <edge source="LBN" target="TGO">
      <data key="d0">53854</data>
    </edge>
    <edge source="LBN" target="ARE">
      <data key="d0">510972</data>
    </edge>
    <edge source="LBN" target="UKR">
      <data key="d0">14747</data>
    </edge>
    <edge source="LBN" target="EGY">
      <data key="d0">181917</data>
    </edge>
    <edge source="LBN" target="GBR">
      <data key="d0">1643702</data>
    </edge>
    <edge source="LBN" target="BFA">
      <data key="d0">227883</data>
    </edge>
    <edge source="LVA" target="AUT">
      <data key="d0">462768</data>
    </edge>
    <edge source="LVA" target="BEL">
      <data key="d0">30738</data>
    </edge>
    <edge source="LVA" target="BLR">
      <data key="d0">18022</data>
    </edge>
    <edge source="LVA" target="CZE">
      <data key="d0">896160</data>
    </edge>
    <edge source="LVA" target="DNK">
      <data key="d0">226502</data>
    </edge>
    <edge source="LVA" target="EST">
      <data key="d0">260951</data>
    </edge>
    <edge source="LVA" target="FIN">
      <data key="d0">53878</data>
    </edge>
    <edge source="LVA" target="FRA">
      <data key="d0">144021</data>
    </edge>
    <edge source="LVA" target="DEU">
      <data key="d0">42080901</data>
    </edge>
    <edge source="LVA" target="HUN">
      <data key="d0">217806</data>
    </edge>
    <edge source="LVA" target="LTU">
      <data key="d0">695800</data>
    </edge>
    <edge source="LVA" target="MEX">
      <data key="d0">707892</data>
    </edge>
    <edge source="LVA" target="NLD">
      <data key="d0">739957</data>
    </edge>
    <edge source="LVA" target="NOR">
      <data key="d0">97766</data>
    </edge>
    <edge source="LVA" target="RUS">
      <data key="d0">330960</data>
    </edge>
    <edge source="LVA" target="SVK">
      <data key="d0">193945</data>
    </edge>
    <edge source="LVA" target="SWE">
      <data key="d0">218859</data>
    </edge>
    <edge source="LVA" target="UKR">
      <data key="d0">64326</data>
    </edge>
    <edge source="LVA" target="GBR">
      <data key="d0">961807</data>
    </edge>
    <edge source="LVA" target="USA">
      <data key="d0">150363</data>
    </edge>
    <edge source="LTU" target="BEL">
      <data key="d0">23306</data>
    </edge>
    <edge source="LTU" target="BLR">
      <data key="d0">625894</data>
    </edge>
    <edge source="LTU" target="DNK">
      <data key="d0">11669</data>
    </edge>
    <edge source="LTU" target="EST">
      <data key="d0">243897</data>
    </edge>
    <edge source="LTU" target="FIN">
      <data key="d0">12882</data>
    </edge>
    <edge source="LTU" target="DEU">
      <data key="d0">965883</data>
    </edge>
    <edge source="LTU" target="IRL">
      <data key="d0">10285</data>
    </edge>
    <edge source="LTU" target="JPN">
      <data key="d0">96083</data>
    </edge>
    <edge source="LTU" target="LVA">
      <data key="d0">761072</data>
    </edge>
    <edge source="LTU" target="MDA">
      <data key="d0">133905</data>
    </edge>
    <edge source="LTU" target="NLD">
      <data key="d0">72078</data>
    </edge>
    <edge source="LTU" target="POL">
      <data key="d0">203100</data>
    </edge>
    <edge source="LTU" target="RUS">
      <data key="d0">596750</data>
    </edge>
    <edge source="LTU" target="IND">
      <data key="d0">15444</data>
    </edge>
    <edge source="LTU" target="SWE">
      <data key="d0">17127</data>
    </edge>
    <edge source="LTU" target="CHE">
      <data key="d0">11025</data>
    </edge>
    <edge source="LTU" target="UKR">
      <data key="d0">5868468</data>
    </edge>
    <edge source="LTU" target="GBR">
      <data key="d0">151589</data>
    </edge>
    <edge source="LTU" target="USA">
      <data key="d0">925058</data>
    </edge>
    <edge source="MDA" target="AUT">
      <data key="d0">16375</data>
    </edge>
    <edge source="MDA" target="DEU">
      <data key="d0">49760</data>
    </edge>
    <edge source="MDA" target="HUN">
      <data key="d0">22000</data>
    </edge>
    <edge source="MDA" target="ITA">
      <data key="d0">173438</data>
    </edge>
    <edge source="MDA" target="LVA">
      <data key="d0">47930</data>
    </edge>
    <edge source="MDA" target="RUS">
      <data key="d0">17860</data>
    </edge>
    <edge source="MDA" target="UKR">
      <data key="d0">28064</data>
    </edge>
    <edge source="NOR" target="ARG">
      <data key="d0">164833</data>
    </edge>
    <edge source="NOR" target="AUS">
      <data key="d0">1517821</data>
    </edge>
    <edge source="NOR" target="AUT">
      <data key="d0">59009975</data>
    </edge>
    <edge source="NOR" target="BEL">
      <data key="d0">113446488</data>
    </edge>
    <edge source="NOR" target="BRA">
      <data key="d0">131442</data>
    </edge>
    <edge source="NOR" target="BGR">
      <data key="d0">18526</data>
    </edge>
    <edge source="NOR" target="CAN">
      <data key="d0">6450434</data>
    </edge>
    <edge source="NOR" target="CHN">
      <data key="d0">325979</data>
    </edge>
    <edge source="NOR" target="HRV">
      <data key="d0">32193</data>
    </edge>
    <edge source="NOR" target="CZE">
      <data key="d0">4733304</data>
    </edge>
    <edge source="NOR" target="DNK">
      <data key="d0">105535026</data>
    </edge>
    <edge source="NOR" target="EST">
      <data key="d0">1101893</data>
    </edge>
    <edge source="NOR" target="FIN">
      <data key="d0">50512234</data>
    </edge>
    <edge source="NOR" target="FRA">
      <data key="d0">312009956</data>
    </edge>
    <edge source="NOR" target="DEU">
      <data key="d0">757171810</data>
    </edge>
    <edge source="NOR" target="GRC">
      <data key="d0">13639318</data>
    </edge>
    <edge source="NOR" target="HKG">
      <data key="d0">44880208</data>
    </edge>
    <edge source="NOR" target="HUN">
      <data key="d0">6084784</data>
    </edge>
    <edge source="NOR" target="IDN">
      <data key="d0">849520</data>
    </edge>
    <edge source="NOR" target="IRL">
      <data key="d0">7338063</data>
    </edge>
    <edge source="NOR" target="ISR">
      <data key="d0">385845</data>
    </edge>
    <edge source="NOR" target="ITA">
      <data key="d0">165820353</data>
    </edge>
    <edge source="NOR" target="CIV">
      <data key="d0">71787</data>
    </edge>
    <edge source="NOR" target="JPN">
      <data key="d0">134207623</data>
    </edge>
    <edge source="NOR" target="KOR">
      <data key="d0">8208268</data>
    </edge>
    <edge source="NOR" target="LBN">
      <data key="d0">115901</data>
    </edge>
    <edge source="NOR" target="LVA">
      <data key="d0">44258</data>
    </edge>
    <edge source="NOR" target="LTU">
      <data key="d0">24620</data>
    </edge>
    <edge source="NOR" target="MYS">
      <data key="d0">2626801</data>
    </edge>
    <edge source="NOR" target="MEX">
      <data key="d0">163678</data>
    </edge>
    <edge source="NOR" target="MAR">
      <data key="d0">830482</data>
    </edge>
    <edge source="NOR" target="NLD">
      <data key="d0">285810191</data>
    </edge>
    <edge source="NOR" target="NZL">
      <data key="d0">257416</data>
    </edge>
    <edge source="NOR" target="PAK">
      <data key="d0">18171</data>
    </edge>
    <edge source="NOR" target="PHL">
      <data key="d0">29616</data>
    </edge>
    <edge source="NOR" target="POL">
      <data key="d0">4655493</data>
    </edge>
    <edge source="NOR" target="PRT">
      <data key="d0">90029870</data>
    </edge>
    <edge source="NOR" target="ROU">
      <data key="d0">220425</data>
    </edge>
    <edge source="NOR" target="RUS">
      <data key="d0">3183839</data>
    </edge>
    <edge source="NOR" target="SAU">
      <data key="d0">274596</data>
    </edge>
    <edge source="NOR" target="IND">
      <data key="d0">12841418</data>
    </edge>
    <edge source="NOR" target="SGP">
      <data key="d0">4300942</data>
    </edge>
    <edge source="NOR" target="SVK">
      <data key="d0">331370</data>
    </edge>
    <edge source="NOR" target="SVN">
      <data key="d0">84957</data>
    </edge>
    <edge source="NOR" target="ZAF">
      <data key="d0">624462</data>
    </edge>
    <edge source="NOR" target="ESP">
      <data key="d0">179894173</data>
    </edge>
    <edge source="NOR" target="SWE">
      <data key="d0">338309524</data>
    </edge>
    <edge source="NOR" target="CHE">
      <data key="d0">41436109</data>
    </edge>
    <edge source="NOR" target="THA">
      <data key="d0">31170</data>
    </edge>
    <edge source="NOR" target="ARE">
      <data key="d0">869715</data>
    </edge>
    <edge source="NOR" target="TUR">
      <data key="d0">13783715</data>
    </edge>
    <edge source="NOR" target="UKR">
      <data key="d0">446976</data>
    </edge>
    <edge source="NOR" target="EGY">
      <data key="d0">835826</data>
    </edge>
    <edge source="NOR" target="GBR">
      <data key="d0">329972112</data>
    </edge>
    <edge source="NOR" target="TZA">
      <data key="d0">76650</data>
    </edge>
    <edge source="NOR" target="USA">
      <data key="d0">203508014</data>
    </edge>
    <edge source="POL" target="AZE">
      <data key="d0">86000</data>
    </edge>
    <edge source="POL" target="ARG">
      <data key="d0">112000</data>
    </edge>
    <edge source="POL" target="AUS">
      <data key="d0">53000</data>
    </edge>
    <edge source="POL" target="AUT">
      <data key="d0">69550000</data>
    </edge>
    <edge source="POL" target="BEL">
      <data key="d0">47968000</data>
    </edge>
    <edge source="POL" target="BGR">
      <data key="d0">260000</data>
    </edge>
    <edge source="POL" target="BLR">
      <data key="d0">3479000</data>
    </edge>
    <edge source="POL" target="CMR">
      <data key="d0">3749000</data>
    </edge>
    <edge source="POL" target="CAN">
      <data key="d0">1703000</data>
    </edge>
    <edge source="POL" target="CHN">
      <data key="d0">44962000</data>
    </edge>
    <edge source="POL" target="HRV">
      <data key="d0">3919000</data>
    </edge>
    <edge source="POL" target="CZE">
      <data key="d0">105278000</data>
    </edge>
    <edge source="POL" target="DNK">
      <data key="d0">4105000</data>
    </edge>
    <edge source="POL" target="EST">
      <data key="d0">115000</data>
    </edge>
    <edge source="POL" target="FIN">
      <data key="d0">5089000</data>
    </edge>
    <edge source="POL" target="FRA">
      <data key="d0">123253000</data>
    </edge>
    <edge source="POL" target="GEO">
      <data key="d0">203000</data>
    </edge>
    <edge source="POL" target="DEU">
      <data key="d0">348963000</data>
    </edge>
    <edge source="POL" target="HKG">
      <data key="d0">2517000</data>
    </edge>
    <edge source="POL" target="HUN">
      <data key="d0">58130000</data>
    </edge>
    <edge source="POL" target="ISR">
      <data key="d0">4303000</data>
    </edge>
    <edge source="POL" target="ITA">
      <data key="d0">44863000</data>
    </edge>
    <edge source="POL" target="JPN">
      <data key="d0">7297000</data>
    </edge>
    <edge source="POL" target="KAZ">
      <data key="d0">338000</data>
    </edge>
    <edge source="POL" target="JOR">
      <data key="d0">118000</data>
    </edge>
    <edge source="POL" target="KOR">
      <data key="d0">164000</data>
    </edge>
    <edge source="POL" target="LVA">
      <data key="d0">1054000</data>
    </edge>
    <edge source="POL" target="LTU">
      <data key="d0">6072000</data>
    </edge>
    <edge source="POL" target="MDA">
      <data key="d0">91000</data>
    </edge>
    <edge source="POL" target="MAR">
      <data key="d0">1666000</data>
    </edge>
    <edge source="POL" target="NLD">
      <data key="d0">27679000</data>
    </edge>
    <edge source="POL" target="NOR">
      <data key="d0">722000</data>
    </edge>
    <edge source="POL" target="ROU">
      <data key="d0">4023000</data>
    </edge>
    <edge source="POL" target="RUS">
      <data key="d0">4232000</data>
    </edge>
    <edge source="POL" target="SAU">
      <data key="d0">717000</data>
    </edge>
    <edge source="POL" target="IND">
      <data key="d0">375000</data>
    </edge>
    <edge source="POL" target="SGP">
      <data key="d0">11194000</data>
    </edge>
    <edge source="POL" target="SVK">
      <data key="d0">28664000</data>
    </edge>
    <edge source="POL" target="SVN">
      <data key="d0">2802000</data>
    </edge>
    <edge source="POL" target="ESP">
      <data key="d0">1290000</data>
    </edge>
    <edge source="POL" target="SWE">
      <data key="d0">70895000</data>
    </edge>
    <edge source="POL" target="CHE">
      <data key="d0">3786000</data>
    </edge>
    <edge source="POL" target="THA">
      <data key="d0">101000</data>
    </edge>
    <edge source="POL" target="TGO">
      <data key="d0">357000</data>
    </edge>
    <edge source="POL" target="ARE">
      <data key="d0">125000</data>
    </edge>
    <edge source="POL" target="TUN">
      <data key="d0">207000</data>
    </edge>
    <edge source="POL" target="TUR">
      <data key="d0">59000</data>
    </edge>
    <edge source="POL" target="UKR">
      <data key="d0">15832000</data>
    </edge>
    <edge source="POL" target="EGY">
      <data key="d0">1402000</data>
    </edge>
    <edge source="POL" target="GBR">
      <data key="d0">103757000</data>
    </edge>
    <edge source="POL" target="TZA">
      <data key="d0">351000</data>
    </edge>
    <edge source="POL" target="USA">
      <data key="d0">58666000</data>
    </edge>
    <edge source="POL" target="SRB">
      <data key="d0">92000</data>
    </edge>
    <edge source="PRT" target="DZA">
      <data key="d0">215811</data>
    </edge>
    <edge source="PRT" target="AUT">
      <data key="d0">1690622</data>
    </edge>
    <edge source="PRT" target="ARM">
      <data key="d0">51866</data>
    </edge>
    <edge source="PRT" target="BEL">
      <data key="d0">853634</data>
    </edge>
    <edge source="PRT" target="BRA">
      <data key="d0">763882</data>
    </edge>
    <edge source="PRT" target="BGR">
      <data key="d0">97378</data>
    </edge>
    <edge source="PRT" target="CAN">
      <data key="d0">17776</data>
    </edge>
    <edge source="PRT" target="CHN">
      <data key="d0">52027</data>
    </edge>
    <edge source="PRT" target="DNK">
      <data key="d0">30009</data>
    </edge>
    <edge source="PRT" target="FIN">
      <data key="d0">59544</data>
    </edge>
    <edge source="PRT" target="FRA">
      <data key="d0">10545903</data>
    </edge>
    <edge source="PRT" target="DEU">
      <data key="d0">3593170</data>
    </edge>
    <edge source="PRT" target="GRC">
      <data key="d0">156843</data>
    </edge>
    <edge source="PRT" target="GTM">
      <data key="d0">34364</data>
    </edge>
    <edge source="PRT" target="HKG">
      <data key="d0">10275</data>
    </edge>
    <edge source="PRT" target="ISR">
      <data key="d0">137615</data>
    </edge>
    <edge source="PRT" target="ITA">
      <data key="d0">1440255</data>
    </edge>
    <edge source="PRT" target="JPN">
      <data key="d0">2331093</data>
    </edge>
    <edge source="PRT" target="MAR">
      <data key="d0">231791</data>
    </edge>
    <edge source="PRT" target="MOZ">
      <data key="d0">764791</data>
    </edge>
    <edge source="PRT" target="NLD">
      <data key="d0">480406</data>
    </edge>
    <edge source="PRT" target="NZL">
      <data key="d0">50579</data>
    </edge>
    <edge source="PRT" target="NOR">
      <data key="d0">103134</data>
    </edge>
    <edge source="PRT" target="RUS">
      <data key="d0">50341</data>
    </edge>
    <edge source="PRT" target="SEN">
      <data key="d0">20078</data>
    </edge>
    <edge source="PRT" target="IND">
      <data key="d0">16195</data>
    </edge>
    <edge source="PRT" target="ZAF">
      <data key="d0">68606</data>
    </edge>
    <edge source="PRT" target="ESP">
      <data key="d0">201054252</data>
    </edge>
    <edge source="PRT" target="CHE">
      <data key="d0">32713</data>
    </edge>
    <edge source="PRT" target="THA">
      <data key="d0">174965</data>
    </edge>
    <edge source="PRT" target="TUN">
      <data key="d0">58706</data>
    </edge>
    <edge source="PRT" target="TUR">
      <data key="d0">14774</data>
    </edge>
    <edge source="PRT" target="GBR">
      <data key="d0">7160298</data>
    </edge>
    <edge source="PRT" target="USA">
      <data key="d0">151556</data>
    </edge>
    <edge source="ROU" target="DZA">
      <data key="d0">973000</data>
    </edge>
    <edge source="ROU" target="AUS">
      <data key="d0">50000</data>
    </edge>
    <edge source="ROU" target="AUT">
      <data key="d0">5121000</data>
    </edge>
    <edge source="ROU" target="BEL">
      <data key="d0">1399000</data>
    </edge>
    <edge source="ROU" target="BGR">
      <data key="d0">7818000</data>
    </edge>
    <edge source="ROU" target="CAN">
      <data key="d0">148000</data>
    </edge>
    <edge source="ROU" target="CHN">
      <data key="d0">2983000</data>
    </edge>
    <edge source="ROU" target="HRV">
      <data key="d0">156000</data>
    </edge>
    <edge source="ROU" target="CZE">
      <data key="d0">1222000</data>
    </edge>
    <edge source="ROU" target="DNK">
      <data key="d0">98000</data>
    </edge>
    <edge source="ROU" target="EST">
      <data key="d0">50000</data>
    </edge>
    <edge source="ROU" target="FRA">
      <data key="d0">15080000</data>
    </edge>
    <edge source="ROU" target="GEO">
      <data key="d0">114000</data>
    </edge>
    <edge source="ROU" target="DEU">
      <data key="d0">8914000</data>
    </edge>
    <edge source="ROU" target="GRC">
      <data key="d0">110931000</data>
    </edge>
    <edge source="ROU" target="HKG">
      <data key="d0">43000</data>
    </edge>
    <edge source="ROU" target="HUN">
      <data key="d0">11406000</data>
    </edge>
    <edge source="ROU" target="ISR">
      <data key="d0">3449000</data>
    </edge>
    <edge source="ROU" target="ITA">
      <data key="d0">130376000</data>
    </edge>
    <edge source="ROU" target="JPN">
      <data key="d0">2591000</data>
    </edge>
    <edge source="ROU" target="KOR">
      <data key="d0">3321000</data>
    </edge>
    <edge source="ROU" target="LBN">
      <data key="d0">30000</data>
    </edge>
    <edge source="ROU" target="MDA">
      <data key="d0">557000</data>
    </edge>
    <edge source="ROU" target="NLD">
      <data key="d0">3447000</data>
    </edge>
    <edge source="ROU" target="NZL">
      <data key="d0">10000</data>
    </edge>
    <edge source="ROU" target="PAK">
      <data key="d0">182000</data>
    </edge>
    <edge source="ROU" target="POL">
      <data key="d0">10069000</data>
    </edge>
    <edge source="ROU" target="PRT">
      <data key="d0">4788000</data>
    </edge>
    <edge source="ROU" target="RUS">
      <data key="d0">19000</data>
    </edge>
    <edge source="ROU" target="IND">
      <data key="d0">2516000</data>
    </edge>
    <edge source="ROU" target="SVK">
      <data key="d0">213000</data>
    </edge>
    <edge source="ROU" target="SVN">
      <data key="d0">2751000</data>
    </edge>
    <edge source="ROU" target="ZAF">
      <data key="d0">233000</data>
    </edge>
    <edge source="ROU" target="ESP">
      <data key="d0">118000</data>
    </edge>
    <edge source="ROU" target="SWE">
      <data key="d0">38000</data>
    </edge>
    <edge source="ROU" target="CHE">
      <data key="d0">102000</data>
    </edge>
    <edge source="ROU" target="ARE">
      <data key="d0">4980000</data>
    </edge>
    <edge source="ROU" target="TUR">
      <data key="d0">22189000</data>
    </edge>
    <edge source="ROU" target="UKR">
      <data key="d0">1141000</data>
    </edge>
    <edge source="ROU" target="MKD">
      <data key="d0">105000</data>
    </edge>
    <edge source="ROU" target="EGY">
      <data key="d0">4292000</data>
    </edge>
    <edge source="ROU" target="GBR">
      <data key="d0">8839000</data>
    </edge>
    <edge source="ROU" target="USA">
      <data key="d0">2836000</data>
    </edge>
    <edge source="ROU" target="SRB">
      <data key="d0">2961000</data>
    </edge>
    <edge source="SVK" target="AUT">
      <data key="d0">24169567</data>
    </edge>
    <edge source="SVK" target="BEL">
      <data key="d0">2394085</data>
    </edge>
    <edge source="SVK" target="BGR">
      <data key="d0">1177049</data>
    </edge>
    <edge source="SVK" target="CHN">
      <data key="d0">22603</data>
    </edge>
    <edge source="SVK" target="HRV">
      <data key="d0">422726</data>
    </edge>
    <edge source="SVK" target="CZE">
      <data key="d0">30646823</data>
    </edge>
    <edge source="SVK" target="DNK">
      <data key="d0">372960</data>
    </edge>
    <edge source="SVK" target="FRA">
      <data key="d0">698361</data>
    </edge>
    <edge source="SVK" target="DEU">
      <data key="d0">58441724</data>
    </edge>
    <edge source="SVK" target="HUN">
      <data key="d0">11347588</data>
    </edge>
    <edge source="SVK" target="ITA">
      <data key="d0">111009211</data>
    </edge>
    <edge source="SVK" target="KAZ">
      <data key="d0">10867</data>
    </edge>
    <edge source="SVK" target="KOR">
      <data key="d0">11007</data>
    </edge>
    <edge source="SVK" target="LTU">
      <data key="d0">24287</data>
    </edge>
    <edge source="SVK" target="NLD">
      <data key="d0">2906896</data>
    </edge>
    <edge source="SVK" target="NOR">
      <data key="d0">150913</data>
    </edge>
    <edge source="SVK" target="POL">
      <data key="d0">39536856</data>
    </edge>
    <edge source="SVK" target="ROU">
      <data key="d0">23090</data>
    </edge>
    <edge source="SVK" target="RUS">
      <data key="d0">65071</data>
    </edge>
    <edge source="SVK" target="SVN">
      <data key="d0">5312184</data>
    </edge>
    <edge source="SVK" target="ESP">
      <data key="d0">45044</data>
    </edge>
    <edge source="SVK" target="SWE">
      <data key="d0">111256</data>
    </edge>
    <edge source="SVK" target="CHE">
      <data key="d0">644888</data>
    </edge>
    <edge source="SVK" target="UKR">
      <data key="d0">854326</data>
    </edge>
    <edge source="SVK" target="GBR">
      <data key="d0">1304647</data>
    </edge>
    <edge source="SVK" target="USA">
      <data key="d0">311495</data>
    </edge>
    <edge source="SVK" target="SRB">
      <data key="d0">273610</data>
    </edge>
    <edge source="UKR" target="AZE">
      <data key="d0">42040</data>
    </edge>
    <edge source="UKR" target="AUT">
      <data key="d0">8556640</data>
    </edge>
    <edge source="UKR" target="BEL">
      <data key="d0">15428670</data>
    </edge>
    <edge source="UKR" target="BGR">
      <data key="d0">2341460</data>
    </edge>
    <edge source="UKR" target="BLR">
      <data key="d0">3621900</data>
    </edge>
    <edge source="UKR" target="CAN">
      <data key="d0">407720</data>
    </edge>
    <edge source="UKR" target="CHN">
      <data key="d0">3228610</data>
    </edge>
    <edge source="UKR" target="CZE">
      <data key="d0">9252670</data>
    </edge>
    <edge source="UKR" target="EST">
      <data key="d0">208240</data>
    </edge>
    <edge source="UKR" target="FIN">
      <data key="d0">1974000</data>
    </edge>
    <edge source="UKR" target="FRA">
      <data key="d0">1514240</data>
    </edge>
    <edge source="UKR" target="GEO">
      <data key="d0">197300</data>
    </edge>
    <edge source="UKR" target="DEU">
      <data key="d0">118049990</data>
    </edge>
    <edge source="UKR" target="HKG">
      <data key="d0">19730</data>
    </edge>
    <edge source="UKR" target="HUN">
      <data key="d0">57259500</data>
    </edge>
    <edge source="UKR" target="IDN">
      <data key="d0">309800</data>
    </edge>
    <edge source="UKR" target="IRL">
      <data key="d0">4285560</data>
    </edge>
    <edge source="UKR" target="ISR">
      <data key="d0">775790</data>
    </edge>
    <edge source="UKR" target="ITA">
      <data key="d0">57071960</data>
    </edge>
    <edge source="UKR" target="JPN">
      <data key="d0">32408120</data>
    </edge>
    <edge source="UKR" target="KOR">
      <data key="d0">6023920</data>
    </edge>
    <edge source="UKR" target="KGZ">
      <data key="d0">30080</data>
    </edge>
    <edge source="UKR" target="LVA">
      <data key="d0">21972770</data>
    </edge>
    <edge source="UKR" target="LTU">
      <data key="d0">612770</data>
    </edge>
    <edge source="UKR" target="MYS">
      <data key="d0">280130</data>
    </edge>
    <edge source="UKR" target="MDA">
      <data key="d0">479980</data>
    </edge>
    <edge source="UKR" target="NAM">
      <data key="d0">11960</data>
    </edge>
    <edge source="UKR" target="NLD">
      <data key="d0">15740080</data>
    </edge>
    <edge source="UKR" target="POL">
      <data key="d0">3618420</data>
    </edge>
    <edge source="UKR" target="ROU">
      <data key="d0">24400</data>
    </edge>
    <edge source="UKR" target="RUS">
      <data key="d0">106909810</data>
    </edge>
    <edge source="UKR" target="IND">
      <data key="d0">203580</data>
    </edge>
    <edge source="UKR" target="SVK">
      <data key="d0">21046200</data>
    </edge>
    <edge source="UKR" target="VNM">
      <data key="d0">22000</data>
    </edge>
    <edge source="UKR" target="SVN">
      <data key="d0">47780</data>
    </edge>
    <edge source="UKR" target="ESP">
      <data key="d0">231730</data>
    </edge>
    <edge source="UKR" target="CHE">
      <data key="d0">27927630</data>
    </edge>
    <edge source="UKR" target="THA">
      <data key="d0">272460</data>
    </edge>
    <edge source="UKR" target="TUR">
      <data key="d0">2870440</data>
    </edge>
    <edge source="UKR" target="GBR">
      <data key="d0">12028730</data>
    </edge>
    <edge source="UKR" target="USA">
      <data key="d0">87882030</data>
    </edge>
    <edge source="UKR" target="SRB">
      <data key="d0">1143310</data>
    </edge>
    <edge source="MKD" target="ALB">
      <data key="d0">505934</data>
    </edge>
    <edge source="MKD" target="AUT">
      <data key="d0">2794525</data>
    </edge>
    <edge source="MKD" target="BEL">
      <data key="d0">51084</data>
    </edge>
    <edge source="MKD" target="BGR">
      <data key="d0">1271149</data>
    </edge>
    <edge source="MKD" target="HRV">
      <data key="d0">2173575</data>
    </edge>
    <edge source="MKD" target="DEU">
      <data key="d0">21374327</data>
    </edge>
    <edge source="MKD" target="GRC">
      <data key="d0">6874736</data>
    </edge>
    <edge source="MKD" target="ITA">
      <data key="d0">11895950</data>
    </edge>
    <edge source="MKD" target="ROU">
      <data key="d0">12427</data>
    </edge>
    <edge source="MKD" target="IND">
      <data key="d0">129696</data>
    </edge>
    <edge source="MKD" target="SVK">
      <data key="d0">670269</data>
    </edge>
    <edge source="MKD" target="SVN">
      <data key="d0">2881614</data>
    </edge>
    <edge source="MKD" target="CHE">
      <data key="d0">25496729</data>
    </edge>
    <edge source="MKD" target="TUR">
      <data key="d0">1710239</data>
    </edge>
    <edge source="MKD" target="GBR">
      <data key="d0">1310359</data>
    </edge>
    <edge source="MKD" target="SRB">
      <data key="d0">11171908</data>
    </edge>
    <edge source="CMR" target="CAF">
      <data key="d0">381771</data>
    </edge>
    <edge source="CMR" target="FRA">
      <data key="d0">83649794</data>
    </edge>
    <edge source="CMR" target="GHA">
      <data key="d0">37440</data>
    </edge>
    <edge source="CMR" target="ITA">
      <data key="d0">6663992</data>
    </edge>
    <edge source="CMR" target="CIV">
      <data key="d0">1110068</data>
    </edge>
    <edge source="CMR" target="PRT">
      <data key="d0">641695</data>
    </edge>
    <edge source="CMR" target="SEN">
      <data key="d0">637304</data>
    </edge>
    <edge source="CMR" target="TGO">
      <data key="d0">1106902</data>
    </edge>
    <edge source="SLV" target="CRI">
      <data key="d0">4676075</data>
    </edge>
    <edge source="SLV" target="GTM">
      <data key="d0">10614258</data>
    </edge>
    <edge source="SLV" target="HND">
      <data key="d0">7161106</data>
    </edge>
    <edge source="SLV" target="JAM">
      <data key="d0">253691</data>
    </edge>
    <edge source="SLV" target="NIC">
      <data key="d0">2487065</data>
    </edge>
    <edge source="SLV" target="PAN">
      <data key="d0">765053</data>
    </edge>
    <edge source="SLV" target="THA">
      <data key="d0">13004</data>
    </edge>
    <edge source="SLV" target="USA">
      <data key="d0">180066</data>
    </edge>
    <edge source="CIV" target="BEL">
      <data key="d0">29708</data>
    </edge>
    <edge source="CIV" target="BEN">
      <data key="d0">14321</data>
    </edge>
    <edge source="CIV" target="DEU">
      <data key="d0">57620</data>
    </edge>
    <edge source="CIV" target="GHA">
      <data key="d0">101105</data>
    </edge>
    <edge source="CIV" target="MDG">
      <data key="d0">14821</data>
    </edge>
    <edge source="CIV" target="NLD">
      <data key="d0">40979</data>
    </edge>
    <edge source="CIV" target="TGO">
      <data key="d0">60564</data>
    </edge>
    <edge source="CIV" target="BFA">
      <data key="d0">92656</data>
    </edge>
    <edge source="MDG" target="MUS">
      <data key="d0">37425</data>
    </edge>
    <edge source="PAN" target="CRI">
      <data key="d0">80631</data>
    </edge>
    <edge source="PAN" target="ECU">
      <data key="d0">1190625</data>
    </edge>
    <edge source="PAN" target="SLV">
      <data key="d0">21438</data>
    </edge>
    <edge source="PAN" target="HND">
      <data key="d0">45636</data>
    </edge>
    <edge source="PAN" target="NIC">
      <data key="d0">15781</data>
    </edge>
    <edge source="PAN" target="USA">
      <data key="d0">4734226</data>
    </edge>
    <edge source="SEN" target="BEL">
      <data key="d0">14874</data>
    </edge>
    <edge source="SEN" target="CMR">
      <data key="d0">215195</data>
    </edge>
    <edge source="SEN" target="BEN">
      <data key="d0">93766</data>
    </edge>
    <edge source="SEN" target="FRA">
      <data key="d0">35408</data>
    </edge>
    <edge source="SEN" target="GMB">
      <data key="d0">19031</data>
    </edge>
    <edge source="SEN" target="GHA">
      <data key="d0">102477</data>
    </edge>
    <edge source="SEN" target="CIV">
      <data key="d0">133416</data>
    </edge>
    <edge source="SEN" target="MRT">
      <data key="d0">161398</data>
    </edge>
    <edge source="SEN" target="TGO">
      <data key="d0">151542</data>
    </edge>
    <edge source="TGO" target="BEN">
      <data key="d0">138557</data>
    </edge>
    <edge source="BFA" target="FRA">
      <data key="d0">17231</data>
    </edge>
    <edge source="BWA" target="ZAF">
      <data key="d0">69509</data>
    </edge>
    <edge source="KHM" target="NIC">
      <data key="d0">30749</data>
    </edge>
    <edge source="ETH" target="BEL">
      <data key="d0">2044139</data>
    </edge>
    <edge source="ETH" target="SGP">
      <data key="d0">1874140</data>
    </edge>
    <edge source="PSE" target="ISR">
      <data key="d0">5022954</data>
    </edge>
    <edge source="MWI" target="ZAF">
      <data key="d0">160177</data>
    </edge>
    <edge source="NAM" target="BEL">
      <data key="d0">6870043</data>
    </edge>
    <edge source="NAM" target="ZAF">
      <data key="d0">101097</data>
    </edge>
    <edge source="NAM" target="USA">
      <data key="d0">5827152</data>
    </edge>
    <edge source="UGA" target="BEL">
      <data key="d0">14983</data>
    </edge>
    <edge source="UGA" target="DEU">
      <data key="d0">24227</data>
    </edge>
    <edge source="UGA" target="IND">
      <data key="d0">18547</data>
    </edge>
    <edge source="UGA" target="SGP">
      <data key="d0">132986</data>
    </edge>
    <edge source="UGA" target="GBR">
      <data key="d0">31282</data>
    </edge>
    <edge source="TZA" target="IND">
      <data key="d0">26940</data>
    </edge>
    <edge source="KGZ" target="BEL">
      <data key="d0">552875</data>
    </edge>
    <edge source="KGZ" target="CHN">
      <data key="d0">459227</data>
    </edge>
    <edge source="KGZ" target="DEU">
      <data key="d0">701576</data>
    </edge>
    <edge source="KGZ" target="NLD">
      <data key="d0">50009</data>
    </edge>
    <edge source="KGZ" target="RUS">
      <data key="d0">364778</data>
    </edge>
    <edge source="KGZ" target="CHE">
      <data key="d0">166980</data>
    </edge>
    <edge source="KGZ" target="GBR">
      <data key="d0">731094</data>
    </edge>
  </graph>
</graphml>
