# Supplementary material for: Core-periphery structure in sectoral international trade networks: A new approach to an old theory
Source: PLoS One. 2020 Apr 2;15(4):e0229547. doi: 10.1371/journal.pone.0229547 (PMC7117750; doi:10.1371/journal.pone.0229547)
Supplement: S8 File — (ZIP) [file pone.0229547.s008.zip › S8_File/Networks 2000/69-METALS MANUFACTURES,NES.graphml]

<?xml version='1.0' encoding='utf-8'?>
<graphml xmlns="http://graphml.graphdrawing.org/xmlns" xmlns:xsi="http://www.w3.org/2001/XMLSchema-instance" xsi:schemaLocation="http://graphml.graphdrawing.org/xmlns http://graphml.graphdrawing.org/xmlns/1.0/graphml.xsd">
  <key attr.name="weight" attr.type="long" for="edge" id="d0" />
  <graph edgedefault="directed">
    <node id="ALB" />
    <node id="AUT" />
    <node id="DEU" />
    <node id="GRC" />
    <node id="ITA" />
    <node id="MKD" />
    <node id="SRB" />
    <node id="DZA" />
    <node id="BEL" />
    <node id="FRA" />
    <node id="NLD" />
    <node id="CHE" />
    <node id="TUN" />
    <node id="GBR" />
    <node id="AZE" />
    <node id="GEO" />
    <node id="RUS" />
    <node id="ARE" />
    <node id="TUR" />
    <node id="USA" />
    <node id="ARG" />
    <node id="AUS" />
    <node id="BOL" />
    <node id="BRA" />
    <node id="CAN" />
    <node id="CHL" />
    <node id="CHN" />
    <node id="COL" />
    <node id="CRI" />
    <node id="ECU" />
    <node id="SLV" />
    <node id="GTM" />
    <node id="HND" />
    <node id="HKG" />
    <node id="HUN" />
    <node id="IRL" />
    <node id="ISR" />
    <node id="CIV" />
    <node id="JAM" />
    <node id="JPN" />
    <node id="KOR" />
    <node id="LBN" />
    <node id="MWI" />
    <node id="MYS" />
    <node id="MEX" />
    <node id="NIC" />
    <node id="PAK" />
    <node id="PAN" />
    <node id="PRY" />
    <node id="PER" />
    <node id="PHL" />
    <node id="POL" />
    <node id="PRT" />
    <node id="IND" />
    <node id="SGP" />
    <node id="ZAF" />
    <node id="ESP" />
    <node id="SWE" />
    <node id="THA" />
    <node id="UKR" />
    <node id="EGY" />
    <node id="URY" />
    <node id="LKA" />
    <node id="CZE" />
    <node id="DNK" />
    <node id="FIN" />
    <node id="GHA" />
    <node id="IDN" />
    <node id="JOR" />
    <node id="MDG" />
    <node id="MUS" />
    <node id="OMN" />
    <node id="NZL" />
    <node id="NOR" />
    <node id="SAU" />
    <node id="VNM" />
    <node id="ZWE" />
    <node id="TZA" />
    <node id="ARM" />
    <node id="BWA" />
    <node id="BGR" />
    <node id="BLR" />
    <node id="KHM" />
    <node id="HRV" />
    <node id="BEN" />
    <node id="ETH" />
    <node id="EST" />
    <node id="KAZ" />
    <node id="LVA" />
    <node id="LTU" />
    <node id="MRT" />
    <node id="MDA" />
    <node id="MAR" />
    <node id="NAM" />
    <node id="ROU" />
    <node id="SEN" />
    <node id="SVK" />
    <node id="SVN" />
    <node id="UGA" />
    <node id="BFA" />
    <node id="BDI" />
    <node id="CMR" />
    <node id="CAF" />
    <node id="GMB" />
    <node id="KGZ" />
    <node id="MOZ" />
    <node id="NER" />
    <node id="TGO" />
    <node id="PSE" />
    <edge source="ALB" target="AUT">
      <data key="d0">11438</data>
    </edge>
    <edge source="ALB" target="DEU">
      <data key="d0">15438</data>
    </edge>
    <edge source="ALB" target="GRC">
      <data key="d0">466266</data>
    </edge>
    <edge source="ALB" target="ITA">
      <data key="d0">5642151</data>
    </edge>
    <edge source="ALB" target="MKD">
      <data key="d0">18917</data>
    </edge>
    <edge source="ALB" target="SRB">
      <data key="d0">103580</data>
    </edge>
    <edge source="AUT" target="ALB">
      <data key="d0">134827</data>
    </edge>
    <edge source="AUT" target="DZA">
      <data key="d0">704913</data>
    </edge>
    <edge source="AUT" target="ARG">
      <data key="d0">2107113</data>
    </edge>
    <edge source="AUT" target="AUS">
      <data key="d0">14744502</data>
    </edge>
    <edge source="AUT" target="ARM">
      <data key="d0">44162</data>
    </edge>
    <edge source="AUT" target="BEL">
      <data key="d0">35399036</data>
    </edge>
    <edge source="AUT" target="BOL">
      <data key="d0">41151</data>
    </edge>
    <edge source="AUT" target="BWA">
      <data key="d0">214585</data>
    </edge>
    <edge source="AUT" target="BRA">
      <data key="d0">8652604</data>
    </edge>
    <edge source="AUT" target="BGR">
      <data key="d0">7274627</data>
    </edge>
    <edge source="AUT" target="BLR">
      <data key="d0">1434450</data>
    </edge>
    <edge source="AUT" target="KHM">
      <data key="d0">507391</data>
    </edge>
    <edge source="AUT" target="CAN">
      <data key="d0">20183477</data>
    </edge>
    <edge source="AUT" target="LKA">
      <data key="d0">74138</data>
    </edge>
    <edge source="AUT" target="CHL">
      <data key="d0">1667169</data>
    </edge>
    <edge source="AUT" target="CHN">
      <data key="d0">8031865</data>
    </edge>
    <edge source="AUT" target="COL">
      <data key="d0">738838</data>
    </edge>
    <edge source="AUT" target="CRI">
      <data key="d0">44764</data>
    </edge>
    <edge source="AUT" target="HRV">
      <data key="d0">30872602</data>
    </edge>
    <edge source="AUT" target="CZE">
      <data key="d0">88991732</data>
    </edge>
    <edge source="AUT" target="BEN">
      <data key="d0">12044</data>
    </edge>
    <edge source="AUT" target="DNK">
      <data key="d0">21312342</data>
    </edge>
    <edge source="AUT" target="ECU">
      <data key="d0">78086</data>
    </edge>
    <edge source="AUT" target="SLV">
      <data key="d0">166944</data>
    </edge>
    <edge source="AUT" target="ETH">
      <data key="d0">263230</data>
    </edge>
    <edge source="AUT" target="EST">
      <data key="d0">746800</data>
    </edge>
    <edge source="AUT" target="FIN">
      <data key="d0">11667974</data>
    </edge>
    <edge source="AUT" target="FRA">
      <data key="d0">101836882</data>
    </edge>
    <edge source="AUT" target="GEO">
      <data key="d0">252591</data>
    </edge>
    <edge source="AUT" target="DEU">
      <data key="d0">1077278312</data>
    </edge>
    <edge source="AUT" target="GHA">
      <data key="d0">520907</data>
    </edge>
    <edge source="AUT" target="GRC">
      <data key="d0">7126016</data>
    </edge>
    <edge source="AUT" target="GTM">
      <data key="d0">87855</data>
    </edge>
    <edge source="AUT" target="HKG">
      <data key="d0">6436225</data>
    </edge>
    <edge source="AUT" target="HUN">
      <data key="d0">124218806</data>
    </edge>
    <edge source="AUT" target="IDN">
      <data key="d0">11050447</data>
    </edge>
    <edge source="AUT" target="IRL">
      <data key="d0">6419096</data>
    </edge>
    <edge source="AUT" target="ISR">
      <data key="d0">7453950</data>
    </edge>
    <edge source="AUT" target="ITA">
      <data key="d0">129574542</data>
    </edge>
    <edge source="AUT" target="CIV">
      <data key="d0">61023</data>
    </edge>
    <edge source="AUT" target="JPN">
      <data key="d0">21551551</data>
    </edge>
    <edge source="AUT" target="KAZ">
      <data key="d0">538638</data>
    </edge>
    <edge source="AUT" target="JOR">
      <data key="d0">581328</data>
    </edge>
    <edge source="AUT" target="KOR">
      <data key="d0">5015424</data>
    </edge>
    <edge source="AUT" target="LBN">
      <data key="d0">1027026</data>
    </edge>
    <edge source="AUT" target="LVA">
      <data key="d0">1494470</data>
    </edge>
    <edge source="AUT" target="LTU">
      <data key="d0">1638397</data>
    </edge>
    <edge source="AUT" target="MYS">
      <data key="d0">1747262</data>
    </edge>
    <edge source="AUT" target="MRT">
      <data key="d0">165472</data>
    </edge>
    <edge source="AUT" target="MUS">
      <data key="d0">221879</data>
    </edge>
    <edge source="AUT" target="MEX">
      <data key="d0">3102355</data>
    </edge>
    <edge source="AUT" target="MDA">
      <data key="d0">186483</data>
    </edge>
    <edge source="AUT" target="MAR">
      <data key="d0">581863</data>
    </edge>
    <edge source="AUT" target="OMN">
      <data key="d0">674201</data>
    </edge>
    <edge source="AUT" target="NAM">
      <data key="d0">42087</data>
    </edge>
    <edge source="AUT" target="NLD">
      <data key="d0">50602351</data>
    </edge>
    <edge source="AUT" target="NZL">
      <data key="d0">2259069</data>
    </edge>
    <edge source="AUT" target="NOR">
      <data key="d0">13211290</data>
    </edge>
    <edge source="AUT" target="PAK">
      <data key="d0">297489</data>
    </edge>
    <edge source="AUT" target="PAN">
      <data key="d0">15925</data>
    </edge>
    <edge source="AUT" target="PRY">
      <data key="d0">10304</data>
    </edge>
    <edge source="AUT" target="PER">
      <data key="d0">604011</data>
    </edge>
    <edge source="AUT" target="PHL">
      <data key="d0">14676118</data>
    </edge>
    <edge source="AUT" target="POL">
      <data key="d0">46189064</data>
    </edge>
    <edge source="AUT" target="PRT">
      <data key="d0">11442683</data>
    </edge>
    <edge source="AUT" target="ROU">
      <data key="d0">20097830</data>
    </edge>
    <edge source="AUT" target="RUS">
      <data key="d0">16068615</data>
    </edge>
    <edge source="AUT" target="SAU">
      <data key="d0">4406730</data>
    </edge>
    <edge source="AUT" target="SEN">
      <data key="d0">20073</data>
    </edge>
    <edge source="AUT" target="IND">
      <data key="d0">3449627</data>
    </edge>
    <edge source="AUT" target="SGP">
      <data key="d0">4501744</data>
    </edge>
    <edge source="AUT" target="SVK">
      <data key="d0">28764552</data>
    </edge>
    <edge source="AUT" target="VNM">
      <data key="d0">150150</data>
    </edge>
    <edge source="AUT" target="SVN">
      <data key="d0">73805547</data>
    </edge>
    <edge source="AUT" target="ZAF">
      <data key="d0">6604708</data>
    </edge>
    <edge source="AUT" target="ZWE">
      <data key="d0">21612</data>
    </edge>
    <edge source="AUT" target="ESP">
      <data key="d0">39519652</data>
    </edge>
    <edge source="AUT" target="SWE">
      <data key="d0">37658506</data>
    </edge>
    <edge source="AUT" target="CHE">
      <data key="d0">188949336</data>
    </edge>
    <edge source="AUT" target="THA">
      <data key="d0">2518418</data>
    </edge>
    <edge source="AUT" target="ARE">
      <data key="d0">6368109</data>
    </edge>
    <edge source="AUT" target="TUN">
      <data key="d0">441282</data>
    </edge>
    <edge source="AUT" target="TUR">
      <data key="d0">14020719</data>
    </edge>
    <edge source="AUT" target="UGA">
      <data key="d0">35932</data>
    </edge>
    <edge source="AUT" target="UKR">
      <data key="d0">4041526</data>
    </edge>
    <edge source="AUT" target="MKD">
      <data key="d0">1911062</data>
    </edge>
    <edge source="AUT" target="EGY">
      <data key="d0">2467699</data>
    </edge>
    <edge source="AUT" target="GBR">
      <data key="d0">102118379</data>
    </edge>
    <edge source="AUT" target="TZA">
      <data key="d0">27969</data>
    </edge>
    <edge source="AUT" target="USA">
      <data key="d0">151989788</data>
    </edge>
    <edge source="AUT" target="BFA">
      <data key="d0">11576</data>
    </edge>
    <edge source="AUT" target="URY">
      <data key="d0">59551</data>
    </edge>
    <edge source="AUT" target="SRB">
      <data key="d0">5485813</data>
    </edge>
    <edge source="DEU" target="ALB">
      <data key="d0">712000</data>
    </edge>
    <edge source="DEU" target="DZA">
      <data key="d0">10697000</data>
    </edge>
    <edge source="DEU" target="AZE">
      <data key="d0">1520000</data>
    </edge>
    <edge source="DEU" target="ARG">
      <data key="d0">26326000</data>
    </edge>
    <edge source="DEU" target="AUS">
      <data key="d0">102593000</data>
    </edge>
    <edge source="DEU" target="AUT">
      <data key="d0">1156800000</data>
    </edge>
    <edge source="DEU" target="ARM">
      <data key="d0">412000</data>
    </edge>
    <edge source="DEU" target="BEL">
      <data key="d0">765655000</data>
    </edge>
    <edge source="DEU" target="BOL">
      <data key="d0">918000</data>
    </edge>
    <edge source="DEU" target="BWA">
      <data key="d0">122000</data>
    </edge>
    <edge source="DEU" target="BRA">
      <data key="d0">140009000</data>
    </edge>
    <edge source="DEU" target="BGR">
      <data key="d0">18811000</data>
    </edge>
    <edge source="DEU" target="BDI">
      <data key="d0">72000</data>
    </edge>
    <edge source="DEU" target="BLR">
      <data key="d0">9165000</data>
    </edge>
    <edge source="DEU" target="KHM">
      <data key="d0">101000</data>
    </edge>
    <edge source="DEU" target="CMR">
      <data key="d0">337000</data>
    </edge>
    <edge source="DEU" target="CAN">
      <data key="d0">98771000</data>
    </edge>
    <edge source="DEU" target="CAF">
      <data key="d0">460000</data>
    </edge>
    <edge source="DEU" target="LKA">
      <data key="d0">4009000</data>
    </edge>
    <edge source="DEU" target="CHL">
      <data key="d0">22085000</data>
    </edge>
    <edge source="DEU" target="CHN">
      <data key="d0">153151000</data>
    </edge>
    <edge source="DEU" target="COL">
      <data key="d0">6805000</data>
    </edge>
    <edge source="DEU" target="CRI">
      <data key="d0">2909000</data>
    </edge>
    <edge source="DEU" target="HRV">
      <data key="d0">33999000</data>
    </edge>
    <edge source="DEU" target="CZE">
      <data key="d0">619369000</data>
    </edge>
    <edge source="DEU" target="BEN">
      <data key="d0">384000</data>
    </edge>
    <edge source="DEU" target="DNK">
      <data key="d0">319767000</data>
    </edge>
    <edge source="DEU" target="ECU">
      <data key="d0">2188000</data>
    </edge>
    <edge source="DEU" target="SLV">
      <data key="d0">1312000</data>
    </edge>
    <edge source="DEU" target="ETH">
      <data key="d0">1402000</data>
    </edge>
    <edge source="DEU" target="EST">
      <data key="d0">15305000</data>
    </edge>
    <edge source="DEU" target="FIN">
      <data key="d0">149236000</data>
    </edge>
    <edge source="DEU" target="FRA">
      <data key="d0">1585485000</data>
    </edge>
    <edge source="DEU" target="GEO">
      <data key="d0">934000</data>
    </edge>
    <edge source="DEU" target="GMB">
      <data key="d0">46000</data>
    </edge>
    <edge source="DEU" target="PSE">
      <data key="d0">56000</data>
    </edge>
    <edge source="DEU" target="GHA">
      <data key="d0">3446000</data>
    </edge>
    <edge source="DEU" target="GRC">
      <data key="d0">95259000</data>
    </edge>
    <edge source="DEU" target="GTM">
      <data key="d0">1948000</data>
    </edge>
    <edge source="DEU" target="HND">
      <data key="d0">1192000</data>
    </edge>
    <edge source="DEU" target="HKG">
      <data key="d0">68187000</data>
    </edge>
    <edge source="DEU" target="HUN">
      <data key="d0">408379000</data>
    </edge>
    <edge source="DEU" target="IDN">
      <data key="d0">16802000</data>
    </edge>
    <edge source="DEU" target="IRL">
      <data key="d0">64798000</data>
    </edge>
    <edge source="DEU" target="ISR">
      <data key="d0">65553000</data>
    </edge>
    <edge source="DEU" target="ITA">
      <data key="d0">814583000</data>
    </edge>
    <edge source="DEU" target="CIV">
      <data key="d0">1378000</data>
    </edge>
    <edge source="DEU" target="JAM">
      <data key="d0">2081000</data>
    </edge>
    <edge source="DEU" target="JPN">
      <data key="d0">177511000</data>
    </edge>
    <edge source="DEU" target="KAZ">
      <data key="d0">11231000</data>
    </edge>
    <edge source="DEU" target="JOR">
      <data key="d0">6265000</data>
    </edge>
    <edge source="DEU" target="KOR">
      <data key="d0">98394000</data>
    </edge>
    <edge source="DEU" target="KGZ">
      <data key="d0">694000</data>
    </edge>
    <edge source="DEU" target="LBN">
      <data key="d0">5274000</data>
    </edge>
    <edge source="DEU" target="LVA">
      <data key="d0">33180000</data>
    </edge>
    <edge source="DEU" target="LTU">
      <data key="d0">25572000</data>
    </edge>
    <edge source="DEU" target="MDG">
      <data key="d0">324000</data>
    </edge>
    <edge source="DEU" target="MWI">
      <data key="d0">121000</data>
    </edge>
    <edge source="DEU" target="MYS">
      <data key="d0">39243000</data>
    </edge>
    <edge source="DEU" target="MRT">
      <data key="d0">297000</data>
    </edge>
    <edge source="DEU" target="MUS">
      <data key="d0">1385000</data>
    </edge>
    <edge source="DEU" target="MEX">
      <data key="d0">201870000</data>
    </edge>
    <edge source="DEU" target="MDA">
      <data key="d0">2952000</data>
    </edge>
    <edge source="DEU" target="MAR">
      <data key="d0">5417000</data>
    </edge>
    <edge source="DEU" target="MOZ">
      <data key="d0">633000</data>
    </edge>
    <edge source="DEU" target="OMN">
      <data key="d0">2899000</data>
    </edge>
    <edge source="DEU" target="NAM">
      <data key="d0">1350000</data>
    </edge>
    <edge source="DEU" target="NLD">
      <data key="d0">1224339000</data>
    </edge>
    <edge source="DEU" target="NZL">
      <data key="d0">11500000</data>
    </edge>
    <edge source="DEU" target="NIC">
      <data key="d0">703000</data>
    </edge>
    <edge source="DEU" target="NER">
      <data key="d0">36000</data>
    </edge>
    <edge source="DEU" target="NOR">
      <data key="d0">146864000</data>
    </edge>
    <edge source="DEU" target="PAK">
      <data key="d0">5709000</data>
    </edge>
    <edge source="DEU" target="PAN">
      <data key="d0">1426000</data>
    </edge>
    <edge source="DEU" target="PRY">
      <data key="d0">703000</data>
    </edge>
    <edge source="DEU" target="PER">
      <data key="d0">5707000</data>
    </edge>
    <edge source="DEU" target="PHL">
      <data key="d0">11195000</data>
    </edge>
    <edge source="DEU" target="POL">
      <data key="d0">615189000</data>
    </edge>
    <edge source="DEU" target="PRT">
      <data key="d0">139704000</data>
    </edge>
    <edge source="DEU" target="ROU">
      <data key="d0">46980000</data>
    </edge>
    <edge source="DEU" target="RUS">
      <data key="d0">151036000</data>
    </edge>
    <edge source="DEU" target="SAU">
      <data key="d0">40032000</data>
    </edge>
    <edge source="DEU" target="SEN">
      <data key="d0">416000</data>
    </edge>
    <edge source="DEU" target="IND">
      <data key="d0">38183000</data>
    </edge>
    <edge source="DEU" target="SGP">
      <data key="d0">97939000</data>
    </edge>
    <edge source="DEU" target="SVK">
      <data key="d0">132686000</data>
    </edge>
    <edge source="DEU" target="VNM">
      <data key="d0">4711000</data>
    </edge>
    <edge source="DEU" target="SVN">
      <data key="d0">86923000</data>
    </edge>
    <edge source="DEU" target="ZAF">
      <data key="d0">93892000</data>
    </edge>
    <edge source="DEU" target="ZWE">
      <data key="d0">642000</data>
    </edge>
    <edge source="DEU" target="ESP">
      <data key="d0">696508000</data>
    </edge>
    <edge source="DEU" target="SWE">
      <data key="d0">448643000</data>
    </edge>
    <edge source="DEU" target="CHE">
      <data key="d0">989065000</data>
    </edge>
    <edge source="DEU" target="THA">
      <data key="d0">25551000</data>
    </edge>
    <edge source="DEU" target="TGO">
      <data key="d0">451000</data>
    </edge>
    <edge source="DEU" target="ARE">
      <data key="d0">62047000</data>
    </edge>
    <edge source="DEU" target="TUN">
      <data key="d0">20484000</data>
    </edge>
    <edge source="DEU" target="TUR">
      <data key="d0">153908000</data>
    </edge>
    <edge source="DEU" target="UGA">
      <data key="d0">402000</data>
    </edge>
    <edge source="DEU" target="UKR">
      <data key="d0">25057000</data>
    </edge>
    <edge source="DEU" target="MKD">
      <data key="d0">3548000</data>
    </edge>
    <edge source="DEU" target="EGY">
      <data key="d0">31887000</data>
    </edge>
    <edge source="DEU" target="GBR">
      <data key="d0">1086450000</data>
    </edge>
    <edge source="DEU" target="TZA">
      <data key="d0">784000</data>
    </edge>
    <edge source="DEU" target="USA">
      <data key="d0">1149759000</data>
    </edge>
    <edge source="DEU" target="BFA">
      <data key="d0">110000</data>
    </edge>
    <edge source="DEU" target="URY">
      <data key="d0">1711000</data>
    </edge>
    <edge source="DEU" target="SRB">
      <data key="d0">9795000</data>
    </edge>
    <edge source="GRC" target="ALB">
      <data key="d0">8004332</data>
    </edge>
    <edge source="GRC" target="DZA">
      <data key="d0">838137</data>
    </edge>
    <edge source="GRC" target="AUS">
      <data key="d0">1301144</data>
    </edge>
    <edge source="GRC" target="AUT">
      <data key="d0">398603</data>
    </edge>
    <edge source="GRC" target="ARM">
      <data key="d0">506611</data>
    </edge>
    <edge source="GRC" target="BEL">
      <data key="d0">5174072</data>
    </edge>
    <edge source="GRC" target="BRA">
      <data key="d0">149276</data>
    </edge>
    <edge source="GRC" target="BGR">
      <data key="d0">12296798</data>
    </edge>
    <edge source="GRC" target="BLR">
      <data key="d0">29988</data>
    </edge>
    <edge source="GRC" target="KHM">
      <data key="d0">42275</data>
    </edge>
    <edge source="GRC" target="CMR">
      <data key="d0">282778</data>
    </edge>
    <edge source="GRC" target="CAN">
      <data key="d0">245617</data>
    </edge>
    <edge source="GRC" target="CAF">
      <data key="d0">30336</data>
    </edge>
    <edge source="GRC" target="LKA">
      <data key="d0">196990</data>
    </edge>
    <edge source="GRC" target="CHN">
      <data key="d0">66507</data>
    </edge>
    <edge source="GRC" target="COL">
      <data key="d0">21185</data>
    </edge>
    <edge source="GRC" target="HRV">
      <data key="d0">155088</data>
    </edge>
    <edge source="GRC" target="CZE">
      <data key="d0">930251</data>
    </edge>
    <edge source="GRC" target="DNK">
      <data key="d0">278420</data>
    </edge>
    <edge source="GRC" target="ECU">
      <data key="d0">18943</data>
    </edge>
    <edge source="GRC" target="SLV">
      <data key="d0">87387</data>
    </edge>
    <edge source="GRC" target="ETH">
      <data key="d0">2808330</data>
    </edge>
    <edge source="GRC" target="EST">
      <data key="d0">59423</data>
    </edge>
    <edge source="GRC" target="FIN">
      <data key="d0">105691</data>
    </edge>
    <edge source="GRC" target="FRA">
      <data key="d0">9163621</data>
    </edge>
    <edge source="GRC" target="GEO">
      <data key="d0">81021</data>
    </edge>
    <edge source="GRC" target="GMB">
      <data key="d0">28749</data>
    </edge>
    <edge source="GRC" target="DEU">
      <data key="d0">9415880</data>
    </edge>
    <edge source="GRC" target="HKG">
      <data key="d0">102789</data>
    </edge>
    <edge source="GRC" target="HUN">
      <data key="d0">499888</data>
    </edge>
    <edge source="GRC" target="IDN">
      <data key="d0">29433</data>
    </edge>
    <edge source="GRC" target="IRL">
      <data key="d0">188906</data>
    </edge>
    <edge source="GRC" target="ISR">
      <data key="d0">2830891</data>
    </edge>
    <edge source="GRC" target="ITA">
      <data key="d0">8489676</data>
    </edge>
    <edge source="GRC" target="JAM">
      <data key="d0">78307</data>
    </edge>
    <edge source="GRC" target="JPN">
      <data key="d0">866883</data>
    </edge>
    <edge source="GRC" target="KAZ">
      <data key="d0">24751</data>
    </edge>
    <edge source="GRC" target="JOR">
      <data key="d0">1894513</data>
    </edge>
    <edge source="GRC" target="KOR">
      <data key="d0">190242</data>
    </edge>
    <edge source="GRC" target="LBN">
      <data key="d0">1861208</data>
    </edge>
    <edge source="GRC" target="LTU">
      <data key="d0">79984</data>
    </edge>
    <edge source="GRC" target="MDG">
      <data key="d0">188424</data>
    </edge>
    <edge source="GRC" target="MYS">
      <data key="d0">38007</data>
    </edge>
    <edge source="GRC" target="MEX">
      <data key="d0">193718</data>
    </edge>
    <edge source="GRC" target="MDA">
      <data key="d0">149059</data>
    </edge>
    <edge source="GRC" target="MAR">
      <data key="d0">1005762</data>
    </edge>
    <edge source="GRC" target="OMN">
      <data key="d0">111393</data>
    </edge>
    <edge source="GRC" target="NLD">
      <data key="d0">1926867</data>
    </edge>
    <edge source="GRC" target="NZL">
      <data key="d0">29606</data>
    </edge>
    <edge source="GRC" target="NIC">
      <data key="d0">20569</data>
    </edge>
    <edge source="GRC" target="NER">
      <data key="d0">10817</data>
    </edge>
    <edge source="GRC" target="NOR">
      <data key="d0">155999</data>
    </edge>
    <edge source="GRC" target="PAK">
      <data key="d0">71653</data>
    </edge>
    <edge source="GRC" target="PAN">
      <data key="d0">2703960</data>
    </edge>
    <edge source="GRC" target="PER">
      <data key="d0">14121</data>
    </edge>
    <edge source="GRC" target="PHL">
      <data key="d0">91024</data>
    </edge>
    <edge source="GRC" target="POL">
      <data key="d0">925097</data>
    </edge>
    <edge source="GRC" target="PRT">
      <data key="d0">1014599</data>
    </edge>
    <edge source="GRC" target="ROU">
      <data key="d0">17352589</data>
    </edge>
    <edge source="GRC" target="RUS">
      <data key="d0">2099721</data>
    </edge>
    <edge source="GRC" target="SAU">
      <data key="d0">2844825</data>
    </edge>
    <edge source="GRC" target="SEN">
      <data key="d0">11419</data>
    </edge>
    <edge source="GRC" target="IND">
      <data key="d0">106106</data>
    </edge>
    <edge source="GRC" target="SGP">
      <data key="d0">198161</data>
    </edge>
    <edge source="GRC" target="SVK">
      <data key="d0">20436</data>
    </edge>
    <edge source="GRC" target="VNM">
      <data key="d0">16786</data>
    </edge>
    <edge source="GRC" target="SVN">
      <data key="d0">43048</data>
    </edge>
    <edge source="GRC" target="ZAF">
      <data key="d0">481940</data>
    </edge>
    <edge source="GRC" target="ESP">
      <data key="d0">4131870</data>
    </edge>
    <edge source="GRC" target="SWE">
      <data key="d0">1092921</data>
    </edge>
    <edge source="GRC" target="CHE">
      <data key="d0">430318</data>
    </edge>
    <edge source="GRC" target="THA">
      <data key="d0">52966</data>
    </edge>
    <edge source="GRC" target="ARE">
      <data key="d0">1996692</data>
    </edge>
    <edge source="GRC" target="TUN">
      <data key="d0">191768</data>
    </edge>
    <edge source="GRC" target="TUR">
      <data key="d0">7074949</data>
    </edge>
    <edge source="GRC" target="UKR">
      <data key="d0">1192254</data>
    </edge>
    <edge source="GRC" target="MKD">
      <data key="d0">6230278</data>
    </edge>
    <edge source="GRC" target="EGY">
      <data key="d0">1351086</data>
    </edge>
    <edge source="GRC" target="GBR">
      <data key="d0">2640459</data>
    </edge>
    <edge source="GRC" target="TZA">
      <data key="d0">26046</data>
    </edge>
    <edge source="GRC" target="USA">
      <data key="d0">5866961</data>
    </edge>
    <edge source="GRC" target="URY">
      <data key="d0">21159</data>
    </edge>
    <edge source="GRC" target="SRB">
      <data key="d0">6050454</data>
    </edge>
    <edge source="ITA" target="ALB">
      <data key="d0">15425903</data>
    </edge>
    <edge source="ITA" target="DZA">
      <data key="d0">55588876</data>
    </edge>
    <edge source="ITA" target="AZE">
      <data key="d0">1089318</data>
    </edge>
    <edge source="ITA" target="ARG">
      <data key="d0">37574172</data>
    </edge>
    <edge source="ITA" target="AUS">
      <data key="d0">62576616</data>
    </edge>
    <edge source="ITA" target="AUT">
      <data key="d0">264630329</data>
    </edge>
    <edge source="ITA" target="ARM">
      <data key="d0">1267440</data>
    </edge>
    <edge source="ITA" target="BEL">
      <data key="d0">230294143</data>
    </edge>
    <edge source="ITA" target="BOL">
      <data key="d0">674848</data>
    </edge>
    <edge source="ITA" target="BWA">
      <data key="d0">18844</data>
    </edge>
    <edge source="ITA" target="BRA">
      <data key="d0">66444795</data>
    </edge>
    <edge source="ITA" target="BGR">
      <data key="d0">14460106</data>
    </edge>
    <edge source="ITA" target="BDI">
      <data key="d0">203767</data>
    </edge>
    <edge source="ITA" target="BLR">
      <data key="d0">3946041</data>
    </edge>
    <edge source="ITA" target="KHM">
      <data key="d0">478686</data>
    </edge>
    <edge source="ITA" target="CMR">
      <data key="d0">5211782</data>
    </edge>
    <edge source="ITA" target="CAN">
      <data key="d0">74484366</data>
    </edge>
    <edge source="ITA" target="CAF">
      <data key="d0">70232</data>
    </edge>
    <edge source="ITA" target="LKA">
      <data key="d0">2587341</data>
    </edge>
    <edge source="ITA" target="CHL">
      <data key="d0">21324863</data>
    </edge>
    <edge source="ITA" target="CHN">
      <data key="d0">24658572</data>
    </edge>
    <edge source="ITA" target="COL">
      <data key="d0">7982343</data>
    </edge>
    <edge source="ITA" target="CRI">
      <data key="d0">6518119</data>
    </edge>
    <edge source="ITA" target="HRV">
      <data key="d0">86924190</data>
    </edge>
    <edge source="ITA" target="CZE">
      <data key="d0">72417742</data>
    </edge>
    <edge source="ITA" target="BEN">
      <data key="d0">914315</data>
    </edge>
    <edge source="ITA" target="DNK">
      <data key="d0">72410750</data>
    </edge>
    <edge source="ITA" target="ECU">
      <data key="d0">3783504</data>
    </edge>
    <edge source="ITA" target="SLV">
      <data key="d0">2158162</data>
    </edge>
    <edge source="ITA" target="ETH">
      <data key="d0">7094646</data>
    </edge>
    <edge source="ITA" target="EST">
      <data key="d0">6331752</data>
    </edge>
    <edge source="ITA" target="FIN">
      <data key="d0">49735645</data>
    </edge>
    <edge source="ITA" target="FRA">
      <data key="d0">1504390085</data>
    </edge>
    <edge source="ITA" target="GEO">
      <data key="d0">389096</data>
    </edge>
    <edge source="ITA" target="GMB">
      <data key="d0">146595</data>
    </edge>
    <edge source="ITA" target="PSE">
      <data key="d0">128272</data>
    </edge>
    <edge source="ITA" target="DEU">
      <data key="d0">1559010684</data>
    </edge>
    <edge source="ITA" target="GHA">
      <data key="d0">10429042</data>
    </edge>
    <edge source="ITA" target="GRC">
      <data key="d0">214920156</data>
    </edge>
    <edge source="ITA" target="GTM">
      <data key="d0">5820752</data>
    </edge>
    <edge source="ITA" target="HND">
      <data key="d0">1803476</data>
    </edge>
    <edge source="ITA" target="HKG">
      <data key="d0">34221494</data>
    </edge>
    <edge source="ITA" target="HUN">
      <data key="d0">86864323</data>
    </edge>
    <edge source="ITA" target="IDN">
      <data key="d0">7856589</data>
    </edge>
    <edge source="ITA" target="IRL">
      <data key="d0">31857176</data>
    </edge>
    <edge source="ITA" target="ISR">
      <data key="d0">91110752</data>
    </edge>
    <edge source="ITA" target="CIV">
      <data key="d0">7576238</data>
    </edge>
    <edge source="ITA" target="JAM">
      <data key="d0">468840</data>
    </edge>
    <edge source="ITA" target="JPN">
      <data key="d0">44358353</data>
    </edge>
    <edge source="ITA" target="KAZ">
      <data key="d0">16276930</data>
    </edge>
    <edge source="ITA" target="JOR">
      <data key="d0">11045266</data>
    </edge>
    <edge source="ITA" target="KOR">
      <data key="d0">26466942</data>
    </edge>
    <edge source="ITA" target="KGZ">
      <data key="d0">648281</data>
    </edge>
    <edge source="ITA" target="LBN">
      <data key="d0">38323600</data>
    </edge>
    <edge source="ITA" target="LVA">
      <data key="d0">9525268</data>
    </edge>
    <edge source="ITA" target="LTU">
      <data key="d0">11246703</data>
    </edge>
    <edge source="ITA" target="MDG">
      <data key="d0">1555769</data>
    </edge>
    <edge source="ITA" target="MWI">
      <data key="d0">103381</data>
    </edge>
    <edge source="ITA" target="MYS">
      <data key="d0">11456542</data>
    </edge>
    <edge source="ITA" target="MRT">
      <data key="d0">251373</data>
    </edge>
    <edge source="ITA" target="MUS">
      <data key="d0">2543185</data>
    </edge>
    <edge source="ITA" target="MEX">
      <data key="d0">35997893</data>
    </edge>
    <edge source="ITA" target="MDA">
      <data key="d0">966503</data>
    </edge>
    <edge source="ITA" target="MAR">
      <data key="d0">24795917</data>
    </edge>
    <edge source="ITA" target="MOZ">
      <data key="d0">308030</data>
    </edge>
    <edge source="ITA" target="OMN">
      <data key="d0">4921898</data>
    </edge>
    <edge source="ITA" target="NAM">
      <data key="d0">319044</data>
    </edge>
    <edge source="ITA" target="NLD">
      <data key="d0">241777208</data>
    </edge>
    <edge source="ITA" target="NZL">
      <data key="d0">7763251</data>
    </edge>
    <edge source="ITA" target="NIC">
      <data key="d0">514470</data>
    </edge>
    <edge source="ITA" target="NER">
      <data key="d0">202362</data>
    </edge>
    <edge source="ITA" target="NOR">
      <data key="d0">37377579</data>
    </edge>
    <edge source="ITA" target="PAK">
      <data key="d0">7203578</data>
    </edge>
    <edge source="ITA" target="PAN">
      <data key="d0">4810035</data>
    </edge>
    <edge source="ITA" target="PRY">
      <data key="d0">948136</data>
    </edge>
    <edge source="ITA" target="PER">
      <data key="d0">4068934</data>
    </edge>
    <edge source="ITA" target="PHL">
      <data key="d0">11310916</data>
    </edge>
    <edge source="ITA" target="POL">
      <data key="d0">188278482</data>
    </edge>
    <edge source="ITA" target="PRT">
      <data key="d0">162396029</data>
    </edge>
    <edge source="ITA" target="ROU">
      <data key="d0">69411795</data>
    </edge>
    <edge source="ITA" target="RUS">
      <data key="d0">71775043</data>
    </edge>
    <edge source="ITA" target="SAU">
      <data key="d0">108518095</data>
    </edge>
    <edge source="ITA" target="SEN">
      <data key="d0">4411245</data>
    </edge>
    <edge source="ITA" target="IND">
      <data key="d0">26125604</data>
    </edge>
    <edge source="ITA" target="SGP">
      <data key="d0">38250881</data>
    </edge>
    <edge source="ITA" target="SVK">
      <data key="d0">29876130</data>
    </edge>
    <edge source="ITA" target="VNM">
      <data key="d0">2959126</data>
    </edge>
    <edge source="ITA" target="SVN">
      <data key="d0">98217377</data>
    </edge>
    <edge source="ITA" target="ZAF">
      <data key="d0">27043045</data>
    </edge>
    <edge source="ITA" target="ZWE">
      <data key="d0">515980</data>
    </edge>
    <edge source="ITA" target="ESP">
      <data key="d0">715727553</data>
    </edge>
    <edge source="ITA" target="SWE">
      <data key="d0">94257700</data>
    </edge>
    <edge source="ITA" target="CHE">
      <data key="d0">296096920</data>
    </edge>
    <edge source="ITA" target="THA">
      <data key="d0">15180331</data>
    </edge>
    <edge source="ITA" target="TGO">
      <data key="d0">421923</data>
    </edge>
    <edge source="ITA" target="ARE">
      <data key="d0">72980337</data>
    </edge>
    <edge source="ITA" target="TUN">
      <data key="d0">52609954</data>
    </edge>
    <edge source="ITA" target="TUR">
      <data key="d0">95396489</data>
    </edge>
    <edge source="ITA" target="UGA">
      <data key="d0">202089</data>
    </edge>
    <edge source="ITA" target="UKR">
      <data key="d0">15449077</data>
    </edge>
    <edge source="ITA" target="MKD">
      <data key="d0">3531651</data>
    </edge>
    <edge source="ITA" target="EGY">
      <data key="d0">79038679</data>
    </edge>
    <edge source="ITA" target="GBR">
      <data key="d0">615400678</data>
    </edge>
    <edge source="ITA" target="TZA">
      <data key="d0">3527944</data>
    </edge>
    <edge source="ITA" target="USA">
      <data key="d0">467237794</data>
    </edge>
    <edge source="ITA" target="BFA">
      <data key="d0">496317</data>
    </edge>
    <edge source="ITA" target="URY">
      <data key="d0">4529580</data>
    </edge>
    <edge source="ITA" target="SRB">
      <data key="d0">18652691</data>
    </edge>
    <edge source="MKD" target="ALB">
      <data key="d0">1858337</data>
    </edge>
    <edge source="MKD" target="AUT">
      <data key="d0">26156</data>
    </edge>
    <edge source="MKD" target="BGR">
      <data key="d0">641404</data>
    </edge>
    <edge source="MKD" target="CAN">
      <data key="d0">25279</data>
    </edge>
    <edge source="MKD" target="CHN">
      <data key="d0">59465</data>
    </edge>
    <edge source="MKD" target="HRV">
      <data key="d0">1012577</data>
    </edge>
    <edge source="MKD" target="DNK">
      <data key="d0">25981</data>
    </edge>
    <edge source="MKD" target="FRA">
      <data key="d0">724352</data>
    </edge>
    <edge source="MKD" target="DEU">
      <data key="d0">1806933</data>
    </edge>
    <edge source="MKD" target="GRC">
      <data key="d0">799477</data>
    </edge>
    <edge source="MKD" target="HUN">
      <data key="d0">95559</data>
    </edge>
    <edge source="MKD" target="ITA">
      <data key="d0">1488390</data>
    </edge>
    <edge source="MKD" target="POL">
      <data key="d0">99460</data>
    </edge>
    <edge source="MKD" target="ROU">
      <data key="d0">55318</data>
    </edge>
    <edge source="MKD" target="SAU">
      <data key="d0">157513</data>
    </edge>
    <edge source="MKD" target="IND">
      <data key="d0">22694</data>
    </edge>
    <edge source="MKD" target="SVN">
      <data key="d0">306856</data>
    </edge>
    <edge source="MKD" target="ESP">
      <data key="d0">869386</data>
    </edge>
    <edge source="MKD" target="ARE">
      <data key="d0">520378</data>
    </edge>
    <edge source="MKD" target="TUR">
      <data key="d0">43197</data>
    </edge>
    <edge source="MKD" target="EGY">
      <data key="d0">24806</data>
    </edge>
    <edge source="MKD" target="USA">
      <data key="d0">578558</data>
    </edge>
    <edge source="MKD" target="SRB">
      <data key="d0">13084661</data>
    </edge>
    <edge source="SRB" target="ALB">
      <data key="d0">186000</data>
    </edge>
    <edge source="SRB" target="DZA">
      <data key="d0">32000</data>
    </edge>
    <edge source="SRB" target="AUT">
      <data key="d0">303000</data>
    </edge>
    <edge source="SRB" target="BEL">
      <data key="d0">46000</data>
    </edge>
    <edge source="SRB" target="BGR">
      <data key="d0">1169000</data>
    </edge>
    <edge source="SRB" target="BLR">
      <data key="d0">25000</data>
    </edge>
    <edge source="SRB" target="CAN">
      <data key="d0">42000</data>
    </edge>
    <edge source="SRB" target="LKA">
      <data key="d0">25000</data>
    </edge>
    <edge source="SRB" target="CHN">
      <data key="d0">34000</data>
    </edge>
    <edge source="SRB" target="HRV">
      <data key="d0">666000</data>
    </edge>
    <edge source="SRB" target="CZE">
      <data key="d0">1660000</data>
    </edge>
    <edge source="SRB" target="FIN">
      <data key="d0">51000</data>
    </edge>
    <edge source="SRB" target="FRA">
      <data key="d0">1054000</data>
    </edge>
    <edge source="SRB" target="DEU">
      <data key="d0">4535000</data>
    </edge>
    <edge source="SRB" target="GRC">
      <data key="d0">3712000</data>
    </edge>
    <edge source="SRB" target="HUN">
      <data key="d0">1482000</data>
    </edge>
    <edge source="SRB" target="ITA">
      <data key="d0">2462000</data>
    </edge>
    <edge source="SRB" target="JPN">
      <data key="d0">25000</data>
    </edge>
    <edge source="SRB" target="JOR">
      <data key="d0">17000</data>
    </edge>
    <edge source="SRB" target="KOR">
      <data key="d0">10000</data>
    </edge>
    <edge source="SRB" target="NLD">
      <data key="d0">137000</data>
    </edge>
    <edge source="SRB" target="NOR">
      <data key="d0">79000</data>
    </edge>
    <edge source="SRB" target="POL">
      <data key="d0">379000</data>
    </edge>
    <edge source="SRB" target="PRT">
      <data key="d0">75000</data>
    </edge>
    <edge source="SRB" target="ROU">
      <data key="d0">336000</data>
    </edge>
    <edge source="SRB" target="RUS">
      <data key="d0">1323000</data>
    </edge>
    <edge source="SRB" target="SVK">
      <data key="d0">109000</data>
    </edge>
    <edge source="SRB" target="SVN">
      <data key="d0">2267000</data>
    </edge>
    <edge source="SRB" target="ESP">
      <data key="d0">1957000</data>
    </edge>
    <edge source="SRB" target="SWE">
      <data key="d0">148000</data>
    </edge>
    <edge source="SRB" target="ARE">
      <data key="d0">145000</data>
    </edge>
    <edge source="SRB" target="TUN">
      <data key="d0">120000</data>
    </edge>
    <edge source="SRB" target="TUR">
      <data key="d0">211000</data>
    </edge>
    <edge source="SRB" target="UKR">
      <data key="d0">136000</data>
    </edge>
    <edge source="SRB" target="MKD">
      <data key="d0">13212000</data>
    </edge>
    <edge source="SRB" target="GBR">
      <data key="d0">447000</data>
    </edge>
    <edge source="SRB" target="USA">
      <data key="d0">623000</data>
    </edge>
    <edge source="DZA" target="BEL">
      <data key="d0">68666</data>
    </edge>
    <edge source="DZA" target="FRA">
      <data key="d0">2337218</data>
    </edge>
    <edge source="DZA" target="DEU">
      <data key="d0">1066371</data>
    </edge>
    <edge source="DZA" target="ITA">
      <data key="d0">585313</data>
    </edge>
    <edge source="DZA" target="NLD">
      <data key="d0">41977</data>
    </edge>
    <edge source="DZA" target="CHE">
      <data key="d0">10302</data>
    </edge>
    <edge source="DZA" target="TUN">
      <data key="d0">261887</data>
    </edge>
    <edge source="DZA" target="GBR">
      <data key="d0">149020</data>
    </edge>
    <edge source="BEL" target="ALB">
      <data key="d0">228587</data>
    </edge>
    <edge source="BEL" target="DZA">
      <data key="d0">9362340</data>
    </edge>
    <edge source="BEL" target="AZE">
      <data key="d0">302644</data>
    </edge>
    <edge source="BEL" target="ARG">
      <data key="d0">793518</data>
    </edge>
    <edge source="BEL" target="AUS">
      <data key="d0">8376903</data>
    </edge>
    <edge source="BEL" target="AUT">
      <data key="d0">27834510</data>
    </edge>
    <edge source="BEL" target="BOL">
      <data key="d0">108640</data>
    </edge>
    <edge source="BEL" target="BRA">
      <data key="d0">7118159</data>
    </edge>
    <edge source="BEL" target="BGR">
      <data key="d0">956189</data>
    </edge>
    <edge source="BEL" target="BDI">
      <data key="d0">164552</data>
    </edge>
    <edge source="BEL" target="BLR">
      <data key="d0">224913</data>
    </edge>
    <edge source="BEL" target="CMR">
      <data key="d0">4332122</data>
    </edge>
    <edge source="BEL" target="CAN">
      <data key="d0">6040309</data>
    </edge>
    <edge source="BEL" target="CAF">
      <data key="d0">48847</data>
    </edge>
    <edge source="BEL" target="LKA">
      <data key="d0">778526</data>
    </edge>
    <edge source="BEL" target="CHL">
      <data key="d0">2300454</data>
    </edge>
    <edge source="BEL" target="CHN">
      <data key="d0">14389914</data>
    </edge>
    <edge source="BEL" target="COL">
      <data key="d0">962093</data>
    </edge>
    <edge source="BEL" target="CRI">
      <data key="d0">140514</data>
    </edge>
    <edge source="BEL" target="HRV">
      <data key="d0">1658985</data>
    </edge>
    <edge source="BEL" target="CZE">
      <data key="d0">18933913</data>
    </edge>
    <edge source="BEL" target="BEN">
      <data key="d0">443174</data>
    </edge>
    <edge source="BEL" target="DNK">
      <data key="d0">32954863</data>
    </edge>
    <edge source="BEL" target="ECU">
      <data key="d0">41284</data>
    </edge>
    <edge source="BEL" target="SLV">
      <data key="d0">11823</data>
    </edge>
    <edge source="BEL" target="ETH">
      <data key="d0">708808</data>
    </edge>
    <edge source="BEL" target="EST">
      <data key="d0">1652238</data>
    </edge>
    <edge source="BEL" target="FIN">
      <data key="d0">17384187</data>
    </edge>
    <edge source="BEL" target="FRA">
      <data key="d0">817791010</data>
    </edge>
    <edge source="BEL" target="GEO">
      <data key="d0">44743</data>
    </edge>
    <edge source="BEL" target="GMB">
      <data key="d0">184632</data>
    </edge>
    <edge source="BEL" target="DEU">
      <data key="d0">498616131</data>
    </edge>
    <edge source="BEL" target="GHA">
      <data key="d0">851325</data>
    </edge>
    <edge source="BEL" target="GRC">
      <data key="d0">14094248</data>
    </edge>
    <edge source="BEL" target="GTM">
      <data key="d0">2485880</data>
    </edge>
    <edge source="BEL" target="HND">
      <data key="d0">1090784</data>
    </edge>
    <edge source="BEL" target="HKG">
      <data key="d0">6451798</data>
    </edge>
    <edge source="BEL" target="HUN">
      <data key="d0">13731878</data>
    </edge>
    <edge source="BEL" target="IDN">
      <data key="d0">2375593</data>
    </edge>
    <edge source="BEL" target="IRL">
      <data key="d0">21234382</data>
    </edge>
    <edge source="BEL" target="ISR">
      <data key="d0">6981398</data>
    </edge>
    <edge source="BEL" target="ITA">
      <data key="d0">125424279</data>
    </edge>
    <edge source="BEL" target="CIV">
      <data key="d0">1835049</data>
    </edge>
    <edge source="BEL" target="JAM">
      <data key="d0">723017</data>
    </edge>
    <edge source="BEL" target="JPN">
      <data key="d0">16260449</data>
    </edge>
    <edge source="BEL" target="KAZ">
      <data key="d0">1128883</data>
    </edge>
    <edge source="BEL" target="JOR">
      <data key="d0">646165</data>
    </edge>
    <edge source="BEL" target="KOR">
      <data key="d0">4428138</data>
    </edge>
    <edge source="BEL" target="KGZ">
      <data key="d0">21567</data>
    </edge>
    <edge source="BEL" target="LBN">
      <data key="d0">1182385</data>
    </edge>
    <edge source="BEL" target="LVA">
      <data key="d0">1794534</data>
    </edge>
    <edge source="BEL" target="LTU">
      <data key="d0">1886485</data>
    </edge>
    <edge source="BEL" target="MDG">
      <data key="d0">391200</data>
    </edge>
    <edge source="BEL" target="MYS">
      <data key="d0">1280775</data>
    </edge>
    <edge source="BEL" target="MRT">
      <data key="d0">721542</data>
    </edge>
    <edge source="BEL" target="MUS">
      <data key="d0">168155</data>
    </edge>
    <edge source="BEL" target="MEX">
      <data key="d0">9863010</data>
    </edge>
    <edge source="BEL" target="MDA">
      <data key="d0">15311</data>
    </edge>
    <edge source="BEL" target="MAR">
      <data key="d0">3208307</data>
    </edge>
    <edge source="BEL" target="MOZ">
      <data key="d0">75961</data>
    </edge>
    <edge source="BEL" target="OMN">
      <data key="d0">621999</data>
    </edge>
    <edge source="BEL" target="NAM">
      <data key="d0">11394</data>
    </edge>
    <edge source="BEL" target="NLD">
      <data key="d0">752501838</data>
    </edge>
    <edge source="BEL" target="NZL">
      <data key="d0">632400</data>
    </edge>
    <edge source="BEL" target="NIC">
      <data key="d0">284549</data>
    </edge>
    <edge source="BEL" target="NER">
      <data key="d0">90146</data>
    </edge>
    <edge source="BEL" target="NOR">
      <data key="d0">15480891</data>
    </edge>
    <edge source="BEL" target="PAK">
      <data key="d0">1659150</data>
    </edge>
    <edge source="BEL" target="PAN">
      <data key="d0">10798</data>
    </edge>
    <edge source="BEL" target="PRY">
      <data key="d0">53463</data>
    </edge>
    <edge source="BEL" target="PER">
      <data key="d0">2663668</data>
    </edge>
    <edge source="BEL" target="PHL">
      <data key="d0">599553</data>
    </edge>
    <edge source="BEL" target="POL">
      <data key="d0">37558444</data>
    </edge>
    <edge source="BEL" target="PRT">
      <data key="d0">25798132</data>
    </edge>
    <edge source="BEL" target="ROU">
      <data key="d0">3381587</data>
    </edge>
    <edge source="BEL" target="RUS">
      <data key="d0">9675990</data>
    </edge>
    <edge source="BEL" target="SAU">
      <data key="d0">6529759</data>
    </edge>
    <edge source="BEL" target="SEN">
      <data key="d0">4809589</data>
    </edge>
    <edge source="BEL" target="IND">
      <data key="d0">7807144</data>
    </edge>
    <edge source="BEL" target="SGP">
      <data key="d0">15424427</data>
    </edge>
    <edge source="BEL" target="SVK">
      <data key="d0">1931123</data>
    </edge>
    <edge source="BEL" target="VNM">
      <data key="d0">1108170</data>
    </edge>
    <edge source="BEL" target="SVN">
      <data key="d0">1837368</data>
    </edge>
    <edge source="BEL" target="ZAF">
      <data key="d0">8418148</data>
    </edge>
    <edge source="BEL" target="ZWE">
      <data key="d0">118770</data>
    </edge>
    <edge source="BEL" target="ESP">
      <data key="d0">95291622</data>
    </edge>
    <edge source="BEL" target="SWE">
      <data key="d0">51836537</data>
    </edge>
    <edge source="BEL" target="CHE">
      <data key="d0">38909331</data>
    </edge>
    <edge source="BEL" target="THA">
      <data key="d0">3964786</data>
    </edge>
    <edge source="BEL" target="TGO">
      <data key="d0">133820</data>
    </edge>
    <edge source="BEL" target="ARE">
      <data key="d0">10175445</data>
    </edge>
    <edge source="BEL" target="TUN">
      <data key="d0">3288258</data>
    </edge>
    <edge source="BEL" target="TUR">
      <data key="d0">11442939</data>
    </edge>
    <edge source="BEL" target="UGA">
      <data key="d0">35669</data>
    </edge>
    <edge source="BEL" target="UKR">
      <data key="d0">1405067</data>
    </edge>
    <edge source="BEL" target="MKD">
      <data key="d0">297402</data>
    </edge>
    <edge source="BEL" target="EGY">
      <data key="d0">3577397</data>
    </edge>
    <edge source="BEL" target="GBR">
      <data key="d0">248782678</data>
    </edge>
    <edge source="BEL" target="TZA">
      <data key="d0">134892</data>
    </edge>
    <edge source="BEL" target="USA">
      <data key="d0">73984211</data>
    </edge>
    <edge source="BEL" target="BFA">
      <data key="d0">438148</data>
    </edge>
    <edge source="BEL" target="URY">
      <data key="d0">129580</data>
    </edge>
    <edge source="BEL" target="SRB">
      <data key="d0">342790</data>
    </edge>
    <edge source="FRA" target="ALB">
      <data key="d0">633031</data>
    </edge>
    <edge source="FRA" target="DZA">
      <data key="d0">50464490</data>
    </edge>
    <edge source="FRA" target="AZE">
      <data key="d0">484289</data>
    </edge>
    <edge source="FRA" target="ARG">
      <data key="d0">22877868</data>
    </edge>
    <edge source="FRA" target="AUS">
      <data key="d0">20063993</data>
    </edge>
    <edge source="FRA" target="AUT">
      <data key="d0">61400876</data>
    </edge>
    <edge source="FRA" target="ARM">
      <data key="d0">302119</data>
    </edge>
    <edge source="FRA" target="BEL">
      <data key="d0">569497175</data>
    </edge>
    <edge source="FRA" target="BOL">
      <data key="d0">75143</data>
    </edge>
    <edge source="FRA" target="BWA">
      <data key="d0">54777</data>
    </edge>
    <edge source="FRA" target="BRA">
      <data key="d0">49617827</data>
    </edge>
    <edge source="FRA" target="BGR">
      <data key="d0">4063082</data>
    </edge>
    <edge source="FRA" target="BDI">
      <data key="d0">27529</data>
    </edge>
    <edge source="FRA" target="BLR">
      <data key="d0">1696134</data>
    </edge>
    <edge source="FRA" target="KHM">
      <data key="d0">521509</data>
    </edge>
    <edge source="FRA" target="CMR">
      <data key="d0">20103461</data>
    </edge>
    <edge source="FRA" target="CAN">
      <data key="d0">95084367</data>
    </edge>
    <edge source="FRA" target="CAF">
      <data key="d0">1039507</data>
    </edge>
    <edge source="FRA" target="LKA">
      <data key="d0">1232914</data>
    </edge>
    <edge source="FRA" target="CHL">
      <data key="d0">8491346</data>
    </edge>
    <edge source="FRA" target="CHN">
      <data key="d0">29040190</data>
    </edge>
    <edge source="FRA" target="COL">
      <data key="d0">3062621</data>
    </edge>
    <edge source="FRA" target="CRI">
      <data key="d0">650166</data>
    </edge>
    <edge source="FRA" target="HRV">
      <data key="d0">4136540</data>
    </edge>
    <edge source="FRA" target="CZE">
      <data key="d0">65394854</data>
    </edge>
    <edge source="FRA" target="BEN">
      <data key="d0">4510852</data>
    </edge>
    <edge source="FRA" target="DNK">
      <data key="d0">49405740</data>
    </edge>
    <edge source="FRA" target="ECU">
      <data key="d0">408443</data>
    </edge>
    <edge source="FRA" target="SLV">
      <data key="d0">362655</data>
    </edge>
    <edge source="FRA" target="ETH">
      <data key="d0">351418</data>
    </edge>
    <edge source="FRA" target="EST">
      <data key="d0">3197317</data>
    </edge>
    <edge source="FRA" target="FIN">
      <data key="d0">25114193</data>
    </edge>
    <edge source="FRA" target="GEO">
      <data key="d0">291585</data>
    </edge>
    <edge source="FRA" target="GMB">
      <data key="d0">123881</data>
    </edge>
    <edge source="FRA" target="PSE">
      <data key="d0">104218</data>
    </edge>
    <edge source="FRA" target="DEU">
      <data key="d0">1204540052</data>
    </edge>
    <edge source="FRA" target="GHA">
      <data key="d0">3926278</data>
    </edge>
    <edge source="FRA" target="GRC">
      <data key="d0">33034308</data>
    </edge>
    <edge source="FRA" target="GTM">
      <data key="d0">798627</data>
    </edge>
    <edge source="FRA" target="HND">
      <data key="d0">502969</data>
    </edge>
    <edge source="FRA" target="HKG">
      <data key="d0">20876806</data>
    </edge>
    <edge source="FRA" target="HUN">
      <data key="d0">32954249</data>
    </edge>
    <edge source="FRA" target="IDN">
      <data key="d0">6160215</data>
    </edge>
    <edge source="FRA" target="IRL">
      <data key="d0">32453386</data>
    </edge>
    <edge source="FRA" target="ISR">
      <data key="d0">31864599</data>
    </edge>
    <edge source="FRA" target="ITA">
      <data key="d0">423868820</data>
    </edge>
    <edge source="FRA" target="CIV">
      <data key="d0">21336235</data>
    </edge>
    <edge source="FRA" target="JAM">
      <data key="d0">269674</data>
    </edge>
    <edge source="FRA" target="JPN">
      <data key="d0">77494207</data>
    </edge>
    <edge source="FRA" target="KAZ">
      <data key="d0">3315440</data>
    </edge>
    <edge source="FRA" target="JOR">
      <data key="d0">4552848</data>
    </edge>
    <edge source="FRA" target="KOR">
      <data key="d0">18887964</data>
    </edge>
    <edge source="FRA" target="KGZ">
      <data key="d0">23737</data>
    </edge>
    <edge source="FRA" target="LBN">
      <data key="d0">15019693</data>
    </edge>
    <edge source="FRA" target="LVA">
      <data key="d0">2464002</data>
    </edge>
    <edge source="FRA" target="LTU">
      <data key="d0">2558528</data>
    </edge>
    <edge source="FRA" target="MDG">
      <data key="d0">10567411</data>
    </edge>
    <edge source="FRA" target="MYS">
      <data key="d0">5190795</data>
    </edge>
    <edge source="FRA" target="MRT">
      <data key="d0">4715495</data>
    </edge>
    <edge source="FRA" target="MUS">
      <data key="d0">6911368</data>
    </edge>
    <edge source="FRA" target="MEX">
      <data key="d0">25229366</data>
    </edge>
    <edge source="FRA" target="MDA">
      <data key="d0">206328</data>
    </edge>
    <edge source="FRA" target="MAR">
      <data key="d0">52812335</data>
    </edge>
    <edge source="FRA" target="MOZ">
      <data key="d0">77672</data>
    </edge>
    <edge source="FRA" target="OMN">
      <data key="d0">1273786</data>
    </edge>
    <edge source="FRA" target="NAM">
      <data key="d0">58148</data>
    </edge>
    <edge source="FRA" target="NLD">
      <data key="d0">249280616</data>
    </edge>
    <edge source="FRA" target="NZL">
      <data key="d0">2744209</data>
    </edge>
    <edge source="FRA" target="NIC">
      <data key="d0">178940</data>
    </edge>
    <edge source="FRA" target="NER">
      <data key="d0">1651891</data>
    </edge>
    <edge source="FRA" target="NOR">
      <data key="d0">80464549</data>
    </edge>
    <edge source="FRA" target="PAK">
      <data key="d0">2883119</data>
    </edge>
    <edge source="FRA" target="PAN">
      <data key="d0">421646</data>
    </edge>
    <edge source="FRA" target="PRY">
      <data key="d0">91155</data>
    </edge>
    <edge source="FRA" target="PER">
      <data key="d0">2121713</data>
    </edge>
    <edge source="FRA" target="PHL">
      <data key="d0">4753839</data>
    </edge>
    <edge source="FRA" target="POL">
      <data key="d0">67169222</data>
    </edge>
    <edge source="FRA" target="PRT">
      <data key="d0">111782919</data>
    </edge>
    <edge source="FRA" target="ROU">
      <data key="d0">10652527</data>
    </edge>
    <edge source="FRA" target="RUS">
      <data key="d0">34373406</data>
    </edge>
    <edge source="FRA" target="SAU">
      <data key="d0">25435554</data>
    </edge>
    <edge source="FRA" target="SEN">
      <data key="d0">15399905</data>
    </edge>
    <edge source="FRA" target="IND">
      <data key="d0">25840485</data>
    </edge>
    <edge source="FRA" target="SGP">
      <data key="d0">20556709</data>
    </edge>
    <edge source="FRA" target="SVK">
      <data key="d0">7686820</data>
    </edge>
    <edge source="FRA" target="VNM">
      <data key="d0">4063924</data>
    </edge>
    <edge source="FRA" target="SVN">
      <data key="d0">31075664</data>
    </edge>
    <edge source="FRA" target="ZAF">
      <data key="d0">14109686</data>
    </edge>
    <edge source="FRA" target="ZWE">
      <data key="d0">811549</data>
    </edge>
    <edge source="FRA" target="ESP">
      <data key="d0">810227313</data>
    </edge>
    <edge source="FRA" target="SWE">
      <data key="d0">105836196</data>
    </edge>
    <edge source="FRA" target="CHE">
      <data key="d0">197303566</data>
    </edge>
    <edge source="FRA" target="THA">
      <data key="d0">13786920</data>
    </edge>
    <edge source="FRA" target="TGO">
      <data key="d0">2259218</data>
    </edge>
    <edge source="FRA" target="ARE">
      <data key="d0">23697845</data>
    </edge>
    <edge source="FRA" target="TUN">
      <data key="d0">50774474</data>
    </edge>
    <edge source="FRA" target="TUR">
      <data key="d0">70421316</data>
    </edge>
    <edge source="FRA" target="UGA">
      <data key="d0">181327</data>
    </edge>
    <edge source="FRA" target="UKR">
      <data key="d0">5472547</data>
    </edge>
    <edge source="FRA" target="MKD">
      <data key="d0">436394</data>
    </edge>
    <edge source="FRA" target="EGY">
      <data key="d0">18711272</data>
    </edge>
    <edge source="FRA" target="GBR">
      <data key="d0">508054584</data>
    </edge>
    <edge source="FRA" target="TZA">
      <data key="d0">196777</data>
    </edge>
    <edge source="FRA" target="USA">
      <data key="d0">485427146</data>
    </edge>
    <edge source="FRA" target="BFA">
      <data key="d0">3429068</data>
    </edge>
    <edge source="FRA" target="URY">
      <data key="d0">2162445</data>
    </edge>
    <edge source="FRA" target="SRB">
      <data key="d0">2744631</data>
    </edge>
    <edge source="NLD" target="ALB">
      <data key="d0">10126</data>
    </edge>
    <edge source="NLD" target="DZA">
      <data key="d0">1341188</data>
    </edge>
    <edge source="NLD" target="AZE">
      <data key="d0">804529</data>
    </edge>
    <edge source="NLD" target="ARG">
      <data key="d0">7516914</data>
    </edge>
    <edge source="NLD" target="AUS">
      <data key="d0">17854282</data>
    </edge>
    <edge source="NLD" target="AUT">
      <data key="d0">45462326</data>
    </edge>
    <edge source="NLD" target="ARM">
      <data key="d0">38662</data>
    </edge>
    <edge source="NLD" target="BEL">
      <data key="d0">381903607</data>
    </edge>
    <edge source="NLD" target="BOL">
      <data key="d0">91131</data>
    </edge>
    <edge source="NLD" target="BWA">
      <data key="d0">215400</data>
    </edge>
    <edge source="NLD" target="BRA">
      <data key="d0">11605836</data>
    </edge>
    <edge source="NLD" target="BGR">
      <data key="d0">2572836</data>
    </edge>
    <edge source="NLD" target="BLR">
      <data key="d0">779675</data>
    </edge>
    <edge source="NLD" target="KHM">
      <data key="d0">98495</data>
    </edge>
    <edge source="NLD" target="CMR">
      <data key="d0">445529</data>
    </edge>
    <edge source="NLD" target="CAN">
      <data key="d0">20011966</data>
    </edge>
    <edge source="NLD" target="LKA">
      <data key="d0">839508</data>
    </edge>
    <edge source="NLD" target="CHL">
      <data key="d0">3292677</data>
    </edge>
    <edge source="NLD" target="CHN">
      <data key="d0">18031941</data>
    </edge>
    <edge source="NLD" target="COL">
      <data key="d0">1773830</data>
    </edge>
    <edge source="NLD" target="CRI">
      <data key="d0">1443365</data>
    </edge>
    <edge source="NLD" target="HRV">
      <data key="d0">2788236</data>
    </edge>
    <edge source="NLD" target="CZE">
      <data key="d0">31602153</data>
    </edge>
    <edge source="NLD" target="BEN">
      <data key="d0">85608</data>
    </edge>
    <edge source="NLD" target="DNK">
      <data key="d0">63849586</data>
    </edge>
    <edge source="NLD" target="ECU">
      <data key="d0">458416</data>
    </edge>
    <edge source="NLD" target="SLV">
      <data key="d0">34059</data>
    </edge>
    <edge source="NLD" target="ETH">
      <data key="d0">428959</data>
    </edge>
    <edge source="NLD" target="EST">
      <data key="d0">3053344</data>
    </edge>
    <edge source="NLD" target="FIN">
      <data key="d0">16653012</data>
    </edge>
    <edge source="NLD" target="FRA">
      <data key="d0">310177187</data>
    </edge>
    <edge source="NLD" target="GEO">
      <data key="d0">110462</data>
    </edge>
    <edge source="NLD" target="GMB">
      <data key="d0">19331</data>
    </edge>
    <edge source="NLD" target="DEU">
      <data key="d0">841124834</data>
    </edge>
    <edge source="NLD" target="GHA">
      <data key="d0">2739449</data>
    </edge>
    <edge source="NLD" target="GRC">
      <data key="d0">9632254</data>
    </edge>
    <edge source="NLD" target="GTM">
      <data key="d0">199751</data>
    </edge>
    <edge source="NLD" target="HND">
      <data key="d0">50628</data>
    </edge>
    <edge source="NLD" target="HKG">
      <data key="d0">9576103</data>
    </edge>
    <edge source="NLD" target="HUN">
      <data key="d0">21054908</data>
    </edge>
    <edge source="NLD" target="IDN">
      <data key="d0">1696507</data>
    </edge>
    <edge source="NLD" target="IRL">
      <data key="d0">10694527</data>
    </edge>
    <edge source="NLD" target="ISR">
      <data key="d0">10535278</data>
    </edge>
    <edge source="NLD" target="ITA">
      <data key="d0">146237395</data>
    </edge>
    <edge source="NLD" target="CIV">
      <data key="d0">333226</data>
    </edge>
    <edge source="NLD" target="JAM">
      <data key="d0">25774</data>
    </edge>
    <edge source="NLD" target="JPN">
      <data key="d0">29066138</data>
    </edge>
    <edge source="NLD" target="KAZ">
      <data key="d0">3124223</data>
    </edge>
    <edge source="NLD" target="JOR">
      <data key="d0">828462</data>
    </edge>
    <edge source="NLD" target="KOR">
      <data key="d0">10353937</data>
    </edge>
    <edge source="NLD" target="KGZ">
      <data key="d0">12887</data>
    </edge>
    <edge source="NLD" target="LBN">
      <data key="d0">1265706</data>
    </edge>
    <edge source="NLD" target="LVA">
      <data key="d0">3257698</data>
    </edge>
    <edge source="NLD" target="LTU">
      <data key="d0">3475859</data>
    </edge>
    <edge source="NLD" target="MDG">
      <data key="d0">125190</data>
    </edge>
    <edge source="NLD" target="MYS">
      <data key="d0">5174207</data>
    </edge>
    <edge source="NLD" target="MRT">
      <data key="d0">183182</data>
    </edge>
    <edge source="NLD" target="MUS">
      <data key="d0">450131</data>
    </edge>
    <edge source="NLD" target="MEX">
      <data key="d0">5652874</data>
    </edge>
    <edge source="NLD" target="MDA">
      <data key="d0">179500</data>
    </edge>
    <edge source="NLD" target="MAR">
      <data key="d0">1521609</data>
    </edge>
    <edge source="NLD" target="MOZ">
      <data key="d0">25774</data>
    </edge>
    <edge source="NLD" target="OMN">
      <data key="d0">1241773</data>
    </edge>
    <edge source="NLD" target="NAM">
      <data key="d0">86528</data>
    </edge>
    <edge source="NLD" target="NZL">
      <data key="d0">3893773</data>
    </edge>
    <edge source="NLD" target="NIC">
      <data key="d0">43264</data>
    </edge>
    <edge source="NLD" target="NOR">
      <data key="d0">27679844</data>
    </edge>
    <edge source="NLD" target="PAK">
      <data key="d0">3578036</data>
    </edge>
    <edge source="NLD" target="PAN">
      <data key="d0">581765</data>
    </edge>
    <edge source="NLD" target="PRY">
      <data key="d0">217241</data>
    </edge>
    <edge source="NLD" target="PER">
      <data key="d0">2458692</data>
    </edge>
    <edge source="NLD" target="PHL">
      <data key="d0">846873</data>
    </edge>
    <edge source="NLD" target="POL">
      <data key="d0">52415886</data>
    </edge>
    <edge source="NLD" target="PRT">
      <data key="d0">17506328</data>
    </edge>
    <edge source="NLD" target="ROU">
      <data key="d0">4221475</data>
    </edge>
    <edge source="NLD" target="RUS">
      <data key="d0">10304229</data>
    </edge>
    <edge source="NLD" target="SAU">
      <data key="d0">6103005</data>
    </edge>
    <edge source="NLD" target="SEN">
      <data key="d0">154646</data>
    </edge>
    <edge source="NLD" target="IND">
      <data key="d0">4786671</data>
    </edge>
    <edge source="NLD" target="SGP">
      <data key="d0">27469967</data>
    </edge>
    <edge source="NLD" target="SVK">
      <data key="d0">4928430</data>
    </edge>
    <edge source="NLD" target="VNM">
      <data key="d0">293644</data>
    </edge>
    <edge source="NLD" target="SVN">
      <data key="d0">3981221</data>
    </edge>
    <edge source="NLD" target="ZAF">
      <data key="d0">7240760</data>
    </edge>
    <edge source="NLD" target="ZWE">
      <data key="d0">560593</data>
    </edge>
    <edge source="NLD" target="ESP">
      <data key="d0">80817413</data>
    </edge>
    <edge source="NLD" target="SWE">
      <data key="d0">91868179</data>
    </edge>
    <edge source="NLD" target="CHE">
      <data key="d0">53174389</data>
    </edge>
    <edge source="NLD" target="THA">
      <data key="d0">3339623</data>
    </edge>
    <edge source="NLD" target="TGO">
      <data key="d0">131633</data>
    </edge>
    <edge source="NLD" target="ARE">
      <data key="d0">17586413</data>
    </edge>
    <edge source="NLD" target="TUN">
      <data key="d0">7901689</data>
    </edge>
    <edge source="NLD" target="TUR">
      <data key="d0">20277994</data>
    </edge>
    <edge source="NLD" target="UGA">
      <data key="d0">89290</data>
    </edge>
    <edge source="NLD" target="UKR">
      <data key="d0">2524969</data>
    </edge>
    <edge source="NLD" target="MKD">
      <data key="d0">178580</data>
    </edge>
    <edge source="NLD" target="EGY">
      <data key="d0">5213789</data>
    </edge>
    <edge source="NLD" target="GBR">
      <data key="d0">301220589</data>
    </edge>
    <edge source="NLD" target="TZA">
      <data key="d0">599254</data>
    </edge>
    <edge source="NLD" target="USA">
      <data key="d0">109367143</data>
    </edge>
    <edge source="NLD" target="BFA">
      <data key="d0">20251</data>
    </edge>
    <edge source="NLD" target="URY">
      <data key="d0">391218</data>
    </edge>
    <edge source="NLD" target="SRB">
      <data key="d0">938924</data>
    </edge>
    <edge source="CHE" target="DZA">
      <data key="d0">992274</data>
    </edge>
    <edge source="CHE" target="AZE">
      <data key="d0">64903</data>
    </edge>
    <edge source="CHE" target="ARG">
      <data key="d0">2279277</data>
    </edge>
    <edge source="CHE" target="AUS">
      <data key="d0">13184371</data>
    </edge>
    <edge source="CHE" target="AUT">
      <data key="d0">185992000</data>
    </edge>
    <edge source="CHE" target="ARM">
      <data key="d0">83189</data>
    </edge>
    <edge source="CHE" target="BEL">
      <data key="d0">44926275</data>
    </edge>
    <edge source="CHE" target="BOL">
      <data key="d0">132641</data>
    </edge>
    <edge source="CHE" target="BRA">
      <data key="d0">10688931</data>
    </edge>
    <edge source="CHE" target="BGR">
      <data key="d0">1220641</data>
    </edge>
    <edge source="CHE" target="BLR">
      <data key="d0">200803</data>
    </edge>
    <edge source="CHE" target="KHM">
      <data key="d0">16795</data>
    </edge>
    <edge source="CHE" target="CMR">
      <data key="d0">15973</data>
    </edge>
    <edge source="CHE" target="CAN">
      <data key="d0">13370891</data>
    </edge>
    <edge source="CHE" target="LKA">
      <data key="d0">1227494</data>
    </edge>
    <edge source="CHE" target="CHL">
      <data key="d0">1965307</data>
    </edge>
    <edge source="CHE" target="CHN">
      <data key="d0">12232982</data>
    </edge>
    <edge source="CHE" target="COL">
      <data key="d0">1421950</data>
    </edge>
    <edge source="CHE" target="CRI">
      <data key="d0">416386</data>
    </edge>
    <edge source="CHE" target="HRV">
      <data key="d0">1563701</data>
    </edge>
    <edge source="CHE" target="CZE">
      <data key="d0">15712801</data>
    </edge>
    <edge source="CHE" target="DNK">
      <data key="d0">32519292</data>
    </edge>
    <edge source="CHE" target="ECU">
      <data key="d0">397690</data>
    </edge>
    <edge source="CHE" target="SLV">
      <data key="d0">138843</data>
    </edge>
    <edge source="CHE" target="ETH">
      <data key="d0">114671</data>
    </edge>
    <edge source="CHE" target="EST">
      <data key="d0">684480</data>
    </edge>
    <edge source="CHE" target="FIN">
      <data key="d0">22430485</data>
    </edge>
    <edge source="CHE" target="FRA">
      <data key="d0">270927176</data>
    </edge>
    <edge source="CHE" target="GEO">
      <data key="d0">78985</data>
    </edge>
    <edge source="CHE" target="DEU">
      <data key="d0">924895716</data>
    </edge>
    <edge source="CHE" target="GHA">
      <data key="d0">118386</data>
    </edge>
    <edge source="CHE" target="GRC">
      <data key="d0">8949003</data>
    </edge>
    <edge source="CHE" target="GTM">
      <data key="d0">352105</data>
    </edge>
    <edge source="CHE" target="HND">
      <data key="d0">162615</data>
    </edge>
    <edge source="CHE" target="HKG">
      <data key="d0">17501889</data>
    </edge>
    <edge source="CHE" target="HUN">
      <data key="d0">17229639</data>
    </edge>
    <edge source="CHE" target="IDN">
      <data key="d0">1139422</data>
    </edge>
    <edge source="CHE" target="IRL">
      <data key="d0">9812523</data>
    </edge>
    <edge source="CHE" target="ISR">
      <data key="d0">14263033</data>
    </edge>
    <edge source="CHE" target="ITA">
      <data key="d0">166959270</data>
    </edge>
    <edge source="CHE" target="CIV">
      <data key="d0">51371</data>
    </edge>
    <edge source="CHE" target="JPN">
      <data key="d0">51146424</data>
    </edge>
    <edge source="CHE" target="KAZ">
      <data key="d0">810365</data>
    </edge>
    <edge source="CHE" target="JOR">
      <data key="d0">1481794</data>
    </edge>
    <edge source="CHE" target="KOR">
      <data key="d0">12056423</data>
    </edge>
    <edge source="CHE" target="KGZ">
      <data key="d0">38295</data>
    </edge>
    <edge source="CHE" target="LBN">
      <data key="d0">1349085</data>
    </edge>
    <edge source="CHE" target="LVA">
      <data key="d0">345924</data>
    </edge>
    <edge source="CHE" target="LTU">
      <data key="d0">194293</data>
    </edge>
    <edge source="CHE" target="MDG">
      <data key="d0">15848</data>
    </edge>
    <edge source="CHE" target="MYS">
      <data key="d0">5375407</data>
    </edge>
    <edge source="CHE" target="MUS">
      <data key="d0">782276</data>
    </edge>
    <edge source="CHE" target="MEX">
      <data key="d0">13875290</data>
    </edge>
    <edge source="CHE" target="MDA">
      <data key="d0">66271</data>
    </edge>
    <edge source="CHE" target="MAR">
      <data key="d0">745544</data>
    </edge>
    <edge source="CHE" target="MOZ">
      <data key="d0">55275</data>
    </edge>
    <edge source="CHE" target="OMN">
      <data key="d0">995576</data>
    </edge>
    <edge source="CHE" target="NAM">
      <data key="d0">47156</data>
    </edge>
    <edge source="CHE" target="NLD">
      <data key="d0">79316797</data>
    </edge>
    <edge source="CHE" target="NZL">
      <data key="d0">2300544</data>
    </edge>
    <edge source="CHE" target="NIC">
      <data key="d0">60734</data>
    </edge>
    <edge source="CHE" target="NOR">
      <data key="d0">16932000</data>
    </edge>
    <edge source="CHE" target="PAK">
      <data key="d0">575026</data>
    </edge>
    <edge source="CHE" target="PAN">
      <data key="d0">716618</data>
    </edge>
    <edge source="CHE" target="PRY">
      <data key="d0">98777</data>
    </edge>
    <edge source="CHE" target="PER">
      <data key="d0">561335</data>
    </edge>
    <edge source="CHE" target="PHL">
      <data key="d0">1487802</data>
    </edge>
    <edge source="CHE" target="POL">
      <data key="d0">20053955</data>
    </edge>
    <edge source="CHE" target="PRT">
      <data key="d0">11033083</data>
    </edge>
    <edge source="CHE" target="ROU">
      <data key="d0">2750273</data>
    </edge>
    <edge source="CHE" target="RUS">
      <data key="d0">7111199</data>
    </edge>
    <edge source="CHE" target="SAU">
      <data key="d0">5157661</data>
    </edge>
    <edge source="CHE" target="SEN">
      <data key="d0">41119</data>
    </edge>
    <edge source="CHE" target="IND">
      <data key="d0">6729476</data>
    </edge>
    <edge source="CHE" target="SGP">
      <data key="d0">27687838</data>
    </edge>
    <edge source="CHE" target="SVK">
      <data key="d0">2901884</data>
    </edge>
    <edge source="CHE" target="VNM">
      <data key="d0">281967</data>
    </edge>
    <edge source="CHE" target="SVN">
      <data key="d0">3660375</data>
    </edge>
    <edge source="CHE" target="ZAF">
      <data key="d0">8708455</data>
    </edge>
    <edge source="CHE" target="ZWE">
      <data key="d0">32744</data>
    </edge>
    <edge source="CHE" target="ESP">
      <data key="d0">56729687</data>
    </edge>
    <edge source="CHE" target="SWE">
      <data key="d0">63131791</data>
    </edge>
    <edge source="CHE" target="THA">
      <data key="d0">6736603</data>
    </edge>
    <edge source="CHE" target="ARE">
      <data key="d0">7882647</data>
    </edge>
    <edge source="CHE" target="TUN">
      <data key="d0">624461</data>
    </edge>
    <edge source="CHE" target="TUR">
      <data key="d0">8293635</data>
    </edge>
    <edge source="CHE" target="UGA">
      <data key="d0">81926</data>
    </edge>
    <edge source="CHE" target="UKR">
      <data key="d0">1014987</data>
    </edge>
    <edge source="CHE" target="MKD">
      <data key="d0">150798</data>
    </edge>
    <edge source="CHE" target="EGY">
      <data key="d0">2229882</data>
    </edge>
    <edge source="CHE" target="GBR">
      <data key="d0">151324417</data>
    </edge>
    <edge source="CHE" target="TZA">
      <data key="d0">103003</data>
    </edge>
    <edge source="CHE" target="USA">
      <data key="d0">292381286</data>
    </edge>
    <edge source="CHE" target="URY">
      <data key="d0">167181</data>
    </edge>
    <edge source="CHE" target="SRB">
      <data key="d0">768997</data>
    </edge>
    <edge source="TUN" target="DZA">
      <data key="d0">3182022</data>
    </edge>
    <edge source="TUN" target="ARG">
      <data key="d0">37168</data>
    </edge>
    <edge source="TUN" target="AUS">
      <data key="d0">35735</data>
    </edge>
    <edge source="TUN" target="AUT">
      <data key="d0">28877</data>
    </edge>
    <edge source="TUN" target="BEL">
      <data key="d0">545597</data>
    </edge>
    <edge source="TUN" target="CMR">
      <data key="d0">33020</data>
    </edge>
    <edge source="TUN" target="CAN">
      <data key="d0">134194</data>
    </edge>
    <edge source="TUN" target="BEN">
      <data key="d0">111594</data>
    </edge>
    <edge source="TUN" target="ECU">
      <data key="d0">23322</data>
    </edge>
    <edge source="TUN" target="FRA">
      <data key="d0">19085184</data>
    </edge>
    <edge source="TUN" target="DEU">
      <data key="d0">951110</data>
    </edge>
    <edge source="TUN" target="ITA">
      <data key="d0">13191427</data>
    </edge>
    <edge source="TUN" target="CIV">
      <data key="d0">59691</data>
    </edge>
    <edge source="TUN" target="LBN">
      <data key="d0">17984</data>
    </edge>
    <edge source="TUN" target="MRT">
      <data key="d0">99288</data>
    </edge>
    <edge source="TUN" target="MAR">
      <data key="d0">1234462</data>
    </edge>
    <edge source="TUN" target="NLD">
      <data key="d0">134843</data>
    </edge>
    <edge source="TUN" target="NER">
      <data key="d0">30245</data>
    </edge>
    <edge source="TUN" target="PRT">
      <data key="d0">15660</data>
    </edge>
    <edge source="TUN" target="RUS">
      <data key="d0">63255</data>
    </edge>
    <edge source="TUN" target="SAU">
      <data key="d0">59423</data>
    </edge>
    <edge source="TUN" target="SEN">
      <data key="d0">396350</data>
    </edge>
    <edge source="TUN" target="SGP">
      <data key="d0">22531</data>
    </edge>
    <edge source="TUN" target="ESP">
      <data key="d0">457788</data>
    </edge>
    <edge source="TUN" target="SWE">
      <data key="d0">498071</data>
    </edge>
    <edge source="TUN" target="CHE">
      <data key="d0">96139</data>
    </edge>
    <edge source="TUN" target="TGO">
      <data key="d0">109737</data>
    </edge>
    <edge source="TUN" target="ARE">
      <data key="d0">72392</data>
    </edge>
    <edge source="TUN" target="TUR">
      <data key="d0">53332</data>
    </edge>
    <edge source="TUN" target="EGY">
      <data key="d0">89992</data>
    </edge>
    <edge source="TUN" target="GBR">
      <data key="d0">240997</data>
    </edge>
    <edge source="TUN" target="USA">
      <data key="d0">348838</data>
    </edge>
    <edge source="TUN" target="BFA">
      <data key="d0">95452</data>
    </edge>
    <edge source="GBR" target="ALB">
      <data key="d0">842475</data>
    </edge>
    <edge source="GBR" target="DZA">
      <data key="d0">7533256</data>
    </edge>
    <edge source="GBR" target="AZE">
      <data key="d0">6120377</data>
    </edge>
    <edge source="GBR" target="ARG">
      <data key="d0">9583964</data>
    </edge>
    <edge source="GBR" target="AUS">
      <data key="d0">62674650</data>
    </edge>
    <edge source="GBR" target="AUT">
      <data key="d0">22277084</data>
    </edge>
    <edge source="GBR" target="ARM">
      <data key="d0">251776</data>
    </edge>
    <edge source="GBR" target="BEL">
      <data key="d0">180702689</data>
    </edge>
    <edge source="GBR" target="BOL">
      <data key="d0">496103</data>
    </edge>
    <edge source="GBR" target="BWA">
      <data key="d0">71864</data>
    </edge>
    <edge source="GBR" target="BRA">
      <data key="d0">13240702</data>
    </edge>
    <edge source="GBR" target="BGR">
      <data key="d0">3465071</data>
    </edge>
    <edge source="GBR" target="BDI">
      <data key="d0">191462</data>
    </edge>
    <edge source="GBR" target="BLR">
      <data key="d0">875532</data>
    </edge>
    <edge source="GBR" target="KHM">
      <data key="d0">17895</data>
    </edge>
    <edge source="GBR" target="CMR">
      <data key="d0">591200</data>
    </edge>
    <edge source="GBR" target="CAN">
      <data key="d0">71964349</data>
    </edge>
    <edge source="GBR" target="CAF">
      <data key="d0">136477</data>
    </edge>
    <edge source="GBR" target="LKA">
      <data key="d0">4298520</data>
    </edge>
    <edge source="GBR" target="CHL">
      <data key="d0">2685655</data>
    </edge>
    <edge source="GBR" target="CHN">
      <data key="d0">36583419</data>
    </edge>
    <edge source="GBR" target="COL">
      <data key="d0">5837664</data>
    </edge>
    <edge source="GBR" target="CRI">
      <data key="d0">1194458</data>
    </edge>
    <edge source="GBR" target="HRV">
      <data key="d0">4589991</data>
    </edge>
    <edge source="GBR" target="CZE">
      <data key="d0">31482998</data>
    </edge>
    <edge source="GBR" target="BEN">
      <data key="d0">246343</data>
    </edge>
    <edge source="GBR" target="DNK">
      <data key="d0">95703574</data>
    </edge>
    <edge source="GBR" target="ECU">
      <data key="d0">499054</data>
    </edge>
    <edge source="GBR" target="SLV">
      <data key="d0">330700</data>
    </edge>
    <edge source="GBR" target="ETH">
      <data key="d0">1538779</data>
    </edge>
    <edge source="GBR" target="EST">
      <data key="d0">2445223</data>
    </edge>
    <edge source="GBR" target="FIN">
      <data key="d0">45544874</data>
    </edge>
    <edge source="GBR" target="FRA">
      <data key="d0">522265977</data>
    </edge>
    <edge source="GBR" target="GEO">
      <data key="d0">1823675</data>
    </edge>
    <edge source="GBR" target="GMB">
      <data key="d0">442586</data>
    </edge>
    <edge source="GBR" target="DEU">
      <data key="d0">758641986</data>
    </edge>
    <edge source="GBR" target="GHA">
      <data key="d0">13787035</data>
    </edge>
    <edge source="GBR" target="GRC">
      <data key="d0">36111461</data>
    </edge>
    <edge source="GBR" target="GTM">
      <data key="d0">138329</data>
    </edge>
    <edge source="GBR" target="HND">
      <data key="d0">267258</data>
    </edge>
    <edge source="GBR" target="HKG">
      <data key="d0">57783622</data>
    </edge>
    <edge source="GBR" target="HUN">
      <data key="d0">23266841</data>
    </edge>
    <edge source="GBR" target="IDN">
      <data key="d0">3692024</data>
    </edge>
    <edge source="GBR" target="IRL">
      <data key="d0">570953926</data>
    </edge>
    <edge source="GBR" target="ISR">
      <data key="d0">32977908</data>
    </edge>
    <edge source="GBR" target="ITA">
      <data key="d0">275850497</data>
    </edge>
    <edge source="GBR" target="CIV">
      <data key="d0">750536</data>
    </edge>
    <edge source="GBR" target="JAM">
      <data key="d0">6293097</data>
    </edge>
    <edge source="GBR" target="JPN">
      <data key="d0">88889886</data>
    </edge>
    <edge source="GBR" target="KAZ">
      <data key="d0">8742985</data>
    </edge>
    <edge source="GBR" target="JOR">
      <data key="d0">3113463</data>
    </edge>
    <edge source="GBR" target="KOR">
      <data key="d0">15300268</data>
    </edge>
    <edge source="GBR" target="KGZ">
      <data key="d0">270120</data>
    </edge>
    <edge source="GBR" target="LBN">
      <data key="d0">3338520</data>
    </edge>
    <edge source="GBR" target="LVA">
      <data key="d0">3559272</data>
    </edge>
    <edge source="GBR" target="LTU">
      <data key="d0">1159038</data>
    </edge>
    <edge source="GBR" target="MDG">
      <data key="d0">173806</data>
    </edge>
    <edge source="GBR" target="MWI">
      <data key="d0">534808</data>
    </edge>
    <edge source="GBR" target="MYS">
      <data key="d0">19912247</data>
    </edge>
    <edge source="GBR" target="MRT">
      <data key="d0">80969</data>
    </edge>
    <edge source="GBR" target="MUS">
      <data key="d0">1817166</data>
    </edge>
    <edge source="GBR" target="MEX">
      <data key="d0">13601283</data>
    </edge>
    <edge source="GBR" target="MDA">
      <data key="d0">11732</data>
    </edge>
    <edge source="GBR" target="MAR">
      <data key="d0">3159288</data>
    </edge>
    <edge source="GBR" target="MOZ">
      <data key="d0">44399</data>
    </edge>
    <edge source="GBR" target="OMN">
      <data key="d0">6126835</data>
    </edge>
    <edge source="GBR" target="NAM">
      <data key="d0">255793</data>
    </edge>
    <edge source="GBR" target="NLD">
      <data key="d0">400920526</data>
    </edge>
    <edge source="GBR" target="NZL">
      <data key="d0">10145962</data>
    </edge>
    <edge source="GBR" target="NIC">
      <data key="d0">88515</data>
    </edge>
    <edge source="GBR" target="NER">
      <data key="d0">16484</data>
    </edge>
    <edge source="GBR" target="NOR">
      <data key="d0">134217414</data>
    </edge>
    <edge source="GBR" target="PAK">
      <data key="d0">3315207</data>
    </edge>
    <edge source="GBR" target="PAN">
      <data key="d0">979218</data>
    </edge>
    <edge source="GBR" target="PRY">
      <data key="d0">70144</data>
    </edge>
    <edge source="GBR" target="PER">
      <data key="d0">1133640</data>
    </edge>
    <edge source="GBR" target="PHL">
      <data key="d0">16295231</data>
    </edge>
    <edge source="GBR" target="POL">
      <data key="d0">43384589</data>
    </edge>
    <edge source="GBR" target="PRT">
      <data key="d0">37253170</data>
    </edge>
    <edge source="GBR" target="ROU">
      <data key="d0">6009733</data>
    </edge>
    <edge source="GBR" target="RUS">
      <data key="d0">27612215</data>
    </edge>
    <edge source="GBR" target="SAU">
      <data key="d0">45143276</data>
    </edge>
    <edge source="GBR" target="SEN">
      <data key="d0">583928</data>
    </edge>
    <edge source="GBR" target="IND">
      <data key="d0">21690355</data>
    </edge>
    <edge source="GBR" target="SGP">
      <data key="d0">112868540</data>
    </edge>
    <edge source="GBR" target="SVK">
      <data key="d0">3604856</data>
    </edge>
    <edge source="GBR" target="VNM">
      <data key="d0">940380</data>
    </edge>
    <edge source="GBR" target="SVN">
      <data key="d0">4322161</data>
    </edge>
    <edge source="GBR" target="ZAF">
      <data key="d0">44936291</data>
    </edge>
    <edge source="GBR" target="ZWE">
      <data key="d0">971681</data>
    </edge>
    <edge source="GBR" target="ESP">
      <data key="d0">280610033</data>
    </edge>
    <edge source="GBR" target="SWE">
      <data key="d0">173979425</data>
    </edge>
    <edge source="GBR" target="CHE">
      <data key="d0">61123673</data>
    </edge>
    <edge source="GBR" target="THA">
      <data key="d0">20110910</data>
    </edge>
    <edge source="GBR" target="TGO">
      <data key="d0">145170</data>
    </edge>
    <edge source="GBR" target="ARE">
      <data key="d0">71383215</data>
    </edge>
    <edge source="GBR" target="TUN">
      <data key="d0">2221308</data>
    </edge>
    <edge source="GBR" target="TUR">
      <data key="d0">36755635</data>
    </edge>
    <edge source="GBR" target="UGA">
      <data key="d0">700613</data>
    </edge>
    <edge source="GBR" target="UKR">
      <data key="d0">9790017</data>
    </edge>
    <edge source="GBR" target="MKD">
      <data key="d0">581455</data>
    </edge>
    <edge source="GBR" target="EGY">
      <data key="d0">16338163</data>
    </edge>
    <edge source="GBR" target="TZA">
      <data key="d0">1819844</data>
    </edge>
    <edge source="GBR" target="USA">
      <data key="d0">601698611</data>
    </edge>
    <edge source="GBR" target="BFA">
      <data key="d0">472091</data>
    </edge>
    <edge source="GBR" target="URY">
      <data key="d0">671975</data>
    </edge>
    <edge source="GBR" target="SRB">
      <data key="d0">1378718</data>
    </edge>
    <edge source="AZE" target="GEO">
      <data key="d0">22805</data>
    </edge>
    <edge source="AZE" target="ITA">
      <data key="d0">99042</data>
    </edge>
    <edge source="AZE" target="RUS">
      <data key="d0">835799</data>
    </edge>
    <edge source="AZE" target="ARE">
      <data key="d0">52748</data>
    </edge>
    <edge source="AZE" target="TUR">
      <data key="d0">42385</data>
    </edge>
    <edge source="AZE" target="GBR">
      <data key="d0">322006</data>
    </edge>
    <edge source="AZE" target="USA">
      <data key="d0">16923</data>
    </edge>
    <edge source="GEO" target="AZE">
      <data key="d0">127869</data>
    </edge>
    <edge source="GEO" target="ARM">
      <data key="d0">36842</data>
    </edge>
    <edge source="GEO" target="BGR">
      <data key="d0">1523048</data>
    </edge>
    <edge source="GEO" target="DEU">
      <data key="d0">24525</data>
    </edge>
    <edge source="GEO" target="HUN">
      <data key="d0">37604</data>
    </edge>
    <edge source="GEO" target="ITA">
      <data key="d0">104775</data>
    </edge>
    <edge source="GEO" target="LVA">
      <data key="d0">54024</data>
    </edge>
    <edge source="GEO" target="MDA">
      <data key="d0">48282</data>
    </edge>
    <edge source="GEO" target="NLD">
      <data key="d0">18630</data>
    </edge>
    <edge source="GEO" target="RUS">
      <data key="d0">451232</data>
    </edge>
    <edge source="GEO" target="TUR">
      <data key="d0">89757</data>
    </edge>
    <edge source="GEO" target="GBR">
      <data key="d0">138646</data>
    </edge>
    <edge source="GEO" target="USA">
      <data key="d0">37206</data>
    </edge>
    <edge source="RUS" target="DZA">
      <data key="d0">82994</data>
    </edge>
    <edge source="RUS" target="AZE">
      <data key="d0">2737804</data>
    </edge>
    <edge source="RUS" target="ARG">
      <data key="d0">317041</data>
    </edge>
    <edge source="RUS" target="AUS">
      <data key="d0">72793</data>
    </edge>
    <edge source="RUS" target="AUT">
      <data key="d0">4298251</data>
    </edge>
    <edge source="RUS" target="ARM">
      <data key="d0">602109</data>
    </edge>
    <edge source="RUS" target="BEL">
      <data key="d0">5404690</data>
    </edge>
    <edge source="RUS" target="BRA">
      <data key="d0">197228</data>
    </edge>
    <edge source="RUS" target="BGR">
      <data key="d0">1576468</data>
    </edge>
    <edge source="RUS" target="CAN">
      <data key="d0">1759933</data>
    </edge>
    <edge source="RUS" target="LKA">
      <data key="d0">225081</data>
    </edge>
    <edge source="RUS" target="CHL">
      <data key="d0">20319</data>
    </edge>
    <edge source="RUS" target="CHN">
      <data key="d0">25560686</data>
    </edge>
    <edge source="RUS" target="COL">
      <data key="d0">253276</data>
    </edge>
    <edge source="RUS" target="CRI">
      <data key="d0">10988</data>
    </edge>
    <edge source="RUS" target="CZE">
      <data key="d0">15941960</data>
    </edge>
    <edge source="RUS" target="DNK">
      <data key="d0">271161</data>
    </edge>
    <edge source="RUS" target="ECU">
      <data key="d0">217733</data>
    </edge>
    <edge source="RUS" target="ETH">
      <data key="d0">197582</data>
    </edge>
    <edge source="RUS" target="EST">
      <data key="d0">109459639</data>
    </edge>
    <edge source="RUS" target="FIN">
      <data key="d0">87567075</data>
    </edge>
    <edge source="RUS" target="FRA">
      <data key="d0">19828167</data>
    </edge>
    <edge source="RUS" target="GEO">
      <data key="d0">1482558</data>
    </edge>
    <edge source="RUS" target="DEU">
      <data key="d0">626894591</data>
    </edge>
    <edge source="RUS" target="GRC">
      <data key="d0">1584638</data>
    </edge>
    <edge source="RUS" target="HKG">
      <data key="d0">27168</data>
    </edge>
    <edge source="RUS" target="HUN">
      <data key="d0">8033360</data>
    </edge>
    <edge source="RUS" target="IRL">
      <data key="d0">16423</data>
    </edge>
    <edge source="RUS" target="ISR">
      <data key="d0">1606427</data>
    </edge>
    <edge source="RUS" target="ITA">
      <data key="d0">20104419</data>
    </edge>
    <edge source="RUS" target="JPN">
      <data key="d0">23910361</data>
    </edge>
    <edge source="RUS" target="KAZ">
      <data key="d0">60736494</data>
    </edge>
    <edge source="RUS" target="JOR">
      <data key="d0">46587</data>
    </edge>
    <edge source="RUS" target="KOR">
      <data key="d0">2801880</data>
    </edge>
    <edge source="RUS" target="KGZ">
      <data key="d0">4776272</data>
    </edge>
    <edge source="RUS" target="LVA">
      <data key="d0">356277264</data>
    </edge>
    <edge source="RUS" target="LTU">
      <data key="d0">44516916</data>
    </edge>
    <edge source="RUS" target="MYS">
      <data key="d0">104553</data>
    </edge>
    <edge source="RUS" target="MRT">
      <data key="d0">30004</data>
    </edge>
    <edge source="RUS" target="MUS">
      <data key="d0">11389</data>
    </edge>
    <edge source="RUS" target="MEX">
      <data key="d0">1060452</data>
    </edge>
    <edge source="RUS" target="MDA">
      <data key="d0">1608937</data>
    </edge>
    <edge source="RUS" target="MAR">
      <data key="d0">15833</data>
    </edge>
    <edge source="RUS" target="OMN">
      <data key="d0">70464</data>
    </edge>
    <edge source="RUS" target="NLD">
      <data key="d0">55738524</data>
    </edge>
    <edge source="RUS" target="NOR">
      <data key="d0">538484</data>
    </edge>
    <edge source="RUS" target="PAK">
      <data key="d0">40829</data>
    </edge>
    <edge source="RUS" target="PAN">
      <data key="d0">26323</data>
    </edge>
    <edge source="RUS" target="PER">
      <data key="d0">16648</data>
    </edge>
    <edge source="RUS" target="POL">
      <data key="d0">10354003</data>
    </edge>
    <edge source="RUS" target="PRT">
      <data key="d0">45668</data>
    </edge>
    <edge source="RUS" target="ROU">
      <data key="d0">447264</data>
    </edge>
    <edge source="RUS" target="SAU">
      <data key="d0">163006</data>
    </edge>
    <edge source="RUS" target="IND">
      <data key="d0">13804588</data>
    </edge>
    <edge source="RUS" target="SGP">
      <data key="d0">164922</data>
    </edge>
    <edge source="RUS" target="SVK">
      <data key="d0">15714985</data>
    </edge>
    <edge source="RUS" target="VNM">
      <data key="d0">1453712</data>
    </edge>
    <edge source="RUS" target="SVN">
      <data key="d0">370648</data>
    </edge>
    <edge source="RUS" target="ZAF">
      <data key="d0">121315</data>
    </edge>
    <edge source="RUS" target="ESP">
      <data key="d0">887057</data>
    </edge>
    <edge source="RUS" target="SWE">
      <data key="d0">8538556</data>
    </edge>
    <edge source="RUS" target="CHE">
      <data key="d0">3653390</data>
    </edge>
    <edge source="RUS" target="THA">
      <data key="d0">83149</data>
    </edge>
    <edge source="RUS" target="ARE">
      <data key="d0">6226900</data>
    </edge>
    <edge source="RUS" target="TUN">
      <data key="d0">34412</data>
    </edge>
    <edge source="RUS" target="TUR">
      <data key="d0">4564904</data>
    </edge>
    <edge source="RUS" target="UKR">
      <data key="d0">51654200</data>
    </edge>
    <edge source="RUS" target="MKD">
      <data key="d0">25316</data>
    </edge>
    <edge source="RUS" target="EGY">
      <data key="d0">2528527</data>
    </edge>
    <edge source="RUS" target="GBR">
      <data key="d0">30803555</data>
    </edge>
    <edge source="RUS" target="USA">
      <data key="d0">85566694</data>
    </edge>
    <edge source="RUS" target="SRB">
      <data key="d0">509796</data>
    </edge>
    <edge source="ARE" target="DZA">
      <data key="d0">24164611</data>
    </edge>
    <edge source="ARE" target="AZE">
      <data key="d0">1649629</data>
    </edge>
    <edge source="ARE" target="ARG">
      <data key="d0">71729</data>
    </edge>
    <edge source="ARE" target="AUS">
      <data key="d0">4193364</data>
    </edge>
    <edge source="ARE" target="AUT">
      <data key="d0">63376</data>
    </edge>
    <edge source="ARE" target="ARM">
      <data key="d0">710030</data>
    </edge>
    <edge source="ARE" target="BEL">
      <data key="d0">1270388</data>
    </edge>
    <edge source="ARE" target="BRA">
      <data key="d0">47008</data>
    </edge>
    <edge source="ARE" target="BGR">
      <data key="d0">37932</data>
    </edge>
    <edge source="ARE" target="CMR">
      <data key="d0">201446</data>
    </edge>
    <edge source="ARE" target="CAN">
      <data key="d0">8364172</data>
    </edge>
    <edge source="ARE" target="LKA">
      <data key="d0">1861391</data>
    </edge>
    <edge source="ARE" target="CHL">
      <data key="d0">58752</data>
    </edge>
    <edge source="ARE" target="CHN">
      <data key="d0">1811742</data>
    </edge>
    <edge source="ARE" target="COL">
      <data key="d0">108134</data>
    </edge>
    <edge source="ARE" target="BEN">
      <data key="d0">70150</data>
    </edge>
    <edge source="ARE" target="DNK">
      <data key="d0">23657</data>
    </edge>
    <edge source="ARE" target="ETH">
      <data key="d0">1370158</data>
    </edge>
    <edge source="ARE" target="FIN">
      <data key="d0">1369997</data>
    </edge>
    <edge source="ARE" target="FRA">
      <data key="d0">468414</data>
    </edge>
    <edge source="ARE" target="GEO">
      <data key="d0">663143</data>
    </edge>
    <edge source="ARE" target="GMB">
      <data key="d0">103953</data>
    </edge>
    <edge source="ARE" target="DEU">
      <data key="d0">2435027</data>
    </edge>
    <edge source="ARE" target="GHA">
      <data key="d0">286964</data>
    </edge>
    <edge source="ARE" target="GRC">
      <data key="d0">183525</data>
    </edge>
    <edge source="ARE" target="GTM">
      <data key="d0">18949</data>
    </edge>
    <edge source="ARE" target="HKG">
      <data key="d0">2828033</data>
    </edge>
    <edge source="ARE" target="HUN">
      <data key="d0">181128</data>
    </edge>
    <edge source="ARE" target="IDN">
      <data key="d0">22819</data>
    </edge>
    <edge source="ARE" target="IRL">
      <data key="d0">3335143</data>
    </edge>
    <edge source="ARE" target="ITA">
      <data key="d0">2927272</data>
    </edge>
    <edge source="ARE" target="CIV">
      <data key="d0">619243</data>
    </edge>
    <edge source="ARE" target="JAM">
      <data key="d0">33354</data>
    </edge>
    <edge source="ARE" target="JPN">
      <data key="d0">223564</data>
    </edge>
    <edge source="ARE" target="KAZ">
      <data key="d0">1257359</data>
    </edge>
    <edge source="ARE" target="JOR">
      <data key="d0">1783226</data>
    </edge>
    <edge source="ARE" target="KOR">
      <data key="d0">62381</data>
    </edge>
    <edge source="ARE" target="LBN">
      <data key="d0">498553</data>
    </edge>
    <edge source="ARE" target="LVA">
      <data key="d0">27707</data>
    </edge>
    <edge source="ARE" target="LTU">
      <data key="d0">178621</data>
    </edge>
    <edge source="ARE" target="MDG">
      <data key="d0">68702</data>
    </edge>
    <edge source="ARE" target="MYS">
      <data key="d0">126457</data>
    </edge>
    <edge source="ARE" target="MRT">
      <data key="d0">174776</data>
    </edge>
    <edge source="ARE" target="MUS">
      <data key="d0">84692</data>
    </edge>
    <edge source="ARE" target="MEX">
      <data key="d0">22947</data>
    </edge>
    <edge source="ARE" target="MAR">
      <data key="d0">82374</data>
    </edge>
    <edge source="ARE" target="MOZ">
      <data key="d0">474125</data>
    </edge>
    <edge source="ARE" target="OMN">
      <data key="d0">4905692</data>
    </edge>
    <edge source="ARE" target="NLD">
      <data key="d0">3088427</data>
    </edge>
    <edge source="ARE" target="NZL">
      <data key="d0">178660</data>
    </edge>
    <edge source="ARE" target="NOR">
      <data key="d0">87732</data>
    </edge>
    <edge source="ARE" target="PAK">
      <data key="d0">4926402</data>
    </edge>
    <edge source="ARE" target="PAN">
      <data key="d0">10500</data>
    </edge>
    <edge source="ARE" target="PHL">
      <data key="d0">365512</data>
    </edge>
    <edge source="ARE" target="POL">
      <data key="d0">91117</data>
    </edge>
    <edge source="ARE" target="PRT">
      <data key="d0">170206</data>
    </edge>
    <edge source="ARE" target="ROU">
      <data key="d0">459453</data>
    </edge>
    <edge source="ARE" target="RUS">
      <data key="d0">11019091</data>
    </edge>
    <edge source="ARE" target="SAU">
      <data key="d0">14825996</data>
    </edge>
    <edge source="ARE" target="SEN">
      <data key="d0">696031</data>
    </edge>
    <edge source="ARE" target="IND">
      <data key="d0">11683060</data>
    </edge>
    <edge source="ARE" target="SGP">
      <data key="d0">3331868</data>
    </edge>
    <edge source="ARE" target="SVN">
      <data key="d0">12158</data>
    </edge>
    <edge source="ARE" target="ZAF">
      <data key="d0">621507</data>
    </edge>
    <edge source="ARE" target="ZWE">
      <data key="d0">27108</data>
    </edge>
    <edge source="ARE" target="ESP">
      <data key="d0">1062705</data>
    </edge>
    <edge source="ARE" target="SWE">
      <data key="d0">22778</data>
    </edge>
    <edge source="ARE" target="CHE">
      <data key="d0">147562</data>
    </edge>
    <edge source="ARE" target="THA">
      <data key="d0">40348</data>
    </edge>
    <edge source="ARE" target="TUN">
      <data key="d0">1044546</data>
    </edge>
    <edge source="ARE" target="TUR">
      <data key="d0">2593590</data>
    </edge>
    <edge source="ARE" target="UGA">
      <data key="d0">132029</data>
    </edge>
    <edge source="ARE" target="MKD">
      <data key="d0">19020</data>
    </edge>
    <edge source="ARE" target="EGY">
      <data key="d0">1969846</data>
    </edge>
    <edge source="ARE" target="GBR">
      <data key="d0">10601440</data>
    </edge>
    <edge source="ARE" target="TZA">
      <data key="d0">4441860</data>
    </edge>
    <edge source="ARE" target="USA">
      <data key="d0">7990342</data>
    </edge>
    <edge source="ARE" target="SRB">
      <data key="d0">36413</data>
    </edge>
    <edge source="TUR" target="ALB">
      <data key="d0">3300788</data>
    </edge>
    <edge source="TUR" target="DZA">
      <data key="d0">7056089</data>
    </edge>
    <edge source="TUR" target="AZE">
      <data key="d0">10703609</data>
    </edge>
    <edge source="TUR" target="ARG">
      <data key="d0">621161</data>
    </edge>
    <edge source="TUR" target="AUS">
      <data key="d0">1277878</data>
    </edge>
    <edge source="TUR" target="AUT">
      <data key="d0">17163996</data>
    </edge>
    <edge source="TUR" target="BEL">
      <data key="d0">10149214</data>
    </edge>
    <edge source="TUR" target="BRA">
      <data key="d0">601930</data>
    </edge>
    <edge source="TUR" target="BGR">
      <data key="d0">8042408</data>
    </edge>
    <edge source="TUR" target="BLR">
      <data key="d0">247001</data>
    </edge>
    <edge source="TUR" target="CMR">
      <data key="d0">1314474</data>
    </edge>
    <edge source="TUR" target="CAN">
      <data key="d0">996950</data>
    </edge>
    <edge source="TUR" target="LKA">
      <data key="d0">26294</data>
    </edge>
    <edge source="TUR" target="CHL">
      <data key="d0">1415467</data>
    </edge>
    <edge source="TUR" target="CHN">
      <data key="d0">238218</data>
    </edge>
    <edge source="TUR" target="COL">
      <data key="d0">14427</data>
    </edge>
    <edge source="TUR" target="CRI">
      <data key="d0">11300</data>
    </edge>
    <edge source="TUR" target="HRV">
      <data key="d0">2955907</data>
    </edge>
    <edge source="TUR" target="CZE">
      <data key="d0">2708090</data>
    </edge>
    <edge source="TUR" target="BEN">
      <data key="d0">99910</data>
    </edge>
    <edge source="TUR" target="DNK">
      <data key="d0">1429893</data>
    </edge>
    <edge source="TUR" target="ECU">
      <data key="d0">32610</data>
    </edge>
    <edge source="TUR" target="ETH">
      <data key="d0">384874</data>
    </edge>
    <edge source="TUR" target="EST">
      <data key="d0">251127</data>
    </edge>
    <edge source="TUR" target="FIN">
      <data key="d0">2174172</data>
    </edge>
    <edge source="TUR" target="FRA">
      <data key="d0">31506721</data>
    </edge>
    <edge source="TUR" target="GEO">
      <data key="d0">3199589</data>
    </edge>
    <edge source="TUR" target="PSE">
      <data key="d0">177166</data>
    </edge>
    <edge source="TUR" target="DEU">
      <data key="d0">87399506</data>
    </edge>
    <edge source="TUR" target="GHA">
      <data key="d0">1947932</data>
    </edge>
    <edge source="TUR" target="GRC">
      <data key="d0">5546861</data>
    </edge>
    <edge source="TUR" target="GTM">
      <data key="d0">54260</data>
    </edge>
    <edge source="TUR" target="HKG">
      <data key="d0">152835</data>
    </edge>
    <edge source="TUR" target="HUN">
      <data key="d0">3986688</data>
    </edge>
    <edge source="TUR" target="IDN">
      <data key="d0">234300</data>
    </edge>
    <edge source="TUR" target="IRL">
      <data key="d0">2627174</data>
    </edge>
    <edge source="TUR" target="ISR">
      <data key="d0">26318097</data>
    </edge>
    <edge source="TUR" target="ITA">
      <data key="d0">59432420</data>
    </edge>
    <edge source="TUR" target="CIV">
      <data key="d0">676671</data>
    </edge>
    <edge source="TUR" target="JAM">
      <data key="d0">104569</data>
    </edge>
    <edge source="TUR" target="JPN">
      <data key="d0">762608</data>
    </edge>
    <edge source="TUR" target="KAZ">
      <data key="d0">8847274</data>
    </edge>
    <edge source="TUR" target="JOR">
      <data key="d0">6667306</data>
    </edge>
    <edge source="TUR" target="KOR">
      <data key="d0">581463</data>
    </edge>
    <edge source="TUR" target="KGZ">
      <data key="d0">995590</data>
    </edge>
    <edge source="TUR" target="LBN">
      <data key="d0">2208322</data>
    </edge>
    <edge source="TUR" target="LVA">
      <data key="d0">211637</data>
    </edge>
    <edge source="TUR" target="LTU">
      <data key="d0">1563137</data>
    </edge>
    <edge source="TUR" target="MDG">
      <data key="d0">50155</data>
    </edge>
    <edge source="TUR" target="MYS">
      <data key="d0">761517</data>
    </edge>
    <edge source="TUR" target="MRT">
      <data key="d0">99263</data>
    </edge>
    <edge source="TUR" target="MUS">
      <data key="d0">132471</data>
    </edge>
    <edge source="TUR" target="MEX">
      <data key="d0">2787971</data>
    </edge>
    <edge source="TUR" target="MDA">
      <data key="d0">1513834</data>
    </edge>
    <edge source="TUR" target="MAR">
      <data key="d0">1420526</data>
    </edge>
    <edge source="TUR" target="OMN">
      <data key="d0">226245</data>
    </edge>
    <edge source="TUR" target="NAM">
      <data key="d0">21719</data>
    </edge>
    <edge source="TUR" target="NLD">
      <data key="d0">17383891</data>
    </edge>
    <edge source="TUR" target="NZL">
      <data key="d0">149727</data>
    </edge>
    <edge source="TUR" target="NER">
      <data key="d0">15894</data>
    </edge>
    <edge source="TUR" target="NOR">
      <data key="d0">467136</data>
    </edge>
    <edge source="TUR" target="PAK">
      <data key="d0">269780</data>
    </edge>
    <edge source="TUR" target="PAN">
      <data key="d0">215976</data>
    </edge>
    <edge source="TUR" target="PRY">
      <data key="d0">17583</data>
    </edge>
    <edge source="TUR" target="PER">
      <data key="d0">31388</data>
    </edge>
    <edge source="TUR" target="PHL">
      <data key="d0">820657</data>
    </edge>
    <edge source="TUR" target="POL">
      <data key="d0">3133127</data>
    </edge>
    <edge source="TUR" target="PRT">
      <data key="d0">1159097</data>
    </edge>
    <edge source="TUR" target="ROU">
      <data key="d0">9353619</data>
    </edge>
    <edge source="TUR" target="RUS">
      <data key="d0">17667528</data>
    </edge>
    <edge source="TUR" target="SAU">
      <data key="d0">3501622</data>
    </edge>
    <edge source="TUR" target="SEN">
      <data key="d0">448188</data>
    </edge>
    <edge source="TUR" target="IND">
      <data key="d0">1160679</data>
    </edge>
    <edge source="TUR" target="SGP">
      <data key="d0">136036</data>
    </edge>
    <edge source="TUR" target="SVK">
      <data key="d0">2007556</data>
    </edge>
    <edge source="TUR" target="VNM">
      <data key="d0">49437</data>
    </edge>
    <edge source="TUR" target="SVN">
      <data key="d0">4149828</data>
    </edge>
    <edge source="TUR" target="ZAF">
      <data key="d0">2586852</data>
    </edge>
    <edge source="TUR" target="ZWE">
      <data key="d0">95064</data>
    </edge>
    <edge source="TUR" target="ESP">
      <data key="d0">10162224</data>
    </edge>
    <edge source="TUR" target="SWE">
      <data key="d0">2467592</data>
    </edge>
    <edge source="TUR" target="CHE">
      <data key="d0">5974164</data>
    </edge>
    <edge source="TUR" target="THA">
      <data key="d0">407314</data>
    </edge>
    <edge source="TUR" target="TGO">
      <data key="d0">44545</data>
    </edge>
    <edge source="TUR" target="ARE">
      <data key="d0">3229649</data>
    </edge>
    <edge source="TUR" target="TUN">
      <data key="d0">7166149</data>
    </edge>
    <edge source="TUR" target="UGA">
      <data key="d0">72074</data>
    </edge>
    <edge source="TUR" target="UKR">
      <data key="d0">2632737</data>
    </edge>
    <edge source="TUR" target="MKD">
      <data key="d0">5923850</data>
    </edge>
    <edge source="TUR" target="EGY">
      <data key="d0">23270787</data>
    </edge>
    <edge source="TUR" target="GBR">
      <data key="d0">29274949</data>
    </edge>
    <edge source="TUR" target="TZA">
      <data key="d0">841885</data>
    </edge>
    <edge source="TUR" target="USA">
      <data key="d0">50774315</data>
    </edge>
    <edge source="TUR" target="BFA">
      <data key="d0">80084</data>
    </edge>
    <edge source="TUR" target="URY">
      <data key="d0">403645</data>
    </edge>
    <edge source="TUR" target="SRB">
      <data key="d0">4415848</data>
    </edge>
    <edge source="USA" target="ALB">
      <data key="d0">535502</data>
    </edge>
    <edge source="USA" target="DZA">
      <data key="d0">5734417</data>
    </edge>
    <edge source="USA" target="AZE">
      <data key="d0">603129</data>
    </edge>
    <edge source="USA" target="ARG">
      <data key="d0">57805826</data>
    </edge>
    <edge source="USA" target="AUS">
      <data key="d0">162697552</data>
    </edge>
    <edge source="USA" target="AUT">
      <data key="d0">25107636</data>
    </edge>
    <edge source="USA" target="ARM">
      <data key="d0">67664</data>
    </edge>
    <edge source="USA" target="BEL">
      <data key="d0">132681737</data>
    </edge>
    <edge source="USA" target="BOL">
      <data key="d0">2940016</data>
    </edge>
    <edge source="USA" target="BWA">
      <data key="d0">25498</data>
    </edge>
    <edge source="USA" target="BRA">
      <data key="d0">176980812</data>
    </edge>
    <edge source="USA" target="BGR">
      <data key="d0">1125859</data>
    </edge>
    <edge source="USA" target="BLR">
      <data key="d0">110529</data>
    </edge>
    <edge source="USA" target="KHM">
      <data key="d0">88963</data>
    </edge>
    <edge source="USA" target="CMR">
      <data key="d0">547427</data>
    </edge>
    <edge source="USA" target="CAN">
      <data key="d0">6812998724</data>
    </edge>
    <edge source="USA" target="CAF">
      <data key="d0">346240</data>
    </edge>
    <edge source="USA" target="LKA">
      <data key="d0">531626</data>
    </edge>
    <edge source="USA" target="CHL">
      <data key="d0">40485448</data>
    </edge>
    <edge source="USA" target="CHN">
      <data key="d0">174087663</data>
    </edge>
    <edge source="USA" target="COL">
      <data key="d0">54799959</data>
    </edge>
    <edge source="USA" target="CRI">
      <data key="d0">35345897</data>
    </edge>
    <edge source="USA" target="HRV">
      <data key="d0">1298293</data>
    </edge>
    <edge source="USA" target="CZE">
      <data key="d0">8112690</data>
    </edge>
    <edge source="USA" target="BEN">
      <data key="d0">132871</data>
    </edge>
    <edge source="USA" target="DNK">
      <data key="d0">21458776</data>
    </edge>
    <edge source="USA" target="ECU">
      <data key="d0">14045096</data>
    </edge>
    <edge source="USA" target="SLV">
      <data key="d0">14044043</data>
    </edge>
    <edge source="USA" target="ETH">
      <data key="d0">277083</data>
    </edge>
    <edge source="USA" target="EST">
      <data key="d0">863980</data>
    </edge>
    <edge source="USA" target="FIN">
      <data key="d0">18727329</data>
    </edge>
    <edge source="USA" target="FRA">
      <data key="d0">261269944</data>
    </edge>
    <edge source="USA" target="GEO">
      <data key="d0">1230748</data>
    </edge>
    <edge source="USA" target="GMB">
      <data key="d0">183514</data>
    </edge>
    <edge source="USA" target="DEU">
      <data key="d0">426283707</data>
    </edge>
    <edge source="USA" target="GHA">
      <data key="d0">2857792</data>
    </edge>
    <edge source="USA" target="GRC">
      <data key="d0">10817656</data>
    </edge>
    <edge source="USA" target="GTM">
      <data key="d0">33103779</data>
    </edge>
    <edge source="USA" target="HND">
      <data key="d0">22118087</data>
    </edge>
    <edge source="USA" target="HKG">
      <data key="d0">129584137</data>
    </edge>
    <edge source="USA" target="HUN">
      <data key="d0">13186746</data>
    </edge>
    <edge source="USA" target="IDN">
      <data key="d0">15444544</data>
    </edge>
    <edge source="USA" target="IRL">
      <data key="d0">102579461</data>
    </edge>
    <edge source="USA" target="ISR">
      <data key="d0">66914498</data>
    </edge>
    <edge source="USA" target="ITA">
      <data key="d0">97122272</data>
    </edge>
    <edge source="USA" target="CIV">
      <data key="d0">913823</data>
    </edge>
    <edge source="USA" target="JAM">
      <data key="d0">22905250</data>
    </edge>
    <edge source="USA" target="JPN">
      <data key="d0">455450186</data>
    </edge>
    <edge source="USA" target="KAZ">
      <data key="d0">2919818</data>
    </edge>
    <edge source="USA" target="JOR">
      <data key="d0">1385004</data>
    </edge>
    <edge source="USA" target="KOR">
      <data key="d0">185893809</data>
    </edge>
    <edge source="USA" target="KGZ">
      <data key="d0">29940</data>
    </edge>
    <edge source="USA" target="LBN">
      <data key="d0">2133203</data>
    </edge>
    <edge source="USA" target="LVA">
      <data key="d0">523891</data>
    </edge>
    <edge source="USA" target="LTU">
      <data key="d0">336576</data>
    </edge>
    <edge source="USA" target="MDG">
      <data key="d0">298457</data>
    </edge>
    <edge source="USA" target="MYS">
      <data key="d0">68511219</data>
    </edge>
    <edge source="USA" target="MRT">
      <data key="d0">1155012</data>
    </edge>
    <edge source="USA" target="MUS">
      <data key="d0">130504</data>
    </edge>
    <edge source="USA" target="MEX">
      <data key="d0">4382020551</data>
    </edge>
    <edge source="USA" target="MAR">
      <data key="d0">730352</data>
    </edge>
    <edge source="USA" target="MOZ">
      <data key="d0">129674</data>
    </edge>
    <edge source="USA" target="OMN">
      <data key="d0">2159372</data>
    </edge>
    <edge source="USA" target="NAM">
      <data key="d0">152420</data>
    </edge>
    <edge source="USA" target="NLD">
      <data key="d0">141979392</data>
    </edge>
    <edge source="USA" target="NZL">
      <data key="d0">16898070</data>
    </edge>
    <edge source="USA" target="NIC">
      <data key="d0">7091562</data>
    </edge>
    <edge source="USA" target="NER">
      <data key="d0">293425</data>
    </edge>
    <edge source="USA" target="NOR">
      <data key="d0">37157513</data>
    </edge>
    <edge source="USA" target="PAK">
      <data key="d0">3581269</data>
    </edge>
    <edge source="USA" target="PAN">
      <data key="d0">25663437</data>
    </edge>
    <edge source="USA" target="PRY">
      <data key="d0">4702671</data>
    </edge>
    <edge source="USA" target="PER">
      <data key="d0">38991973</data>
    </edge>
    <edge source="USA" target="PHL">
      <data key="d0">72310264</data>
    </edge>
    <edge source="USA" target="POL">
      <data key="d0">8561085</data>
    </edge>
    <edge source="USA" target="PRT">
      <data key="d0">7422767</data>
    </edge>
    <edge source="USA" target="ROU">
      <data key="d0">2951801</data>
    </edge>
    <edge source="USA" target="RUS">
      <data key="d0">17285028</data>
    </edge>
    <edge source="USA" target="SAU">
      <data key="d0">67847347</data>
    </edge>
    <edge source="USA" target="SEN">
      <data key="d0">752933</data>
    </edge>
    <edge source="USA" target="IND">
      <data key="d0">44362319</data>
    </edge>
    <edge source="USA" target="SGP">
      <data key="d0">241539849</data>
    </edge>
    <edge source="USA" target="SVK">
      <data key="d0">1841775</data>
    </edge>
    <edge source="USA" target="VNM">
      <data key="d0">1934460</data>
    </edge>
    <edge source="USA" target="SVN">
      <data key="d0">1967701</data>
    </edge>
    <edge source="USA" target="ZAF">
      <data key="d0">38242955</data>
    </edge>
    <edge source="USA" target="ZWE">
      <data key="d0">346314</data>
    </edge>
    <edge source="USA" target="ESP">
      <data key="d0">63336361</data>
    </edge>
    <edge source="USA" target="SWE">
      <data key="d0">68496533</data>
    </edge>
    <edge source="USA" target="CHE">
      <data key="d0">56388076</data>
    </edge>
    <edge source="USA" target="THA">
      <data key="d0">43566921</data>
    </edge>
    <edge source="USA" target="TGO">
      <data key="d0">619287</data>
    </edge>
    <edge source="USA" target="ARE">
      <data key="d0">52680815</data>
    </edge>
    <edge source="USA" target="TUN">
      <data key="d0">1812751</data>
    </edge>
    <edge source="USA" target="TUR">
      <data key="d0">30221371</data>
    </edge>
    <edge source="USA" target="UGA">
      <data key="d0">3953894</data>
    </edge>
    <edge source="USA" target="UKR">
      <data key="d0">2977799</data>
    </edge>
    <edge source="USA" target="MKD">
      <data key="d0">847642</data>
    </edge>
    <edge source="USA" target="EGY">
      <data key="d0">33979870</data>
    </edge>
    <edge source="USA" target="GBR">
      <data key="d0">727198036</data>
    </edge>
    <edge source="USA" target="TZA">
      <data key="d0">444006</data>
    </edge>
    <edge source="USA" target="BFA">
      <data key="d0">23576</data>
    </edge>
    <edge source="USA" target="URY">
      <data key="d0">3325133</data>
    </edge>
    <edge source="USA" target="SRB">
      <data key="d0">1162610</data>
    </edge>
    <edge source="ARG" target="DZA">
      <data key="d0">37702</data>
    </edge>
    <edge source="ARG" target="AUS">
      <data key="d0">360357</data>
    </edge>
    <edge source="ARG" target="BEL">
      <data key="d0">72210</data>
    </edge>
    <edge source="ARG" target="BOL">
      <data key="d0">6231826</data>
    </edge>
    <edge source="ARG" target="BRA">
      <data key="d0">35766053</data>
    </edge>
    <edge source="ARG" target="CAN">
      <data key="d0">345049</data>
    </edge>
    <edge source="ARG" target="CHL">
      <data key="d0">23168885</data>
    </edge>
    <edge source="ARG" target="CHN">
      <data key="d0">14153</data>
    </edge>
    <edge source="ARG" target="COL">
      <data key="d0">2644495</data>
    </edge>
    <edge source="ARG" target="CRI">
      <data key="d0">402800</data>
    </edge>
    <edge source="ARG" target="ECU">
      <data key="d0">494688</data>
    </edge>
    <edge source="ARG" target="SLV">
      <data key="d0">112665</data>
    </edge>
    <edge source="ARG" target="FRA">
      <data key="d0">4911179</data>
    </edge>
    <edge source="ARG" target="DEU">
      <data key="d0">584944</data>
    </edge>
    <edge source="ARG" target="GRC">
      <data key="d0">40597</data>
    </edge>
    <edge source="ARG" target="GTM">
      <data key="d0">884055</data>
    </edge>
    <edge source="ARG" target="HND">
      <data key="d0">53631</data>
    </edge>
    <edge source="ARG" target="HKG">
      <data key="d0">519189</data>
    </edge>
    <edge source="ARG" target="HUN">
      <data key="d0">31920</data>
    </edge>
    <edge source="ARG" target="IRL">
      <data key="d0">434218</data>
    </edge>
    <edge source="ARG" target="ISR">
      <data key="d0">48065</data>
    </edge>
    <edge source="ARG" target="ITA">
      <data key="d0">509684</data>
    </edge>
    <edge source="ARG" target="CIV">
      <data key="d0">19107</data>
    </edge>
    <edge source="ARG" target="JAM">
      <data key="d0">36381</data>
    </edge>
    <edge source="ARG" target="JPN">
      <data key="d0">29118</data>
    </edge>
    <edge source="ARG" target="KOR">
      <data key="d0">390531</data>
    </edge>
    <edge source="ARG" target="LBN">
      <data key="d0">26781</data>
    </edge>
    <edge source="ARG" target="MWI">
      <data key="d0">15177</data>
    </edge>
    <edge source="ARG" target="MYS">
      <data key="d0">62109</data>
    </edge>
    <edge source="ARG" target="MEX">
      <data key="d0">3724556</data>
    </edge>
    <edge source="ARG" target="NLD">
      <data key="d0">8366055</data>
    </edge>
    <edge source="ARG" target="NIC">
      <data key="d0">105257</data>
    </edge>
    <edge source="ARG" target="PAK">
      <data key="d0">1332701</data>
    </edge>
    <edge source="ARG" target="PAN">
      <data key="d0">207195</data>
    </edge>
    <edge source="ARG" target="PRY">
      <data key="d0">8263344</data>
    </edge>
    <edge source="ARG" target="PER">
      <data key="d0">1126011</data>
    </edge>
    <edge source="ARG" target="PHL">
      <data key="d0">56883</data>
    </edge>
    <edge source="ARG" target="POL">
      <data key="d0">205455</data>
    </edge>
    <edge source="ARG" target="PRT">
      <data key="d0">93604</data>
    </edge>
    <edge source="ARG" target="IND">
      <data key="d0">20648</data>
    </edge>
    <edge source="ARG" target="SGP">
      <data key="d0">131670</data>
    </edge>
    <edge source="ARG" target="ZAF">
      <data key="d0">45126</data>
    </edge>
    <edge source="ARG" target="ESP">
      <data key="d0">961584</data>
    </edge>
    <edge source="ARG" target="SWE">
      <data key="d0">303237</data>
    </edge>
    <edge source="ARG" target="CHE">
      <data key="d0">31461</data>
    </edge>
    <edge source="ARG" target="THA">
      <data key="d0">24151</data>
    </edge>
    <edge source="ARG" target="ARE">
      <data key="d0">54764</data>
    </edge>
    <edge source="ARG" target="TUR">
      <data key="d0">437970</data>
    </edge>
    <edge source="ARG" target="UKR">
      <data key="d0">38822</data>
    </edge>
    <edge source="ARG" target="EGY">
      <data key="d0">57540</data>
    </edge>
    <edge source="ARG" target="GBR">
      <data key="d0">802578</data>
    </edge>
    <edge source="ARG" target="USA">
      <data key="d0">16283538</data>
    </edge>
    <edge source="ARG" target="URY">
      <data key="d0">11876208</data>
    </edge>
    <edge source="AUS" target="ARG">
      <data key="d0">206048</data>
    </edge>
    <edge source="AUS" target="AUT">
      <data key="d0">148451</data>
    </edge>
    <edge source="AUS" target="BEL">
      <data key="d0">2059513</data>
    </edge>
    <edge source="AUS" target="BOL">
      <data key="d0">13648</data>
    </edge>
    <edge source="AUS" target="BRA">
      <data key="d0">530962</data>
    </edge>
    <edge source="AUS" target="CAN">
      <data key="d0">3561400</data>
    </edge>
    <edge source="AUS" target="LKA">
      <data key="d0">822720</data>
    </edge>
    <edge source="AUS" target="CHL">
      <data key="d0">921878</data>
    </edge>
    <edge source="AUS" target="CHN">
      <data key="d0">5857962</data>
    </edge>
    <edge source="AUS" target="COL">
      <data key="d0">653626</data>
    </edge>
    <edge source="AUS" target="CZE">
      <data key="d0">52882</data>
    </edge>
    <edge source="AUS" target="DNK">
      <data key="d0">335787</data>
    </edge>
    <edge source="AUS" target="ECU">
      <data key="d0">34082</data>
    </edge>
    <edge source="AUS" target="FIN">
      <data key="d0">89379</data>
    </edge>
    <edge source="AUS" target="FRA">
      <data key="d0">1464367</data>
    </edge>
    <edge source="AUS" target="DEU">
      <data key="d0">4642329</data>
    </edge>
    <edge source="AUS" target="GHA">
      <data key="d0">531509</data>
    </edge>
    <edge source="AUS" target="GRC">
      <data key="d0">57384</data>
    </edge>
    <edge source="AUS" target="HND">
      <data key="d0">22648</data>
    </edge>
    <edge source="AUS" target="HKG">
      <data key="d0">11378797</data>
    </edge>
    <edge source="AUS" target="HUN">
      <data key="d0">17675</data>
    </edge>
    <edge source="AUS" target="IDN">
      <data key="d0">38480062</data>
    </edge>
    <edge source="AUS" target="IRL">
      <data key="d0">183311</data>
    </edge>
    <edge source="AUS" target="ISR">
      <data key="d0">309945</data>
    </edge>
    <edge source="AUS" target="ITA">
      <data key="d0">1107477</data>
    </edge>
    <edge source="AUS" target="CIV">
      <data key="d0">127180</data>
    </edge>
    <edge source="AUS" target="JAM">
      <data key="d0">92199</data>
    </edge>
    <edge source="AUS" target="JPN">
      <data key="d0">16546787</data>
    </edge>
    <edge source="AUS" target="JOR">
      <data key="d0">68651</data>
    </edge>
    <edge source="AUS" target="KOR">
      <data key="d0">7314391</data>
    </edge>
    <edge source="AUS" target="LBN">
      <data key="d0">46862</data>
    </edge>
    <edge source="AUS" target="MDG">
      <data key="d0">20191</data>
    </edge>
    <edge source="AUS" target="MYS">
      <data key="d0">8691554</data>
    </edge>
    <edge source="AUS" target="MUS">
      <data key="d0">282948</data>
    </edge>
    <edge source="AUS" target="MEX">
      <data key="d0">184751</data>
    </edge>
    <edge source="AUS" target="OMN">
      <data key="d0">150922</data>
    </edge>
    <edge source="AUS" target="NLD">
      <data key="d0">2263127</data>
    </edge>
    <edge source="AUS" target="NZL">
      <data key="d0">96503800</data>
    </edge>
    <edge source="AUS" target="NOR">
      <data key="d0">345207</data>
    </edge>
    <edge source="AUS" target="PAK">
      <data key="d0">248305</data>
    </edge>
    <edge source="AUS" target="PER">
      <data key="d0">304246</data>
    </edge>
    <edge source="AUS" target="PHL">
      <data key="d0">5013697</data>
    </edge>
    <edge source="AUS" target="POL">
      <data key="d0">82427</data>
    </edge>
    <edge source="AUS" target="PRT">
      <data key="d0">280955</data>
    </edge>
    <edge source="AUS" target="RUS">
      <data key="d0">128095</data>
    </edge>
    <edge source="AUS" target="SAU">
      <data key="d0">2815733</data>
    </edge>
    <edge source="AUS" target="IND">
      <data key="d0">4046850</data>
    </edge>
    <edge source="AUS" target="SGP">
      <data key="d0">20893003</data>
    </edge>
    <edge source="AUS" target="VNM">
      <data key="d0">592206</data>
    </edge>
    <edge source="AUS" target="ZAF">
      <data key="d0">3860880</data>
    </edge>
    <edge source="AUS" target="ZWE">
      <data key="d0">77422</data>
    </edge>
    <edge source="AUS" target="ESP">
      <data key="d0">703783</data>
    </edge>
    <edge source="AUS" target="SWE">
      <data key="d0">2217511</data>
    </edge>
    <edge source="AUS" target="CHE">
      <data key="d0">713434</data>
    </edge>
    <edge source="AUS" target="THA">
      <data key="d0">5526807</data>
    </edge>
    <edge source="AUS" target="ARE">
      <data key="d0">4033634</data>
    </edge>
    <edge source="AUS" target="TUR">
      <data key="d0">322855</data>
    </edge>
    <edge source="AUS" target="UKR">
      <data key="d0">61364</data>
    </edge>
    <edge source="AUS" target="EGY">
      <data key="d0">223278</data>
    </edge>
    <edge source="AUS" target="GBR">
      <data key="d0">13861442</data>
    </edge>
    <edge source="AUS" target="TZA">
      <data key="d0">263150</data>
    </edge>
    <edge source="AUS" target="USA">
      <data key="d0">59408602</data>
    </edge>
    <edge source="AUS" target="URY">
      <data key="d0">31114</data>
    </edge>
    <edge source="AUS" target="SRB">
      <data key="d0">32140</data>
    </edge>
    <edge source="BOL" target="ARG">
      <data key="d0">820461</data>
    </edge>
    <edge source="BOL" target="BRA">
      <data key="d0">208298</data>
    </edge>
    <edge source="BOL" target="CHL">
      <data key="d0">447040</data>
    </edge>
    <edge source="BOL" target="COL">
      <data key="d0">106836</data>
    </edge>
    <edge source="BOL" target="DNK">
      <data key="d0">13178</data>
    </edge>
    <edge source="BOL" target="ECU">
      <data key="d0">26736</data>
    </edge>
    <edge source="BOL" target="DEU">
      <data key="d0">17067</data>
    </edge>
    <edge source="BOL" target="IRL">
      <data key="d0">179943</data>
    </edge>
    <edge source="BOL" target="JPN">
      <data key="d0">42222</data>
    </edge>
    <edge source="BOL" target="NOR">
      <data key="d0">57314</data>
    </edge>
    <edge source="BOL" target="PER">
      <data key="d0">90768</data>
    </edge>
    <edge source="BOL" target="SGP">
      <data key="d0">33555</data>
    </edge>
    <edge source="BOL" target="EGY">
      <data key="d0">22448</data>
    </edge>
    <edge source="BOL" target="GBR">
      <data key="d0">36627</data>
    </edge>
    <edge source="BOL" target="USA">
      <data key="d0">1012361</data>
    </edge>
    <edge source="BRA" target="DZA">
      <data key="d0">53245</data>
    </edge>
    <edge source="BRA" target="ARG">
      <data key="d0">181859406</data>
    </edge>
    <edge source="BRA" target="AUS">
      <data key="d0">11298770</data>
    </edge>
    <edge source="BRA" target="AUT">
      <data key="d0">337545</data>
    </edge>
    <edge source="BRA" target="BEL">
      <data key="d0">4204488</data>
    </edge>
    <edge source="BRA" target="BOL">
      <data key="d0">18464160</data>
    </edge>
    <edge source="BRA" target="BWA">
      <data key="d0">32782</data>
    </edge>
    <edge source="BRA" target="BGR">
      <data key="d0">121253</data>
    </edge>
    <edge source="BRA" target="CAN">
      <data key="d0">5489968</data>
    </edge>
    <edge source="BRA" target="LKA">
      <data key="d0">329535</data>
    </edge>
    <edge source="BRA" target="CHL">
      <data key="d0">33478310</data>
    </edge>
    <edge source="BRA" target="CHN">
      <data key="d0">1483401</data>
    </edge>
    <edge source="BRA" target="COL">
      <data key="d0">9629203</data>
    </edge>
    <edge source="BRA" target="CRI">
      <data key="d0">3836123</data>
    </edge>
    <edge source="BRA" target="HRV">
      <data key="d0">42630</data>
    </edge>
    <edge source="BRA" target="CZE">
      <data key="d0">110369</data>
    </edge>
    <edge source="BRA" target="BEN">
      <data key="d0">158945</data>
    </edge>
    <edge source="BRA" target="DNK">
      <data key="d0">492126</data>
    </edge>
    <edge source="BRA" target="ECU">
      <data key="d0">9249265</data>
    </edge>
    <edge source="BRA" target="SLV">
      <data key="d0">1571050</data>
    </edge>
    <edge source="BRA" target="FIN">
      <data key="d0">204134</data>
    </edge>
    <edge source="BRA" target="FRA">
      <data key="d0">13861034</data>
    </edge>
    <edge source="BRA" target="GMB">
      <data key="d0">138136</data>
    </edge>
    <edge source="BRA" target="DEU">
      <data key="d0">11331287</data>
    </edge>
    <edge source="BRA" target="GHA">
      <data key="d0">537753</data>
    </edge>
    <edge source="BRA" target="GRC">
      <data key="d0">1168533</data>
    </edge>
    <edge source="BRA" target="GTM">
      <data key="d0">5270281</data>
    </edge>
    <edge source="BRA" target="HND">
      <data key="d0">3263615</data>
    </edge>
    <edge source="BRA" target="HKG">
      <data key="d0">1338498</data>
    </edge>
    <edge source="BRA" target="HUN">
      <data key="d0">1256158</data>
    </edge>
    <edge source="BRA" target="IDN">
      <data key="d0">1127175</data>
    </edge>
    <edge source="BRA" target="IRL">
      <data key="d0">364163</data>
    </edge>
    <edge source="BRA" target="ISR">
      <data key="d0">247880</data>
    </edge>
    <edge source="BRA" target="ITA">
      <data key="d0">8823284</data>
    </edge>
    <edge source="BRA" target="CIV">
      <data key="d0">451378</data>
    </edge>
    <edge source="BRA" target="JAM">
      <data key="d0">1650965</data>
    </edge>
    <edge source="BRA" target="JPN">
      <data key="d0">4510963</data>
    </edge>
    <edge source="BRA" target="JOR">
      <data key="d0">1407970</data>
    </edge>
    <edge source="BRA" target="KOR">
      <data key="d0">623635</data>
    </edge>
    <edge source="BRA" target="LBN">
      <data key="d0">501486</data>
    </edge>
    <edge source="BRA" target="LVA">
      <data key="d0">330154</data>
    </edge>
    <edge source="BRA" target="LTU">
      <data key="d0">597515</data>
    </edge>
    <edge source="BRA" target="MDG">
      <data key="d0">64490</data>
    </edge>
    <edge source="BRA" target="MYS">
      <data key="d0">151096</data>
    </edge>
    <edge source="BRA" target="MUS">
      <data key="d0">96491</data>
    </edge>
    <edge source="BRA" target="MEX">
      <data key="d0">37849403</data>
    </edge>
    <edge source="BRA" target="MAR">
      <data key="d0">475690</data>
    </edge>
    <edge source="BRA" target="MOZ">
      <data key="d0">81952</data>
    </edge>
    <edge source="BRA" target="OMN">
      <data key="d0">60899</data>
    </edge>
    <edge source="BRA" target="NAM">
      <data key="d0">149632</data>
    </edge>
    <edge source="BRA" target="NLD">
      <data key="d0">7816798</data>
    </edge>
    <edge source="BRA" target="NZL">
      <data key="d0">541092</data>
    </edge>
    <edge source="BRA" target="NIC">
      <data key="d0">974218</data>
    </edge>
    <edge source="BRA" target="NOR">
      <data key="d0">310528</data>
    </edge>
    <edge source="BRA" target="PAK">
      <data key="d0">149139</data>
    </edge>
    <edge source="BRA" target="PAN">
      <data key="d0">4576216</data>
    </edge>
    <edge source="BRA" target="PRY">
      <data key="d0">39076699</data>
    </edge>
    <edge source="BRA" target="PER">
      <data key="d0">8728401</data>
    </edge>
    <edge source="BRA" target="PHL">
      <data key="d0">434824</data>
    </edge>
    <edge source="BRA" target="POL">
      <data key="d0">1030618</data>
    </edge>
    <edge source="BRA" target="PRT">
      <data key="d0">2585381</data>
    </edge>
    <edge source="BRA" target="RUS">
      <data key="d0">2153180</data>
    </edge>
    <edge source="BRA" target="SAU">
      <data key="d0">566627</data>
    </edge>
    <edge source="BRA" target="SEN">
      <data key="d0">259162</data>
    </edge>
    <edge source="BRA" target="IND">
      <data key="d0">2182365</data>
    </edge>
    <edge source="BRA" target="SGP">
      <data key="d0">2252485</data>
    </edge>
    <edge source="BRA" target="SVK">
      <data key="d0">584737</data>
    </edge>
    <edge source="BRA" target="VNM">
      <data key="d0">24963</data>
    </edge>
    <edge source="BRA" target="ZAF">
      <data key="d0">6246708</data>
    </edge>
    <edge source="BRA" target="ESP">
      <data key="d0">2727575</data>
    </edge>
    <edge source="BRA" target="SWE">
      <data key="d0">1486101</data>
    </edge>
    <edge source="BRA" target="CHE">
      <data key="d0">7377981</data>
    </edge>
    <edge source="BRA" target="THA">
      <data key="d0">331636</data>
    </edge>
    <edge source="BRA" target="ARE">
      <data key="d0">2641210</data>
    </edge>
    <edge source="BRA" target="TUN">
      <data key="d0">101902</data>
    </edge>
    <edge source="BRA" target="TUR">
      <data key="d0">3547818</data>
    </edge>
    <edge source="BRA" target="UGA">
      <data key="d0">16521</data>
    </edge>
    <edge source="BRA" target="UKR">
      <data key="d0">10118</data>
    </edge>
    <edge source="BRA" target="EGY">
      <data key="d0">1494308</data>
    </edge>
    <edge source="BRA" target="GBR">
      <data key="d0">8645928</data>
    </edge>
    <edge source="BRA" target="TZA">
      <data key="d0">11980</data>
    </edge>
    <edge source="BRA" target="USA">
      <data key="d0">140460631</data>
    </edge>
    <edge source="BRA" target="URY">
      <data key="d0">19329173</data>
    </edge>
    <edge source="CAN" target="ALB">
      <data key="d0">58872</data>
    </edge>
    <edge source="CAN" target="DZA">
      <data key="d0">848129</data>
    </edge>
    <edge source="CAN" target="AZE">
      <data key="d0">192345</data>
    </edge>
    <edge source="CAN" target="ARG">
      <data key="d0">2125754</data>
    </edge>
    <edge source="CAN" target="AUS">
      <data key="d0">9990012</data>
    </edge>
    <edge source="CAN" target="AUT">
      <data key="d0">3341309</data>
    </edge>
    <edge source="CAN" target="ARM">
      <data key="d0">20009</data>
    </edge>
    <edge source="CAN" target="BEL">
      <data key="d0">23887402</data>
    </edge>
    <edge source="CAN" target="BOL">
      <data key="d0">79931</data>
    </edge>
    <edge source="CAN" target="BRA">
      <data key="d0">3329560</data>
    </edge>
    <edge source="CAN" target="BGR">
      <data key="d0">51461</data>
    </edge>
    <edge source="CAN" target="LKA">
      <data key="d0">172990</data>
    </edge>
    <edge source="CAN" target="CHL">
      <data key="d0">7757406</data>
    </edge>
    <edge source="CAN" target="CHN">
      <data key="d0">12394739</data>
    </edge>
    <edge source="CAN" target="COL">
      <data key="d0">793921</data>
    </edge>
    <edge source="CAN" target="CRI">
      <data key="d0">706447</data>
    </edge>
    <edge source="CAN" target="HRV">
      <data key="d0">336123</data>
    </edge>
    <edge source="CAN" target="CZE">
      <data key="d0">2199598</data>
    </edge>
    <edge source="CAN" target="DNK">
      <data key="d0">2481254</data>
    </edge>
    <edge source="CAN" target="ECU">
      <data key="d0">1738217</data>
    </edge>
    <edge source="CAN" target="SLV">
      <data key="d0">451191</data>
    </edge>
    <edge source="CAN" target="ETH">
      <data key="d0">26474</data>
    </edge>
    <edge source="CAN" target="EST">
      <data key="d0">353376</data>
    </edge>
    <edge source="CAN" target="FIN">
      <data key="d0">6614884</data>
    </edge>
    <edge source="CAN" target="FRA">
      <data key="d0">17317225</data>
    </edge>
    <edge source="CAN" target="DEU">
      <data key="d0">23720807</data>
    </edge>
    <edge source="CAN" target="GHA">
      <data key="d0">362900</data>
    </edge>
    <edge source="CAN" target="GRC">
      <data key="d0">693748</data>
    </edge>
    <edge source="CAN" target="GTM">
      <data key="d0">509986</data>
    </edge>
    <edge source="CAN" target="HND">
      <data key="d0">46548</data>
    </edge>
    <edge source="CAN" target="HKG">
      <data key="d0">3576979</data>
    </edge>
    <edge source="CAN" target="HUN">
      <data key="d0">1099673</data>
    </edge>
    <edge source="CAN" target="IDN">
      <data key="d0">3748855</data>
    </edge>
    <edge source="CAN" target="IRL">
      <data key="d0">3672703</data>
    </edge>
    <edge source="CAN" target="ISR">
      <data key="d0">2756251</data>
    </edge>
    <edge source="CAN" target="ITA">
      <data key="d0">10862677</data>
    </edge>
    <edge source="CAN" target="CIV">
      <data key="d0">47327</data>
    </edge>
    <edge source="CAN" target="JAM">
      <data key="d0">2407551</data>
    </edge>
    <edge source="CAN" target="JPN">
      <data key="d0">18244465</data>
    </edge>
    <edge source="CAN" target="KAZ">
      <data key="d0">463219</data>
    </edge>
    <edge source="CAN" target="JOR">
      <data key="d0">321650</data>
    </edge>
    <edge source="CAN" target="KOR">
      <data key="d0">6842961</data>
    </edge>
    <edge source="CAN" target="LBN">
      <data key="d0">158532</data>
    </edge>
    <edge source="CAN" target="LVA">
      <data key="d0">430012</data>
    </edge>
    <edge source="CAN" target="LTU">
      <data key="d0">158626</data>
    </edge>
    <edge source="CAN" target="MDG">
      <data key="d0">22272</data>
    </edge>
    <edge source="CAN" target="MYS">
      <data key="d0">938427</data>
    </edge>
    <edge source="CAN" target="MUS">
      <data key="d0">76727</data>
    </edge>
    <edge source="CAN" target="MEX">
      <data key="d0">10665259</data>
    </edge>
    <edge source="CAN" target="MAR">
      <data key="d0">206902</data>
    </edge>
    <edge source="CAN" target="MOZ">
      <data key="d0">281684</data>
    </edge>
    <edge source="CAN" target="OMN">
      <data key="d0">45663</data>
    </edge>
    <edge source="CAN" target="NAM">
      <data key="d0">65277</data>
    </edge>
    <edge source="CAN" target="NLD">
      <data key="d0">13259072</data>
    </edge>
    <edge source="CAN" target="NZL">
      <data key="d0">2869741</data>
    </edge>
    <edge source="CAN" target="NIC">
      <data key="d0">213071</data>
    </edge>
    <edge source="CAN" target="NER">
      <data key="d0">79157</data>
    </edge>
    <edge source="CAN" target="NOR">
      <data key="d0">2514113</data>
    </edge>
    <edge source="CAN" target="PAN">
      <data key="d0">2296207</data>
    </edge>
    <edge source="CAN" target="PRY">
      <data key="d0">45412</data>
    </edge>
    <edge source="CAN" target="PER">
      <data key="d0">6110366</data>
    </edge>
    <edge source="CAN" target="PHL">
      <data key="d0">2297129</data>
    </edge>
    <edge source="CAN" target="POL">
      <data key="d0">9128428</data>
    </edge>
    <edge source="CAN" target="PRT">
      <data key="d0">1574319</data>
    </edge>
    <edge source="CAN" target="ROU">
      <data key="d0">1167124</data>
    </edge>
    <edge source="CAN" target="RUS">
      <data key="d0">5303860</data>
    </edge>
    <edge source="CAN" target="SAU">
      <data key="d0">2442846</data>
    </edge>
    <edge source="CAN" target="SEN">
      <data key="d0">3482684</data>
    </edge>
    <edge source="CAN" target="IND">
      <data key="d0">733059</data>
    </edge>
    <edge source="CAN" target="SGP">
      <data key="d0">5260414</data>
    </edge>
    <edge source="CAN" target="SVK">
      <data key="d0">366011</data>
    </edge>
    <edge source="CAN" target="VNM">
      <data key="d0">111327</data>
    </edge>
    <edge source="CAN" target="SVN">
      <data key="d0">220920</data>
    </edge>
    <edge source="CAN" target="ZAF">
      <data key="d0">2043609</data>
    </edge>
    <edge source="CAN" target="ZWE">
      <data key="d0">261130</data>
    </edge>
    <edge source="CAN" target="ESP">
      <data key="d0">7016298</data>
    </edge>
    <edge source="CAN" target="SWE">
      <data key="d0">13053879</data>
    </edge>
    <edge source="CAN" target="CHE">
      <data key="d0">2436230</data>
    </edge>
    <edge source="CAN" target="THA">
      <data key="d0">588134</data>
    </edge>
    <edge source="CAN" target="ARE">
      <data key="d0">2539696</data>
    </edge>
    <edge source="CAN" target="TUN">
      <data key="d0">56778</data>
    </edge>
    <edge source="CAN" target="TUR">
      <data key="d0">5407290</data>
    </edge>
    <edge source="CAN" target="UKR">
      <data key="d0">777613</data>
    </edge>
    <edge source="CAN" target="EGY">
      <data key="d0">816915</data>
    </edge>
    <edge source="CAN" target="GBR">
      <data key="d0">41438338</data>
    </edge>
    <edge source="CAN" target="TZA">
      <data key="d0">345862</data>
    </edge>
    <edge source="CAN" target="USA">
      <data key="d0">4562063280</data>
    </edge>
    <edge source="CAN" target="BFA">
      <data key="d0">356850</data>
    </edge>
    <edge source="CAN" target="URY">
      <data key="d0">113703</data>
    </edge>
    <edge source="CHL" target="ARG">
      <data key="d0">39214340</data>
    </edge>
    <edge source="CHL" target="AUS">
      <data key="d0">354930</data>
    </edge>
    <edge source="CHL" target="BEL">
      <data key="d0">48588</data>
    </edge>
    <edge source="CHL" target="BOL">
      <data key="d0">2552574</data>
    </edge>
    <edge source="CHL" target="BRA">
      <data key="d0">3128006</data>
    </edge>
    <edge source="CHL" target="CAN">
      <data key="d0">223658</data>
    </edge>
    <edge source="CHL" target="CHN">
      <data key="d0">21519</data>
    </edge>
    <edge source="CHL" target="COL">
      <data key="d0">8263922</data>
    </edge>
    <edge source="CHL" target="CRI">
      <data key="d0">703163</data>
    </edge>
    <edge source="CHL" target="HRV">
      <data key="d0">15480</data>
    </edge>
    <edge source="CHL" target="DNK">
      <data key="d0">779817</data>
    </edge>
    <edge source="CHL" target="ECU">
      <data key="d0">2167074</data>
    </edge>
    <edge source="CHL" target="SLV">
      <data key="d0">234100</data>
    </edge>
    <edge source="CHL" target="FIN">
      <data key="d0">591236</data>
    </edge>
    <edge source="CHL" target="FRA">
      <data key="d0">2561474</data>
    </edge>
    <edge source="CHL" target="DEU">
      <data key="d0">137502</data>
    </edge>
    <edge source="CHL" target="GTM">
      <data key="d0">1106215</data>
    </edge>
    <edge source="CHL" target="HND">
      <data key="d0">105238</data>
    </edge>
    <edge source="CHL" target="IDN">
      <data key="d0">4036720</data>
    </edge>
    <edge source="CHL" target="IRL">
      <data key="d0">2085296</data>
    </edge>
    <edge source="CHL" target="ISR">
      <data key="d0">92395</data>
    </edge>
    <edge source="CHL" target="ITA">
      <data key="d0">361444</data>
    </edge>
    <edge source="CHL" target="JPN">
      <data key="d0">59806</data>
    </edge>
    <edge source="CHL" target="MYS">
      <data key="d0">408532</data>
    </edge>
    <edge source="CHL" target="MEX">
      <data key="d0">1876655</data>
    </edge>
    <edge source="CHL" target="MAR">
      <data key="d0">322324</data>
    </edge>
    <edge source="CHL" target="NLD">
      <data key="d0">2440492</data>
    </edge>
    <edge source="CHL" target="NIC">
      <data key="d0">37183</data>
    </edge>
    <edge source="CHL" target="PAN">
      <data key="d0">523629</data>
    </edge>
    <edge source="CHL" target="PRY">
      <data key="d0">391201</data>
    </edge>
    <edge source="CHL" target="PER">
      <data key="d0">12501636</data>
    </edge>
    <edge source="CHL" target="PHL">
      <data key="d0">19241</data>
    </edge>
    <edge source="CHL" target="PRT">
      <data key="d0">1586388</data>
    </edge>
    <edge source="CHL" target="SAU">
      <data key="d0">746449</data>
    </edge>
    <edge source="CHL" target="ESP">
      <data key="d0">5030384</data>
    </edge>
    <edge source="CHL" target="SWE">
      <data key="d0">38171</data>
    </edge>
    <edge source="CHL" target="CHE">
      <data key="d0">22040</data>
    </edge>
    <edge source="CHL" target="THA">
      <data key="d0">410347</data>
    </edge>
    <edge source="CHL" target="GBR">
      <data key="d0">837034</data>
    </edge>
    <edge source="CHL" target="USA">
      <data key="d0">26672190</data>
    </edge>
    <edge source="CHL" target="URY">
      <data key="d0">3217273</data>
    </edge>
    <edge source="CHN" target="ALB">
      <data key="d0">224125</data>
    </edge>
    <edge source="CHN" target="DZA">
      <data key="d0">8122996</data>
    </edge>
    <edge source="CHN" target="AZE">
      <data key="d0">109908</data>
    </edge>
    <edge source="CHN" target="ARG">
      <data key="d0">28707650</data>
    </edge>
    <edge source="CHN" target="AUS">
      <data key="d0">173196227</data>
    </edge>
    <edge source="CHN" target="AUT">
      <data key="d0">20862222</data>
    </edge>
    <edge source="CHN" target="ARM">
      <data key="d0">76534</data>
    </edge>
    <edge source="CHN" target="BEL">
      <data key="d0">161016466</data>
    </edge>
    <edge source="CHN" target="BOL">
      <data key="d0">380732</data>
    </edge>
    <edge source="CHN" target="BWA">
      <data key="d0">459227</data>
    </edge>
    <edge source="CHN" target="BRA">
      <data key="d0">35208038</data>
    </edge>
    <edge source="CHN" target="BGR">
      <data key="d0">1467218</data>
    </edge>
    <edge source="CHN" target="BDI">
      <data key="d0">738518</data>
    </edge>
    <edge source="CHN" target="BLR">
      <data key="d0">97902</data>
    </edge>
    <edge source="CHN" target="KHM">
      <data key="d0">4854050</data>
    </edge>
    <edge source="CHN" target="CMR">
      <data key="d0">3393668</data>
    </edge>
    <edge source="CHN" target="CAN">
      <data key="d0">171999046</data>
    </edge>
    <edge source="CHN" target="LKA">
      <data key="d0">12405441</data>
    </edge>
    <edge source="CHN" target="CHL">
      <data key="d0">44879380</data>
    </edge>
    <edge source="CHN" target="COL">
      <data key="d0">4391711</data>
    </edge>
    <edge source="CHN" target="CRI">
      <data key="d0">2117423</data>
    </edge>
    <edge source="CHN" target="HRV">
      <data key="d0">1216562</data>
    </edge>
    <edge source="CHN" target="CZE">
      <data key="d0">9338900</data>
    </edge>
    <edge source="CHN" target="BEN">
      <data key="d0">31473045</data>
    </edge>
    <edge source="CHN" target="DNK">
      <data key="d0">34667444</data>
    </edge>
    <edge source="CHN" target="ECU">
      <data key="d0">10050657</data>
    </edge>
    <edge source="CHN" target="SLV">
      <data key="d0">2387310</data>
    </edge>
    <edge source="CHN" target="ETH">
      <data key="d0">6816957</data>
    </edge>
    <edge source="CHN" target="EST">
      <data key="d0">223489</data>
    </edge>
    <edge source="CHN" target="FIN">
      <data key="d0">21100574</data>
    </edge>
    <edge source="CHN" target="FRA">
      <data key="d0">136467095</data>
    </edge>
    <edge source="CHN" target="GEO">
      <data key="d0">11895</data>
    </edge>
    <edge source="CHN" target="GMB">
      <data key="d0">885497</data>
    </edge>
    <edge source="CHN" target="PSE">
      <data key="d0">409203</data>
    </edge>
    <edge source="CHN" target="DEU">
      <data key="d0">522643024</data>
    </edge>
    <edge source="CHN" target="GHA">
      <data key="d0">9023984</data>
    </edge>
    <edge source="CHN" target="GRC">
      <data key="d0">49217561</data>
    </edge>
    <edge source="CHN" target="GTM">
      <data key="d0">6089804</data>
    </edge>
    <edge source="CHN" target="HND">
      <data key="d0">2786816</data>
    </edge>
    <edge source="CHN" target="HKG">
      <data key="d0">1058812953</data>
    </edge>
    <edge source="CHN" target="HUN">
      <data key="d0">4443849</data>
    </edge>
    <edge source="CHN" target="IDN">
      <data key="d0">113995628</data>
    </edge>
    <edge source="CHN" target="IRL">
      <data key="d0">8756707</data>
    </edge>
    <edge source="CHN" target="ISR">
      <data key="d0">42030246</data>
    </edge>
    <edge source="CHN" target="ITA">
      <data key="d0">165876822</data>
    </edge>
    <edge source="CHN" target="CIV">
      <data key="d0">11261702</data>
    </edge>
    <edge source="CHN" target="JAM">
      <data key="d0">2215854</data>
    </edge>
    <edge source="CHN" target="JPN">
      <data key="d0">830565665</data>
    </edge>
    <edge source="CHN" target="KAZ">
      <data key="d0">11842780</data>
    </edge>
    <edge source="CHN" target="JOR">
      <data key="d0">11704114</data>
    </edge>
    <edge source="CHN" target="KOR">
      <data key="d0">138710054</data>
    </edge>
    <edge source="CHN" target="KGZ">
      <data key="d0">1150458</data>
    </edge>
    <edge source="CHN" target="LBN">
      <data key="d0">11733203</data>
    </edge>
    <edge source="CHN" target="LVA">
      <data key="d0">751807</data>
    </edge>
    <edge source="CHN" target="LTU">
      <data key="d0">674004</data>
    </edge>
    <edge source="CHN" target="MDG">
      <data key="d0">1886651</data>
    </edge>
    <edge source="CHN" target="MWI">
      <data key="d0">1150766</data>
    </edge>
    <edge source="CHN" target="MYS">
      <data key="d0">73200338</data>
    </edge>
    <edge source="CHN" target="MRT">
      <data key="d0">873737</data>
    </edge>
    <edge source="CHN" target="MUS">
      <data key="d0">3658744</data>
    </edge>
    <edge source="CHN" target="MEX">
      <data key="d0">33281372</data>
    </edge>
    <edge source="CHN" target="MAR">
      <data key="d0">15144194</data>
    </edge>
    <edge source="CHN" target="MOZ">
      <data key="d0">1193298</data>
    </edge>
    <edge source="CHN" target="OMN">
      <data key="d0">785076</data>
    </edge>
    <edge source="CHN" target="NAM">
      <data key="d0">286580</data>
    </edge>
    <edge source="CHN" target="NLD">
      <data key="d0">246257771</data>
    </edge>
    <edge source="CHN" target="NZL">
      <data key="d0">18301133</data>
    </edge>
    <edge source="CHN" target="NIC">
      <data key="d0">981765</data>
    </edge>
    <edge source="CHN" target="NER">
      <data key="d0">1149436</data>
    </edge>
    <edge source="CHN" target="NOR">
      <data key="d0">19257992</data>
    </edge>
    <edge source="CHN" target="PAK">
      <data key="d0">25734831</data>
    </edge>
    <edge source="CHN" target="PAN">
      <data key="d0">35139898</data>
    </edge>
    <edge source="CHN" target="PRY">
      <data key="d0">3286178</data>
    </edge>
    <edge source="CHN" target="PER">
      <data key="d0">9152345</data>
    </edge>
    <edge source="CHN" target="PHL">
      <data key="d0">58732634</data>
    </edge>
    <edge source="CHN" target="POL">
      <data key="d0">31690298</data>
    </edge>
    <edge source="CHN" target="PRT">
      <data key="d0">16801926</data>
    </edge>
    <edge source="CHN" target="ROU">
      <data key="d0">7730081</data>
    </edge>
    <edge source="CHN" target="RUS">
      <data key="d0">22383824</data>
    </edge>
    <edge source="CHN" target="SAU">
      <data key="d0">46792695</data>
    </edge>
    <edge source="CHN" target="SEN">
      <data key="d0">3302834</data>
    </edge>
    <edge source="CHN" target="IND">
      <data key="d0">29791488</data>
    </edge>
    <edge source="CHN" target="SGP">
      <data key="d0">130688720</data>
    </edge>
    <edge source="CHN" target="SVK">
      <data key="d0">626241</data>
    </edge>
    <edge source="CHN" target="VNM">
      <data key="d0">26205054</data>
    </edge>
    <edge source="CHN" target="SVN">
      <data key="d0">3146290</data>
    </edge>
    <edge source="CHN" target="ZAF">
      <data key="d0">40466105</data>
    </edge>
    <edge source="CHN" target="ZWE">
      <data key="d0">1691759</data>
    </edge>
    <edge source="CHN" target="ESP">
      <data key="d0">130959541</data>
    </edge>
    <edge source="CHN" target="SWE">
      <data key="d0">60187855</data>
    </edge>
    <edge source="CHN" target="CHE">
      <data key="d0">11328333</data>
    </edge>
    <edge source="CHN" target="THA">
      <data key="d0">40963481</data>
    </edge>
    <edge source="CHN" target="TGO">
      <data key="d0">1223809</data>
    </edge>
    <edge source="CHN" target="ARE">
      <data key="d0">152126945</data>
    </edge>
    <edge source="CHN" target="TUN">
      <data key="d0">8495479</data>
    </edge>
    <edge source="CHN" target="TUR">
      <data key="d0">48796295</data>
    </edge>
    <edge source="CHN" target="UGA">
      <data key="d0">3102209</data>
    </edge>
    <edge source="CHN" target="UKR">
      <data key="d0">2100473</data>
    </edge>
    <edge source="CHN" target="EGY">
      <data key="d0">57156928</data>
    </edge>
    <edge source="CHN" target="GBR">
      <data key="d0">357312232</data>
    </edge>
    <edge source="CHN" target="TZA">
      <data key="d0">8216253</data>
    </edge>
    <edge source="CHN" target="USA">
      <data key="d0">2438537623</data>
    </edge>
    <edge source="CHN" target="BFA">
      <data key="d0">280028</data>
    </edge>
    <edge source="CHN" target="URY">
      <data key="d0">10368667</data>
    </edge>
    <edge source="CHN" target="SRB">
      <data key="d0">467635</data>
    </edge>
    <edge source="COL" target="ARG">
      <data key="d0">735083</data>
    </edge>
    <edge source="COL" target="AUS">
      <data key="d0">248697</data>
    </edge>
    <edge source="COL" target="BOL">
      <data key="d0">2907017</data>
    </edge>
    <edge source="COL" target="BRA">
      <data key="d0">260295</data>
    </edge>
    <edge source="COL" target="CMR">
      <data key="d0">214500</data>
    </edge>
    <edge source="COL" target="CAN">
      <data key="d0">571769</data>
    </edge>
    <edge source="COL" target="CHL">
      <data key="d0">5181011</data>
    </edge>
    <edge source="COL" target="CHN">
      <data key="d0">40354</data>
    </edge>
    <edge source="COL" target="CRI">
      <data key="d0">5018159</data>
    </edge>
    <edge source="COL" target="HRV">
      <data key="d0">14465</data>
    </edge>
    <edge source="COL" target="BEN">
      <data key="d0">40950</data>
    </edge>
    <edge source="COL" target="ECU">
      <data key="d0">11570498</data>
    </edge>
    <edge source="COL" target="SLV">
      <data key="d0">1801191</data>
    </edge>
    <edge source="COL" target="FRA">
      <data key="d0">1126410</data>
    </edge>
    <edge source="COL" target="DEU">
      <data key="d0">630511</data>
    </edge>
    <edge source="COL" target="GTM">
      <data key="d0">3152031</data>
    </edge>
    <edge source="COL" target="HND">
      <data key="d0">3715088</data>
    </edge>
    <edge source="COL" target="JAM">
      <data key="d0">260428</data>
    </edge>
    <edge source="COL" target="JPN">
      <data key="d0">421251</data>
    </edge>
    <edge source="COL" target="MYS">
      <data key="d0">147593</data>
    </edge>
    <edge source="COL" target="MEX">
      <data key="d0">10652373</data>
    </edge>
    <edge source="COL" target="MAR">
      <data key="d0">342441</data>
    </edge>
    <edge source="COL" target="NLD">
      <data key="d0">10231</data>
    </edge>
    <edge source="COL" target="NZL">
      <data key="d0">37351</data>
    </edge>
    <edge source="COL" target="NIC">
      <data key="d0">240694</data>
    </edge>
    <edge source="COL" target="PAN">
      <data key="d0">4576357</data>
    </edge>
    <edge source="COL" target="PRY">
      <data key="d0">99939</data>
    </edge>
    <edge source="COL" target="PER">
      <data key="d0">7326197</data>
    </edge>
    <edge source="COL" target="PHL">
      <data key="d0">25444</data>
    </edge>
    <edge source="COL" target="POL">
      <data key="d0">341620</data>
    </edge>
    <edge source="COL" target="ZAF">
      <data key="d0">27557</data>
    </edge>
    <edge source="COL" target="ESP">
      <data key="d0">268890</data>
    </edge>
    <edge source="COL" target="SWE">
      <data key="d0">11385</data>
    </edge>
    <edge source="COL" target="THA">
      <data key="d0">28462</data>
    </edge>
    <edge source="COL" target="ARE">
      <data key="d0">49517</data>
    </edge>
    <edge source="COL" target="GBR">
      <data key="d0">100651</data>
    </edge>
    <edge source="COL" target="USA">
      <data key="d0">21284360</data>
    </edge>
    <edge source="COL" target="URY">
      <data key="d0">79582</data>
    </edge>
    <edge source="CRI" target="BEL">
      <data key="d0">102423</data>
    </edge>
    <edge source="CRI" target="CAN">
      <data key="d0">26726</data>
    </edge>
    <edge source="CRI" target="CHL">
      <data key="d0">24305</data>
    </edge>
    <edge source="CRI" target="CHN">
      <data key="d0">54215</data>
    </edge>
    <edge source="CRI" target="ECU">
      <data key="d0">567709</data>
    </edge>
    <edge source="CRI" target="SLV">
      <data key="d0">4847426</data>
    </edge>
    <edge source="CRI" target="DEU">
      <data key="d0">352342</data>
    </edge>
    <edge source="CRI" target="GRC">
      <data key="d0">153848</data>
    </edge>
    <edge source="CRI" target="GTM">
      <data key="d0">8600623</data>
    </edge>
    <edge source="CRI" target="HND">
      <data key="d0">1743791</data>
    </edge>
    <edge source="CRI" target="ITA">
      <data key="d0">60656</data>
    </edge>
    <edge source="CRI" target="JAM">
      <data key="d0">2430421</data>
    </edge>
    <edge source="CRI" target="JPN">
      <data key="d0">232084</data>
    </edge>
    <edge source="CRI" target="MEX">
      <data key="d0">1802299</data>
    </edge>
    <edge source="CRI" target="NIC">
      <data key="d0">3656934</data>
    </edge>
    <edge source="CRI" target="PAN">
      <data key="d0">2504075</data>
    </edge>
    <edge source="CRI" target="PER">
      <data key="d0">208382</data>
    </edge>
    <edge source="CRI" target="PHL">
      <data key="d0">27858</data>
    </edge>
    <edge source="CRI" target="ZAF">
      <data key="d0">12363</data>
    </edge>
    <edge source="CRI" target="CHE">
      <data key="d0">45970</data>
    </edge>
    <edge source="CRI" target="GBR">
      <data key="d0">60708</data>
    </edge>
    <edge source="CRI" target="USA">
      <data key="d0">7288533</data>
    </edge>
    <edge source="ECU" target="ARG">
      <data key="d0">80503</data>
    </edge>
    <edge source="ECU" target="BEL">
      <data key="d0">14695</data>
    </edge>
    <edge source="ECU" target="BOL">
      <data key="d0">337488</data>
    </edge>
    <edge source="ECU" target="BRA">
      <data key="d0">74640</data>
    </edge>
    <edge source="ECU" target="CHL">
      <data key="d0">1143243</data>
    </edge>
    <edge source="ECU" target="COL">
      <data key="d0">6583802</data>
    </edge>
    <edge source="ECU" target="CRI">
      <data key="d0">421426</data>
    </edge>
    <edge source="ECU" target="SLV">
      <data key="d0">491907</data>
    </edge>
    <edge source="ECU" target="DEU">
      <data key="d0">15680</data>
    </edge>
    <edge source="ECU" target="GTM">
      <data key="d0">1776597</data>
    </edge>
    <edge source="ECU" target="HND">
      <data key="d0">381180</data>
    </edge>
    <edge source="ECU" target="JAM">
      <data key="d0">124389</data>
    </edge>
    <edge source="ECU" target="MEX">
      <data key="d0">470747</data>
    </edge>
    <edge source="ECU" target="NLD">
      <data key="d0">27060</data>
    </edge>
    <edge source="ECU" target="NIC">
      <data key="d0">433736</data>
    </edge>
    <edge source="ECU" target="PAN">
      <data key="d0">614042</data>
    </edge>
    <edge source="ECU" target="PER">
      <data key="d0">2999374</data>
    </edge>
    <edge source="ECU" target="PRT">
      <data key="d0">14694</data>
    </edge>
    <edge source="ECU" target="ESP">
      <data key="d0">12695</data>
    </edge>
    <edge source="ECU" target="MKD">
      <data key="d0">14508</data>
    </edge>
    <edge source="ECU" target="USA">
      <data key="d0">2383589</data>
    </edge>
    <edge source="SLV" target="ARG">
      <data key="d0">34175</data>
    </edge>
    <edge source="SLV" target="BRA">
      <data key="d0">64665</data>
    </edge>
    <edge source="SLV" target="CAN">
      <data key="d0">50468</data>
    </edge>
    <edge source="SLV" target="CRI">
      <data key="d0">2877065</data>
    </edge>
    <edge source="SLV" target="FRA">
      <data key="d0">24565</data>
    </edge>
    <edge source="SLV" target="GTM">
      <data key="d0">10663441</data>
    </edge>
    <edge source="SLV" target="HND">
      <data key="d0">5100401</data>
    </edge>
    <edge source="SLV" target="ITA">
      <data key="d0">65105</data>
    </edge>
    <edge source="SLV" target="MEX">
      <data key="d0">670275</data>
    </edge>
    <edge source="SLV" target="NIC">
      <data key="d0">5369801</data>
    </edge>
    <edge source="SLV" target="PAN">
      <data key="d0">1015582</data>
    </edge>
    <edge source="SLV" target="PRY">
      <data key="d0">120514</data>
    </edge>
    <edge source="SLV" target="GBR">
      <data key="d0">110938</data>
    </edge>
    <edge source="SLV" target="USA">
      <data key="d0">6517143</data>
    </edge>
    <edge source="GTM" target="ARG">
      <data key="d0">113440</data>
    </edge>
    <edge source="GTM" target="BRA">
      <data key="d0">59976</data>
    </edge>
    <edge source="GTM" target="CAN">
      <data key="d0">24200</data>
    </edge>
    <edge source="GTM" target="CHL">
      <data key="d0">696402</data>
    </edge>
    <edge source="GTM" target="COL">
      <data key="d0">2174120</data>
    </edge>
    <edge source="GTM" target="CRI">
      <data key="d0">1418014</data>
    </edge>
    <edge source="GTM" target="SLV">
      <data key="d0">10524303</data>
    </edge>
    <edge source="GTM" target="HND">
      <data key="d0">5587449</data>
    </edge>
    <edge source="GTM" target="MEX">
      <data key="d0">1906558</data>
    </edge>
    <edge source="GTM" target="NIC">
      <data key="d0">4484491</data>
    </edge>
    <edge source="GTM" target="PAN">
      <data key="d0">299769</data>
    </edge>
    <edge source="GTM" target="USA">
      <data key="d0">4363111</data>
    </edge>
    <edge source="HND" target="CRI">
      <data key="d0">769728</data>
    </edge>
    <edge source="HND" target="SLV">
      <data key="d0">10368321</data>
    </edge>
    <edge source="HND" target="GTM">
      <data key="d0">16057359</data>
    </edge>
    <edge source="HND" target="JAM">
      <data key="d0">16141</data>
    </edge>
    <edge source="HND" target="MEX">
      <data key="d0">11179</data>
    </edge>
    <edge source="HND" target="NIC">
      <data key="d0">1141533</data>
    </edge>
    <edge source="HND" target="PAN">
      <data key="d0">536470</data>
    </edge>
    <edge source="HND" target="USA">
      <data key="d0">1545369</data>
    </edge>
    <edge source="HKG" target="DZA">
      <data key="d0">103491</data>
    </edge>
    <edge source="HKG" target="AZE">
      <data key="d0">17661</data>
    </edge>
    <edge source="HKG" target="ARG">
      <data key="d0">8217112</data>
    </edge>
    <edge source="HKG" target="AUS">
      <data key="d0">71950735</data>
    </edge>
    <edge source="HKG" target="AUT">
      <data key="d0">14879649</data>
    </edge>
    <edge source="HKG" target="ARM">
      <data key="d0">17226</data>
    </edge>
    <edge source="HKG" target="BEL">
      <data key="d0">24269464</data>
    </edge>
    <edge source="HKG" target="BOL">
      <data key="d0">41517</data>
    </edge>
    <edge source="HKG" target="BRA">
      <data key="d0">13933920</data>
    </edge>
    <edge source="HKG" target="BGR">
      <data key="d0">304927</data>
    </edge>
    <edge source="HKG" target="BDI">
      <data key="d0">53047</data>
    </edge>
    <edge source="HKG" target="BLR">
      <data key="d0">69033</data>
    </edge>
    <edge source="HKG" target="KHM">
      <data key="d0">983009</data>
    </edge>
    <edge source="HKG" target="CMR">
      <data key="d0">746510</data>
    </edge>
    <edge source="HKG" target="CAN">
      <data key="d0">109279970</data>
    </edge>
    <edge source="HKG" target="CAF">
      <data key="d0">58306</data>
    </edge>
    <edge source="HKG" target="LKA">
      <data key="d0">10407951</data>
    </edge>
    <edge source="HKG" target="CHL">
      <data key="d0">8879513</data>
    </edge>
    <edge source="HKG" target="CHN">
      <data key="d0">553707567</data>
    </edge>
    <edge source="HKG" target="COL">
      <data key="d0">3663586</data>
    </edge>
    <edge source="HKG" target="CRI">
      <data key="d0">1400187</data>
    </edge>
    <edge source="HKG" target="HRV">
      <data key="d0">561166</data>
    </edge>
    <edge source="HKG" target="CZE">
      <data key="d0">4620219</data>
    </edge>
    <edge source="HKG" target="BEN">
      <data key="d0">353341</data>
    </edge>
    <edge source="HKG" target="DNK">
      <data key="d0">13677855</data>
    </edge>
    <edge source="HKG" target="ECU">
      <data key="d0">1688919</data>
    </edge>
    <edge source="HKG" target="SLV">
      <data key="d0">593930</data>
    </edge>
    <edge source="HKG" target="EST">
      <data key="d0">70605</data>
    </edge>
    <edge source="HKG" target="FIN">
      <data key="d0">5310111</data>
    </edge>
    <edge source="HKG" target="FRA">
      <data key="d0">60971007</data>
    </edge>
    <edge source="HKG" target="GMB">
      <data key="d0">99375</data>
    </edge>
    <edge source="HKG" target="DEU">
      <data key="d0">221128529</data>
    </edge>
    <edge source="HKG" target="GHA">
      <data key="d0">1228642</data>
    </edge>
    <edge source="HKG" target="GRC">
      <data key="d0">9437059</data>
    </edge>
    <edge source="HKG" target="GTM">
      <data key="d0">1775060</data>
    </edge>
    <edge source="HKG" target="HND">
      <data key="d0">385252</data>
    </edge>
    <edge source="HKG" target="HUN">
      <data key="d0">1533995</data>
    </edge>
    <edge source="HKG" target="IDN">
      <data key="d0">23855204</data>
    </edge>
    <edge source="HKG" target="IRL">
      <data key="d0">10524196</data>
    </edge>
    <edge source="HKG" target="ISR">
      <data key="d0">12288220</data>
    </edge>
    <edge source="HKG" target="ITA">
      <data key="d0">53225899</data>
    </edge>
    <edge source="HKG" target="CIV">
      <data key="d0">168445</data>
    </edge>
    <edge source="HKG" target="JAM">
      <data key="d0">968018</data>
    </edge>
    <edge source="HKG" target="JPN">
      <data key="d0">145722057</data>
    </edge>
    <edge source="HKG" target="KAZ">
      <data key="d0">59439</data>
    </edge>
    <edge source="HKG" target="JOR">
      <data key="d0">1390264</data>
    </edge>
    <edge source="HKG" target="KOR">
      <data key="d0">18850367</data>
    </edge>
    <edge source="HKG" target="LBN">
      <data key="d0">2731077</data>
    </edge>
    <edge source="HKG" target="LVA">
      <data key="d0">265116</data>
    </edge>
    <edge source="HKG" target="LTU">
      <data key="d0">117811</data>
    </edge>
    <edge source="HKG" target="MDG">
      <data key="d0">919190</data>
    </edge>
    <edge source="HKG" target="MWI">
      <data key="d0">71414</data>
    </edge>
    <edge source="HKG" target="MYS">
      <data key="d0">17360448</data>
    </edge>
    <edge source="HKG" target="MRT">
      <data key="d0">75709</data>
    </edge>
    <edge source="HKG" target="MUS">
      <data key="d0">2915065</data>
    </edge>
    <edge source="HKG" target="MEX">
      <data key="d0">10671372</data>
    </edge>
    <edge source="HKG" target="MDA">
      <data key="d0">15016</data>
    </edge>
    <edge source="HKG" target="MAR">
      <data key="d0">690480</data>
    </edge>
    <edge source="HKG" target="MOZ">
      <data key="d0">112549</data>
    </edge>
    <edge source="HKG" target="OMN">
      <data key="d0">415211</data>
    </edge>
    <edge source="HKG" target="NAM">
      <data key="d0">43401</data>
    </edge>
    <edge source="HKG" target="NLD">
      <data key="d0">63042805</data>
    </edge>
    <edge source="HKG" target="NZL">
      <data key="d0">9604027</data>
    </edge>
    <edge source="HKG" target="NIC">
      <data key="d0">160446</data>
    </edge>
    <edge source="HKG" target="NOR">
      <data key="d0">5648861</data>
    </edge>
    <edge source="HKG" target="PAK">
      <data key="d0">2572118</data>
    </edge>
    <edge source="HKG" target="PAN">
      <data key="d0">15235075</data>
    </edge>
    <edge source="HKG" target="PRY">
      <data key="d0">2675679</data>
    </edge>
    <edge source="HKG" target="PER">
      <data key="d0">1476077</data>
    </edge>
    <edge source="HKG" target="PHL">
      <data key="d0">31455635</data>
    </edge>
    <edge source="HKG" target="POL">
      <data key="d0">4340760</data>
    </edge>
    <edge source="HKG" target="PRT">
      <data key="d0">4004865</data>
    </edge>
    <edge source="HKG" target="ROU">
      <data key="d0">543485</data>
    </edge>
    <edge source="HKG" target="RUS">
      <data key="d0">3933228</data>
    </edge>
    <edge source="HKG" target="SAU">
      <data key="d0">14604716</data>
    </edge>
    <edge source="HKG" target="SEN">
      <data key="d0">726801</data>
    </edge>
    <edge source="HKG" target="IND">
      <data key="d0">12760125</data>
    </edge>
    <edge source="HKG" target="SGP">
      <data key="d0">35091071</data>
    </edge>
    <edge source="HKG" target="SVK">
      <data key="d0">228964</data>
    </edge>
    <edge source="HKG" target="VNM">
      <data key="d0">5589263</data>
    </edge>
    <edge source="HKG" target="SVN">
      <data key="d0">736814</data>
    </edge>
    <edge source="HKG" target="ZAF">
      <data key="d0">17313901</data>
    </edge>
    <edge source="HKG" target="ZWE">
      <data key="d0">215794</data>
    </edge>
    <edge source="HKG" target="ESP">
      <data key="d0">42104437</data>
    </edge>
    <edge source="HKG" target="SWE">
      <data key="d0">14757157</data>
    </edge>
    <edge source="HKG" target="CHE">
      <data key="d0">16369634</data>
    </edge>
    <edge source="HKG" target="THA">
      <data key="d0">32178022</data>
    </edge>
    <edge source="HKG" target="TGO">
      <data key="d0">53113</data>
    </edge>
    <edge source="HKG" target="ARE">
      <data key="d0">18042684</data>
    </edge>
    <edge source="HKG" target="TUN">
      <data key="d0">920944</data>
    </edge>
    <edge source="HKG" target="TUR">
      <data key="d0">7597996</data>
    </edge>
    <edge source="HKG" target="UGA">
      <data key="d0">119904</data>
    </edge>
    <edge source="HKG" target="UKR">
      <data key="d0">353131</data>
    </edge>
    <edge source="HKG" target="MKD">
      <data key="d0">59310</data>
    </edge>
    <edge source="HKG" target="EGY">
      <data key="d0">12142186</data>
    </edge>
    <edge source="HKG" target="GBR">
      <data key="d0">170308540</data>
    </edge>
    <edge source="HKG" target="TZA">
      <data key="d0">133954</data>
    </edge>
    <edge source="HKG" target="USA">
      <data key="d0">1174770055</data>
    </edge>
    <edge source="HKG" target="BFA">
      <data key="d0">416191</data>
    </edge>
    <edge source="HKG" target="URY">
      <data key="d0">2026599</data>
    </edge>
    <edge source="HKG" target="SRB">
      <data key="d0">109500</data>
    </edge>
    <edge source="HUN" target="ALB">
      <data key="d0">19000</data>
    </edge>
    <edge source="HUN" target="DZA">
      <data key="d0">533000</data>
    </edge>
    <edge source="HUN" target="ARG">
      <data key="d0">76000</data>
    </edge>
    <edge source="HUN" target="AUS">
      <data key="d0">77000</data>
    </edge>
    <edge source="HUN" target="AUT">
      <data key="d0">60171000</data>
    </edge>
    <edge source="HUN" target="BEL">
      <data key="d0">6139000</data>
    </edge>
    <edge source="HUN" target="BRA">
      <data key="d0">1203000</data>
    </edge>
    <edge source="HUN" target="BGR">
      <data key="d0">1971000</data>
    </edge>
    <edge source="HUN" target="BLR">
      <data key="d0">26000</data>
    </edge>
    <edge source="HUN" target="CAN">
      <data key="d0">382000</data>
    </edge>
    <edge source="HUN" target="CHL">
      <data key="d0">37000</data>
    </edge>
    <edge source="HUN" target="CHN">
      <data key="d0">966000</data>
    </edge>
    <edge source="HUN" target="CRI">
      <data key="d0">16000</data>
    </edge>
    <edge source="HUN" target="HRV">
      <data key="d0">3611000</data>
    </edge>
    <edge source="HUN" target="CZE">
      <data key="d0">6611000</data>
    </edge>
    <edge source="HUN" target="DNK">
      <data key="d0">7393000</data>
    </edge>
    <edge source="HUN" target="EST">
      <data key="d0">116000</data>
    </edge>
    <edge source="HUN" target="FIN">
      <data key="d0">1977000</data>
    </edge>
    <edge source="HUN" target="FRA">
      <data key="d0">24817000</data>
    </edge>
    <edge source="HUN" target="GEO">
      <data key="d0">20000</data>
    </edge>
    <edge source="HUN" target="DEU">
      <data key="d0">272408000</data>
    </edge>
    <edge source="HUN" target="GHA">
      <data key="d0">141000</data>
    </edge>
    <edge source="HUN" target="GRC">
      <data key="d0">524000</data>
    </edge>
    <edge source="HUN" target="HND">
      <data key="d0">19000</data>
    </edge>
    <edge source="HUN" target="HKG">
      <data key="d0">223000</data>
    </edge>
    <edge source="HUN" target="IDN">
      <data key="d0">16000</data>
    </edge>
    <edge source="HUN" target="IRL">
      <data key="d0">626000</data>
    </edge>
    <edge source="HUN" target="ISR">
      <data key="d0">415000</data>
    </edge>
    <edge source="HUN" target="ITA">
      <data key="d0">21647000</data>
    </edge>
    <edge source="HUN" target="JPN">
      <data key="d0">1557000</data>
    </edge>
    <edge source="HUN" target="KAZ">
      <data key="d0">372000</data>
    </edge>
    <edge source="HUN" target="JOR">
      <data key="d0">55000</data>
    </edge>
    <edge source="HUN" target="KOR">
      <data key="d0">102000</data>
    </edge>
    <edge source="HUN" target="KGZ">
      <data key="d0">13000</data>
    </edge>
    <edge source="HUN" target="LBN">
      <data key="d0">27000</data>
    </edge>
    <edge source="HUN" target="LVA">
      <data key="d0">337000</data>
    </edge>
    <edge source="HUN" target="LTU">
      <data key="d0">305000</data>
    </edge>
    <edge source="HUN" target="MYS">
      <data key="d0">52000</data>
    </edge>
    <edge source="HUN" target="MEX">
      <data key="d0">245000</data>
    </edge>
    <edge source="HUN" target="MDA">
      <data key="d0">545000</data>
    </edge>
    <edge source="HUN" target="MAR">
      <data key="d0">415000</data>
    </edge>
    <edge source="HUN" target="OMN">
      <data key="d0">176000</data>
    </edge>
    <edge source="HUN" target="NLD">
      <data key="d0">23134000</data>
    </edge>
    <edge source="HUN" target="NOR">
      <data key="d0">576000</data>
    </edge>
    <edge source="HUN" target="POL">
      <data key="d0">20859000</data>
    </edge>
    <edge source="HUN" target="PRT">
      <data key="d0">104000</data>
    </edge>
    <edge source="HUN" target="ROU">
      <data key="d0">22442000</data>
    </edge>
    <edge source="HUN" target="RUS">
      <data key="d0">7567000</data>
    </edge>
    <edge source="HUN" target="SAU">
      <data key="d0">13000</data>
    </edge>
    <edge source="HUN" target="IND">
      <data key="d0">128000</data>
    </edge>
    <edge source="HUN" target="SGP">
      <data key="d0">168000</data>
    </edge>
    <edge source="HUN" target="SVK">
      <data key="d0">8442000</data>
    </edge>
    <edge source="HUN" target="SVN">
      <data key="d0">5406000</data>
    </edge>
    <edge source="HUN" target="ZAF">
      <data key="d0">948000</data>
    </edge>
    <edge source="HUN" target="ESP">
      <data key="d0">5657000</data>
    </edge>
    <edge source="HUN" target="SWE">
      <data key="d0">5032000</data>
    </edge>
    <edge source="HUN" target="CHE">
      <data key="d0">12600000</data>
    </edge>
    <edge source="HUN" target="THA">
      <data key="d0">187000</data>
    </edge>
    <edge source="HUN" target="ARE">
      <data key="d0">572000</data>
    </edge>
    <edge source="HUN" target="TUN">
      <data key="d0">317000</data>
    </edge>
    <edge source="HUN" target="TUR">
      <data key="d0">1650000</data>
    </edge>
    <edge source="HUN" target="UKR">
      <data key="d0">2284000</data>
    </edge>
    <edge source="HUN" target="MKD">
      <data key="d0">1060000</data>
    </edge>
    <edge source="HUN" target="EGY">
      <data key="d0">365000</data>
    </edge>
    <edge source="HUN" target="GBR">
      <data key="d0">15730000</data>
    </edge>
    <edge source="HUN" target="USA">
      <data key="d0">37939000</data>
    </edge>
    <edge source="HUN" target="SRB">
      <data key="d0">6740000</data>
    </edge>
    <edge source="IRL" target="ALB">
      <data key="d0">26402</data>
    </edge>
    <edge source="IRL" target="DZA">
      <data key="d0">27248</data>
    </edge>
    <edge source="IRL" target="AZE">
      <data key="d0">40868</data>
    </edge>
    <edge source="IRL" target="ARG">
      <data key="d0">132938</data>
    </edge>
    <edge source="IRL" target="AUS">
      <data key="d0">2817790</data>
    </edge>
    <edge source="IRL" target="AUT">
      <data key="d0">2055541</data>
    </edge>
    <edge source="IRL" target="BEL">
      <data key="d0">11701942</data>
    </edge>
    <edge source="IRL" target="BOL">
      <data key="d0">37251</data>
    </edge>
    <edge source="IRL" target="BWA">
      <data key="d0">44983</data>
    </edge>
    <edge source="IRL" target="BRA">
      <data key="d0">215298</data>
    </edge>
    <edge source="IRL" target="BGR">
      <data key="d0">205522</data>
    </edge>
    <edge source="IRL" target="CAN">
      <data key="d0">2139433</data>
    </edge>
    <edge source="IRL" target="LKA">
      <data key="d0">11602</data>
    </edge>
    <edge source="IRL" target="CHL">
      <data key="d0">51456</data>
    </edge>
    <edge source="IRL" target="CHN">
      <data key="d0">1347965</data>
    </edge>
    <edge source="IRL" target="COL">
      <data key="d0">17810</data>
    </edge>
    <edge source="IRL" target="CZE">
      <data key="d0">724467</data>
    </edge>
    <edge source="IRL" target="DNK">
      <data key="d0">1921061</data>
    </edge>
    <edge source="IRL" target="ETH">
      <data key="d0">12343</data>
    </edge>
    <edge source="IRL" target="EST">
      <data key="d0">435408</data>
    </edge>
    <edge source="IRL" target="FIN">
      <data key="d0">375218</data>
    </edge>
    <edge source="IRL" target="FRA">
      <data key="d0">21058804</data>
    </edge>
    <edge source="IRL" target="DEU">
      <data key="d0">56990889</data>
    </edge>
    <edge source="IRL" target="GHA">
      <data key="d0">161122</data>
    </edge>
    <edge source="IRL" target="GRC">
      <data key="d0">52370</data>
    </edge>
    <edge source="IRL" target="HKG">
      <data key="d0">837970</data>
    </edge>
    <edge source="IRL" target="HUN">
      <data key="d0">568130</data>
    </edge>
    <edge source="IRL" target="IDN">
      <data key="d0">175040</data>
    </edge>
    <edge source="IRL" target="ISR">
      <data key="d0">569240</data>
    </edge>
    <edge source="IRL" target="ITA">
      <data key="d0">4245183</data>
    </edge>
    <edge source="IRL" target="JPN">
      <data key="d0">4879245</data>
    </edge>
    <edge source="IRL" target="KOR">
      <data key="d0">1532227</data>
    </edge>
    <edge source="IRL" target="KGZ">
      <data key="d0">21774</data>
    </edge>
    <edge source="IRL" target="LBN">
      <data key="d0">71272</data>
    </edge>
    <edge source="IRL" target="LVA">
      <data key="d0">136524</data>
    </edge>
    <edge source="IRL" target="LTU">
      <data key="d0">40798</data>
    </edge>
    <edge source="IRL" target="MYS">
      <data key="d0">524125</data>
    </edge>
    <edge source="IRL" target="MEX">
      <data key="d0">903343</data>
    </edge>
    <edge source="IRL" target="MDA">
      <data key="d0">42010</data>
    </edge>
    <edge source="IRL" target="MAR">
      <data key="d0">120613</data>
    </edge>
    <edge source="IRL" target="OMN">
      <data key="d0">73919</data>
    </edge>
    <edge source="IRL" target="NLD">
      <data key="d0">17138323</data>
    </edge>
    <edge source="IRL" target="NZL">
      <data key="d0">292280</data>
    </edge>
    <edge source="IRL" target="NOR">
      <data key="d0">2641418</data>
    </edge>
    <edge source="IRL" target="PHL">
      <data key="d0">574932</data>
    </edge>
    <edge source="IRL" target="POL">
      <data key="d0">892922</data>
    </edge>
    <edge source="IRL" target="PRT">
      <data key="d0">115323</data>
    </edge>
    <edge source="IRL" target="ROU">
      <data key="d0">233704</data>
    </edge>
    <edge source="IRL" target="RUS">
      <data key="d0">1911945</data>
    </edge>
    <edge source="IRL" target="SAU">
      <data key="d0">171563</data>
    </edge>
    <edge source="IRL" target="IND">
      <data key="d0">816453</data>
    </edge>
    <edge source="IRL" target="SGP">
      <data key="d0">2184011</data>
    </edge>
    <edge source="IRL" target="SVK">
      <data key="d0">1115044</data>
    </edge>
    <edge source="IRL" target="VNM">
      <data key="d0">27814</data>
    </edge>
    <edge source="IRL" target="SVN">
      <data key="d0">21793</data>
    </edge>
    <edge source="IRL" target="ZAF">
      <data key="d0">940737</data>
    </edge>
    <edge source="IRL" target="ZWE">
      <data key="d0">69206</data>
    </edge>
    <edge source="IRL" target="ESP">
      <data key="d0">10354240</data>
    </edge>
    <edge source="IRL" target="SWE">
      <data key="d0">3561029</data>
    </edge>
    <edge source="IRL" target="CHE">
      <data key="d0">3027898</data>
    </edge>
    <edge source="IRL" target="THA">
      <data key="d0">211921</data>
    </edge>
    <edge source="IRL" target="ARE">
      <data key="d0">309253</data>
    </edge>
    <edge source="IRL" target="TUN">
      <data key="d0">122786</data>
    </edge>
    <edge source="IRL" target="TUR">
      <data key="d0">870618</data>
    </edge>
    <edge source="IRL" target="UKR">
      <data key="d0">138341</data>
    </edge>
    <edge source="IRL" target="EGY">
      <data key="d0">71016</data>
    </edge>
    <edge source="IRL" target="GBR">
      <data key="d0">144719166</data>
    </edge>
    <edge source="IRL" target="TZA">
      <data key="d0">15670</data>
    </edge>
    <edge source="IRL" target="USA">
      <data key="d0">40589632</data>
    </edge>
    <edge source="IRL" target="URY">
      <data key="d0">10247</data>
    </edge>
    <edge source="ISR" target="ALB">
      <data key="d0">153000</data>
    </edge>
    <edge source="ISR" target="ARG">
      <data key="d0">2176000</data>
    </edge>
    <edge source="ISR" target="AUS">
      <data key="d0">7558000</data>
    </edge>
    <edge source="ISR" target="AUT">
      <data key="d0">7100000</data>
    </edge>
    <edge source="ISR" target="BEL">
      <data key="d0">141678000</data>
    </edge>
    <edge source="ISR" target="BOL">
      <data key="d0">90000</data>
    </edge>
    <edge source="ISR" target="BWA">
      <data key="d0">59000</data>
    </edge>
    <edge source="ISR" target="BRA">
      <data key="d0">10197000</data>
    </edge>
    <edge source="ISR" target="BGR">
      <data key="d0">450000</data>
    </edge>
    <edge source="ISR" target="BLR">
      <data key="d0">318000</data>
    </edge>
    <edge source="ISR" target="CAN">
      <data key="d0">23850000</data>
    </edge>
    <edge source="ISR" target="LKA">
      <data key="d0">141000</data>
    </edge>
    <edge source="ISR" target="CHL">
      <data key="d0">168000</data>
    </edge>
    <edge source="ISR" target="CHN">
      <data key="d0">5496000</data>
    </edge>
    <edge source="ISR" target="COL">
      <data key="d0">367000</data>
    </edge>
    <edge source="ISR" target="CRI">
      <data key="d0">271000</data>
    </edge>
    <edge source="ISR" target="HRV">
      <data key="d0">792000</data>
    </edge>
    <edge source="ISR" target="CZE">
      <data key="d0">4877000</data>
    </edge>
    <edge source="ISR" target="DNK">
      <data key="d0">4614000</data>
    </edge>
    <edge source="ISR" target="ECU">
      <data key="d0">35000</data>
    </edge>
    <edge source="ISR" target="SLV">
      <data key="d0">35000</data>
    </edge>
    <edge source="ISR" target="EST">
      <data key="d0">58000</data>
    </edge>
    <edge source="ISR" target="FIN">
      <data key="d0">3800000</data>
    </edge>
    <edge source="ISR" target="FRA">
      <data key="d0">13986000</data>
    </edge>
    <edge source="ISR" target="GEO">
      <data key="d0">29000</data>
    </edge>
    <edge source="ISR" target="DEU">
      <data key="d0">60325000</data>
    </edge>
    <edge source="ISR" target="GHA">
      <data key="d0">21000</data>
    </edge>
    <edge source="ISR" target="GRC">
      <data key="d0">1349000</data>
    </edge>
    <edge source="ISR" target="GTM">
      <data key="d0">101000</data>
    </edge>
    <edge source="ISR" target="HND">
      <data key="d0">323000</data>
    </edge>
    <edge source="ISR" target="HKG">
      <data key="d0">2741000</data>
    </edge>
    <edge source="ISR" target="HUN">
      <data key="d0">5495000</data>
    </edge>
    <edge source="ISR" target="IDN">
      <data key="d0">170000</data>
    </edge>
    <edge source="ISR" target="IRL">
      <data key="d0">1577000</data>
    </edge>
    <edge source="ISR" target="ITA">
      <data key="d0">12214000</data>
    </edge>
    <edge source="ISR" target="CIV">
      <data key="d0">28000</data>
    </edge>
    <edge source="ISR" target="JAM">
      <data key="d0">132000</data>
    </edge>
    <edge source="ISR" target="JPN">
      <data key="d0">27703000</data>
    </edge>
    <edge source="ISR" target="KAZ">
      <data key="d0">46000</data>
    </edge>
    <edge source="ISR" target="JOR">
      <data key="d0">1269000</data>
    </edge>
    <edge source="ISR" target="KOR">
      <data key="d0">10396000</data>
    </edge>
    <edge source="ISR" target="LVA">
      <data key="d0">256000</data>
    </edge>
    <edge source="ISR" target="LTU">
      <data key="d0">136000</data>
    </edge>
    <edge source="ISR" target="MDG">
      <data key="d0">34000</data>
    </edge>
    <edge source="ISR" target="MUS">
      <data key="d0">65000</data>
    </edge>
    <edge source="ISR" target="MEX">
      <data key="d0">7759000</data>
    </edge>
    <edge source="ISR" target="MAR">
      <data key="d0">204000</data>
    </edge>
    <edge source="ISR" target="NLD">
      <data key="d0">7282000</data>
    </edge>
    <edge source="ISR" target="NZL">
      <data key="d0">1397000</data>
    </edge>
    <edge source="ISR" target="NIC">
      <data key="d0">49000</data>
    </edge>
    <edge source="ISR" target="NOR">
      <data key="d0">1694000</data>
    </edge>
    <edge source="ISR" target="PAN">
      <data key="d0">229000</data>
    </edge>
    <edge source="ISR" target="PER">
      <data key="d0">74000</data>
    </edge>
    <edge source="ISR" target="PHL">
      <data key="d0">886000</data>
    </edge>
    <edge source="ISR" target="POL">
      <data key="d0">6834000</data>
    </edge>
    <edge source="ISR" target="PRT">
      <data key="d0">819000</data>
    </edge>
    <edge source="ISR" target="ROU">
      <data key="d0">2828000</data>
    </edge>
    <edge source="ISR" target="RUS">
      <data key="d0">3089000</data>
    </edge>
    <edge source="ISR" target="SEN">
      <data key="d0">70000</data>
    </edge>
    <edge source="ISR" target="IND">
      <data key="d0">3970000</data>
    </edge>
    <edge source="ISR" target="SGP">
      <data key="d0">2844000</data>
    </edge>
    <edge source="ISR" target="SVK">
      <data key="d0">898000</data>
    </edge>
    <edge source="ISR" target="SVN">
      <data key="d0">2492000</data>
    </edge>
    <edge source="ISR" target="ZAF">
      <data key="d0">7403000</data>
    </edge>
    <edge source="ISR" target="ESP">
      <data key="d0">10894000</data>
    </edge>
    <edge source="ISR" target="SWE">
      <data key="d0">2692000</data>
    </edge>
    <edge source="ISR" target="CHE">
      <data key="d0">5513000</data>
    </edge>
    <edge source="ISR" target="THA">
      <data key="d0">1704000</data>
    </edge>
    <edge source="ISR" target="ARE">
      <data key="d0">223000</data>
    </edge>
    <edge source="ISR" target="TUR">
      <data key="d0">6050000</data>
    </edge>
    <edge source="ISR" target="UGA">
      <data key="d0">475000</data>
    </edge>
    <edge source="ISR" target="UKR">
      <data key="d0">1006000</data>
    </edge>
    <edge source="ISR" target="EGY">
      <data key="d0">415000</data>
    </edge>
    <edge source="ISR" target="GBR">
      <data key="d0">30142000</data>
    </edge>
    <edge source="ISR" target="TZA">
      <data key="d0">205000</data>
    </edge>
    <edge source="ISR" target="USA">
      <data key="d0">209000000</data>
    </edge>
    <edge source="ISR" target="URY">
      <data key="d0">74000</data>
    </edge>
    <edge source="CIV" target="AUS">
      <data key="d0">20874</data>
    </edge>
    <edge source="CIV" target="BEL">
      <data key="d0">57664</data>
    </edge>
    <edge source="CIV" target="CMR">
      <data key="d0">1788301</data>
    </edge>
    <edge source="CIV" target="CAN">
      <data key="d0">158631</data>
    </edge>
    <edge source="CIV" target="CAF">
      <data key="d0">11575</data>
    </edge>
    <edge source="CIV" target="BEN">
      <data key="d0">589714</data>
    </edge>
    <edge source="CIV" target="FRA">
      <data key="d0">1027409</data>
    </edge>
    <edge source="CIV" target="GMB">
      <data key="d0">40353</data>
    </edge>
    <edge source="CIV" target="GHA">
      <data key="d0">2032168</data>
    </edge>
    <edge source="CIV" target="IRL">
      <data key="d0">26812</data>
    </edge>
    <edge source="CIV" target="ITA">
      <data key="d0">127718</data>
    </edge>
    <edge source="CIV" target="JPN">
      <data key="d0">27556</data>
    </edge>
    <edge source="CIV" target="MDG">
      <data key="d0">52178</data>
    </edge>
    <edge source="CIV" target="MRT">
      <data key="d0">30705</data>
    </edge>
    <edge source="CIV" target="MAR">
      <data key="d0">11912</data>
    </edge>
    <edge source="CIV" target="NLD">
      <data key="d0">41671</data>
    </edge>
    <edge source="CIV" target="NER">
      <data key="d0">314512</data>
    </edge>
    <edge source="CIV" target="POL">
      <data key="d0">40642</data>
    </edge>
    <edge source="CIV" target="SEN">
      <data key="d0">470380</data>
    </edge>
    <edge source="CIV" target="ZAF">
      <data key="d0">52283</data>
    </edge>
    <edge source="CIV" target="ESP">
      <data key="d0">19504</data>
    </edge>
    <edge source="CIV" target="TGO">
      <data key="d0">447283</data>
    </edge>
    <edge source="CIV" target="GBR">
      <data key="d0">1403040</data>
    </edge>
    <edge source="CIV" target="USA">
      <data key="d0">322712</data>
    </edge>
    <edge source="CIV" target="BFA">
      <data key="d0">1984057</data>
    </edge>
    <edge source="JAM" target="COL">
      <data key="d0">16121</data>
    </edge>
    <edge source="JAM" target="CRI">
      <data key="d0">53539</data>
    </edge>
    <edge source="JAM" target="DEU">
      <data key="d0">30964</data>
    </edge>
    <edge source="JAM" target="HND">
      <data key="d0">27869</data>
    </edge>
    <edge source="JAM" target="CHE">
      <data key="d0">25000</data>
    </edge>
    <edge source="JAM" target="USA">
      <data key="d0">1011734</data>
    </edge>
    <edge source="JPN" target="DZA">
      <data key="d0">717844</data>
    </edge>
    <edge source="JPN" target="AZE">
      <data key="d0">93416</data>
    </edge>
    <edge source="JPN" target="ARG">
      <data key="d0">15489391</data>
    </edge>
    <edge source="JPN" target="AUS">
      <data key="d0">82654450</data>
    </edge>
    <edge source="JPN" target="AUT">
      <data key="d0">10948900</data>
    </edge>
    <edge source="JPN" target="BEL">
      <data key="d0">59874771</data>
    </edge>
    <edge source="JPN" target="BOL">
      <data key="d0">797685</data>
    </edge>
    <edge source="JPN" target="BWA">
      <data key="d0">34897</data>
    </edge>
    <edge source="JPN" target="BRA">
      <data key="d0">51230893</data>
    </edge>
    <edge source="JPN" target="BGR">
      <data key="d0">45502</data>
    </edge>
    <edge source="JPN" target="BLR">
      <data key="d0">79703</data>
    </edge>
    <edge source="JPN" target="KHM">
      <data key="d0">2086929</data>
    </edge>
    <edge source="JPN" target="CMR">
      <data key="d0">321891</data>
    </edge>
    <edge source="JPN" target="CAN">
      <data key="d0">105053319</data>
    </edge>
    <edge source="JPN" target="CAF">
      <data key="d0">71157</data>
    </edge>
    <edge source="JPN" target="LKA">
      <data key="d0">6174367</data>
    </edge>
    <edge source="JPN" target="CHL">
      <data key="d0">3140025</data>
    </edge>
    <edge source="JPN" target="CHN">
      <data key="d0">491752256</data>
    </edge>
    <edge source="JPN" target="COL">
      <data key="d0">2035879</data>
    </edge>
    <edge source="JPN" target="CRI">
      <data key="d0">1138078</data>
    </edge>
    <edge source="JPN" target="HRV">
      <data key="d0">11218</data>
    </edge>
    <edge source="JPN" target="CZE">
      <data key="d0">3564815</data>
    </edge>
    <edge source="JPN" target="BEN">
      <data key="d0">23484</data>
    </edge>
    <edge source="JPN" target="DNK">
      <data key="d0">17718068</data>
    </edge>
    <edge source="JPN" target="ECU">
      <data key="d0">1415553</data>
    </edge>
    <edge source="JPN" target="SLV">
      <data key="d0">297052</data>
    </edge>
    <edge source="JPN" target="ETH">
      <data key="d0">435108</data>
    </edge>
    <edge source="JPN" target="EST">
      <data key="d0">124323</data>
    </edge>
    <edge source="JPN" target="FIN">
      <data key="d0">5157662</data>
    </edge>
    <edge source="JPN" target="FRA">
      <data key="d0">130463649</data>
    </edge>
    <edge source="JPN" target="GEO">
      <data key="d0">15903</data>
    </edge>
    <edge source="JPN" target="GMB">
      <data key="d0">57369</data>
    </edge>
    <edge source="JPN" target="DEU">
      <data key="d0">169536564</data>
    </edge>
    <edge source="JPN" target="GHA">
      <data key="d0">88155</data>
    </edge>
    <edge source="JPN" target="GRC">
      <data key="d0">4156489</data>
    </edge>
    <edge source="JPN" target="GTM">
      <data key="d0">1034205</data>
    </edge>
    <edge source="JPN" target="HND">
      <data key="d0">652365</data>
    </edge>
    <edge source="JPN" target="HKG">
      <data key="d0">338044714</data>
    </edge>
    <edge source="JPN" target="HUN">
      <data key="d0">18034782</data>
    </edge>
    <edge source="JPN" target="IDN">
      <data key="d0">222021461</data>
    </edge>
    <edge source="JPN" target="IRL">
      <data key="d0">3079102</data>
    </edge>
    <edge source="JPN" target="ISR">
      <data key="d0">3718013</data>
    </edge>
    <edge source="JPN" target="ITA">
      <data key="d0">66955550</data>
    </edge>
    <edge source="JPN" target="CIV">
      <data key="d0">49408</data>
    </edge>
    <edge source="JPN" target="JAM">
      <data key="d0">79953</data>
    </edge>
    <edge source="JPN" target="KAZ">
      <data key="d0">572885</data>
    </edge>
    <edge source="JPN" target="JOR">
      <data key="d0">1881252</data>
    </edge>
    <edge source="JPN" target="KOR">
      <data key="d0">384740340</data>
    </edge>
    <edge source="JPN" target="KGZ">
      <data key="d0">310228</data>
    </edge>
    <edge source="JPN" target="LBN">
      <data key="d0">566130</data>
    </edge>
    <edge source="JPN" target="LVA">
      <data key="d0">43516</data>
    </edge>
    <edge source="JPN" target="LTU">
      <data key="d0">26834</data>
    </edge>
    <edge source="JPN" target="MDG">
      <data key="d0">547963</data>
    </edge>
    <edge source="JPN" target="MWI">
      <data key="d0">18798</data>
    </edge>
    <edge source="JPN" target="MYS">
      <data key="d0">263724276</data>
    </edge>
    <edge source="JPN" target="MRT">
      <data key="d0">26425</data>
    </edge>
    <edge source="JPN" target="MUS">
      <data key="d0">260374</data>
    </edge>
    <edge source="JPN" target="MEX">
      <data key="d0">127785816</data>
    </edge>
    <edge source="JPN" target="MAR">
      <data key="d0">260616</data>
    </edge>
    <edge source="JPN" target="MOZ">
      <data key="d0">351685</data>
    </edge>
    <edge source="JPN" target="OMN">
      <data key="d0">3405512</data>
    </edge>
    <edge source="JPN" target="NLD">
      <data key="d0">71919170</data>
    </edge>
    <edge source="JPN" target="NZL">
      <data key="d0">8393933</data>
    </edge>
    <edge source="JPN" target="NIC">
      <data key="d0">990976</data>
    </edge>
    <edge source="JPN" target="NOR">
      <data key="d0">4627124</data>
    </edge>
    <edge source="JPN" target="PAK">
      <data key="d0">8065130</data>
    </edge>
    <edge source="JPN" target="PAN">
      <data key="d0">2932121</data>
    </edge>
    <edge source="JPN" target="PRY">
      <data key="d0">77133</data>
    </edge>
    <edge source="JPN" target="PER">
      <data key="d0">1833560</data>
    </edge>
    <edge source="JPN" target="PHL">
      <data key="d0">219051530</data>
    </edge>
    <edge source="JPN" target="POL">
      <data key="d0">15640621</data>
    </edge>
    <edge source="JPN" target="PRT">
      <data key="d0">3632270</data>
    </edge>
    <edge source="JPN" target="ROU">
      <data key="d0">224374</data>
    </edge>
    <edge source="JPN" target="RUS">
      <data key="d0">4003365</data>
    </edge>
    <edge source="JPN" target="SAU">
      <data key="d0">38893181</data>
    </edge>
    <edge source="JPN" target="SEN">
      <data key="d0">33774</data>
    </edge>
    <edge source="JPN" target="IND">
      <data key="d0">129295982</data>
    </edge>
    <edge source="JPN" target="SGP">
      <data key="d0">251031364</data>
    </edge>
    <edge source="JPN" target="SVK">
      <data key="d0">434922</data>
    </edge>
    <edge source="JPN" target="VNM">
      <data key="d0">31912991</data>
    </edge>
    <edge source="JPN" target="SVN">
      <data key="d0">1191448</data>
    </edge>
    <edge source="JPN" target="ZAF">
      <data key="d0">35877126</data>
    </edge>
    <edge source="JPN" target="ZWE">
      <data key="d0">319367</data>
    </edge>
    <edge source="JPN" target="ESP">
      <data key="d0">47510115</data>
    </edge>
    <edge source="JPN" target="SWE">
      <data key="d0">47220884</data>
    </edge>
    <edge source="JPN" target="CHE">
      <data key="d0">33418527</data>
    </edge>
    <edge source="JPN" target="THA">
      <data key="d0">362107540</data>
    </edge>
    <edge source="JPN" target="TGO">
      <data key="d0">23753</data>
    </edge>
    <edge source="JPN" target="ARE">
      <data key="d0">21163041</data>
    </edge>
    <edge source="JPN" target="TUN">
      <data key="d0">1940597</data>
    </edge>
    <edge source="JPN" target="TUR">
      <data key="d0">21712387</data>
    </edge>
    <edge source="JPN" target="UGA">
      <data key="d0">43025</data>
    </edge>
    <edge source="JPN" target="UKR">
      <data key="d0">1530690</data>
    </edge>
    <edge source="JPN" target="MKD">
      <data key="d0">37383</data>
    </edge>
    <edge source="JPN" target="EGY">
      <data key="d0">11310754</data>
    </edge>
    <edge source="JPN" target="GBR">
      <data key="d0">210057851</data>
    </edge>
    <edge source="JPN" target="TZA">
      <data key="d0">621235</data>
    </edge>
    <edge source="JPN" target="USA">
      <data key="d0">1798286540</data>
    </edge>
    <edge source="JPN" target="BFA">
      <data key="d0">31668</data>
    </edge>
    <edge source="JPN" target="URY">
      <data key="d0">243877</data>
    </edge>
    <edge source="JPN" target="SRB">
      <data key="d0">592685</data>
    </edge>
    <edge source="KOR" target="DZA">
      <data key="d0">771072</data>
    </edge>
    <edge source="KOR" target="AZE">
      <data key="d0">16212</data>
    </edge>
    <edge source="KOR" target="ARG">
      <data key="d0">8235043</data>
    </edge>
    <edge source="KOR" target="AUS">
      <data key="d0">57107552</data>
    </edge>
    <edge source="KOR" target="AUT">
      <data key="d0">4108679</data>
    </edge>
    <edge source="KOR" target="BEL">
      <data key="d0">18321564</data>
    </edge>
    <edge source="KOR" target="BOL">
      <data key="d0">13039</data>
    </edge>
    <edge source="KOR" target="BRA">
      <data key="d0">8960224</data>
    </edge>
    <edge source="KOR" target="BGR">
      <data key="d0">364504</data>
    </edge>
    <edge source="KOR" target="KHM">
      <data key="d0">591558</data>
    </edge>
    <edge source="KOR" target="CMR">
      <data key="d0">25185</data>
    </edge>
    <edge source="KOR" target="CAN">
      <data key="d0">92389198</data>
    </edge>
    <edge source="KOR" target="LKA">
      <data key="d0">5377617</data>
    </edge>
    <edge source="KOR" target="CHL">
      <data key="d0">5985762</data>
    </edge>
    <edge source="KOR" target="CHN">
      <data key="d0">214682115</data>
    </edge>
    <edge source="KOR" target="COL">
      <data key="d0">889347</data>
    </edge>
    <edge source="KOR" target="CRI">
      <data key="d0">1371679</data>
    </edge>
    <edge source="KOR" target="HRV">
      <data key="d0">399396</data>
    </edge>
    <edge source="KOR" target="CZE">
      <data key="d0">4502213</data>
    </edge>
    <edge source="KOR" target="DNK">
      <data key="d0">13159635</data>
    </edge>
    <edge source="KOR" target="ECU">
      <data key="d0">1005135</data>
    </edge>
    <edge source="KOR" target="SLV">
      <data key="d0">377064</data>
    </edge>
    <edge source="KOR" target="ETH">
      <data key="d0">21837</data>
    </edge>
    <edge source="KOR" target="EST">
      <data key="d0">81649</data>
    </edge>
    <edge source="KOR" target="FIN">
      <data key="d0">6693726</data>
    </edge>
    <edge source="KOR" target="FRA">
      <data key="d0">39591243</data>
    </edge>
    <edge source="KOR" target="GEO">
      <data key="d0">280332</data>
    </edge>
    <edge source="KOR" target="DEU">
      <data key="d0">99168875</data>
    </edge>
    <edge source="KOR" target="GHA">
      <data key="d0">6823371</data>
    </edge>
    <edge source="KOR" target="GRC">
      <data key="d0">2799650</data>
    </edge>
    <edge source="KOR" target="GTM">
      <data key="d0">1401645</data>
    </edge>
    <edge source="KOR" target="HND">
      <data key="d0">638643</data>
    </edge>
    <edge source="KOR" target="HKG">
      <data key="d0">58261560</data>
    </edge>
    <edge source="KOR" target="HUN">
      <data key="d0">4348261</data>
    </edge>
    <edge source="KOR" target="IDN">
      <data key="d0">43695470</data>
    </edge>
    <edge source="KOR" target="IRL">
      <data key="d0">6105253</data>
    </edge>
    <edge source="KOR" target="ISR">
      <data key="d0">8613175</data>
    </edge>
    <edge source="KOR" target="ITA">
      <data key="d0">46540208</data>
    </edge>
    <edge source="KOR" target="CIV">
      <data key="d0">28415</data>
    </edge>
    <edge source="KOR" target="JAM">
      <data key="d0">310185</data>
    </edge>
    <edge source="KOR" target="JPN">
      <data key="d0">555104321</data>
    </edge>
    <edge source="KOR" target="KAZ">
      <data key="d0">262540</data>
    </edge>
    <edge source="KOR" target="JOR">
      <data key="d0">2666886</data>
    </edge>
    <edge source="KOR" target="LBN">
      <data key="d0">702570</data>
    </edge>
    <edge source="KOR" target="LVA">
      <data key="d0">847628</data>
    </edge>
    <edge source="KOR" target="LTU">
      <data key="d0">732399</data>
    </edge>
    <edge source="KOR" target="MDG">
      <data key="d0">20451</data>
    </edge>
    <edge source="KOR" target="MYS">
      <data key="d0">52744292</data>
    </edge>
    <edge source="KOR" target="MRT">
      <data key="d0">96668</data>
    </edge>
    <edge source="KOR" target="MUS">
      <data key="d0">194292</data>
    </edge>
    <edge source="KOR" target="MEX">
      <data key="d0">54948523</data>
    </edge>
    <edge source="KOR" target="MDA">
      <data key="d0">11921</data>
    </edge>
    <edge source="KOR" target="MAR">
      <data key="d0">1876001</data>
    </edge>
    <edge source="KOR" target="MOZ">
      <data key="d0">39694</data>
    </edge>
    <edge source="KOR" target="OMN">
      <data key="d0">1436284</data>
    </edge>
    <edge source="KOR" target="NLD">
      <data key="d0">77185762</data>
    </edge>
    <edge source="KOR" target="NZL">
      <data key="d0">6727273</data>
    </edge>
    <edge source="KOR" target="NIC">
      <data key="d0">10925</data>
    </edge>
    <edge source="KOR" target="NER">
      <data key="d0">4167537</data>
    </edge>
    <edge source="KOR" target="NOR">
      <data key="d0">6213940</data>
    </edge>
    <edge source="KOR" target="PAK">
      <data key="d0">2487889</data>
    </edge>
    <edge source="KOR" target="PAN">
      <data key="d0">3884378</data>
    </edge>
    <edge source="KOR" target="PRY">
      <data key="d0">112586</data>
    </edge>
    <edge source="KOR" target="PER">
      <data key="d0">587946</data>
    </edge>
    <edge source="KOR" target="PHL">
      <data key="d0">42957331</data>
    </edge>
    <edge source="KOR" target="POL">
      <data key="d0">13366205</data>
    </edge>
    <edge source="KOR" target="PRT">
      <data key="d0">5294297</data>
    </edge>
    <edge source="KOR" target="ROU">
      <data key="d0">538268</data>
    </edge>
    <edge source="KOR" target="RUS">
      <data key="d0">11889310</data>
    </edge>
    <edge source="KOR" target="SAU">
      <data key="d0">38804774</data>
    </edge>
    <edge source="KOR" target="SEN">
      <data key="d0">233521</data>
    </edge>
    <edge source="KOR" target="IND">
      <data key="d0">16714935</data>
    </edge>
    <edge source="KOR" target="SGP">
      <data key="d0">65787928</data>
    </edge>
    <edge source="KOR" target="SVK">
      <data key="d0">193866</data>
    </edge>
    <edge source="KOR" target="VNM">
      <data key="d0">46634700</data>
    </edge>
    <edge source="KOR" target="SVN">
      <data key="d0">5188094</data>
    </edge>
    <edge source="KOR" target="ZAF">
      <data key="d0">10916933</data>
    </edge>
    <edge source="KOR" target="ESP">
      <data key="d0">29746468</data>
    </edge>
    <edge source="KOR" target="SWE">
      <data key="d0">10929410</data>
    </edge>
    <edge source="KOR" target="CHE">
      <data key="d0">5332213</data>
    </edge>
    <edge source="KOR" target="THA">
      <data key="d0">28954655</data>
    </edge>
    <edge source="KOR" target="TGO">
      <data key="d0">19460</data>
    </edge>
    <edge source="KOR" target="ARE">
      <data key="d0">24840178</data>
    </edge>
    <edge source="KOR" target="TUN">
      <data key="d0">4339783</data>
    </edge>
    <edge source="KOR" target="TUR">
      <data key="d0">5679385</data>
    </edge>
    <edge source="KOR" target="UKR">
      <data key="d0">605230</data>
    </edge>
    <edge source="KOR" target="EGY">
      <data key="d0">4137712</data>
    </edge>
    <edge source="KOR" target="GBR">
      <data key="d0">75087629</data>
    </edge>
    <edge source="KOR" target="TZA">
      <data key="d0">523484</data>
    </edge>
    <edge source="KOR" target="USA">
      <data key="d0">906505073</data>
    </edge>
    <edge source="KOR" target="URY">
      <data key="d0">637306</data>
    </edge>
    <edge source="KOR" target="SRB">
      <data key="d0">76696</data>
    </edge>
    <edge source="LBN" target="DZA">
      <data key="d0">52833</data>
    </edge>
    <edge source="LBN" target="AUS">
      <data key="d0">323943</data>
    </edge>
    <edge source="LBN" target="AUT">
      <data key="d0">51965</data>
    </edge>
    <edge source="LBN" target="BEL">
      <data key="d0">276886</data>
    </edge>
    <edge source="LBN" target="BLR">
      <data key="d0">19937</data>
    </edge>
    <edge source="LBN" target="CMR">
      <data key="d0">19794</data>
    </edge>
    <edge source="LBN" target="CAN">
      <data key="d0">134973</data>
    </edge>
    <edge source="LBN" target="CAF">
      <data key="d0">132002</data>
    </edge>
    <edge source="LBN" target="LKA">
      <data key="d0">26057</data>
    </edge>
    <edge source="LBN" target="CHN">
      <data key="d0">11605</data>
    </edge>
    <edge source="LBN" target="BEN">
      <data key="d0">18352</data>
    </edge>
    <edge source="LBN" target="FRA">
      <data key="d0">430765</data>
    </edge>
    <edge source="LBN" target="GMB">
      <data key="d0">42962</data>
    </edge>
    <edge source="LBN" target="DEU">
      <data key="d0">163676</data>
    </edge>
    <edge source="LBN" target="GHA">
      <data key="d0">56518</data>
    </edge>
    <edge source="LBN" target="GRC">
      <data key="d0">13637</data>
    </edge>
    <edge source="LBN" target="ITA">
      <data key="d0">140043</data>
    </edge>
    <edge source="LBN" target="CIV">
      <data key="d0">110137</data>
    </edge>
    <edge source="LBN" target="JOR">
      <data key="d0">485850</data>
    </edge>
    <edge source="LBN" target="MRT">
      <data key="d0">13967</data>
    </edge>
    <edge source="LBN" target="MAR">
      <data key="d0">57126</data>
    </edge>
    <edge source="LBN" target="OMN">
      <data key="d0">71299</data>
    </edge>
    <edge source="LBN" target="NLD">
      <data key="d0">445296</data>
    </edge>
    <edge source="LBN" target="PAK">
      <data key="d0">51061</data>
    </edge>
    <edge source="LBN" target="ROU">
      <data key="d0">45525</data>
    </edge>
    <edge source="LBN" target="RUS">
      <data key="d0">10157</data>
    </edge>
    <edge source="LBN" target="SAU">
      <data key="d0">1973336</data>
    </edge>
    <edge source="LBN" target="SEN">
      <data key="d0">84422</data>
    </edge>
    <edge source="LBN" target="ZAF">
      <data key="d0">48087</data>
    </edge>
    <edge source="LBN" target="ESP">
      <data key="d0">49335</data>
    </edge>
    <edge source="LBN" target="CHE">
      <data key="d0">10230</data>
    </edge>
    <edge source="LBN" target="TGO">
      <data key="d0">256482</data>
    </edge>
    <edge source="LBN" target="ARE">
      <data key="d0">968826</data>
    </edge>
    <edge source="LBN" target="TUR">
      <data key="d0">103164</data>
    </edge>
    <edge source="LBN" target="EGY">
      <data key="d0">392090</data>
    </edge>
    <edge source="LBN" target="GBR">
      <data key="d0">142476</data>
    </edge>
    <edge source="LBN" target="TZA">
      <data key="d0">69517</data>
    </edge>
    <edge source="LBN" target="USA">
      <data key="d0">309914</data>
    </edge>
    <edge source="LBN" target="BFA">
      <data key="d0">17584</data>
    </edge>
    <edge source="MWI" target="DEU">
      <data key="d0">631572</data>
    </edge>
    <edge source="MWI" target="MOZ">
      <data key="d0">60586</data>
    </edge>
    <edge source="MWI" target="ZAF">
      <data key="d0">99009</data>
    </edge>
    <edge source="MWI" target="ZWE">
      <data key="d0">81604</data>
    </edge>
    <edge source="MYS" target="ARG">
      <data key="d0">262167</data>
    </edge>
    <edge source="MYS" target="AUS">
      <data key="d0">33107690</data>
    </edge>
    <edge source="MYS" target="AUT">
      <data key="d0">539968</data>
    </edge>
    <edge source="MYS" target="BEL">
      <data key="d0">5487033</data>
    </edge>
    <edge source="MYS" target="BRA">
      <data key="d0">1307258</data>
    </edge>
    <edge source="MYS" target="BGR">
      <data key="d0">89002</data>
    </edge>
    <edge source="MYS" target="KHM">
      <data key="d0">3273232</data>
    </edge>
    <edge source="MYS" target="CMR">
      <data key="d0">21250</data>
    </edge>
    <edge source="MYS" target="CAN">
      <data key="d0">8342635</data>
    </edge>
    <edge source="MYS" target="LKA">
      <data key="d0">3741670</data>
    </edge>
    <edge source="MYS" target="CHL">
      <data key="d0">664024</data>
    </edge>
    <edge source="MYS" target="CHN">
      <data key="d0">13006074</data>
    </edge>
    <edge source="MYS" target="COL">
      <data key="d0">163122</data>
    </edge>
    <edge source="MYS" target="CRI">
      <data key="d0">46469</data>
    </edge>
    <edge source="MYS" target="CZE">
      <data key="d0">707930</data>
    </edge>
    <edge source="MYS" target="BEN">
      <data key="d0">82410</data>
    </edge>
    <edge source="MYS" target="DNK">
      <data key="d0">943406</data>
    </edge>
    <edge source="MYS" target="ECU">
      <data key="d0">102183</data>
    </edge>
    <edge source="MYS" target="SLV">
      <data key="d0">88945</data>
    </edge>
    <edge source="MYS" target="EST">
      <data key="d0">22547</data>
    </edge>
    <edge source="MYS" target="FIN">
      <data key="d0">796032</data>
    </edge>
    <edge source="MYS" target="FRA">
      <data key="d0">9231103</data>
    </edge>
    <edge source="MYS" target="GMB">
      <data key="d0">24503</data>
    </edge>
    <edge source="MYS" target="DEU">
      <data key="d0">37519033</data>
    </edge>
    <edge source="MYS" target="GHA">
      <data key="d0">1953240</data>
    </edge>
    <edge source="MYS" target="GRC">
      <data key="d0">1096746</data>
    </edge>
    <edge source="MYS" target="GTM">
      <data key="d0">178748</data>
    </edge>
    <edge source="MYS" target="HND">
      <data key="d0">20543</data>
    </edge>
    <edge source="MYS" target="HKG">
      <data key="d0">25444457</data>
    </edge>
    <edge source="MYS" target="HUN">
      <data key="d0">373763</data>
    </edge>
    <edge source="MYS" target="IDN">
      <data key="d0">28602667</data>
    </edge>
    <edge source="MYS" target="IRL">
      <data key="d0">1749536</data>
    </edge>
    <edge source="MYS" target="ITA">
      <data key="d0">5770785</data>
    </edge>
    <edge source="MYS" target="CIV">
      <data key="d0">124219</data>
    </edge>
    <edge source="MYS" target="JAM">
      <data key="d0">10826</data>
    </edge>
    <edge source="MYS" target="JPN">
      <data key="d0">80381123</data>
    </edge>
    <edge source="MYS" target="JOR">
      <data key="d0">170299</data>
    </edge>
    <edge source="MYS" target="KOR">
      <data key="d0">15414099</data>
    </edge>
    <edge source="MYS" target="LBN">
      <data key="d0">273251</data>
    </edge>
    <edge source="MYS" target="LTU">
      <data key="d0">31148</data>
    </edge>
    <edge source="MYS" target="MDG">
      <data key="d0">186605</data>
    </edge>
    <edge source="MYS" target="MUS">
      <data key="d0">1200177</data>
    </edge>
    <edge source="MYS" target="MEX">
      <data key="d0">1930248</data>
    </edge>
    <edge source="MYS" target="MAR">
      <data key="d0">153328</data>
    </edge>
    <edge source="MYS" target="MOZ">
      <data key="d0">130584</data>
    </edge>
    <edge source="MYS" target="OMN">
      <data key="d0">343862</data>
    </edge>
    <edge source="MYS" target="NLD">
      <data key="d0">19632909</data>
    </edge>
    <edge source="MYS" target="NZL">
      <data key="d0">3195894</data>
    </edge>
    <edge source="MYS" target="NIC">
      <data key="d0">33504</data>
    </edge>
    <edge source="MYS" target="NER">
      <data key="d0">70621</data>
    </edge>
    <edge source="MYS" target="NOR">
      <data key="d0">621579</data>
    </edge>
    <edge source="MYS" target="PAK">
      <data key="d0">277816</data>
    </edge>
    <edge source="MYS" target="PAN">
      <data key="d0">75464</data>
    </edge>
    <edge source="MYS" target="PRY">
      <data key="d0">209750</data>
    </edge>
    <edge source="MYS" target="PER">
      <data key="d0">73055</data>
    </edge>
    <edge source="MYS" target="PHL">
      <data key="d0">26414506</data>
    </edge>
    <edge source="MYS" target="POL">
      <data key="d0">83517</data>
    </edge>
    <edge source="MYS" target="PRT">
      <data key="d0">290893</data>
    </edge>
    <edge source="MYS" target="ROU">
      <data key="d0">900937</data>
    </edge>
    <edge source="MYS" target="RUS">
      <data key="d0">187392</data>
    </edge>
    <edge source="MYS" target="SAU">
      <data key="d0">4439064</data>
    </edge>
    <edge source="MYS" target="IND">
      <data key="d0">5213408</data>
    </edge>
    <edge source="MYS" target="SGP">
      <data key="d0">260124156</data>
    </edge>
    <edge source="MYS" target="VNM">
      <data key="d0">8257492</data>
    </edge>
    <edge source="MYS" target="ZAF">
      <data key="d0">2772667</data>
    </edge>
    <edge source="MYS" target="ESP">
      <data key="d0">2988670</data>
    </edge>
    <edge source="MYS" target="SWE">
      <data key="d0">1535927</data>
    </edge>
    <edge source="MYS" target="CHE">
      <data key="d0">2821255</data>
    </edge>
    <edge source="MYS" target="THA">
      <data key="d0">40867159</data>
    </edge>
    <edge source="MYS" target="ARE">
      <data key="d0">8405784</data>
    </edge>
    <edge source="MYS" target="TUN">
      <data key="d0">40040</data>
    </edge>
    <edge source="MYS" target="TUR">
      <data key="d0">455271</data>
    </edge>
    <edge source="MYS" target="UGA">
      <data key="d0">11700</data>
    </edge>
    <edge source="MYS" target="UKR">
      <data key="d0">64689</data>
    </edge>
    <edge source="MYS" target="EGY">
      <data key="d0">1287403</data>
    </edge>
    <edge source="MYS" target="GBR">
      <data key="d0">14929802</data>
    </edge>
    <edge source="MYS" target="TZA">
      <data key="d0">20627</data>
    </edge>
    <edge source="MYS" target="USA">
      <data key="d0">81971844</data>
    </edge>
    <edge source="MYS" target="URY">
      <data key="d0">34007</data>
    </edge>
    <edge source="MEX" target="ARG">
      <data key="d0">3150984</data>
    </edge>
    <edge source="MEX" target="AUS">
      <data key="d0">3984443</data>
    </edge>
    <edge source="MEX" target="AUT">
      <data key="d0">2421367</data>
    </edge>
    <edge source="MEX" target="BEL">
      <data key="d0">653833</data>
    </edge>
    <edge source="MEX" target="BOL">
      <data key="d0">834474</data>
    </edge>
    <edge source="MEX" target="BRA">
      <data key="d0">6993621</data>
    </edge>
    <edge source="MEX" target="BLR">
      <data key="d0">246310</data>
    </edge>
    <edge source="MEX" target="CAN">
      <data key="d0">31770167</data>
    </edge>
    <edge source="MEX" target="CAF">
      <data key="d0">15407</data>
    </edge>
    <edge source="MEX" target="CHL">
      <data key="d0">16752120</data>
    </edge>
    <edge source="MEX" target="CHN">
      <data key="d0">491894</data>
    </edge>
    <edge source="MEX" target="COL">
      <data key="d0">6979649</data>
    </edge>
    <edge source="MEX" target="CRI">
      <data key="d0">18751640</data>
    </edge>
    <edge source="MEX" target="CZE">
      <data key="d0">20152</data>
    </edge>
    <edge source="MEX" target="DNK">
      <data key="d0">1046595</data>
    </edge>
    <edge source="MEX" target="ECU">
      <data key="d0">2362662</data>
    </edge>
    <edge source="MEX" target="SLV">
      <data key="d0">20723299</data>
    </edge>
    <edge source="MEX" target="FIN">
      <data key="d0">161272</data>
    </edge>
    <edge source="MEX" target="FRA">
      <data key="d0">1731146</data>
    </edge>
    <edge source="MEX" target="DEU">
      <data key="d0">11319988</data>
    </edge>
    <edge source="MEX" target="GRC">
      <data key="d0">275656</data>
    </edge>
    <edge source="MEX" target="GTM">
      <data key="d0">42525015</data>
    </edge>
    <edge source="MEX" target="HND">
      <data key="d0">18073664</data>
    </edge>
    <edge source="MEX" target="HKG">
      <data key="d0">417211</data>
    </edge>
    <edge source="MEX" target="HUN">
      <data key="d0">698087</data>
    </edge>
    <edge source="MEX" target="IDN">
      <data key="d0">62678</data>
    </edge>
    <edge source="MEX" target="IRL">
      <data key="d0">17545</data>
    </edge>
    <edge source="MEX" target="ISR">
      <data key="d0">269463</data>
    </edge>
    <edge source="MEX" target="ITA">
      <data key="d0">10241390</data>
    </edge>
    <edge source="MEX" target="JAM">
      <data key="d0">3820216</data>
    </edge>
    <edge source="MEX" target="JPN">
      <data key="d0">2353998</data>
    </edge>
    <edge source="MEX" target="KOR">
      <data key="d0">202637</data>
    </edge>
    <edge source="MEX" target="LBN">
      <data key="d0">19864</data>
    </edge>
    <edge source="MEX" target="MYS">
      <data key="d0">942119</data>
    </edge>
    <edge source="MEX" target="MAR">
      <data key="d0">1181142</data>
    </edge>
    <edge source="MEX" target="NLD">
      <data key="d0">3002499</data>
    </edge>
    <edge source="MEX" target="NZL">
      <data key="d0">72178</data>
    </edge>
    <edge source="MEX" target="NIC">
      <data key="d0">7340523</data>
    </edge>
    <edge source="MEX" target="NOR">
      <data key="d0">263702</data>
    </edge>
    <edge source="MEX" target="PAK">
      <data key="d0">67728</data>
    </edge>
    <edge source="MEX" target="PAN">
      <data key="d0">10504011</data>
    </edge>
    <edge source="MEX" target="PRY">
      <data key="d0">423683</data>
    </edge>
    <edge source="MEX" target="PER">
      <data key="d0">3402854</data>
    </edge>
    <edge source="MEX" target="PHL">
      <data key="d0">242907</data>
    </edge>
    <edge source="MEX" target="POL">
      <data key="d0">10325361</data>
    </edge>
    <edge source="MEX" target="PRT">
      <data key="d0">159333</data>
    </edge>
    <edge source="MEX" target="RUS">
      <data key="d0">3096672</data>
    </edge>
    <edge source="MEX" target="SAU">
      <data key="d0">179381</data>
    </edge>
    <edge source="MEX" target="IND">
      <data key="d0">6702596</data>
    </edge>
    <edge source="MEX" target="SGP">
      <data key="d0">1308039</data>
    </edge>
    <edge source="MEX" target="ZAF">
      <data key="d0">233899</data>
    </edge>
    <edge source="MEX" target="ESP">
      <data key="d0">7692908</data>
    </edge>
    <edge source="MEX" target="SWE">
      <data key="d0">1294242</data>
    </edge>
    <edge source="MEX" target="CHE">
      <data key="d0">1097752</data>
    </edge>
    <edge source="MEX" target="THA">
      <data key="d0">44379</data>
    </edge>
    <edge source="MEX" target="ARE">
      <data key="d0">234889</data>
    </edge>
    <edge source="MEX" target="TUR">
      <data key="d0">13934</data>
    </edge>
    <edge source="MEX" target="EGY">
      <data key="d0">702117</data>
    </edge>
    <edge source="MEX" target="GBR">
      <data key="d0">10082001</data>
    </edge>
    <edge source="MEX" target="USA">
      <data key="d0">3570058063</data>
    </edge>
    <edge source="MEX" target="URY">
      <data key="d0">319941</data>
    </edge>
    <edge source="MEX" target="SRB">
      <data key="d0">19726</data>
    </edge>
    <edge source="NIC" target="CRI">
      <data key="d0">1002552</data>
    </edge>
    <edge source="NIC" target="SLV">
      <data key="d0">23062</data>
    </edge>
    <edge source="NIC" target="GTM">
      <data key="d0">37807</data>
    </edge>
    <edge source="NIC" target="HND">
      <data key="d0">71427</data>
    </edge>
    <edge source="NIC" target="MEX">
      <data key="d0">30802</data>
    </edge>
    <edge source="NIC" target="PAN">
      <data key="d0">11684</data>
    </edge>
    <edge source="NIC" target="USA">
      <data key="d0">13786</data>
    </edge>
    <edge source="PAK" target="ARG">
      <data key="d0">100989</data>
    </edge>
    <edge source="PAK" target="AUS">
      <data key="d0">59918</data>
    </edge>
    <edge source="PAK" target="BEL">
      <data key="d0">426589</data>
    </edge>
    <edge source="PAK" target="BRA">
      <data key="d0">84372</data>
    </edge>
    <edge source="PAK" target="CAN">
      <data key="d0">119895</data>
    </edge>
    <edge source="PAK" target="LKA">
      <data key="d0">179493</data>
    </edge>
    <edge source="PAK" target="CHL">
      <data key="d0">115168</data>
    </edge>
    <edge source="PAK" target="CHN">
      <data key="d0">467344</data>
    </edge>
    <edge source="PAK" target="CZE">
      <data key="d0">12670</data>
    </edge>
    <edge source="PAK" target="DNK">
      <data key="d0">125332</data>
    </edge>
    <edge source="PAK" target="FIN">
      <data key="d0">12311</data>
    </edge>
    <edge source="PAK" target="FRA">
      <data key="d0">2680308</data>
    </edge>
    <edge source="PAK" target="DEU">
      <data key="d0">912732</data>
    </edge>
    <edge source="PAK" target="GRC">
      <data key="d0">48823</data>
    </edge>
    <edge source="PAK" target="HKG">
      <data key="d0">30828</data>
    </edge>
    <edge source="PAK" target="IDN">
      <data key="d0">47416</data>
    </edge>
    <edge source="PAK" target="ITA">
      <data key="d0">594063</data>
    </edge>
    <edge source="PAK" target="JPN">
      <data key="d0">187427</data>
    </edge>
    <edge source="PAK" target="KAZ">
      <data key="d0">16596</data>
    </edge>
    <edge source="PAK" target="KOR">
      <data key="d0">521765</data>
    </edge>
    <edge source="PAK" target="LBN">
      <data key="d0">35967</data>
    </edge>
    <edge source="PAK" target="MDG">
      <data key="d0">20561</data>
    </edge>
    <edge source="PAK" target="MYS">
      <data key="d0">87214</data>
    </edge>
    <edge source="PAK" target="MRT">
      <data key="d0">10112</data>
    </edge>
    <edge source="PAK" target="MUS">
      <data key="d0">66762</data>
    </edge>
    <edge source="PAK" target="MEX">
      <data key="d0">26163</data>
    </edge>
    <edge source="PAK" target="MAR">
      <data key="d0">130229</data>
    </edge>
    <edge source="PAK" target="OMN">
      <data key="d0">223070</data>
    </edge>
    <edge source="PAK" target="NLD">
      <data key="d0">290761</data>
    </edge>
    <edge source="PAK" target="NOR">
      <data key="d0">13867</data>
    </edge>
    <edge source="PAK" target="PER">
      <data key="d0">51108</data>
    </edge>
    <edge source="PAK" target="POL">
      <data key="d0">188693</data>
    </edge>
    <edge source="PAK" target="PRT">
      <data key="d0">18565</data>
    </edge>
    <edge source="PAK" target="RUS">
      <data key="d0">68483</data>
    </edge>
    <edge source="PAK" target="SAU">
      <data key="d0">2531310</data>
    </edge>
    <edge source="PAK" target="IND">
      <data key="d0">33649</data>
    </edge>
    <edge source="PAK" target="SGP">
      <data key="d0">87754</data>
    </edge>
    <edge source="PAK" target="ZAF">
      <data key="d0">346907</data>
    </edge>
    <edge source="PAK" target="ESP">
      <data key="d0">1523105</data>
    </edge>
    <edge source="PAK" target="SWE">
      <data key="d0">150557</data>
    </edge>
    <edge source="PAK" target="CHE">
      <data key="d0">31323</data>
    </edge>
    <edge source="PAK" target="THA">
      <data key="d0">15497</data>
    </edge>
    <edge source="PAK" target="ARE">
      <data key="d0">4160673</data>
    </edge>
    <edge source="PAK" target="TUR">
      <data key="d0">31781</data>
    </edge>
    <edge source="PAK" target="UGA">
      <data key="d0">24732</data>
    </edge>
    <edge source="PAK" target="EGY">
      <data key="d0">112663</data>
    </edge>
    <edge source="PAK" target="GBR">
      <data key="d0">1069709</data>
    </edge>
    <edge source="PAK" target="TZA">
      <data key="d0">91766</data>
    </edge>
    <edge source="PAK" target="USA">
      <data key="d0">16422755</data>
    </edge>
    <edge source="PAN" target="CAN">
      <data key="d0">110038</data>
    </edge>
    <edge source="PAN" target="COL">
      <data key="d0">265475</data>
    </edge>
    <edge source="PAN" target="CRI">
      <data key="d0">3161645</data>
    </edge>
    <edge source="PAN" target="SLV">
      <data key="d0">971322</data>
    </edge>
    <edge source="PAN" target="GTM">
      <data key="d0">87352</data>
    </edge>
    <edge source="PAN" target="HND">
      <data key="d0">169096</data>
    </edge>
    <edge source="PAN" target="NIC">
      <data key="d0">907361</data>
    </edge>
    <edge source="PAN" target="ESP">
      <data key="d0">16776</data>
    </edge>
    <edge source="PAN" target="USA">
      <data key="d0">1794470</data>
    </edge>
    <edge source="PRY" target="ARG">
      <data key="d0">175411</data>
    </edge>
    <edge source="PRY" target="BOL">
      <data key="d0">30373</data>
    </edge>
    <edge source="PRY" target="BRA">
      <data key="d0">25490</data>
    </edge>
    <edge source="PRY" target="URY">
      <data key="d0">152681</data>
    </edge>
    <edge source="PER" target="ARG">
      <data key="d0">117616</data>
    </edge>
    <edge source="PER" target="BOL">
      <data key="d0">6613481</data>
    </edge>
    <edge source="PER" target="BRA">
      <data key="d0">235995</data>
    </edge>
    <edge source="PER" target="CAN">
      <data key="d0">207400</data>
    </edge>
    <edge source="PER" target="CHL">
      <data key="d0">5814965</data>
    </edge>
    <edge source="PER" target="CHN">
      <data key="d0">65337</data>
    </edge>
    <edge source="PER" target="COL">
      <data key="d0">1384612</data>
    </edge>
    <edge source="PER" target="CRI">
      <data key="d0">443155</data>
    </edge>
    <edge source="PER" target="ECU">
      <data key="d0">1620505</data>
    </edge>
    <edge source="PER" target="SLV">
      <data key="d0">154773</data>
    </edge>
    <edge source="PER" target="FRA">
      <data key="d0">600522</data>
    </edge>
    <edge source="PER" target="DEU">
      <data key="d0">68284</data>
    </edge>
    <edge source="PER" target="GTM">
      <data key="d0">12300</data>
    </edge>
    <edge source="PER" target="HND">
      <data key="d0">17557</data>
    </edge>
    <edge source="PER" target="HKG">
      <data key="d0">26100</data>
    </edge>
    <edge source="PER" target="ISR">
      <data key="d0">46388</data>
    </edge>
    <edge source="PER" target="ITA">
      <data key="d0">186668</data>
    </edge>
    <edge source="PER" target="JAM">
      <data key="d0">48269</data>
    </edge>
    <edge source="PER" target="JPN">
      <data key="d0">85516</data>
    </edge>
    <edge source="PER" target="MEX">
      <data key="d0">328651</data>
    </edge>
    <edge source="PER" target="NLD">
      <data key="d0">774685</data>
    </edge>
    <edge source="PER" target="NIC">
      <data key="d0">85480</data>
    </edge>
    <edge source="PER" target="PAN">
      <data key="d0">177807</data>
    </edge>
    <edge source="PER" target="PHL">
      <data key="d0">18962</data>
    </edge>
    <edge source="PER" target="ZAF">
      <data key="d0">22775</data>
    </edge>
    <edge source="PER" target="ESP">
      <data key="d0">237545</data>
    </edge>
    <edge source="PER" target="SWE">
      <data key="d0">117838</data>
    </edge>
    <edge source="PER" target="THA">
      <data key="d0">37324</data>
    </edge>
    <edge source="PER" target="GBR">
      <data key="d0">350677</data>
    </edge>
    <edge source="PER" target="USA">
      <data key="d0">2699909</data>
    </edge>
    <edge source="PER" target="URY">
      <data key="d0">14027</data>
    </edge>
    <edge source="PER" target="SRB">
      <data key="d0">33000</data>
    </edge>
    <edge source="PHL" target="DZA">
      <data key="d0">38156</data>
    </edge>
    <edge source="PHL" target="ARG">
      <data key="d0">38972</data>
    </edge>
    <edge source="PHL" target="AUS">
      <data key="d0">2518411</data>
    </edge>
    <edge source="PHL" target="AUT">
      <data key="d0">60682</data>
    </edge>
    <edge source="PHL" target="BEL">
      <data key="d0">1511372</data>
    </edge>
    <edge source="PHL" target="BGR">
      <data key="d0">38362</data>
    </edge>
    <edge source="PHL" target="CAN">
      <data key="d0">1405308</data>
    </edge>
    <edge source="PHL" target="LKA">
      <data key="d0">266957</data>
    </edge>
    <edge source="PHL" target="CHL">
      <data key="d0">24187</data>
    </edge>
    <edge source="PHL" target="CHN">
      <data key="d0">1522720</data>
    </edge>
    <edge source="PHL" target="CRI">
      <data key="d0">14307</data>
    </edge>
    <edge source="PHL" target="DNK">
      <data key="d0">929456</data>
    </edge>
    <edge source="PHL" target="ECU">
      <data key="d0">12750</data>
    </edge>
    <edge source="PHL" target="FIN">
      <data key="d0">106371</data>
    </edge>
    <edge source="PHL" target="FRA">
      <data key="d0">2881690</data>
    </edge>
    <edge source="PHL" target="DEU">
      <data key="d0">12331914</data>
    </edge>
    <edge source="PHL" target="GRC">
      <data key="d0">99470</data>
    </edge>
    <edge source="PHL" target="HKG">
      <data key="d0">16413638</data>
    </edge>
    <edge source="PHL" target="IDN">
      <data key="d0">1742819</data>
    </edge>
    <edge source="PHL" target="IRL">
      <data key="d0">79486</data>
    </edge>
    <edge source="PHL" target="ISR">
      <data key="d0">61660</data>
    </edge>
    <edge source="PHL" target="ITA">
      <data key="d0">3224013</data>
    </edge>
    <edge source="PHL" target="JPN">
      <data key="d0">34506112</data>
    </edge>
    <edge source="PHL" target="KOR">
      <data key="d0">3431855</data>
    </edge>
    <edge source="PHL" target="LBN">
      <data key="d0">593828</data>
    </edge>
    <edge source="PHL" target="MYS">
      <data key="d0">2795650</data>
    </edge>
    <edge source="PHL" target="MEX">
      <data key="d0">426650</data>
    </edge>
    <edge source="PHL" target="NLD">
      <data key="d0">1870921</data>
    </edge>
    <edge source="PHL" target="NZL">
      <data key="d0">134189</data>
    </edge>
    <edge source="PHL" target="NOR">
      <data key="d0">113313</data>
    </edge>
    <edge source="PHL" target="PAK">
      <data key="d0">96515</data>
    </edge>
    <edge source="PHL" target="PAN">
      <data key="d0">16500</data>
    </edge>
    <edge source="PHL" target="PER">
      <data key="d0">10723</data>
    </edge>
    <edge source="PHL" target="POL">
      <data key="d0">28611</data>
    </edge>
    <edge source="PHL" target="PRT">
      <data key="d0">165770</data>
    </edge>
    <edge source="PHL" target="SAU">
      <data key="d0">398303</data>
    </edge>
    <edge source="PHL" target="IND">
      <data key="d0">1027688</data>
    </edge>
    <edge source="PHL" target="SGP">
      <data key="d0">6732086</data>
    </edge>
    <edge source="PHL" target="VNM">
      <data key="d0">1012598</data>
    </edge>
    <edge source="PHL" target="ZAF">
      <data key="d0">122448</data>
    </edge>
    <edge source="PHL" target="ESP">
      <data key="d0">1927641</data>
    </edge>
    <edge source="PHL" target="SWE">
      <data key="d0">516277</data>
    </edge>
    <edge source="PHL" target="CHE">
      <data key="d0">2120405</data>
    </edge>
    <edge source="PHL" target="THA">
      <data key="d0">3742754</data>
    </edge>
    <edge source="PHL" target="ARE">
      <data key="d0">358308</data>
    </edge>
    <edge source="PHL" target="TUR">
      <data key="d0">89059</data>
    </edge>
    <edge source="PHL" target="GBR">
      <data key="d0">5343610</data>
    </edge>
    <edge source="PHL" target="USA">
      <data key="d0">38375917</data>
    </edge>
    <edge source="PHL" target="URY">
      <data key="d0">11438</data>
    </edge>
    <edge source="POL" target="DZA">
      <data key="d0">251000</data>
    </edge>
    <edge source="POL" target="AZE">
      <data key="d0">908000</data>
    </edge>
    <edge source="POL" target="ARG">
      <data key="d0">935000</data>
    </edge>
    <edge source="POL" target="AUS">
      <data key="d0">1211000</data>
    </edge>
    <edge source="POL" target="AUT">
      <data key="d0">34600000</data>
    </edge>
    <edge source="POL" target="BEL">
      <data key="d0">29391000</data>
    </edge>
    <edge source="POL" target="BRA">
      <data key="d0">477000</data>
    </edge>
    <edge source="POL" target="BGR">
      <data key="d0">1593000</data>
    </edge>
    <edge source="POL" target="BLR">
      <data key="d0">6821000</data>
    </edge>
    <edge source="POL" target="CAN">
      <data key="d0">2442000</data>
    </edge>
    <edge source="POL" target="CHN">
      <data key="d0">65000</data>
    </edge>
    <edge source="POL" target="COL">
      <data key="d0">72000</data>
    </edge>
    <edge source="POL" target="HRV">
      <data key="d0">899000</data>
    </edge>
    <edge source="POL" target="CZE">
      <data key="d0">30727000</data>
    </edge>
    <edge source="POL" target="BEN">
      <data key="d0">56000</data>
    </edge>
    <edge source="POL" target="DNK">
      <data key="d0">44965000</data>
    </edge>
    <edge source="POL" target="EST">
      <data key="d0">2631000</data>
    </edge>
    <edge source="POL" target="FIN">
      <data key="d0">11962000</data>
    </edge>
    <edge source="POL" target="FRA">
      <data key="d0">100073000</data>
    </edge>
    <edge source="POL" target="GEO">
      <data key="d0">536000</data>
    </edge>
    <edge source="POL" target="DEU">
      <data key="d0">719073000</data>
    </edge>
    <edge source="POL" target="GRC">
      <data key="d0">1105000</data>
    </edge>
    <edge source="POL" target="HUN">
      <data key="d0">31840000</data>
    </edge>
    <edge source="POL" target="IRL">
      <data key="d0">2725000</data>
    </edge>
    <edge source="POL" target="ISR">
      <data key="d0">157000</data>
    </edge>
    <edge source="POL" target="ITA">
      <data key="d0">114675000</data>
    </edge>
    <edge source="POL" target="JPN">
      <data key="d0">1068000</data>
    </edge>
    <edge source="POL" target="KAZ">
      <data key="d0">1506000</data>
    </edge>
    <edge source="POL" target="KOR">
      <data key="d0">893000</data>
    </edge>
    <edge source="POL" target="KGZ">
      <data key="d0">85000</data>
    </edge>
    <edge source="POL" target="LVA">
      <data key="d0">8761000</data>
    </edge>
    <edge source="POL" target="LTU">
      <data key="d0">28605000</data>
    </edge>
    <edge source="POL" target="MYS">
      <data key="d0">971000</data>
    </edge>
    <edge source="POL" target="MEX">
      <data key="d0">59000</data>
    </edge>
    <edge source="POL" target="MDA">
      <data key="d0">969000</data>
    </edge>
    <edge source="POL" target="MAR">
      <data key="d0">1398000</data>
    </edge>
    <edge source="POL" target="NLD">
      <data key="d0">85456000</data>
    </edge>
    <edge source="POL" target="NZL">
      <data key="d0">69000</data>
    </edge>
    <edge source="POL" target="NOR">
      <data key="d0">20111000</data>
    </edge>
    <edge source="POL" target="PAK">
      <data key="d0">258000</data>
    </edge>
    <edge source="POL" target="PAN">
      <data key="d0">55000</data>
    </edge>
    <edge source="POL" target="PRT">
      <data key="d0">1413000</data>
    </edge>
    <edge source="POL" target="ROU">
      <data key="d0">9486000</data>
    </edge>
    <edge source="POL" target="RUS">
      <data key="d0">35621000</data>
    </edge>
    <edge source="POL" target="SAU">
      <data key="d0">1434000</data>
    </edge>
    <edge source="POL" target="SEN">
      <data key="d0">165000</data>
    </edge>
    <edge source="POL" target="IND">
      <data key="d0">233000</data>
    </edge>
    <edge source="POL" target="SGP">
      <data key="d0">492000</data>
    </edge>
    <edge source="POL" target="SVK">
      <data key="d0">8088000</data>
    </edge>
    <edge source="POL" target="SVN">
      <data key="d0">744000</data>
    </edge>
    <edge source="POL" target="ZAF">
      <data key="d0">1764000</data>
    </edge>
    <edge source="POL" target="ESP">
      <data key="d0">6667000</data>
    </edge>
    <edge source="POL" target="SWE">
      <data key="d0">58472000</data>
    </edge>
    <edge source="POL" target="CHE">
      <data key="d0">9966000</data>
    </edge>
    <edge source="POL" target="THA">
      <data key="d0">56000</data>
    </edge>
    <edge source="POL" target="TGO">
      <data key="d0">209000</data>
    </edge>
    <edge source="POL" target="ARE">
      <data key="d0">7952000</data>
    </edge>
    <edge source="POL" target="TUN">
      <data key="d0">349000</data>
    </edge>
    <edge source="POL" target="TUR">
      <data key="d0">10545000</data>
    </edge>
    <edge source="POL" target="UKR">
      <data key="d0">33450000</data>
    </edge>
    <edge source="POL" target="EGY">
      <data key="d0">3111000</data>
    </edge>
    <edge source="POL" target="GBR">
      <data key="d0">51202000</data>
    </edge>
    <edge source="POL" target="USA">
      <data key="d0">42227000</data>
    </edge>
    <edge source="POL" target="BFA">
      <data key="d0">81000</data>
    </edge>
    <edge source="POL" target="SRB">
      <data key="d0">391000</data>
    </edge>
    <edge source="PRT" target="DZA">
      <data key="d0">957391</data>
    </edge>
    <edge source="PRT" target="ARG">
      <data key="d0">3043913</data>
    </edge>
    <edge source="PRT" target="AUS">
      <data key="d0">2931669</data>
    </edge>
    <edge source="PRT" target="AUT">
      <data key="d0">1715176</data>
    </edge>
    <edge source="PRT" target="BEL">
      <data key="d0">23278773</data>
    </edge>
    <edge source="PRT" target="BOL">
      <data key="d0">37417</data>
    </edge>
    <edge source="PRT" target="BWA">
      <data key="d0">50942</data>
    </edge>
    <edge source="PRT" target="BRA">
      <data key="d0">3678066</data>
    </edge>
    <edge source="PRT" target="BGR">
      <data key="d0">715252</data>
    </edge>
    <edge source="PRT" target="CMR">
      <data key="d0">385851</data>
    </edge>
    <edge source="PRT" target="CAN">
      <data key="d0">3179950</data>
    </edge>
    <edge source="PRT" target="CAF">
      <data key="d0">33719</data>
    </edge>
    <edge source="PRT" target="LKA">
      <data key="d0">12889</data>
    </edge>
    <edge source="PRT" target="CHL">
      <data key="d0">2060917</data>
    </edge>
    <edge source="PRT" target="CHN">
      <data key="d0">2270834</data>
    </edge>
    <edge source="PRT" target="COL">
      <data key="d0">90985</data>
    </edge>
    <edge source="PRT" target="CRI">
      <data key="d0">340613</data>
    </edge>
    <edge source="PRT" target="HRV">
      <data key="d0">141069</data>
    </edge>
    <edge source="PRT" target="CZE">
      <data key="d0">1530446</data>
    </edge>
    <edge source="PRT" target="BEN">
      <data key="d0">474341</data>
    </edge>
    <edge source="PRT" target="DNK">
      <data key="d0">7329819</data>
    </edge>
    <edge source="PRT" target="ECU">
      <data key="d0">178229</data>
    </edge>
    <edge source="PRT" target="ETH">
      <data key="d0">12727</data>
    </edge>
    <edge source="PRT" target="EST">
      <data key="d0">147344</data>
    </edge>
    <edge source="PRT" target="FIN">
      <data key="d0">1694450</data>
    </edge>
    <edge source="PRT" target="FRA">
      <data key="d0">83738679</data>
    </edge>
    <edge source="PRT" target="GEO">
      <data key="d0">88724</data>
    </edge>
    <edge source="PRT" target="DEU">
      <data key="d0">88623426</data>
    </edge>
    <edge source="PRT" target="GHA">
      <data key="d0">89390</data>
    </edge>
    <edge source="PRT" target="GRC">
      <data key="d0">3558359</data>
    </edge>
    <edge source="PRT" target="GTM">
      <data key="d0">46770</data>
    </edge>
    <edge source="PRT" target="HND">
      <data key="d0">13138</data>
    </edge>
    <edge source="PRT" target="HKG">
      <data key="d0">947753</data>
    </edge>
    <edge source="PRT" target="HUN">
      <data key="d0">1148273</data>
    </edge>
    <edge source="PRT" target="IDN">
      <data key="d0">82891</data>
    </edge>
    <edge source="PRT" target="IRL">
      <data key="d0">3279939</data>
    </edge>
    <edge source="PRT" target="ISR">
      <data key="d0">2777243</data>
    </edge>
    <edge source="PRT" target="ITA">
      <data key="d0">14519112</data>
    </edge>
    <edge source="PRT" target="CIV">
      <data key="d0">635875</data>
    </edge>
    <edge source="PRT" target="JPN">
      <data key="d0">3044138</data>
    </edge>
    <edge source="PRT" target="JOR">
      <data key="d0">259679</data>
    </edge>
    <edge source="PRT" target="KOR">
      <data key="d0">249415</data>
    </edge>
    <edge source="PRT" target="LBN">
      <data key="d0">530311</data>
    </edge>
    <edge source="PRT" target="LVA">
      <data key="d0">68599</data>
    </edge>
    <edge source="PRT" target="LTU">
      <data key="d0">260139</data>
    </edge>
    <edge source="PRT" target="MWI">
      <data key="d0">77433</data>
    </edge>
    <edge source="PRT" target="MYS">
      <data key="d0">337189</data>
    </edge>
    <edge source="PRT" target="MUS">
      <data key="d0">74476</data>
    </edge>
    <edge source="PRT" target="MEX">
      <data key="d0">801254</data>
    </edge>
    <edge source="PRT" target="MAR">
      <data key="d0">5556138</data>
    </edge>
    <edge source="PRT" target="MOZ">
      <data key="d0">4660380</data>
    </edge>
    <edge source="PRT" target="OMN">
      <data key="d0">64873</data>
    </edge>
    <edge source="PRT" target="NAM">
      <data key="d0">28526</data>
    </edge>
    <edge source="PRT" target="NLD">
      <data key="d0">26579828</data>
    </edge>
    <edge source="PRT" target="NZL">
      <data key="d0">220212</data>
    </edge>
    <edge source="PRT" target="NOR">
      <data key="d0">1665000</data>
    </edge>
    <edge source="PRT" target="PAK">
      <data key="d0">31877</data>
    </edge>
    <edge source="PRT" target="PAN">
      <data key="d0">388794</data>
    </edge>
    <edge source="PRT" target="PRY">
      <data key="d0">35663</data>
    </edge>
    <edge source="PRT" target="PER">
      <data key="d0">49552</data>
    </edge>
    <edge source="PRT" target="PHL">
      <data key="d0">248315</data>
    </edge>
    <edge source="PRT" target="POL">
      <data key="d0">6899948</data>
    </edge>
    <edge source="PRT" target="ROU">
      <data key="d0">827954</data>
    </edge>
    <edge source="PRT" target="RUS">
      <data key="d0">457135</data>
    </edge>
    <edge source="PRT" target="SAU">
      <data key="d0">1456990</data>
    </edge>
    <edge source="PRT" target="SEN">
      <data key="d0">1210192</data>
    </edge>
    <edge source="PRT" target="IND">
      <data key="d0">1926916</data>
    </edge>
    <edge source="PRT" target="SGP">
      <data key="d0">385864</data>
    </edge>
    <edge source="PRT" target="SVK">
      <data key="d0">31548</data>
    </edge>
    <edge source="PRT" target="SVN">
      <data key="d0">24351</data>
    </edge>
    <edge source="PRT" target="ZAF">
      <data key="d0">3289747</data>
    </edge>
    <edge source="PRT" target="ESP">
      <data key="d0">174470367</data>
    </edge>
    <edge source="PRT" target="SWE">
      <data key="d0">14602770</data>
    </edge>
    <edge source="PRT" target="CHE">
      <data key="d0">2623710</data>
    </edge>
    <edge source="PRT" target="THA">
      <data key="d0">1880116</data>
    </edge>
    <edge source="PRT" target="ARE">
      <data key="d0">1498324</data>
    </edge>
    <edge source="PRT" target="TUN">
      <data key="d0">778470</data>
    </edge>
    <edge source="PRT" target="TUR">
      <data key="d0">1556078</data>
    </edge>
    <edge source="PRT" target="UKR">
      <data key="d0">79346</data>
    </edge>
    <edge source="PRT" target="EGY">
      <data key="d0">1169718</data>
    </edge>
    <edge source="PRT" target="GBR">
      <data key="d0">60671157</data>
    </edge>
    <edge source="PRT" target="TZA">
      <data key="d0">98603</data>
    </edge>
    <edge source="PRT" target="USA">
      <data key="d0">34096341</data>
    </edge>
    <edge source="PRT" target="BFA">
      <data key="d0">121480</data>
    </edge>
    <edge source="PRT" target="URY">
      <data key="d0">679628</data>
    </edge>
    <edge source="IND" target="DZA">
      <data key="d0">236142</data>
    </edge>
    <edge source="IND" target="AZE">
      <data key="d0">137500</data>
    </edge>
    <edge source="IND" target="ARG">
      <data key="d0">2455174</data>
    </edge>
    <edge source="IND" target="AUS">
      <data key="d0">26748846</data>
    </edge>
    <edge source="IND" target="AUT">
      <data key="d0">1389621</data>
    </edge>
    <edge source="IND" target="BEL">
      <data key="d0">9546481</data>
    </edge>
    <edge source="IND" target="BOL">
      <data key="d0">27371</data>
    </edge>
    <edge source="IND" target="BWA">
      <data key="d0">1613194</data>
    </edge>
    <edge source="IND" target="BRA">
      <data key="d0">4458757</data>
    </edge>
    <edge source="IND" target="BGR">
      <data key="d0">301409</data>
    </edge>
    <edge source="IND" target="BDI">
      <data key="d0">49693</data>
    </edge>
    <edge source="IND" target="BLR">
      <data key="d0">24909</data>
    </edge>
    <edge source="IND" target="KHM">
      <data key="d0">95356</data>
    </edge>
    <edge source="IND" target="CMR">
      <data key="d0">917602</data>
    </edge>
    <edge source="IND" target="CAN">
      <data key="d0">18448451</data>
    </edge>
    <edge source="IND" target="CAF">
      <data key="d0">17166</data>
    </edge>
    <edge source="IND" target="LKA">
      <data key="d0">24680178</data>
    </edge>
    <edge source="IND" target="CHL">
      <data key="d0">3215062</data>
    </edge>
    <edge source="IND" target="CHN">
      <data key="d0">3046667</data>
    </edge>
    <edge source="IND" target="COL">
      <data key="d0">2107234</data>
    </edge>
    <edge source="IND" target="CRI">
      <data key="d0">242583</data>
    </edge>
    <edge source="IND" target="CZE">
      <data key="d0">2624232</data>
    </edge>
    <edge source="IND" target="BEN">
      <data key="d0">7027988</data>
    </edge>
    <edge source="IND" target="DNK">
      <data key="d0">5271221</data>
    </edge>
    <edge source="IND" target="ECU">
      <data key="d0">1267108</data>
    </edge>
    <edge source="IND" target="SLV">
      <data key="d0">147432</data>
    </edge>
    <edge source="IND" target="ETH">
      <data key="d0">1799348</data>
    </edge>
    <edge source="IND" target="EST">
      <data key="d0">26326</data>
    </edge>
    <edge source="IND" target="FIN">
      <data key="d0">2769405</data>
    </edge>
    <edge source="IND" target="FRA">
      <data key="d0">17064505</data>
    </edge>
    <edge source="IND" target="GMB">
      <data key="d0">964281</data>
    </edge>
    <edge source="IND" target="DEU">
      <data key="d0">44935076</data>
    </edge>
    <edge source="IND" target="GHA">
      <data key="d0">3791709</data>
    </edge>
    <edge source="IND" target="GRC">
      <data key="d0">2732293</data>
    </edge>
    <edge source="IND" target="GTM">
      <data key="d0">323655</data>
    </edge>
    <edge source="IND" target="HND">
      <data key="d0">541646</data>
    </edge>
    <edge source="IND" target="HKG">
      <data key="d0">17699316</data>
    </edge>
    <edge source="IND" target="HUN">
      <data key="d0">1655826</data>
    </edge>
    <edge source="IND" target="IDN">
      <data key="d0">8844858</data>
    </edge>
    <edge source="IND" target="IRL">
      <data key="d0">6099082</data>
    </edge>
    <edge source="IND" target="ISR">
      <data key="d0">4474999</data>
    </edge>
    <edge source="IND" target="ITA">
      <data key="d0">18879022</data>
    </edge>
    <edge source="IND" target="CIV">
      <data key="d0">1077156</data>
    </edge>
    <edge source="IND" target="JAM">
      <data key="d0">68954</data>
    </edge>
    <edge source="IND" target="JPN">
      <data key="d0">8413034</data>
    </edge>
    <edge source="IND" target="KAZ">
      <data key="d0">3087413</data>
    </edge>
    <edge source="IND" target="JOR">
      <data key="d0">2951362</data>
    </edge>
    <edge source="IND" target="KOR">
      <data key="d0">3159670</data>
    </edge>
    <edge source="IND" target="LBN">
      <data key="d0">6683273</data>
    </edge>
    <edge source="IND" target="LVA">
      <data key="d0">16884</data>
    </edge>
    <edge source="IND" target="LTU">
      <data key="d0">115936</data>
    </edge>
    <edge source="IND" target="MDG">
      <data key="d0">504310</data>
    </edge>
    <edge source="IND" target="MWI">
      <data key="d0">403935</data>
    </edge>
    <edge source="IND" target="MYS">
      <data key="d0">13031924</data>
    </edge>
    <edge source="IND" target="MRT">
      <data key="d0">16239</data>
    </edge>
    <edge source="IND" target="MUS">
      <data key="d0">3636629</data>
    </edge>
    <edge source="IND" target="MEX">
      <data key="d0">6759970</data>
    </edge>
    <edge source="IND" target="MAR">
      <data key="d0">2085048</data>
    </edge>
    <edge source="IND" target="MOZ">
      <data key="d0">830107</data>
    </edge>
    <edge source="IND" target="OMN">
      <data key="d0">14564995</data>
    </edge>
    <edge source="IND" target="NAM">
      <data key="d0">90093</data>
    </edge>
    <edge source="IND" target="NLD">
      <data key="d0">15258578</data>
    </edge>
    <edge source="IND" target="NZL">
      <data key="d0">3472716</data>
    </edge>
    <edge source="IND" target="NIC">
      <data key="d0">13152</data>
    </edge>
    <edge source="IND" target="NER">
      <data key="d0">1104719</data>
    </edge>
    <edge source="IND" target="NOR">
      <data key="d0">1202336</data>
    </edge>
    <edge source="IND" target="PAK">
      <data key="d0">362511</data>
    </edge>
    <edge source="IND" target="PAN">
      <data key="d0">11313811</data>
    </edge>
    <edge source="IND" target="PRY">
      <data key="d0">177181</data>
    </edge>
    <edge source="IND" target="PER">
      <data key="d0">445104</data>
    </edge>
    <edge source="IND" target="PHL">
      <data key="d0">11433451</data>
    </edge>
    <edge source="IND" target="POL">
      <data key="d0">4600668</data>
    </edge>
    <edge source="IND" target="PRT">
      <data key="d0">3166344</data>
    </edge>
    <edge source="IND" target="ROU">
      <data key="d0">47735</data>
    </edge>
    <edge source="IND" target="RUS">
      <data key="d0">2353784</data>
    </edge>
    <edge source="IND" target="SAU">
      <data key="d0">29195188</data>
    </edge>
    <edge source="IND" target="SEN">
      <data key="d0">5185425</data>
    </edge>
    <edge source="IND" target="SGP">
      <data key="d0">18335392</data>
    </edge>
    <edge source="IND" target="SVK">
      <data key="d0">144800</data>
    </edge>
    <edge source="IND" target="VNM">
      <data key="d0">6733125</data>
    </edge>
    <edge source="IND" target="SVN">
      <data key="d0">30426</data>
    </edge>
    <edge source="IND" target="ZAF">
      <data key="d0">16564227</data>
    </edge>
    <edge source="IND" target="ZWE">
      <data key="d0">150497</data>
    </edge>
    <edge source="IND" target="ESP">
      <data key="d0">10919023</data>
    </edge>
    <edge source="IND" target="SWE">
      <data key="d0">2751611</data>
    </edge>
    <edge source="IND" target="CHE">
      <data key="d0">3048821</data>
    </edge>
    <edge source="IND" target="THA">
      <data key="d0">8522512</data>
    </edge>
    <edge source="IND" target="TGO">
      <data key="d0">652780</data>
    </edge>
    <edge source="IND" target="ARE">
      <data key="d0">142796745</data>
    </edge>
    <edge source="IND" target="TUN">
      <data key="d0">8830219</data>
    </edge>
    <edge source="IND" target="TUR">
      <data key="d0">3674030</data>
    </edge>
    <edge source="IND" target="UGA">
      <data key="d0">1508929</data>
    </edge>
    <edge source="IND" target="UKR">
      <data key="d0">107607</data>
    </edge>
    <edge source="IND" target="EGY">
      <data key="d0">5700398</data>
    </edge>
    <edge source="IND" target="GBR">
      <data key="d0">113868401</data>
    </edge>
    <edge source="IND" target="TZA">
      <data key="d0">4010568</data>
    </edge>
    <edge source="IND" target="USA">
      <data key="d0">304239783</data>
    </edge>
    <edge source="IND" target="BFA">
      <data key="d0">128494</data>
    </edge>
    <edge source="IND" target="URY">
      <data key="d0">1121368</data>
    </edge>
    <edge source="IND" target="SRB">
      <data key="d0">18856</data>
    </edge>
    <edge source="SGP" target="DZA">
      <data key="d0">28454</data>
    </edge>
    <edge source="SGP" target="AZE">
      <data key="d0">4183922</data>
    </edge>
    <edge source="SGP" target="ARG">
      <data key="d0">886023</data>
    </edge>
    <edge source="SGP" target="AUS">
      <data key="d0">32711164</data>
    </edge>
    <edge source="SGP" target="AUT">
      <data key="d0">858882</data>
    </edge>
    <edge source="SGP" target="BEL">
      <data key="d0">11458760</data>
    </edge>
    <edge source="SGP" target="BOL">
      <data key="d0">62995</data>
    </edge>
    <edge source="SGP" target="BRA">
      <data key="d0">2731418</data>
    </edge>
    <edge source="SGP" target="KHM">
      <data key="d0">5546020</data>
    </edge>
    <edge source="SGP" target="CMR">
      <data key="d0">176498</data>
    </edge>
    <edge source="SGP" target="CAN">
      <data key="d0">15689019</data>
    </edge>
    <edge source="SGP" target="CAF">
      <data key="d0">18668</data>
    </edge>
    <edge source="SGP" target="LKA">
      <data key="d0">6990814</data>
    </edge>
    <edge source="SGP" target="CHL">
      <data key="d0">308536</data>
    </edge>
    <edge source="SGP" target="CHN">
      <data key="d0">38506791</data>
    </edge>
    <edge source="SGP" target="COL">
      <data key="d0">588366</data>
    </edge>
    <edge source="SGP" target="CRI">
      <data key="d0">12238</data>
    </edge>
    <edge source="SGP" target="CZE">
      <data key="d0">66838</data>
    </edge>
    <edge source="SGP" target="BEN">
      <data key="d0">858299</data>
    </edge>
    <edge source="SGP" target="DNK">
      <data key="d0">987222</data>
    </edge>
    <edge source="SGP" target="ECU">
      <data key="d0">366857</data>
    </edge>
    <edge source="SGP" target="SLV">
      <data key="d0">37469</data>
    </edge>
    <edge source="SGP" target="ETH">
      <data key="d0">79202</data>
    </edge>
    <edge source="SGP" target="FIN">
      <data key="d0">1876419</data>
    </edge>
    <edge source="SGP" target="FRA">
      <data key="d0">9193026</data>
    </edge>
    <edge source="SGP" target="DEU">
      <data key="d0">20618405</data>
    </edge>
    <edge source="SGP" target="GHA">
      <data key="d0">503338</data>
    </edge>
    <edge source="SGP" target="GRC">
      <data key="d0">169650</data>
    </edge>
    <edge source="SGP" target="GTM">
      <data key="d0">10353</data>
    </edge>
    <edge source="SGP" target="HND">
      <data key="d0">14987</data>
    </edge>
    <edge source="SGP" target="HKG">
      <data key="d0">68380985</data>
    </edge>
    <edge source="SGP" target="HUN">
      <data key="d0">1520049</data>
    </edge>
    <edge source="SGP" target="IRL">
      <data key="d0">859818</data>
    </edge>
    <edge source="SGP" target="ISR">
      <data key="d0">461477</data>
    </edge>
    <edge source="SGP" target="ITA">
      <data key="d0">5272227</data>
    </edge>
    <edge source="SGP" target="CIV">
      <data key="d0">221567</data>
    </edge>
    <edge source="SGP" target="JAM">
      <data key="d0">10913</data>
    </edge>
    <edge source="SGP" target="JPN">
      <data key="d0">40486095</data>
    </edge>
    <edge source="SGP" target="KAZ">
      <data key="d0">11009</data>
    </edge>
    <edge source="SGP" target="JOR">
      <data key="d0">209126</data>
    </edge>
    <edge source="SGP" target="KOR">
      <data key="d0">14970655</data>
    </edge>
    <edge source="SGP" target="LBN">
      <data key="d0">271870</data>
    </edge>
    <edge source="SGP" target="LTU">
      <data key="d0">27128</data>
    </edge>
    <edge source="SGP" target="MDG">
      <data key="d0">418524</data>
    </edge>
    <edge source="SGP" target="MWI">
      <data key="d0">19945</data>
    </edge>
    <edge source="SGP" target="MYS">
      <data key="d0">368592769</data>
    </edge>
    <edge source="SGP" target="MUS">
      <data key="d0">1123463</data>
    </edge>
    <edge source="SGP" target="MEX">
      <data key="d0">2442727</data>
    </edge>
    <edge source="SGP" target="MAR">
      <data key="d0">239298</data>
    </edge>
    <edge source="SGP" target="MOZ">
      <data key="d0">87492</data>
    </edge>
    <edge source="SGP" target="OMN">
      <data key="d0">774386</data>
    </edge>
    <edge source="SGP" target="NLD">
      <data key="d0">16672861</data>
    </edge>
    <edge source="SGP" target="NZL">
      <data key="d0">3581611</data>
    </edge>
    <edge source="SGP" target="NOR">
      <data key="d0">2528473</data>
    </edge>
    <edge source="SGP" target="PAK">
      <data key="d0">3147100</data>
    </edge>
    <edge source="SGP" target="PAN">
      <data key="d0">45037</data>
    </edge>
    <edge source="SGP" target="PER">
      <data key="d0">68673</data>
    </edge>
    <edge source="SGP" target="PHL">
      <data key="d0">41538851</data>
    </edge>
    <edge source="SGP" target="POL">
      <data key="d0">436286</data>
    </edge>
    <edge source="SGP" target="PRT">
      <data key="d0">438890</data>
    </edge>
    <edge source="SGP" target="RUS">
      <data key="d0">643821</data>
    </edge>
    <edge source="SGP" target="SAU">
      <data key="d0">5586513</data>
    </edge>
    <edge source="SGP" target="SEN">
      <data key="d0">84304</data>
    </edge>
    <edge source="SGP" target="IND">
      <data key="d0">14751033</data>
    </edge>
    <edge source="SGP" target="VNM">
      <data key="d0">18108218</data>
    </edge>
    <edge source="SGP" target="SVN">
      <data key="d0">27471</data>
    </edge>
    <edge source="SGP" target="ZAF">
      <data key="d0">3327941</data>
    </edge>
    <edge source="SGP" target="ESP">
      <data key="d0">3694665</data>
    </edge>
    <edge source="SGP" target="SWE">
      <data key="d0">3038279</data>
    </edge>
    <edge source="SGP" target="CHE">
      <data key="d0">1485156</data>
    </edge>
    <edge source="SGP" target="THA">
      <data key="d0">76133222</data>
    </edge>
    <edge source="SGP" target="TGO">
      <data key="d0">20505</data>
    </edge>
    <edge source="SGP" target="ARE">
      <data key="d0">10016792</data>
    </edge>
    <edge source="SGP" target="TUN">
      <data key="d0">24244</data>
    </edge>
    <edge source="SGP" target="TUR">
      <data key="d0">1731476</data>
    </edge>
    <edge source="SGP" target="UGA">
      <data key="d0">52279</data>
    </edge>
    <edge source="SGP" target="EGY">
      <data key="d0">1885030</data>
    </edge>
    <edge source="SGP" target="GBR">
      <data key="d0">22304533</data>
    </edge>
    <edge source="SGP" target="TZA">
      <data key="d0">287140</data>
    </edge>
    <edge source="SGP" target="USA">
      <data key="d0">38852672</data>
    </edge>
    <edge source="SGP" target="URY">
      <data key="d0">14500</data>
    </edge>
    <edge source="ZAF" target="ALB">
      <data key="d0">30626</data>
    </edge>
    <edge source="ZAF" target="DZA">
      <data key="d0">694863</data>
    </edge>
    <edge source="ZAF" target="ARG">
      <data key="d0">1581730</data>
    </edge>
    <edge source="ZAF" target="AUS">
      <data key="d0">19577907</data>
    </edge>
    <edge source="ZAF" target="AUT">
      <data key="d0">308898</data>
    </edge>
    <edge source="ZAF" target="BEL">
      <data key="d0">7060110</data>
    </edge>
    <edge source="ZAF" target="BOL">
      <data key="d0">10220</data>
    </edge>
    <edge source="ZAF" target="BRA">
      <data key="d0">3545718</data>
    </edge>
    <edge source="ZAF" target="BGR">
      <data key="d0">114909</data>
    </edge>
    <edge source="ZAF" target="BDI">
      <data key="d0">79294</data>
    </edge>
    <edge source="ZAF" target="CMR">
      <data key="d0">1314522</data>
    </edge>
    <edge source="ZAF" target="CAN">
      <data key="d0">9448194</data>
    </edge>
    <edge source="ZAF" target="LKA">
      <data key="d0">452595</data>
    </edge>
    <edge source="ZAF" target="CHL">
      <data key="d0">1937245</data>
    </edge>
    <edge source="ZAF" target="CHN">
      <data key="d0">992891</data>
    </edge>
    <edge source="ZAF" target="COL">
      <data key="d0">134708</data>
    </edge>
    <edge source="ZAF" target="CZE">
      <data key="d0">122118</data>
    </edge>
    <edge source="ZAF" target="BEN">
      <data key="d0">281714</data>
    </edge>
    <edge source="ZAF" target="DNK">
      <data key="d0">1653281</data>
    </edge>
    <edge source="ZAF" target="ECU">
      <data key="d0">140050</data>
    </edge>
    <edge source="ZAF" target="SLV">
      <data key="d0">14633</data>
    </edge>
    <edge source="ZAF" target="ETH">
      <data key="d0">956469</data>
    </edge>
    <edge source="ZAF" target="FIN">
      <data key="d0">268847</data>
    </edge>
    <edge source="ZAF" target="FRA">
      <data key="d0">4808612</data>
    </edge>
    <edge source="ZAF" target="GMB">
      <data key="d0">29776</data>
    </edge>
    <edge source="ZAF" target="DEU">
      <data key="d0">13128916</data>
    </edge>
    <edge source="ZAF" target="GHA">
      <data key="d0">20703807</data>
    </edge>
    <edge source="ZAF" target="GRC">
      <data key="d0">509327</data>
    </edge>
    <edge source="ZAF" target="GTM">
      <data key="d0">279952</data>
    </edge>
    <edge source="ZAF" target="HND">
      <data key="d0">137517</data>
    </edge>
    <edge source="ZAF" target="HKG">
      <data key="d0">4563062</data>
    </edge>
    <edge source="ZAF" target="HUN">
      <data key="d0">45891</data>
    </edge>
    <edge source="ZAF" target="IDN">
      <data key="d0">193352</data>
    </edge>
    <edge source="ZAF" target="IRL">
      <data key="d0">13493576</data>
    </edge>
    <edge source="ZAF" target="ISR">
      <data key="d0">3726779</data>
    </edge>
    <edge source="ZAF" target="ITA">
      <data key="d0">14694607</data>
    </edge>
    <edge source="ZAF" target="CIV">
      <data key="d0">244934</data>
    </edge>
    <edge source="ZAF" target="JAM">
      <data key="d0">127486</data>
    </edge>
    <edge source="ZAF" target="JPN">
      <data key="d0">11714836</data>
    </edge>
    <edge source="ZAF" target="KAZ">
      <data key="d0">37865</data>
    </edge>
    <edge source="ZAF" target="JOR">
      <data key="d0">18757</data>
    </edge>
    <edge source="ZAF" target="KOR">
      <data key="d0">615109</data>
    </edge>
    <edge source="ZAF" target="KGZ">
      <data key="d0">31644</data>
    </edge>
    <edge source="ZAF" target="LBN">
      <data key="d0">181757</data>
    </edge>
    <edge source="ZAF" target="MDG">
      <data key="d0">1544984</data>
    </edge>
    <edge source="ZAF" target="MWI">
      <data key="d0">8402011</data>
    </edge>
    <edge source="ZAF" target="MYS">
      <data key="d0">5093603</data>
    </edge>
    <edge source="ZAF" target="MRT">
      <data key="d0">13222</data>
    </edge>
    <edge source="ZAF" target="MUS">
      <data key="d0">10125743</data>
    </edge>
    <edge source="ZAF" target="MEX">
      <data key="d0">3003241</data>
    </edge>
    <edge source="ZAF" target="MDA">
      <data key="d0">37027</data>
    </edge>
    <edge source="ZAF" target="MAR">
      <data key="d0">257649</data>
    </edge>
    <edge source="ZAF" target="MOZ">
      <data key="d0">65997943</data>
    </edge>
    <edge source="ZAF" target="OMN">
      <data key="d0">16552</data>
    </edge>
    <edge source="ZAF" target="NLD">
      <data key="d0">8030966</data>
    </edge>
    <edge source="ZAF" target="NZL">
      <data key="d0">1830140</data>
    </edge>
    <edge source="ZAF" target="NIC">
      <data key="d0">13372</data>
    </edge>
    <edge source="ZAF" target="NOR">
      <data key="d0">300605</data>
    </edge>
    <edge source="ZAF" target="PAK">
      <data key="d0">1210978</data>
    </edge>
    <edge source="ZAF" target="PAN">
      <data key="d0">1133159</data>
    </edge>
    <edge source="ZAF" target="PRY">
      <data key="d0">68965</data>
    </edge>
    <edge source="ZAF" target="PER">
      <data key="d0">1005501</data>
    </edge>
    <edge source="ZAF" target="PHL">
      <data key="d0">460044</data>
    </edge>
    <edge source="ZAF" target="POL">
      <data key="d0">318903</data>
    </edge>
    <edge source="ZAF" target="PRT">
      <data key="d0">812414</data>
    </edge>
    <edge source="ZAF" target="RUS">
      <data key="d0">341023</data>
    </edge>
    <edge source="ZAF" target="SAU">
      <data key="d0">200563</data>
    </edge>
    <edge source="ZAF" target="SEN">
      <data key="d0">296025</data>
    </edge>
    <edge source="ZAF" target="IND">
      <data key="d0">3071967</data>
    </edge>
    <edge source="ZAF" target="SGP">
      <data key="d0">5292639</data>
    </edge>
    <edge source="ZAF" target="SVK">
      <data key="d0">43558</data>
    </edge>
    <edge source="ZAF" target="VNM">
      <data key="d0">27467</data>
    </edge>
    <edge source="ZAF" target="ZWE">
      <data key="d0">18257348</data>
    </edge>
    <edge source="ZAF" target="ESP">
      <data key="d0">7922528</data>
    </edge>
    <edge source="ZAF" target="SWE">
      <data key="d0">2135900</data>
    </edge>
    <edge source="ZAF" target="CHE">
      <data key="d0">2304971</data>
    </edge>
    <edge source="ZAF" target="THA">
      <data key="d0">1285727</data>
    </edge>
    <edge source="ZAF" target="TGO">
      <data key="d0">28972</data>
    </edge>
    <edge source="ZAF" target="ARE">
      <data key="d0">3521506</data>
    </edge>
    <edge source="ZAF" target="TUN">
      <data key="d0">39666</data>
    </edge>
    <edge source="ZAF" target="TUR">
      <data key="d0">2035934</data>
    </edge>
    <edge source="ZAF" target="UGA">
      <data key="d0">2801592</data>
    </edge>
    <edge source="ZAF" target="UKR">
      <data key="d0">45822</data>
    </edge>
    <edge source="ZAF" target="EGY">
      <data key="d0">217866</data>
    </edge>
    <edge source="ZAF" target="GBR">
      <data key="d0">33378669</data>
    </edge>
    <edge source="ZAF" target="TZA">
      <data key="d0">22995294</data>
    </edge>
    <edge source="ZAF" target="USA">
      <data key="d0">29714140</data>
    </edge>
    <edge source="ZAF" target="BFA">
      <data key="d0">632377</data>
    </edge>
    <edge source="ZAF" target="URY">
      <data key="d0">461428</data>
    </edge>
    <edge source="ESP" target="ALB">
      <data key="d0">40872</data>
    </edge>
    <edge source="ESP" target="DZA">
      <data key="d0">16807606</data>
    </edge>
    <edge source="ESP" target="AZE">
      <data key="d0">221862</data>
    </edge>
    <edge source="ESP" target="ARG">
      <data key="d0">35933723</data>
    </edge>
    <edge source="ESP" target="AUS">
      <data key="d0">12459507</data>
    </edge>
    <edge source="ESP" target="AUT">
      <data key="d0">18968029</data>
    </edge>
    <edge source="ESP" target="BEL">
      <data key="d0">77058973</data>
    </edge>
    <edge source="ESP" target="BOL">
      <data key="d0">2099490</data>
    </edge>
    <edge source="ESP" target="BRA">
      <data key="d0">27341134</data>
    </edge>
    <edge source="ESP" target="BGR">
      <data key="d0">4802251</data>
    </edge>
    <edge source="ESP" target="BLR">
      <data key="d0">290413</data>
    </edge>
    <edge source="ESP" target="KHM">
      <data key="d0">76315</data>
    </edge>
    <edge source="ESP" target="CMR">
      <data key="d0">403284</data>
    </edge>
    <edge source="ESP" target="CAN">
      <data key="d0">17108090</data>
    </edge>
    <edge source="ESP" target="LKA">
      <data key="d0">1079553</data>
    </edge>
    <edge source="ESP" target="CHL">
      <data key="d0">23252188</data>
    </edge>
    <edge source="ESP" target="CHN">
      <data key="d0">7846872</data>
    </edge>
    <edge source="ESP" target="COL">
      <data key="d0">6879048</data>
    </edge>
    <edge source="ESP" target="CRI">
      <data key="d0">8762015</data>
    </edge>
    <edge source="ESP" target="HRV">
      <data key="d0">1658286</data>
    </edge>
    <edge source="ESP" target="CZE">
      <data key="d0">24197057</data>
    </edge>
    <edge source="ESP" target="BEN">
      <data key="d0">144836</data>
    </edge>
    <edge source="ESP" target="DNK">
      <data key="d0">13915923</data>
    </edge>
    <edge source="ESP" target="ECU">
      <data key="d0">6974146</data>
    </edge>
    <edge source="ESP" target="SLV">
      <data key="d0">3555313</data>
    </edge>
    <edge source="ESP" target="ETH">
      <data key="d0">565504</data>
    </edge>
    <edge source="ESP" target="EST">
      <data key="d0">1620250</data>
    </edge>
    <edge source="ESP" target="FIN">
      <data key="d0">13636373</data>
    </edge>
    <edge source="ESP" target="FRA">
      <data key="d0">593433574</data>
    </edge>
    <edge source="ESP" target="GMB">
      <data key="d0">125624</data>
    </edge>
    <edge source="ESP" target="DEU">
      <data key="d0">465766158</data>
    </edge>
    <edge source="ESP" target="GHA">
      <data key="d0">4698889</data>
    </edge>
    <edge source="ESP" target="GRC">
      <data key="d0">21461523</data>
    </edge>
    <edge source="ESP" target="GTM">
      <data key="d0">2155707</data>
    </edge>
    <edge source="ESP" target="HND">
      <data key="d0">2511595</data>
    </edge>
    <edge source="ESP" target="HKG">
      <data key="d0">11199281</data>
    </edge>
    <edge source="ESP" target="HUN">
      <data key="d0">14968118</data>
    </edge>
    <edge source="ESP" target="IDN">
      <data key="d0">18260515</data>
    </edge>
    <edge source="ESP" target="IRL">
      <data key="d0">11353123</data>
    </edge>
    <edge source="ESP" target="ISR">
      <data key="d0">17891000</data>
    </edge>
    <edge source="ESP" target="ITA">
      <data key="d0">149303879</data>
    </edge>
    <edge source="ESP" target="CIV">
      <data key="d0">15375324</data>
    </edge>
    <edge source="ESP" target="JAM">
      <data key="d0">1246972</data>
    </edge>
    <edge source="ESP" target="JPN">
      <data key="d0">17207292</data>
    </edge>
    <edge source="ESP" target="KAZ">
      <data key="d0">116326</data>
    </edge>
    <edge source="ESP" target="JOR">
      <data key="d0">2467138</data>
    </edge>
    <edge source="ESP" target="KOR">
      <data key="d0">3639165</data>
    </edge>
    <edge source="ESP" target="LBN">
      <data key="d0">3033553</data>
    </edge>
    <edge source="ESP" target="LVA">
      <data key="d0">1875577</data>
    </edge>
    <edge source="ESP" target="LTU">
      <data key="d0">1210925</data>
    </edge>
    <edge source="ESP" target="MDG">
      <data key="d0">241286</data>
    </edge>
    <edge source="ESP" target="MWI">
      <data key="d0">26457</data>
    </edge>
    <edge source="ESP" target="MYS">
      <data key="d0">2558405</data>
    </edge>
    <edge source="ESP" target="MRT">
      <data key="d0">928195</data>
    </edge>
    <edge source="ESP" target="MUS">
      <data key="d0">514683</data>
    </edge>
    <edge source="ESP" target="MEX">
      <data key="d0">65947644</data>
    </edge>
    <edge source="ESP" target="MDA">
      <data key="d0">53314</data>
    </edge>
    <edge source="ESP" target="MAR">
      <data key="d0">43883664</data>
    </edge>
    <edge source="ESP" target="MOZ">
      <data key="d0">309021</data>
    </edge>
    <edge source="ESP" target="OMN">
      <data key="d0">916691</data>
    </edge>
    <edge source="ESP" target="NAM">
      <data key="d0">24591</data>
    </edge>
    <edge source="ESP" target="NLD">
      <data key="d0">52732360</data>
    </edge>
    <edge source="ESP" target="NZL">
      <data key="d0">1840976</data>
    </edge>
    <edge source="ESP" target="NIC">
      <data key="d0">1874458</data>
    </edge>
    <edge source="ESP" target="NOR">
      <data key="d0">20306805</data>
    </edge>
    <edge source="ESP" target="PAK">
      <data key="d0">1355627</data>
    </edge>
    <edge source="ESP" target="PAN">
      <data key="d0">7518088</data>
    </edge>
    <edge source="ESP" target="PRY">
      <data key="d0">416904</data>
    </edge>
    <edge source="ESP" target="PER">
      <data key="d0">12160323</data>
    </edge>
    <edge source="ESP" target="PHL">
      <data key="d0">2384421</data>
    </edge>
    <edge source="ESP" target="POL">
      <data key="d0">27308762</data>
    </edge>
    <edge source="ESP" target="PRT">
      <data key="d0">360448341</data>
    </edge>
    <edge source="ESP" target="ROU">
      <data key="d0">2098969</data>
    </edge>
    <edge source="ESP" target="RUS">
      <data key="d0">23370236</data>
    </edge>
    <edge source="ESP" target="SAU">
      <data key="d0">11622952</data>
    </edge>
    <edge source="ESP" target="SEN">
      <data key="d0">1204167</data>
    </edge>
    <edge source="ESP" target="IND">
      <data key="d0">5228188</data>
    </edge>
    <edge source="ESP" target="SGP">
      <data key="d0">12215795</data>
    </edge>
    <edge source="ESP" target="SVK">
      <data key="d0">1533088</data>
    </edge>
    <edge source="ESP" target="VNM">
      <data key="d0">3471453</data>
    </edge>
    <edge source="ESP" target="SVN">
      <data key="d0">6656569</data>
    </edge>
    <edge source="ESP" target="ZAF">
      <data key="d0">8549392</data>
    </edge>
    <edge source="ESP" target="ZWE">
      <data key="d0">47956</data>
    </edge>
    <edge source="ESP" target="SWE">
      <data key="d0">37067148</data>
    </edge>
    <edge source="ESP" target="CHE">
      <data key="d0">28354932</data>
    </edge>
    <edge source="ESP" target="THA">
      <data key="d0">4303270</data>
    </edge>
    <edge source="ESP" target="TGO">
      <data key="d0">127628</data>
    </edge>
    <edge source="ESP" target="ARE">
      <data key="d0">9739347</data>
    </edge>
    <edge source="ESP" target="TUN">
      <data key="d0">7966169</data>
    </edge>
    <edge source="ESP" target="TUR">
      <data key="d0">16550701</data>
    </edge>
    <edge source="ESP" target="UGA">
      <data key="d0">52437</data>
    </edge>
    <edge source="ESP" target="UKR">
      <data key="d0">1582287</data>
    </edge>
    <edge source="ESP" target="EGY">
      <data key="d0">16770219</data>
    </edge>
    <edge source="ESP" target="GBR">
      <data key="d0">165183988</data>
    </edge>
    <edge source="ESP" target="TZA">
      <data key="d0">1090895</data>
    </edge>
    <edge source="ESP" target="USA">
      <data key="d0">181643906</data>
    </edge>
    <edge source="ESP" target="BFA">
      <data key="d0">52766</data>
    </edge>
    <edge source="ESP" target="URY">
      <data key="d0">5312110</data>
    </edge>
    <edge source="ESP" target="SRB">
      <data key="d0">580829</data>
    </edge>
    <edge source="SWE" target="ALB">
      <data key="d0">22589</data>
    </edge>
    <edge source="SWE" target="DZA">
      <data key="d0">724050</data>
    </edge>
    <edge source="SWE" target="AZE">
      <data key="d0">467604</data>
    </edge>
    <edge source="SWE" target="ARG">
      <data key="d0">5580259</data>
    </edge>
    <edge source="SWE" target="AUS">
      <data key="d0">21563157</data>
    </edge>
    <edge source="SWE" target="AUT">
      <data key="d0">13155120</data>
    </edge>
    <edge source="SWE" target="BEL">
      <data key="d0">86109018</data>
    </edge>
    <edge source="SWE" target="BOL">
      <data key="d0">200573</data>
    </edge>
    <edge source="SWE" target="BRA">
      <data key="d0">15264850</data>
    </edge>
    <edge source="SWE" target="BGR">
      <data key="d0">2157200</data>
    </edge>
    <edge source="SWE" target="BLR">
      <data key="d0">525223</data>
    </edge>
    <edge source="SWE" target="CMR">
      <data key="d0">34047</data>
    </edge>
    <edge source="SWE" target="CAN">
      <data key="d0">29535127</data>
    </edge>
    <edge source="SWE" target="LKA">
      <data key="d0">1223082</data>
    </edge>
    <edge source="SWE" target="CHL">
      <data key="d0">4385658</data>
    </edge>
    <edge source="SWE" target="CHN">
      <data key="d0">22111405</data>
    </edge>
    <edge source="SWE" target="COL">
      <data key="d0">1067578</data>
    </edge>
    <edge source="SWE" target="CRI">
      <data key="d0">143828</data>
    </edge>
    <edge source="SWE" target="HRV">
      <data key="d0">1886240</data>
    </edge>
    <edge source="SWE" target="CZE">
      <data key="d0">15398311</data>
    </edge>
    <edge source="SWE" target="DNK">
      <data key="d0">203567270</data>
    </edge>
    <edge source="SWE" target="ECU">
      <data key="d0">170018</data>
    </edge>
    <edge source="SWE" target="SLV">
      <data key="d0">166635</data>
    </edge>
    <edge source="SWE" target="ETH">
      <data key="d0">374847</data>
    </edge>
    <edge source="SWE" target="EST">
      <data key="d0">21529764</data>
    </edge>
    <edge source="SWE" target="FIN">
      <data key="d0">167376340</data>
    </edge>
    <edge source="SWE" target="FRA">
      <data key="d0">68374759</data>
    </edge>
    <edge source="SWE" target="GEO">
      <data key="d0">52162</data>
    </edge>
    <edge source="SWE" target="GMB">
      <data key="d0">50307</data>
    </edge>
    <edge source="SWE" target="PSE">
      <data key="d0">11022</data>
    </edge>
    <edge source="SWE" target="DEU">
      <data key="d0">170281707</data>
    </edge>
    <edge source="SWE" target="GHA">
      <data key="d0">963581</data>
    </edge>
    <edge source="SWE" target="GRC">
      <data key="d0">3149263</data>
    </edge>
    <edge source="SWE" target="GTM">
      <data key="d0">709209</data>
    </edge>
    <edge source="SWE" target="HND">
      <data key="d0">98322</data>
    </edge>
    <edge source="SWE" target="HKG">
      <data key="d0">9432838</data>
    </edge>
    <edge source="SWE" target="HUN">
      <data key="d0">11874528</data>
    </edge>
    <edge source="SWE" target="IDN">
      <data key="d0">1796757</data>
    </edge>
    <edge source="SWE" target="IRL">
      <data key="d0">5092466</data>
    </edge>
    <edge source="SWE" target="ISR">
      <data key="d0">3634327</data>
    </edge>
    <edge source="SWE" target="ITA">
      <data key="d0">35747661</data>
    </edge>
    <edge source="SWE" target="CIV">
      <data key="d0">58273</data>
    </edge>
    <edge source="SWE" target="JAM">
      <data key="d0">281545</data>
    </edge>
    <edge source="SWE" target="JPN">
      <data key="d0">62619353</data>
    </edge>
    <edge source="SWE" target="KAZ">
      <data key="d0">418279</data>
    </edge>
    <edge source="SWE" target="JOR">
      <data key="d0">310681</data>
    </edge>
    <edge source="SWE" target="KOR">
      <data key="d0">14030964</data>
    </edge>
    <edge source="SWE" target="KGZ">
      <data key="d0">25754</data>
    </edge>
    <edge source="SWE" target="LBN">
      <data key="d0">482882</data>
    </edge>
    <edge source="SWE" target="LVA">
      <data key="d0">5834304</data>
    </edge>
    <edge source="SWE" target="LTU">
      <data key="d0">6711457</data>
    </edge>
    <edge source="SWE" target="MYS">
      <data key="d0">4802846</data>
    </edge>
    <edge source="SWE" target="MRT">
      <data key="d0">88065</data>
    </edge>
    <edge source="SWE" target="MUS">
      <data key="d0">28482</data>
    </edge>
    <edge source="SWE" target="MEX">
      <data key="d0">9004191</data>
    </edge>
    <edge source="SWE" target="MAR">
      <data key="d0">1241525</data>
    </edge>
    <edge source="SWE" target="MOZ">
      <data key="d0">21389</data>
    </edge>
    <edge source="SWE" target="OMN">
      <data key="d0">333598</data>
    </edge>
    <edge source="SWE" target="NAM">
      <data key="d0">19970</data>
    </edge>
    <edge source="SWE" target="NLD">
      <data key="d0">307718827</data>
    </edge>
    <edge source="SWE" target="NZL">
      <data key="d0">2338458</data>
    </edge>
    <edge source="SWE" target="NIC">
      <data key="d0">133243</data>
    </edge>
    <edge source="SWE" target="NOR">
      <data key="d0">327776048</data>
    </edge>
    <edge source="SWE" target="PAK">
      <data key="d0">414678</data>
    </edge>
    <edge source="SWE" target="PAN">
      <data key="d0">140227</data>
    </edge>
    <edge source="SWE" target="PRY">
      <data key="d0">57837</data>
    </edge>
    <edge source="SWE" target="PER">
      <data key="d0">2945416</data>
    </edge>
    <edge source="SWE" target="PHL">
      <data key="d0">1069324</data>
    </edge>
    <edge source="SWE" target="POL">
      <data key="d0">60883270</data>
    </edge>
    <edge source="SWE" target="PRT">
      <data key="d0">10359752</data>
    </edge>
    <edge source="SWE" target="ROU">
      <data key="d0">7305102</data>
    </edge>
    <edge source="SWE" target="RUS">
      <data key="d0">19237685</data>
    </edge>
    <edge source="SWE" target="SAU">
      <data key="d0">10799421</data>
    </edge>
    <edge source="SWE" target="SEN">
      <data key="d0">346147</data>
    </edge>
    <edge source="SWE" target="IND">
      <data key="d0">8628035</data>
    </edge>
    <edge source="SWE" target="SGP">
      <data key="d0">19025108</data>
    </edge>
    <edge source="SWE" target="SVK">
      <data key="d0">4773055</data>
    </edge>
    <edge source="SWE" target="VNM">
      <data key="d0">692403</data>
    </edge>
    <edge source="SWE" target="SVN">
      <data key="d0">4136524</data>
    </edge>
    <edge source="SWE" target="ZAF">
      <data key="d0">9674333</data>
    </edge>
    <edge source="SWE" target="ZWE">
      <data key="d0">123858</data>
    </edge>
    <edge source="SWE" target="ESP">
      <data key="d0">27673004</data>
    </edge>
    <edge source="SWE" target="CHE">
      <data key="d0">14301160</data>
    </edge>
    <edge source="SWE" target="THA">
      <data key="d0">4513008</data>
    </edge>
    <edge source="SWE" target="TGO">
      <data key="d0">137389</data>
    </edge>
    <edge source="SWE" target="ARE">
      <data key="d0">5670506</data>
    </edge>
    <edge source="SWE" target="TUN">
      <data key="d0">1019017</data>
    </edge>
    <edge source="SWE" target="TUR">
      <data key="d0">6979143</data>
    </edge>
    <edge source="SWE" target="UGA">
      <data key="d0">75297</data>
    </edge>
    <edge source="SWE" target="UKR">
      <data key="d0">2097508</data>
    </edge>
    <edge source="SWE" target="MKD">
      <data key="d0">536899</data>
    </edge>
    <edge source="SWE" target="EGY">
      <data key="d0">1673772</data>
    </edge>
    <edge source="SWE" target="GBR">
      <data key="d0">100746722</data>
    </edge>
    <edge source="SWE" target="TZA">
      <data key="d0">425373</data>
    </edge>
    <edge source="SWE" target="USA">
      <data key="d0">249827351</data>
    </edge>
    <edge source="SWE" target="BFA">
      <data key="d0">10585</data>
    </edge>
    <edge source="SWE" target="URY">
      <data key="d0">791162</data>
    </edge>
    <edge source="SWE" target="SRB">
      <data key="d0">1256584</data>
    </edge>
    <edge source="THA" target="DZA">
      <data key="d0">3486435</data>
    </edge>
    <edge source="THA" target="ARG">
      <data key="d0">224002</data>
    </edge>
    <edge source="THA" target="AUS">
      <data key="d0">23439389</data>
    </edge>
    <edge source="THA" target="AUT">
      <data key="d0">291366</data>
    </edge>
    <edge source="THA" target="BEL">
      <data key="d0">10832228</data>
    </edge>
    <edge source="THA" target="BRA">
      <data key="d0">973731</data>
    </edge>
    <edge source="THA" target="BGR">
      <data key="d0">242749</data>
    </edge>
    <edge source="THA" target="KHM">
      <data key="d0">8588041</data>
    </edge>
    <edge source="THA" target="CAN">
      <data key="d0">11575332</data>
    </edge>
    <edge source="THA" target="LKA">
      <data key="d0">5028514</data>
    </edge>
    <edge source="THA" target="CHL">
      <data key="d0">864192</data>
    </edge>
    <edge source="THA" target="CHN">
      <data key="d0">10361327</data>
    </edge>
    <edge source="THA" target="COL">
      <data key="d0">706470</data>
    </edge>
    <edge source="THA" target="CRI">
      <data key="d0">38094</data>
    </edge>
    <edge source="THA" target="BEN">
      <data key="d0">22069</data>
    </edge>
    <edge source="THA" target="DNK">
      <data key="d0">2906218</data>
    </edge>
    <edge source="THA" target="ECU">
      <data key="d0">150221</data>
    </edge>
    <edge source="THA" target="ETH">
      <data key="d0">1360431</data>
    </edge>
    <edge source="THA" target="EST">
      <data key="d0">205079</data>
    </edge>
    <edge source="THA" target="FIN">
      <data key="d0">829713</data>
    </edge>
    <edge source="THA" target="FRA">
      <data key="d0">15226781</data>
    </edge>
    <edge source="THA" target="DEU">
      <data key="d0">27530555</data>
    </edge>
    <edge source="THA" target="GHA">
      <data key="d0">66190</data>
    </edge>
    <edge source="THA" target="GRC">
      <data key="d0">648037</data>
    </edge>
    <edge source="THA" target="GTM">
      <data key="d0">135694</data>
    </edge>
    <edge source="THA" target="HKG">
      <data key="d0">16144400</data>
    </edge>
    <edge source="THA" target="HUN">
      <data key="d0">2368412</data>
    </edge>
    <edge source="THA" target="IDN">
      <data key="d0">23043269</data>
    </edge>
    <edge source="THA" target="IRL">
      <data key="d0">628032</data>
    </edge>
    <edge source="THA" target="ISR">
      <data key="d0">1948148</data>
    </edge>
    <edge source="THA" target="ITA">
      <data key="d0">10273746</data>
    </edge>
    <edge source="THA" target="CIV">
      <data key="d0">41026</data>
    </edge>
    <edge source="THA" target="JAM">
      <data key="d0">461853</data>
    </edge>
    <edge source="THA" target="JPN">
      <data key="d0">276725270</data>
    </edge>
    <edge source="THA" target="JOR">
      <data key="d0">158722</data>
    </edge>
    <edge source="THA" target="KOR">
      <data key="d0">6559184</data>
    </edge>
    <edge source="THA" target="LBN">
      <data key="d0">274066</data>
    </edge>
    <edge source="THA" target="LVA">
      <data key="d0">19805</data>
    </edge>
    <edge source="THA" target="MYS">
      <data key="d0">51697962</data>
    </edge>
    <edge source="THA" target="MRT">
      <data key="d0">28972</data>
    </edge>
    <edge source="THA" target="MUS">
      <data key="d0">2558406</data>
    </edge>
    <edge source="THA" target="MEX">
      <data key="d0">1747121</data>
    </edge>
    <edge source="THA" target="MDA">
      <data key="d0">18982</data>
    </edge>
    <edge source="THA" target="MAR">
      <data key="d0">64381</data>
    </edge>
    <edge source="THA" target="MOZ">
      <data key="d0">28635</data>
    </edge>
    <edge source="THA" target="OMN">
      <data key="d0">566386</data>
    </edge>
    <edge source="THA" target="NAM">
      <data key="d0">17086</data>
    </edge>
    <edge source="THA" target="NLD">
      <data key="d0">21868153</data>
    </edge>
    <edge source="THA" target="NZL">
      <data key="d0">3470760</data>
    </edge>
    <edge source="THA" target="NOR">
      <data key="d0">883829</data>
    </edge>
    <edge source="THA" target="PAK">
      <data key="d0">4253784</data>
    </edge>
    <edge source="THA" target="PAN">
      <data key="d0">406969</data>
    </edge>
    <edge source="THA" target="PER">
      <data key="d0">60524</data>
    </edge>
    <edge source="THA" target="PHL">
      <data key="d0">16727932</data>
    </edge>
    <edge source="THA" target="POL">
      <data key="d0">208683</data>
    </edge>
    <edge source="THA" target="PRT">
      <data key="d0">586775</data>
    </edge>
    <edge source="THA" target="ROU">
      <data key="d0">27136</data>
    </edge>
    <edge source="THA" target="RUS">
      <data key="d0">346826</data>
    </edge>
    <edge source="THA" target="SAU">
      <data key="d0">3003728</data>
    </edge>
    <edge source="THA" target="IND">
      <data key="d0">3460309</data>
    </edge>
    <edge source="THA" target="SGP">
      <data key="d0">55251828</data>
    </edge>
    <edge source="THA" target="SVK">
      <data key="d0">28820</data>
    </edge>
    <edge source="THA" target="VNM">
      <data key="d0">31893147</data>
    </edge>
    <edge source="THA" target="ZAF">
      <data key="d0">10025634</data>
    </edge>
    <edge source="THA" target="ZWE">
      <data key="d0">182103</data>
    </edge>
    <edge source="THA" target="ESP">
      <data key="d0">4284997</data>
    </edge>
    <edge source="THA" target="SWE">
      <data key="d0">2731104</data>
    </edge>
    <edge source="THA" target="CHE">
      <data key="d0">2513741</data>
    </edge>
    <edge source="THA" target="ARE">
      <data key="d0">5765505</data>
    </edge>
    <edge source="THA" target="TUN">
      <data key="d0">705987</data>
    </edge>
    <edge source="THA" target="TUR">
      <data key="d0">946783</data>
    </edge>
    <edge source="THA" target="UGA">
      <data key="d0">124879</data>
    </edge>
    <edge source="THA" target="UKR">
      <data key="d0">61826</data>
    </edge>
    <edge source="THA" target="EGY">
      <data key="d0">3976882</data>
    </edge>
    <edge source="THA" target="GBR">
      <data key="d0">31100260</data>
    </edge>
    <edge source="THA" target="TZA">
      <data key="d0">231371</data>
    </edge>
    <edge source="THA" target="USA">
      <data key="d0">279313562</data>
    </edge>
    <edge source="THA" target="URY">
      <data key="d0">57734</data>
    </edge>
    <edge source="UKR" target="ALB">
      <data key="d0">195970</data>
    </edge>
    <edge source="UKR" target="DZA">
      <data key="d0">28220</data>
    </edge>
    <edge source="UKR" target="AZE">
      <data key="d0">2045600</data>
    </edge>
    <edge source="UKR" target="AUT">
      <data key="d0">211610</data>
    </edge>
    <edge source="UKR" target="ARM">
      <data key="d0">74320</data>
    </edge>
    <edge source="UKR" target="BEL">
      <data key="d0">259190</data>
    </edge>
    <edge source="UKR" target="BGR">
      <data key="d0">3747790</data>
    </edge>
    <edge source="UKR" target="BLR">
      <data key="d0">4036880</data>
    </edge>
    <edge source="UKR" target="KHM">
      <data key="d0">13880</data>
    </edge>
    <edge source="UKR" target="CAN">
      <data key="d0">1008160</data>
    </edge>
    <edge source="UKR" target="CHL">
      <data key="d0">10650</data>
    </edge>
    <edge source="UKR" target="CHN">
      <data key="d0">38020</data>
    </edge>
    <edge source="UKR" target="HRV">
      <data key="d0">65640</data>
    </edge>
    <edge source="UKR" target="CZE">
      <data key="d0">603450</data>
    </edge>
    <edge source="UKR" target="DNK">
      <data key="d0">485090</data>
    </edge>
    <edge source="UKR" target="EST">
      <data key="d0">579840</data>
    </edge>
    <edge source="UKR" target="FRA">
      <data key="d0">1824020</data>
    </edge>
    <edge source="UKR" target="GEO">
      <data key="d0">779850</data>
    </edge>
    <edge source="UKR" target="DEU">
      <data key="d0">5254500</data>
    </edge>
    <edge source="UKR" target="GRC">
      <data key="d0">486360</data>
    </edge>
    <edge source="UKR" target="HKG">
      <data key="d0">60690</data>
    </edge>
    <edge source="UKR" target="HUN">
      <data key="d0">652720</data>
    </edge>
    <edge source="UKR" target="ISR">
      <data key="d0">131890</data>
    </edge>
    <edge source="UKR" target="ITA">
      <data key="d0">1967290</data>
    </edge>
    <edge source="UKR" target="KAZ">
      <data key="d0">753040</data>
    </edge>
    <edge source="UKR" target="KGZ">
      <data key="d0">161660</data>
    </edge>
    <edge source="UKR" target="LBN">
      <data key="d0">118100</data>
    </edge>
    <edge source="UKR" target="LVA">
      <data key="d0">11027290</data>
    </edge>
    <edge source="UKR" target="LTU">
      <data key="d0">2790370</data>
    </edge>
    <edge source="UKR" target="MRT">
      <data key="d0">2227070</data>
    </edge>
    <edge source="UKR" target="MUS">
      <data key="d0">34350</data>
    </edge>
    <edge source="UKR" target="MEX">
      <data key="d0">96790</data>
    </edge>
    <edge source="UKR" target="MDA">
      <data key="d0">3216170</data>
    </edge>
    <edge source="UKR" target="NAM">
      <data key="d0">16020</data>
    </edge>
    <edge source="UKR" target="NLD">
      <data key="d0">2270350</data>
    </edge>
    <edge source="UKR" target="NZL">
      <data key="d0">168650</data>
    </edge>
    <edge source="UKR" target="NOR">
      <data key="d0">432280</data>
    </edge>
    <edge source="UKR" target="PAN">
      <data key="d0">169710</data>
    </edge>
    <edge source="UKR" target="POL">
      <data key="d0">3426760</data>
    </edge>
    <edge source="UKR" target="PRT">
      <data key="d0">34310</data>
    </edge>
    <edge source="UKR" target="ROU">
      <data key="d0">295940</data>
    </edge>
    <edge source="UKR" target="RUS">
      <data key="d0">60318800</data>
    </edge>
    <edge source="UKR" target="IND">
      <data key="d0">1113270</data>
    </edge>
    <edge source="UKR" target="SVK">
      <data key="d0">1107260</data>
    </edge>
    <edge source="UKR" target="VNM">
      <data key="d0">200380</data>
    </edge>
    <edge source="UKR" target="SVN">
      <data key="d0">73550</data>
    </edge>
    <edge source="UKR" target="ZAF">
      <data key="d0">38880</data>
    </edge>
    <edge source="UKR" target="ESP">
      <data key="d0">7311670</data>
    </edge>
    <edge source="UKR" target="SWE">
      <data key="d0">342350</data>
    </edge>
    <edge source="UKR" target="CHE">
      <data key="d0">57700</data>
    </edge>
    <edge source="UKR" target="THA">
      <data key="d0">10430</data>
    </edge>
    <edge source="UKR" target="ARE">
      <data key="d0">26090</data>
    </edge>
    <edge source="UKR" target="TUR">
      <data key="d0">5160190</data>
    </edge>
    <edge source="UKR" target="MKD">
      <data key="d0">32250</data>
    </edge>
    <edge source="UKR" target="EGY">
      <data key="d0">2767970</data>
    </edge>
    <edge source="UKR" target="GBR">
      <data key="d0">318340</data>
    </edge>
    <edge source="UKR" target="USA">
      <data key="d0">1534240</data>
    </edge>
    <edge source="UKR" target="SRB">
      <data key="d0">14700</data>
    </edge>
    <edge source="EGY" target="DZA">
      <data key="d0">109301</data>
    </edge>
    <edge source="EGY" target="AZE">
      <data key="d0">29542</data>
    </edge>
    <edge source="EGY" target="ARG">
      <data key="d0">431385</data>
    </edge>
    <edge source="EGY" target="AUS">
      <data key="d0">146745</data>
    </edge>
    <edge source="EGY" target="BEL">
      <data key="d0">250903</data>
    </edge>
    <edge source="EGY" target="BRA">
      <data key="d0">1234374</data>
    </edge>
    <edge source="EGY" target="CMR">
      <data key="d0">40570</data>
    </edge>
    <edge source="EGY" target="CAN">
      <data key="d0">334199</data>
    </edge>
    <edge source="EGY" target="COL">
      <data key="d0">108030</data>
    </edge>
    <edge source="EGY" target="CZE">
      <data key="d0">11876</data>
    </edge>
    <edge source="EGY" target="DNK">
      <data key="d0">85832</data>
    </edge>
    <edge source="EGY" target="ECU">
      <data key="d0">17737</data>
    </edge>
    <edge source="EGY" target="ETH">
      <data key="d0">45980</data>
    </edge>
    <edge source="EGY" target="FRA">
      <data key="d0">247825</data>
    </edge>
    <edge source="EGY" target="PSE">
      <data key="d0">390233</data>
    </edge>
    <edge source="EGY" target="DEU">
      <data key="d0">727958</data>
    </edge>
    <edge source="EGY" target="GHA">
      <data key="d0">99487</data>
    </edge>
    <edge source="EGY" target="GRC">
      <data key="d0">608614</data>
    </edge>
    <edge source="EGY" target="HUN">
      <data key="d0">155484</data>
    </edge>
    <edge source="EGY" target="IDN">
      <data key="d0">42159</data>
    </edge>
    <edge source="EGY" target="IRL">
      <data key="d0">11349</data>
    </edge>
    <edge source="EGY" target="ISR">
      <data key="d0">500054</data>
    </edge>
    <edge source="EGY" target="ITA">
      <data key="d0">1395865</data>
    </edge>
    <edge source="EGY" target="CIV">
      <data key="d0">37330</data>
    </edge>
    <edge source="EGY" target="JPN">
      <data key="d0">62347</data>
    </edge>
    <edge source="EGY" target="JOR">
      <data key="d0">1686039</data>
    </edge>
    <edge source="EGY" target="KOR">
      <data key="d0">59702</data>
    </edge>
    <edge source="EGY" target="LBN">
      <data key="d0">734271</data>
    </edge>
    <edge source="EGY" target="LTU">
      <data key="d0">29131</data>
    </edge>
    <edge source="EGY" target="MYS">
      <data key="d0">85892</data>
    </edge>
    <edge source="EGY" target="MUS">
      <data key="d0">40991</data>
    </edge>
    <edge source="EGY" target="MEX">
      <data key="d0">390998</data>
    </edge>
    <edge source="EGY" target="MAR">
      <data key="d0">267723</data>
    </edge>
    <edge source="EGY" target="OMN">
      <data key="d0">147352</data>
    </edge>
    <edge source="EGY" target="NLD">
      <data key="d0">981429</data>
    </edge>
    <edge source="EGY" target="NOR">
      <data key="d0">11270</data>
    </edge>
    <edge source="EGY" target="PRY">
      <data key="d0">204124</data>
    </edge>
    <edge source="EGY" target="PHL">
      <data key="d0">35248</data>
    </edge>
    <edge source="EGY" target="POL">
      <data key="d0">10828</data>
    </edge>
    <edge source="EGY" target="PRT">
      <data key="d0">21709</data>
    </edge>
    <edge source="EGY" target="RUS">
      <data key="d0">370797</data>
    </edge>
    <edge source="EGY" target="SAU">
      <data key="d0">2550467</data>
    </edge>
    <edge source="EGY" target="SEN">
      <data key="d0">150041</data>
    </edge>
    <edge source="EGY" target="VNM">
      <data key="d0">37856</data>
    </edge>
    <edge source="EGY" target="ZAF">
      <data key="d0">196280</data>
    </edge>
    <edge source="EGY" target="ZWE">
      <data key="d0">204622</data>
    </edge>
    <edge source="EGY" target="ESP">
      <data key="d0">184436</data>
    </edge>
    <edge source="EGY" target="CHE">
      <data key="d0">101213</data>
    </edge>
    <edge source="EGY" target="TGO">
      <data key="d0">21090</data>
    </edge>
    <edge source="EGY" target="ARE">
      <data key="d0">2063998</data>
    </edge>
    <edge source="EGY" target="TUN">
      <data key="d0">191754</data>
    </edge>
    <edge source="EGY" target="TUR">
      <data key="d0">6019020</data>
    </edge>
    <edge source="EGY" target="UGA">
      <data key="d0">19437</data>
    </edge>
    <edge source="EGY" target="GBR">
      <data key="d0">561149</data>
    </edge>
    <edge source="EGY" target="USA">
      <data key="d0">4014214</data>
    </edge>
    <edge source="EGY" target="URY">
      <data key="d0">170765</data>
    </edge>
    <edge source="URY" target="ARG">
      <data key="d0">3348589</data>
    </edge>
    <edge source="URY" target="BOL">
      <data key="d0">45053</data>
    </edge>
    <edge source="URY" target="BRA">
      <data key="d0">1314412</data>
    </edge>
    <edge source="URY" target="CHL">
      <data key="d0">54224</data>
    </edge>
    <edge source="URY" target="HKG">
      <data key="d0">172650</data>
    </edge>
    <edge source="URY" target="ITA">
      <data key="d0">169763</data>
    </edge>
    <edge source="URY" target="PRY">
      <data key="d0">377870</data>
    </edge>
    <edge source="URY" target="PER">
      <data key="d0">402915</data>
    </edge>
    <edge source="URY" target="GBR">
      <data key="d0">93837</data>
    </edge>
    <edge source="URY" target="USA">
      <data key="d0">11260</data>
    </edge>
    <edge source="LKA" target="AUS">
      <data key="d0">74359</data>
    </edge>
    <edge source="LKA" target="BEL">
      <data key="d0">16359</data>
    </edge>
    <edge source="LKA" target="CAN">
      <data key="d0">43160</data>
    </edge>
    <edge source="LKA" target="DNK">
      <data key="d0">103906</data>
    </edge>
    <edge source="LKA" target="FRA">
      <data key="d0">345693</data>
    </edge>
    <edge source="LKA" target="DEU">
      <data key="d0">5177213</data>
    </edge>
    <edge source="LKA" target="HKG">
      <data key="d0">158290</data>
    </edge>
    <edge source="LKA" target="IDN">
      <data key="d0">13991</data>
    </edge>
    <edge source="LKA" target="IRL">
      <data key="d0">29082</data>
    </edge>
    <edge source="LKA" target="ISR">
      <data key="d0">15892</data>
    </edge>
    <edge source="LKA" target="ITA">
      <data key="d0">1271292</data>
    </edge>
    <edge source="LKA" target="JPN">
      <data key="d0">1833016</data>
    </edge>
    <edge source="LKA" target="KOR">
      <data key="d0">48413</data>
    </edge>
    <edge source="LKA" target="MYS">
      <data key="d0">154867</data>
    </edge>
    <edge source="LKA" target="MUS">
      <data key="d0">22816</data>
    </edge>
    <edge source="LKA" target="OMN">
      <data key="d0">226106</data>
    </edge>
    <edge source="LKA" target="NLD">
      <data key="d0">205318</data>
    </edge>
    <edge source="LKA" target="RUS">
      <data key="d0">29302</data>
    </edge>
    <edge source="LKA" target="IND">
      <data key="d0">392650</data>
    </edge>
    <edge source="LKA" target="SGP">
      <data key="d0">668337</data>
    </edge>
    <edge source="LKA" target="VNM">
      <data key="d0">11970</data>
    </edge>
    <edge source="LKA" target="ZAF">
      <data key="d0">19041</data>
    </edge>
    <edge source="LKA" target="SWE">
      <data key="d0">38120</data>
    </edge>
    <edge source="LKA" target="CHE">
      <data key="d0">396416</data>
    </edge>
    <edge source="LKA" target="THA">
      <data key="d0">76549</data>
    </edge>
    <edge source="LKA" target="ARE">
      <data key="d0">668466</data>
    </edge>
    <edge source="LKA" target="TUN">
      <data key="d0">14853</data>
    </edge>
    <edge source="LKA" target="TUR">
      <data key="d0">50208</data>
    </edge>
    <edge source="LKA" target="GBR">
      <data key="d0">319765</data>
    </edge>
    <edge source="LKA" target="USA">
      <data key="d0">614549</data>
    </edge>
    <edge source="CZE" target="ALB">
      <data key="d0">152553</data>
    </edge>
    <edge source="CZE" target="DZA">
      <data key="d0">294103</data>
    </edge>
    <edge source="CZE" target="AZE">
      <data key="d0">54687</data>
    </edge>
    <edge source="CZE" target="ARG">
      <data key="d0">209959</data>
    </edge>
    <edge source="CZE" target="AUS">
      <data key="d0">1107763</data>
    </edge>
    <edge source="CZE" target="AUT">
      <data key="d0">107915886</data>
    </edge>
    <edge source="CZE" target="ARM">
      <data key="d0">21742</data>
    </edge>
    <edge source="CZE" target="BEL">
      <data key="d0">26325616</data>
    </edge>
    <edge source="CZE" target="BOL">
      <data key="d0">15384</data>
    </edge>
    <edge source="CZE" target="BRA">
      <data key="d0">324322</data>
    </edge>
    <edge source="CZE" target="BGR">
      <data key="d0">5347731</data>
    </edge>
    <edge source="CZE" target="BLR">
      <data key="d0">1415364</data>
    </edge>
    <edge source="CZE" target="CAN">
      <data key="d0">4564426</data>
    </edge>
    <edge source="CZE" target="LKA">
      <data key="d0">77316</data>
    </edge>
    <edge source="CZE" target="CHL">
      <data key="d0">120062</data>
    </edge>
    <edge source="CZE" target="CHN">
      <data key="d0">964161</data>
    </edge>
    <edge source="CZE" target="COL">
      <data key="d0">241933</data>
    </edge>
    <edge source="CZE" target="CRI">
      <data key="d0">522261</data>
    </edge>
    <edge source="CZE" target="HRV">
      <data key="d0">2517431</data>
    </edge>
    <edge source="CZE" target="BEN">
      <data key="d0">34072</data>
    </edge>
    <edge source="CZE" target="DNK">
      <data key="d0">10090244</data>
    </edge>
    <edge source="CZE" target="ECU">
      <data key="d0">41591</data>
    </edge>
    <edge source="CZE" target="SLV">
      <data key="d0">462716</data>
    </edge>
    <edge source="CZE" target="ETH">
      <data key="d0">24725</data>
    </edge>
    <edge source="CZE" target="EST">
      <data key="d0">936288</data>
    </edge>
    <edge source="CZE" target="FIN">
      <data key="d0">6060527</data>
    </edge>
    <edge source="CZE" target="FRA">
      <data key="d0">46184892</data>
    </edge>
    <edge source="CZE" target="GEO">
      <data key="d0">496945</data>
    </edge>
    <edge source="CZE" target="DEU">
      <data key="d0">1058466600</data>
    </edge>
    <edge source="CZE" target="GHA">
      <data key="d0">86101</data>
    </edge>
    <edge source="CZE" target="GRC">
      <data key="d0">7234007</data>
    </edge>
    <edge source="CZE" target="GTM">
      <data key="d0">16051</data>
    </edge>
    <edge source="CZE" target="HND">
      <data key="d0">162866</data>
    </edge>
    <edge source="CZE" target="HKG">
      <data key="d0">216527</data>
    </edge>
    <edge source="CZE" target="HUN">
      <data key="d0">21744948</data>
    </edge>
    <edge source="CZE" target="IDN">
      <data key="d0">737429</data>
    </edge>
    <edge source="CZE" target="IRL">
      <data key="d0">1548027</data>
    </edge>
    <edge source="CZE" target="ISR">
      <data key="d0">1561403</data>
    </edge>
    <edge source="CZE" target="ITA">
      <data key="d0">57751364</data>
    </edge>
    <edge source="CZE" target="JPN">
      <data key="d0">1341518</data>
    </edge>
    <edge source="CZE" target="KAZ">
      <data key="d0">1041460</data>
    </edge>
    <edge source="CZE" target="JOR">
      <data key="d0">174976</data>
    </edge>
    <edge source="CZE" target="KOR">
      <data key="d0">693942</data>
    </edge>
    <edge source="CZE" target="KGZ">
      <data key="d0">517884</data>
    </edge>
    <edge source="CZE" target="LBN">
      <data key="d0">586306</data>
    </edge>
    <edge source="CZE" target="LVA">
      <data key="d0">2142564</data>
    </edge>
    <edge source="CZE" target="LTU">
      <data key="d0">4019589</data>
    </edge>
    <edge source="CZE" target="MYS">
      <data key="d0">381646</data>
    </edge>
    <edge source="CZE" target="MUS">
      <data key="d0">20266</data>
    </edge>
    <edge source="CZE" target="MEX">
      <data key="d0">257872</data>
    </edge>
    <edge source="CZE" target="MDA">
      <data key="d0">278307</data>
    </edge>
    <edge source="CZE" target="MAR">
      <data key="d0">941994</data>
    </edge>
    <edge source="CZE" target="OMN">
      <data key="d0">38273</data>
    </edge>
    <edge source="CZE" target="NAM">
      <data key="d0">16745</data>
    </edge>
    <edge source="CZE" target="NLD">
      <data key="d0">60047612</data>
    </edge>
    <edge source="CZE" target="NZL">
      <data key="d0">124078</data>
    </edge>
    <edge source="CZE" target="NER">
      <data key="d0">10173</data>
    </edge>
    <edge source="CZE" target="NOR">
      <data key="d0">7863545</data>
    </edge>
    <edge source="CZE" target="PAK">
      <data key="d0">188095</data>
    </edge>
    <edge source="CZE" target="PRY">
      <data key="d0">31603</data>
    </edge>
    <edge source="CZE" target="PER">
      <data key="d0">261835</data>
    </edge>
    <edge source="CZE" target="PHL">
      <data key="d0">235567</data>
    </edge>
    <edge source="CZE" target="POL">
      <data key="d0">63025989</data>
    </edge>
    <edge source="CZE" target="PRT">
      <data key="d0">3292226</data>
    </edge>
    <edge source="CZE" target="ROU">
      <data key="d0">8178593</data>
    </edge>
    <edge source="CZE" target="RUS">
      <data key="d0">8081546</data>
    </edge>
    <edge source="CZE" target="SAU">
      <data key="d0">306126</data>
    </edge>
    <edge source="CZE" target="SEN">
      <data key="d0">12299</data>
    </edge>
    <edge source="CZE" target="IND">
      <data key="d0">816182</data>
    </edge>
    <edge source="CZE" target="SGP">
      <data key="d0">4659074</data>
    </edge>
    <edge source="CZE" target="SVK">
      <data key="d0">126344355</data>
    </edge>
    <edge source="CZE" target="VNM">
      <data key="d0">1069897</data>
    </edge>
    <edge source="CZE" target="SVN">
      <data key="d0">6643344</data>
    </edge>
    <edge source="CZE" target="ZAF">
      <data key="d0">886364</data>
    </edge>
    <edge source="CZE" target="ESP">
      <data key="d0">23920657</data>
    </edge>
    <edge source="CZE" target="SWE">
      <data key="d0">10227156</data>
    </edge>
    <edge source="CZE" target="CHE">
      <data key="d0">30433847</data>
    </edge>
    <edge source="CZE" target="THA">
      <data key="d0">1497737</data>
    </edge>
    <edge source="CZE" target="TGO">
      <data key="d0">203835</data>
    </edge>
    <edge source="CZE" target="ARE">
      <data key="d0">4021823</data>
    </edge>
    <edge source="CZE" target="TUN">
      <data key="d0">257505</data>
    </edge>
    <edge source="CZE" target="TUR">
      <data key="d0">6208728</data>
    </edge>
    <edge source="CZE" target="UGA">
      <data key="d0">47472</data>
    </edge>
    <edge source="CZE" target="UKR">
      <data key="d0">4508470</data>
    </edge>
    <edge source="CZE" target="MKD">
      <data key="d0">199706</data>
    </edge>
    <edge source="CZE" target="EGY">
      <data key="d0">2210981</data>
    </edge>
    <edge source="CZE" target="GBR">
      <data key="d0">64483494</data>
    </edge>
    <edge source="CZE" target="USA">
      <data key="d0">28784585</data>
    </edge>
    <edge source="CZE" target="URY">
      <data key="d0">113641</data>
    </edge>
    <edge source="CZE" target="SRB">
      <data key="d0">2757245</data>
    </edge>
    <edge source="DNK" target="DZA">
      <data key="d0">16043</data>
    </edge>
    <edge source="DNK" target="ARG">
      <data key="d0">1498400</data>
    </edge>
    <edge source="DNK" target="AUS">
      <data key="d0">7210517</data>
    </edge>
    <edge source="DNK" target="AUT">
      <data key="d0">13707503</data>
    </edge>
    <edge source="DNK" target="BEL">
      <data key="d0">26436176</data>
    </edge>
    <edge source="DNK" target="BOL">
      <data key="d0">10789</data>
    </edge>
    <edge source="DNK" target="BWA">
      <data key="d0">59182</data>
    </edge>
    <edge source="DNK" target="BRA">
      <data key="d0">1871054</data>
    </edge>
    <edge source="DNK" target="BGR">
      <data key="d0">116338</data>
    </edge>
    <edge source="DNK" target="BLR">
      <data key="d0">269828</data>
    </edge>
    <edge source="DNK" target="CAN">
      <data key="d0">2991831</data>
    </edge>
    <edge source="DNK" target="LKA">
      <data key="d0">270627</data>
    </edge>
    <edge source="DNK" target="CHL">
      <data key="d0">1729394</data>
    </edge>
    <edge source="DNK" target="CHN">
      <data key="d0">3384639</data>
    </edge>
    <edge source="DNK" target="COL">
      <data key="d0">303099</data>
    </edge>
    <edge source="DNK" target="CRI">
      <data key="d0">130640</data>
    </edge>
    <edge source="DNK" target="HRV">
      <data key="d0">655990</data>
    </edge>
    <edge source="DNK" target="CZE">
      <data key="d0">5624149</data>
    </edge>
    <edge source="DNK" target="BEN">
      <data key="d0">10211</data>
    </edge>
    <edge source="DNK" target="ECU">
      <data key="d0">168100</data>
    </edge>
    <edge source="DNK" target="ETH">
      <data key="d0">49224</data>
    </edge>
    <edge source="DNK" target="EST">
      <data key="d0">4068893</data>
    </edge>
    <edge source="DNK" target="FIN">
      <data key="d0">35591276</data>
    </edge>
    <edge source="DNK" target="FRA">
      <data key="d0">53318069</data>
    </edge>
    <edge source="DNK" target="PSE">
      <data key="d0">38546</data>
    </edge>
    <edge source="DNK" target="DEU">
      <data key="d0">323676316</data>
    </edge>
    <edge source="DNK" target="GHA">
      <data key="d0">119117</data>
    </edge>
    <edge source="DNK" target="GRC">
      <data key="d0">2457816</data>
    </edge>
    <edge source="DNK" target="GTM">
      <data key="d0">43681</data>
    </edge>
    <edge source="DNK" target="HND">
      <data key="d0">20246</data>
    </edge>
    <edge source="DNK" target="HKG">
      <data key="d0">3638852</data>
    </edge>
    <edge source="DNK" target="HUN">
      <data key="d0">7143415</data>
    </edge>
    <edge source="DNK" target="IDN">
      <data key="d0">1514974</data>
    </edge>
    <edge source="DNK" target="IRL">
      <data key="d0">9138036</data>
    </edge>
    <edge source="DNK" target="ISR">
      <data key="d0">2681198</data>
    </edge>
    <edge source="DNK" target="ITA">
      <data key="d0">22281888</data>
    </edge>
    <edge source="DNK" target="CIV">
      <data key="d0">14038</data>
    </edge>
    <edge source="DNK" target="JPN">
      <data key="d0">5817755</data>
    </edge>
    <edge source="DNK" target="KAZ">
      <data key="d0">19927</data>
    </edge>
    <edge source="DNK" target="JOR">
      <data key="d0">100573</data>
    </edge>
    <edge source="DNK" target="KOR">
      <data key="d0">10381729</data>
    </edge>
    <edge source="DNK" target="KGZ">
      <data key="d0">82008</data>
    </edge>
    <edge source="DNK" target="LBN">
      <data key="d0">242836</data>
    </edge>
    <edge source="DNK" target="LVA">
      <data key="d0">4207457</data>
    </edge>
    <edge source="DNK" target="LTU">
      <data key="d0">5106132</data>
    </edge>
    <edge source="DNK" target="MYS">
      <data key="d0">2688565</data>
    </edge>
    <edge source="DNK" target="MUS">
      <data key="d0">47544</data>
    </edge>
    <edge source="DNK" target="MEX">
      <data key="d0">2857413</data>
    </edge>
    <edge source="DNK" target="MAR">
      <data key="d0">851503</data>
    </edge>
    <edge source="DNK" target="MOZ">
      <data key="d0">77577</data>
    </edge>
    <edge source="DNK" target="OMN">
      <data key="d0">51840</data>
    </edge>
    <edge source="DNK" target="NAM">
      <data key="d0">335723</data>
    </edge>
    <edge source="DNK" target="NLD">
      <data key="d0">79173666</data>
    </edge>
    <edge source="DNK" target="NZL">
      <data key="d0">806235</data>
    </edge>
    <edge source="DNK" target="NIC">
      <data key="d0">39432</data>
    </edge>
    <edge source="DNK" target="NOR">
      <data key="d0">125425846</data>
    </edge>
    <edge source="DNK" target="PAK">
      <data key="d0">66402</data>
    </edge>
    <edge source="DNK" target="PAN">
      <data key="d0">171232</data>
    </edge>
    <edge source="DNK" target="PRY">
      <data key="d0">12637</data>
    </edge>
    <edge source="DNK" target="PER">
      <data key="d0">92087</data>
    </edge>
    <edge source="DNK" target="PHL">
      <data key="d0">832981</data>
    </edge>
    <edge source="DNK" target="POL">
      <data key="d0">22423959</data>
    </edge>
    <edge source="DNK" target="PRT">
      <data key="d0">3517594</data>
    </edge>
    <edge source="DNK" target="ROU">
      <data key="d0">1157056</data>
    </edge>
    <edge source="DNK" target="RUS">
      <data key="d0">4520825</data>
    </edge>
    <edge source="DNK" target="SAU">
      <data key="d0">1546050</data>
    </edge>
    <edge source="DNK" target="SEN">
      <data key="d0">90950</data>
    </edge>
    <edge source="DNK" target="IND">
      <data key="d0">767071</data>
    </edge>
    <edge source="DNK" target="SGP">
      <data key="d0">1720885</data>
    </edge>
    <edge source="DNK" target="SVK">
      <data key="d0">2380281</data>
    </edge>
    <edge source="DNK" target="VNM">
      <data key="d0">616846</data>
    </edge>
    <edge source="DNK" target="SVN">
      <data key="d0">2965721</data>
    </edge>
    <edge source="DNK" target="ZAF">
      <data key="d0">2703746</data>
    </edge>
    <edge source="DNK" target="ZWE">
      <data key="d0">266332</data>
    </edge>
    <edge source="DNK" target="ESP">
      <data key="d0">17756962</data>
    </edge>
    <edge source="DNK" target="SWE">
      <data key="d0">229504605</data>
    </edge>
    <edge source="DNK" target="CHE">
      <data key="d0">23303115</data>
    </edge>
    <edge source="DNK" target="THA">
      <data key="d0">1044335</data>
    </edge>
    <edge source="DNK" target="TGO">
      <data key="d0">29021</data>
    </edge>
    <edge source="DNK" target="ARE">
      <data key="d0">957735</data>
    </edge>
    <edge source="DNK" target="TUN">
      <data key="d0">98567</data>
    </edge>
    <edge source="DNK" target="TUR">
      <data key="d0">2421427</data>
    </edge>
    <edge source="DNK" target="UGA">
      <data key="d0">29227</data>
    </edge>
    <edge source="DNK" target="UKR">
      <data key="d0">742953</data>
    </edge>
    <edge source="DNK" target="MKD">
      <data key="d0">267627</data>
    </edge>
    <edge source="DNK" target="EGY">
      <data key="d0">5219193</data>
    </edge>
    <edge source="DNK" target="GBR">
      <data key="d0">89117923</data>
    </edge>
    <edge source="DNK" target="TZA">
      <data key="d0">234217</data>
    </edge>
    <edge source="DNK" target="USA">
      <data key="d0">42048655</data>
    </edge>
    <edge source="DNK" target="BFA">
      <data key="d0">34347</data>
    </edge>
    <edge source="DNK" target="URY">
      <data key="d0">183544</data>
    </edge>
    <edge source="DNK" target="SRB">
      <data key="d0">691192</data>
    </edge>
    <edge source="FIN" target="DZA">
      <data key="d0">144271</data>
    </edge>
    <edge source="FIN" target="AZE">
      <data key="d0">49525</data>
    </edge>
    <edge source="FIN" target="ARG">
      <data key="d0">601198</data>
    </edge>
    <edge source="FIN" target="AUS">
      <data key="d0">3450016</data>
    </edge>
    <edge source="FIN" target="AUT">
      <data key="d0">2780603</data>
    </edge>
    <edge source="FIN" target="BEL">
      <data key="d0">7973548</data>
    </edge>
    <edge source="FIN" target="BOL">
      <data key="d0">75676</data>
    </edge>
    <edge source="FIN" target="BRA">
      <data key="d0">1376887</data>
    </edge>
    <edge source="FIN" target="BGR">
      <data key="d0">245834</data>
    </edge>
    <edge source="FIN" target="BLR">
      <data key="d0">344699</data>
    </edge>
    <edge source="FIN" target="CAN">
      <data key="d0">9181677</data>
    </edge>
    <edge source="FIN" target="LKA">
      <data key="d0">58001</data>
    </edge>
    <edge source="FIN" target="CHL">
      <data key="d0">781868</data>
    </edge>
    <edge source="FIN" target="CHN">
      <data key="d0">12946653</data>
    </edge>
    <edge source="FIN" target="COL">
      <data key="d0">95716</data>
    </edge>
    <edge source="FIN" target="HRV">
      <data key="d0">76239</data>
    </edge>
    <edge source="FIN" target="CZE">
      <data key="d0">5089305</data>
    </edge>
    <edge source="FIN" target="BEN">
      <data key="d0">123890</data>
    </edge>
    <edge source="FIN" target="DNK">
      <data key="d0">23342166</data>
    </edge>
    <edge source="FIN" target="ECU">
      <data key="d0">39244</data>
    </edge>
    <edge source="FIN" target="ETH">
      <data key="d0">49577</data>
    </edge>
    <edge source="FIN" target="EST">
      <data key="d0">44180289</data>
    </edge>
    <edge source="FIN" target="FRA">
      <data key="d0">15251043</data>
    </edge>
    <edge source="FIN" target="GEO">
      <data key="d0">770274</data>
    </edge>
    <edge source="FIN" target="DEU">
      <data key="d0">59938407</data>
    </edge>
    <edge source="FIN" target="GHA">
      <data key="d0">545187</data>
    </edge>
    <edge source="FIN" target="GRC">
      <data key="d0">456094</data>
    </edge>
    <edge source="FIN" target="GTM">
      <data key="d0">36466</data>
    </edge>
    <edge source="FIN" target="HND">
      <data key="d0">27117</data>
    </edge>
    <edge source="FIN" target="HKG">
      <data key="d0">726658</data>
    </edge>
    <edge source="FIN" target="HUN">
      <data key="d0">5195151</data>
    </edge>
    <edge source="FIN" target="IDN">
      <data key="d0">2620614</data>
    </edge>
    <edge source="FIN" target="IRL">
      <data key="d0">2279130</data>
    </edge>
    <edge source="FIN" target="ISR">
      <data key="d0">534788</data>
    </edge>
    <edge source="FIN" target="ITA">
      <data key="d0">7469515</data>
    </edge>
    <edge source="FIN" target="CIV">
      <data key="d0">17908</data>
    </edge>
    <edge source="FIN" target="JAM">
      <data key="d0">229463</data>
    </edge>
    <edge source="FIN" target="JPN">
      <data key="d0">2214702</data>
    </edge>
    <edge source="FIN" target="KAZ">
      <data key="d0">2686536</data>
    </edge>
    <edge source="FIN" target="JOR">
      <data key="d0">10174</data>
    </edge>
    <edge source="FIN" target="KOR">
      <data key="d0">11070781</data>
    </edge>
    <edge source="FIN" target="LBN">
      <data key="d0">644048</data>
    </edge>
    <edge source="FIN" target="LVA">
      <data key="d0">9071196</data>
    </edge>
    <edge source="FIN" target="LTU">
      <data key="d0">6282617</data>
    </edge>
    <edge source="FIN" target="MYS">
      <data key="d0">478946</data>
    </edge>
    <edge source="FIN" target="MEX">
      <data key="d0">741298</data>
    </edge>
    <edge source="FIN" target="MDA">
      <data key="d0">19892</data>
    </edge>
    <edge source="FIN" target="MAR">
      <data key="d0">527378</data>
    </edge>
    <edge source="FIN" target="OMN">
      <data key="d0">76447</data>
    </edge>
    <edge source="FIN" target="NLD">
      <data key="d0">15104860</data>
    </edge>
    <edge source="FIN" target="NZL">
      <data key="d0">506001</data>
    </edge>
    <edge source="FIN" target="NOR">
      <data key="d0">40596807</data>
    </edge>
    <edge source="FIN" target="PAK">
      <data key="d0">18782</data>
    </edge>
    <edge source="FIN" target="PAN">
      <data key="d0">14660</data>
    </edge>
    <edge source="FIN" target="PER">
      <data key="d0">137660</data>
    </edge>
    <edge source="FIN" target="PHL">
      <data key="d0">6202990</data>
    </edge>
    <edge source="FIN" target="POL">
      <data key="d0">14436462</data>
    </edge>
    <edge source="FIN" target="PRT">
      <data key="d0">608902</data>
    </edge>
    <edge source="FIN" target="ROU">
      <data key="d0">806327</data>
    </edge>
    <edge source="FIN" target="RUS">
      <data key="d0">60962717</data>
    </edge>
    <edge source="FIN" target="SAU">
      <data key="d0">434961</data>
    </edge>
    <edge source="FIN" target="IND">
      <data key="d0">502987</data>
    </edge>
    <edge source="FIN" target="SGP">
      <data key="d0">2821439</data>
    </edge>
    <edge source="FIN" target="SVK">
      <data key="d0">398767</data>
    </edge>
    <edge source="FIN" target="VNM">
      <data key="d0">159670</data>
    </edge>
    <edge source="FIN" target="SVN">
      <data key="d0">163770</data>
    </edge>
    <edge source="FIN" target="ZAF">
      <data key="d0">1380052</data>
    </edge>
    <edge source="FIN" target="ZWE">
      <data key="d0">61319</data>
    </edge>
    <edge source="FIN" target="ESP">
      <data key="d0">4926333</data>
    </edge>
    <edge source="FIN" target="SWE">
      <data key="d0">134130112</data>
    </edge>
    <edge source="FIN" target="CHE">
      <data key="d0">3411362</data>
    </edge>
    <edge source="FIN" target="THA">
      <data key="d0">1115609</data>
    </edge>
    <edge source="FIN" target="ARE">
      <data key="d0">820801</data>
    </edge>
    <edge source="FIN" target="TUN">
      <data key="d0">149673</data>
    </edge>
    <edge source="FIN" target="TUR">
      <data key="d0">2131626</data>
    </edge>
    <edge source="FIN" target="UKR">
      <data key="d0">1632564</data>
    </edge>
    <edge source="FIN" target="MKD">
      <data key="d0">348247</data>
    </edge>
    <edge source="FIN" target="EGY">
      <data key="d0">727894</data>
    </edge>
    <edge source="FIN" target="GBR">
      <data key="d0">29268289</data>
    </edge>
    <edge source="FIN" target="TZA">
      <data key="d0">25342</data>
    </edge>
    <edge source="FIN" target="USA">
      <data key="d0">32063964</data>
    </edge>
    <edge source="FIN" target="URY">
      <data key="d0">39590</data>
    </edge>
    <edge source="FIN" target="SRB">
      <data key="d0">272580</data>
    </edge>
    <edge source="GHA" target="AUS">
      <data key="d0">20532</data>
    </edge>
    <edge source="GHA" target="CHN">
      <data key="d0">107505</data>
    </edge>
    <edge source="GHA" target="BEN">
      <data key="d0">933061</data>
    </edge>
    <edge source="GHA" target="FRA">
      <data key="d0">117775</data>
    </edge>
    <edge source="GHA" target="DEU">
      <data key="d0">17864</data>
    </edge>
    <edge source="GHA" target="CIV">
      <data key="d0">274995</data>
    </edge>
    <edge source="GHA" target="NLD">
      <data key="d0">37797</data>
    </edge>
    <edge source="GHA" target="ZAF">
      <data key="d0">333151</data>
    </edge>
    <edge source="GHA" target="TGO">
      <data key="d0">1739913</data>
    </edge>
    <edge source="GHA" target="EGY">
      <data key="d0">17158</data>
    </edge>
    <edge source="GHA" target="GBR">
      <data key="d0">41495</data>
    </edge>
    <edge source="GHA" target="USA">
      <data key="d0">488674</data>
    </edge>
    <edge source="GHA" target="BFA">
      <data key="d0">1161061</data>
    </edge>
    <edge source="IDN" target="DZA">
      <data key="d0">13278</data>
    </edge>
    <edge source="IDN" target="ARG">
      <data key="d0">1921263</data>
    </edge>
    <edge source="IDN" target="AUS">
      <data key="d0">15188021</data>
    </edge>
    <edge source="IDN" target="AUT">
      <data key="d0">667886</data>
    </edge>
    <edge source="IDN" target="BEL">
      <data key="d0">5283201</data>
    </edge>
    <edge source="IDN" target="BRA">
      <data key="d0">2030920</data>
    </edge>
    <edge source="IDN" target="BGR">
      <data key="d0">241392</data>
    </edge>
    <edge source="IDN" target="KHM">
      <data key="d0">597338</data>
    </edge>
    <edge source="IDN" target="CMR">
      <data key="d0">77526</data>
    </edge>
    <edge source="IDN" target="CAN">
      <data key="d0">9891962</data>
    </edge>
    <edge source="IDN" target="LKA">
      <data key="d0">1463453</data>
    </edge>
    <edge source="IDN" target="CHL">
      <data key="d0">1940600</data>
    </edge>
    <edge source="IDN" target="CHN">
      <data key="d0">3668980</data>
    </edge>
    <edge source="IDN" target="COL">
      <data key="d0">33523</data>
    </edge>
    <edge source="IDN" target="CRI">
      <data key="d0">125156</data>
    </edge>
    <edge source="IDN" target="CZE">
      <data key="d0">81978</data>
    </edge>
    <edge source="IDN" target="BEN">
      <data key="d0">84756</data>
    </edge>
    <edge source="IDN" target="DNK">
      <data key="d0">1839192</data>
    </edge>
    <edge source="IDN" target="ECU">
      <data key="d0">209950</data>
    </edge>
    <edge source="IDN" target="SLV">
      <data key="d0">70069</data>
    </edge>
    <edge source="IDN" target="ETH">
      <data key="d0">13929</data>
    </edge>
    <edge source="IDN" target="FIN">
      <data key="d0">101120</data>
    </edge>
    <edge source="IDN" target="FRA">
      <data key="d0">5231372</data>
    </edge>
    <edge source="IDN" target="PSE">
      <data key="d0">97120</data>
    </edge>
    <edge source="IDN" target="DEU">
      <data key="d0">30023591</data>
    </edge>
    <edge source="IDN" target="GHA">
      <data key="d0">355632</data>
    </edge>
    <edge source="IDN" target="GRC">
      <data key="d0">431107</data>
    </edge>
    <edge source="IDN" target="GTM">
      <data key="d0">356430</data>
    </edge>
    <edge source="IDN" target="HKG">
      <data key="d0">12194696</data>
    </edge>
    <edge source="IDN" target="HUN">
      <data key="d0">101756</data>
    </edge>
    <edge source="IDN" target="IRL">
      <data key="d0">547142</data>
    </edge>
    <edge source="IDN" target="ITA">
      <data key="d0">4220921</data>
    </edge>
    <edge source="IDN" target="CIV">
      <data key="d0">93740</data>
    </edge>
    <edge source="IDN" target="JPN">
      <data key="d0">68335474</data>
    </edge>
    <edge source="IDN" target="JOR">
      <data key="d0">134999</data>
    </edge>
    <edge source="IDN" target="KOR">
      <data key="d0">3946702</data>
    </edge>
    <edge source="IDN" target="LBN">
      <data key="d0">282992</data>
    </edge>
    <edge source="IDN" target="MDG">
      <data key="d0">189203</data>
    </edge>
    <edge source="IDN" target="MYS">
      <data key="d0">16916259</data>
    </edge>
    <edge source="IDN" target="MUS">
      <data key="d0">1254283</data>
    </edge>
    <edge source="IDN" target="MEX">
      <data key="d0">3120689</data>
    </edge>
    <edge source="IDN" target="MAR">
      <data key="d0">182911</data>
    </edge>
    <edge source="IDN" target="MOZ">
      <data key="d0">15461</data>
    </edge>
    <edge source="IDN" target="OMN">
      <data key="d0">17210</data>
    </edge>
    <edge source="IDN" target="NLD">
      <data key="d0">16362720</data>
    </edge>
    <edge source="IDN" target="NZL">
      <data key="d0">1540080</data>
    </edge>
    <edge source="IDN" target="NOR">
      <data key="d0">200858</data>
    </edge>
    <edge source="IDN" target="PAK">
      <data key="d0">348611</data>
    </edge>
    <edge source="IDN" target="PAN">
      <data key="d0">1045131</data>
    </edge>
    <edge source="IDN" target="PRY">
      <data key="d0">22174</data>
    </edge>
    <edge source="IDN" target="PER">
      <data key="d0">54467</data>
    </edge>
    <edge source="IDN" target="PHL">
      <data key="d0">11544638</data>
    </edge>
    <edge source="IDN" target="POL">
      <data key="d0">124911</data>
    </edge>
    <edge source="IDN" target="PRT">
      <data key="d0">276094</data>
    </edge>
    <edge source="IDN" target="ROU">
      <data key="d0">11680</data>
    </edge>
    <edge source="IDN" target="RUS">
      <data key="d0">332089</data>
    </edge>
    <edge source="IDN" target="SAU">
      <data key="d0">1247680</data>
    </edge>
    <edge source="IDN" target="SEN">
      <data key="d0">89550</data>
    </edge>
    <edge source="IDN" target="IND">
      <data key="d0">1339412</data>
    </edge>
    <edge source="IDN" target="SGP">
      <data key="d0">113404027</data>
    </edge>
    <edge source="IDN" target="VNM">
      <data key="d0">11143838</data>
    </edge>
    <edge source="IDN" target="SVN">
      <data key="d0">26465</data>
    </edge>
    <edge source="IDN" target="ZAF">
      <data key="d0">1921078</data>
    </edge>
    <edge source="IDN" target="ESP">
      <data key="d0">2232918</data>
    </edge>
    <edge source="IDN" target="SWE">
      <data key="d0">1960591</data>
    </edge>
    <edge source="IDN" target="CHE">
      <data key="d0">3102008</data>
    </edge>
    <edge source="IDN" target="THA">
      <data key="d0">6317713</data>
    </edge>
    <edge source="IDN" target="TGO">
      <data key="d0">21047</data>
    </edge>
    <edge source="IDN" target="ARE">
      <data key="d0">3997649</data>
    </edge>
    <edge source="IDN" target="TUN">
      <data key="d0">21805</data>
    </edge>
    <edge source="IDN" target="TUR">
      <data key="d0">378631</data>
    </edge>
    <edge source="IDN" target="UGA">
      <data key="d0">91640</data>
    </edge>
    <edge source="IDN" target="UKR">
      <data key="d0">101617</data>
    </edge>
    <edge source="IDN" target="EGY">
      <data key="d0">915140</data>
    </edge>
    <edge source="IDN" target="GBR">
      <data key="d0">10162706</data>
    </edge>
    <edge source="IDN" target="TZA">
      <data key="d0">40542</data>
    </edge>
    <edge source="IDN" target="USA">
      <data key="d0">155599245</data>
    </edge>
    <edge source="IDN" target="URY">
      <data key="d0">187193</data>
    </edge>
    <edge source="JOR" target="DZA">
      <data key="d0">266517</data>
    </edge>
    <edge source="JOR" target="BEL">
      <data key="d0">14449</data>
    </edge>
    <edge source="JOR" target="BRA">
      <data key="d0">313772</data>
    </edge>
    <edge source="JOR" target="BGR">
      <data key="d0">14175</data>
    </edge>
    <edge source="JOR" target="LKA">
      <data key="d0">10437</data>
    </edge>
    <edge source="JOR" target="CHN">
      <data key="d0">44711</data>
    </edge>
    <edge source="JOR" target="FRA">
      <data key="d0">100286</data>
    </edge>
    <edge source="JOR" target="PSE">
      <data key="d0">2641471</data>
    </edge>
    <edge source="JOR" target="DEU">
      <data key="d0">129153</data>
    </edge>
    <edge source="JOR" target="ISR">
      <data key="d0">1006784</data>
    </edge>
    <edge source="JOR" target="ITA">
      <data key="d0">114230</data>
    </edge>
    <edge source="JOR" target="LBN">
      <data key="d0">3507137</data>
    </edge>
    <edge source="JOR" target="OMN">
      <data key="d0">27079</data>
    </edge>
    <edge source="JOR" target="NLD">
      <data key="d0">11456</data>
    </edge>
    <edge source="JOR" target="SAU">
      <data key="d0">2094870</data>
    </edge>
    <edge source="JOR" target="ARE">
      <data key="d0">1673163</data>
    </edge>
    <edge source="JOR" target="TUN">
      <data key="d0">40903</data>
    </edge>
    <edge source="JOR" target="EGY">
      <data key="d0">1541245</data>
    </edge>
    <edge source="JOR" target="GBR">
      <data key="d0">29053</data>
    </edge>
    <edge source="JOR" target="USA">
      <data key="d0">724896</data>
    </edge>
    <edge source="MDG" target="FRA">
      <data key="d0">746555</data>
    </edge>
    <edge source="MDG" target="ITA">
      <data key="d0">102242</data>
    </edge>
    <edge source="MDG" target="MUS">
      <data key="d0">32158</data>
    </edge>
    <edge source="MDG" target="NLD">
      <data key="d0">19186</data>
    </edge>
    <edge source="MDG" target="SGP">
      <data key="d0">11721</data>
    </edge>
    <edge source="MDG" target="USA">
      <data key="d0">40773</data>
    </edge>
    <edge source="MUS" target="AUT">
      <data key="d0">13257</data>
    </edge>
    <edge source="MUS" target="BWA">
      <data key="d0">31518</data>
    </edge>
    <edge source="MUS" target="FRA">
      <data key="d0">2922072</data>
    </edge>
    <edge source="MUS" target="DEU">
      <data key="d0">18053</data>
    </edge>
    <edge source="MUS" target="HKG">
      <data key="d0">31306</data>
    </edge>
    <edge source="MUS" target="MDG">
      <data key="d0">185301</data>
    </edge>
    <edge source="MUS" target="MOZ">
      <data key="d0">15596</data>
    </edge>
    <edge source="MUS" target="SEN">
      <data key="d0">20229</data>
    </edge>
    <edge source="MUS" target="IND">
      <data key="d0">16384</data>
    </edge>
    <edge source="MUS" target="ZAF">
      <data key="d0">670336</data>
    </edge>
    <edge source="MUS" target="ARE">
      <data key="d0">39023</data>
    </edge>
    <edge source="MUS" target="GBR">
      <data key="d0">604464</data>
    </edge>
    <edge source="OMN" target="AUS">
      <data key="d0">60598</data>
    </edge>
    <edge source="OMN" target="BEL">
      <data key="d0">40283</data>
    </edge>
    <edge source="OMN" target="LKA">
      <data key="d0">16567</data>
    </edge>
    <edge source="OMN" target="DNK">
      <data key="d0">11225</data>
    </edge>
    <edge source="OMN" target="FRA">
      <data key="d0">46369</data>
    </edge>
    <edge source="OMN" target="DEU">
      <data key="d0">182174</data>
    </edge>
    <edge source="OMN" target="IRL">
      <data key="d0">10351</data>
    </edge>
    <edge source="OMN" target="ITA">
      <data key="d0">139194</data>
    </edge>
    <edge source="OMN" target="NLD">
      <data key="d0">379927</data>
    </edge>
    <edge source="OMN" target="NOR">
      <data key="d0">10939</data>
    </edge>
    <edge source="OMN" target="PAK">
      <data key="d0">96902</data>
    </edge>
    <edge source="OMN" target="SAU">
      <data key="d0">1180491</data>
    </edge>
    <edge source="OMN" target="SEN">
      <data key="d0">117932</data>
    </edge>
    <edge source="OMN" target="IND">
      <data key="d0">121615</data>
    </edge>
    <edge source="OMN" target="SGP">
      <data key="d0">38408</data>
    </edge>
    <edge source="OMN" target="ARE">
      <data key="d0">9776080</data>
    </edge>
    <edge source="OMN" target="TUN">
      <data key="d0">27516</data>
    </edge>
    <edge source="OMN" target="GBR">
      <data key="d0">159789</data>
    </edge>
    <edge source="OMN" target="TZA">
      <data key="d0">86398</data>
    </edge>
    <edge source="OMN" target="USA">
      <data key="d0">22921</data>
    </edge>
    <edge source="NZL" target="ARG">
      <data key="d0">366422</data>
    </edge>
    <edge source="NZL" target="AUS">
      <data key="d0">84668799</data>
    </edge>
    <edge source="NZL" target="AUT">
      <data key="d0">14248</data>
    </edge>
    <edge source="NZL" target="BEL">
      <data key="d0">447278</data>
    </edge>
    <edge source="NZL" target="BRA">
      <data key="d0">63441</data>
    </edge>
    <edge source="NZL" target="CAN">
      <data key="d0">12270639</data>
    </edge>
    <edge source="NZL" target="LKA">
      <data key="d0">103890</data>
    </edge>
    <edge source="NZL" target="CHL">
      <data key="d0">270876</data>
    </edge>
    <edge source="NZL" target="CHN">
      <data key="d0">640438</data>
    </edge>
    <edge source="NZL" target="DNK">
      <data key="d0">283002</data>
    </edge>
    <edge source="NZL" target="ECU">
      <data key="d0">58219</data>
    </edge>
    <edge source="NZL" target="FIN">
      <data key="d0">50802</data>
    </edge>
    <edge source="NZL" target="FRA">
      <data key="d0">581588</data>
    </edge>
    <edge source="NZL" target="DEU">
      <data key="d0">2000809</data>
    </edge>
    <edge source="NZL" target="HKG">
      <data key="d0">1223138</data>
    </edge>
    <edge source="NZL" target="HUN">
      <data key="d0">10910</data>
    </edge>
    <edge source="NZL" target="IDN">
      <data key="d0">39073</data>
    </edge>
    <edge source="NZL" target="IRL">
      <data key="d0">226163</data>
    </edge>
    <edge source="NZL" target="ISR">
      <data key="d0">1500460</data>
    </edge>
    <edge source="NZL" target="ITA">
      <data key="d0">1095066</data>
    </edge>
    <edge source="NZL" target="JPN">
      <data key="d0">6791288</data>
    </edge>
    <edge source="NZL" target="KOR">
      <data key="d0">1144122</data>
    </edge>
    <edge source="NZL" target="LBN">
      <data key="d0">32667</data>
    </edge>
    <edge source="NZL" target="MYS">
      <data key="d0">1004341</data>
    </edge>
    <edge source="NZL" target="MUS">
      <data key="d0">59377</data>
    </edge>
    <edge source="NZL" target="MEX">
      <data key="d0">41165</data>
    </edge>
    <edge source="NZL" target="OMN">
      <data key="d0">130212</data>
    </edge>
    <edge source="NZL" target="NLD">
      <data key="d0">952821</data>
    </edge>
    <edge source="NZL" target="NOR">
      <data key="d0">597121</data>
    </edge>
    <edge source="NZL" target="PAK">
      <data key="d0">82390</data>
    </edge>
    <edge source="NZL" target="PER">
      <data key="d0">54045</data>
    </edge>
    <edge source="NZL" target="PHL">
      <data key="d0">251632</data>
    </edge>
    <edge source="NZL" target="POL">
      <data key="d0">306747</data>
    </edge>
    <edge source="NZL" target="PRT">
      <data key="d0">123756</data>
    </edge>
    <edge source="NZL" target="SAU">
      <data key="d0">552596</data>
    </edge>
    <edge source="NZL" target="IND">
      <data key="d0">282513</data>
    </edge>
    <edge source="NZL" target="SGP">
      <data key="d0">2013458</data>
    </edge>
    <edge source="NZL" target="VNM">
      <data key="d0">113466</data>
    </edge>
    <edge source="NZL" target="ZAF">
      <data key="d0">371128</data>
    </edge>
    <edge source="NZL" target="ESP">
      <data key="d0">67756</data>
    </edge>
    <edge source="NZL" target="SWE">
      <data key="d0">461377</data>
    </edge>
    <edge source="NZL" target="CHE">
      <data key="d0">95383</data>
    </edge>
    <edge source="NZL" target="THA">
      <data key="d0">517948</data>
    </edge>
    <edge source="NZL" target="ARE">
      <data key="d0">388348</data>
    </edge>
    <edge source="NZL" target="TUR">
      <data key="d0">126369</data>
    </edge>
    <edge source="NZL" target="EGY">
      <data key="d0">35521</data>
    </edge>
    <edge source="NZL" target="GBR">
      <data key="d0">10462607</data>
    </edge>
    <edge source="NZL" target="TZA">
      <data key="d0">71443</data>
    </edge>
    <edge source="NZL" target="USA">
      <data key="d0">23964098</data>
    </edge>
    <edge source="NZL" target="URY">
      <data key="d0">26707</data>
    </edge>
    <edge source="NOR" target="DZA">
      <data key="d0">127895</data>
    </edge>
    <edge source="NOR" target="AZE">
      <data key="d0">855499</data>
    </edge>
    <edge source="NOR" target="ARG">
      <data key="d0">216012</data>
    </edge>
    <edge source="NOR" target="AUS">
      <data key="d0">2287714</data>
    </edge>
    <edge source="NOR" target="AUT">
      <data key="d0">977591</data>
    </edge>
    <edge source="NOR" target="BEL">
      <data key="d0">4433069</data>
    </edge>
    <edge source="NOR" target="BOL">
      <data key="d0">87374</data>
    </edge>
    <edge source="NOR" target="BRA">
      <data key="d0">2891904</data>
    </edge>
    <edge source="NOR" target="BGR">
      <data key="d0">93944</data>
    </edge>
    <edge source="NOR" target="KHM">
      <data key="d0">16450</data>
    </edge>
    <edge source="NOR" target="CMR">
      <data key="d0">24866</data>
    </edge>
    <edge source="NOR" target="CAN">
      <data key="d0">9942010</data>
    </edge>
    <edge source="NOR" target="LKA">
      <data key="d0">89548</data>
    </edge>
    <edge source="NOR" target="CHL">
      <data key="d0">547364</data>
    </edge>
    <edge source="NOR" target="CHN">
      <data key="d0">1062096</data>
    </edge>
    <edge source="NOR" target="COL">
      <data key="d0">120701</data>
    </edge>
    <edge source="NOR" target="CRI">
      <data key="d0">160171</data>
    </edge>
    <edge source="NOR" target="HRV">
      <data key="d0">2760168</data>
    </edge>
    <edge source="NOR" target="CZE">
      <data key="d0">2480510</data>
    </edge>
    <edge source="NOR" target="BEN">
      <data key="d0">76447</data>
    </edge>
    <edge source="NOR" target="DNK">
      <data key="d0">47177691</data>
    </edge>
    <edge source="NOR" target="ECU">
      <data key="d0">25623</data>
    </edge>
    <edge source="NOR" target="SLV">
      <data key="d0">74949</data>
    </edge>
    <edge source="NOR" target="ETH">
      <data key="d0">23712</data>
    </edge>
    <edge source="NOR" target="EST">
      <data key="d0">697243</data>
    </edge>
    <edge source="NOR" target="FIN">
      <data key="d0">18746212</data>
    </edge>
    <edge source="NOR" target="FRA">
      <data key="d0">16799134</data>
    </edge>
    <edge source="NOR" target="DEU">
      <data key="d0">92684208</data>
    </edge>
    <edge source="NOR" target="GHA">
      <data key="d0">1014859</data>
    </edge>
    <edge source="NOR" target="GRC">
      <data key="d0">798524</data>
    </edge>
    <edge source="NOR" target="GTM">
      <data key="d0">47753</data>
    </edge>
    <edge source="NOR" target="HND">
      <data key="d0">81292</data>
    </edge>
    <edge source="NOR" target="HKG">
      <data key="d0">1679570</data>
    </edge>
    <edge source="NOR" target="HUN">
      <data key="d0">14345</data>
    </edge>
    <edge source="NOR" target="IDN">
      <data key="d0">321587</data>
    </edge>
    <edge source="NOR" target="IRL">
      <data key="d0">1457827</data>
    </edge>
    <edge source="NOR" target="ISR">
      <data key="d0">4244903</data>
    </edge>
    <edge source="NOR" target="ITA">
      <data key="d0">10421916</data>
    </edge>
    <edge source="NOR" target="JPN">
      <data key="d0">2463211</data>
    </edge>
    <edge source="NOR" target="KAZ">
      <data key="d0">23504</data>
    </edge>
    <edge source="NOR" target="JOR">
      <data key="d0">35441</data>
    </edge>
    <edge source="NOR" target="KOR">
      <data key="d0">3643112</data>
    </edge>
    <edge source="NOR" target="KGZ">
      <data key="d0">37340</data>
    </edge>
    <edge source="NOR" target="LBN">
      <data key="d0">107829</data>
    </edge>
    <edge source="NOR" target="LVA">
      <data key="d0">1371489</data>
    </edge>
    <edge source="NOR" target="LTU">
      <data key="d0">758247</data>
    </edge>
    <edge source="NOR" target="MYS">
      <data key="d0">550904</data>
    </edge>
    <edge source="NOR" target="MUS">
      <data key="d0">112690</data>
    </edge>
    <edge source="NOR" target="MEX">
      <data key="d0">2243152</data>
    </edge>
    <edge source="NOR" target="MAR">
      <data key="d0">510200</data>
    </edge>
    <edge source="NOR" target="MOZ">
      <data key="d0">234849</data>
    </edge>
    <edge source="NOR" target="NAM">
      <data key="d0">19241</data>
    </edge>
    <edge source="NOR" target="NLD">
      <data key="d0">10925921</data>
    </edge>
    <edge source="NOR" target="NZL">
      <data key="d0">365213</data>
    </edge>
    <edge source="NOR" target="NIC">
      <data key="d0">64010</data>
    </edge>
    <edge source="NOR" target="NER">
      <data key="d0">20281</data>
    </edge>
    <edge source="NOR" target="PAK">
      <data key="d0">101688</data>
    </edge>
    <edge source="NOR" target="PAN">
      <data key="d0">140590</data>
    </edge>
    <edge source="NOR" target="PER">
      <data key="d0">75834</data>
    </edge>
    <edge source="NOR" target="PHL">
      <data key="d0">186633</data>
    </edge>
    <edge source="NOR" target="POL">
      <data key="d0">5190004</data>
    </edge>
    <edge source="NOR" target="PRT">
      <data key="d0">2109843</data>
    </edge>
    <edge source="NOR" target="ROU">
      <data key="d0">547489</data>
    </edge>
    <edge source="NOR" target="RUS">
      <data key="d0">3284710</data>
    </edge>
    <edge source="NOR" target="SAU">
      <data key="d0">1563440</data>
    </edge>
    <edge source="NOR" target="IND">
      <data key="d0">1782660</data>
    </edge>
    <edge source="NOR" target="SGP">
      <data key="d0">4017962</data>
    </edge>
    <edge source="NOR" target="SVK">
      <data key="d0">507525</data>
    </edge>
    <edge source="NOR" target="VNM">
      <data key="d0">499386</data>
    </edge>
    <edge source="NOR" target="SVN">
      <data key="d0">95564</data>
    </edge>
    <edge source="NOR" target="ZAF">
      <data key="d0">600373</data>
    </edge>
    <edge source="NOR" target="ZWE">
      <data key="d0">23448</data>
    </edge>
    <edge source="NOR" target="ESP">
      <data key="d0">10219663</data>
    </edge>
    <edge source="NOR" target="SWE">
      <data key="d0">123416868</data>
    </edge>
    <edge source="NOR" target="CHE">
      <data key="d0">1327152</data>
    </edge>
    <edge source="NOR" target="THA">
      <data key="d0">1270817</data>
    </edge>
    <edge source="NOR" target="TGO">
      <data key="d0">16521</data>
    </edge>
    <edge source="NOR" target="ARE">
      <data key="d0">630814</data>
    </edge>
    <edge source="NOR" target="TUR">
      <data key="d0">1846291</data>
    </edge>
    <edge source="NOR" target="UGA">
      <data key="d0">25353</data>
    </edge>
    <edge source="NOR" target="UKR">
      <data key="d0">278164</data>
    </edge>
    <edge source="NOR" target="MKD">
      <data key="d0">90789</data>
    </edge>
    <edge source="NOR" target="EGY">
      <data key="d0">2394384</data>
    </edge>
    <edge source="NOR" target="GBR">
      <data key="d0">31722023</data>
    </edge>
    <edge source="NOR" target="TZA">
      <data key="d0">29792</data>
    </edge>
    <edge source="NOR" target="USA">
      <data key="d0">35209634</data>
    </edge>
    <edge source="NOR" target="URY">
      <data key="d0">34166</data>
    </edge>
    <edge source="NOR" target="SRB">
      <data key="d0">34941</data>
    </edge>
    <edge source="SAU" target="AUS">
      <data key="d0">123200</data>
    </edge>
    <edge source="SAU" target="BWA">
      <data key="d0">37067</data>
    </edge>
    <edge source="SAU" target="CAN">
      <data key="d0">66400</data>
    </edge>
    <edge source="SAU" target="CAF">
      <data key="d0">228800</data>
    </edge>
    <edge source="SAU" target="LKA">
      <data key="d0">1417602</data>
    </edge>
    <edge source="SAU" target="CHL">
      <data key="d0">230400</data>
    </edge>
    <edge source="SAU" target="CHN">
      <data key="d0">499201</data>
    </edge>
    <edge source="SAU" target="DNK">
      <data key="d0">106667</data>
    </edge>
    <edge source="SAU" target="ETH">
      <data key="d0">33067</data>
    </edge>
    <edge source="SAU" target="FIN">
      <data key="d0">269334</data>
    </edge>
    <edge source="SAU" target="FRA">
      <data key="d0">217334</data>
    </edge>
    <edge source="SAU" target="DEU">
      <data key="d0">208534</data>
    </edge>
    <edge source="SAU" target="GRC">
      <data key="d0">1681602</data>
    </edge>
    <edge source="SAU" target="IDN">
      <data key="d0">37067</data>
    </edge>
    <edge source="SAU" target="IRL">
      <data key="d0">29600</data>
    </edge>
    <edge source="SAU" target="ITA">
      <data key="d0">623734</data>
    </edge>
    <edge source="SAU" target="JPN">
      <data key="d0">428267</data>
    </edge>
    <edge source="SAU" target="KAZ">
      <data key="d0">1376268</data>
    </edge>
    <edge source="SAU" target="JOR">
      <data key="d0">7622943</data>
    </edge>
    <edge source="SAU" target="LBN">
      <data key="d0">4667473</data>
    </edge>
    <edge source="SAU" target="MDG">
      <data key="d0">228800</data>
    </edge>
    <edge source="SAU" target="MYS">
      <data key="d0">141067</data>
    </edge>
    <edge source="SAU" target="MAR">
      <data key="d0">29333</data>
    </edge>
    <edge source="SAU" target="OMN">
      <data key="d0">7589876</data>
    </edge>
    <edge source="SAU" target="NLD">
      <data key="d0">448001</data>
    </edge>
    <edge source="SAU" target="NZL">
      <data key="d0">70667</data>
    </edge>
    <edge source="SAU" target="PAK">
      <data key="d0">142134</data>
    </edge>
    <edge source="SAU" target="PHL">
      <data key="d0">550134</data>
    </edge>
    <edge source="SAU" target="SEN">
      <data key="d0">69067</data>
    </edge>
    <edge source="SAU" target="IND">
      <data key="d0">3316804</data>
    </edge>
    <edge source="SAU" target="SGP">
      <data key="d0">884534</data>
    </edge>
    <edge source="SAU" target="VNM">
      <data key="d0">899468</data>
    </edge>
    <edge source="SAU" target="THA">
      <data key="d0">380267</data>
    </edge>
    <edge source="SAU" target="ARE">
      <data key="d0">71177689</data>
    </edge>
    <edge source="SAU" target="TUN">
      <data key="d0">189600</data>
    </edge>
    <edge source="SAU" target="TUR">
      <data key="d0">1247202</data>
    </edge>
    <edge source="SAU" target="UGA">
      <data key="d0">33600</data>
    </edge>
    <edge source="SAU" target="EGY">
      <data key="d0">2046669</data>
    </edge>
    <edge source="SAU" target="GBR">
      <data key="d0">433334</data>
    </edge>
    <edge source="SAU" target="TZA">
      <data key="d0">438934</data>
    </edge>
    <edge source="SAU" target="USA">
      <data key="d0">5000273</data>
    </edge>
    <edge source="VNM" target="AUS">
      <data key="d0">581000</data>
    </edge>
    <edge source="VNM" target="BEL">
      <data key="d0">1778000</data>
    </edge>
    <edge source="VNM" target="KHM">
      <data key="d0">348000</data>
    </edge>
    <edge source="VNM" target="CAN">
      <data key="d0">306000</data>
    </edge>
    <edge source="VNM" target="CRI">
      <data key="d0">46000</data>
    </edge>
    <edge source="VNM" target="FRA">
      <data key="d0">2254000</data>
    </edge>
    <edge source="VNM" target="DEU">
      <data key="d0">4846000</data>
    </edge>
    <edge source="VNM" target="GRC">
      <data key="d0">160000</data>
    </edge>
    <edge source="VNM" target="HKG">
      <data key="d0">175000</data>
    </edge>
    <edge source="VNM" target="HUN">
      <data key="d0">64000</data>
    </edge>
    <edge source="VNM" target="JPN">
      <data key="d0">8022000</data>
    </edge>
    <edge source="VNM" target="KOR">
      <data key="d0">301000</data>
    </edge>
    <edge source="VNM" target="MYS">
      <data key="d0">3126000</data>
    </edge>
    <edge source="VNM" target="OMN">
      <data key="d0">101000</data>
    </edge>
    <edge source="VNM" target="NLD">
      <data key="d0">3188000</data>
    </edge>
    <edge source="VNM" target="NZL">
      <data key="d0">159000</data>
    </edge>
    <edge source="VNM" target="NOR">
      <data key="d0">63000</data>
    </edge>
    <edge source="VNM" target="PHL">
      <data key="d0">2493000</data>
    </edge>
    <edge source="VNM" target="PRT">
      <data key="d0">31000</data>
    </edge>
    <edge source="VNM" target="SGP">
      <data key="d0">3011000</data>
    </edge>
    <edge source="VNM" target="ZAF">
      <data key="d0">387000</data>
    </edge>
    <edge source="VNM" target="SWE">
      <data key="d0">1057000</data>
    </edge>
    <edge source="VNM" target="THA">
      <data key="d0">2078000</data>
    </edge>
    <edge source="VNM" target="GBR">
      <data key="d0">2375000</data>
    </edge>
    <edge source="VNM" target="USA">
      <data key="d0">4314000</data>
    </edge>
    <edge source="ZWE" target="AUS">
      <data key="d0">391842</data>
    </edge>
    <edge source="ZWE" target="BEL">
      <data key="d0">58215</data>
    </edge>
    <edge source="ZWE" target="BWA">
      <data key="d0">4922326</data>
    </edge>
    <edge source="ZWE" target="CAN">
      <data key="d0">10758</data>
    </edge>
    <edge source="ZWE" target="FIN">
      <data key="d0">34731</data>
    </edge>
    <edge source="ZWE" target="DEU">
      <data key="d0">21457</data>
    </edge>
    <edge source="ZWE" target="HKG">
      <data key="d0">25395</data>
    </edge>
    <edge source="ZWE" target="ISR">
      <data key="d0">210911</data>
    </edge>
    <edge source="ZWE" target="CIV">
      <data key="d0">21658</data>
    </edge>
    <edge source="ZWE" target="JPN">
      <data key="d0">16273748</data>
    </edge>
    <edge source="ZWE" target="MWI">
      <data key="d0">1503675</data>
    </edge>
    <edge source="ZWE" target="MUS">
      <data key="d0">11929</data>
    </edge>
    <edge source="ZWE" target="MOZ">
      <data key="d0">637652</data>
    </edge>
    <edge source="ZWE" target="NAM">
      <data key="d0">505821</data>
    </edge>
    <edge source="ZWE" target="ZAF">
      <data key="d0">16453105</data>
    </edge>
    <edge source="ZWE" target="CHE">
      <data key="d0">268363</data>
    </edge>
    <edge source="ZWE" target="UGA">
      <data key="d0">26545</data>
    </edge>
    <edge source="ZWE" target="GBR">
      <data key="d0">329781</data>
    </edge>
    <edge source="ZWE" target="TZA">
      <data key="d0">115758</data>
    </edge>
    <edge source="ZWE" target="USA">
      <data key="d0">301060</data>
    </edge>
    <edge source="TZA" target="BDI">
      <data key="d0">36331</data>
    </edge>
    <edge source="TZA" target="DEU">
      <data key="d0">19316</data>
    </edge>
    <edge source="TZA" target="MWI">
      <data key="d0">68078</data>
    </edge>
    <edge source="TZA" target="MOZ">
      <data key="d0">28500</data>
    </edge>
    <edge source="TZA" target="NLD">
      <data key="d0">17260</data>
    </edge>
    <edge source="TZA" target="SEN">
      <data key="d0">11913</data>
    </edge>
    <edge source="TZA" target="IND">
      <data key="d0">24360</data>
    </edge>
    <edge source="TZA" target="ZAF">
      <data key="d0">18580</data>
    </edge>
    <edge source="TZA" target="ARE">
      <data key="d0">27765</data>
    </edge>
    <edge source="ARM" target="BEL">
      <data key="d0">22546</data>
    </edge>
    <edge source="ARM" target="BGR">
      <data key="d0">19137</data>
    </edge>
    <edge source="ARM" target="BLR">
      <data key="d0">65600</data>
    </edge>
    <edge source="ARM" target="FRA">
      <data key="d0">92211</data>
    </edge>
    <edge source="ARM" target="KAZ">
      <data key="d0">19044</data>
    </edge>
    <edge source="ARM" target="RUS">
      <data key="d0">105788</data>
    </edge>
    <edge source="ARM" target="SWE">
      <data key="d0">10300</data>
    </edge>
    <edge source="ARM" target="ARE">
      <data key="d0">40852</data>
    </edge>
    <edge source="ARM" target="USA">
      <data key="d0">146867</data>
    </edge>
    <edge source="BWA" target="MWI">
      <data key="d0">45628</data>
    </edge>
    <edge source="BWA" target="MUS">
      <data key="d0">21054</data>
    </edge>
    <edge source="BWA" target="NAM">
      <data key="d0">10989</data>
    </edge>
    <edge source="BWA" target="PRT">
      <data key="d0">16914</data>
    </edge>
    <edge source="BWA" target="ZAF">
      <data key="d0">2192142</data>
    </edge>
    <edge source="BWA" target="ZWE">
      <data key="d0">121883</data>
    </edge>
    <edge source="BGR" target="ALB">
      <data key="d0">588264</data>
    </edge>
    <edge source="BGR" target="DZA">
      <data key="d0">59180</data>
    </edge>
    <edge source="BGR" target="AZE">
      <data key="d0">29596</data>
    </edge>
    <edge source="BGR" target="AUT">
      <data key="d0">6005993</data>
    </edge>
    <edge source="BGR" target="ARM">
      <data key="d0">303332</data>
    </edge>
    <edge source="BGR" target="BEL">
      <data key="d0">1182353</data>
    </edge>
    <edge source="BGR" target="BLR">
      <data key="d0">19066</data>
    </edge>
    <edge source="BGR" target="CAN">
      <data key="d0">173281</data>
    </edge>
    <edge source="BGR" target="HRV">
      <data key="d0">74702</data>
    </edge>
    <edge source="BGR" target="CZE">
      <data key="d0">409839</data>
    </edge>
    <edge source="BGR" target="DNK">
      <data key="d0">255644</data>
    </edge>
    <edge source="BGR" target="EST">
      <data key="d0">82348</data>
    </edge>
    <edge source="BGR" target="FRA">
      <data key="d0">2792553</data>
    </edge>
    <edge source="BGR" target="GEO">
      <data key="d0">3376237</data>
    </edge>
    <edge source="BGR" target="DEU">
      <data key="d0">14747754</data>
    </edge>
    <edge source="BGR" target="GRC">
      <data key="d0">5011462</data>
    </edge>
    <edge source="BGR" target="HKG">
      <data key="d0">14326</data>
    </edge>
    <edge source="BGR" target="HUN">
      <data key="d0">260026</data>
    </edge>
    <edge source="BGR" target="IDN">
      <data key="d0">14507</data>
    </edge>
    <edge source="BGR" target="IRL">
      <data key="d0">1547201</data>
    </edge>
    <edge source="BGR" target="ISR">
      <data key="d0">168875</data>
    </edge>
    <edge source="BGR" target="ITA">
      <data key="d0">6809375</data>
    </edge>
    <edge source="BGR" target="JPN">
      <data key="d0">25209</data>
    </edge>
    <edge source="BGR" target="KAZ">
      <data key="d0">61117</data>
    </edge>
    <edge source="BGR" target="JOR">
      <data key="d0">246980</data>
    </edge>
    <edge source="BGR" target="LBN">
      <data key="d0">87431</data>
    </edge>
    <edge source="BGR" target="LVA">
      <data key="d0">12400</data>
    </edge>
    <edge source="BGR" target="LTU">
      <data key="d0">19577</data>
    </edge>
    <edge source="BGR" target="MDA">
      <data key="d0">504345</data>
    </edge>
    <edge source="BGR" target="MAR">
      <data key="d0">62428</data>
    </edge>
    <edge source="BGR" target="NLD">
      <data key="d0">1363639</data>
    </edge>
    <edge source="BGR" target="PAN">
      <data key="d0">27408</data>
    </edge>
    <edge source="BGR" target="POL">
      <data key="d0">238619</data>
    </edge>
    <edge source="BGR" target="ROU">
      <data key="d0">887050</data>
    </edge>
    <edge source="BGR" target="RUS">
      <data key="d0">1011995</data>
    </edge>
    <edge source="BGR" target="SVK">
      <data key="d0">56004</data>
    </edge>
    <edge source="BGR" target="SVN">
      <data key="d0">581233</data>
    </edge>
    <edge source="BGR" target="ESP">
      <data key="d0">879265</data>
    </edge>
    <edge source="BGR" target="SWE">
      <data key="d0">1649845</data>
    </edge>
    <edge source="BGR" target="CHE">
      <data key="d0">622869</data>
    </edge>
    <edge source="BGR" target="ARE">
      <data key="d0">1089034</data>
    </edge>
    <edge source="BGR" target="TUN">
      <data key="d0">54127</data>
    </edge>
    <edge source="BGR" target="TUR">
      <data key="d0">2059931</data>
    </edge>
    <edge source="BGR" target="UKR">
      <data key="d0">379209</data>
    </edge>
    <edge source="BGR" target="MKD">
      <data key="d0">2773693</data>
    </edge>
    <edge source="BGR" target="GBR">
      <data key="d0">2246112</data>
    </edge>
    <edge source="BGR" target="USA">
      <data key="d0">5380570</data>
    </edge>
    <edge source="BGR" target="SRB">
      <data key="d0">2541239</data>
    </edge>
    <edge source="BLR" target="AZE">
      <data key="d0">615100</data>
    </edge>
    <edge source="BLR" target="AUT">
      <data key="d0">7772900</data>
    </edge>
    <edge source="BLR" target="BEL">
      <data key="d0">757400</data>
    </edge>
    <edge source="BLR" target="BGR">
      <data key="d0">138500</data>
    </edge>
    <edge source="BLR" target="CHN">
      <data key="d0">492300</data>
    </edge>
    <edge source="BLR" target="CZE">
      <data key="d0">4022800</data>
    </edge>
    <edge source="BLR" target="EST">
      <data key="d0">222800</data>
    </edge>
    <edge source="BLR" target="FIN">
      <data key="d0">878800</data>
    </edge>
    <edge source="BLR" target="FRA">
      <data key="d0">5060700</data>
    </edge>
    <edge source="BLR" target="DEU">
      <data key="d0">7238600</data>
    </edge>
    <edge source="BLR" target="HUN">
      <data key="d0">856900</data>
    </edge>
    <edge source="BLR" target="ITA">
      <data key="d0">2850200</data>
    </edge>
    <edge source="BLR" target="KAZ">
      <data key="d0">1519600</data>
    </edge>
    <edge source="BLR" target="KGZ">
      <data key="d0">56100</data>
    </edge>
    <edge source="BLR" target="LVA">
      <data key="d0">1089300</data>
    </edge>
    <edge source="BLR" target="LTU">
      <data key="d0">1749300</data>
    </edge>
    <edge source="BLR" target="MEX">
      <data key="d0">1511900</data>
    </edge>
    <edge source="BLR" target="MDA">
      <data key="d0">736900</data>
    </edge>
    <edge source="BLR" target="MAR">
      <data key="d0">203400</data>
    </edge>
    <edge source="BLR" target="NLD">
      <data key="d0">746900</data>
    </edge>
    <edge source="BLR" target="PAK">
      <data key="d0">18600</data>
    </edge>
    <edge source="BLR" target="POL">
      <data key="d0">3737400</data>
    </edge>
    <edge source="BLR" target="RUS">
      <data key="d0">145953000</data>
    </edge>
    <edge source="BLR" target="SVK">
      <data key="d0">3749800</data>
    </edge>
    <edge source="BLR" target="VNM">
      <data key="d0">23300</data>
    </edge>
    <edge source="BLR" target="SVN">
      <data key="d0">818200</data>
    </edge>
    <edge source="BLR" target="ESP">
      <data key="d0">39800</data>
    </edge>
    <edge source="BLR" target="TUN">
      <data key="d0">29700</data>
    </edge>
    <edge source="BLR" target="TUR">
      <data key="d0">104300</data>
    </edge>
    <edge source="BLR" target="UKR">
      <data key="d0">9124500</data>
    </edge>
    <edge source="BLR" target="MKD">
      <data key="d0">21900</data>
    </edge>
    <edge source="BLR" target="GBR">
      <data key="d0">291300</data>
    </edge>
    <edge source="BLR" target="USA">
      <data key="d0">4968300</data>
    </edge>
    <edge source="BLR" target="SRB">
      <data key="d0">634100</data>
    </edge>
    <edge source="KHM" target="JPN">
      <data key="d0">39081</data>
    </edge>
    <edge source="KHM" target="MYS">
      <data key="d0">104636</data>
    </edge>
    <edge source="KHM" target="VNM">
      <data key="d0">18886</data>
    </edge>
    <edge source="KHM" target="THA">
      <data key="d0">1656306</data>
    </edge>
    <edge source="KHM" target="UGA">
      <data key="d0">21626</data>
    </edge>
    <edge source="KHM" target="GBR">
      <data key="d0">16549</data>
    </edge>
    <edge source="HRV" target="ALB">
      <data key="d0">20081</data>
    </edge>
    <edge source="HRV" target="AZE">
      <data key="d0">20931</data>
    </edge>
    <edge source="HRV" target="AUS">
      <data key="d0">12281</data>
    </edge>
    <edge source="HRV" target="AUT">
      <data key="d0">8071380</data>
    </edge>
    <edge source="HRV" target="BEL">
      <data key="d0">788223</data>
    </edge>
    <edge source="HRV" target="BRA">
      <data key="d0">161600</data>
    </edge>
    <edge source="HRV" target="CAN">
      <data key="d0">35543</data>
    </edge>
    <edge source="HRV" target="LKA">
      <data key="d0">23108</data>
    </edge>
    <edge source="HRV" target="COL">
      <data key="d0">32316</data>
    </edge>
    <edge source="HRV" target="CZE">
      <data key="d0">1605925</data>
    </edge>
    <edge source="HRV" target="DNK">
      <data key="d0">199205</data>
    </edge>
    <edge source="HRV" target="ETH">
      <data key="d0">126642</data>
    </edge>
    <edge source="HRV" target="EST">
      <data key="d0">111318</data>
    </edge>
    <edge source="HRV" target="FIN">
      <data key="d0">114075</data>
    </edge>
    <edge source="HRV" target="FRA">
      <data key="d0">1698985</data>
    </edge>
    <edge source="HRV" target="DEU">
      <data key="d0">24313758</data>
    </edge>
    <edge source="HRV" target="GRC">
      <data key="d0">56863</data>
    </edge>
    <edge source="HRV" target="HKG">
      <data key="d0">34531</data>
    </edge>
    <edge source="HRV" target="HUN">
      <data key="d0">1962168</data>
    </edge>
    <edge source="HRV" target="IRL">
      <data key="d0">83373</data>
    </edge>
    <edge source="HRV" target="ISR">
      <data key="d0">14312</data>
    </edge>
    <edge source="HRV" target="ITA">
      <data key="d0">20103252</data>
    </edge>
    <edge source="HRV" target="JAM">
      <data key="d0">15435</data>
    </edge>
    <edge source="HRV" target="LVA">
      <data key="d0">29691</data>
    </edge>
    <edge source="HRV" target="MYS">
      <data key="d0">52659</data>
    </edge>
    <edge source="HRV" target="MEX">
      <data key="d0">22276</data>
    </edge>
    <edge source="HRV" target="MAR">
      <data key="d0">217295</data>
    </edge>
    <edge source="HRV" target="NLD">
      <data key="d0">1496866</data>
    </edge>
    <edge source="HRV" target="NOR">
      <data key="d0">240260</data>
    </edge>
    <edge source="HRV" target="PAK">
      <data key="d0">240320</data>
    </edge>
    <edge source="HRV" target="POL">
      <data key="d0">734884</data>
    </edge>
    <edge source="HRV" target="PRT">
      <data key="d0">10682</data>
    </edge>
    <edge source="HRV" target="ROU">
      <data key="d0">29812</data>
    </edge>
    <edge source="HRV" target="RUS">
      <data key="d0">1276255</data>
    </edge>
    <edge source="HRV" target="SGP">
      <data key="d0">15776</data>
    </edge>
    <edge source="HRV" target="SVK">
      <data key="d0">149291</data>
    </edge>
    <edge source="HRV" target="SVN">
      <data key="d0">13716053</data>
    </edge>
    <edge source="HRV" target="SWE">
      <data key="d0">54462</data>
    </edge>
    <edge source="HRV" target="CHE">
      <data key="d0">1997664</data>
    </edge>
    <edge source="HRV" target="ARE">
      <data key="d0">56329</data>
    </edge>
    <edge source="HRV" target="TUN">
      <data key="d0">19734</data>
    </edge>
    <edge source="HRV" target="TUR">
      <data key="d0">54777</data>
    </edge>
    <edge source="HRV" target="UKR">
      <data key="d0">24487</data>
    </edge>
    <edge source="HRV" target="MKD">
      <data key="d0">2591409</data>
    </edge>
    <edge source="HRV" target="EGY">
      <data key="d0">83810</data>
    </edge>
    <edge source="HRV" target="GBR">
      <data key="d0">1079559</data>
    </edge>
    <edge source="HRV" target="USA">
      <data key="d0">2530879</data>
    </edge>
    <edge source="HRV" target="SRB">
      <data key="d0">1616248</data>
    </edge>
    <edge source="BEN" target="FRA">
      <data key="d0">44481</data>
    </edge>
    <edge source="BEN" target="NER">
      <data key="d0">61311</data>
    </edge>
    <edge source="EST" target="AZE">
      <data key="d0">14608</data>
    </edge>
    <edge source="EST" target="AUS">
      <data key="d0">99090</data>
    </edge>
    <edge source="EST" target="AUT">
      <data key="d0">143738</data>
    </edge>
    <edge source="EST" target="ARM">
      <data key="d0">66231</data>
    </edge>
    <edge source="EST" target="BEL">
      <data key="d0">1071945</data>
    </edge>
    <edge source="EST" target="BLR">
      <data key="d0">157031</data>
    </edge>
    <edge source="EST" target="CHN">
      <data key="d0">641083</data>
    </edge>
    <edge source="EST" target="CZE">
      <data key="d0">380316</data>
    </edge>
    <edge source="EST" target="DNK">
      <data key="d0">27135001</data>
    </edge>
    <edge source="EST" target="FIN">
      <data key="d0">21272801</data>
    </edge>
    <edge source="EST" target="FRA">
      <data key="d0">85051</data>
    </edge>
    <edge source="EST" target="DEU">
      <data key="d0">5871236</data>
    </edge>
    <edge source="EST" target="HUN">
      <data key="d0">40993</data>
    </edge>
    <edge source="EST" target="IRL">
      <data key="d0">265899</data>
    </edge>
    <edge source="EST" target="ITA">
      <data key="d0">225641</data>
    </edge>
    <edge source="EST" target="JPN">
      <data key="d0">3356408</data>
    </edge>
    <edge source="EST" target="KAZ">
      <data key="d0">258054</data>
    </edge>
    <edge source="EST" target="KOR">
      <data key="d0">810221</data>
    </edge>
    <edge source="EST" target="LVA">
      <data key="d0">13810651</data>
    </edge>
    <edge source="EST" target="LTU">
      <data key="d0">6061570</data>
    </edge>
    <edge source="EST" target="MRT">
      <data key="d0">117772</data>
    </edge>
    <edge source="EST" target="MUS">
      <data key="d0">13227</data>
    </edge>
    <edge source="EST" target="MEX">
      <data key="d0">64974</data>
    </edge>
    <edge source="EST" target="MDA">
      <data key="d0">661423</data>
    </edge>
    <edge source="EST" target="NAM">
      <data key="d0">11186</data>
    </edge>
    <edge source="EST" target="NLD">
      <data key="d0">927907</data>
    </edge>
    <edge source="EST" target="NOR">
      <data key="d0">5829397</data>
    </edge>
    <edge source="EST" target="PAN">
      <data key="d0">14557</data>
    </edge>
    <edge source="EST" target="POL">
      <data key="d0">110605</data>
    </edge>
    <edge source="EST" target="RUS">
      <data key="d0">2970802</data>
    </edge>
    <edge source="EST" target="ESP">
      <data key="d0">101203</data>
    </edge>
    <edge source="EST" target="SWE">
      <data key="d0">17858321</data>
    </edge>
    <edge source="EST" target="CHE">
      <data key="d0">3431239</data>
    </edge>
    <edge source="EST" target="TUR">
      <data key="d0">25967</data>
    </edge>
    <edge source="EST" target="UKR">
      <data key="d0">2800742</data>
    </edge>
    <edge source="EST" target="GBR">
      <data key="d0">5275035</data>
    </edge>
    <edge source="EST" target="USA">
      <data key="d0">2755134</data>
    </edge>
    <edge source="KAZ" target="AZE">
      <data key="d0">14400</data>
    </edge>
    <edge source="KAZ" target="CHN">
      <data key="d0">69200</data>
    </edge>
    <edge source="KAZ" target="ITA">
      <data key="d0">352000</data>
    </edge>
    <edge source="KAZ" target="KGZ">
      <data key="d0">11000</data>
    </edge>
    <edge source="KAZ" target="NLD">
      <data key="d0">261700</data>
    </edge>
    <edge source="KAZ" target="RUS">
      <data key="d0">1147500</data>
    </edge>
    <edge source="KAZ" target="GBR">
      <data key="d0">160500</data>
    </edge>
    <edge source="LVA" target="AUS">
      <data key="d0">526102</data>
    </edge>
    <edge source="LVA" target="AUT">
      <data key="d0">30262</data>
    </edge>
    <edge source="LVA" target="BEL">
      <data key="d0">965755</data>
    </edge>
    <edge source="LVA" target="BLR">
      <data key="d0">1030810</data>
    </edge>
    <edge source="LVA" target="CZE">
      <data key="d0">23797</data>
    </edge>
    <edge source="LVA" target="DNK">
      <data key="d0">2534703</data>
    </edge>
    <edge source="LVA" target="EST">
      <data key="d0">2362382</data>
    </edge>
    <edge source="LVA" target="FIN">
      <data key="d0">114328</data>
    </edge>
    <edge source="LVA" target="FRA">
      <data key="d0">361813</data>
    </edge>
    <edge source="LVA" target="DEU">
      <data key="d0">6384205</data>
    </edge>
    <edge source="LVA" target="HUN">
      <data key="d0">52785</data>
    </edge>
    <edge source="LVA" target="IRL">
      <data key="d0">70836</data>
    </edge>
    <edge source="LVA" target="ISR">
      <data key="d0">15167</data>
    </edge>
    <edge source="LVA" target="ITA">
      <data key="d0">17634</data>
    </edge>
    <edge source="LVA" target="LTU">
      <data key="d0">2407235</data>
    </edge>
    <edge source="LVA" target="MDA">
      <data key="d0">98888</data>
    </edge>
    <edge source="LVA" target="NLD">
      <data key="d0">367699</data>
    </edge>
    <edge source="LVA" target="NOR">
      <data key="d0">185845</data>
    </edge>
    <edge source="LVA" target="POL">
      <data key="d0">510440</data>
    </edge>
    <edge source="LVA" target="RUS">
      <data key="d0">1107389</data>
    </edge>
    <edge source="LVA" target="SVK">
      <data key="d0">112221</data>
    </edge>
    <edge source="LVA" target="ZAF">
      <data key="d0">98290</data>
    </edge>
    <edge source="LVA" target="ESP">
      <data key="d0">63735</data>
    </edge>
    <edge source="LVA" target="SWE">
      <data key="d0">1971285</data>
    </edge>
    <edge source="LVA" target="CHE">
      <data key="d0">40117</data>
    </edge>
    <edge source="LVA" target="THA">
      <data key="d0">12525</data>
    </edge>
    <edge source="LVA" target="UKR">
      <data key="d0">558522</data>
    </edge>
    <edge source="LVA" target="GBR">
      <data key="d0">1344093</data>
    </edge>
    <edge source="LVA" target="USA">
      <data key="d0">205832</data>
    </edge>
    <edge source="LTU" target="DZA">
      <data key="d0">25232</data>
    </edge>
    <edge source="LTU" target="AUT">
      <data key="d0">49559</data>
    </edge>
    <edge source="LTU" target="ARM">
      <data key="d0">11477</data>
    </edge>
    <edge source="LTU" target="BEL">
      <data key="d0">557923</data>
    </edge>
    <edge source="LTU" target="BLR">
      <data key="d0">1705176</data>
    </edge>
    <edge source="LTU" target="CAN">
      <data key="d0">11051</data>
    </edge>
    <edge source="LTU" target="CZE">
      <data key="d0">344232</data>
    </edge>
    <edge source="LTU" target="DNK">
      <data key="d0">2502724</data>
    </edge>
    <edge source="LTU" target="EST">
      <data key="d0">1802869</data>
    </edge>
    <edge source="LTU" target="FIN">
      <data key="d0">1555118</data>
    </edge>
    <edge source="LTU" target="FRA">
      <data key="d0">607237</data>
    </edge>
    <edge source="LTU" target="GEO">
      <data key="d0">49269</data>
    </edge>
    <edge source="LTU" target="DEU">
      <data key="d0">12157562</data>
    </edge>
    <edge source="LTU" target="HUN">
      <data key="d0">31754</data>
    </edge>
    <edge source="LTU" target="IRL">
      <data key="d0">35514</data>
    </edge>
    <edge source="LTU" target="ISR">
      <data key="d0">294192</data>
    </edge>
    <edge source="LTU" target="ITA">
      <data key="d0">408060</data>
    </edge>
    <edge source="LTU" target="JPN">
      <data key="d0">28532</data>
    </edge>
    <edge source="LTU" target="KAZ">
      <data key="d0">153450</data>
    </edge>
    <edge source="LTU" target="KGZ">
      <data key="d0">98760</data>
    </edge>
    <edge source="LTU" target="LVA">
      <data key="d0">6608786</data>
    </edge>
    <edge source="LTU" target="MRT">
      <data key="d0">27261</data>
    </edge>
    <edge source="LTU" target="MEX">
      <data key="d0">10410</data>
    </edge>
    <edge source="LTU" target="NLD">
      <data key="d0">1608517</data>
    </edge>
    <edge source="LTU" target="NOR">
      <data key="d0">1117677</data>
    </edge>
    <edge source="LTU" target="POL">
      <data key="d0">1729002</data>
    </edge>
    <edge source="LTU" target="PRT">
      <data key="d0">29857</data>
    </edge>
    <edge source="LTU" target="RUS">
      <data key="d0">3838126</data>
    </edge>
    <edge source="LTU" target="IND">
      <data key="d0">39818</data>
    </edge>
    <edge source="LTU" target="SVK">
      <data key="d0">120968</data>
    </edge>
    <edge source="LTU" target="ESP">
      <data key="d0">235909</data>
    </edge>
    <edge source="LTU" target="SWE">
      <data key="d0">2191732</data>
    </edge>
    <edge source="LTU" target="CHE">
      <data key="d0">234215</data>
    </edge>
    <edge source="LTU" target="TUR">
      <data key="d0">113474</data>
    </edge>
    <edge source="LTU" target="UKR">
      <data key="d0">860705</data>
    </edge>
    <edge source="LTU" target="GBR">
      <data key="d0">1705958</data>
    </edge>
    <edge source="LTU" target="USA">
      <data key="d0">4274518</data>
    </edge>
    <edge source="MDA" target="BLR">
      <data key="d0">35654</data>
    </edge>
    <edge source="MDA" target="CZE">
      <data key="d0">23066</data>
    </edge>
    <edge source="MDA" target="DNK">
      <data key="d0">63355</data>
    </edge>
    <edge source="MDA" target="DEU">
      <data key="d0">36346</data>
    </edge>
    <edge source="MDA" target="GRC">
      <data key="d0">113877</data>
    </edge>
    <edge source="MDA" target="ITA">
      <data key="d0">71395</data>
    </edge>
    <edge source="MDA" target="ROU">
      <data key="d0">317296</data>
    </edge>
    <edge source="MDA" target="RUS">
      <data key="d0">4045079</data>
    </edge>
    <edge source="MDA" target="SVN">
      <data key="d0">12987</data>
    </edge>
    <edge source="MDA" target="TUR">
      <data key="d0">16238</data>
    </edge>
    <edge source="MDA" target="UKR">
      <data key="d0">557766</data>
    </edge>
    <edge source="MAR" target="DZA">
      <data key="d0">21216</data>
    </edge>
    <edge source="MAR" target="ARG">
      <data key="d0">31722</data>
    </edge>
    <edge source="MAR" target="AUS">
      <data key="d0">118185</data>
    </edge>
    <edge source="MAR" target="AUT">
      <data key="d0">22780</data>
    </edge>
    <edge source="MAR" target="BEL">
      <data key="d0">651025</data>
    </edge>
    <edge source="MAR" target="CMR">
      <data key="d0">282175</data>
    </edge>
    <edge source="MAR" target="CAN">
      <data key="d0">105185</data>
    </edge>
    <edge source="MAR" target="BEN">
      <data key="d0">12533</data>
    </edge>
    <edge source="MAR" target="FRA">
      <data key="d0">8368283</data>
    </edge>
    <edge source="MAR" target="GMB">
      <data key="d0">13241</data>
    </edge>
    <edge source="MAR" target="DEU">
      <data key="d0">564678</data>
    </edge>
    <edge source="MAR" target="GRC">
      <data key="d0">12390</data>
    </edge>
    <edge source="MAR" target="HKG">
      <data key="d0">27214</data>
    </edge>
    <edge source="MAR" target="ITA">
      <data key="d0">1772974</data>
    </edge>
    <edge source="MAR" target="JPN">
      <data key="d0">35652</data>
    </edge>
    <edge source="MAR" target="JOR">
      <data key="d0">215478</data>
    </edge>
    <edge source="MAR" target="LBN">
      <data key="d0">13042</data>
    </edge>
    <edge source="MAR" target="MDG">
      <data key="d0">11064</data>
    </edge>
    <edge source="MAR" target="MRT">
      <data key="d0">1401359</data>
    </edge>
    <edge source="MAR" target="NLD">
      <data key="d0">535128</data>
    </edge>
    <edge source="MAR" target="PRT">
      <data key="d0">226714</data>
    </edge>
    <edge source="MAR" target="SAU">
      <data key="d0">303035</data>
    </edge>
    <edge source="MAR" target="SEN">
      <data key="d0">1176121</data>
    </edge>
    <edge source="MAR" target="IND">
      <data key="d0">53824</data>
    </edge>
    <edge source="MAR" target="ZAF">
      <data key="d0">232475</data>
    </edge>
    <edge source="MAR" target="ESP">
      <data key="d0">5991307</data>
    </edge>
    <edge source="MAR" target="CHE">
      <data key="d0">131277</data>
    </edge>
    <edge source="MAR" target="TGO">
      <data key="d0">10750</data>
    </edge>
    <edge source="MAR" target="ARE">
      <data key="d0">53001</data>
    </edge>
    <edge source="MAR" target="TUN">
      <data key="d0">146691</data>
    </edge>
    <edge source="MAR" target="GBR">
      <data key="d0">470386</data>
    </edge>
    <edge source="MAR" target="USA">
      <data key="d0">991574</data>
    </edge>
    <edge source="MAR" target="BFA">
      <data key="d0">42480</data>
    </edge>
    <edge source="NAM" target="BWA">
      <data key="d0">31006</data>
    </edge>
    <edge source="NAM" target="DNK">
      <data key="d0">26647</data>
    </edge>
    <edge source="NAM" target="GMB">
      <data key="d0">14370</data>
    </edge>
    <edge source="NAM" target="DEU">
      <data key="d0">43546</data>
    </edge>
    <edge source="NAM" target="JAM">
      <data key="d0">112592</data>
    </edge>
    <edge source="NAM" target="JPN">
      <data key="d0">42580</data>
    </edge>
    <edge source="NAM" target="MOZ">
      <data key="d0">22274</data>
    </edge>
    <edge source="NAM" target="NOR">
      <data key="d0">15362</data>
    </edge>
    <edge source="NAM" target="PAN">
      <data key="d0">49681</data>
    </edge>
    <edge source="NAM" target="PRT">
      <data key="d0">36322</data>
    </edge>
    <edge source="NAM" target="RUS">
      <data key="d0">136359</data>
    </edge>
    <edge source="NAM" target="ZAF">
      <data key="d0">3723938</data>
    </edge>
    <edge source="NAM" target="ESP">
      <data key="d0">66230</data>
    </edge>
    <edge source="NAM" target="GBR">
      <data key="d0">166308</data>
    </edge>
    <edge source="ROU" target="ALB">
      <data key="d0">29000</data>
    </edge>
    <edge source="ROU" target="AUS">
      <data key="d0">96000</data>
    </edge>
    <edge source="ROU" target="AUT">
      <data key="d0">3644000</data>
    </edge>
    <edge source="ROU" target="BEL">
      <data key="d0">3885000</data>
    </edge>
    <edge source="ROU" target="BRA">
      <data key="d0">11000</data>
    </edge>
    <edge source="ROU" target="BGR">
      <data key="d0">635000</data>
    </edge>
    <edge source="ROU" target="BLR">
      <data key="d0">38000</data>
    </edge>
    <edge source="ROU" target="CAN">
      <data key="d0">375000</data>
    </edge>
    <edge source="ROU" target="CHN">
      <data key="d0">935000</data>
    </edge>
    <edge source="ROU" target="HRV">
      <data key="d0">280000</data>
    </edge>
    <edge source="ROU" target="CZE">
      <data key="d0">1734000</data>
    </edge>
    <edge source="ROU" target="DNK">
      <data key="d0">549000</data>
    </edge>
    <edge source="ROU" target="FIN">
      <data key="d0">201000</data>
    </edge>
    <edge source="ROU" target="FRA">
      <data key="d0">11667000</data>
    </edge>
    <edge source="ROU" target="DEU">
      <data key="d0">35228000</data>
    </edge>
    <edge source="ROU" target="GRC">
      <data key="d0">3238000</data>
    </edge>
    <edge source="ROU" target="GTM">
      <data key="d0">43000</data>
    </edge>
    <edge source="ROU" target="HUN">
      <data key="d0">10839000</data>
    </edge>
    <edge source="ROU" target="IRL">
      <data key="d0">15000</data>
    </edge>
    <edge source="ROU" target="ISR">
      <data key="d0">4382000</data>
    </edge>
    <edge source="ROU" target="ITA">
      <data key="d0">32077000</data>
    </edge>
    <edge source="ROU" target="CIV">
      <data key="d0">44000</data>
    </edge>
    <edge source="ROU" target="KAZ">
      <data key="d0">232000</data>
    </edge>
    <edge source="ROU" target="JOR">
      <data key="d0">493000</data>
    </edge>
    <edge source="ROU" target="LBN">
      <data key="d0">313000</data>
    </edge>
    <edge source="ROU" target="MUS">
      <data key="d0">13000</data>
    </edge>
    <edge source="ROU" target="MEX">
      <data key="d0">130000</data>
    </edge>
    <edge source="ROU" target="MDA">
      <data key="d0">1617000</data>
    </edge>
    <edge source="ROU" target="MAR">
      <data key="d0">126000</data>
    </edge>
    <edge source="ROU" target="NLD">
      <data key="d0">14763000</data>
    </edge>
    <edge source="ROU" target="NOR">
      <data key="d0">338000</data>
    </edge>
    <edge source="ROU" target="PAK">
      <data key="d0">114000</data>
    </edge>
    <edge source="ROU" target="POL">
      <data key="d0">1614000</data>
    </edge>
    <edge source="ROU" target="PRT">
      <data key="d0">342000</data>
    </edge>
    <edge source="ROU" target="RUS">
      <data key="d0">200000</data>
    </edge>
    <edge source="ROU" target="SAU">
      <data key="d0">557000</data>
    </edge>
    <edge source="ROU" target="IND">
      <data key="d0">45000</data>
    </edge>
    <edge source="ROU" target="SGP">
      <data key="d0">50000</data>
    </edge>
    <edge source="ROU" target="SVK">
      <data key="d0">1354000</data>
    </edge>
    <edge source="ROU" target="SVN">
      <data key="d0">242000</data>
    </edge>
    <edge source="ROU" target="ZAF">
      <data key="d0">91000</data>
    </edge>
    <edge source="ROU" target="ESP">
      <data key="d0">6122000</data>
    </edge>
    <edge source="ROU" target="SWE">
      <data key="d0">2600000</data>
    </edge>
    <edge source="ROU" target="CHE">
      <data key="d0">709000</data>
    </edge>
    <edge source="ROU" target="ARE">
      <data key="d0">80000</data>
    </edge>
    <edge source="ROU" target="TUN">
      <data key="d0">13000</data>
    </edge>
    <edge source="ROU" target="TUR">
      <data key="d0">2562000</data>
    </edge>
    <edge source="ROU" target="UKR">
      <data key="d0">187000</data>
    </edge>
    <edge source="ROU" target="EGY">
      <data key="d0">3147000</data>
    </edge>
    <edge source="ROU" target="GBR">
      <data key="d0">3823000</data>
    </edge>
    <edge source="ROU" target="USA">
      <data key="d0">6441000</data>
    </edge>
    <edge source="ROU" target="SRB">
      <data key="d0">1307000</data>
    </edge>
    <edge source="SEN" target="BEL">
      <data key="d0">14269</data>
    </edge>
    <edge source="SEN" target="CMR">
      <data key="d0">201851</data>
    </edge>
    <edge source="SEN" target="BEN">
      <data key="d0">104782</data>
    </edge>
    <edge source="SEN" target="FRA">
      <data key="d0">3476425</data>
    </edge>
    <edge source="SEN" target="GMB">
      <data key="d0">679423</data>
    </edge>
    <edge source="SEN" target="GHA">
      <data key="d0">27737</data>
    </edge>
    <edge source="SEN" target="ITA">
      <data key="d0">149129</data>
    </edge>
    <edge source="SEN" target="CIV">
      <data key="d0">13028</data>
    </edge>
    <edge source="SEN" target="MDG">
      <data key="d0">67527</data>
    </edge>
    <edge source="SEN" target="MRT">
      <data key="d0">289989</data>
    </edge>
    <edge source="SEN" target="MAR">
      <data key="d0">103559</data>
    </edge>
    <edge source="SEN" target="TGO">
      <data key="d0">83009</data>
    </edge>
[truncated: 14,904 more chars]
