# Supplementary material for: Core-periphery structure in sectoral international trade networks: A new approach to an old theory
Source: PLoS One. 2020 Apr 2;15(4):e0229547. doi: 10.1371/journal.pone.0229547 (PMC7117750; doi:10.1371/journal.pone.0229547)
Supplement: S8 File — (ZIP) [file pone.0229547.s008.zip › S8_File/Networks 2000/7-COFFEE,TEA,COCOA,SPICES.graphml]

<?xml version='1.0' encoding='utf-8'?>
<graphml xmlns="http://graphml.graphdrawing.org/xmlns" xmlns:xsi="http://www.w3.org/2001/XMLSchema-instance" xsi:schemaLocation="http://graphml.graphdrawing.org/xmlns http://graphml.graphdrawing.org/xmlns/1.0/graphml.xsd">
  <key attr.name="weight" attr.type="long" for="edge" id="d0" />
  <graph edgedefault="directed">
    <node id="ALB" />
    <node id="DEU" />
    <node id="GRC" />
    <node id="ITA" />
    <node id="CHE" />
    <node id="MKD" />
    <node id="SRB" />
    <node id="DZA" />
    <node id="FRA" />
    <node id="JOR" />
    <node id="AZE" />
    <node id="GEO" />
    <node id="KAZ" />
    <node id="KGZ" />
    <node id="POL" />
    <node id="RUS" />
    <node id="UKR" />
    <node id="ARG" />
    <node id="AUS" />
    <node id="BOL" />
    <node id="BRA" />
    <node id="CMR" />
    <node id="CAN" />
    <node id="CHL" />
    <node id="CHN" />
    <node id="COL" />
    <node id="CRI" />
    <node id="CZE" />
    <node id="ECU" />
    <node id="SLV" />
    <node id="EST" />
    <node id="FIN" />
    <node id="GHA" />
    <node id="GTM" />
    <node id="HND" />
    <node id="HKG" />
    <node id="HUN" />
    <node id="ISR" />
    <node id="JAM" />
    <node id="KOR" />
    <node id="LBN" />
    <node id="MYS" />
    <node id="MEX" />
    <node id="MOZ" />
    <node id="NLD" />
    <node id="NZL" />
    <node id="NIC" />
    <node id="PAN" />
    <node id="PRY" />
    <node id="PER" />
    <node id="PHL" />
    <node id="PRT" />
    <node id="SAU" />
    <node id="IND" />
    <node id="SGP" />
    <node id="VNM" />
    <node id="ZAF" />
    <node id="ESP" />
    <node id="ARE" />
    <node id="TUN" />
    <node id="EGY" />
    <node id="GBR" />
    <node id="USA" />
    <node id="URY" />
    <node id="BEL" />
    <node id="LKA" />
    <node id="IDN" />
    <node id="IRL" />
    <node id="JPN" />
    <node id="MUS" />
    <node id="PAK" />
    <node id="THA" />
    <node id="TUR" />
    <node id="AUT" />
    <node id="ARM" />
    <node id="BGR" />
    <node id="HRV" />
    <node id="DNK" />
    <node id="LVA" />
    <node id="LTU" />
    <node id="MDA" />
    <node id="NOR" />
    <node id="ROU" />
    <node id="SVK" />
    <node id="SVN" />
    <node id="SWE" />
    <node id="BDI" />
    <node id="CIV" />
    <node id="MAR" />
    <node id="OMN" />
    <node id="SEN" />
    <node id="ZWE" />
    <node id="BWA" />
    <node id="GMB" />
    <node id="MRT" />
    <node id="BLR" />
    <node id="TZA" />
    <node id="CAF" />
    <node id="BEN" />
    <node id="TGO" />
    <node id="ETH" />
    <node id="PSE" />
    <node id="KHM" />
    <node id="NER" />
    <node id="MDG" />
    <node id="BFA" />
    <node id="NAM" />
    <node id="UGA" />
    <node id="MWI" />
    <edge source="ALB" target="DEU">
      <data key="d0">118416</data>
    </edge>
    <edge source="ALB" target="GRC">
      <data key="d0">86193</data>
    </edge>
    <edge source="ALB" target="ITA">
      <data key="d0">36095</data>
    </edge>
    <edge source="ALB" target="CHE">
      <data key="d0">43385</data>
    </edge>
    <edge source="ALB" target="MKD">
      <data key="d0">12720</data>
    </edge>
    <edge source="ALB" target="SRB">
      <data key="d0">115797</data>
    </edge>
    <edge source="DEU" target="ALB">
      <data key="d0">576000</data>
    </edge>
    <edge source="DEU" target="DZA">
      <data key="d0">81000</data>
    </edge>
    <edge source="DEU" target="AZE">
      <data key="d0">364000</data>
    </edge>
    <edge source="DEU" target="ARG">
      <data key="d0">1638000</data>
    </edge>
    <edge source="DEU" target="AUS">
      <data key="d0">10027000</data>
    </edge>
    <edge source="DEU" target="AUT">
      <data key="d0">243156000</data>
    </edge>
    <edge source="DEU" target="ARM">
      <data key="d0">662000</data>
    </edge>
    <edge source="DEU" target="BEL">
      <data key="d0">120512000</data>
    </edge>
    <edge source="DEU" target="BOL">
      <data key="d0">72000</data>
    </edge>
    <edge source="DEU" target="BRA">
      <data key="d0">964000</data>
    </edge>
    <edge source="DEU" target="BGR">
      <data key="d0">4652000</data>
    </edge>
    <edge source="DEU" target="BLR">
      <data key="d0">1125000</data>
    </edge>
    <edge source="DEU" target="CMR">
      <data key="d0">23000</data>
    </edge>
    <edge source="DEU" target="CAN">
      <data key="d0">16986000</data>
    </edge>
    <edge source="DEU" target="LKA">
      <data key="d0">159000</data>
    </edge>
    <edge source="DEU" target="CHL">
      <data key="d0">844000</data>
    </edge>
    <edge source="DEU" target="CHN">
      <data key="d0">1962000</data>
    </edge>
    <edge source="DEU" target="COL">
      <data key="d0">265000</data>
    </edge>
    <edge source="DEU" target="CRI">
      <data key="d0">305000</data>
    </edge>
    <edge source="DEU" target="HRV">
      <data key="d0">4048000</data>
    </edge>
    <edge source="DEU" target="CZE">
      <data key="d0">43415000</data>
    </edge>
    <edge source="DEU" target="DNK">
      <data key="d0">40743000</data>
    </edge>
    <edge source="DEU" target="ECU">
      <data key="d0">235000</data>
    </edge>
    <edge source="DEU" target="ETH">
      <data key="d0">40000</data>
    </edge>
    <edge source="DEU" target="EST">
      <data key="d0">2952000</data>
    </edge>
    <edge source="DEU" target="FIN">
      <data key="d0">9569000</data>
    </edge>
    <edge source="DEU" target="FRA">
      <data key="d0">319094000</data>
    </edge>
    <edge source="DEU" target="GEO">
      <data key="d0">589000</data>
    </edge>
    <edge source="DEU" target="PSE">
      <data key="d0">48000</data>
    </edge>
    <edge source="DEU" target="GRC">
      <data key="d0">21803000</data>
    </edge>
    <edge source="DEU" target="GTM">
      <data key="d0">60000</data>
    </edge>
    <edge source="DEU" target="HKG">
      <data key="d0">6950000</data>
    </edge>
    <edge source="DEU" target="HUN">
      <data key="d0">15008000</data>
    </edge>
    <edge source="DEU" target="IDN">
      <data key="d0">345000</data>
    </edge>
    <edge source="DEU" target="IRL">
      <data key="d0">5048000</data>
    </edge>
    <edge source="DEU" target="ISR">
      <data key="d0">8367000</data>
    </edge>
    <edge source="DEU" target="ITA">
      <data key="d0">76949000</data>
    </edge>
    <edge source="DEU" target="JPN">
      <data key="d0">15190000</data>
    </edge>
    <edge source="DEU" target="KAZ">
      <data key="d0">1782000</data>
    </edge>
    <edge source="DEU" target="JOR">
      <data key="d0">406000</data>
    </edge>
    <edge source="DEU" target="KOR">
      <data key="d0">3191000</data>
    </edge>
    <edge source="DEU" target="KGZ">
      <data key="d0">12000</data>
    </edge>
    <edge source="DEU" target="LBN">
      <data key="d0">1143000</data>
    </edge>
    <edge source="DEU" target="LVA">
      <data key="d0">3499000</data>
    </edge>
    <edge source="DEU" target="LTU">
      <data key="d0">18556000</data>
    </edge>
    <edge source="DEU" target="MYS">
      <data key="d0">768000</data>
    </edge>
    <edge source="DEU" target="MUS">
      <data key="d0">138000</data>
    </edge>
    <edge source="DEU" target="MEX">
      <data key="d0">1501000</data>
    </edge>
    <edge source="DEU" target="MDA">
      <data key="d0">348000</data>
    </edge>
    <edge source="DEU" target="MAR">
      <data key="d0">283000</data>
    </edge>
    <edge source="DEU" target="OMN">
      <data key="d0">94000</data>
    </edge>
    <edge source="DEU" target="NAM">
      <data key="d0">491000</data>
    </edge>
    <edge source="DEU" target="NLD">
      <data key="d0">248371000</data>
    </edge>
    <edge source="DEU" target="NZL">
      <data key="d0">1790000</data>
    </edge>
    <edge source="DEU" target="NOR">
      <data key="d0">12472000</data>
    </edge>
    <edge source="DEU" target="PAK">
      <data key="d0">16000</data>
    </edge>
    <edge source="DEU" target="PRY">
      <data key="d0">47000</data>
    </edge>
    <edge source="DEU" target="PER">
      <data key="d0">202000</data>
    </edge>
    <edge source="DEU" target="PHL">
      <data key="d0">795000</data>
    </edge>
    <edge source="DEU" target="POL">
      <data key="d0">59536000</data>
    </edge>
    <edge source="DEU" target="PRT">
      <data key="d0">14669000</data>
    </edge>
    <edge source="DEU" target="ROU">
      <data key="d0">4433000</data>
    </edge>
    <edge source="DEU" target="RUS">
      <data key="d0">44373000</data>
    </edge>
    <edge source="DEU" target="SAU">
      <data key="d0">2409000</data>
    </edge>
    <edge source="DEU" target="IND">
      <data key="d0">201000</data>
    </edge>
    <edge source="DEU" target="SGP">
      <data key="d0">3066000</data>
    </edge>
    <edge source="DEU" target="SVK">
      <data key="d0">7066000</data>
    </edge>
    <edge source="DEU" target="VNM">
      <data key="d0">205000</data>
    </edge>
    <edge source="DEU" target="SVN">
      <data key="d0">7542000</data>
    </edge>
    <edge source="DEU" target="ZAF">
      <data key="d0">2417000</data>
    </edge>
    <edge source="DEU" target="ESP">
      <data key="d0">55736000</data>
    </edge>
    <edge source="DEU" target="SWE">
      <data key="d0">31534000</data>
    </edge>
    <edge source="DEU" target="CHE">
      <data key="d0">36596000</data>
    </edge>
    <edge source="DEU" target="THA">
      <data key="d0">709000</data>
    </edge>
    <edge source="DEU" target="ARE">
      <data key="d0">1528000</data>
    </edge>
    <edge source="DEU" target="TUN">
      <data key="d0">247000</data>
    </edge>
    <edge source="DEU" target="TUR">
      <data key="d0">15180000</data>
    </edge>
    <edge source="DEU" target="UKR">
      <data key="d0">10706000</data>
    </edge>
    <edge source="DEU" target="MKD">
      <data key="d0">1055000</data>
    </edge>
    <edge source="DEU" target="EGY">
      <data key="d0">1052000</data>
    </edge>
    <edge source="DEU" target="GBR">
      <data key="d0">186386000</data>
    </edge>
    <edge source="DEU" target="TZA">
      <data key="d0">12000</data>
    </edge>
    <edge source="DEU" target="USA">
      <data key="d0">173362000</data>
    </edge>
    <edge source="DEU" target="URY">
      <data key="d0">245000</data>
    </edge>
    <edge source="DEU" target="SRB">
      <data key="d0">2578000</data>
    </edge>
    <edge source="GRC" target="ALB">
      <data key="d0">2196383</data>
    </edge>
    <edge source="GRC" target="AUS">
      <data key="d0">170546</data>
    </edge>
    <edge source="GRC" target="AUT">
      <data key="d0">124517</data>
    </edge>
    <edge source="GRC" target="ARM">
      <data key="d0">61315</data>
    </edge>
    <edge source="GRC" target="BEL">
      <data key="d0">27612</data>
    </edge>
    <edge source="GRC" target="BOL">
      <data key="d0">29881</data>
    </edge>
    <edge source="GRC" target="BRA">
      <data key="d0">90335</data>
    </edge>
    <edge source="GRC" target="BGR">
      <data key="d0">2570661</data>
    </edge>
    <edge source="GRC" target="CAN">
      <data key="d0">200142</data>
    </edge>
    <edge source="GRC" target="CHL">
      <data key="d0">13968</data>
    </edge>
    <edge source="GRC" target="CHN">
      <data key="d0">10324</data>
    </edge>
    <edge source="GRC" target="CZE">
      <data key="d0">324742</data>
    </edge>
    <edge source="GRC" target="BEN">
      <data key="d0">43249</data>
    </edge>
    <edge source="GRC" target="DNK">
      <data key="d0">13117</data>
    </edge>
    <edge source="GRC" target="SLV">
      <data key="d0">69912</data>
    </edge>
    <edge source="GRC" target="ETH">
      <data key="d0">31134</data>
    </edge>
    <edge source="GRC" target="EST">
      <data key="d0">29224</data>
    </edge>
    <edge source="GRC" target="FIN">
      <data key="d0">22078</data>
    </edge>
    <edge source="GRC" target="FRA">
      <data key="d0">556341</data>
    </edge>
    <edge source="GRC" target="GEO">
      <data key="d0">23867</data>
    </edge>
    <edge source="GRC" target="DEU">
      <data key="d0">1345557</data>
    </edge>
    <edge source="GRC" target="GHA">
      <data key="d0">15568</data>
    </edge>
    <edge source="GRC" target="HKG">
      <data key="d0">51610</data>
    </edge>
    <edge source="GRC" target="HUN">
      <data key="d0">181260</data>
    </edge>
    <edge source="GRC" target="ISR">
      <data key="d0">424090</data>
    </edge>
    <edge source="GRC" target="ITA">
      <data key="d0">788890</data>
    </edge>
    <edge source="GRC" target="CIV">
      <data key="d0">149315</data>
    </edge>
    <edge source="GRC" target="JAM">
      <data key="d0">17444</data>
    </edge>
    <edge source="GRC" target="JPN">
      <data key="d0">386493</data>
    </edge>
    <edge source="GRC" target="JOR">
      <data key="d0">115436</data>
    </edge>
    <edge source="GRC" target="KOR">
      <data key="d0">502767</data>
    </edge>
    <edge source="GRC" target="LBN">
      <data key="d0">377605</data>
    </edge>
    <edge source="GRC" target="LVA">
      <data key="d0">60473</data>
    </edge>
    <edge source="GRC" target="LTU">
      <data key="d0">173571</data>
    </edge>
    <edge source="GRC" target="MUS">
      <data key="d0">19310</data>
    </edge>
    <edge source="GRC" target="MEX">
      <data key="d0">35339</data>
    </edge>
    <edge source="GRC" target="OMN">
      <data key="d0">17188</data>
    </edge>
    <edge source="GRC" target="NLD">
      <data key="d0">595483</data>
    </edge>
    <edge source="GRC" target="NIC">
      <data key="d0">15949</data>
    </edge>
    <edge source="GRC" target="PAN">
      <data key="d0">96790</data>
    </edge>
    <edge source="GRC" target="PHL">
      <data key="d0">76032</data>
    </edge>
    <edge source="GRC" target="POL">
      <data key="d0">160736</data>
    </edge>
    <edge source="GRC" target="PRT">
      <data key="d0">241389</data>
    </edge>
    <edge source="GRC" target="ROU">
      <data key="d0">431956</data>
    </edge>
    <edge source="GRC" target="RUS">
      <data key="d0">154904</data>
    </edge>
    <edge source="GRC" target="SAU">
      <data key="d0">365445</data>
    </edge>
    <edge source="GRC" target="SEN">
      <data key="d0">89372</data>
    </edge>
    <edge source="GRC" target="SGP">
      <data key="d0">98578</data>
    </edge>
    <edge source="GRC" target="SVK">
      <data key="d0">200221</data>
    </edge>
    <edge source="GRC" target="SVN">
      <data key="d0">332904</data>
    </edge>
    <edge source="GRC" target="ZAF">
      <data key="d0">28775</data>
    </edge>
    <edge source="GRC" target="ESP">
      <data key="d0">1599107</data>
    </edge>
    <edge source="GRC" target="SWE">
      <data key="d0">182899</data>
    </edge>
    <edge source="GRC" target="CHE">
      <data key="d0">96979</data>
    </edge>
    <edge source="GRC" target="ARE">
      <data key="d0">444934</data>
    </edge>
    <edge source="GRC" target="TUN">
      <data key="d0">40062</data>
    </edge>
    <edge source="GRC" target="TUR">
      <data key="d0">28146</data>
    </edge>
    <edge source="GRC" target="UKR">
      <data key="d0">24680</data>
    </edge>
    <edge source="GRC" target="MKD">
      <data key="d0">3016836</data>
    </edge>
    <edge source="GRC" target="EGY">
      <data key="d0">119729</data>
    </edge>
    <edge source="GRC" target="GBR">
      <data key="d0">390488</data>
    </edge>
    <edge source="GRC" target="USA">
      <data key="d0">1090966</data>
    </edge>
    <edge source="GRC" target="SRB">
      <data key="d0">1825100</data>
    </edge>
    <edge source="ITA" target="ALB">
      <data key="d0">1266618</data>
    </edge>
    <edge source="ITA" target="DZA">
      <data key="d0">696400</data>
    </edge>
    <edge source="ITA" target="AZE">
      <data key="d0">66153</data>
    </edge>
    <edge source="ITA" target="ARG">
      <data key="d0">2662997</data>
    </edge>
    <edge source="ITA" target="AUS">
      <data key="d0">15605043</data>
    </edge>
    <edge source="ITA" target="AUT">
      <data key="d0">19008910</data>
    </edge>
    <edge source="ITA" target="ARM">
      <data key="d0">43408</data>
    </edge>
    <edge source="ITA" target="BEL">
      <data key="d0">23972596</data>
    </edge>
    <edge source="ITA" target="BOL">
      <data key="d0">20817</data>
    </edge>
    <edge source="ITA" target="BRA">
      <data key="d0">3139203</data>
    </edge>
    <edge source="ITA" target="BGR">
      <data key="d0">3970918</data>
    </edge>
    <edge source="ITA" target="BLR">
      <data key="d0">82385</data>
    </edge>
    <edge source="ITA" target="CAN">
      <data key="d0">6567189</data>
    </edge>
    <edge source="ITA" target="LKA">
      <data key="d0">31912</data>
    </edge>
    <edge source="ITA" target="CHL">
      <data key="d0">436606</data>
    </edge>
    <edge source="ITA" target="CHN">
      <data key="d0">290551</data>
    </edge>
    <edge source="ITA" target="COL">
      <data key="d0">289427</data>
    </edge>
    <edge source="ITA" target="CRI">
      <data key="d0">93744</data>
    </edge>
    <edge source="ITA" target="HRV">
      <data key="d0">6405278</data>
    </edge>
    <edge source="ITA" target="CZE">
      <data key="d0">3675373</data>
    </edge>
    <edge source="ITA" target="BEN">
      <data key="d0">12649</data>
    </edge>
    <edge source="ITA" target="DNK">
      <data key="d0">2360419</data>
    </edge>
    <edge source="ITA" target="ECU">
      <data key="d0">240850</data>
    </edge>
    <edge source="ITA" target="SLV">
      <data key="d0">13246</data>
    </edge>
    <edge source="ITA" target="EST">
      <data key="d0">340114</data>
    </edge>
    <edge source="ITA" target="FIN">
      <data key="d0">1840282</data>
    </edge>
    <edge source="ITA" target="FRA">
      <data key="d0">136141562</data>
    </edge>
    <edge source="ITA" target="GEO">
      <data key="d0">107297</data>
    </edge>
    <edge source="ITA" target="GMB">
      <data key="d0">27102</data>
    </edge>
    <edge source="ITA" target="PSE">
      <data key="d0">120776</data>
    </edge>
    <edge source="ITA" target="DEU">
      <data key="d0">80144686</data>
    </edge>
    <edge source="ITA" target="GHA">
      <data key="d0">25149</data>
    </edge>
    <edge source="ITA" target="GRC">
      <data key="d0">26143472</data>
    </edge>
    <edge source="ITA" target="GTM">
      <data key="d0">20881</data>
    </edge>
    <edge source="ITA" target="HND">
      <data key="d0">61473</data>
    </edge>
    <edge source="ITA" target="HKG">
      <data key="d0">3664644</data>
    </edge>
    <edge source="ITA" target="HUN">
      <data key="d0">1290639</data>
    </edge>
    <edge source="ITA" target="IDN">
      <data key="d0">70708</data>
    </edge>
    <edge source="ITA" target="IRL">
      <data key="d0">665236</data>
    </edge>
    <edge source="ITA" target="ISR">
      <data key="d0">13936173</data>
    </edge>
    <edge source="ITA" target="CIV">
      <data key="d0">74305</data>
    </edge>
    <edge source="ITA" target="JPN">
      <data key="d0">14897616</data>
    </edge>
    <edge source="ITA" target="KAZ">
      <data key="d0">78970</data>
    </edge>
    <edge source="ITA" target="JOR">
      <data key="d0">636909</data>
    </edge>
    <edge source="ITA" target="KOR">
      <data key="d0">1758452</data>
    </edge>
    <edge source="ITA" target="LBN">
      <data key="d0">3206227</data>
    </edge>
    <edge source="ITA" target="LVA">
      <data key="d0">574095</data>
    </edge>
    <edge source="ITA" target="LTU">
      <data key="d0">661253</data>
    </edge>
    <edge source="ITA" target="MDG">
      <data key="d0">40467</data>
    </edge>
    <edge source="ITA" target="MYS">
      <data key="d0">369728</data>
    </edge>
    <edge source="ITA" target="MUS">
      <data key="d0">283693</data>
    </edge>
    <edge source="ITA" target="MEX">
      <data key="d0">2782575</data>
    </edge>
    <edge source="ITA" target="MDA">
      <data key="d0">110903</data>
    </edge>
    <edge source="ITA" target="MAR">
      <data key="d0">524570</data>
    </edge>
    <edge source="ITA" target="OMN">
      <data key="d0">81288</data>
    </edge>
    <edge source="ITA" target="NLD">
      <data key="d0">15721550</data>
    </edge>
    <edge source="ITA" target="NZL">
      <data key="d0">858585</data>
    </edge>
    <edge source="ITA" target="NOR">
      <data key="d0">1532001</data>
    </edge>
    <edge source="ITA" target="PAK">
      <data key="d0">40099</data>
    </edge>
    <edge source="ITA" target="PER">
      <data key="d0">228993</data>
    </edge>
    <edge source="ITA" target="PHL">
      <data key="d0">129462</data>
    </edge>
    <edge source="ITA" target="POL">
      <data key="d0">6743900</data>
    </edge>
    <edge source="ITA" target="PRT">
      <data key="d0">18037303</data>
    </edge>
    <edge source="ITA" target="ROU">
      <data key="d0">1431352</data>
    </edge>
    <edge source="ITA" target="RUS">
      <data key="d0">8379360</data>
    </edge>
    <edge source="ITA" target="SAU">
      <data key="d0">1141285</data>
    </edge>
    <edge source="ITA" target="SEN">
      <data key="d0">76698</data>
    </edge>
    <edge source="ITA" target="IND">
      <data key="d0">159631</data>
    </edge>
    <edge source="ITA" target="SGP">
      <data key="d0">1323911</data>
    </edge>
    <edge source="ITA" target="SVK">
      <data key="d0">830726</data>
    </edge>
    <edge source="ITA" target="VNM">
      <data key="d0">12787</data>
    </edge>
    <edge source="ITA" target="SVN">
      <data key="d0">6597145</data>
    </edge>
    <edge source="ITA" target="ZAF">
      <data key="d0">1766995</data>
    </edge>
    <edge source="ITA" target="ESP">
      <data key="d0">32531569</data>
    </edge>
    <edge source="ITA" target="SWE">
      <data key="d0">4664873</data>
    </edge>
    <edge source="ITA" target="CHE">
      <data key="d0">18816131</data>
    </edge>
    <edge source="ITA" target="THA">
      <data key="d0">177301</data>
    </edge>
    <edge source="ITA" target="ARE">
      <data key="d0">5720352</data>
    </edge>
    <edge source="ITA" target="TUN">
      <data key="d0">489581</data>
    </edge>
    <edge source="ITA" target="TUR">
      <data key="d0">6537433</data>
    </edge>
    <edge source="ITA" target="UGA">
      <data key="d0">49711</data>
    </edge>
    <edge source="ITA" target="UKR">
      <data key="d0">872150</data>
    </edge>
    <edge source="ITA" target="MKD">
      <data key="d0">934481</data>
    </edge>
    <edge source="ITA" target="EGY">
      <data key="d0">557773</data>
    </edge>
    <edge source="ITA" target="GBR">
      <data key="d0">25246131</data>
    </edge>
    <edge source="ITA" target="TZA">
      <data key="d0">53169</data>
    </edge>
    <edge source="ITA" target="USA">
      <data key="d0">30556505</data>
    </edge>
    <edge source="ITA" target="URY">
      <data key="d0">337437</data>
    </edge>
    <edge source="ITA" target="SRB">
      <data key="d0">2209929</data>
    </edge>
    <edge source="CHE" target="DZA">
      <data key="d0">28501</data>
    </edge>
    <edge source="CHE" target="ARG">
      <data key="d0">1054477</data>
    </edge>
    <edge source="CHE" target="AUS">
      <data key="d0">7771919</data>
    </edge>
    <edge source="CHE" target="AUT">
      <data key="d0">17008056</data>
    </edge>
    <edge source="CHE" target="BEL">
      <data key="d0">4582742</data>
    </edge>
    <edge source="CHE" target="BOL">
      <data key="d0">57735</data>
    </edge>
    <edge source="CHE" target="BRA">
      <data key="d0">2269158</data>
    </edge>
    <edge source="CHE" target="BGR">
      <data key="d0">724353</data>
    </edge>
    <edge source="CHE" target="CAN">
      <data key="d0">6830389</data>
    </edge>
    <edge source="CHE" target="LKA">
      <data key="d0">287917</data>
    </edge>
    <edge source="CHE" target="CHL">
      <data key="d0">473237</data>
    </edge>
    <edge source="CHE" target="CHN">
      <data key="d0">83305</data>
    </edge>
    <edge source="CHE" target="COL">
      <data key="d0">174921</data>
    </edge>
    <edge source="CHE" target="CRI">
      <data key="d0">103223</data>
    </edge>
    <edge source="CHE" target="HRV">
      <data key="d0">165076</data>
    </edge>
    <edge source="CHE" target="CZE">
      <data key="d0">2178763</data>
    </edge>
    <edge source="CHE" target="DNK">
      <data key="d0">5228521</data>
    </edge>
    <edge source="CHE" target="SLV">
      <data key="d0">11481</data>
    </edge>
    <edge source="CHE" target="ETH">
      <data key="d0">18062</data>
    </edge>
    <edge source="CHE" target="EST">
      <data key="d0">245663</data>
    </edge>
    <edge source="CHE" target="FIN">
      <data key="d0">3254395</data>
    </edge>
    <edge source="CHE" target="FRA">
      <data key="d0">37716137</data>
    </edge>
    <edge source="CHE" target="GEO">
      <data key="d0">11297</data>
    </edge>
    <edge source="CHE" target="DEU">
      <data key="d0">64903798</data>
    </edge>
    <edge source="CHE" target="GRC">
      <data key="d0">2294258</data>
    </edge>
    <edge source="CHE" target="HKG">
      <data key="d0">4552711</data>
    </edge>
    <edge source="CHE" target="HUN">
      <data key="d0">5350865</data>
    </edge>
    <edge source="CHE" target="IDN">
      <data key="d0">368774</data>
    </edge>
    <edge source="CHE" target="IRL">
      <data key="d0">413134</data>
    </edge>
    <edge source="CHE" target="ISR">
      <data key="d0">5172403</data>
    </edge>
    <edge source="CHE" target="ITA">
      <data key="d0">10862608</data>
    </edge>
    <edge source="CHE" target="JAM">
      <data key="d0">16936</data>
    </edge>
    <edge source="CHE" target="JPN">
      <data key="d0">10037154</data>
    </edge>
    <edge source="CHE" target="KAZ">
      <data key="d0">38903</data>
    </edge>
    <edge source="CHE" target="JOR">
      <data key="d0">304033</data>
    </edge>
    <edge source="CHE" target="KOR">
      <data key="d0">1115201</data>
    </edge>
    <edge source="CHE" target="LBN">
      <data key="d0">1505009</data>
    </edge>
    <edge source="CHE" target="LVA">
      <data key="d0">320889</data>
    </edge>
    <edge source="CHE" target="LTU">
      <data key="d0">940948</data>
    </edge>
    <edge source="CHE" target="MYS">
      <data key="d0">1186040</data>
    </edge>
    <edge source="CHE" target="MRT">
      <data key="d0">33220</data>
    </edge>
    <edge source="CHE" target="MEX">
      <data key="d0">645306</data>
    </edge>
    <edge source="CHE" target="MAR">
      <data key="d0">270732</data>
    </edge>
    <edge source="CHE" target="OMN">
      <data key="d0">318822</data>
    </edge>
    <edge source="CHE" target="NLD">
      <data key="d0">12288470</data>
    </edge>
    <edge source="CHE" target="NZL">
      <data key="d0">352224</data>
    </edge>
    <edge source="CHE" target="NOR">
      <data key="d0">7741675</data>
    </edge>
    <edge source="CHE" target="PAK">
      <data key="d0">69763</data>
    </edge>
    <edge source="CHE" target="PAN">
      <data key="d0">120748</data>
    </edge>
    <edge source="CHE" target="PRY">
      <data key="d0">22676</data>
    </edge>
    <edge source="CHE" target="PER">
      <data key="d0">52549</data>
    </edge>
    <edge source="CHE" target="PHL">
      <data key="d0">4834052</data>
    </edge>
    <edge source="CHE" target="POL">
      <data key="d0">5315325</data>
    </edge>
    <edge source="CHE" target="PRT">
      <data key="d0">1933441</data>
    </edge>
    <edge source="CHE" target="ROU">
      <data key="d0">299333</data>
    </edge>
    <edge source="CHE" target="RUS">
      <data key="d0">823165</data>
    </edge>
    <edge source="CHE" target="SAU">
      <data key="d0">1873941</data>
    </edge>
    <edge source="CHE" target="IND">
      <data key="d0">436552</data>
    </edge>
    <edge source="CHE" target="SGP">
      <data key="d0">3495443</data>
    </edge>
    <edge source="CHE" target="SVK">
      <data key="d0">1801096</data>
    </edge>
    <edge source="CHE" target="SVN">
      <data key="d0">955133</data>
    </edge>
    <edge source="CHE" target="ZAF">
      <data key="d0">1020824</data>
    </edge>
    <edge source="CHE" target="ESP">
      <data key="d0">8538253</data>
    </edge>
    <edge source="CHE" target="SWE">
      <data key="d0">11475203</data>
    </edge>
    <edge source="CHE" target="THA">
      <data key="d0">1187618</data>
    </edge>
    <edge source="CHE" target="ARE">
      <data key="d0">3605571</data>
    </edge>
    <edge source="CHE" target="TUN">
      <data key="d0">583208</data>
    </edge>
    <edge source="CHE" target="TUR">
      <data key="d0">8990239</data>
    </edge>
    <edge source="CHE" target="UKR">
      <data key="d0">169773</data>
    </edge>
    <edge source="CHE" target="MKD">
      <data key="d0">205872</data>
    </edge>
    <edge source="CHE" target="EGY">
      <data key="d0">1168960</data>
    </edge>
    <edge source="CHE" target="GBR">
      <data key="d0">30311819</data>
    </edge>
    <edge source="CHE" target="USA">
      <data key="d0">22288966</data>
    </edge>
    <edge source="CHE" target="URY">
      <data key="d0">654441</data>
    </edge>
    <edge source="CHE" target="SRB">
      <data key="d0">354610</data>
    </edge>
    <edge source="MKD" target="ALB">
      <data key="d0">46946</data>
    </edge>
    <edge source="MKD" target="AUS">
      <data key="d0">84436</data>
    </edge>
    <edge source="MKD" target="HRV">
      <data key="d0">397309</data>
    </edge>
    <edge source="MKD" target="FRA">
      <data key="d0">110153</data>
    </edge>
    <edge source="MKD" target="DEU">
      <data key="d0">282258</data>
    </edge>
    <edge source="MKD" target="ITA">
      <data key="d0">68939</data>
    </edge>
    <edge source="MKD" target="SVN">
      <data key="d0">478692</data>
    </edge>
    <edge source="MKD" target="ESP">
      <data key="d0">34188</data>
    </edge>
    <edge source="MKD" target="CHE">
      <data key="d0">51894</data>
    </edge>
    <edge source="MKD" target="TUR">
      <data key="d0">33012</data>
    </edge>
    <edge source="MKD" target="USA">
      <data key="d0">110628</data>
    </edge>
    <edge source="MKD" target="SRB">
      <data key="d0">2815037</data>
    </edge>
    <edge source="SRB" target="AUS">
      <data key="d0">182000</data>
    </edge>
    <edge source="SRB" target="AUT">
      <data key="d0">360000</data>
    </edge>
    <edge source="SRB" target="ARM">
      <data key="d0">99000</data>
    </edge>
    <edge source="SRB" target="BGR">
      <data key="d0">29000</data>
    </edge>
    <edge source="SRB" target="CAN">
      <data key="d0">161000</data>
    </edge>
    <edge source="SRB" target="HRV">
      <data key="d0">54000</data>
    </edge>
    <edge source="SRB" target="CZE">
      <data key="d0">56000</data>
    </edge>
    <edge source="SRB" target="FRA">
      <data key="d0">42000</data>
    </edge>
    <edge source="SRB" target="GEO">
      <data key="d0">43000</data>
    </edge>
    <edge source="SRB" target="DEU">
      <data key="d0">547000</data>
    </edge>
    <edge source="SRB" target="GRC">
      <data key="d0">15000</data>
    </edge>
    <edge source="SRB" target="HUN">
      <data key="d0">1334000</data>
    </edge>
    <edge source="SRB" target="ITA">
      <data key="d0">36000</data>
    </edge>
    <edge source="SRB" target="NLD">
      <data key="d0">79000</data>
    </edge>
    <edge source="SRB" target="ROU">
      <data key="d0">44000</data>
    </edge>
    <edge source="SRB" target="RUS">
      <data key="d0">448000</data>
    </edge>
    <edge source="SRB" target="IND">
      <data key="d0">10000</data>
    </edge>
    <edge source="SRB" target="SVN">
      <data key="d0">304000</data>
    </edge>
    <edge source="SRB" target="ZAF">
      <data key="d0">25000</data>
    </edge>
    <edge source="SRB" target="ESP">
      <data key="d0">31000</data>
    </edge>
    <edge source="SRB" target="CHE">
      <data key="d0">74000</data>
    </edge>
    <edge source="SRB" target="ARE">
      <data key="d0">56000</data>
    </edge>
    <edge source="SRB" target="UGA">
      <data key="d0">62000</data>
    </edge>
    <edge source="SRB" target="MKD">
      <data key="d0">5551000</data>
    </edge>
    <edge source="SRB" target="EGY">
      <data key="d0">19000</data>
    </edge>
    <edge source="SRB" target="GBR">
      <data key="d0">95000</data>
    </edge>
    <edge source="SRB" target="USA">
      <data key="d0">23000</data>
    </edge>
    <edge source="SRB" target="URY">
      <data key="d0">15000</data>
    </edge>
    <edge source="DZA" target="FRA">
      <data key="d0">78497</data>
    </edge>
    <edge source="DZA" target="JOR">
      <data key="d0">11617</data>
    </edge>
    <edge source="FRA" target="DZA">
      <data key="d0">4599058</data>
    </edge>
    <edge source="FRA" target="AZE">
      <data key="d0">111521</data>
    </edge>
    <edge source="FRA" target="ARG">
      <data key="d0">1164512</data>
    </edge>
    <edge source="FRA" target="AUS">
      <data key="d0">5076324</data>
    </edge>
    <edge source="FRA" target="AUT">
      <data key="d0">21568266</data>
    </edge>
    <edge source="FRA" target="ARM">
      <data key="d0">186665</data>
    </edge>
    <edge source="FRA" target="BEL">
      <data key="d0">173877502</data>
    </edge>
    <edge source="FRA" target="BRA">
      <data key="d0">785705</data>
    </edge>
    <edge source="FRA" target="BGR">
      <data key="d0">590051</data>
    </edge>
    <edge source="FRA" target="BLR">
      <data key="d0">15029</data>
    </edge>
    <edge source="FRA" target="KHM">
      <data key="d0">20366</data>
    </edge>
    <edge source="FRA" target="CMR">
      <data key="d0">283157</data>
    </edge>
    <edge source="FRA" target="CAN">
      <data key="d0">10797055</data>
    </edge>
    <edge source="FRA" target="CAF">
      <data key="d0">22754</data>
    </edge>
    <edge source="FRA" target="LKA">
      <data key="d0">205064</data>
    </edge>
    <edge source="FRA" target="CHL">
      <data key="d0">132589</data>
    </edge>
    <edge source="FRA" target="CHN">
      <data key="d0">302400</data>
    </edge>
    <edge source="FRA" target="COL">
      <data key="d0">14888</data>
    </edge>
    <edge source="FRA" target="HRV">
      <data key="d0">286388</data>
    </edge>
    <edge source="FRA" target="CZE">
      <data key="d0">3651689</data>
    </edge>
    <edge source="FRA" target="BEN">
      <data key="d0">94526</data>
    </edge>
    <edge source="FRA" target="DNK">
      <data key="d0">11635290</data>
    </edge>
    <edge source="FRA" target="EST">
      <data key="d0">193126</data>
    </edge>
    <edge source="FRA" target="FIN">
      <data key="d0">4258876</data>
    </edge>
    <edge source="FRA" target="GEO">
      <data key="d0">28512</data>
    </edge>
    <edge source="FRA" target="DEU">
      <data key="d0">295396760</data>
    </edge>
    <edge source="FRA" target="GHA">
      <data key="d0">25703</data>
    </edge>
    <edge source="FRA" target="GRC">
      <data key="d0">9172131</data>
    </edge>
    <edge source="FRA" target="HKG">
      <data key="d0">1172518</data>
    </edge>
    <edge source="FRA" target="HUN">
      <data key="d0">1905553</data>
    </edge>
    <edge source="FRA" target="IDN">
      <data key="d0">65312</data>
    </edge>
    <edge source="FRA" target="IRL">
      <data key="d0">3115994</data>
    </edge>
    <edge source="FRA" target="ISR">
      <data key="d0">2549960</data>
    </edge>
    <edge source="FRA" target="ITA">
      <data key="d0">88353484</data>
    </edge>
    <edge source="FRA" target="CIV">
      <data key="d0">1136140</data>
    </edge>
    <edge source="FRA" target="JAM">
      <data key="d0">18540</data>
    </edge>
    <edge source="FRA" target="JPN">
      <data key="d0">22755953</data>
    </edge>
    <edge source="FRA" target="KAZ">
      <data key="d0">103937</data>
    </edge>
    <edge source="FRA" target="JOR">
      <data key="d0">37080</data>
    </edge>
    <edge source="FRA" target="KOR">
      <data key="d0">5142197</data>
    </edge>
    <edge source="FRA" target="KGZ">
      <data key="d0">54075</data>
    </edge>
    <edge source="FRA" target="LBN">
      <data key="d0">1997972</data>
    </edge>
    <edge source="FRA" target="LVA">
      <data key="d0">524178</data>
    </edge>
    <edge source="FRA" target="LTU">
      <data key="d0">638649</data>
    </edge>
    <edge source="FRA" target="MDG">
      <data key="d0">206469</data>
    </edge>
    <edge source="FRA" target="MYS">
      <data key="d0">87784</data>
    </edge>
    <edge source="FRA" target="MRT">
      <data key="d0">556764</data>
    </edge>
    <edge source="FRA" target="MUS">
      <data key="d0">803964</data>
    </edge>
    <edge source="FRA" target="MEX">
      <data key="d0">464625</data>
    </edge>
    <edge source="FRA" target="MAR">
      <data key="d0">2567657</data>
    </edge>
    <edge source="FRA" target="OMN">
      <data key="d0">1014506</data>
    </edge>
    <edge source="FRA" target="NLD">
      <data key="d0">89206186</data>
    </edge>
    <edge source="FRA" target="NZL">
      <data key="d0">558168</data>
    </edge>
    <edge source="FRA" target="NER">
      <data key="d0">196356</data>
    </edge>
    <edge source="FRA" target="NOR">
      <data key="d0">2551084</data>
    </edge>
    <edge source="FRA" target="PAK">
      <data key="d0">79638</data>
    </edge>
    <edge source="FRA" target="PHL">
      <data key="d0">105622</data>
    </edge>
    <edge source="FRA" target="POL">
      <data key="d0">6850832</data>
    </edge>
    <edge source="FRA" target="PRT">
      <data key="d0">19306379</data>
    </edge>
    <edge source="FRA" target="ROU">
      <data key="d0">2868793</data>
    </edge>
    <edge source="FRA" target="RUS">
      <data key="d0">15700198</data>
    </edge>
    <edge source="FRA" target="SAU">
      <data key="d0">4844011</data>
    </edge>
    <edge source="FRA" target="SEN">
      <data key="d0">768429</data>
    </edge>
    <edge source="FRA" target="IND">
      <data key="d0">163630</data>
    </edge>
    <edge source="FRA" target="SGP">
      <data key="d0">911834</data>
    </edge>
    <edge source="FRA" target="SVK">
      <data key="d0">1729422</data>
    </edge>
    <edge source="FRA" target="VNM">
      <data key="d0">140595</data>
    </edge>
    <edge source="FRA" target="SVN">
      <data key="d0">791042</data>
    </edge>
    <edge source="FRA" target="ZAF">
      <data key="d0">557466</data>
    </edge>
    <edge source="FRA" target="ESP">
      <data key="d0">56306434</data>
    </edge>
    <edge source="FRA" target="SWE">
      <data key="d0">13337885</data>
    </edge>
    <edge source="FRA" target="CHE">
      <data key="d0">27314701</data>
    </edge>
    <edge source="FRA" target="THA">
      <data key="d0">143545</data>
    </edge>
    <edge source="FRA" target="TGO">
      <data key="d0">549600</data>
    </edge>
    <edge source="FRA" target="ARE">
      <data key="d0">1076447</data>
    </edge>
    <edge source="FRA" target="TUN">
      <data key="d0">1159034</data>
    </edge>
    <edge source="FRA" target="TUR">
      <data key="d0">1407921</data>
    </edge>
    <edge source="FRA" target="UKR">
      <data key="d0">1125606</data>
    </edge>
    <edge source="FRA" target="MKD">
      <data key="d0">323608</data>
    </edge>
    <edge source="FRA" target="EGY">
      <data key="d0">1619025</data>
    </edge>
    <edge source="FRA" target="GBR">
      <data key="d0">123244747</data>
    </edge>
    <edge source="FRA" target="USA">
      <data key="d0">46822914</data>
    </edge>
    <edge source="FRA" target="BFA">
      <data key="d0">219531</data>
    </edge>
    <edge source="FRA" target="URY">
      <data key="d0">65733</data>
    </edge>
    <edge source="FRA" target="SRB">
      <data key="d0">316586</data>
    </edge>
    <edge source="JOR" target="AUS">
      <data key="d0">21157</data>
    </edge>
    <edge source="JOR" target="BRA">
      <data key="d0">70522</data>
    </edge>
    <edge source="JOR" target="CAN">
      <data key="d0">22183</data>
    </edge>
    <edge source="JOR" target="LKA">
      <data key="d0">37779</data>
    </edge>
    <edge source="JOR" target="PSE">
      <data key="d0">399931</data>
    </edge>
    <edge source="JOR" target="IDN">
      <data key="d0">35261</data>
    </edge>
    <edge source="JOR" target="ISR">
      <data key="d0">242049</data>
    </edge>
    <edge source="JOR" target="LBN">
      <data key="d0">122379</data>
    </edge>
    <edge source="JOR" target="NLD">
      <data key="d0">28209</data>
    </edge>
    <edge source="JOR" target="SAU">
      <data key="d0">1119179</data>
    </edge>
    <edge source="JOR" target="IND">
      <data key="d0">104373</data>
    </edge>
    <edge source="JOR" target="VNM">
      <data key="d0">35261</data>
    </edge>
    <edge source="JOR" target="ARE">
      <data key="d0">221376</data>
    </edge>
    <edge source="JOR" target="TUR">
      <data key="d0">42313</data>
    </edge>
    <edge source="JOR" target="UGA">
      <data key="d0">34020</data>
    </edge>
    <edge source="JOR" target="EGY">
      <data key="d0">17292</data>
    </edge>
    <edge source="JOR" target="USA">
      <data key="d0">95657</data>
    </edge>
    <edge source="AZE" target="GEO">
      <data key="d0">766953</data>
    </edge>
    <edge source="AZE" target="KAZ">
      <data key="d0">222860</data>
    </edge>
    <edge source="AZE" target="KGZ">
      <data key="d0">1177918</data>
    </edge>
    <edge source="AZE" target="POL">
      <data key="d0">11100</data>
    </edge>
    <edge source="AZE" target="RUS">
      <data key="d0">323306</data>
    </edge>
    <edge source="AZE" target="UKR">
      <data key="d0">13410</data>
    </edge>
    <edge source="GEO" target="AZE">
      <data key="d0">79532</data>
    </edge>
    <edge source="GEO" target="BRA">
      <data key="d0">18216</data>
    </edge>
    <edge source="GEO" target="BLR">
      <data key="d0">67167</data>
    </edge>
    <edge source="GEO" target="CZE">
      <data key="d0">53316</data>
    </edge>
    <edge source="GEO" target="DEU">
      <data key="d0">788578</data>
    </edge>
    <edge source="GEO" target="KAZ">
      <data key="d0">152791</data>
    </edge>
    <edge source="GEO" target="KGZ">
      <data key="d0">36239</data>
    </edge>
    <edge source="GEO" target="LTU">
      <data key="d0">30273</data>
    </edge>
    <edge source="GEO" target="MDA">
      <data key="d0">103273</data>
    </edge>
    <edge source="GEO" target="NLD">
      <data key="d0">43221</data>
    </edge>
    <edge source="GEO" target="POL">
      <data key="d0">163448</data>
    </edge>
    <edge source="GEO" target="PRT">
      <data key="d0">15467</data>
    </edge>
    <edge source="GEO" target="RUS">
      <data key="d0">3484095</data>
    </edge>
    <edge source="GEO" target="TUR">
      <data key="d0">77495</data>
    </edge>
    <edge source="GEO" target="UKR">
      <data key="d0">972218</data>
    </edge>
    <edge source="GEO" target="GBR">
      <data key="d0">151919</data>
    </edge>
    <edge source="GEO" target="USA">
      <data key="d0">476407</data>
    </edge>
    <edge source="KGZ" target="AZE">
      <data key="d0">223250</data>
    </edge>
    <edge source="KGZ" target="KAZ">
      <data key="d0">13376</data>
    </edge>
    <edge source="KGZ" target="RUS">
      <data key="d0">27199</data>
    </edge>
    <edge source="KGZ" target="IND">
      <data key="d0">15416</data>
    </edge>
    <edge source="POL" target="AZE">
      <data key="d0">1103000</data>
    </edge>
    <edge source="POL" target="AUS">
      <data key="d0">91000</data>
    </edge>
    <edge source="POL" target="AUT">
      <data key="d0">811000</data>
    </edge>
    <edge source="POL" target="ARM">
      <data key="d0">184000</data>
    </edge>
    <edge source="POL" target="BEL">
      <data key="d0">103000</data>
    </edge>
    <edge source="POL" target="BGR">
      <data key="d0">3247000</data>
    </edge>
    <edge source="POL" target="BLR">
      <data key="d0">2760000</data>
    </edge>
    <edge source="POL" target="CAN">
      <data key="d0">1433000</data>
    </edge>
    <edge source="POL" target="CHN">
      <data key="d0">1005000</data>
    </edge>
    <edge source="POL" target="COL">
      <data key="d0">382000</data>
    </edge>
    <edge source="POL" target="HRV">
      <data key="d0">2643000</data>
    </edge>
    <edge source="POL" target="CZE">
      <data key="d0">20658000</data>
    </edge>
    <edge source="POL" target="DNK">
      <data key="d0">1468000</data>
    </edge>
    <edge source="POL" target="EST">
      <data key="d0">1307000</data>
    </edge>
    <edge source="POL" target="FIN">
      <data key="d0">1636000</data>
    </edge>
    <edge source="POL" target="FRA">
      <data key="d0">1430000</data>
    </edge>
    <edge source="POL" target="GEO">
      <data key="d0">60000</data>
    </edge>
    <edge source="POL" target="PSE">
      <data key="d0">132000</data>
    </edge>
    <edge source="POL" target="DEU">
      <data key="d0">21956000</data>
    </edge>
    <edge source="POL" target="GRC">
      <data key="d0">54000</data>
    </edge>
    <edge source="POL" target="HKG">
      <data key="d0">64000</data>
    </edge>
    <edge source="POL" target="HUN">
      <data key="d0">19922000</data>
    </edge>
    <edge source="POL" target="IRL">
      <data key="d0">345000</data>
    </edge>
    <edge source="POL" target="ISR">
      <data key="d0">587000</data>
    </edge>
    <edge source="POL" target="ITA">
      <data key="d0">761000</data>
    </edge>
    <edge source="POL" target="JPN">
      <data key="d0">67000</data>
    </edge>
    <edge source="POL" target="KAZ">
      <data key="d0">370000</data>
    </edge>
    <edge source="POL" target="KOR">
      <data key="d0">130000</data>
    </edge>
    <edge source="POL" target="LVA">
      <data key="d0">12742000</data>
    </edge>
    <edge source="POL" target="LTU">
      <data key="d0">13796000</data>
    </edge>
    <edge source="POL" target="MDA">
      <data key="d0">871000</data>
    </edge>
    <edge source="POL" target="NLD">
      <data key="d0">6440000</data>
    </edge>
    <edge source="POL" target="PER">
      <data key="d0">70000</data>
    </edge>
    <edge source="POL" target="PRT">
      <data key="d0">417000</data>
    </edge>
    <edge source="POL" target="ROU">
      <data key="d0">7577000</data>
    </edge>
    <edge source="POL" target="RUS">
      <data key="d0">30343000</data>
    </edge>
    <edge source="POL" target="SAU">
      <data key="d0">5798000</data>
    </edge>
    <edge source="POL" target="SVK">
      <data key="d0">3822000</data>
    </edge>
    <edge source="POL" target="VNM">
      <data key="d0">85000</data>
    </edge>
    <edge source="POL" target="SVN">
      <data key="d0">1178000</data>
    </edge>
    <edge source="POL" target="ESP">
      <data key="d0">620000</data>
    </edge>
    <edge source="POL" target="SWE">
      <data key="d0">2889000</data>
    </edge>
    <edge source="POL" target="ARE">
      <data key="d0">841000</data>
    </edge>
    <edge source="POL" target="UKR">
      <data key="d0">58702000</data>
    </edge>
    <edge source="POL" target="MKD">
      <data key="d0">69000</data>
    </edge>
    <edge source="POL" target="EGY">
      <data key="d0">805000</data>
    </edge>
    <edge source="POL" target="GBR">
      <data key="d0">25967000</data>
    </edge>
    <edge source="POL" target="USA">
      <data key="d0">5550000</data>
    </edge>
    <edge source="POL" target="SRB">
      <data key="d0">1881000</data>
    </edge>
    <edge source="RUS" target="AZE">
      <data key="d0">220207</data>
    </edge>
    <edge source="RUS" target="ARM">
      <data key="d0">432180</data>
    </edge>
    <edge source="RUS" target="BEL">
      <data key="d0">78112</data>
    </edge>
    <edge source="RUS" target="BGR">
      <data key="d0">11491</data>
    </edge>
    <edge source="RUS" target="CAN">
      <data key="d0">48728</data>
    </edge>
    <edge source="RUS" target="CHN">
      <data key="d0">31361</data>
    </edge>
    <edge source="RUS" target="EST">
      <data key="d0">884241</data>
    </edge>
    <edge source="RUS" target="FIN">
      <data key="d0">5549927</data>
    </edge>
    <edge source="RUS" target="GEO">
      <data key="d0">30259</data>
    </edge>
    <edge source="RUS" target="DEU">
      <data key="d0">3536231</data>
    </edge>
    <edge source="RUS" target="GRC">
      <data key="d0">62495</data>
    </edge>
    <edge source="RUS" target="ISR">
      <data key="d0">472862</data>
    </edge>
    <edge source="RUS" target="KAZ">
      <data key="d0">29430149</data>
    </edge>
    <edge source="RUS" target="KGZ">
      <data key="d0">2223598</data>
    </edge>
    <edge source="RUS" target="LVA">
      <data key="d0">891277</data>
    </edge>
    <edge source="RUS" target="LTU">
      <data key="d0">1262134</data>
    </edge>
    <edge source="RUS" target="MYS">
      <data key="d0">16675</data>
    </edge>
    <edge source="RUS" target="MDA">
      <data key="d0">193961</data>
    </edge>
    <edge source="RUS" target="NLD">
      <data key="d0">227897</data>
    </edge>
    <edge source="RUS" target="POL">
      <data key="d0">80217</data>
    </edge>
    <edge source="RUS" target="ROU">
      <data key="d0">23916</data>
    </edge>
    <edge source="RUS" target="VNM">
      <data key="d0">109000</data>
    </edge>
    <edge source="RUS" target="UKR">
      <data key="d0">10166132</data>
    </edge>
    <edge source="RUS" target="GBR">
      <data key="d0">86083</data>
    </edge>
    <edge source="RUS" target="USA">
      <data key="d0">931870</data>
    </edge>
    <edge source="UKR" target="AZE">
      <data key="d0">95540</data>
    </edge>
    <edge source="UKR" target="AUT">
      <data key="d0">34630</data>
    </edge>
    <edge source="UKR" target="ARM">
      <data key="d0">272480</data>
    </edge>
    <edge source="UKR" target="BGR">
      <data key="d0">29730</data>
    </edge>
    <edge source="UKR" target="BLR">
      <data key="d0">292710</data>
    </edge>
    <edge source="UKR" target="CAN">
      <data key="d0">13730</data>
    </edge>
    <edge source="UKR" target="LKA">
      <data key="d0">190380</data>
    </edge>
    <edge source="UKR" target="CZE">
      <data key="d0">25130</data>
    </edge>
    <edge source="UKR" target="EST">
      <data key="d0">413930</data>
    </edge>
    <edge source="UKR" target="GEO">
      <data key="d0">76840</data>
    </edge>
    <edge source="UKR" target="DEU">
      <data key="d0">295660</data>
    </edge>
    <edge source="UKR" target="IDN">
      <data key="d0">51790</data>
    </edge>
    <edge source="UKR" target="ISR">
      <data key="d0">936580</data>
    </edge>
    <edge source="UKR" target="KAZ">
      <data key="d0">64650</data>
    </edge>
    <edge source="UKR" target="KGZ">
      <data key="d0">308840</data>
    </edge>
    <edge source="UKR" target="LVA">
      <data key="d0">177840</data>
    </edge>
    <edge source="UKR" target="MDA">
      <data key="d0">2280970</data>
    </edge>
    <edge source="UKR" target="NLD">
      <data key="d0">336990</data>
    </edge>
    <edge source="UKR" target="POL">
      <data key="d0">21820</data>
    </edge>
    <edge source="UKR" target="RUS">
      <data key="d0">56378080</data>
    </edge>
    <edge source="UKR" target="TUR">
      <data key="d0">11260</data>
    </edge>
    <edge source="UKR" target="USA">
      <data key="d0">244050</data>
    </edge>
    <edge source="ARG" target="AUS">
      <data key="d0">764797</data>
    </edge>
    <edge source="ARG" target="BOL">
      <data key="d0">1830134</data>
    </edge>
    <edge source="ARG" target="BRA">
      <data key="d0">19662441</data>
    </edge>
    <edge source="ARG" target="CMR">
      <data key="d0">10816</data>
    </edge>
    <edge source="ARG" target="CAN">
      <data key="d0">8976319</data>
    </edge>
    <edge source="ARG" target="CHL">
      <data key="d0">20050569</data>
    </edge>
    <edge source="ARG" target="CHN">
      <data key="d0">376218</data>
    </edge>
    <edge source="ARG" target="COL">
      <data key="d0">1799958</data>
    </edge>
    <edge source="ARG" target="CRI">
      <data key="d0">474302</data>
    </edge>
    <edge source="ARG" target="CZE">
      <data key="d0">39756</data>
    </edge>
    <edge source="ARG" target="ECU">
      <data key="d0">545821</data>
    </edge>
    <edge source="ARG" target="SLV">
      <data key="d0">262383</data>
    </edge>
    <edge source="ARG" target="EST">
      <data key="d0">35203</data>
    </edge>
    <edge source="ARG" target="FIN">
      <data key="d0">62858</data>
    </edge>
    <edge source="ARG" target="FRA">
      <data key="d0">33828</data>
    </edge>
    <edge source="ARG" target="DEU">
      <data key="d0">1247917</data>
    </edge>
    <edge source="ARG" target="GHA">
      <data key="d0">22069</data>
    </edge>
    <edge source="ARG" target="GTM">
      <data key="d0">918749</data>
    </edge>
    <edge source="ARG" target="HND">
      <data key="d0">286414</data>
    </edge>
    <edge source="ARG" target="HKG">
      <data key="d0">1770618</data>
    </edge>
    <edge source="ARG" target="HUN">
      <data key="d0">22029</data>
    </edge>
    <edge source="ARG" target="ISR">
      <data key="d0">1347760</data>
    </edge>
    <edge source="ARG" target="ITA">
      <data key="d0">78725</data>
    </edge>
    <edge source="ARG" target="JAM">
      <data key="d0">126653</data>
    </edge>
    <edge source="ARG" target="JOR">
      <data key="d0">85034</data>
    </edge>
    <edge source="ARG" target="KOR">
      <data key="d0">249646</data>
    </edge>
    <edge source="ARG" target="LBN">
      <data key="d0">1743352</data>
    </edge>
    <edge source="ARG" target="MYS">
      <data key="d0">10800</data>
    </edge>
    <edge source="ARG" target="MEX">
      <data key="d0">13625474</data>
    </edge>
    <edge source="ARG" target="MOZ">
      <data key="d0">946292</data>
    </edge>
    <edge source="ARG" target="NLD">
      <data key="d0">691999</data>
    </edge>
    <edge source="ARG" target="NZL">
      <data key="d0">203825</data>
    </edge>
    <edge source="ARG" target="NIC">
      <data key="d0">188331</data>
    </edge>
    <edge source="ARG" target="PAN">
      <data key="d0">673047</data>
    </edge>
    <edge source="ARG" target="PRY">
      <data key="d0">1958414</data>
    </edge>
    <edge source="ARG" target="PER">
      <data key="d0">731883</data>
    </edge>
    <edge source="ARG" target="PHL">
      <data key="d0">10843</data>
    </edge>
    <edge source="ARG" target="POL">
      <data key="d0">201473</data>
    </edge>
    <edge source="ARG" target="PRT">
      <data key="d0">19186</data>
    </edge>
    <edge source="ARG" target="RUS">
      <data key="d0">1056577</data>
    </edge>
    <edge source="ARG" target="SAU">
      <data key="d0">260040</data>
    </edge>
    <edge source="ARG" target="IND">
      <data key="d0">39173</data>
    </edge>
    <edge source="ARG" target="SGP">
      <data key="d0">93398</data>
    </edge>
    <edge source="ARG" target="VNM">
      <data key="d0">14541</data>
    </edge>
    <edge source="ARG" target="ZAF">
      <data key="d0">299768</data>
    </edge>
    <edge source="ARG" target="ESP">
      <data key="d0">292902</data>
    </edge>
    <edge source="ARG" target="CHE">
      <data key="d0">206402</data>
    </edge>
    <edge source="ARG" target="ARE">
      <data key="d0">198225</data>
    </edge>
    <edge source="ARG" target="TUN">
      <data key="d0">28085</data>
    </edge>
    <edge source="ARG" target="UKR">
      <data key="d0">28623</data>
    </edge>
    <edge source="ARG" target="EGY">
      <data key="d0">51814</data>
    </edge>
    <edge source="ARG" target="GBR">
      <data key="d0">5086493</data>
    </edge>
    <edge source="ARG" target="USA">
      <data key="d0">32717976</data>
    </edge>
    <edge source="ARG" target="URY">
      <data key="d0">6864536</data>
    </edge>
    <edge source="AUS" target="ARG">
      <data key="d0">103406</data>
    </edge>
    <edge source="AUS" target="BEL">
      <data key="d0">137897</data>
    </edge>
    <edge source="AUS" target="BRA">
      <data key="d0">41680</data>
    </edge>
    <edge source="AUS" target="CAN">
      <data key="d0">814733</data>
    </edge>
    <edge source="AUS" target="LKA">
      <data key="d0">846351</data>
    </edge>
    <edge source="AUS" target="CHN">
      <data key="d0">1365988</data>
    </edge>
    <edge source="AUS" target="FRA">
      <data key="d0">99664</data>
    </edge>
    <edge source="AUS" target="DEU">
      <data key="d0">374339</data>
    </edge>
    <edge source="AUS" target="HKG">
      <data key="d0">8715518</data>
    </edge>
    <edge source="AUS" target="IDN">
      <data key="d0">1623414</data>
    </edge>
    <edge source="AUS" target="IRL">
      <data key="d0">243298</data>
    </edge>
    <edge source="AUS" target="ISR">
      <data key="d0">45618</data>
    </edge>
    <edge source="AUS" target="ITA">
      <data key="d0">177187</data>
    </edge>
    <edge source="AUS" target="JPN">
      <data key="d0">35925674</data>
    </edge>
    <edge source="AUS" target="KOR">
      <data key="d0">6337492</data>
    </edge>
    <edge source="AUS" target="LBN">
      <data key="d0">218406</data>
    </edge>
    <edge source="AUS" target="MYS">
      <data key="d0">4841937</data>
    </edge>
    <edge source="AUS" target="MUS">
      <data key="d0">120715</data>
    </edge>
    <edge source="AUS" target="NLD">
      <data key="d0">85798</data>
    </edge>
    <edge source="AUS" target="NZL">
      <data key="d0">38956556</data>
    </edge>
    <edge source="AUS" target="PAK">
      <data key="d0">110194</data>
    </edge>
    <edge source="AUS" target="PHL">
      <data key="d0">5941373</data>
    </edge>
    <edge source="AUS" target="RUS">
      <data key="d0">11815</data>
    </edge>
    <edge source="AUS" target="SAU">
      <data key="d0">4005751</data>
    </edge>
    <edge source="AUS" target="IND">
      <data key="d0">356171</data>
    </edge>
    <edge source="AUS" target="SGP">
      <data key="d0">5987698</data>
    </edge>
    <edge source="AUS" target="VNM">
      <data key="d0">231160</data>
    </edge>
    <edge source="AUS" target="ZAF">
      <data key="d0">193281</data>
    </edge>
    <edge source="AUS" target="ESP">
      <data key="d0">30957</data>
    </edge>
    <edge source="AUS" target="THA">
      <data key="d0">2107760</data>
    </edge>
    <edge source="AUS" target="ARE">
      <data key="d0">2757383</data>
    </edge>
    <edge source="AUS" target="TUR">
      <data key="d0">78407</data>
    </edge>
    <edge source="AUS" target="EGY">
      <data key="d0">1427369</data>
    </edge>
    <edge source="AUS" target="GBR">
      <data key="d0">1164365</data>
    </edge>
    <edge source="AUS" target="USA">
      <data key="d0">1605191</data>
    </edge>
    <edge source="BOL" target="ARG">
      <data key="d0">11348</data>
    </edge>
    <edge source="BOL" target="BEL">
      <data key="d0">228946</data>
    </edge>
    <edge source="BOL" target="BRA">
      <data key="d0">24480</data>
    </edge>
    <edge source="BOL" target="DNK">
      <data key="d0">108704</data>
    </edge>
    <edge source="BOL" target="DEU">
      <data key="d0">7131554</data>
    </edge>
    <edge source="BOL" target="ITA">
      <data key="d0">81986</data>
    </edge>
    <edge source="BOL" target="JPN">
      <data key="d0">206222</data>
    </edge>
    <edge source="BOL" target="NLD">
      <data key="d0">1388178</data>
    </edge>
    <edge source="BOL" target="PAK">
      <data key="d0">60078</data>
    </edge>
    <edge source="BOL" target="PRY">
      <data key="d0">40819</data>
    </edge>
    <edge source="BOL" target="PER">
      <data key="d0">49410</data>
    </edge>
    <edge source="BOL" target="POL">
      <data key="d0">61089</data>
    </edge>
    <edge source="BOL" target="PRT">
      <data key="d0">78427</data>
    </edge>
    <edge source="BOL" target="ESP">
      <data key="d0">274018</data>
    </edge>
    <edge source="BOL" target="SWE">
      <data key="d0">72594</data>
    </edge>
    <edge source="BOL" target="CHE">
      <data key="d0">452995</data>
    </edge>
    <edge source="BOL" target="GBR">
      <data key="d0">183125</data>
    </edge>
    <edge source="BOL" target="USA">
      <data key="d0">1082958</data>
    </edge>
    <edge source="BRA" target="DZA">
      <data key="d0">1896588</data>
    </edge>
    <edge source="BRA" target="ARG">
      <data key="d0">107776430</data>
    </edge>
    <edge source="BRA" target="AUS">
      <data key="d0">11708502</data>
    </edge>
    <edge source="BRA" target="AUT">
      <data key="d0">6407642</data>
    </edge>
    <edge source="BRA" target="ARM">
      <data key="d0">95057</data>
    </edge>
    <edge source="BRA" target="BEL">
      <data key="d0">81244603</data>
    </edge>
    <edge source="BRA" target="BOL">
      <data key="d0">3985529</data>
    </edge>
    <edge source="BRA" target="BGR">
      <data key="d0">1906319</data>
    </edge>
    <edge source="BRA" target="CAN">
      <data key="d0">49048512</data>
    </edge>
    <edge source="BRA" target="CHL">
      <data key="d0">24550476</data>
    </edge>
    <edge source="BRA" target="CHN">
      <data key="d0">908786</data>
    </edge>
    <edge source="BRA" target="COL">
      <data key="d0">564422</data>
    </edge>
    <edge source="BRA" target="CRI">
      <data key="d0">119318</data>
    </edge>
    <edge source="BRA" target="HRV">
      <data key="d0">4591423</data>
    </edge>
    <edge source="BRA" target="CZE">
      <data key="d0">11706426</data>
    </edge>
    <edge source="BRA" target="DNK">
      <data key="d0">38029080</data>
    </edge>
    <edge source="BRA" target="ECU">
      <data key="d0">90737</data>
    </edge>
    <edge source="BRA" target="SLV">
      <data key="d0">91821</data>
    </edge>
    <edge source="BRA" target="EST">
      <data key="d0">11059</data>
    </edge>
    <edge source="BRA" target="FIN">
      <data key="d0">37926969</data>
    </edge>
    <edge source="BRA" target="FRA">
      <data key="d0">64516861</data>
    </edge>
    <edge source="BRA" target="GEO">
      <data key="d0">97279</data>
    </edge>
    <edge source="BRA" target="GMB">
      <data key="d0">668263</data>
    </edge>
    <edge source="BRA" target="DEU">
      <data key="d0">303715957</data>
    </edge>
    <edge source="BRA" target="GRC">
      <data key="d0">48511947</data>
    </edge>
    <edge source="BRA" target="GTM">
      <data key="d0">140253</data>
    </edge>
    <edge source="BRA" target="HND">
      <data key="d0">387714</data>
    </edge>
    <edge source="BRA" target="HKG">
      <data key="d0">852023</data>
    </edge>
    <edge source="BRA" target="HUN">
      <data key="d0">6169052</data>
    </edge>
    <edge source="BRA" target="IDN">
      <data key="d0">210208</data>
    </edge>
    <edge source="BRA" target="IRL">
      <data key="d0">325182</data>
    </edge>
    <edge source="BRA" target="ISR">
      <data key="d0">2799300</data>
    </edge>
    <edge source="BRA" target="ITA">
      <data key="d0">174930482</data>
    </edge>
    <edge source="BRA" target="CIV">
      <data key="d0">100892</data>
    </edge>
    <edge source="BRA" target="JAM">
      <data key="d0">36371</data>
    </edge>
    <edge source="BRA" target="JPN">
      <data key="d0">194128969</data>
    </edge>
    <edge source="BRA" target="JOR">
      <data key="d0">3600443</data>
    </edge>
    <edge source="BRA" target="KOR">
      <data key="d0">13961395</data>
    </edge>
    <edge source="BRA" target="LBN">
      <data key="d0">21430927</data>
    </edge>
    <edge source="BRA" target="LVA">
      <data key="d0">86190</data>
    </edge>
    <edge source="BRA" target="LTU">
      <data key="d0">136979</data>
    </edge>
    <edge source="BRA" target="MYS">
      <data key="d0">1305545</data>
    </edge>
    <edge source="BRA" target="MRT">
      <data key="d0">56550</data>
    </edge>
    <edge source="BRA" target="MEX">
      <data key="d0">20803630</data>
    </edge>
    <edge source="BRA" target="MDA">
      <data key="d0">142049</data>
    </edge>
    <edge source="BRA" target="MAR">
      <data key="d0">642411</data>
    </edge>
    <edge source="BRA" target="OMN">
      <data key="d0">256621</data>
    </edge>
    <edge source="BRA" target="NLD">
      <data key="d0">61142663</data>
    </edge>
    <edge source="BRA" target="NZL">
      <data key="d0">493738</data>
    </edge>
    <edge source="BRA" target="NOR">
      <data key="d0">19851595</data>
    </edge>
    <edge source="BRA" target="PAN">
      <data key="d0">40873</data>
    </edge>
    <edge source="BRA" target="PRY">
      <data key="d0">10648761</data>
    </edge>
    <edge source="BRA" target="PER">
      <data key="d0">493285</data>
    </edge>
    <edge source="BRA" target="POL">
      <data key="d0">1211512</data>
    </edge>
    <edge source="BRA" target="PRT">
      <data key="d0">9808731</data>
    </edge>
    <edge source="BRA" target="ROU">
      <data key="d0">5425284</data>
    </edge>
    <edge source="BRA" target="RUS">
      <data key="d0">34641635</data>
    </edge>
    <edge source="BRA" target="SAU">
      <data key="d0">2361625</data>
    </edge>
    <edge source="BRA" target="SEN">
      <data key="d0">466646</data>
    </edge>
    <edge source="BRA" target="IND">
      <data key="d0">430572</data>
    </edge>
    <edge source="BRA" target="SGP">
      <data key="d0">4866003</data>
    </edge>
    <edge source="BRA" target="SVK">
      <data key="d0">34726</data>
    </edge>
    <edge source="BRA" target="SVN">
      <data key="d0">69632600</data>
    </edge>
    <edge source="BRA" target="ZAF">
      <data key="d0">2767732</data>
    </edge>
    <edge source="BRA" target="ESP">
      <data key="d0">59985481</data>
    </edge>
    <edge source="BRA" target="SWE">
      <data key="d0">50744239</data>
    </edge>
    <edge source="BRA" target="CHE">
      <data key="d0">9821994</data>
    </edge>
    <edge source="BRA" target="THA">
      <data key="d0">28710</data>
    </edge>
    <edge source="BRA" target="ARE">
      <data key="d0">3169463</data>
    </edge>
    <edge source="BRA" target="TUN">
      <data key="d0">7226466</data>
    </edge>
    <edge source="BRA" target="TUR">
      <data key="d0">13694850</data>
    </edge>
    <edge source="BRA" target="UKR">
      <data key="d0">33785899</data>
    </edge>
    <edge source="BRA" target="EGY">
      <data key="d0">2220711</data>
    </edge>
    <edge source="BRA" target="GBR">
      <data key="d0">19747531</data>
    </edge>
    <edge source="BRA" target="USA">
      <data key="d0">338744786</data>
    </edge>
    <edge source="BRA" target="URY">
      <data key="d0">34382553</data>
    </edge>
    <edge source="BRA" target="SRB">
      <data key="d0">311582</data>
    </edge>
    <edge source="CMR" target="DZA">
      <data key="d0">1823658</data>
    </edge>
    <edge source="CMR" target="BEL">
      <data key="d0">12591207</data>
    </edge>
    <edge source="CMR" target="CAN">
      <data key="d0">16570</data>
    </edge>
    <edge source="CMR" target="CAF">
      <data key="d0">13139</data>
    </edge>
    <edge source="CMR" target="BEN">
      <data key="d0">13983</data>
    </edge>
    <edge source="CMR" target="DNK">
      <data key="d0">598917</data>
    </edge>
    <edge source="CMR" target="FIN">
      <data key="d0">241856</data>
    </edge>
    <edge source="CMR" target="FRA">
      <data key="d0">30156993</data>
    </edge>
    <edge source="CMR" target="DEU">
      <data key="d0">9617710</data>
    </edge>
    <edge source="CMR" target="GRC">
      <data key="d0">163572</data>
    </edge>
    <edge source="CMR" target="ISR">
      <data key="d0">472252</data>
    </edge>
    <edge source="CMR" target="ITA">
      <data key="d0">38184613</data>
    </edge>
    <edge source="CMR" target="JPN">
      <data key="d0">141064</data>
    </edge>
    <edge source="CMR" target="LBN">
      <data key="d0">29925</data>
    </edge>
    <edge source="CMR" target="MAR">
      <data key="d0">426860</data>
    </edge>
    <edge source="CMR" target="NLD">
      <data key="d0">75714331</data>
    </edge>
    <edge source="CMR" target="POL">
      <data key="d0">1087008</data>
    </edge>
    <edge source="CMR" target="PRT">
      <data key="d0">2552658</data>
    </edge>
    <edge source="CMR" target="RUS">
      <data key="d0">149132</data>
    </edge>
    <edge source="CMR" target="SEN">
      <data key="d0">56353</data>
    </edge>
    <edge source="CMR" target="SGP">
      <data key="d0">49711</data>
    </edge>
    <edge source="CMR" target="ESP">
      <data key="d0">8671663</data>
    </edge>
    <edge source="CMR" target="TGO">
      <data key="d0">31144</data>
    </edge>
    <edge source="CMR" target="TUN">
      <data key="d0">2253554</data>
    </edge>
    <edge source="CMR" target="EGY">
      <data key="d0">609589</data>
    </edge>
    <edge source="CMR" target="GBR">
      <data key="d0">3087531</data>
    </edge>
    <edge source="CMR" target="USA">
      <data key="d0">7278838</data>
    </edge>
    <edge source="CMR" target="SRB">
      <data key="d0">83443</data>
    </edge>
    <edge source="CAN" target="ARG">
      <data key="d0">442029</data>
    </edge>
    <edge source="CAN" target="AUS">
      <data key="d0">1660299</data>
    </edge>
    <edge source="CAN" target="AUT">
      <data key="d0">46801</data>
    </edge>
    <edge source="CAN" target="BEL">
      <data key="d0">23532</data>
    </edge>
    <edge source="CAN" target="BOL">
      <data key="d0">19393</data>
    </edge>
    <edge source="CAN" target="BRA">
      <data key="d0">14198</data>
    </edge>
    <edge source="CAN" target="LKA">
      <data key="d0">86652</data>
    </edge>
    <edge source="CAN" target="CHL">
      <data key="d0">1389699</data>
    </edge>
    <edge source="CAN" target="CHN">
      <data key="d0">49565</data>
    </edge>
    <edge source="CAN" target="COL">
      <data key="d0">93248</data>
    </edge>
    <edge source="CAN" target="CZE">
      <data key="d0">97150</data>
    </edge>
    <edge source="CAN" target="SLV">
      <data key="d0">13809</data>
    </edge>
    <edge source="CAN" target="FIN">
      <data key="d0">340881</data>
    </edge>
    <edge source="CAN" target="FRA">
      <data key="d0">1483489</data>
    </edge>
    <edge source="CAN" target="DEU">
      <data key="d0">626660</data>
    </edge>
    <edge source="CAN" target="GRC">
      <data key="d0">77101</data>
    </edge>
    <edge source="CAN" target="GTM">
      <data key="d0">27893</data>
    </edge>
    <edge source="CAN" target="HKG">
      <data key="d0">370887</data>
    </edge>
    <edge source="CAN" target="IDN">
      <data key="d0">18406</data>
    </edge>
    <edge source="CAN" target="IRL">
      <data key="d0">59667</data>
    </edge>
    <edge source="CAN" target="ISR">
      <data key="d0">17087</data>
    </edge>
    <edge source="CAN" target="ITA">
      <data key="d0">17539</data>
    </edge>
    <edge source="CAN" target="JAM">
      <data key="d0">201903</data>
    </edge>
    <edge source="CAN" target="JPN">
      <data key="d0">2034222</data>
    </edge>
    <edge source="CAN" target="KOR">
      <data key="d0">189777</data>
    </edge>
    <edge source="CAN" target="LVA">
      <data key="d0">21316</data>
    </edge>
    <edge source="CAN" target="MYS">
      <data key="d0">80113</data>
    </edge>
    <edge source="CAN" target="MEX">
      <data key="d0">4413067</data>
    </edge>
    <edge source="CAN" target="MAR">
      <data key="d0">10385</data>
    </edge>
    <edge source="CAN" target="NLD">
      <data key="d0">913768</data>
    </edge>
    <edge source="CAN" target="NZL">
      <data key="d0">311582</data>
    </edge>
    <edge source="CAN" target="NOR">
      <data key="d0">34733</data>
    </edge>
    <edge source="CAN" target="RUS">
      <data key="d0">54884</data>
    </edge>
    <edge source="CAN" target="IND">
      <data key="d0">40394</data>
    </edge>
    <edge source="CAN" target="SGP">
      <data key="d0">176659</data>
    </edge>
    <edge source="CAN" target="ZAF">
      <data key="d0">122524</data>
    </edge>
    <edge source="CAN" target="ESP">
      <data key="d0">108697</data>
    </edge>
    <edge source="CAN" target="SWE">
      <data key="d0">90288</data>
    </edge>
    <edge source="CAN" target="CHE">
      <data key="d0">102345</data>
    </edge>
    <edge source="CAN" target="GBR">
      <data key="d0">2789188</data>
    </edge>
    <edge source="CAN" target="USA">
      <data key="d0">624179357</data>
    </edge>
    <edge source="CHL" target="ARG">
      <data key="d0">3295729</data>
    </edge>
    <edge source="CHL" target="AUS">
      <data key="d0">770285</data>
    </edge>
    <edge source="CHL" target="BOL">
      <data key="d0">3424877</data>
    </edge>
    <edge source="CHL" target="BRA">
      <data key="d0">734432</data>
    </edge>
    <edge source="CHL" target="CAN">
      <data key="d0">247255</data>
    </edge>
    <edge source="CHL" target="COL">
      <data key="d0">653191</data>
    </edge>
    <edge source="CHL" target="CRI">
      <data key="d0">194316</data>
    </edge>
    <edge source="CHL" target="ECU">
      <data key="d0">217049</data>
    </edge>
    <edge source="CHL" target="SLV">
      <data key="d0">186823</data>
    </edge>
    <edge source="CHL" target="DEU">
      <data key="d0">623004</data>
    </edge>
    <edge source="CHL" target="GTM">
      <data key="d0">525662</data>
    </edge>
    <edge source="CHL" target="HND">
      <data key="d0">83993</data>
    </edge>
    <edge source="CHL" target="ITA">
      <data key="d0">116821</data>
    </edge>
    <edge source="CHL" target="JPN">
      <data key="d0">2768891</data>
    </edge>
    <edge source="CHL" target="KOR">
      <data key="d0">163900</data>
    </edge>
    <edge source="CHL" target="LVA">
      <data key="d0">4491276</data>
    </edge>
    <edge source="CHL" target="MEX">
      <data key="d0">4326505</data>
    </edge>
    <edge source="CHL" target="NLD">
      <data key="d0">75833</data>
    </edge>
    <edge source="CHL" target="NIC">
      <data key="d0">214176</data>
    </edge>
    <edge source="CHL" target="NOR">
      <data key="d0">505280</data>
    </edge>
    <edge source="CHL" target="PAN">
      <data key="d0">984893</data>
    </edge>
    <edge source="CHL" target="PRY">
      <data key="d0">462098</data>
    </edge>
    <edge source="CHL" target="PER">
      <data key="d0">5019861</data>
    </edge>
    <edge source="CHL" target="SAU">
      <data key="d0">32704</data>
    </edge>
    <edge source="CHL" target="IND">
      <data key="d0">73616</data>
    </edge>
    <edge source="CHL" target="ESP">
      <data key="d0">80463</data>
    </edge>
    <edge source="CHL" target="SWE">
      <data key="d0">20826</data>
    </edge>
    <edge source="CHL" target="ARE">
      <data key="d0">65256</data>
    </edge>
    <edge source="CHL" target="GBR">
      <data key="d0">37961</data>
    </edge>
    <edge source="CHL" target="USA">
      <data key="d0">17836599</data>
    </edge>
    <edge source="CHL" target="URY">
      <data key="d0">870824</data>
    </edge>
    <edge source="CHN" target="DZA">
      <data key="d0">10913828</data>
    </edge>
    <edge source="CHN" target="ARG">
      <data key="d0">50979</data>
    </edge>
    <edge source="CHN" target="AUS">
      <data key="d0">2192870</data>
    </edge>
    <edge source="CHN" target="BEL">
      <data key="d0">3920579</data>
    </edge>
    <edge source="CHN" target="BRA">
      <data key="d0">87202</data>
    </edge>
    <edge source="CHN" target="BGR">
      <data key="d0">220913</data>
    </edge>
    <edge source="CHN" target="KHM">
      <data key="d0">18506</data>
    </edge>
    <edge source="CHN" target="CMR">
      <data key="d0">205311</data>
    </edge>
    <edge source="CHN" target="CAN">
      <data key="d0">3277818</data>
    </edge>
    <edge source="CHN" target="LKA">
      <data key="d0">1104057</data>
    </edge>
    <edge source="CHN" target="CHL">
      <data key="d0">39275</data>
    </edge>
    <edge source="CHN" target="COL">
      <data key="d0">10566</data>
    </edge>
    <edge source="CHN" target="CZE">
      <data key="d0">53894</data>
    </edge>
    <edge source="CHN" target="BEN">
      <data key="d0">242306</data>
    </edge>
    <edge source="CHN" target="DNK">
      <data key="d0">411068</data>
    </edge>
    <edge source="CHN" target="ECU">
      <data key="d0">32012</data>
    </edge>
    <edge source="CHN" target="FIN">
      <data key="d0">1142899</data>
    </edge>
    <edge source="CHN" target="FRA">
      <data key="d0">20957369</data>
    </edge>
    <edge source="CHN" target="GMB">
      <data key="d0">5838232</data>
    </edge>
    <edge source="CHN" target="PSE">
      <data key="d0">34578</data>
    </edge>
    <edge source="CHN" target="DEU">
      <data key="d0">17517296</data>
    </edge>
    <edge source="CHN" target="GHA">
      <data key="d0">3892439</data>
    </edge>
    <edge source="CHN" target="GRC">
      <data key="d0">77004</data>
    </edge>
    <edge source="CHN" target="HKG">
      <data key="d0">41816855</data>
    </edge>
    <edge source="CHN" target="HUN">
      <data key="d0">155879</data>
    </edge>
    <edge source="CHN" target="IDN">
      <data key="d0">3276149</data>
    </edge>
    <edge source="CHN" target="ISR">
      <data key="d0">383021</data>
    </edge>
    <edge source="CHN" target="ITA">
      <data key="d0">533554</data>
    </edge>
    <edge source="CHN" target="CIV">
      <data key="d0">3793284</data>
    </edge>
    <edge source="CHN" target="JPN">
      <data key="d0">136592240</data>
    </edge>
    <edge source="CHN" target="KAZ">
      <data key="d0">550428</data>
    </edge>
    <edge source="CHN" target="JOR">
      <data key="d0">247768</data>
    </edge>
    <edge source="CHN" target="KOR">
      <data key="d0">17043359</data>
    </edge>
    <edge source="CHN" target="KGZ">
      <data key="d0">226304</data>
    </edge>
    <edge source="CHN" target="LBN">
      <data key="d0">197303</data>
    </edge>
    <edge source="CHN" target="LVA">
      <data key="d0">18403</data>
    </edge>
    <edge source="CHN" target="LTU">
      <data key="d0">23737</data>
    </edge>
    <edge source="CHN" target="MYS">
      <data key="d0">12604614</data>
    </edge>
    <edge source="CHN" target="MRT">
      <data key="d0">8731588</data>
    </edge>
    <edge source="CHN" target="MUS">
      <data key="d0">160447</data>
    </edge>
    <edge source="CHN" target="MEX">
      <data key="d0">1687762</data>
    </edge>
    <edge source="CHN" target="MAR">
      <data key="d0">67593460</data>
    </edge>
    <edge source="CHN" target="NLD">
      <data key="d0">5211624</data>
    </edge>
    <edge source="CHN" target="NZL">
      <data key="d0">280586</data>
    </edge>
    <edge source="CHN" target="NER">
      <data key="d0">684388</data>
    </edge>
    <edge source="CHN" target="NOR">
      <data key="d0">22161</data>
    </edge>
    <edge source="CHN" target="PAK">
      <data key="d0">11781469</data>
    </edge>
    <edge source="CHN" target="PAN">
      <data key="d0">67875</data>
    </edge>
    <edge source="CHN" target="PER">
      <data key="d0">56822</data>
    </edge>
    <edge source="CHN" target="PHL">
      <data key="d0">591395</data>
    </edge>
    <edge source="CHN" target="POL">
      <data key="d0">5154205</data>
    </edge>
    <edge source="CHN" target="PRT">
      <data key="d0">33350</data>
    </edge>
    <edge source="CHN" target="RUS">
      <data key="d0">5077573</data>
    </edge>
    <edge source="CHN" target="SAU">
      <data key="d0">4714587</data>
    </edge>
    <edge source="CHN" target="SEN">
      <data key="d0">18850878</data>
    </edge>
    <edge source="CHN" target="IND">
      <data key="d0">4291144</data>
    </edge>
    <edge source="CHN" target="SGP">
      <data key="d0">10650399</data>
    </edge>
    <edge source="CHN" target="VNM">
      <data key="d0">877399</data>
    </edge>
    <edge source="CHN" target="ZAF">
      <data key="d0">283699</data>
    </edge>
    <edge source="CHN" target="ESP">
      <data key="d0">1997964</data>
    </edge>
    <edge source="CHN" target="SWE">
      <data key="d0">131328</data>
    </edge>
    <edge source="CHN" target="CHE">
      <data key="d0">115329</data>
    </edge>
    <edge source="CHN" target="THA">
      <data key="d0">2248754</data>
    </edge>
    <edge source="CHN" target="TGO">
      <data key="d0">6904269</data>
    </edge>
    <edge source="CHN" target="ARE">
      <data key="d0">6854729</data>
    </edge>
    <edge source="CHN" target="TUN">
      <data key="d0">5147801</data>
    </edge>
    <edge source="CHN" target="TUR">
      <data key="d0">267304</data>
    </edge>
    <edge source="CHN" target="UKR">
      <data key="d0">863946</data>
    </edge>
    <edge source="CHN" target="EGY">
      <data key="d0">675342</data>
    </edge>
    <edge source="CHN" target="GBR">
      <data key="d0">8839344</data>
    </edge>
    <edge source="CHN" target="USA">
      <data key="d0">48001733</data>
    </edge>
    <edge source="COL" target="ARG">
      <data key="d0">3648787</data>
    </edge>
    <edge source="COL" target="AUS">
      <data key="d0">3690658</data>
    </edge>
    <edge source="COL" target="AUT">
      <data key="d0">2108289</data>
    </edge>
    <edge source="COL" target="BEL">
      <data key="d0">44241341</data>
    </edge>
    <edge source="COL" target="BOL">
      <data key="d0">215588</data>
    </edge>
    <edge source="COL" target="BGR">
      <data key="d0">207803</data>
    </edge>
    <edge source="COL" target="CAN">
      <data key="d0">55504161</data>
    </edge>
    <edge source="COL" target="CHL">
      <data key="d0">3224285</data>
    </edge>
    <edge source="COL" target="CRI">
      <data key="d0">334690</data>
    </edge>
    <edge source="COL" target="CZE">
      <data key="d0">831973</data>
    </edge>
    <edge source="COL" target="DNK">
      <data key="d0">13090173</data>
    </edge>
    <edge source="COL" target="ECU">
      <data key="d0">7403116</data>
    </edge>
    <edge source="COL" target="SLV">
      <data key="d0">136675</data>
    </edge>
    <edge source="COL" target="FIN">
      <data key="d0">13842350</data>
    </edge>
    <edge source="COL" target="FRA">
      <data key="d0">35433404</data>
    </edge>
    <edge source="COL" target="DEU">
      <data key="d0">215805096</data>
    </edge>
    <edge source="COL" target="GRC">
      <data key="d0">1578616</data>
    </edge>
    <edge source="COL" target="GTM">
      <data key="d0">112238</data>
    </edge>
    <edge source="COL" target="HND">
      <data key="d0">27778</data>
    </edge>
    <edge source="COL" target="HKG">
      <data key="d0">1176184</data>
    </edge>
    <edge source="COL" target="IRL">
      <data key="d0">513074</data>
    </edge>
    <edge source="COL" target="ISR">
      <data key="d0">5531533</data>
    </edge>
    <edge source="COL" target="ITA">
      <data key="d0">29449885</data>
    </edge>
    <edge source="COL" target="CIV">
      <data key="d0">29614</data>
    </edge>
    <edge source="COL" target="JAM">
      <data key="d0">200453</data>
    </edge>
    <edge source="COL" target="JPN">
      <data key="d0">176623204</data>
    </edge>
    <edge source="COL" target="KOR">
      <data key="d0">15227568</data>
    </edge>
    <edge source="COL" target="LBN">
      <data key="d0">290067</data>
    </edge>
    <edge source="COL" target="MYS">
      <data key="d0">261475</data>
    </edge>
    <edge source="COL" target="MEX">
      <data key="d0">1234856</data>
    </edge>
    <edge source="COL" target="MAR">
      <data key="d0">705773</data>
    </edge>
    <edge source="COL" target="NLD">
      <data key="d0">31012145</data>
    </edge>
    <edge source="COL" target="NZL">
      <data key="d0">1306028</data>
    </edge>
    <edge source="COL" target="NOR">
      <data key="d0">8930809</data>
    </edge>
    <edge source="COL" target="PAN">
      <data key="d0">1203037</data>
    </edge>
    <edge source="COL" target="PRY">
      <data key="d0">53864</data>
    </edge>
    <edge source="COL" target="PER">
      <data key="d0">212432</data>
    </edge>
    <edge source="COL" target="POL">
      <data key="d0">9762581</data>
    </edge>
    <edge source="COL" target="PRT">
      <data key="d0">1814833</data>
    </edge>
    <edge source="COL" target="ROU">
      <data key="d0">932503</data>
    </edge>
    <edge source="COL" target="RUS">
      <data key="d0">4870786</data>
    </edge>
    <edge source="COL" target="SAU">
      <data key="d0">1526700</data>
    </edge>
    <edge source="COL" target="SGP">
      <data key="d0">684836</data>
    </edge>
    <edge source="COL" target="SVN">
      <data key="d0">725904</data>
    </edge>
    <edge source="COL" target="ZAF">
      <data key="d0">871235</data>
    </edge>
    <edge source="COL" target="ESP">
      <data key="d0">27836306</data>
    </edge>
    <edge source="COL" target="SWE">
      <data key="d0">29244253</data>
    </edge>
    <edge source="COL" target="CHE">
      <data key="d0">2809419</data>
    </edge>
    <edge source="COL" target="THA">
      <data key="d0">40950</data>
    </edge>
    <edge source="COL" target="ARE">
      <data key="d0">103910</data>
    </edge>
    <edge source="COL" target="TUR">
      <data key="d0">40030</data>
    </edge>
    <edge source="COL" target="EGY">
      <data key="d0">70119</data>
    </edge>
    <edge source="COL" target="GBR">
      <data key="d0">34769578</data>
    </edge>
    <edge source="COL" target="USA">
      <data key="d0">389229713</data>
    </edge>
    <edge source="COL" target="URY">
      <data key="d0">132540</data>
    </edge>
    <edge source="CRI" target="ARG">
      <data key="d0">10500</data>
    </edge>
    <edge source="CRI" target="AUS">
      <data key="d0">2334354</data>
    </edge>
    <edge source="CRI" target="AUT">
      <data key="d0">681967</data>
    </edge>
    <edge source="CRI" target="BEL">
      <data key="d0">11474420</data>
    </edge>
    <edge source="CRI" target="BGR">
      <data key="d0">44096</data>
    </edge>
    <edge source="CRI" target="CAN">
      <data key="d0">10062740</data>
    </edge>
    <edge source="CRI" target="CHN">
      <data key="d0">52875</data>
    </edge>
    <edge source="CRI" target="CZE">
      <data key="d0">455914</data>
    </edge>
    <edge source="CRI" target="DNK">
      <data key="d0">233645</data>
    </edge>
    <edge source="CRI" target="ECU">
      <data key="d0">1139070</data>
    </edge>
    <edge source="CRI" target="SLV">
      <data key="d0">963818</data>
    </edge>
    <edge source="CRI" target="FIN">
      <data key="d0">14699736</data>
    </edge>
    <edge source="CRI" target="FRA">
      <data key="d0">10609550</data>
    </edge>
    <edge source="CRI" target="DEU">
      <data key="d0">44746053</data>
    </edge>
    <edge source="CRI" target="GRC">
      <data key="d0">97733</data>
    </edge>
    <edge source="CRI" target="GTM">
      <data key="d0">2298505</data>
    </edge>
    <edge source="CRI" target="HND">
      <data key="d0">1403293</data>
    </edge>
    <edge source="CRI" target="HKG">
      <data key="d0">126638</data>
    </edge>
    <edge source="CRI" target="HUN">
      <data key="d0">25593</data>
    </edge>
    <edge source="CRI" target="IRL">
      <data key="d0">142859</data>
    </edge>
    <edge source="CRI" target="ISR">
      <data key="d0">2947535</data>
    </edge>
    <edge source="CRI" target="ITA">
      <data key="d0">24954476</data>
    </edge>
    <edge source="CRI" target="JAM">
      <data key="d0">68593</data>
    </edge>
    <edge source="CRI" target="JPN">
      <data key="d0">15233145</data>
    </edge>
    <edge source="CRI" target="JOR">
      <data key="d0">342724</data>
    </edge>
    <edge source="CRI" target="KOR">
      <data key="d0">4137277</data>
    </edge>
    <edge source="CRI" target="LBN">
      <data key="d0">170588</data>
    </edge>
    <edge source="CRI" target="MYS">
      <data key="d0">67675</data>
    </edge>
    <edge source="CRI" target="MEX">
      <data key="d0">1311371</data>
    </edge>
    <edge source="CRI" target="MAR">
      <data key="d0">852097</data>
    </edge>
    <edge source="CRI" target="OMN">
      <data key="d0">224219</data>
    </edge>
    <edge source="CRI" target="NLD">
      <data key="d0">9875900</data>
    </edge>
    <edge source="CRI" target="NZL">
      <data key="d0">48750</data>
    </edge>
    <edge source="CRI" target="NIC">
      <data key="d0">2215854</data>
    </edge>
    <edge source="CRI" target="NOR">
      <data key="d0">3501918</data>
    </edge>
    <edge source="CRI" target="PAN">
      <data key="d0">1567384</data>
    </edge>
    <edge source="CRI" target="PER">
      <data key="d0">42941</data>
    </edge>
    <edge source="CRI" target="POL">
      <data key="d0">1207115</data>
    </edge>
    <edge source="CRI" target="PRT">
      <data key="d0">3368786</data>
    </edge>
    <edge source="CRI" target="ROU">
      <data key="d0">91570</data>
    </edge>
    <edge source="CRI" target="RUS">
      <data key="d0">47040</data>
    </edge>
    <edge source="CRI" target="SGP">
      <data key="d0">91017</data>
    </edge>
    <edge source="CRI" target="SVN">
      <data key="d0">24074</data>
    </edge>
    <edge source="CRI" target="ZAF">
      <data key="d0">1506728</data>
    </edge>
    <edge source="CRI" target="ESP">
      <data key="d0">5843865</data>
    </edge>
    <edge source="CRI" target="SWE">
      <data key="d0">6195162</data>
    </edge>
    <edge source="CRI" target="CHE">
      <data key="d0">3740746</data>
    </edge>
    <edge source="CRI" target="ARE">
      <data key="d0">77433</data>
    </edge>
    <edge source="CRI" target="GBR">
      <data key="d0">7306458</data>
    </edge>
    <edge source="CRI" target="USA">
      <data key="d0">100970341</data>
    </edge>
    <edge source="CZE" target="DZA">
      <data key="d0">28597</data>
    </edge>
    <edge source="CZE" target="AUT">
      <data key="d0">271460</data>
    </edge>
    <edge source="CZE" target="ARM">
      <data key="d0">73521</data>
    </edge>
    <edge source="CZE" target="BEL">
      <data key="d0">4068006</data>
    </edge>
    <edge source="CZE" target="BGR">
      <data key="d0">257546</data>
    </edge>
    <edge source="CZE" target="BLR">
      <data key="d0">50839</data>
    </edge>
    <edge source="CZE" target="HRV">
      <data key="d0">18312</data>
    </edge>
    <edge source="CZE" target="DNK">
      <data key="d0">11957</data>
    </edge>
    <edge source="CZE" target="EST">
      <data key="d0">21014</data>
    </edge>
    <edge source="CZE" target="FIN">
      <data key="d0">99201</data>
    </edge>
    <edge source="CZE" target="FRA">
      <data key="d0">509856</data>
    </edge>
    <edge source="CZE" target="DEU">
      <data key="d0">15234896</data>
    </edge>
    <edge source="CZE" target="HUN">
      <data key="d0">2310149</data>
    </edge>
    <edge source="CZE" target="LVA">
      <data key="d0">70132</data>
    </edge>
    <edge source="CZE" target="LTU">
      <data key="d0">74289</data>
    </edge>
    <edge source="CZE" target="MDA">
      <data key="d0">29438</data>
    </edge>
    <edge source="CZE" target="NLD">
      <data key="d0">276391</data>
    </edge>
    <edge source="CZE" target="NOR">
      <data key="d0">61803</data>
    </edge>
    <edge source="CZE" target="POL">
      <data key="d0">33243957</data>
    </edge>
    <edge source="CZE" target="ROU">
      <data key="d0">2497256</data>
    </edge>
    <edge source="CZE" target="RUS">
      <data key="d0">257019</data>
    </edge>
    <edge source="CZE" target="SVK">
      <data key="d0">26292691</data>
    </edge>
    <edge source="CZE" target="SVN">
      <data key="d0">130644</data>
    </edge>
    <edge source="CZE" target="ESP">
      <data key="d0">140942</data>
    </edge>
    <edge source="CZE" target="SWE">
      <data key="d0">25658</data>
    </edge>
    <edge source="CZE" target="UKR">
      <data key="d0">1065450</data>
    </edge>
    <edge source="CZE" target="MKD">
      <data key="d0">53159</data>
    </edge>
    <edge source="CZE" target="GBR">
      <data key="d0">663317</data>
    </edge>
    <edge source="CZE" target="USA">
      <data key="d0">20999</data>
    </edge>
    <edge source="ECU" target="ALB">
      <data key="d0">39942</data>
    </edge>
    <edge source="ECU" target="ARG">
      <data key="d0">2299476</data>
    </edge>
    <edge source="ECU" target="AUS">
      <data key="d0">199809</data>
    </edge>
    <edge source="ECU" target="AUT">
      <data key="d0">71265</data>
    </edge>
    <edge source="ECU" target="BEL">
      <data key="d0">1909295</data>
    </edge>
    <edge source="ECU" target="BOL">
      <data key="d0">285109</data>
    </edge>
    <edge source="ECU" target="BRA">
      <data key="d0">142827</data>
    </edge>
    <edge source="ECU" target="BGR">
      <data key="d0">656488</data>
    </edge>
    <edge source="ECU" target="CAN">
      <data key="d0">3446313</data>
    </edge>
    <edge source="ECU" target="CHL">
      <data key="d0">5389062</data>
    </edge>
    <edge source="ECU" target="COL">
      <data key="d0">7079625</data>
    </edge>
    <edge source="ECU" target="CRI">
      <data key="d0">476420</data>
    </edge>
    <edge source="ECU" target="CZE">
      <data key="d0">29810</data>
    </edge>
    <edge source="ECU" target="FIN">
      <data key="d0">622531</data>
    </edge>
    <edge source="ECU" target="FRA">
      <data key="d0">3469555</data>
    </edge>
    <edge source="ECU" target="DEU">
      <data key="d0">12441598</data>
    </edge>
    <edge source="ECU" target="GRC">
      <data key="d0">58520</data>
    </edge>
    <edge source="ECU" target="GTM">
      <data key="d0">140392</data>
    </edge>
    <edge source="ECU" target="IDN">
      <data key="d0">85077</data>
    </edge>
    <edge source="ECU" target="IRL">
      <data key="d0">87524</data>
    </edge>
    <edge source="ECU" target="ISR">
      <data key="d0">484390</data>
    </edge>
    <edge source="ECU" target="ITA">
      <data key="d0">5629592</data>
    </edge>
    <edge source="ECU" target="JAM">
      <data key="d0">28850</data>
    </edge>
    <edge source="ECU" target="JPN">
      <data key="d0">9185631</data>
    </edge>
    <edge source="ECU" target="JOR">
      <data key="d0">56317</data>
    </edge>
    <edge source="ECU" target="MEX">
      <data key="d0">3005547</data>
    </edge>
    <edge source="ECU" target="NLD">
      <data key="d0">8144622</data>
    </edge>
    <edge source="ECU" target="NZL">
      <data key="d0">447904</data>
    </edge>
    <edge source="ECU" target="NIC">
      <data key="d0">171341</data>
    </edge>
    <edge source="ECU" target="PAN">
      <data key="d0">172992</data>
    </edge>
    <edge source="ECU" target="PER">
      <data key="d0">2051978</data>
    </edge>
    <edge source="ECU" target="POL">
      <data key="d0">3887071</data>
    </edge>
    <edge source="ECU" target="PRT">
      <data key="d0">15727</data>
    </edge>
    <edge source="ECU" target="ROU">
      <data key="d0">125187</data>
    </edge>
    <edge source="ECU" target="RUS">
      <data key="d0">1039803</data>
    </edge>
    <edge source="ECU" target="SGP">
      <data key="d0">98832</data>
    </edge>
    <edge source="ECU" target="SVK">
      <data key="d0">39430</data>
    </edge>
    <edge source="ECU" target="ESP">
      <data key="d0">3335573</data>
    </edge>
    <edge source="ECU" target="TUN">
      <data key="d0">352876</data>
    </edge>
    <edge source="ECU" target="TUR">
      <data key="d0">72426</data>
    </edge>
    <edge source="ECU" target="GBR">
      <data key="d0">3348263</data>
    </edge>
    <edge source="ECU" target="USA">
      <data key="d0">40128112</data>
    </edge>
    <edge source="ECU" target="URY">
      <data key="d0">301317</data>
    </edge>
    <edge source="SLV" target="BEL">
      <data key="d0">13711470</data>
    </edge>
    <edge source="SLV" target="CAN">
      <data key="d0">4172382</data>
    </edge>
    <edge source="SLV" target="CRI">
      <data key="d0">768216</data>
    </edge>
    <edge source="SLV" target="DNK">
      <data key="d0">604413</data>
    </edge>
    <edge source="SLV" target="FIN">
      <data key="d0">386183</data>
    </edge>
    <edge source="SLV" target="FRA">
      <data key="d0">11564636</data>
    </edge>
    <edge source="SLV" target="DEU">
      <data key="d0">91546280</data>
    </edge>
    <edge source="SLV" target="GTM">
      <data key="d0">3411431</data>
    </edge>
    <edge source="SLV" target="HND">
      <data key="d0">1907315</data>
    </edge>
    <edge source="SLV" target="ITA">
      <data key="d0">2928580</data>
    </edge>
    <edge source="SLV" target="JPN">
      <data key="d0">9309431</data>
    </edge>
    <edge source="SLV" target="KOR">
      <data key="d0">47775</data>
    </edge>
    <edge source="SLV" target="MAR">
      <data key="d0">45638</data>
    </edge>
    <edge source="SLV" target="NLD">
      <data key="d0">2861053</data>
    </edge>
    <edge source="SLV" target="NIC">
      <data key="d0">2150458</data>
    </edge>
    <edge source="SLV" target="PAN">
      <data key="d0">354654</data>
    </edge>
    <edge source="SLV" target="PRT">
      <data key="d0">80100</data>
    </edge>
    <edge source="SLV" target="SAU">
      <data key="d0">33599</data>
    </edge>
    <edge source="SLV" target="SGP">
      <data key="d0">25500</data>
    </edge>
    <edge source="SLV" target="ESP">
      <data key="d0">5398514</data>
    </edge>
    <edge source="SLV" target="GBR">
      <data key="d0">13805674</data>
    </edge>
    <edge source="SLV" target="USA">
      <data key="d0">141227388</data>
    </edge>
    <edge source="EST" target="BLR">
      <data key="d0">5063352</data>
    </edge>
    <edge source="EST" target="FIN">
      <data key="d0">2224510</data>
    </edge>
    <edge source="EST" target="GEO">
      <data key="d0">143669</data>
    </edge>
    <edge source="EST" target="DEU">
      <data key="d0">102639</data>
    </edge>
    <edge source="EST" target="ITA">
      <data key="d0">541028</data>
    </edge>
    <edge source="EST" target="KAZ">
      <data key="d0">1032035</data>
    </edge>
    <edge source="EST" target="LVA">
      <data key="d0">4303969</data>
    </edge>
    <edge source="EST" target="LTU">
      <data key="d0">4902865</data>
    </edge>
    <edge source="EST" target="MDA">
      <data key="d0">230139</data>
    </edge>
    <edge source="EST" target="NLD">
      <data key="d0">582756</data>
    </edge>
    <edge source="EST" target="NOR">
      <data key="d0">147134</data>
    </edge>
    <edge source="EST" target="PAN">
      <data key="d0">38583</data>
    </edge>
    <edge source="EST" target="POL">
      <data key="d0">51243</data>
    </edge>
    <edge source="EST" target="RUS">
      <data key="d0">54310537</data>
    </edge>
    <edge source="EST" target="IND">
      <data key="d0">86944</data>
    </edge>
    <edge source="EST" target="SWE">
      <data key="d0">83189</data>
    </edge>
    <edge source="EST" target="UKR">
      <data key="d0">8932208</data>
    </edge>
    <edge source="EST" target="USA">
      <data key="d0">15155</data>
    </edge>
    <edge source="FIN" target="AZE">
      <data key="d0">34847</data>
    </edge>
    <edge source="FIN" target="AUS">
      <data key="d0">20756</data>
    </edge>
    <edge source="FIN" target="AUT">
      <data key="d0">12362</data>
    </edge>
    <edge source="FIN" target="ARM">
      <data key="d0">24181</data>
    </edge>
    <edge source="FIN" target="BOL">
      <data key="d0">13226</data>
    </edge>
    <edge source="FIN" target="CAN">
      <data key="d0">1076391</data>
    </edge>
    <edge source="FIN" target="CZE">
      <data key="d0">181376</data>
    </edge>
    <edge source="FIN" target="DNK">
      <data key="d0">10120375</data>
    </edge>
    <edge source="FIN" target="EST">
      <data key="d0">14229633</data>
    </edge>
    <edge source="FIN" target="FRA">
      <data key="d0">10417</data>
    </edge>
    <edge source="FIN" target="GEO">
      <data key="d0">95641</data>
    </edge>
    <edge source="FIN" target="DEU">
      <data key="d0">1999667</data>
    </edge>
    <edge source="FIN" target="ISR">
      <data key="d0">22640</data>
    </edge>
    <edge source="FIN" target="ITA">
      <data key="d0">19766</data>
    </edge>
    <edge source="FIN" target="JPN">
      <data key="d0">784072</data>
    </edge>
    <edge source="FIN" target="KAZ">
      <data key="d0">832705</data>
    </edge>
    <edge source="FIN" target="KOR">
      <data key="d0">1561703</data>
    </edge>
    <edge source="FIN" target="LVA">
      <data key="d0">920303</data>
    </edge>
    <edge source="FIN" target="LTU">
      <data key="d0">620030</data>
    </edge>
    <edge source="FIN" target="MDA">
      <data key="d0">85177</data>
    </edge>
    <edge source="FIN" target="NLD">
      <data key="d0">188387</data>
    </edge>
    <edge source="FIN" target="NOR">
      <data key="d0">4168665</data>
    </edge>
    <edge source="FIN" target="POL">
      <data key="d0">1775555</data>
    </edge>
    <edge source="FIN" target="RUS">
      <data key="d0">10258325</data>
    </edge>
    <edge source="FIN" target="SVK">
      <data key="d0">15680</data>
    </edge>
    <edge source="FIN" target="ESP">
      <data key="d0">134142</data>
    </edge>
    <edge source="FIN" target="SWE">
      <data key="d0">31554280</data>
    </edge>
    <edge source="FIN" target="UKR">
      <data key="d0">262574</data>
    </edge>
    <edge source="FIN" target="GBR">
      <data key="d0">2758852</data>
    </edge>
    <edge source="FIN" target="USA">
      <data key="d0">62508</data>
    </edge>
    <edge source="GHA" target="DZA">
      <data key="d0">57805</data>
    </edge>
    <edge source="GHA" target="ARG">
      <data key="d0">20553</data>
    </edge>
    <edge source="GHA" target="AUS">
      <data key="d0">59906</data>
    </edge>
    <edge source="GHA" target="BEL">
      <data key="d0">10160621</data>
    </edge>
    <edge source="GHA" target="BOL">
      <data key="d0">29690</data>
    </edge>
    <edge source="GHA" target="BRA">
      <data key="d0">83414</data>
    </edge>
    <edge source="GHA" target="BGR">
      <data key="d0">350903</data>
    </edge>
    <edge source="GHA" target="CAN">
      <data key="d0">1134850</data>
    </edge>
    <edge source="GHA" target="CHL">
      <data key="d0">25023</data>
    </edge>
    <edge source="GHA" target="CHN">
      <data key="d0">564154</data>
    </edge>
    <edge source="GHA" target="CZE">
      <data key="d0">102740</data>
    </edge>
    <edge source="GHA" target="DNK">
      <data key="d0">1840559</data>
    </edge>
    <edge source="GHA" target="FRA">
      <data key="d0">9122749</data>
    </edge>
    <edge source="GHA" target="GMB">
      <data key="d0">41989</data>
    </edge>
    <edge source="GHA" target="DEU">
      <data key="d0">18977812</data>
    </edge>
    <edge source="GHA" target="GRC">
      <data key="d0">126379</data>
    </edge>
    <edge source="GHA" target="HKG">
      <data key="d0">805997</data>
    </edge>
    <edge source="GHA" target="IDN">
      <data key="d0">2024287</data>
    </edge>
    <edge source="GHA" target="IRL">
      <data key="d0">5324340</data>
    </edge>
    <edge source="GHA" target="ISR">
      <data key="d0">89006</data>
    </edge>
    <edge source="GHA" target="ITA">
      <data key="d0">16703208</data>
    </edge>
    <edge source="GHA" target="CIV">
      <data key="d0">36228</data>
    </edge>
    <edge source="GHA" target="JPN">
      <data key="d0">21015696</data>
    </edge>
    <edge source="GHA" target="KOR">
      <data key="d0">425139</data>
    </edge>
    <edge source="GHA" target="MDG">
      <data key="d0">192197</data>
    </edge>
    <edge source="GHA" target="MYS">
      <data key="d0">3547803</data>
    </edge>
    <edge source="GHA" target="NLD">
      <data key="d0">75649901</data>
    </edge>
    <edge source="GHA" target="PAN">
      <data key="d0">8869753</data>
    </edge>
    <edge source="GHA" target="POL">
      <data key="d0">421711</data>
    </edge>
    <edge source="GHA" target="RUS">
      <data key="d0">6166164</data>
    </edge>
    <edge source="GHA" target="IND">
      <data key="d0">1469058</data>
    </edge>
    <edge source="GHA" target="SGP">
      <data key="d0">914172</data>
    </edge>
    <edge source="GHA" target="ZAF">
      <data key="d0">368088</data>
    </edge>
    <edge source="GHA" target="ZWE">
      <data key="d0">39738</data>
    </edge>
    <edge source="GHA" target="ESP">
      <data key="d0">5180996</data>
    </edge>
    <edge source="GHA" target="THA">
      <data key="d0">643862</data>
    </edge>
    <edge source="GHA" target="TGO">
      <data key="d0">4510926</data>
    </edge>
    <edge source="GHA" target="TUR">
      <data key="d0">17188116</data>
    </edge>
    <edge source="GHA" target="UKR">
      <data key="d0">66612</data>
    </edge>
    <edge source="GHA" target="EGY">
      <data key="d0">181927</data>
    </edge>
    <edge source="GHA" target="GBR">
      <data key="d0">26817868</data>
    </edge>
    <edge source="GHA" target="USA">
      <data key="d0">38712305</data>
    </edge>
    <edge source="GHA" target="BFA">
      <data key="d0">25621</data>
    </edge>
    <edge source="GHA" target="SRB">
      <data key="d0">4342331</data>
    </edge>
    <edge source="GTM" target="AUS">
      <data key="d0">757643</data>
    </edge>
    <edge source="GTM" target="AUT">
      <data key="d0">1005359</data>
    </edge>
    <edge source="GTM" target="BEL">
      <data key="d0">21000579</data>
    </edge>
    <edge source="GTM" target="BGR">
      <data key="d0">25650</data>
    </edge>
    <edge source="GTM" target="CAN">
      <data key="d0">19668469</data>
    </edge>
    <edge source="GTM" target="CHN">
      <data key="d0">37845</data>
    </edge>
    <edge source="GTM" target="COL">
      <data key="d0">161791</data>
    </edge>
    <edge source="GTM" target="CRI">
      <data key="d0">127008</data>
    </edge>
    <edge source="GTM" target="CZE">
      <data key="d0">176550</data>
    </edge>
    <edge source="GTM" target="DNK">
      <data key="d0">3717822</data>
    </edge>
    <edge source="GTM" target="SLV">
      <data key="d0">1454183</data>
    </edge>
    <edge source="GTM" target="FIN">
      <data key="d0">16578884</data>
    </edge>
    <edge source="GTM" target="FRA">
      <data key="d0">11991420</data>
    </edge>
    <edge source="GTM" target="DEU">
      <data key="d0">86137414</data>
    </edge>
    <edge source="GTM" target="HND">
      <data key="d0">417746</data>
    </edge>
    <edge source="GTM" target="HKG">
      <data key="d0">300558</data>
    </edge>
    <edge source="GTM" target="HUN">
      <data key="d0">160500</data>
    </edge>
    <edge source="GTM" target="IDN">
      <data key="d0">16259</data>
    </edge>
    <edge source="GTM" target="ISR">
      <data key="d0">3057584</data>
    </edge>
    <edge source="GTM" target="ITA">
      <data key="d0">20301577</data>
    </edge>
    <edge source="GTM" target="JAM">
      <data key="d0">30375</data>
    </edge>
    <edge source="GTM" target="JPN">
      <data key="d0">54456551</data>
    </edge>
    <edge source="GTM" target="JOR">
      <data key="d0">1472837</data>
    </edge>
    <edge source="GTM" target="KOR">
      <data key="d0">356074</data>
    </edge>
    <edge source="GTM" target="LBN">
      <data key="d0">337600</data>
    </edge>
    <edge source="GTM" target="MYS">
      <data key="d0">259650</data>
    </edge>
    <edge source="GTM" target="MEX">
      <data key="d0">62642</data>
    </edge>
    <edge source="GTM" target="MAR">
      <data key="d0">633227</data>
    </edge>
    <edge source="GTM" target="OMN">
      <data key="d0">640564</data>
    </edge>
    <edge source="GTM" target="NLD">
      <data key="d0">14752094</data>
    </edge>
    <edge source="GTM" target="NZL">
      <data key="d0">112499</data>
    </edge>
    <edge source="GTM" target="NIC">
      <data key="d0">1055421</data>
    </edge>
    <edge source="GTM" target="NOR">
      <data key="d0">6768288</data>
    </edge>
    <edge source="GTM" target="PAK">
      <data key="d0">378000</data>
    </edge>
    <edge source="GTM" target="PAN">
      <data key="d0">51548</data>
    </edge>
    <edge source="GTM" target="PER">
      <data key="d0">11458</data>
    </edge>
    <edge source="GTM" target="POL">
      <data key="d0">3062410</data>
    </edge>
    <edge source="GTM" target="PRT">
      <data key="d0">2387870</data>
    </edge>
    <edge source="GTM" target="ROU">
      <data key="d0">470774</data>
    </edge>
    <edge source="GTM" target="SAU">
      <data key="d0">44684554</data>
    </edge>
    <edge source="GTM" target="IND">
      <data key="d0">234825</data>
    </edge>
    <edge source="GTM" target="SGP">
      <data key="d0">4924397</data>
    </edge>
    <edge source="GTM" target="SVK">
      <data key="d0">291930</data>
    </edge>
    <edge source="GTM" target="ZAF">
      <data key="d0">1968998</data>
    </edge>
    <edge source="GTM" target="ESP">
      <data key="d0">5387977</data>
    </edge>
    <edge source="GTM" target="SWE">
      <data key="d0">14917228</data>
    </edge>
    <edge source="GTM" target="CHE">
      <data key="d0">5876110</data>
    </edge>
    <edge source="GTM" target="ARE">
      <data key="d0">5988013</data>
    </edge>
    <edge source="GTM" target="EGY">
      <data key="d0">1190355</data>
    </edge>
    <edge source="GTM" target="GBR">
      <data key="d0">11771977</data>
    </edge>
    <edge source="GTM" target="USA">
      <data key="d0">277481819</data>
    </edge>
    <edge source="HND" target="AUS">
      <data key="d0">410692</data>
    </edge>
    <edge source="HND" target="AUT">
      <data key="d0">343807</data>
    </edge>
    <edge source="HND" target="BEL">
      <data key="d0">9901170</data>
    </edge>
    <edge source="HND" target="CAN">
      <data key="d0">534139</data>
    </edge>
    <edge source="HND" target="CRI">
      <data key="d0">75878</data>
    </edge>
    <edge source="HND" target="CZE">
      <data key="d0">57128</data>
    </edge>
    <edge source="HND" target="DNK">
      <data key="d0">2270428</data>
    </edge>
    <edge source="HND" target="SLV">
      <data key="d0">80472</data>
    </edge>
    <edge source="HND" target="FIN">
      <data key="d0">1715173</data>
    </edge>
    <edge source="HND" target="FRA">
      <data key="d0">6942981</data>
    </edge>
    <edge source="HND" target="DEU">
      <data key="d0">56910180</data>
    </edge>
    <edge source="HND" target="GTM">
      <data key="d0">3902515</data>
    </edge>
    <edge source="HND" target="HKG">
      <data key="d0">264049</data>
    </edge>
    <edge source="HND" target="HUN">
      <data key="d0">69370</data>
    </edge>
    <edge source="HND" target="IRL">
      <data key="d0">267340</data>
    </edge>
    <edge source="HND" target="ISR">
      <data key="d0">737940</data>
    </edge>
    <edge source="HND" target="ITA">
      <data key="d0">13306417</data>
    </edge>
    <edge source="HND" target="JAM">
      <data key="d0">193770</data>
    </edge>
    <edge source="HND" target="JPN">
      <data key="d0">45697298</data>
    </edge>
    <edge source="HND" target="KOR">
      <data key="d0">4931464</data>
    </edge>
    <edge source="HND" target="MAR">
      <data key="d0">248269</data>
    </edge>
    <edge source="HND" target="NLD">
      <data key="d0">11721345</data>
    </edge>
    <edge source="HND" target="NIC">
      <data key="d0">13315</data>
    </edge>
    <edge source="HND" target="NOR">
      <data key="d0">428547</data>
    </edge>
    <edge source="HND" target="PER">
      <data key="d0">46412</data>
    </edge>
    <edge source="HND" target="POL">
      <data key="d0">406915</data>
    </edge>
    <edge source="HND" target="PRT">
      <data key="d0">1807489</data>
    </edge>
    <edge source="HND" target="ROU">
      <data key="d0">39541</data>
    </edge>
    <edge source="HND" target="RUS">
      <data key="d0">300091</data>
    </edge>
    <edge source="HND" target="SAU">
      <data key="d0">30868</data>
    </edge>
    <edge source="HND" target="ESP">
      <data key="d0">9200382</data>
    </edge>
    <edge source="HND" target="SWE">
      <data key="d0">1400073</data>
    </edge>
    <edge source="HND" target="CHE">
      <data key="d0">634445</data>
    </edge>
    <edge source="HND" target="ARE">
      <data key="d0">34732</data>
    </edge>
    <edge source="HND" target="GBR">
      <data key="d0">1896969</data>
    </edge>
    <edge source="HND" target="USA">
      <data key="d0">169585422</data>
    </edge>
    <edge source="HKG" target="DZA">
      <data key="d0">81220</data>
    </edge>
    <edge source="HKG" target="AUS">
      <data key="d0">845538</data>
    </edge>
    <edge source="HKG" target="AUT">
      <data key="d0">29126</data>
    </edge>
    <edge source="HKG" target="BEL">
      <data key="d0">119174</data>
    </edge>
    <edge source="HKG" target="BRA">
      <data key="d0">24127</data>
    </edge>
    <edge source="HKG" target="CMR">
      <data key="d0">42174</data>
    </edge>
    <edge source="HKG" target="CAN">
      <data key="d0">1709226</data>
    </edge>
    <edge source="HKG" target="LKA">
      <data key="d0">11892</data>
    </edge>
    <edge source="HKG" target="CHN">
      <data key="d0">53808674</data>
    </edge>
    <edge source="HKG" target="CZE">
      <data key="d0">52944</data>
    </edge>
    <edge source="HKG" target="FRA">
      <data key="d0">611376</data>
    </edge>
    <edge source="HKG" target="DEU">
      <data key="d0">345110</data>
    </edge>
    <edge source="HKG" target="GHA">
      <data key="d0">22703</data>
    </edge>
    <edge source="HKG" target="IDN">
      <data key="d0">913006</data>
    </edge>
    <edge source="HKG" target="ISR">
      <data key="d0">191020</data>
    </edge>
    <edge source="HKG" target="ITA">
      <data key="d0">108359</data>
    </edge>
    <edge source="HKG" target="CIV">
      <data key="d0">23147</data>
    </edge>
    <edge source="HKG" target="JPN">
      <data key="d0">22741950</data>
    </edge>
    <edge source="HKG" target="JOR">
      <data key="d0">23838</data>
    </edge>
    <edge source="HKG" target="KOR">
      <data key="d0">1637653</data>
    </edge>
    <edge source="HKG" target="MDG">
      <data key="d0">12421</data>
    </edge>
    <edge source="HKG" target="MYS">
      <data key="d0">762961</data>
    </edge>
    <edge source="HKG" target="NLD">
      <data key="d0">476747</data>
    </edge>
    <edge source="HKG" target="NZL">
      <data key="d0">53232</data>
    </edge>
    <edge source="HKG" target="NOR">
      <data key="d0">25702</data>
    </edge>
    <edge source="HKG" target="PAK">
      <data key="d0">125338</data>
    </edge>
    <edge source="HKG" target="PAN">
      <data key="d0">95796</data>
    </edge>
    <edge source="HKG" target="PER">
      <data key="d0">48898</data>
    </edge>
    <edge source="HKG" target="PHL">
      <data key="d0">2723988</data>
    </edge>
    <edge source="HKG" target="SAU">
      <data key="d0">248910</data>
    </edge>
    <edge source="HKG" target="IND">
      <data key="d0">27958</data>
    </edge>
    <edge source="HKG" target="SGP">
      <data key="d0">2661585</data>
    </edge>
    <edge source="HKG" target="VNM">
      <data key="d0">1231566</data>
    </edge>
    <edge source="HKG" target="ZAF">
      <data key="d0">63604</data>
    </edge>
    <edge source="HKG" target="ESP">
      <data key="d0">16785</data>
    </edge>
    <edge source="HKG" target="SWE">
      <data key="d0">29111</data>
    </edge>
    <edge source="HKG" target="CHE">
      <data key="d0">29227</data>
    </edge>
    <edge source="HKG" target="THA">
      <data key="d0">1011403</data>
    </edge>
    <edge source="HKG" target="ARE">
      <data key="d0">10850</data>
    </edge>
    <edge source="HKG" target="GBR">
      <data key="d0">924827</data>
    </edge>
    <edge source="HKG" target="USA">
      <data key="d0">12457494</data>
    </edge>
    <edge source="HKG" target="BFA">
      <data key="d0">44545</data>
    </edge>
    <edge source="HKG" target="URY">
      <data key="d0">37642</data>
    </edge>
    <edge source="HUN" target="ALB">
      <data key="d0">10000</data>
    </edge>
    <edge source="HUN" target="AZE">
      <data key="d0">164000</data>
    </edge>
    <edge source="HUN" target="AUS">
      <data key="d0">316000</data>
    </edge>
    <edge source="HUN" target="AUT">
      <data key="d0">2548000</data>
    </edge>
    <edge source="HUN" target="ARM">
      <data key="d0">34000</data>
    </edge>
    <edge source="HUN" target="BEL">
      <data key="d0">1283000</data>
    </edge>
    <edge source="HUN" target="BGR">
      <data key="d0">437000</data>
    </edge>
    <edge source="HUN" target="BLR">
      <data key="d0">17000</data>
    </edge>
    <edge source="HUN" target="CAN">
      <data key="d0">411000</data>
    </edge>
    <edge source="HUN" target="CHL">
      <data key="d0">210000</data>
    </edge>
    <edge source="HUN" target="HRV">
      <data key="d0">238000</data>
    </edge>
    <edge source="HUN" target="CZE">
      <data key="d0">12675000</data>
    </edge>
    <edge source="HUN" target="DNK">
      <data key="d0">395000</data>
    </edge>
    <edge source="HUN" target="EST">
      <data key="d0">503000</data>
    </edge>
    <edge source="HUN" target="FIN">
      <data key="d0">277000</data>
    </edge>
    <edge source="HUN" target="FRA">
      <data key="d0">839000</data>
    </edge>
    <edge source="HUN" target="DEU">
      <data key="d0">7154000</data>
    </edge>
    <edge source="HUN" target="GRC">
      <data key="d0">15000</data>
    </edge>
    <edge source="HUN" target="HKG">
      <data key="d0">103000</data>
    </edge>
    <edge source="HUN" target="ISR">
      <data key="d0">85000</data>
    </edge>
    <edge source="HUN" target="ITA">
      <data key="d0">591000</data>
    </edge>
    <edge source="HUN" target="JPN">
      <data key="d0">40000</data>
    </edge>
    <edge source="HUN" target="KAZ">
      <data key="d0">41000</data>
    </edge>
    <edge source="HUN" target="LVA">
      <data key="d0">34000</data>
    </edge>
    <edge source="HUN" target="LTU">
      <data key="d0">109000</data>
    </edge>
    <edge source="HUN" target="NLD">
      <data key="d0">2574000</data>
    </edge>
    <edge source="HUN" target="NZL">
      <data key="d0">18000</data>
    </edge>
    <edge source="HUN" target="PRY">
      <data key="d0">16000</data>
    </edge>
    <edge source="HUN" target="POL">
      <data key="d0">6919000</data>
    </edge>
    <edge source="HUN" target="PRT">
      <data key="d0">89000</data>
    </edge>
    <edge source="HUN" target="ROU">
      <data key="d0">6412000</data>
    </edge>
    <edge source="HUN" target="RUS">
      <data key="d0">3529000</data>
    </edge>
    <edge source="HUN" target="SAU">
      <data key="d0">63000</data>
    </edge>
    <edge source="HUN" target="SVK">
      <data key="d0">4612000</data>
    </edge>
    <edge source="HUN" target="SVN">
      <data key="d0">824000</data>
    </edge>
    <edge source="HUN" target="ZAF">
      <data key="d0">20000</data>
    </edge>
    <edge source="HUN" target="ESP">
      <data key="d0">609000</data>
    </edge>
    <edge source="HUN" target="SWE">
      <data key="d0">465000</data>
    </edge>
    <edge source="HUN" target="CHE">
      <data key="d0">4219000</data>
    </edge>
    <edge source="HUN" target="UKR">
      <data key="d0">163000</data>
    </edge>
    <edge source="HUN" target="MKD">
      <data key="d0">66000</data>
    </edge>
    <edge source="HUN" target="EGY">
      <data key="d0">28000</data>
    </edge>
    <edge source="HUN" target="GBR">
      <data key="d0">1231000</data>
    </edge>
    <edge source="HUN" target="USA">
      <data key="d0">1090000</data>
    </edge>
    <edge source="HUN" target="URY">
      <data key="d0">56000</data>
    </edge>
    <edge source="HUN" target="SRB">
      <data key="d0">104000</data>
    </edge>
    <edge source="ISR" target="AZE">
      <data key="d0">26000</data>
    </edge>
    <edge source="ISR" target="ARG">
      <data key="d0">50000</data>
    </edge>
    <edge source="ISR" target="AUS">
      <data key="d0">464000</data>
    </edge>
    <edge source="ISR" target="AUT">
      <data key="d0">15000</data>
    </edge>
    <edge source="ISR" target="BEL">
      <data key="d0">416000</data>
    </edge>
    <edge source="ISR" target="BGR">
      <data key="d0">20000</data>
    </edge>
    <edge source="ISR" target="CAN">
      <data key="d0">308000</data>
    </edge>
    <edge source="ISR" target="CHL">
      <data key="d0">93000</data>
    </edge>
    <edge source="ISR" target="CHN">
      <data key="d0">83000</data>
    </edge>
    <edge source="ISR" target="COL">
      <data key="d0">10000</data>
    </edge>
    <edge source="ISR" target="FIN">
      <data key="d0">684000</data>
    </edge>
    <edge source="ISR" target="FRA">
      <data key="d0">622000</data>
    </edge>
    <edge source="ISR" target="DEU">
      <data key="d0">744000</data>
    </edge>
    <edge source="ISR" target="GRC">
      <data key="d0">119000</data>
    </edge>
    <edge source="ISR" target="HKG">
      <data key="d0">32000</data>
    </edge>
    <edge source="ISR" target="ITA">
      <data key="d0">293000</data>
    </edge>
    <edge source="ISR" target="JAM">
      <data key="d0">12000</data>
    </edge>
    <edge source="ISR" target="JOR">
      <data key="d0">29000</data>
    </edge>
    <edge source="ISR" target="LVA">
      <data key="d0">26000</data>
    </edge>
    <edge source="ISR" target="MEX">
      <data key="d0">232000</data>
    </edge>
    <edge source="ISR" target="NLD">
      <data key="d0">3163000</data>
    </edge>
    <edge source="ISR" target="NZL">
      <data key="d0">11000</data>
    </edge>
    <edge source="ISR" target="ROU">
      <data key="d0">679000</data>
    </edge>
    <edge source="ISR" target="RUS">
      <data key="d0">253000</data>
    </edge>
    <edge source="ISR" target="ZAF">
      <data key="d0">60000</data>
    </edge>
    <edge source="ISR" target="ESP">
      <data key="d0">148000</data>
    </edge>
    <edge source="ISR" target="CHE">
      <data key="d0">33000</data>
    </edge>
    <edge source="ISR" target="THA">
      <data key="d0">11000</data>
    </edge>
    <edge source="ISR" target="TUR">
      <data key="d0">175000</data>
    </edge>
    <edge source="ISR" target="UKR">
      <data key="d0">27000</data>
    </edge>
    <edge source="ISR" target="GBR">
      <data key="d0">2332000</data>
    </edge>
    <edge source="ISR" target="USA">
      <data key="d0">7963000</data>
    </edge>
    <edge source="JAM" target="BEL">
      <data key="d0">350469</data>
    </edge>
    <edge source="JAM" target="CAN">
      <data key="d0">363008</data>
    </edge>
    <edge source="JAM" target="FIN">
      <data key="d0">94117</data>
    </edge>
    <edge source="JAM" target="FRA">
      <data key="d0">164846</data>
    </edge>
    <edge source="JAM" target="DEU">
      <data key="d0">613700</data>
    </edge>
    <edge source="JAM" target="ITA">
      <data key="d0">288019</data>
    </edge>
    <edge source="JAM" target="JPN">
      <data key="d0">29473378</data>
    </edge>
    <edge source="JAM" target="KOR">
      <data key="d0">53226</data>
    </edge>
    <edge source="JAM" target="NLD">
      <data key="d0">1083317</data>
    </edge>
    <edge source="JAM" target="POL">
      <data key="d0">106009</data>
    </edge>
    <edge source="JAM" target="ESP">
      <data key="d0">88653</data>
    </edge>
    <edge source="JAM" target="SWE">
      <data key="d0">171048</data>
    </edge>
    <edge source="JAM" target="CHE">
      <data key="d0">85294</data>
    </edge>
    <edge source="JAM" target="GBR">
      <data key="d0">1795132</data>
    </edge>
    <edge source="JAM" target="USA">
      <data key="d0">5401416</data>
    </edge>
    <edge source="KOR" target="ARG">
      <data key="d0">52735</data>
    </edge>
    <edge source="KOR" target="AUS">
      <data key="d0">1024363</data>
    </edge>
    <edge source="KOR" target="BRA">
      <data key="d0">51942</data>
    </edge>
    <edge source="KOR" target="CAN">
      <data key="d0">109922</data>
    </edge>
    <edge source="KOR" target="CHN">
      <data key="d0">2334171</data>
    </edge>
    <edge source="KOR" target="FRA">
      <data key="d0">63897</data>
    </edge>
    <edge source="KOR" target="DEU">
      <data key="d0">32780</data>
    </edge>
    <edge source="KOR" target="HKG">
      <data key="d0">2158716</data>
    </edge>
    <edge source="KOR" target="IDN">
      <data key="d0">349509</data>
    </edge>
    <edge source="KOR" target="JPN">
      <data key="d0">23638729</data>
    </edge>
    <edge source="KOR" target="KAZ">
      <data key="d0">705906</data>
    </edge>
    <edge source="KOR" target="MYS">
      <data key="d0">201523</data>
    </edge>
    <edge source="KOR" target="NLD">
      <data key="d0">26383</data>
    </edge>
    <edge source="KOR" target="NZL">
      <data key="d0">887049</data>
    </edge>
    <edge source="KOR" target="PHL">
      <data key="d0">21566</data>
    </edge>
    <edge source="KOR" target="RUS">
      <data key="d0">6408413</data>
    </edge>
    <edge source="KOR" target="SGP">
      <data key="d0">238077</data>
    </edge>
    <edge source="KOR" target="VNM">
      <data key="d0">258999</data>
    </edge>
    <edge source="KOR" target="ESP">
      <data key="d0">51843</data>
    </edge>
    <edge source="KOR" target="THA">
      <data key="d0">241451</data>
    </edge>
    <edge source="KOR" target="ARE">
      <data key="d0">19276</data>
    </edge>
    <edge source="KOR" target="GBR">
      <data key="d0">29994</data>
    </edge>
    <edge source="KOR" target="USA">
      <data key="d0">4976778</data>
    </edge>
    <edge source="LBN" target="AUS">
      <data key="d0">19122</data>
    </edge>
    <edge source="LBN" target="BEL">
      <data key="d0">20204</data>
    </edge>
    <edge source="LBN" target="BRA">
      <data key="d0">33264</data>
    </edge>
    <edge source="LBN" target="CAN">
      <data key="d0">281770</data>
    </edge>
    <edge source="LBN" target="BEN">
      <data key="d0">20814</data>
    </edge>
    <edge source="LBN" target="DNK">
      <data key="d0">44645</data>
    </edge>
    <edge source="LBN" target="FRA">
      <data key="d0">162943</data>
    </edge>
    <edge source="LBN" target="GMB">
      <data key="d0">10589</data>
    </edge>
    <edge source="LBN" target="DEU">
      <data key="d0">246732</data>
    </edge>
    <edge source="LBN" target="GHA">
      <data key="d0">15028</data>
    </edge>
    <edge source="LBN" target="CIV">
      <data key="d0">137357</data>
    </edge>
    <edge source="LBN" target="JOR">
      <data key="d0">213762</data>
    </edge>
    <edge source="LBN" target="OMN">
      <data key="d0">25829</data>
    </edge>
    <edge source="LBN" target="NOR">
      <data key="d0">10140</data>
    </edge>
    <edge source="LBN" target="PAN">
      <data key="d0">10167</data>
    </edge>
    <edge source="LBN" target="PHL">
      <data key="d0">76923</data>
    </edge>
    <edge source="LBN" target="ROU">
      <data key="d0">43554</data>
    </edge>
    <edge source="LBN" target="SAU">
      <data key="d0">843584</data>
    </edge>
    <edge source="LBN" target="SEN">
      <data key="d0">67106</data>
    </edge>
    <edge source="LBN" target="IND">
      <data key="d0">14257</data>
    </edge>
    <edge source="LBN" target="ESP">
      <data key="d0">10301</data>
    </edge>
    <edge source="LBN" target="SWE">
      <data key="d0">111473</data>
    </edge>
    <edge source="LBN" target="CHE">
      <data key="d0">32831</data>
    </edge>
    <edge source="LBN" target="TGO">
      <data key="d0">12374</data>
    </edge>
    <edge source="LBN" target="ARE">
      <data key="d0">490182</data>
    </edge>
    <edge source="LBN" target="TUR">
      <data key="d0">27454</data>
    </edge>
    <edge source="LBN" target="EGY">
      <data key="d0">651388</data>
    </edge>
    <edge source="LBN" target="GBR">
      <data key="d0">153607</data>
    </edge>
    <edge source="LBN" target="USA">
      <data key="d0">448126</data>
    </edge>
    <edge source="MYS" target="AZE">
      <data key="d0">24279</data>
    </edge>
    <edge source="MYS" target="ARG">
      <data key="d0">680386</data>
    </edge>
    <edge source="MYS" target="AUS">
      <data key="d0">14956403</data>
    </edge>
    <edge source="MYS" target="AUT">
      <data key="d0">52400</data>
    </edge>
    <edge source="MYS" target="ARM">
      <data key="d0">128133</data>
    </edge>
    <edge source="MYS" target="BEL">
      <data key="d0">1864443</data>
    </edge>
    <edge source="MYS" target="BRA">
      <data key="d0">623155</data>
    </edge>
    <edge source="MYS" target="BGR">
      <data key="d0">1134441</data>
    </edge>
    <edge source="MYS" target="CAN">
      <data key="d0">4598454</data>
    </edge>
    <edge source="MYS" target="LKA">
      <data key="d0">583340</data>
    </edge>
    <edge source="MYS" target="CHL">
      <data key="d0">66990</data>
    </edge>
    <edge source="MYS" target="CHN">
      <data key="d0">1999539</data>
    </edge>
    <edge source="MYS" target="DNK">
      <data key="d0">198056</data>
    </edge>
    <edge source="MYS" target="EST">
      <data key="d0">1262035</data>
    </edge>
    <edge source="MYS" target="FIN">
      <data key="d0">3844473</data>
    </edge>
    <edge source="MYS" target="FRA">
      <data key="d0">1049822</data>
    </edge>
    <edge source="MYS" target="GEO">
      <data key="d0">26720</data>
    </edge>
    <edge source="MYS" target="DEU">
      <data key="d0">7632226</data>
    </edge>
    <edge source="MYS" target="GRC">
      <data key="d0">643828</data>
    </edge>
    <edge source="MYS" target="HKG">
      <data key="d0">5293582</data>
    </edge>
    <edge source="MYS" target="HUN">
      <data key="d0">1714581</data>
    </edge>
    <edge source="MYS" target="IDN">
      <data key="d0">5332338</data>
    </edge>
    <edge source="MYS" target="IRL">
      <data key="d0">729818</data>
    </edge>
    <edge source="MYS" target="ITA">
      <data key="d0">1978682</data>
    </edge>
    <edge source="MYS" target="JAM">
      <data key="d0">40926</data>
    </edge>
    <edge source="MYS" target="JPN">
      <data key="d0">32419607</data>
    </edge>
    <edge source="MYS" target="KAZ">
      <data key="d0">148192</data>
    </edge>
    <edge source="MYS" target="JOR">
      <data key="d0">617743</data>
    </edge>
    <edge source="MYS" target="KOR">
      <data key="d0">6568245</data>
    </edge>
    <edge source="MYS" target="LBN">
      <data key="d0">686752</data>
    </edge>
    <edge source="MYS" target="MUS">
      <data key="d0">405142</data>
    </edge>
    <edge source="MYS" target="MEX">
      <data key="d0">202849</data>
    </edge>
    <edge source="MYS" target="MDA">
      <data key="d0">13375</data>
    </edge>
    <edge source="MYS" target="MAR">
      <data key="d0">37050</data>
    </edge>
    <edge source="MYS" target="MOZ">
      <data key="d0">11415</data>
    </edge>
    <edge source="MYS" target="OMN">
      <data key="d0">134058</data>
    </edge>
    <edge source="MYS" target="NLD">
      <data key="d0">19454117</data>
    </edge>
    <edge source="MYS" target="NZL">
      <data key="d0">2337641</data>
    </edge>
    <edge source="MYS" target="PAK">
      <data key="d0">636090</data>
    </edge>
    <edge source="MYS" target="PHL">
      <data key="d0">7121551</data>
    </edge>
    <edge source="MYS" target="PRT">
      <data key="d0">18288</data>
    </edge>
    <edge source="MYS" target="ROU">
      <data key="d0">296093</data>
    </edge>
    <edge source="MYS" target="RUS">
      <data key="d0">7558738</data>
    </edge>
    <edge source="MYS" target="SAU">
      <data key="d0">3676814</data>
    </edge>
    <edge source="MYS" target="IND">
      <data key="d0">2251241</data>
    </edge>
    <edge source="MYS" target="SGP">
      <data key="d0">62620032</data>
    </edge>
    <edge source="MYS" target="VNM">
      <data key="d0">798195</data>
    </edge>
    <edge source="MYS" target="SVN">
      <data key="d0">71592</data>
    </edge>
    <edge source="MYS" target="ZAF">
      <data key="d0">3922315</data>
    </edge>
    <edge source="MYS" target="ESP">
      <data key="d0">7972560</data>
    </edge>
    <edge source="MYS" target="SWE">
      <data key="d0">2152404</data>
    </edge>
    <edge source="MYS" target="CHE">
      <data key="d0">639315</data>
    </edge>
    <edge source="MYS" target="THA">
      <data key="d0">9271676</data>
    </edge>
    <edge source="MYS" target="ARE">
      <data key="d0">2425474</data>
    </edge>
    <edge source="MYS" target="TUN">
      <data key="d0">62300</data>
    </edge>
    <edge source="MYS" target="TUR">
      <data key="d0">528874</data>
    </edge>
    <edge source="MYS" target="UKR">
      <data key="d0">35860</data>
    </edge>
    <edge source="MYS" target="EGY">
      <data key="d0">2294836</data>
    </edge>
    <edge source="MYS" target="GBR">
      <data key="d0">4328376</data>
    </edge>
    <edge source="MYS" target="USA">
      <data key="d0">46813659</data>
    </edge>
    <edge source="MYS" target="URY">
      <data key="d0">82651</data>
    </edge>
    <edge source="MYS" target="SRB">
      <data key="d0">230936</data>
    </edge>
    <edge source="MEX" target="ARG">
      <data key="d0">1766869</data>
    </edge>
    <edge source="MEX" target="AUS">
      <data key="d0">633713</data>
    </edge>
    <edge source="MEX" target="BEL">
      <data key="d0">7626302</data>
    </edge>
    <edge source="MEX" target="BOL">
      <data key="d0">45520</data>
    </edge>
    <edge source="MEX" target="BRA">
      <data key="d0">73996</data>
    </edge>
    <edge source="MEX" target="BGR">
      <data key="d0">94759</data>
    </edge>
    <edge source="MEX" target="CAN">
      <data key="d0">9441915</data>
    </edge>
    <edge source="MEX" target="CHL">
      <data key="d0">608323</data>
    </edge>
    <edge source="MEX" target="CHN">
      <data key="d0">76921</data>
    </edge>
    <edge source="MEX" target="COL">
      <data key="d0">820924</data>
    </edge>
    <edge source="MEX" target="CRI">
      <data key="d0">342366</data>
    </edge>
    <edge source="MEX" target="CZE">
      <data key="d0">209757</data>
    </edge>
    <edge source="MEX" target="DNK">
      <data key="d0">7037702</data>
    </edge>
    <edge source="MEX" target="ECU">
      <data key="d0">1452462</data>
    </edge>
    <edge source="MEX" target="SLV">
      <data key="d0">801177</data>
    </edge>
    <edge source="MEX" target="FIN">
      <data key="d0">2929415</data>
    </edge>
    <edge source="MEX" target="FRA">
      <data key="d0">15922907</data>
    </edge>
    <edge source="MEX" target="DEU">
      <data key="d0">19504637</data>
    </edge>
    <edge source="MEX" target="GRC">
      <data key="d0">462472</data>
    </edge>
    <edge source="MEX" target="GTM">
      <data key="d0">1172232</data>
    </edge>
    <edge source="MEX" target="HND">
      <data key="d0">647839</data>
    </edge>
    <edge source="MEX" target="HKG">
      <data key="d0">118348</data>
    </edge>
    <edge source="MEX" target="HUN">
      <data key="d0">638734</data>
    </edge>
    <edge source="MEX" target="IDN">
      <data key="d0">11933</data>
    </edge>
    <edge source="MEX" target="IRL">
      <data key="d0">193448</data>
    </edge>
    <edge source="MEX" target="ISR">
      <data key="d0">1152081</data>
    </edge>
    <edge source="MEX" target="ITA">
      <data key="d0">3817277</data>
    </edge>
    <edge source="MEX" target="JPN">
      <data key="d0">24585321</data>
    </edge>
    <edge source="MEX" target="JOR">
      <data key="d0">275500</data>
    </edge>
    <edge source="MEX" target="KOR">
      <data key="d0">6348426</data>
    </edge>
    <edge source="MEX" target="LBN">
      <data key="d0">519807</data>
    </edge>
    <edge source="MEX" target="MYS">
      <data key="d0">845269</data>
    </edge>
    <edge source="MEX" target="MAR">
      <data key="d0">172887</data>
    </edge>
    <edge source="MEX" target="NLD">
      <data key="d0">21026556</data>
    </edge>
    <edge source="MEX" target="NZL">
      <data key="d0">139645</data>
    </edge>
    <edge source="MEX" target="NIC">
      <data key="d0">680318</data>
    </edge>
    <edge source="MEX" target="NOR">
      <data key="d0">4269377</data>
    </edge>
    <edge source="MEX" target="PAN">
      <data key="d0">79191</data>
    </edge>
    <edge source="MEX" target="PER">
      <data key="d0">555189</data>
    </edge>
    <edge source="MEX" target="POL">
      <data key="d0">324941</data>
    </edge>
    <edge source="MEX" target="PRT">
      <data key="d0">329606</data>
    </edge>
    <edge source="MEX" target="ROU">
      <data key="d0">44998</data>
    </edge>
    <edge source="MEX" target="RUS">
      <data key="d0">349050</data>
    </edge>
    <edge source="MEX" target="SAU">
      <data key="d0">175888</data>
    </edge>
    <edge source="MEX" target="SVN">
      <data key="d0">696460</data>
    </edge>
    <edge source="MEX" target="ZAF">
      <data key="d0">38667</data>
    </edge>
    <edge source="MEX" target="ESP">
      <data key="d0">5906397</data>
    </edge>
    <edge source="MEX" target="SWE">
      <data key="d0">4695000</data>
    </edge>
    <edge source="MEX" target="CHE">
      <data key="d0">6798059</data>
    </edge>
    <edge source="MEX" target="ARE">
      <data key="d0">702304</data>
    </edge>
    <edge source="MEX" target="TUN">
      <data key="d0">228048</data>
    </edge>
    <edge source="MEX" target="TUR">
      <data key="d0">278342</data>
    </edge>
    <edge source="MEX" target="UKR">
      <data key="d0">69012</data>
    </edge>
    <edge source="MEX" target="EGY">
      <data key="d0">432873</data>
    </edge>
    <edge source="MEX" target="GBR">
      <data key="d0">14200919</data>
    </edge>
    <edge source="MEX" target="USA">
      <data key="d0">627491401</data>
    </edge>
    <edge source="MEX" target="URY">
      <data key="d0">17998</data>
    </edge>
    <edge source="MOZ" target="HKG">
      <data key="d0">31622</data>
    </edge>
    <edge source="MOZ" target="MWI">
      <data key="d0">421670</data>
    </edge>
    <edge source="MOZ" target="NLD">
      <data key="d0">14720</data>
    </edge>
    <edge source="MOZ" target="PAK">
      <data key="d0">279614</data>
    </edge>
    <edge source="MOZ" target="POL">
      <data key="d0">46682</data>
    </edge>
    <edge source="MOZ" target="PRT">
      <data key="d0">16937</data>
    </edge>
    <edge source="MOZ" target="ZAF">
      <data key="d0">11104</data>
    </edge>
    <edge source="NLD" target="ALB">
      <data key="d0">331385</data>
    </edge>
    <edge source="NLD" target="DZA">
      <data key="d0">218162</data>
    </edge>
    <edge source="NLD" target="AZE">
      <data key="d0">66277</data>
    </edge>
    <edge source="NLD" target="ARG">
      <data key="d0">1272150</data>
    </edge>
    <edge source="NLD" target="AUS">
      <data key="d0">22622542</data>
    </edge>
    <edge source="NLD" target="AUT">
      <data key="d0">27056657</data>
    </edge>
    <edge source="NLD" target="ARM">
      <data key="d0">231049</data>
    </edge>
    <edge source="NLD" target="BEL">
      <data key="d0">133039071</data>
    </edge>
    <edge source="NLD" target="BOL">
      <data key="d0">60754</data>
    </edge>
    <edge source="NLD" target="BRA">
      <data key="d0">2081281</data>
    </edge>
    <edge source="NLD" target="BGR">
      <data key="d0">3732683</data>
    </edge>
    <edge source="NLD" target="BLR">
      <data key="d0">1103696</data>
    </edge>
    <edge source="NLD" target="CAN">
      <data key="d0">13598748</data>
    </edge>
    <edge source="NLD" target="LKA">
      <data key="d0">328623</data>
    </edge>
    <edge source="NLD" target="CHL">
      <data key="d0">960096</data>
    </edge>
    <edge source="NLD" target="CHN">
      <data key="d0">3312008</data>
    </edge>
    <edge source="NLD" target="COL">
      <data key="d0">626870</data>
    </edge>
    <edge source="NLD" target="CRI">
      <data key="d0">358080</data>
    </edge>
    <edge source="NLD" target="HRV">
      <data key="d0">2295761</data>
    </edge>
    <edge source="NLD" target="CZE">
      <data key="d0">6557739</data>
    </edge>
    <edge source="NLD" target="DNK">
      <data key="d0">20719841</data>
    </edge>
    <edge source="NLD" target="ECU">
      <data key="d0">95733</data>
    </edge>
    <edge source="NLD" target="SLV">
      <data key="d0">75482</data>
    </edge>
    <edge source="NLD" target="EST">
      <data key="d0">1280434</data>
    </edge>
    <edge source="NLD" target="FIN">
      <data key="d0">16027062</data>
    </edge>
    <edge source="NLD" target="FRA">
      <data key="d0">178432358</data>
    </edge>
    <edge source="NLD" target="GEO">
      <data key="d0">62595</data>
    </edge>
    <edge source="NLD" target="GMB">
      <data key="d0">205275</data>
    </edge>
    <edge source="NLD" target="DEU">
      <data key="d0">453803084</data>
    </edge>
    <edge source="NLD" target="GHA">
      <data key="d0">69039</data>
    </edge>
    <edge source="NLD" target="GRC">
      <data key="d0">15731578</data>
    </edge>
    <edge source="NLD" target="GTM">
      <data key="d0">565195</data>
    </edge>
    <edge source="NLD" target="HND">
      <data key="d0">106780</data>
    </edge>
    <edge source="NLD" target="HKG">
      <data key="d0">2741290</data>
    </edge>
    <edge source="NLD" target="HUN">
      <data key="d0">9558613</data>
    </edge>
    <edge source="NLD" target="IDN">
      <data key="d0">4170847</data>
    </edge>
    <edge source="NLD" target="IRL">
      <data key="d0">3001795</data>
    </edge>
    <edge source="NLD" target="ISR">
      <data key="d0">5694297</data>
    </edge>
    <edge source="NLD" target="ITA">
      <data key="d0">34044275</data>
    </edge>
    <edge source="NLD" target="JPN">
      <data key="d0">36041790</data>
    </edge>
    <edge source="NLD" target="KAZ">
      <data key="d0">879090</data>
    </edge>
    <edge source="NLD" target="JOR">
      <data key="d0">962857</data>
    </edge>
    <edge source="NLD" target="KOR">
      <data key="d0">14255994</data>
    </edge>
    <edge source="NLD" target="LBN">
      <data key="d0">3065310</data>
    </edge>
    <edge source="NLD" target="LVA">
      <data key="d0">920514</data>
    </edge>
    <edge source="NLD" target="LTU">
      <data key="d0">2035256</data>
    </edge>
    <edge source="NLD" target="MYS">
      <data key="d0">2459612</data>
    </edge>
    <edge source="NLD" target="MEX">
      <data key="d0">4897132</data>
    </edge>
    <edge source="NLD" target="MDA">
      <data key="d0">378331</data>
    </edge>
    <edge source="NLD" target="MAR">
      <data key="d0">899342</data>
    </edge>
    <edge source="NLD" target="OMN">
      <data key="d0">1125788</data>
    </edge>
    <edge source="NLD" target="NZL">
      <data key="d0">1418511</data>
    </edge>
    <edge source="NLD" target="NIC">
      <data key="d0">43264</data>
    </edge>
    <edge source="NLD" target="NOR">
      <data key="d0">12304505</data>
    </edge>
    <edge source="NLD" target="PAK">
      <data key="d0">806370</data>
    </edge>
    <edge source="NLD" target="PAN">
      <data key="d0">217241</data>
    </edge>
    <edge source="NLD" target="PRY">
      <data key="d0">242095</data>
    </edge>
    <edge source="NLD" target="PER">
      <data key="d0">367285</data>
    </edge>
    <edge source="NLD" target="PHL">
      <data key="d0">3190500</data>
    </edge>
    <edge source="NLD" target="POL">
      <data key="d0">31671191</data>
    </edge>
    <edge source="NLD" target="PRT">
      <data key="d0">6162839</data>
    </edge>
    <edge source="NLD" target="ROU">
      <data key="d0">2385051</data>
    </edge>
    <edge source="NLD" target="RUS">
      <data key="d0">31187001</data>
    </edge>
    <edge source="NLD" target="SAU">
      <data key="d0">8134579</data>
    </edge>
    <edge source="NLD" target="SEN">
      <data key="d0">35900</data>
    </edge>
    <edge source="NLD" target="IND">
      <data key="d0">1803286</data>
    </edge>
    <edge source="NLD" target="SGP">
      <data key="d0">6283426</data>
    </edge>
    <edge source="NLD" target="SVK">
      <data key="d0">1616422</data>
    </edge>
    <edge source="NLD" target="SVN">
      <data key="d0">3395775</data>
    </edge>
    <edge source="NLD" target="ZAF">
      <data key="d0">2074838</data>
    </edge>
    <edge source="NLD" target="ZWE">
      <data key="d0">165692</data>
    </edge>
    <edge source="NLD" target="ESP">
      <data key="d0">28925299</data>
    </edge>
    <edge source="NLD" target="SWE">
      <data key="d0">34816586</data>
    </edge>
    <edge source="NLD" target="CHE">
      <data key="d0">61277671</data>
    </edge>
    <edge source="NLD" target="THA">
      <data key="d0">1444286</data>
    </edge>
    <edge source="NLD" target="ARE">
      <data key="d0">8381276</data>
    </edge>
    <edge source="NLD" target="TUN">
      <data key="d0">861601</data>
    </edge>
    <edge source="NLD" target="TUR">
      <data key="d0">10282137</data>
    </edge>
    <edge source="NLD" target="UGA">
      <data key="d0">23933</data>
    </edge>
    <edge source="NLD" target="UKR">
      <data key="d0">4226998</data>
    </edge>
    <edge source="NLD" target="MKD">
      <data key="d0">228287</data>
    </edge>
    <edge source="NLD" target="EGY">
      <data key="d0">1408386</data>
    </edge>
    <edge source="NLD" target="GBR">
      <data key="d0">186228188</data>
    </edge>
    <edge source="NLD" target="USA">
      <data key="d0">86715144</data>
    </edge>
    <edge source="NLD" target="URY">
      <data key="d0">551388</data>
    </edge>
    <edge source="NLD" target="SRB">
      <data key="d0">2101533</data>
    </edge>
    <edge source="NZL" target="AUS">
      <data key="d0">8892691</data>
    </edge>
    <edge source="NZL" target="CAN">
      <data key="d0">30911</data>
    </edge>
    <edge source="NZL" target="CHN">
      <data key="d0">27787</data>
    </edge>
    <edge source="NZL" target="DEU">
      <data key="d0">52110</data>
    </edge>
    <edge source="NZL" target="IDN">
      <data key="d0">618364</data>
    </edge>
    <edge source="NZL" target="JPN">
      <data key="d0">14344116</data>
    </edge>
    <edge source="NZL" target="KOR">
      <data key="d0">3020810</data>
    </edge>
    <edge source="NZL" target="MYS">
      <data key="d0">146076</data>
    </edge>
    <edge source="NZL" target="PHL">
      <data key="d0">275381</data>
    </edge>
    <edge source="NZL" target="SAU">
      <data key="d0">480357</data>
    </edge>
    <edge source="NZL" target="IND">
      <data key="d0">10321</data>
    </edge>
    <edge source="NZL" target="SGP">
      <data key="d0">355852</data>
    </edge>
    <edge source="NZL" target="USA">
      <data key="d0">51376</data>
    </edge>
    <edge source="NIC" target="AUS">
      <data key="d0">504011</data>
    </edge>
    <edge source="NIC" target="AUT">
      <data key="d0">635251</data>
    </edge>
    <edge source="NIC" target="BEL">
      <data key="d0">19603414</data>
    </edge>
    <edge source="NIC" target="CAN">
      <data key="d0">4960337</data>
    </edge>
    <edge source="NIC" target="CRI">
      <data key="d0">482968</data>
    </edge>
    <edge source="NIC" target="DNK">
      <data key="d0">685816</data>
    </edge>
    <edge source="NIC" target="SLV">
      <data key="d0">3506332</data>
    </edge>
    <edge source="NIC" target="FIN">
      <data key="d0">2164425</data>
    </edge>
    <edge source="NIC" target="FRA">
      <data key="d0">5646779</data>
    </edge>
    <edge source="NIC" target="DEU">
      <data key="d0">46641718</data>
    </edge>
    <edge source="NIC" target="GTM">
      <data key="d0">1682243</data>
    </edge>
    <edge source="NIC" target="HND">
      <data key="d0">119809</data>
    </edge>
    <edge source="NIC" target="ISR">
      <data key="d0">192400</data>
    </edge>
    <edge source="NIC" target="ITA">
      <data key="d0">3401094</data>
    </edge>
    <edge source="NIC" target="JPN">
      <data key="d0">1391291</data>
    </edge>
    <edge source="NIC" target="MAR">
      <data key="d0">213630</data>
    </edge>
    <edge source="NIC" target="NLD">
      <data key="d0">3600653</data>
    </edge>
    <edge source="NIC" target="NOR">
      <data key="d0">159143</data>
    </edge>
    <edge source="NIC" target="PRT">
      <data key="d0">1014558</data>
    </edge>
    <edge source="NIC" target="ZAF">
      <data key="d0">80640</data>
    </edge>
    <edge source="NIC" target="ESP">
      <data key="d0">7568838</data>
    </edge>
    <edge source="NIC" target="SWE">
      <data key="d0">1204743</data>
    </edge>
    <edge source="NIC" target="CHE">
      <data key="d0">4588564</data>
    </edge>
    <edge source="NIC" target="ARE">
      <data key="d0">71250</data>
    </edge>
    <edge source="NIC" target="GBR">
      <data key="d0">3872183</data>
    </edge>
    <edge source="NIC" target="USA">
      <data key="d0">63805727</data>
    </edge>
    <edge source="PAN" target="AUS">
      <data key="d0">27777</data>
    </edge>
    <edge source="PAN" target="CAN">
      <data key="d0">1284896</data>
    </edge>
    <edge source="PAN" target="CRI">
      <data key="d0">1055695</data>
    </edge>
    <edge source="PAN" target="SLV">
      <data key="d0">20390</data>
    </edge>
    <edge source="PAN" target="FIN">
      <data key="d0">268253</data>
    </edge>
    <edge source="PAN" target="DEU">
      <data key="d0">989366</data>
    </edge>
    <edge source="PAN" target="GTM">
      <data key="d0">278217</data>
    </edge>
    <edge source="PAN" target="HND">
      <data key="d0">145934</data>
    </edge>
    <edge source="PAN" target="ITA">
      <data key="d0">804964</data>
    </edge>
    <edge source="PAN" target="JPN">
      <data key="d0">51588</data>
    </edge>
    <edge source="PAN" target="NLD">
      <data key="d0">133425</data>
    </edge>
    <edge source="PAN" target="PRT">
      <data key="d0">38888</data>
    </edge>
    <edge source="PAN" target="ESP">
      <data key="d0">26730</data>
    </edge>
    <edge source="PAN" target="SWE">
      <data key="d0">251786</data>
    </edge>
    <edge source="PAN" target="USA">
      <data key="d0">12586967</data>
    </edge>
    <edge source="PAN" target="URY">
      <data key="d0">14934</data>
    </edge>
    <edge source="PRY" target="ARG">
      <data key="d0">113616</data>
    </edge>
    <edge source="PRY" target="BOL">
      <data key="d0">43456</data>
    </edge>
    <edge source="PRY" target="BRA">
      <data key="d0">187892</data>
    </edge>
    <edge source="PRY" target="CAN">
      <data key="d0">19582</data>
    </edge>
    <edge source="PRY" target="CHL">
      <data key="d0">23391</data>
    </edge>
    <edge source="PRY" target="USA">
      <data key="d0">104822</data>
    </edge>
    <edge source="PRY" target="URY">
      <data key="d0">196998</data>
    </edge>
    <edge source="PER" target="BEL">
      <data key="d0">25649</data>
    </edge>
    <edge source="PER" target="BOL">
      <data key="d0">1858984</data>
    </edge>
    <edge source="PER" target="BRA">
      <data key="d0">70000</data>
    </edge>
    <edge source="PER" target="CHL">
      <data key="d0">378871</data>
    </edge>
    <edge source="PER" target="COL">
      <data key="d0">41677</data>
    </edge>
    <edge source="PER" target="CRI">
      <data key="d0">198082</data>
    </edge>
    <edge source="PER" target="SLV">
      <data key="d0">70342</data>
    </edge>
    <edge source="PER" target="FRA">
      <data key="d0">657333</data>
    </edge>
    <edge source="PER" target="DEU">
      <data key="d0">145410</data>
    </edge>
    <edge source="PER" target="GTM">
      <data key="d0">23981</data>
    </edge>
    <edge source="PER" target="HND">
      <data key="d0">44626</data>
    </edge>
    <edge source="PER" target="ITA">
      <data key="d0">41186</data>
    </edge>
    <edge source="PER" target="JPN">
      <data key="d0">14172</data>
    </edge>
    <edge source="PER" target="NLD">
      <data key="d0">309302</data>
    </edge>
    <edge source="PER" target="NIC">
      <data key="d0">103416</data>
    </edge>
    <edge source="PER" target="ESP">
      <data key="d0">112240</data>
    </edge>
    <edge source="PER" target="USA">
      <data key="d0">8563466</data>
    </edge>
    <edge source="PHL" target="AUS">
      <data key="d0">2775325</data>
    </edge>
    <edge source="PHL" target="CAN">
      <data key="d0">96708</data>
    </edge>
    <edge source="PHL" target="CHN">
      <data key="d0">356649</data>
    </edge>
    <edge source="PHL" target="HKG">
      <data key="d0">1355206</data>
    </edge>
    <edge source="PHL" target="JPN">
      <data key="d0">875967</data>
    </edge>
    <edge source="PHL" target="KOR">
      <data key="d0">655929</data>
    </edge>
    <edge source="PHL" target="MYS">
      <data key="d0">695117</data>
    </edge>
    <edge source="PHL" target="OMN">
      <data key="d0">152666</data>
    </edge>
    <edge source="PHL" target="NLD">
      <data key="d0">428588</data>
    </edge>
    <edge source="PHL" target="NZL">
      <data key="d0">1132407</data>
    </edge>
    <edge source="PHL" target="SAU">
      <data key="d0">177471</data>
    </edge>
    <edge source="PHL" target="SGP">
      <data key="d0">459295</data>
    </edge>
    <edge source="PHL" target="ZAF">
      <data key="d0">13810</data>
    </edge>
    <edge source="PHL" target="ESP">
      <data key="d0">132836</data>
    </edge>
    <edge source="PHL" target="THA">
      <data key="d0">56891</data>
    </edge>
    <edge source="PHL" target="ARE">
      <data key="d0">25021</data>
    </edge>
    <edge source="PHL" target="TUN">
      <data key="d0">16168</data>
    </edge>
    <edge source="PHL" target="GBR">
      <data key="d0">234390</data>
    </edge>
    <edge source="PHL" target="USA">
      <data key="d0">1365590</data>
    </edge>
    <edge source="PRT" target="AUS">
      <data key="d0">12945</data>
    </edge>
    <edge source="PRT" target="BEL">
      <data key="d0">473221</data>
    </edge>
    <edge source="PRT" target="BRA">
      <data key="d0">203004</data>
    </edge>
    <edge source="PRT" target="CAN">
      <data key="d0">506944</data>
    </edge>
    <edge source="PRT" target="FRA">
      <data key="d0">985015</data>
    </edge>
    <edge source="PRT" target="DEU">
      <data key="d0">457299</data>
    </edge>
    <edge source="PRT" target="HUN">
      <data key="d0">66173</data>
    </edge>
    <edge source="PRT" target="IRL">
      <data key="d0">56610</data>
    </edge>
    <edge source="PRT" target="LBN">
      <data key="d0">32360</data>
    </edge>
    <edge source="PRT" target="MOZ">
      <data key="d0">213493</data>
    </edge>
    <edge source="PRT" target="NLD">
      <data key="d0">84902</data>
    </edge>
    <edge source="PRT" target="NOR">
      <data key="d0">27644</data>
    </edge>
    <edge source="PRT" target="SAU">
      <data key="d0">31449</data>
    </edge>
    <edge source="PRT" target="ZAF">
      <data key="d0">168063</data>
    </edge>
    <edge source="PRT" target="ESP">
      <data key="d0">23536174</data>
    </edge>
    <edge source="PRT" target="SWE">
      <data key="d0">11739</data>
    </edge>
    <edge source="PRT" target="CHE">
      <data key="d0">332845</data>
    </edge>
    <edge source="PRT" target="ARE">
      <data key="d0">10773</data>
    </edge>
    <edge source="PRT" target="MKD">
      <data key="d0">66054</data>
    </edge>
    <edge source="PRT" target="GBR">
      <data key="d0">280267</data>
    </edge>
    <edge source="PRT" target="USA">
      <data key="d0">403910</data>
    </edge>
    <edge source="SAU" target="JOR">
      <data key="d0">814934</data>
    </edge>
    <edge source="SAU" target="LBN">
      <data key="d0">178934</data>
    </edge>
    <edge source="SAU" target="OMN">
      <data key="d0">686134</data>
    </edge>
    <edge source="SAU" target="PHL">
      <data key="d0">74933</data>
    </edge>
    <edge source="SAU" target="IND">
      <data key="d0">32267</data>
    </edge>
    <edge source="SAU" target="SGP">
      <data key="d0">190667</data>
    </edge>
    <edge source="SAU" target="ARE">
      <data key="d0">4022405</data>
    </edge>
    <edge source="IND" target="DZA">
      <data key="d0">601112</data>
    </edge>
    <edge source="IND" target="AZE">
      <data key="d0">18718</data>
    </edge>
    <edge source="IND" target="ARG">
      <data key="d0">19842</data>
    </edge>
    <edge source="IND" target="AUS">
      <data key="d0">6106523</data>
    </edge>
    <edge source="IND" target="AUT">
      <data key="d0">1246619</data>
    </edge>
    <edge source="IND" target="BEL">
      <data key="d0">14849357</data>
    </edge>
    <edge source="IND" target="BOL">
      <data key="d0">216458</data>
    </edge>
    <edge source="IND" target="BRA">
      <data key="d0">1580099</data>
    </edge>
    <edge source="IND" target="BGR">
      <data key="d0">304083</data>
    </edge>
    <edge source="IND" target="BLR">
      <data key="d0">86186</data>
    </edge>
    <edge source="IND" target="KHM">
      <data key="d0">38999</data>
    </edge>
    <edge source="IND" target="CAN">
      <data key="d0">13460464</data>
    </edge>
    <edge source="IND" target="LKA">
      <data key="d0">13774602</data>
    </edge>
    <edge source="IND" target="CHL">
      <data key="d0">172569</data>
    </edge>
    <edge source="IND" target="CHN">
      <data key="d0">534982</data>
    </edge>
    <edge source="IND" target="HRV">
      <data key="d0">1116820</data>
    </edge>
    <edge source="IND" target="CZE">
      <data key="d0">542430</data>
    </edge>
    <edge source="IND" target="DNK">
      <data key="d0">1969355</data>
    </edge>
    <edge source="IND" target="ECU">
      <data key="d0">10174</data>
    </edge>
    <edge source="IND" target="SLV">
      <data key="d0">21637</data>
    </edge>
    <edge source="IND" target="ETH">
      <data key="d0">40595</data>
    </edge>
    <edge source="IND" target="EST">
      <data key="d0">51448</data>
    </edge>
    <edge source="IND" target="FIN">
      <data key="d0">5741076</data>
    </edge>
    <edge source="IND" target="FRA">
      <data key="d0">8831481</data>
    </edge>
    <edge source="IND" target="DEU">
      <data key="d0">59373273</data>
    </edge>
    <edge source="IND" target="GHA">
      <data key="d0">181622</data>
    </edge>
    <edge source="IND" target="GRC">
      <data key="d0">3128651</data>
    </edge>
    <edge source="IND" target="GTM">
      <data key="d0">18114</data>
    </edge>
    <edge source="IND" target="HND">
      <data key="d0">89426</data>
    </edge>
    <edge source="IND" target="HKG">
      <data key="d0">1261364</data>
    </edge>
    <edge source="IND" target="HUN">
      <data key="d0">4314525</data>
    </edge>
    <edge source="IND" target="IDN">
      <data key="d0">2780488</data>
    </edge>
    <edge source="IND" target="IRL">
      <data key="d0">9353987</data>
    </edge>
    <edge source="IND" target="ISR">
      <data key="d0">5200068</data>
    </edge>
    <edge source="IND" target="ITA">
      <data key="d0">32753411</data>
    </edge>
    <edge source="IND" target="CIV">
      <data key="d0">22211</data>
    </edge>
    <edge source="IND" target="JPN">
      <data key="d0">25601417</data>
    </edge>
    <edge source="IND" target="KAZ">
      <data key="d0">16156717</data>
    </edge>
    <edge source="IND" target="JOR">
      <data key="d0">3121678</data>
    </edge>
    <edge source="IND" target="KOR">
      <data key="d0">638867</data>
    </edge>
    <edge source="IND" target="KGZ">
      <data key="d0">90625</data>
    </edge>
    <edge source="IND" target="LBN">
      <data key="d0">239099</data>
    </edge>
    <edge source="IND" target="LVA">
      <data key="d0">7006380</data>
    </edge>
    <edge source="IND" target="LTU">
      <data key="d0">873477</data>
    </edge>
    <edge source="IND" target="MDG">
      <data key="d0">27531</data>
    </edge>
    <edge source="IND" target="MWI">
      <data key="d0">102563</data>
    </edge>
    <edge source="IND" target="MYS">
      <data key="d0">12683524</data>
    </edge>
    <edge source="IND" target="MUS">
      <data key="d0">606488</data>
    </edge>
    <edge source="IND" target="MEX">
      <data key="d0">1837164</data>
    </edge>
    <edge source="IND" target="MAR">
      <data key="d0">1195462</data>
    </edge>
    <edge source="IND" target="MOZ">
      <data key="d0">31373</data>
    </edge>
    <edge source="IND" target="OMN">
      <data key="d0">2247460</data>
    </edge>
    <edge source="IND" target="NLD">
      <data key="d0">20084469</data>
    </edge>
    <edge source="IND" target="NZL">
      <data key="d0">773966</data>
    </edge>
    <edge source="IND" target="NER">
      <data key="d0">25140</data>
    </edge>
    <edge source="IND" target="NOR">
      <data key="d0">699476</data>
    </edge>
    <edge source="IND" target="PAK">
      <data key="d0">14648058</data>
    </edge>
    <edge source="IND" target="PRY">
      <data key="d0">39446</data>
    </edge>
    <edge source="IND" target="PHL">
      <data key="d0">739547</data>
    </edge>
    <edge source="IND" target="POL">
      <data key="d0">20043428</data>
    </edge>
    <edge source="IND" target="PRT">
      <data key="d0">2356426</data>
    </edge>
    <edge source="IND" target="ROU">
      <data key="d0">588099</data>
    </edge>
    <edge source="IND" target="RUS">
      <data key="d0">181573558</data>
    </edge>
    <edge source="IND" target="SAU">
      <data key="d0">16821998</data>
    </edge>
    <edge source="IND" target="SGP">
      <data key="d0">9839188</data>
    </edge>
    <edge source="IND" target="SVK">
      <data key="d0">496355</data>
    </edge>
    <edge source="IND" target="VNM">
      <data key="d0">14258</data>
    </edge>
    <edge source="IND" target="SVN">
      <data key="d0">3009096</data>
    </edge>
    <edge source="IND" target="ZAF">
      <data key="d0">5978700</data>
    </edge>
    <edge source="IND" target="ZWE">
      <data key="d0">123703</data>
    </edge>
    <edge source="IND" target="ESP">
      <data key="d0">16427187</data>
    </edge>
    <edge source="IND" target="SWE">
      <data key="d0">566332</data>
    </edge>
    <edge source="IND" target="CHE">
      <data key="d0">5359277</data>
    </edge>
    <edge source="IND" target="THA">
      <data key="d0">592456</data>
    </edge>
    <edge source="IND" target="ARE">
      <data key="d0">74781201</data>
    </edge>
    <edge source="IND" target="TUN">
      <data key="d0">1902183</data>
    </edge>
    <edge source="IND" target="TUR">
      <data key="d0">3073777</data>
    </edge>
    <edge source="IND" target="UGA">
      <data key="d0">100940</data>
    </edge>
    <edge source="IND" target="UKR">
      <data key="d0">2587308</data>
    </edge>
    <edge source="IND" target="MKD">
      <data key="d0">55401</data>
    </edge>
    <edge source="IND" target="EGY">
      <data key="d0">4796590</data>
    </edge>
    <edge source="IND" target="GBR">
      <data key="d0">63499716</data>
    </edge>
    <edge source="IND" target="TZA">
      <data key="d0">54100</data>
    </edge>
    <edge source="IND" target="USA">
      <data key="d0">104200083</data>
    </edge>
    <edge source="IND" target="SRB">
      <data key="d0">355935</data>
    </edge>
    <edge source="SGP" target="DZA">
      <data key="d0">357436</data>
    </edge>
    <edge source="SGP" target="ARG">
      <data key="d0">3260159</data>
    </edge>
    <edge source="SGP" target="AUS">
      <data key="d0">37938555</data>
    </edge>
    <edge source="SGP" target="ARM">
      <data key="d0">234221</data>
    </edge>
    <edge source="SGP" target="BEL">
      <data key="d0">3469748</data>
    </edge>
    <edge source="SGP" target="BRA">
      <data key="d0">2299996</data>
    </edge>
    <edge source="SGP" target="BGR">
      <data key="d0">146416</data>
    </edge>
    <edge source="SGP" target="KHM">
      <data key="d0">481873</data>
    </edge>
    <edge source="SGP" target="CAN">
      <data key="d0">4593072</data>
    </edge>
    <edge source="SGP" target="LKA">
      <data key="d0">867737</data>
    </edge>
    <edge source="SGP" target="CHL">
      <data key="d0">946787</data>
    </edge>
    <edge source="SGP" target="CHN">
      <data key="d0">12313039</data>
    </edge>
    <edge source="SGP" target="COL">
      <data key="d0">429755</data>
    </edge>
    <edge source="SGP" target="BEN">
      <data key="d0">80357</data>
    </edge>
    <edge source="SGP" target="DNK">
      <data key="d0">948383</data>
    </edge>
    <edge source="SGP" target="ECU">
      <data key="d0">358572</data>
    </edge>
    <edge source="SGP" target="SLV">
      <data key="d0">26422</data>
    </edge>
    <edge source="SGP" target="ETH">
      <data key="d0">17522</data>
    </edge>
    <edge source="SGP" target="FIN">
      <data key="d0">10607088</data>
    </edge>
    <edge source="SGP" target="FRA">
      <data key="d0">5091409</data>
    </edge>
    <edge source="SGP" target="GEO">
      <data key="d0">300626</data>
    </edge>
    <edge source="SGP" target="GMB">
      <data key="d0">193539</data>
    </edge>
    <edge source="SGP" target="DEU">
      <data key="d0">25574237</data>
    </edge>
    <edge source="SGP" target="GRC">
      <data key="d0">1916974</data>
    </edge>
    <edge source="SGP" target="GTM">
      <data key="d0">196956</data>
    </edge>
    <edge source="SGP" target="HKG">
      <data key="d0">23267812</data>
    </edge>
    <edge source="SGP" target="HUN">
      <data key="d0">73466</data>
    </edge>
    <edge source="SGP" target="ISR">
      <data key="d0">4774694</data>
    </edge>
    <edge source="SGP" target="ITA">
      <data key="d0">1998361</data>
    </edge>
    <edge source="SGP" target="JAM">
      <data key="d0">1027720</data>
    </edge>
    <edge source="SGP" target="JPN">
      <data key="d0">77389764</data>
    </edge>
    <edge source="SGP" target="KAZ">
      <data key="d0">971548</data>
    </edge>
    <edge source="SGP" target="JOR">
      <data key="d0">817483</data>
    </edge>
    <edge source="SGP" target="KOR">
      <data key="d0">12719029</data>
    </edge>
    <edge source="SGP" target="KGZ">
      <data key="d0">157974</data>
    </edge>
    <edge source="SGP" target="LBN">
      <data key="d0">416415</data>
    </edge>
    <edge source="SGP" target="LVA">
      <data key="d0">101128</data>
    </edge>
    <edge source="SGP" target="LTU">
      <data key="d0">83712</data>
    </edge>
    <edge source="SGP" target="MYS">
      <data key="d0">60969562</data>
    </edge>
    <edge source="SGP" target="MRT">
      <data key="d0">132293</data>
    </edge>
    <edge source="SGP" target="MUS">
      <data key="d0">450570</data>
    </edge>
    <edge source="SGP" target="MEX">
      <data key="d0">1743807</data>
    </edge>
    <edge source="SGP" target="MDA">
      <data key="d0">260854</data>
    </edge>
    <edge source="SGP" target="MAR">
      <data key="d0">372351</data>
    </edge>
    <edge source="SGP" target="OMN">
      <data key="d0">1664536</data>
    </edge>
    <edge source="SGP" target="NLD">
      <data key="d0">30191681</data>
    </edge>
    <edge source="SGP" target="NZL">
      <data key="d0">7234808</data>
    </edge>
    <edge source="SGP" target="PAK">
      <data key="d0">11869738</data>
    </edge>
    <edge source="SGP" target="PAN">
      <data key="d0">273093</data>
    </edge>
    <edge source="SGP" target="PER">
      <data key="d0">876328</data>
    </edge>
    <edge source="SGP" target="PHL">
      <data key="d0">9133714</data>
    </edge>
    <edge source="SGP" target="POL">
      <data key="d0">2412620</data>
    </edge>
    <edge source="SGP" target="PRT">
      <data key="d0">250261</data>
    </edge>
    <edge source="SGP" target="ROU">
      <data key="d0">1366953</data>
    </edge>
    <edge source="SGP" target="RUS">
      <data key="d0">24804693</data>
    </edge>
    <edge source="SGP" target="SAU">
      <data key="d0">9723109</data>
    </edge>
    <edge source="SGP" target="SEN">
      <data key="d0">530198</data>
    </edge>
    <edge source="SGP" target="IND">
      <data key="d0">13029703</data>
    </edge>
    <edge source="SGP" target="VNM">
      <data key="d0">4084788</data>
    </edge>
    <edge source="SGP" target="SVN">
      <data key="d0">14368</data>
    </edge>
    <edge source="SGP" target="ZAF">
      <data key="d0">9139334</data>
    </edge>
    <edge source="SGP" target="ESP">
      <data key="d0">6404045</data>
    </edge>
    <edge source="SGP" target="SWE">
      <data key="d0">815582</data>
    </edge>
    <edge source="SGP" target="CHE">
      <data key="d0">11567</data>
    </edge>
    <edge source="SGP" target="THA">
      <data key="d0">5208747</data>
    </edge>
    <edge source="SGP" target="ARE">
      <data key="d0">29207766</data>
    </edge>
    <edge source="SGP" target="TUN">
      <data key="d0">426407</data>
    </edge>
    <edge source="SGP" target="TUR">
      <data key="d0">1535207</data>
    </edge>
    <edge source="SGP" target="UKR">
      <data key="d0">170591</data>
    </edge>
    <edge source="SGP" target="MKD">
      <data key="d0">40892</data>
    </edge>
    <edge source="SGP" target="EGY">
      <data key="d0">6878673</data>
    </edge>
    <edge source="SGP" target="GBR">
      <data key="d0">7172632</data>
    </edge>
    <edge source="SGP" target="USA">
      <data key="d0">58139200</data>
    </edge>
    <edge source="SGP" target="URY">
      <data key="d0">155642</data>
    </edge>
    <edge source="VNM" target="ALB">
      <data key="d0">108000</data>
    </edge>
    <edge source="VNM" target="DZA">
      <data key="d0">1362000</data>
    </edge>
    <edge source="VNM" target="ARG">
      <data key="d0">50000</data>
    </edge>
    <edge source="VNM" target="AUS">
      <data key="d0">6022000</data>
    </edge>
    <edge source="VNM" target="AUT">
      <data key="d0">523000</data>
    </edge>
    <edge source="VNM" target="BEL">
      <data key="d0">23130000</data>
    </edge>
    <edge source="VNM" target="BOL">
      <data key="d0">54000</data>
    </edge>
    <edge source="VNM" target="BGR">
      <data key="d0">1004000</data>
    </edge>
    <edge source="VNM" target="KHM">
      <data key="d0">88000</data>
    </edge>
    <edge source="VNM" target="CAN">
      <data key="d0">6218000</data>
    </edge>
    <edge source="VNM" target="CAF">
      <data key="d0">36000</data>
    </edge>
    <edge source="VNM" target="LKA">
      <data key="d0">227000</data>
    </edge>
    <edge source="VNM" target="CHN">
      <data key="d0">15004000</data>
    </edge>
    <edge source="VNM" target="HRV">
      <data key="d0">35000</data>
    </edge>
    <edge source="VNM" target="CZE">
      <data key="d0">1108000</data>
    </edge>
    <edge source="VNM" target="DNK">
      <data key="d0">881000</data>
    </edge>
    <edge source="VNM" target="ECU">
      <data key="d0">379000</data>
    </edge>
    <edge source="VNM" target="FIN">
      <data key="d0">40000</data>
    </edge>
    <edge source="VNM" target="FRA">
      <data key="d0">13421000</data>
    </edge>
    <edge source="VNM" target="GEO">
      <data key="d0">1110000</data>
    </edge>
    <edge source="VNM" target="GMB">
      <data key="d0">206000</data>
    </edge>
    <edge source="VNM" target="DEU">
      <data key="d0">59200000</data>
    </edge>
    <edge source="VNM" target="GRC">
      <data key="d0">1477000</data>
    </edge>
    <edge source="VNM" target="HND">
      <data key="d0">74000</data>
    </edge>
    <edge source="VNM" target="HKG">
      <data key="d0">7485000</data>
    </edge>
    <edge source="VNM" target="HUN">
      <data key="d0">2050000</data>
    </edge>
    <edge source="VNM" target="IDN">
      <data key="d0">3593000</data>
    </edge>
    <edge source="VNM" target="IRL">
      <data key="d0">80000</data>
    </edge>
    <edge source="VNM" target="ISR">
      <data key="d0">937000</data>
    </edge>
    <edge source="VNM" target="ITA">
      <data key="d0">25088000</data>
    </edge>
    <edge source="VNM" target="JAM">
      <data key="d0">59000</data>
    </edge>
    <edge source="VNM" target="JPN">
      <data key="d0">25805000</data>
    </edge>
    <edge source="VNM" target="JOR">
      <data key="d0">251000</data>
    </edge>
    <edge source="VNM" target="KOR">
      <data key="d0">6450000</data>
    </edge>
    <edge source="VNM" target="KGZ">
      <data key="d0">45000</data>
    </edge>
    <edge source="VNM" target="LBN">
      <data key="d0">190000</data>
    </edge>
    <edge source="VNM" target="MYS">
      <data key="d0">5128000</data>
    </edge>
    <edge source="VNM" target="MRT">
      <data key="d0">112000</data>
    </edge>
    <edge source="VNM" target="MEX">
      <data key="d0">515000</data>
    </edge>
    <edge source="VNM" target="MAR">
      <data key="d0">2121000</data>
    </edge>
    <edge source="VNM" target="OMN">
      <data key="d0">35000</data>
    </edge>
    <edge source="VNM" target="NLD">
      <data key="d0">50796000</data>
    </edge>
    <edge source="VNM" target="NZL">
      <data key="d0">477000</data>
    </edge>
    <edge source="VNM" target="NIC">
      <data key="d0">97000</data>
    </edge>
    <edge source="VNM" target="NER">
      <data key="d0">315000</data>
    </edge>
    <edge source="VNM" target="PAK">
      <data key="d0">8611000</data>
    </edge>
    <edge source="VNM" target="PAN">
      <data key="d0">139000</data>
    </edge>
    <edge source="VNM" target="PHL">
      <data key="d0">2307000</data>
    </edge>
    <edge source="VNM" target="POL">
      <data key="d0">10317000</data>
    </edge>
    <edge source="VNM" target="PRT">
      <data key="d0">1232000</data>
    </edge>
    <edge source="VNM" target="ROU">
      <data key="d0">2585000</data>
    </edge>
    <edge source="VNM" target="RUS">
      <data key="d0">4194000</data>
    </edge>
    <edge source="VNM" target="SAU">
      <data key="d0">1309000</data>
    </edge>
    <edge source="VNM" target="SEN">
      <data key="d0">173000</data>
    </edge>
    <edge source="VNM" target="IND">
      <data key="d0">10492000</data>
    </edge>
    <edge source="VNM" target="SGP">
      <data key="d0">99780000</data>
    </edge>
    <edge source="VNM" target="SVK">
      <data key="d0">113000</data>
    </edge>
    <edge source="VNM" target="SVN">
      <data key="d0">109000</data>
    </edge>
    <edge source="VNM" target="ZAF">
      <data key="d0">991000</data>
    </edge>
    <edge source="VNM" target="ESP">
      <data key="d0">18467000</data>
    </edge>
    <edge source="VNM" target="SWE">
      <data key="d0">747000</data>
    </edge>
    <edge source="VNM" target="CHE">
      <data key="d0">102373000</data>
    </edge>
    <edge source="VNM" target="THA">
      <data key="d0">12179000</data>
    </edge>
    <edge source="VNM" target="ARE">
      <data key="d0">10632000</data>
    </edge>
    <edge source="VNM" target="TUN">
      <data key="d0">227000</data>
    </edge>
    <edge source="VNM" target="TUR">
      <data key="d0">1128000</data>
    </edge>
    <edge source="VNM" target="UKR">
      <data key="d0">1462000</data>
    </edge>
    <edge source="VNM" target="MKD">
      <data key="d0">34000</data>
    </edge>
    <edge source="VNM" target="EGY">
      <data key="d0">4115000</data>
    </edge>
    <edge source="VNM" target="GBR">
      <data key="d0">40209000</data>
    </edge>
    <edge source="VNM" target="USA">
      <data key="d0">80303000</data>
    </edge>
    <edge source="VNM" target="URY">
      <data key="d0">76000</data>
    </edge>
    <edge source="ZAF" target="AUS">
      <data key="d0">2210451</data>
    </edge>
    <edge source="ZAF" target="AUT">
      <data key="d0">23312</data>
    </edge>
    <edge source="ZAF" target="BEL">
      <data key="d0">281250</data>
    </edge>
    <edge source="ZAF" target="BGR">
      <data key="d0">21769</data>
    </edge>
    <edge source="ZAF" target="CMR">
      <data key="d0">14617</data>
    </edge>
    <edge source="ZAF" target="CAN">
      <data key="d0">552848</data>
    </edge>
    <edge source="ZAF" target="LKA">
      <data key="d0">21016</data>
    </edge>
    <edge source="ZAF" target="CHL">
      <data key="d0">56442</data>
    </edge>
    <edge source="ZAF" target="ETH">
      <data key="d0">174187</data>
    </edge>
    <edge source="ZAF" target="FIN">
      <data key="d0">198928</data>
    </edge>
    <edge source="ZAF" target="FRA">
      <data key="d0">404993</data>
    </edge>
    <edge source="ZAF" target="DEU">
      <data key="d0">1944612</data>
    </edge>
    <edge source="ZAF" target="GHA">
      <data key="d0">937744</data>
    </edge>
    <edge source="ZAF" target="HKG">
      <data key="d0">223291</data>
    </edge>
    <edge source="ZAF" target="HUN">
      <data key="d0">36183</data>
    </edge>
    <edge source="ZAF" target="IRL">
      <data key="d0">429930</data>
    </edge>
    <edge source="ZAF" target="ISR">
      <data key="d0">76223</data>
    </edge>
    <edge source="ZAF" target="ITA">
      <data key="d0">80556</data>
    </edge>
    <edge source="ZAF" target="CIV">
      <data key="d0">32344</data>
    </edge>
    <edge source="ZAF" target="JAM">
      <data key="d0">10772</data>
    </edge>
    <edge source="ZAF" target="JPN">
      <data key="d0">210508</data>
    </edge>
    <edge source="ZAF" target="JOR">
      <data key="d0">73837</data>
    </edge>
    <edge source="ZAF" target="KOR">
      <data key="d0">27484</data>
    </edge>
    <edge source="ZAF" target="LBN">
      <data key="d0">637192</data>
    </edge>
    <edge source="ZAF" target="MDG">
      <data key="d0">60788</data>
    </edge>
    <edge source="ZAF" target="MWI">
      <data key="d0">1174213</data>
    </edge>
    <edge source="ZAF" target="MYS">
      <data key="d0">148414</data>
    </edge>
    <edge source="ZAF" target="MUS">
      <data key="d0">1903446</data>
    </edge>
    <edge source="ZAF" target="MOZ">
      <data key="d0">9863816</data>
    </edge>
    <edge source="ZAF" target="NLD">
      <data key="d0">1196886</data>
    </edge>
    <edge source="ZAF" target="NZL">
      <data key="d0">81738</data>
    </edge>
    <edge source="ZAF" target="PAK">
      <data key="d0">1541147</data>
    </edge>
    <edge source="ZAF" target="POL">
      <data key="d0">13043</data>
    </edge>
    <edge source="ZAF" target="SAU">
      <data key="d0">10768369</data>
    </edge>
    <edge source="ZAF" target="SEN">
      <data key="d0">143959</data>
    </edge>
    <edge source="ZAF" target="IND">
      <data key="d0">73681</data>
    </edge>
    <edge source="ZAF" target="SGP">
      <data key="d0">77729</data>
    </edge>
    <edge source="ZAF" target="ZWE">
      <data key="d0">2189978</data>
    </edge>
    <edge source="ZAF" target="ESP">
      <data key="d0">2898033</data>
    </edge>
    <edge source="ZAF" target="CHE">
      <data key="d0">62565</data>
    </edge>
    <edge source="ZAF" target="ARE">
      <data key="d0">521603</data>
    </edge>
    <edge source="ZAF" target="UGA">
      <data key="d0">116259</data>
    </edge>
    <edge source="ZAF" target="EGY">
      <data key="d0">32126</data>
    </edge>
    <edge source="ZAF" target="GBR">
      <data key="d0">8436563</data>
    </edge>
    <edge source="ZAF" target="TZA">
      <data key="d0">85412</data>
    </edge>
    <edge source="ZAF" target="USA">
      <data key="d0">891711</data>
    </edge>
    <edge source="ESP" target="ALB">
      <data key="d0">26042</data>
    </edge>
    <edge source="ESP" target="DZA">
      <data key="d0">3815208</data>
    </edge>
    <edge source="ESP" target="ARG">
      <data key="d0">3854956</data>
    </edge>
    <edge source="ESP" target="AUS">
      <data key="d0">1975416</data>
    </edge>
    <edge source="ESP" target="AUT">
      <data key="d0">2497442</data>
    </edge>
    <edge source="ESP" target="BEL">
      <data key="d0">8236509</data>
    </edge>
    <edge source="ESP" target="BOL">
      <data key="d0">229127</data>
    </edge>
    <edge source="ESP" target="BRA">
      <data key="d0">250878</data>
    </edge>
    <edge source="ESP" target="BGR">
      <data key="d0">311018</data>
    </edge>
    <edge source="ESP" target="CMR">
      <data key="d0">16767</data>
    </edge>
    <edge source="ESP" target="CAN">
      <data key="d0">8274572</data>
    </edge>
    <edge source="ESP" target="CHL">
      <data key="d0">1814594</data>
    </edge>
    <edge source="ESP" target="CHN">
      <data key="d0">586592</data>
    </edge>
    <edge source="ESP" target="COL">
      <data key="d0">650243</data>
    </edge>
    <edge source="ESP" target="CRI">
      <data key="d0">73698</data>
    </edge>
    <edge source="ESP" target="HRV">
      <data key="d0">445637</data>
    </edge>
    <edge source="ESP" target="CZE">
      <data key="d0">3193341</data>
    </edge>
    <edge source="ESP" target="BEN">
      <data key="d0">10201</data>
    </edge>
    <edge source="ESP" target="DNK">
      <data key="d0">697016</data>
    </edge>
    <edge source="ESP" target="ECU">
      <data key="d0">10957</data>
    </edge>
    <edge source="ESP" target="SLV">
      <data key="d0">84413</data>
    </edge>
    <edge source="ESP" target="EST">
      <data key="d0">34173</data>
    </edge>
    <edge source="ESP" target="FIN">
      <data key="d0">498976</data>
    </edge>
    <edge source="ESP" target="FRA">
      <data key="d0">45592338</data>
    </edge>
    <edge source="ESP" target="GMB">
      <data key="d0">91574</data>
    </edge>
    <edge source="ESP" target="PSE">
      <data key="d0">112484</data>
    </edge>
    <edge source="ESP" target="DEU">
      <data key="d0">24146205</data>
    </edge>
    <edge source="ESP" target="GRC">
      <data key="d0">5517526</data>
    </edge>
    <edge source="ESP" target="GTM">
      <data key="d0">180233</data>
    </edge>
    <edge source="ESP" target="HND">
      <data key="d0">52183</data>
    </edge>
    <edge source="ESP" target="HKG">
      <data key="d0">511728</data>
    </edge>
    <edge source="ESP" target="HUN">
      <data key="d0">965840</data>
    </edge>
    <edge source="ESP" target="IDN">
      <data key="d0">52980</data>
    </edge>
    <edge source="ESP" target="IRL">
      <data key="d0">621098</data>
    </edge>
    <edge source="ESP" target="ISR">
      <data key="d0">4410814</data>
    </edge>
    <edge source="ESP" target="ITA">
      <data key="d0">14088991</data>
    </edge>
    <edge source="ESP" target="CIV">
      <data key="d0">17361</data>
    </edge>
    <edge source="ESP" target="JAM">
      <data key="d0">305477</data>
    </edge>
    <edge source="ESP" target="JPN">
      <data key="d0">10604254</data>
    </edge>
    <edge source="ESP" target="KAZ">
      <data key="d0">20250</data>
    </edge>
    <edge source="ESP" target="JOR">
      <data key="d0">818230</data>
    </edge>
    <edge source="ESP" target="KOR">
      <data key="d0">1637350</data>
    </edge>
    <edge source="ESP" target="LBN">
      <data key="d0">1176270</data>
    </edge>
    <edge source="ESP" target="LVA">
      <data key="d0">1147328</data>
    </edge>
    <edge source="ESP" target="LTU">
      <data key="d0">2370127</data>
    </edge>
    <edge source="ESP" target="MYS">
      <data key="d0">178666</data>
    </edge>
    <edge source="ESP" target="MRT">
      <data key="d0">61216</data>
    </edge>
    <edge source="ESP" target="MUS">
      <data key="d0">166414</data>
    </edge>
    <edge source="ESP" target="MEX">
      <data key="d0">2547288</data>
    </edge>
    <edge source="ESP" target="MAR">
      <data key="d0">1936326</data>
    </edge>
    <edge source="ESP" target="OMN">
      <data key="d0">822212</data>
    </edge>
    <edge source="ESP" target="NLD">
      <data key="d0">11754591</data>
    </edge>
    <edge source="ESP" target="NZL">
      <data key="d0">25450</data>
    </edge>
    <edge source="ESP" target="NOR">
      <data key="d0">178477</data>
    </edge>
    <edge source="ESP" target="PAK">
      <data key="d0">34352</data>
    </edge>
    <edge source="ESP" target="PAN">
      <data key="d0">97244</data>
    </edge>
    <edge source="ESP" target="PER">
      <data key="d0">268171</data>
    </edge>
    <edge source="ESP" target="PHL">
      <data key="d0">392760</data>
    </edge>
    <edge source="ESP" target="POL">
      <data key="d0">6247223</data>
    </edge>
    <edge source="ESP" target="PRT">
      <data key="d0">33507206</data>
    </edge>
    <edge source="ESP" target="ROU">
      <data key="d0">281357</data>
    </edge>
    <edge source="ESP" target="RUS">
      <data key="d0">6113426</data>
    </edge>
    <edge source="ESP" target="SAU">
      <data key="d0">7336737</data>
    </edge>
    <edge source="ESP" target="SEN">
      <data key="d0">74080</data>
    </edge>
    <edge source="ESP" target="IND">
      <data key="d0">149825</data>
    </edge>
    <edge source="ESP" target="SGP">
      <data key="d0">737279</data>
    </edge>
    <edge source="ESP" target="SVK">
      <data key="d0">219908</data>
    </edge>
    <edge source="ESP" target="SVN">
      <data key="d0">364793</data>
    </edge>
    <edge source="ESP" target="ZAF">
      <data key="d0">1879563</data>
    </edge>
    <edge source="ESP" target="SWE">
      <data key="d0">3055742</data>
    </edge>
    <edge source="ESP" target="CHE">
      <data key="d0">12820385</data>
    </edge>
    <edge source="ESP" target="THA">
      <data key="d0">141998</data>
    </edge>
    <edge source="ESP" target="ARE">
      <data key="d0">4424516</data>
    </edge>
    <edge source="ESP" target="TUN">
      <data key="d0">1448155</data>
    </edge>
    <edge source="ESP" target="TUR">
      <data key="d0">8560091</data>
    </edge>
    <edge source="ESP" target="UKR">
      <data key="d0">444422</data>
    </edge>
    <edge source="ESP" target="EGY">
      <data key="d0">886719</data>
    </edge>
    <edge source="ESP" target="GBR">
      <data key="d0">25499798</data>
    </edge>
    <edge source="ESP" target="USA">
      <data key="d0">22166976</data>
    </edge>
    <edge source="ESP" target="URY">
      <data key="d0">181888</data>
    </edge>
    <edge source="ESP" target="SRB">
      <data key="d0">297183</data>
    </edge>
    <edge source="ARE" target="DZA">
      <data key="d0">1871049</data>
    </edge>
    <edge source="ARE" target="AZE">
      <data key="d0">1625075</data>
    </edge>
    <edge source="ARE" target="AUS">
      <data key="d0">57236</data>
    </edge>
    <edge source="ARE" target="AUT">
      <data key="d0">18975</data>
    </edge>
    <edge source="ARE" target="ARM">
      <data key="d0">91160</data>
    </edge>
    <edge source="ARE" target="BEL">
      <data key="d0">99773</data>
    </edge>
    <edge source="ARE" target="BRA">
      <data key="d0">158013</data>
    </edge>
    <edge source="ARE" target="CMR">
      <data key="d0">17031</data>
    </edge>
    <edge source="ARE" target="CAN">
      <data key="d0">27352</data>
    </edge>
    <edge source="ARE" target="LKA">
      <data key="d0">1722071</data>
    </edge>
    <edge source="ARE" target="CHN">
      <data key="d0">23085</data>
    </edge>
    <edge source="ARE" target="COL">
      <data key="d0">370480</data>
    </edge>
    <edge source="ARE" target="ECU">
      <data key="d0">102110</data>
    </edge>
    <edge source="ARE" target="ETH">
      <data key="d0">41388</data>
    </edge>
    <edge source="ARE" target="FRA">
      <data key="d0">597794</data>
    </edge>
    <edge source="ARE" target="GEO">
      <data key="d0">31239</data>
    </edge>
    <edge source="ARE" target="DEU">
      <data key="d0">74077</data>
    </edge>
    <edge source="ARE" target="HKG">
      <data key="d0">99633</data>
    </edge>
    <edge source="ARE" target="IDN">
      <data key="d0">123778</data>
    </edge>
    <edge source="ARE" target="CIV">
      <data key="d0">41116</data>
    </edge>
    <edge source="ARE" target="JPN">
      <data key="d0">1431447</data>
    </edge>
    <edge source="ARE" target="KAZ">
      <data key="d0">293281</data>
    </edge>
    <edge source="ARE" target="JOR">
      <data key="d0">162007</data>
    </edge>
    <edge source="ARE" target="KOR">
      <data key="d0">20456</data>
    </edge>
    <edge source="ARE" target="LBN">
      <data key="d0">125549</data>
    </edge>
    <edge source="ARE" target="MYS">
      <data key="d0">129760</data>
    </edge>
    <edge source="ARE" target="MRT">
      <data key="d0">151989</data>
    </edge>
    <edge source="ARE" target="MUS">
      <data key="d0">67478</data>
    </edge>
    <edge source="ARE" target="MAR">
      <data key="d0">320450</data>
    </edge>
    <edge source="ARE" target="OMN">
      <data key="d0">689421</data>
    </edge>
    <edge source="ARE" target="NLD">
      <data key="d0">716754</data>
    </edge>
    <edge source="ARE" target="PAK">
      <data key="d0">4072028</data>
    </edge>
    <edge source="ARE" target="RUS">
      <data key="d0">98323</data>
    </edge>
    <edge source="ARE" target="SAU">
      <data key="d0">4625905</data>
    </edge>
    <edge source="ARE" target="SEN">
      <data key="d0">132723</data>
    </edge>
    <edge source="ARE" target="IND">
      <data key="d0">2362790</data>
    </edge>
    <edge source="ARE" target="SGP">
      <data key="d0">1653425</data>
    </edge>
    <edge source="ARE" target="ZAF">
      <data key="d0">197857</data>
    </edge>
    <edge source="ARE" target="ESP">
      <data key="d0">471299</data>
    </edge>
    <edge source="ARE" target="THA">
      <data key="d0">68978</data>
    </edge>
    <edge source="ARE" target="TGO">
      <data key="d0">43295</data>
    </edge>
    <edge source="ARE" target="TUN">
      <data key="d0">514661</data>
    </edge>
    <edge source="ARE" target="TUR">
      <data key="d0">19833678</data>
    </edge>
    <edge source="ARE" target="UGA">
      <data key="d0">14559</data>
    </edge>
    <edge source="ARE" target="EGY">
      <data key="d0">1547881</data>
    </edge>
    <edge source="ARE" target="GBR">
      <data key="d0">388539</data>
    </edge>
    <edge source="ARE" target="TZA">
      <data key="d0">417064</data>
    </edge>
    <edge source="ARE" target="USA">
      <data key="d0">275400</data>
    </edge>
    <edge source="TUN" target="DZA">
      <data key="d0">27397</data>
    </edge>
    <edge source="TUN" target="BEL">
      <data key="d0">259938</data>
    </edge>
    <edge source="TUN" target="CAN">
      <data key="d0">28414</data>
    </edge>
    <edge source="TUN" target="FRA">
      <data key="d0">3607061</data>
    </edge>
    <edge source="TUN" target="DEU">
      <data key="d0">161647</data>
    </edge>
    <edge source="TUN" target="ITA">
      <data key="d0">121849</data>
    </edge>
    <edge source="TUN" target="CIV">
      <data key="d0">372417</data>
    </edge>
    <edge source="TUN" target="ESP">
      <data key="d0">18680</data>
    </edge>
    <edge source="TUN" target="SWE">
      <data key="d0">43378</data>
    </edge>
    <edge source="EGY" target="DZA">
      <data key="d0">128752</data>
    </edge>
    <edge source="EGY" target="ARG">
      <data key="d0">16079</data>
    </edge>
    <edge source="EGY" target="AUS">
      <data key="d0">25184</data>
    </edge>
    <edge source="EGY" target="AUT">
      <data key="d0">10600</data>
    </edge>
    <edge source="EGY" target="BEL">
      <data key="d0">51215</data>
    </edge>
    <edge source="EGY" target="BRA">
      <data key="d0">68525</data>
    </edge>
    <edge source="EGY" target="CAN">
      <data key="d0">104233</data>
    </edge>
    <edge source="EGY" target="LKA">
      <data key="d0">20254</data>
    </edge>
    <edge source="EGY" target="FRA">
      <data key="d0">140261</data>
    </edge>
    <edge source="EGY" target="PSE">
      <data key="d0">286494</data>
    </edge>
    <edge source="EGY" target="DEU">
      <data key="d0">432961</data>
    </edge>
    <edge source="EGY" target="GRC">
      <data key="d0">25462</data>
    </edge>
    <edge source="EGY" target="IDN">
      <data key="d0">53171</data>
    </edge>
    <edge source="EGY" target="ISR">
      <data key="d0">299745</data>
    </edge>
    <edge source="EGY" target="ITA">
      <data key="d0">306120</data>
    </edge>
    <edge source="EGY" target="JOR">
      <data key="d0">640030</data>
    </edge>
    <edge source="EGY" target="LBN">
      <data key="d0">1371851</data>
    </edge>
    <edge source="EGY" target="MDG">
      <data key="d0">16276</data>
    </edge>
    <edge source="EGY" target="MYS">
      <data key="d0">187938</data>
    </edge>
    <edge source="EGY" target="MUS">
      <data key="d0">16183</data>
    </edge>
    <edge source="EGY" target="MEX">
      <data key="d0">36722</data>
    </edge>
    <edge source="EGY" target="MAR">
      <data key="d0">1492049</data>
    </edge>
    <edge source="EGY" target="NLD">
      <data key="d0">645778</data>
    </edge>
    <edge source="EGY" target="PAK">
      <data key="d0">34517</data>
    </edge>
    <edge source="EGY" target="ROU">
      <data key="d0">41018</data>
    </edge>
    <edge source="EGY" target="SAU">
      <data key="d0">895235</data>
    </edge>
    <edge source="EGY" target="IND">
      <data key="d0">104283</data>
    </edge>
    <edge source="EGY" target="SGP">
      <data key="d0">11816</data>
    </edge>
    <edge source="EGY" target="ZAF">
      <data key="d0">40702</data>
    </edge>
    <edge source="EGY" target="ESP">
      <data key="d0">74812</data>
    </edge>
    <edge source="EGY" target="ARE">
      <data key="d0">187756</data>
    </edge>
    <edge source="EGY" target="TUN">
      <data key="d0">174659</data>
    </edge>
    <edge source="EGY" target="TUR">
      <data key="d0">135980</data>
    </edge>
    <edge source="EGY" target="GBR">
      <data key="d0">363428</data>
    </edge>
    <edge source="EGY" target="USA">
      <data key="d0">1866138</data>
    </edge>
    <edge source="EGY" target="URY">
      <data key="d0">30146</data>
    </edge>
    <edge source="GBR" target="DZA">
      <data key="d0">106239</data>
    </edge>
    <edge source="GBR" target="ARG">
      <data key="d0">1581754</data>
    </edge>
    <edge source="GBR" target="AUS">
      <data key="d0">27967903</data>
    </edge>
    <edge source="GBR" target="AUT">
      <data key="d0">5400180</data>
    </edge>
    <edge source="GBR" target="BEL">
      <data key="d0">31280085</data>
    </edge>
    <edge source="GBR" target="BOL">
      <data key="d0">215929</data>
    </edge>
    <edge source="GBR" target="BRA">
      <data key="d0">1433210</data>
    </edge>
    <edge source="GBR" target="BGR">
      <data key="d0">327852</data>
    </edge>
    <edge source="GBR" target="BLR">
      <data key="d0">14656</data>
    </edge>
    <edge source="GBR" target="CAN">
      <data key="d0">60981921</data>
    </edge>
    <edge source="GBR" target="LKA">
      <data key="d0">748269</data>
    </edge>
    <edge source="GBR" target="CHL">
      <data key="d0">534672</data>
    </edge>
    <edge source="GBR" target="CHN">
      <data key="d0">212193</data>
    </edge>
    <edge source="GBR" target="COL">
      <data key="d0">199904</data>
    </edge>
    <edge source="GBR" target="CRI">
      <data key="d0">147664</data>
    </edge>
    <edge source="GBR" target="HRV">
      <data key="d0">108052</data>
    </edge>
    <edge source="GBR" target="CZE">
      <data key="d0">1978839</data>
    </edge>
    <edge source="GBR" target="DNK">
      <data key="d0">13745893</data>
    </edge>
    <edge source="GBR" target="SLV">
      <data key="d0">53074</data>
    </edge>
    <edge source="GBR" target="EST">
      <data key="d0">210492</data>
    </edge>
    <edge source="GBR" target="FIN">
      <data key="d0">7496347</data>
    </edge>
    <edge source="GBR" target="FRA">
      <data key="d0">94178970</data>
    </edge>
    <edge source="GBR" target="GEO">
      <data key="d0">16787</data>
    </edge>
    <edge source="GBR" target="GMB">
      <data key="d0">172258</data>
    </edge>
    <edge source="GBR" target="DEU">
      <data key="d0">68236577</data>
    </edge>
    <edge source="GBR" target="GHA">
      <data key="d0">610741</data>
    </edge>
    <edge source="GBR" target="GRC">
      <data key="d0">7495937</data>
    </edge>
    <edge source="GBR" target="HKG">
      <data key="d0">3888886</data>
    </edge>
    <edge source="GBR" target="HUN">
      <data key="d0">1115540</data>
    </edge>
    <edge source="GBR" target="IDN">
      <data key="d0">41623</data>
    </edge>
    <edge source="GBR" target="IRL">
      <data key="d0">180740990</data>
    </edge>
    <edge source="GBR" target="ISR">
      <data key="d0">3269603</data>
    </edge>
    <edge source="GBR" target="ITA">
      <data key="d0">27665820</data>
    </edge>
    <edge source="GBR" target="CIV">
      <data key="d0">144885</data>
    </edge>
    <edge source="GBR" target="JAM">
      <data key="d0">687559</data>
    </edge>
    <edge source="GBR" target="JPN">
      <data key="d0">32194601</data>
    </edge>
    <edge source="GBR" target="KAZ">
      <data key="d0">13220</data>
    </edge>
    <edge source="GBR" target="JOR">
      <data key="d0">901749</data>
    </edge>
    <edge source="GBR" target="KOR">
      <data key="d0">668296</data>
    </edge>
    <edge source="GBR" target="LBN">
      <data key="d0">2439337</data>
    </edge>
    <edge source="GBR" target="LVA">
      <data key="d0">226971</data>
    </edge>
    <edge source="GBR" target="LTU">
      <data key="d0">98939</data>
    </edge>
    <edge source="GBR" target="MYS">
      <data key="d0">821089</data>
    </edge>
    <edge source="GBR" target="MUS">
      <data key="d0">243787</data>
    </edge>
    <edge source="GBR" target="MEX">
      <data key="d0">454203</data>
    </edge>
    <edge source="GBR" target="MAR">
      <data key="d0">599013</data>
    </edge>
    <edge source="GBR" target="OMN">
      <data key="d0">537169</data>
    </edge>
    <edge source="GBR" target="NLD">
      <data key="d0">46880850</data>
    </edge>
    <edge source="GBR" target="NZL">
      <data key="d0">4643322</data>
    </edge>
    <edge source="GBR" target="NIC">
      <data key="d0">24357</data>
    </edge>
    <edge source="GBR" target="NOR">
      <data key="d0">14431858</data>
    </edge>
    <edge source="GBR" target="PAK">
      <data key="d0">586083</data>
    </edge>
    <edge source="GBR" target="PAN">
      <data key="d0">395154</data>
    </edge>
    <edge source="GBR" target="PRY">
      <data key="d0">44827</data>
    </edge>
    <edge source="GBR" target="PER">
      <data key="d0">19885</data>
    </edge>
    <edge source="GBR" target="PHL">
      <data key="d0">1056111</data>
    </edge>
    <edge source="GBR" target="POL">
      <data key="d0">8348797</data>
    </edge>
    <edge source="GBR" target="PRT">
      <data key="d0">8280085</data>
    </edge>
    <edge source="GBR" target="ROU">
      <data key="d0">101948</data>
    </edge>
    <edge source="GBR" target="RUS">
      <data key="d0">11788321</data>
    </edge>
    <edge source="GBR" target="SAU">
      <data key="d0">2024461</data>
    </edge>
    <edge source="GBR" target="SEN">
      <data key="d0">11113</data>
    </edge>
    <edge source="GBR" target="IND">
      <data key="d0">494161</data>
    </edge>
    <edge source="GBR" target="SGP">
      <data key="d0">2805930</data>
    </edge>
    <edge source="GBR" target="SVK">
      <data key="d0">15113</data>
    </edge>
    <edge source="GBR" target="SVN">
      <data key="d0">298003</data>
    </edge>
    <edge source="GBR" target="ZAF">
      <data key="d0">2051580</data>
    </edge>
    <edge source="GBR" target="ZWE">
      <data key="d0">29209</data>
    </edge>
    <edge source="GBR" target="ESP">
      <data key="d0">31884455</data>
    </edge>
    <edge source="GBR" target="SWE">
      <data key="d0">17173272</data>
    </edge>
    <edge source="GBR" target="CHE">
      <data key="d0">12067295</data>
    </edge>
    <edge source="GBR" target="THA">
      <data key="d0">354802</data>
    </edge>
    <edge source="GBR" target="ARE">
      <data key="d0">11688598</data>
    </edge>
    <edge source="GBR" target="TUN">
      <data key="d0">39585</data>
    </edge>
    <edge source="GBR" target="TUR">
      <data key="d0">3207162</data>
    </edge>
    <edge source="GBR" target="UGA">
      <data key="d0">133482</data>
    </edge>
    <edge source="GBR" target="UKR">
      <data key="d0">984226</data>
    </edge>
    <edge source="GBR" target="MKD">
      <data key="d0">43402</data>
    </edge>
    <edge source="GBR" target="EGY">
      <data key="d0">2336601</data>
    </edge>
    <edge source="GBR" target="TZA">
      <data key="d0">197995</data>
    </edge>
    <edge source="GBR" target="USA">
      <data key="d0">85265912</data>
    </edge>
    <edge source="GBR" target="URY">
      <data key="d0">972911</data>
    </edge>
    <edge source="GBR" target="SRB">
      <data key="d0">37869</data>
    </edge>
    <edge source="USA" target="ARG">
      <data key="d0">2214051</data>
    </edge>
    <edge source="USA" target="AUS">
      <data key="d0">19715992</data>
    </edge>
    <edge source="USA" target="BEL">
      <data key="d0">4805902</data>
    </edge>
    <edge source="USA" target="BOL">
      <data key="d0">380748</data>
    </edge>
    <edge source="USA" target="BRA">
      <data key="d0">7036770</data>
    </edge>
    <edge source="USA" target="KHM">
      <data key="d0">58604</data>
    </edge>
    <edge source="USA" target="CAN">
      <data key="d0">555412110</data>
    </edge>
    <edge source="USA" target="LKA">
      <data key="d0">748617</data>
    </edge>
    <edge source="USA" target="CHL">
      <data key="d0">2072940</data>
    </edge>
    <edge source="USA" target="CHN">
      <data key="d0">8611589</data>
    </edge>
    <edge source="USA" target="COL">
      <data key="d0">2864817</data>
    </edge>
    <edge source="USA" target="CRI">
      <data key="d0">3461819</data>
    </edge>
    <edge source="USA" target="CZE">
      <data key="d0">70581</data>
    </edge>
    <edge source="USA" target="BEN">
      <data key="d0">30637</data>
    </edge>
    <edge source="USA" target="DNK">
      <data key="d0">366839</data>
    </edge>
    <edge source="USA" target="ECU">
      <data key="d0">1304773</data>
    </edge>
    <edge source="USA" target="SLV">
      <data key="d0">5183374</data>
    </edge>
    <edge source="USA" target="EST">
      <data key="d0">183795</data>
    </edge>
    <edge source="USA" target="FIN">
      <data key="d0">2419907</data>
    </edge>
    <edge source="USA" target="FRA">
      <data key="d0">3024665</data>
    </edge>
    <edge source="USA" target="GEO">
      <data key="d0">21079</data>
    </edge>
    <edge source="USA" target="DEU">
      <data key="d0">10636276</data>
    </edge>
    <edge source="USA" target="GHA">
      <data key="d0">81594</data>
    </edge>
    <edge source="USA" target="GRC">
      <data key="d0">465032</data>
    </edge>
    <edge source="USA" target="GTM">
      <data key="d0">2757789</data>
    </edge>
    <edge source="USA" target="HND">
      <data key="d0">1616541</data>
    </edge>
    <edge source="USA" target="HKG">
      <data key="d0">12517588</data>
    </edge>
    <edge source="USA" target="HUN">
      <data key="d0">121205</data>
    </edge>
    <edge source="USA" target="IDN">
      <data key="d0">933482</data>
    </edge>
    <edge source="USA" target="IRL">
      <data key="d0">3115101</data>
    </edge>
    <edge source="USA" target="ISR">
      <data key="d0">7921339</data>
    </edge>
    <edge source="USA" target="ITA">
      <data key="d0">4711544</data>
    </edge>
    <edge source="USA" target="CIV">
      <data key="d0">596322</data>
    </edge>
    <edge source="USA" target="JAM">
      <data key="d0">1741708</data>
    </edge>
    <edge source="USA" target="JPN">
      <data key="d0">54385136</data>
    </edge>
    <edge source="USA" target="JOR">
      <data key="d0">205311</data>
    </edge>
    <edge source="USA" target="KOR">
      <data key="d0">29029887</data>
    </edge>
    <edge source="USA" target="LBN">
      <data key="d0">405013</data>
    </edge>
    <edge source="USA" target="LVA">
      <data key="d0">977761</data>
    </edge>
    <edge source="USA" target="LTU">
      <data key="d0">191852</data>
    </edge>
    <edge source="USA" target="MYS">
      <data key="d0">3299187</data>
    </edge>
    <edge source="USA" target="MEX">
      <data key="d0">176894653</data>
    </edge>
    <edge source="USA" target="MAR">
      <data key="d0">30942</data>
    </edge>
    <edge source="USA" target="OMN">
      <data key="d0">287184</data>
    </edge>
    <edge source="USA" target="NAM">
      <data key="d0">20100</data>
    </edge>
    <edge source="USA" target="NLD">
      <data key="d0">6019881</data>
    </edge>
    <edge source="USA" target="NZL">
      <data key="d0">2184522</data>
    </edge>
    <edge source="USA" target="NIC">
      <data key="d0">1669728</data>
    </edge>
    <edge source="USA" target="NOR">
      <data key="d0">340018</data>
    </edge>
    <edge source="USA" target="PAK">
      <data key="d0">108153</data>
    </edge>
    <edge source="USA" target="PAN">
      <data key="d0">5553567</data>
    </edge>
    <edge source="USA" target="PRY">
      <data key="d0">97435</data>
    </edge>
    <edge source="USA" target="PER">
      <data key="d0">1578420</data>
    </edge>
    <edge source="USA" target="PHL">
      <data key="d0">18258404</data>
    </edge>
    <edge source="USA" target="POL">
      <data key="d0">122398</data>
    </edge>
    <edge source="USA" target="PRT">
      <data key="d0">396737</data>
    </edge>
    <edge source="USA" target="ROU">
      <data key="d0">12424</data>
    </edge>
    <edge source="USA" target="RUS">
      <data key="d0">2033055</data>
    </edge>
    <edge source="USA" target="SAU">
      <data key="d0">7452014</data>
    </edge>
    <edge source="USA" target="IND">
      <data key="d0">1248501</data>
    </edge>
    <edge source="USA" target="SGP">
      <data key="d0">11344771</data>
    </edge>
    <edge source="USA" target="VNM">
      <data key="d0">42120</data>
    </edge>
    <edge source="USA" target="SVN">
      <data key="d0">163701</data>
    </edge>
    <edge source="USA" target="ZAF">
      <data key="d0">385422</data>
    </edge>
    <edge source="USA" target="ESP">
      <data key="d0">1919288</data>
    </edge>
    <edge source="USA" target="SWE">
      <data key="d0">1625200</data>
    </edge>
    <edge source="USA" target="CHE">
      <data key="d0">1725347</data>
    </edge>
    <edge source="USA" target="THA">
      <data key="d0">2778906</data>
    </edge>
    <edge source="USA" target="ARE">
      <data key="d0">2847059</data>
    </edge>
    <edge source="USA" target="TUN">
      <data key="d0">157943</data>
    </edge>
    <edge source="USA" target="TUR">
      <data key="d0">353624</data>
    </edge>
    <edge source="USA" target="UKR">
      <data key="d0">904909</data>
    </edge>
    <edge source="USA" target="EGY">
      <data key="d0">336402</data>
    </edge>
    <edge source="USA" target="GBR">
      <data key="d0">12023894</data>
    </edge>
    <edge source="USA" target="URY">
      <data key="d0">2522234</data>
    </edge>
    <edge source="URY" target="ARG">
      <data key="d0">706892</data>
    </edge>
    <edge source="URY" target="AUS">
      <data key="d0">10600</data>
    </edge>
    <edge source="URY" target="CAN">
      <data key="d0">49220</data>
    </edge>
    <edge source="URY" target="ESP">
      <data key="d0">43434</data>
    </edge>
    <edge source="URY" target="USA">
      <data key="d0">55313</data>
    </edge>
    <edge source="BEL" target="DZA">
      <data key="d0">161369</data>
    </edge>
    <edge source="BEL" target="AZE">
      <data key="d0">46326</data>
    </edge>
    <edge source="BEL" target="ARG">
      <data key="d0">570137</data>
    </edge>
    <edge source="BEL" target="AUS">
      <data key="d0">6609425</data>
    </edge>
    <edge source="BEL" target="AUT">
      <data key="d0">15119692</data>
    </edge>
    <edge source="BEL" target="BRA">
      <data key="d0">1037480</data>
    </edge>
    <edge source="BEL" target="BGR">
      <data key="d0">445364</data>
    </edge>
    <edge source="BEL" target="BDI">
      <data key="d0">39751</data>
    </edge>
    <edge source="BEL" target="CAN">
      <data key="d0">19699385</data>
    </edge>
    <edge source="BEL" target="CHL">
      <data key="d0">829194</data>
    </edge>
    <edge source="BEL" target="CHN">
      <data key="d0">901100</data>
    </edge>
    <edge source="BEL" target="COL">
      <data key="d0">33315</data>
    </edge>
    <edge source="BEL" target="CRI">
      <data key="d0">61168</data>
    </edge>
    <edge source="BEL" target="HRV">
      <data key="d0">815274</data>
    </edge>
    <edge source="BEL" target="CZE">
      <data key="d0">6080860</data>
    </edge>
    <edge source="BEL" target="DNK">
      <data key="d0">13882596</data>
    </edge>
    <edge source="BEL" target="EST">
      <data key="d0">247896</data>
    </edge>
    <edge source="BEL" target="FIN">
      <data key="d0">4082204</data>
    </edge>
    <edge source="BEL" target="FRA">
      <data key="d0">433288396</data>
    </edge>
    <edge source="BEL" target="GEO">
      <data key="d0">198910</data>
    </edge>
    <edge source="BEL" target="DEU">
      <data key="d0">239256561</data>
    </edge>
    <edge source="BEL" target="GRC">
      <data key="d0">8870942</data>
    </edge>
    <edge source="BEL" target="HKG">
      <data key="d0">2385889</data>
    </edge>
    <edge source="BEL" target="HUN">
      <data key="d0">1152966</data>
    </edge>
    <edge source="BEL" target="IDN">
      <data key="d0">194623</data>
    </edge>
    <edge source="BEL" target="IRL">
      <data key="d0">4157644</data>
    </edge>
    <edge source="BEL" target="ISR">
      <data key="d0">6111567</data>
    </edge>
    <edge source="BEL" target="ITA">
      <data key="d0">89395082</data>
    </edge>
    <edge source="BEL" target="CIV">
      <data key="d0">48715</data>
    </edge>
    <edge source="BEL" target="JPN">
      <data key="d0">29736514</data>
    </edge>
    <edge source="BEL" target="JOR">
      <data key="d0">113710</data>
    </edge>
    <edge source="BEL" target="KOR">
      <data key="d0">5146065</data>
    </edge>
    <edge source="BEL" target="LBN">
      <data key="d0">2041677</data>
    </edge>
    <edge source="BEL" target="LVA">
      <data key="d0">152018</data>
    </edge>
    <edge source="BEL" target="LTU">
      <data key="d0">355331</data>
    </edge>
    <edge source="BEL" target="MYS">
      <data key="d0">523743</data>
    </edge>
    <edge source="BEL" target="MUS">
      <data key="d0">116837</data>
    </edge>
    <edge source="BEL" target="MEX">
      <data key="d0">2761544</data>
    </edge>
    <edge source="BEL" target="MDA">
      <data key="d0">80014</data>
    </edge>
    <edge source="BEL" target="MAR">
      <data key="d0">544340</data>
    </edge>
    <edge source="BEL" target="OMN">
      <data key="d0">147786</data>
    </edge>
    <edge source="BEL" target="NLD">
      <data key="d0">239482372</data>
    </edge>
    <edge source="BEL" target="NZL">
      <data key="d0">877827</data>
    </edge>
    <edge source="BEL" target="NOR">
      <data key="d0">3380119</data>
    </edge>
    <edge source="BEL" target="PAK">
      <data key="d0">12750</data>
    </edge>
    <edge source="BEL" target="PAN">
      <data key="d0">40395</data>
    </edge>
    <edge source="BEL" target="PER">
      <data key="d0">32301</data>
    </edge>
    <edge source="BEL" target="PHL">
      <data key="d0">346087</data>
    </edge>
    <edge source="BEL" target="POL">
      <data key="d0">965819</data>
    </edge>
    <edge source="BEL" target="PRT">
      <data key="d0">9227196</data>
    </edge>
    <edge source="BEL" target="ROU">
      <data key="d0">165098</data>
    </edge>
    <edge source="BEL" target="RUS">
      <data key="d0">1341611</data>
    </edge>
    <edge source="BEL" target="SAU">
      <data key="d0">19502</data>
    </edge>
    <edge source="BEL" target="SEN">
      <data key="d0">18422</data>
    </edge>
    <edge source="BEL" target="IND">
      <data key="d0">55100</data>
    </edge>
    <edge source="BEL" target="SGP">
      <data key="d0">2822076</data>
    </edge>
    <edge source="BEL" target="SVK">
      <data key="d0">109472</data>
    </edge>
    <edge source="BEL" target="VNM">
      <data key="d0">109102</data>
    </edge>
    <edge source="BEL" target="SVN">
      <data key="d0">534752</data>
    </edge>
    <edge source="BEL" target="ZAF">
      <data key="d0">1693392</data>
    </edge>
    <edge source="BEL" target="ZWE">
      <data key="d0">29816</data>
    </edge>
    <edge source="BEL" target="ESP">
      <data key="d0">61925944</data>
    </edge>
    <edge source="BEL" target="SWE">
      <data key="d0">25152479</data>
    </edge>
    <edge source="BEL" target="CHE">
      <data key="d0">6675521</data>
    </edge>
    <edge source="BEL" target="THA">
      <data key="d0">386266</data>
    </edge>
    <edge source="BEL" target="ARE">
      <data key="d0">1404435</data>
    </edge>
    <edge source="BEL" target="TUN">
      <data key="d0">203455</data>
    </edge>
    <edge source="BEL" target="TUR">
      <data key="d0">2382290</data>
    </edge>
    <edge source="BEL" target="UKR">
      <data key="d0">241686</data>
    </edge>
    <edge source="BEL" target="EGY">
      <data key="d0">109940</data>
    </edge>
    <edge source="BEL" target="GBR">
      <data key="d0">105668784</data>
    </edge>
    <edge source="BEL" target="USA">
      <data key="d0">48602237</data>
    </edge>
    <edge source="BEL" target="URY">
      <data key="d0">80337</data>
    </edge>
    <edge source="BEL" target="SRB">
      <data key="d0">21862</data>
    </edge>
    <edge source="LKA" target="ALB">
      <data key="d0">49993</data>
    </edge>
    <edge source="LKA" target="DZA">
      <data key="d0">565643</data>
    </edge>
    <edge source="LKA" target="AZE">
      <data key="d0">664555</data>
    </edge>
    <edge source="LKA" target="ARG">
      <data key="d0">549289</data>
    </edge>
    <edge source="LKA" target="AUS">
      <data key="d0">16470753</data>
    </edge>
    <edge source="LKA" target="AUT">
      <data key="d0">243378</data>
    </edge>
    <edge source="LKA" target="ARM">
      <data key="d0">79330</data>
    </edge>
    <edge source="LKA" target="BEL">
      <data key="d0">807511</data>
    </edge>
    <edge source="LKA" target="BOL">
      <data key="d0">473248</data>
    </edge>
    <edge source="LKA" target="BRA">
      <data key="d0">142384</data>
    </edge>
    <edge source="LKA" target="BGR">
      <data key="d0">316333</data>
    </edge>
    <edge source="LKA" target="BLR">
      <data key="d0">368023</data>
    </edge>
    <edge source="LKA" target="CAN">
      <data key="d0">6057789</data>
    </edge>
    <edge source="LKA" target="CHL">
      <data key="d0">11894905</data>
    </edge>
    <edge source="LKA" target="CHN">
      <data key="d0">702792</data>
    </edge>
    <edge source="LKA" target="COL">
      <data key="d0">2365759</data>
    </edge>
    <edge source="LKA" target="CRI">
      <data key="d0">83975</data>
    </edge>
    <edge source="LKA" target="HRV">
      <data key="d0">1184056</data>
    </edge>
    <edge source="LKA" target="CZE">
      <data key="d0">892394</data>
    </edge>
    <edge source="LKA" target="BEN">
      <data key="d0">13440</data>
    </edge>
    <edge source="LKA" target="DNK">
      <data key="d0">726496</data>
    </edge>
    <edge source="LKA" target="ECU">
      <data key="d0">1341237</data>
    </edge>
    <edge source="LKA" target="SLV">
      <data key="d0">346880</data>
    </edge>
    <edge source="LKA" target="ETH">
      <data key="d0">15070</data>
    </edge>
    <edge source="LKA" target="EST">
      <data key="d0">248085</data>
    </edge>
    <edge source="LKA" target="FIN">
      <data key="d0">4569322</data>
    </edge>
    <edge source="LKA" target="FRA">
      <data key="d0">4580662</data>
    </edge>
    <edge source="LKA" target="GEO">
      <data key="d0">379953</data>
    </edge>
    <edge source="LKA" target="GMB">
      <data key="d0">37109</data>
    </edge>
    <edge source="LKA" target="PSE">
      <data key="d0">39711</data>
    </edge>
    <edge source="LKA" target="DEU">
      <data key="d0">13335377</data>
    </edge>
    <edge source="LKA" target="GHA">
      <data key="d0">12589</data>
    </edge>
    <edge source="LKA" target="GRC">
      <data key="d0">5169285</data>
    </edge>
    <edge source="LKA" target="GTM">
      <data key="d0">2101984</data>
    </edge>
    <edge source="LKA" target="HND">
      <data key="d0">276565</data>
    </edge>
    <edge source="LKA" target="HKG">
      <data key="d0">9237923</data>
    </edge>
    <edge source="LKA" target="HUN">
      <data key="d0">1448364</data>
    </edge>
    <edge source="LKA" target="IDN">
      <data key="d0">461572</data>
    </edge>
    <edge source="LKA" target="IRL">
      <data key="d0">3771102</data>
    </edge>
    <edge source="LKA" target="ISR">
      <data key="d0">7768827</data>
    </edge>
    <edge source="LKA" target="ITA">
      <data key="d0">4216348</data>
    </edge>
    <edge source="LKA" target="CIV">
      <data key="d0">317351</data>
    </edge>
    <edge source="LKA" target="JAM">
      <data key="d0">535101</data>
    </edge>
    <edge source="LKA" target="JPN">
      <data key="d0">24968205</data>
    </edge>
    <edge source="LKA" target="KAZ">
      <data key="d0">1778417</data>
    </edge>
    <edge source="LKA" target="JOR">
      <data key="d0">18601704</data>
    </edge>
    <edge source="LKA" target="KOR">
      <data key="d0">692989</data>
    </edge>
    <edge source="LKA" target="KGZ">
      <data key="d0">163606</data>
    </edge>
    <edge source="LKA" target="LBN">
      <data key="d0">4624198</data>
    </edge>
    <edge source="LKA" target="LVA">
      <data key="d0">814859</data>
    </edge>
    <edge source="LKA" target="LTU">
      <data key="d0">1668413</data>
    </edge>
    <edge source="LKA" target="MYS">
      <data key="d0">611894</data>
    </edge>
    <edge source="LKA" target="MUS">
      <data key="d0">35222</data>
    </edge>
    <edge source="LKA" target="MEX">
      <data key="d0">24069326</data>
    </edge>
    <edge source="LKA" target="MDA">
      <data key="d0">722377</data>
    </edge>
    <edge source="LKA" target="MAR">
      <data key="d0">770948</data>
    </edge>
    <edge source="LKA" target="OMN">
      <data key="d0">105168</data>
    </edge>
    <edge source="LKA" target="NLD">
      <data key="d0">8489078</data>
    </edge>
    <edge source="LKA" target="NZL">
      <data key="d0">3269192</data>
    </edge>
    <edge source="LKA" target="NIC">
      <data key="d0">355014</data>
    </edge>
    <edge source="LKA" target="NOR">
      <data key="d0">211134</data>
    </edge>
    <edge source="LKA" target="PAK">
      <data key="d0">8840128</data>
    </edge>
    <edge source="LKA" target="PAN">
      <data key="d0">381727</data>
    </edge>
    <edge source="LKA" target="PER">
      <data key="d0">2443967</data>
    </edge>
    <edge source="LKA" target="PHL">
      <data key="d0">217221</data>
    </edge>
    <edge source="LKA" target="POL">
      <data key="d0">7296668</data>
    </edge>
    <edge source="LKA" target="ROU">
      <data key="d0">379737</data>
    </edge>
    <edge source="LKA" target="RUS">
      <data key="d0">105321726</data>
    </edge>
    <edge source="LKA" target="SAU">
      <data key="d0">32158546</data>
    </edge>
    <edge source="LKA" target="SEN">
      <data key="d0">56012</data>
    </edge>
    <edge source="LKA" target="IND">
      <data key="d0">18094252</data>
    </edge>
    <edge source="LKA" target="SGP">
      <data key="d0">3940422</data>
    </edge>
    <edge source="LKA" target="SVK">
      <data key="d0">15690</data>
    </edge>
    <edge source="LKA" target="VNM">
      <data key="d0">597278</data>
    </edge>
    <edge source="LKA" target="SVN">
      <data key="d0">34752</data>
    </edge>
    <edge source="LKA" target="ZAF">
      <data key="d0">3083002</data>
    </edge>
    <edge source="LKA" target="ESP">
      <data key="d0">2149743</data>
    </edge>
    <edge source="LKA" target="SWE">
      <data key="d0">1021517</data>
    </edge>
    <edge source="LKA" target="CHE">
      <data key="d0">910379</data>
    </edge>
    <edge source="LKA" target="THA">
      <data key="d0">157543</data>
    </edge>
    <edge source="LKA" target="TGO">
      <data key="d0">49412</data>
    </edge>
    <edge source="LKA" target="ARE">
      <data key="d0">94036609</data>
    </edge>
    <edge source="LKA" target="TUN">
      <data key="d0">11731054</data>
    </edge>
    <edge source="LKA" target="TUR">
      <data key="d0">48790997</data>
    </edge>
    <edge source="LKA" target="UKR">
      <data key="d0">22455922</data>
    </edge>
    <edge source="LKA" target="EGY">
      <data key="d0">19474992</data>
    </edge>
    <edge source="LKA" target="GBR">
      <data key="d0">22971056</data>
    </edge>
    <edge source="LKA" target="USA">
      <data key="d0">17000598</data>
    </edge>
    <edge source="LKA" target="URY">
      <data key="d0">542338</data>
    </edge>
    <edge source="IDN" target="ALB">
      <data key="d0">47308</data>
    </edge>
    <edge source="IDN" target="DZA">
      <data key="d0">1302781</data>
    </edge>
    <edge source="IDN" target="ARG">
      <data key="d0">35020</data>
    </edge>
    <edge source="IDN" target="AUS">
      <data key="d0">17581364</data>
    </edge>
    <edge source="IDN" target="AUT">
      <data key="d0">136260</data>
    </edge>
    <edge source="IDN" target="ARM">
      <data key="d0">160704</data>
    </edge>
    <edge source="IDN" target="BEL">
      <data key="d0">9854995</data>
    </edge>
    <edge source="IDN" target="BRA">
      <data key="d0">20471010</data>
    </edge>
    <edge source="IDN" target="BGR">
      <data key="d0">9551446</data>
    </edge>
    <edge source="IDN" target="BLR">
      <data key="d0">23400</data>
    </edge>
    <edge source="IDN" target="CMR">
      <data key="d0">24270</data>
    </edge>
    <edge source="IDN" target="CAN">
      <data key="d0">10847643</data>
    </edge>
    <edge source="IDN" target="LKA">
      <data key="d0">879118</data>
    </edge>
    <edge source="IDN" target="CHL">
      <data key="d0">414042</data>
    </edge>
    <edge source="IDN" target="CHN">
      <data key="d0">14779552</data>
    </edge>
    <edge source="IDN" target="COL">
      <data key="d0">201986</data>
    </edge>
    <edge source="IDN" target="CRI">
      <data key="d0">26467</data>
    </edge>
    <edge source="IDN" target="CZE">
      <data key="d0">1208337</data>
    </edge>
    <edge source="IDN" target="DNK">
      <data key="d0">2569501</data>
    </edge>
    <edge source="IDN" target="ECU">
      <data key="d0">123900</data>
    </edge>
    <edge source="IDN" target="ETH">
      <data key="d0">360762</data>
    </edge>
    <edge source="IDN" target="EST">
      <data key="d0">821800</data>
    </edge>
    <edge source="IDN" target="FIN">
      <data key="d0">1181791</data>
    </edge>
    <edge source="IDN" target="FRA">
      <data key="d0">16650082</data>
    </edge>
    <edge source="IDN" target="GEO">
      <data key="d0">2473572</data>
    </edge>
    <edge source="IDN" target="GMB">
      <data key="d0">62283</data>
    </edge>
    <edge source="IDN" target="PSE">
      <data key="d0">77500</data>
    </edge>
    <edge source="IDN" target="DEU">
      <data key="d0">63021615</data>
    </edge>
    <edge source="IDN" target="GHA">
      <data key="d0">52045</data>
    </edge>
    <edge source="IDN" target="GRC">
      <data key="d0">2936439</data>
    </edge>
    <edge source="IDN" target="GTM">
      <data key="d0">15400</data>
    </edge>
    <edge source="IDN" target="HKG">
      <data key="d0">14364494</data>
    </edge>
    <edge source="IDN" target="HUN">
      <data key="d0">2913717</data>
    </edge>
    <edge source="IDN" target="IRL">
      <data key="d0">2476747</data>
    </edge>
    <edge source="IDN" target="ITA">
      <data key="d0">19271024</data>
    </edge>
    <edge source="IDN" target="JAM">
      <data key="d0">913884</data>
    </edge>
    <edge source="IDN" target="JPN">
      <data key="d0">91936741</data>
    </edge>
    <edge source="IDN" target="KAZ">
      <data key="d0">927942</data>
    </edge>
    <edge source="IDN" target="JOR">
      <data key="d0">791153</data>
    </edge>
    <edge source="IDN" target="KOR">
      <data key="d0">11645234</data>
    </edge>
    <edge source="IDN" target="KGZ">
      <data key="d0">41966</data>
    </edge>
    <edge source="IDN" target="LBN">
      <data key="d0">316858</data>
    </edge>
    <edge source="IDN" target="MYS">
      <data key="d0">68819483</data>
    </edge>
    <edge source="IDN" target="MRT">
      <data key="d0">18285</data>
    </edge>
    <edge source="IDN" target="MUS">
      <data key="d0">182067</data>
    </edge>
    <edge source="IDN" target="MEX">
      <data key="d0">2634630</data>
    </edge>
    <edge source="IDN" target="MAR">
      <data key="d0">5531129</data>
    </edge>
    <edge source="IDN" target="OMN">
      <data key="d0">295141</data>
    </edge>
    <edge source="IDN" target="NAM">
      <data key="d0">23854</data>
    </edge>
    <edge source="IDN" target="NLD">
      <data key="d0">62964490</data>
    </edge>
    <edge source="IDN" target="NZL">
      <data key="d0">2858045</data>
    </edge>
    <edge source="IDN" target="NER">
      <data key="d0">70785</data>
    </edge>
    <edge source="IDN" target="NOR">
      <data key="d0">182158</data>
    </edge>
    <edge source="IDN" target="PAK">
      <data key="d0">14086894</data>
    </edge>
    <edge source="IDN" target="PER">
      <data key="d0">149805</data>
    </edge>
    <edge source="IDN" target="PHL">
      <data key="d0">16810402</data>
    </edge>
    <edge source="IDN" target="POL">
      <data key="d0">26943349</data>
    </edge>
    <edge source="IDN" target="PRT">
      <data key="d0">1218774</data>
    </edge>
    <edge source="IDN" target="ROU">
      <data key="d0">4310070</data>
    </edge>
    <edge source="IDN" target="RUS">
      <data key="d0">8638612</data>
    </edge>
    <edge source="IDN" target="SAU">
      <data key="d0">1667709</data>
    </edge>
    <edge source="IDN" target="IND">
      <data key="d0">18183217</data>
    </edge>
    <edge source="IDN" target="SGP">
      <data key="d0">166413344</data>
    </edge>
    <edge source="IDN" target="SVK">
      <data key="d0">13138</data>
    </edge>
    <edge source="IDN" target="VNM">
      <data key="d0">330536</data>
    </edge>
    <edge source="IDN" target="SVN">
      <data key="d0">407474</data>
    </edge>
    <edge source="IDN" target="ZAF">
      <data key="d0">7957057</data>
    </edge>
    <edge source="IDN" target="ESP">
      <data key="d0">10811549</data>
    </edge>
    <edge source="IDN" target="SWE">
      <data key="d0">1736333</data>
    </edge>
    <edge source="IDN" target="CHE">
      <data key="d0">3254250</data>
    </edge>
    <edge source="IDN" target="THA">
      <data key="d0">10959198</data>
    </edge>
    <edge source="IDN" target="ARE">
      <data key="d0">5422592</data>
    </edge>
    <edge source="IDN" target="TUN">
      <data key="d0">850948</data>
    </edge>
    <edge source="IDN" target="TUR">
      <data key="d0">578847</data>
    </edge>
    <edge source="IDN" target="UKR">
      <data key="d0">2200194</data>
    </edge>
    <edge source="IDN" target="EGY">
      <data key="d0">4935923</data>
    </edge>
    <edge source="IDN" target="GBR">
      <data key="d0">31008305</data>
    </edge>
    <edge source="IDN" target="USA">
      <data key="d0">270669612</data>
    </edge>
    <edge source="IRL" target="AUS">
      <data key="d0">105500</data>
    </edge>
    <edge source="IRL" target="AUT">
      <data key="d0">102128</data>
    </edge>
    <edge source="IRL" target="BEL">
      <data key="d0">743452</data>
    </edge>
    <edge source="IRL" target="BRA">
      <data key="d0">398572</data>
    </edge>
    <edge source="IRL" target="CAN">
      <data key="d0">14359267</data>
    </edge>
    <edge source="IRL" target="CZE">
      <data key="d0">33738</data>
    </edge>
    <edge source="IRL" target="DNK">
      <data key="d0">10588</data>
    </edge>
    <edge source="IRL" target="FIN">
      <data key="d0">37747</data>
    </edge>
    <edge source="IRL" target="FRA">
      <data key="d0">2557505</data>
    </edge>
    <edge source="IRL" target="DEU">
      <data key="d0">1937600</data>
    </edge>
    <edge source="IRL" target="GRC">
      <data key="d0">102824</data>
    </edge>
    <edge source="IRL" target="HKG">
      <data key="d0">143611</data>
    </edge>
    <edge source="IRL" target="HUN">
      <data key="d0">57048</data>
    </edge>
    <edge source="IRL" target="IDN">
      <data key="d0">417041</data>
    </edge>
    <edge source="IRL" target="ITA">
      <data key="d0">3289718</data>
    </edge>
    <edge source="IRL" target="JPN">
      <data key="d0">2691478</data>
    </edge>
    <edge source="IRL" target="JOR">
      <data key="d0">49897</data>
    </edge>
    <edge source="IRL" target="KOR">
      <data key="d0">447065</data>
    </edge>
    <edge source="IRL" target="MYS">
      <data key="d0">23938</data>
    </edge>
    <edge source="IRL" target="NLD">
      <data key="d0">9712463</data>
    </edge>
    <edge source="IRL" target="NZL">
      <data key="d0">13836</data>
    </edge>
    <edge source="IRL" target="NOR">
      <data key="d0">5799694</data>
    </edge>
    <edge source="IRL" target="PHL">
      <data key="d0">46047</data>
    </edge>
    <edge source="IRL" target="POL">
      <data key="d0">13611</data>
    </edge>
    <edge source="IRL" target="PRT">
      <data key="d0">586098</data>
    </edge>
    <edge source="IRL" target="RUS">
      <data key="d0">11864</data>
    </edge>
    <edge source="IRL" target="SAU">
      <data key="d0">2850899</data>
    </edge>
    <edge source="IRL" target="SGP">
      <data key="d0">21350</data>
    </edge>
    <edge source="IRL" target="ZAF">
      <data key="d0">50492</data>
    </edge>
    <edge source="IRL" target="ESP">
      <data key="d0">2662598</data>
    </edge>
    <edge source="IRL" target="SWE">
      <data key="d0">139288</data>
    </edge>
    <edge source="IRL" target="CHE">
      <data key="d0">5962139</data>
    </edge>
    <edge source="IRL" target="THA">
      <data key="d0">623574</data>
    </edge>
    <edge source="IRL" target="ARE">
      <data key="d0">122002</data>
    </edge>
    <edge source="IRL" target="TUR">
      <data key="d0">40087</data>
    </edge>
    <edge source="IRL" target="GBR">
      <data key="d0">171302473</data>
    </edge>
    <edge source="IRL" target="USA">
      <data key="d0">10698930</data>
    </edge>
    <edge source="JPN" target="ARG">
      <data key="d0">12285</data>
    </edge>
    <edge source="JPN" target="AUS">
      <data key="d0">7013788</data>
    </edge>
    <edge source="JPN" target="AUT">
      <data key="d0">17926</data>
    </edge>
    <edge source="JPN" target="BEL">
      <data key="d0">94159</data>
    </edge>
    <edge source="JPN" target="BRA">
      <data key="d0">93138</data>
    </edge>
    <edge source="JPN" target="CAN">
      <data key="d0">713696</data>
    </edge>
    <edge source="JPN" target="CHN">
      <data key="d0">980519</data>
    </edge>
    <edge source="JPN" target="CZE">
      <data key="d0">10856</data>
    </edge>
    <edge source="JPN" target="DNK">
      <data key="d0">36094</data>
    </edge>
    <edge source="JPN" target="FRA">
      <data key="d0">477539</data>
    </edge>
    <edge source="JPN" target="DEU">
      <data key="d0">1633403</data>
    </edge>
    <edge source="JPN" target="HKG">
      <data key="d0">8645985</data>
    </edge>
    <edge source="JPN" target="IDN">
      <data key="d0">178241</data>
    </edge>
    <edge source="JPN" target="IRL">
      <data key="d0">842668</data>
    </edge>
    <edge source="JPN" target="ISR">
      <data key="d0">45214</data>
    </edge>
    <edge source="JPN" target="ITA">
      <data key="d0">235777</data>
    </edge>
    <edge source="JPN" target="KOR">
      <data key="d0">4790714</data>
    </edge>
    <edge source="JPN" target="MYS">
      <data key="d0">185998</data>
    </edge>
    <edge source="JPN" target="NLD">
      <data key="d0">495687</data>
    </edge>
    <edge source="JPN" target="NZL">
      <data key="d0">2736334</data>
    </edge>
    <edge source="JPN" target="PHL">
      <data key="d0">1118018</data>
    </edge>
    <edge source="JPN" target="RUS">
      <data key="d0">239275</data>
    </edge>
    <edge source="JPN" target="SGP">
      <data key="d0">4374043</data>
    </edge>
    <edge source="JPN" target="ZAF">
      <data key="d0">29552</data>
    </edge>
    <edge source="JPN" target="ESP">
      <data key="d0">64820</data>
    </edge>
    <edge source="JPN" target="SWE">
      <data key="d0">45474</data>
    </edge>
    <edge source="JPN" target="CHE">
      <data key="d0">112929</data>
    </edge>
    <edge source="JPN" target="THA">
      <data key="d0">1058598</data>
    </edge>
    <edge source="JPN" target="ARE">
      <data key="d0">27372</data>
    </edge>
    <edge source="JPN" target="EGY">
      <data key="d0">39953</data>
    </edge>
    <edge source="JPN" target="GBR">
      <data key="d0">461116</data>
    </edge>
    <edge source="JPN" target="USA">
      <data key="d0">8392430</data>
    </edge>
    <edge source="MUS" target="BEL">
      <data key="d0">23287</data>
    </edge>
    <edge source="MUS" target="CAN">
      <data key="d0">28341</data>
    </edge>
    <edge source="MUS" target="FIN">
      <data key="d0">10600</data>
    </edge>
    <edge source="MUS" target="FRA">
      <data key="d0">470176</data>
    </edge>
    <edge source="MUS" target="DEU">
      <data key="d0">111515</data>
    </edge>
    <edge source="MUS" target="JPN">
      <data key="d0">21836</data>
    </edge>
    <edge source="MUS" target="NLD">
      <data key="d0">62747</data>
    </edge>
    <edge source="MUS" target="ZAF">
      <data key="d0">18539</data>
    </edge>
    <edge source="MUS" target="CHE">
      <data key="d0">39569</data>
    </edge>
    <edge source="MUS" target="USA">
      <data key="d0">19455</data>
    </edge>
    <edge source="PAK" target="AUS">
      <data key="d0">372246</data>
    </edge>
    <edge source="PAK" target="BLR">
      <data key="d0">14963</data>
    </edge>
    <edge source="PAK" target="KHM">
      <data key="d0">34561</data>
    </edge>
    <edge source="PAK" target="CAN">
      <data key="d0">262874</data>
    </edge>
    <edge source="PAK" target="LKA">
      <data key="d0">888351</data>
    </edge>
    <edge source="PAK" target="CHL">
      <data key="d0">19572</data>
    </edge>
    <edge source="PAK" target="CHN">
      <data key="d0">1189765</data>
    </edge>
    <edge source="PAK" target="DNK">
      <data key="d0">58424</data>
    </edge>
    <edge source="PAK" target="FRA">
      <data key="d0">16706</data>
    </edge>
    <edge source="PAK" target="DEU">
      <data key="d0">127174</data>
    </edge>
    <edge source="PAK" target="GHA">
      <data key="d0">23218</data>
    </edge>
    <edge source="PAK" target="HKG">
      <data key="d0">127490</data>
    </edge>
    <edge source="PAK" target="IDN">
      <data key="d0">21867</data>
    </edge>
    <edge source="PAK" target="ITA">
      <data key="d0">109794</data>
    </edge>
    <edge source="PAK" target="JPN">
      <data key="d0">210281</data>
    </edge>
    <edge source="PAK" target="JOR">
      <data key="d0">65195</data>
    </edge>
    <edge source="PAK" target="KOR">
      <data key="d0">1538707</data>
    </edge>
    <edge source="PAK" target="MYS">
      <data key="d0">100015</data>
    </edge>
    <edge source="PAK" target="MRT">
      <data key="d0">16717</data>
    </edge>
    <edge source="PAK" target="MUS">
      <data key="d0">17937</data>
    </edge>
    <edge source="PAK" target="MEX">
      <data key="d0">197340</data>
    </edge>
    <edge source="PAK" target="MAR">
      <data key="d0">47511</data>
    </edge>
    <edge source="PAK" target="OMN">
      <data key="d0">64264</data>
    </edge>
    <edge source="PAK" target="NLD">
      <data key="d0">77311</data>
    </edge>
    <edge source="PAK" target="SAU">
      <data key="d0">3250348</data>
    </edge>
    <edge source="PAK" target="IND">
      <data key="d0">261555</data>
    </edge>
    <edge source="PAK" target="SGP">
      <data key="d0">302193</data>
    </edge>
    <edge source="PAK" target="ZAF">
      <data key="d0">41073</data>
    </edge>
    <edge source="PAK" target="ESP">
      <data key="d0">17037</data>
    </edge>
    <edge source="PAK" target="ARE">
      <data key="d0">2059548</data>
    </edge>
    <edge source="PAK" target="TUR">
      <data key="d0">270217</data>
    </edge>
    <edge source="PAK" target="GBR">
      <data key="d0">752364</data>
    </edge>
    <edge source="PAK" target="TZA">
      <data key="d0">47156</data>
    </edge>
    <edge source="PAK" target="USA">
      <data key="d0">2041096</data>
    </edge>
    <edge source="THA" target="AUS">
      <data key="d0">3816366</data>
    </edge>
    <edge source="THA" target="BEL">
      <data key="d0">101253</data>
    </edge>
    <edge source="THA" target="KHM">
      <data key="d0">316302</data>
    </edge>
    <edge source="THA" target="CAN">
      <data key="d0">793174</data>
    </edge>
    <edge source="THA" target="LKA">
      <data key="d0">13479</data>
    </edge>
    <edge source="THA" target="CHN">
      <data key="d0">1566541</data>
    </edge>
    <edge source="THA" target="CZE">
      <data key="d0">24670</data>
    </edge>
    <edge source="THA" target="DNK">
      <data key="d0">35776</data>
    </edge>
    <edge source="THA" target="FRA">
      <data key="d0">396561</data>
    </edge>
    <edge source="THA" target="DEU">
      <data key="d0">5903326</data>
    </edge>
    <edge source="THA" target="GRC">
      <data key="d0">358222</data>
    </edge>
    <edge source="THA" target="HKG">
      <data key="d0">783025</data>
    </edge>
    <edge source="THA" target="HUN">
      <data key="d0">93180</data>
    </edge>
    <edge source="THA" target="IDN">
      <data key="d0">117748</data>
    </edge>
    <edge source="THA" target="ISR">
      <data key="d0">111763</data>
    </edge>
    <edge source="THA" target="JPN">
      <data key="d0">12764103</data>
    </edge>
    <edge source="THA" target="JOR">
      <data key="d0">34746</data>
    </edge>
    <edge source="THA" target="KOR">
      <data key="d0">4032161</data>
    </edge>
    <edge source="THA" target="MYS">
      <data key="d0">1158009</data>
    </edge>
    <edge source="THA" target="MUS">
      <data key="d0">170745</data>
    </edge>
    <edge source="THA" target="MEX">
      <data key="d0">14077</data>
    </edge>
    <edge source="THA" target="NLD">
      <data key="d0">1888436</data>
    </edge>
    <edge source="THA" target="NZL">
      <data key="d0">156490</data>
    </edge>
    <edge source="THA" target="NOR">
      <data key="d0">20686</data>
    </edge>
    <edge source="THA" target="PAK">
      <data key="d0">2332418</data>
    </edge>
    <edge source="THA" target="PHL">
      <data key="d0">43019</data>
    </edge>
    <edge source="THA" target="POL">
      <data key="d0">7388760</data>
    </edge>
    <edge source="THA" target="SAU">
      <data key="d0">361843</data>
    </edge>
    <edge source="THA" target="IND">
      <data key="d0">277917</data>
    </edge>
    <edge source="THA" target="SGP">
      <data key="d0">1973995</data>
    </edge>
    <edge source="THA" target="VNM">
      <data key="d0">88483</data>
    </edge>
    <edge source="THA" target="ESP">
      <data key="d0">833776</data>
    </edge>
    <edge source="THA" target="SWE">
      <data key="d0">135517</data>
    </edge>
    <edge source="THA" target="CHE">
      <data key="d0">9723324</data>
    </edge>
    <edge source="THA" target="ARE">
      <data key="d0">1346074</data>
    </edge>
    <edge source="THA" target="TUR">
      <data key="d0">26456</data>
    </edge>
    <edge source="THA" target="GBR">
      <data key="d0">3654961</data>
    </edge>
    <edge source="THA" target="USA">
      <data key="d0">19611265</data>
    </edge>
    <edge source="TUR" target="ALB">
      <data key="d0">1630741</data>
    </edge>
    <edge source="TUR" target="DZA">
      <data key="d0">337106</data>
    </edge>
    <edge source="TUR" target="AZE">
      <data key="d0">4218500</data>
    </edge>
    <edge source="TUR" target="ARG">
      <data key="d0">212375</data>
    </edge>
    <edge source="TUR" target="AUS">
      <data key="d0">566739</data>
    </edge>
    <edge source="TUR" target="AUT">
      <data key="d0">587737</data>
    </edge>
    <edge source="TUR" target="BEL">
      <data key="d0">9494087</data>
    </edge>
    <edge source="TUR" target="BOL">
      <data key="d0">81000</data>
    </edge>
    <edge source="TUR" target="BRA">
      <data key="d0">4143963</data>
    </edge>
    <edge source="TUR" target="BGR">
      <data key="d0">1221056</data>
    </edge>
    <edge source="TUR" target="BLR">
      <data key="d0">11420</data>
    </edge>
    <edge source="TUR" target="CMR">
      <data key="d0">41512</data>
    </edge>
    <edge source="TUR" target="CAN">
      <data key="d0">1302120</data>
    </edge>
    <edge source="TUR" target="LKA">
      <data key="d0">16170</data>
    </edge>
    <edge source="TUR" target="CHL">
      <data key="d0">490639</data>
    </edge>
    <edge source="TUR" target="CHN">
      <data key="d0">237140</data>
    </edge>
    <edge source="TUR" target="COL">
      <data key="d0">324000</data>
    </edge>
    <edge source="TUR" target="HRV">
      <data key="d0">320990</data>
    </edge>
    <edge source="TUR" target="CZE">
      <data key="d0">284829</data>
    </edge>
    <edge source="TUR" target="DNK">
      <data key="d0">44323</data>
    </edge>
    <edge source="TUR" target="ECU">
      <data key="d0">96359</data>
    </edge>
    <edge source="TUR" target="EST">
      <data key="d0">26458</data>
    </edge>
    <edge source="TUR" target="FIN">
      <data key="d0">26972</data>
    </edge>
    <edge source="TUR" target="FRA">
      <data key="d0">1719019</data>
    </edge>
    <edge source="TUR" target="GEO">
      <data key="d0">3037035</data>
    </edge>
    <edge source="TUR" target="GMB">
      <data key="d0">12309</data>
    </edge>
    <edge source="TUR" target="PSE">
      <data key="d0">1758562</data>
    </edge>
    <edge source="TUR" target="DEU">
      <data key="d0">9307458</data>
    </edge>
    <edge source="TUR" target="GHA">
      <data key="d0">34072</data>
    </edge>
    <edge source="TUR" target="GRC">
      <data key="d0">1061710</data>
    </edge>
    <edge source="TUR" target="GTM">
      <data key="d0">35650</data>
    </edge>
    <edge source="TUR" target="HND">
      <data key="d0">38420</data>
    </edge>
    <edge source="TUR" target="HKG">
      <data key="d0">955489</data>
    </edge>
    <edge source="TUR" target="HUN">
      <data key="d0">177733</data>
    </edge>
    <edge source="TUR" target="ISR">
      <data key="d0">3641875</data>
    </edge>
    <edge source="TUR" target="ITA">
      <data key="d0">1079314</data>
    </edge>
    <edge source="TUR" target="JPN">
      <data key="d0">1145258</data>
    </edge>
    <edge source="TUR" target="KAZ">
      <data key="d0">1060768</data>
    </edge>
    <edge source="TUR" target="JOR">
      <data key="d0">1143016</data>
    </edge>
    <edge source="TUR" target="KOR">
      <data key="d0">126175</data>
    </edge>
    <edge source="TUR" target="KGZ">
      <data key="d0">711321</data>
    </edge>
    <edge source="TUR" target="LBN">
      <data key="d0">2982996</data>
    </edge>
    <edge source="TUR" target="LVA">
      <data key="d0">46249</data>
    </edge>
    <edge source="TUR" target="LTU">
      <data key="d0">113861</data>
    </edge>
    <edge source="TUR" target="MDG">
      <data key="d0">20930</data>
    </edge>
    <edge source="TUR" target="MYS">
      <data key="d0">48538</data>
    </edge>
    <edge source="TUR" target="MRT">
      <data key="d0">17338</data>
    </edge>
    <edge source="TUR" target="MEX">
      <data key="d0">405620</data>
    </edge>
    <edge source="TUR" target="MAR">
      <data key="d0">696751</data>
    </edge>
    <edge source="TUR" target="MOZ">
      <data key="d0">51035</data>
    </edge>
    <edge source="TUR" target="OMN">
      <data key="d0">63920</data>
    </edge>
    <edge source="TUR" target="NLD">
      <data key="d0">6906486</data>
    </edge>
    <edge source="TUR" target="NZL">
      <data key="d0">45182</data>
    </edge>
    <edge source="TUR" target="NOR">
      <data key="d0">38571</data>
    </edge>
    <edge source="TUR" target="PAN">
      <data key="d0">95734</data>
    </edge>
    <edge source="TUR" target="PRY">
      <data key="d0">204518</data>
    </edge>
    <edge source="TUR" target="PER">
      <data key="d0">651467</data>
    </edge>
    <edge source="TUR" target="PHL">
      <data key="d0">126936</data>
    </edge>
    <edge source="TUR" target="POL">
      <data key="d0">1087603</data>
    </edge>
    <edge source="TUR" target="PRT">
      <data key="d0">175599</data>
    </edge>
    <edge source="TUR" target="ROU">
      <data key="d0">3489289</data>
    </edge>
    <edge source="TUR" target="RUS">
      <data key="d0">5165613</data>
    </edge>
    <edge source="TUR" target="SAU">
      <data key="d0">6567875</data>
    </edge>
    <edge source="TUR" target="SEN">
      <data key="d0">92664</data>
    </edge>
    <edge source="TUR" target="IND">
      <data key="d0">89329</data>
    </edge>
    <edge source="TUR" target="SGP">
      <data key="d0">497756</data>
    </edge>
    <edge source="TUR" target="SVK">
      <data key="d0">94861</data>
    </edge>
    <edge source="TUR" target="SVN">
      <data key="d0">20513</data>
    </edge>
    <edge source="TUR" target="ZAF">
      <data key="d0">596465</data>
    </edge>
    <edge source="TUR" target="ESP">
      <data key="d0">1783510</data>
    </edge>
    <edge source="TUR" target="SWE">
      <data key="d0">241272</data>
    </edge>
    <edge source="TUR" target="CHE">
      <data key="d0">180496</data>
    </edge>
    <edge source="TUR" target="ARE">
      <data key="d0">2904801</data>
    </edge>
    <edge source="TUR" target="TUN">
      <data key="d0">454886</data>
    </edge>
    <edge source="TUR" target="UKR">
      <data key="d0">674006</data>
    </edge>
    <edge source="TUR" target="MKD">
      <data key="d0">1808264</data>
    </edge>
    <edge source="TUR" target="EGY">
      <data key="d0">819659</data>
    </edge>
    <edge source="TUR" target="GBR">
      <data key="d0">2700641</data>
    </edge>
    <edge source="TUR" target="USA">
      <data key="d0">17185614</data>
    </edge>
    <edge source="TUR" target="SRB">
      <data key="d0">412426</data>
    </edge>
    <edge source="AUT" target="ALB">
      <data key="d0">24891</data>
    </edge>
    <edge source="AUT" target="AZE">
      <data key="d0">42422</data>
    </edge>
    <edge source="AUT" target="ARG">
      <data key="d0">10773</data>
    </edge>
    <edge source="AUT" target="AUS">
      <data key="d0">335963</data>
    </edge>
    <edge source="AUT" target="ARM">
      <data key="d0">76748</data>
    </edge>
    <edge source="AUT" target="BEL">
      <data key="d0">2932333</data>
    </edge>
    <edge source="AUT" target="BRA">
      <data key="d0">225157</data>
    </edge>
    <edge source="AUT" target="BGR">
      <data key="d0">1463624</data>
    </edge>
    <edge source="AUT" target="CAN">
      <data key="d0">203880</data>
    </edge>
    <edge source="AUT" target="CHN">
      <data key="d0">50451</data>
    </edge>
    <edge source="AUT" target="CRI">
      <data key="d0">11576</data>
    </edge>
    <edge source="AUT" target="HRV">
      <data key="d0">5293710</data>
    </edge>
    <edge source="AUT" target="CZE">
      <data key="d0">6805778</data>
    </edge>
    <edge source="AUT" target="DNK">
      <data key="d0">585476</data>
    </edge>
    <edge source="AUT" target="EST">
      <data key="d0">201002</data>
    </edge>
    <edge source="AUT" target="FIN">
      <data key="d0">279557</data>
    </edge>
    <edge source="AUT" target="FRA">
      <data key="d0">13792216</data>
    </edge>
    <edge source="AUT" target="DEU">
      <data key="d0">123301716</data>
    </edge>
    <edge source="AUT" target="GRC">
      <data key="d0">530140</data>
    </edge>
    <edge source="AUT" target="HKG">
      <data key="d0">63633</data>
    </edge>
    <edge source="AUT" target="HUN">
      <data key="d0">4779963</data>
    </edge>
    <edge source="AUT" target="IDN">
      <data key="d0">17999</data>
    </edge>
    <edge source="AUT" target="IRL">
      <data key="d0">48109</data>
    </edge>
    <edge source="AUT" target="ISR">
      <data key="d0">144997</data>
    </edge>
    <edge source="AUT" target="ITA">
      <data key="d0">9025168</data>
    </edge>
    <edge source="AUT" target="JPN">
      <data key="d0">10651588</data>
    </edge>
    <edge source="AUT" target="KOR">
      <data key="d0">26832</data>
    </edge>
    <edge source="AUT" target="LBN">
      <data key="d0">15390</data>
    </edge>
    <edge source="AUT" target="LVA">
      <data key="d0">854528</data>
    </edge>
    <edge source="AUT" target="LTU">
      <data key="d0">133355</data>
    </edge>
    <edge source="AUT" target="MDA">
      <data key="d0">69923</data>
    </edge>
    <edge source="AUT" target="NLD">
      <data key="d0">4865944</data>
    </edge>
    <edge source="AUT" target="NZL">
      <data key="d0">11910</data>
    </edge>
    <edge source="AUT" target="NOR">
      <data key="d0">190297</data>
    </edge>
    <edge source="AUT" target="PHL">
      <data key="d0">11910</data>
    </edge>
    <edge source="AUT" target="POL">
      <data key="d0">3679602</data>
    </edge>
    <edge source="AUT" target="PRT">
      <data key="d0">1292999</data>
    </edge>
    <edge source="AUT" target="ROU">
      <data key="d0">2058535</data>
    </edge>
    <edge source="AUT" target="RUS">
      <data key="d0">1558103</data>
    </edge>
    <edge source="AUT" target="SAU">
      <data key="d0">63432</data>
    </edge>
    <edge source="AUT" target="IND">
      <data key="d0">13382</data>
    </edge>
    <edge source="AUT" target="SGP">
      <data key="d0">34660</data>
    </edge>
    <edge source="AUT" target="SVK">
      <data key="d0">2836382</data>
    </edge>
    <edge source="AUT" target="SVN">
      <data key="d0">11098289</data>
    </edge>
    <edge source="AUT" target="ZAF">
      <data key="d0">81632</data>
    </edge>
    <edge source="AUT" target="ESP">
      <data key="d0">9086526</data>
    </edge>
    <edge source="AUT" target="SWE">
      <data key="d0">3486160</data>
    </edge>
    <edge source="AUT" target="CHE">
      <data key="d0">5320274</data>
    </edge>
    <edge source="AUT" target="THA">
      <data key="d0">49448</data>
    </edge>
    <edge source="AUT" target="ARE">
      <data key="d0">38140</data>
    </edge>
    <edge source="AUT" target="TUN">
      <data key="d0">15122</data>
    </edge>
    <edge source="AUT" target="TUR">
      <data key="d0">695345</data>
    </edge>
    <edge source="AUT" target="UKR">
      <data key="d0">1333213</data>
    </edge>
    <edge source="AUT" target="MKD">
      <data key="d0">784204</data>
    </edge>
    <edge source="AUT" target="GBR">
      <data key="d0">4327573</data>
    </edge>
    <edge source="AUT" target="USA">
      <data key="d0">700564</data>
    </edge>
    <edge source="AUT" target="SRB">
      <data key="d0">2167132</data>
    </edge>
    <edge source="ARM" target="GEO">
      <data key="d0">108988</data>
    </edge>
    <edge source="ARM" target="RUS">
      <data key="d0">12583</data>
    </edge>
    <edge source="BGR" target="ALB">
      <data key="d0">81912</data>
    </edge>
    <edge source="BGR" target="AZE">
      <data key="d0">15028</data>
    </edge>
    <edge source="BGR" target="AUT">
      <data key="d0">39505</data>
    </edge>
    <edge source="BGR" target="ARM">
      <data key="d0">142769</data>
    </edge>
    <edge source="BGR" target="BRA">
      <data key="d0">21141</data>
    </edge>
    <edge source="BGR" target="CMR">
      <data key="d0">11588</data>
    </edge>
    <edge source="BGR" target="LKA">
      <data key="d0">1323479</data>
    </edge>
    <edge source="BGR" target="HRV">
      <data key="d0">21463</data>
    </edge>
    <edge source="BGR" target="DNK">
      <data key="d0">15535</data>
    </edge>
    <edge source="BGR" target="FRA">
      <data key="d0">20715</data>
    </edge>
    <edge source="BGR" target="GEO">
      <data key="d0">5376202</data>
    </edge>
    <edge source="BGR" target="DEU">
      <data key="d0">685507</data>
    </edge>
    <edge source="BGR" target="GRC">
      <data key="d0">304775</data>
    </edge>
    <edge source="BGR" target="HKG">
      <data key="d0">36291</data>
    </edge>
    <edge source="BGR" target="IDN">
      <data key="d0">793079</data>
    </edge>
    <edge source="BGR" target="IRL">
      <data key="d0">11495</data>
    </edge>
    <edge source="BGR" target="ISR">
      <data key="d0">12383</data>
    </edge>
    <edge source="BGR" target="ITA">
      <data key="d0">23394</data>
    </edge>
    <edge source="BGR" target="JPN">
      <data key="d0">54643</data>
    </edge>
    <edge source="BGR" target="LBN">
      <data key="d0">52437</data>
    </edge>
    <edge source="BGR" target="LTU">
      <data key="d0">25470</data>
    </edge>
    <edge source="BGR" target="MYS">
      <data key="d0">254968</data>
    </edge>
    <edge source="BGR" target="MDA">
      <data key="d0">242448</data>
    </edge>
    <edge source="BGR" target="NLD">
      <data key="d0">73354</data>
    </edge>
    <edge source="BGR" target="POL">
      <data key="d0">37131</data>
    </edge>
    <edge source="BGR" target="ROU">
      <data key="d0">209000</data>
    </edge>
    <edge source="BGR" target="RUS">
      <data key="d0">24104</data>
    </edge>
    <edge source="BGR" target="SGP">
      <data key="d0">390168</data>
    </edge>
    <edge source="BGR" target="VNM">
      <data key="d0">57151</data>
    </edge>
    <edge source="BGR" target="ZAF">
      <data key="d0">224432</data>
    </edge>
    <edge source="BGR" target="ESP">
      <data key="d0">25839</data>
    </edge>
    <edge source="BGR" target="CHE">
      <data key="d0">10555</data>
    </edge>
    <edge source="BGR" target="TUR">
      <data key="d0">240148</data>
    </edge>
    <edge source="BGR" target="UKR">
      <data key="d0">66705</data>
    </edge>
    <edge source="BGR" target="MKD">
      <data key="d0">85006</data>
    </edge>
    <edge source="BGR" target="GBR">
      <data key="d0">352139</data>
    </edge>
    <edge source="BGR" target="USA">
      <data key="d0">130138</data>
    </edge>
    <edge source="BGR" target="SRB">
      <data key="d0">757047</data>
    </edge>
    <edge source="HRV" target="AZE">
      <data key="d0">17958</data>
    </edge>
    <edge source="HRV" target="ARG">
      <data key="d0">10238</data>
    </edge>
    <edge source="HRV" target="AUS">
      <data key="d0">210120</data>
    </edge>
    <edge source="HRV" target="AUT">
      <data key="d0">53039</data>
    </edge>
    <edge source="HRV" target="CAN">
      <data key="d0">192171</data>
    </edge>
    <edge source="HRV" target="CZE">
      <data key="d0">369044</data>
    </edge>
    <edge source="HRV" target="DEU">
      <data key="d0">231189</data>
    </edge>
    <edge source="HRV" target="HUN">
      <data key="d0">336076</data>
    </edge>
    <edge source="HRV" target="ISR">
      <data key="d0">53339</data>
    </edge>
    <edge source="HRV" target="ITA">
      <data key="d0">11929</data>
    </edge>
    <edge source="HRV" target="JOR">
      <data key="d0">77240</data>
    </edge>
    <edge source="HRV" target="NLD">
      <data key="d0">101839</data>
    </edge>
    <edge source="HRV" target="POL">
      <data key="d0">41470</data>
    </edge>
    <edge source="HRV" target="RUS">
      <data key="d0">55614</data>
    </edge>
    <edge source="HRV" target="SAU">
      <data key="d0">21463</data>
    </edge>
    <edge source="HRV" target="SVK">
      <data key="d0">68593</data>
    </edge>
    <edge source="HRV" target="SVN">
      <data key="d0">3969361</data>
    </edge>
    <edge source="HRV" target="SWE">
      <data key="d0">79799</data>
    </edge>
    <edge source="HRV" target="CHE">
      <data key="d0">239980</data>
    </edge>
    <edge source="HRV" target="MKD">
      <data key="d0">2763252</data>
    </edge>
    <edge source="HRV" target="EGY">
      <data key="d0">46700</data>
    </edge>
    <edge source="HRV" target="GBR">
      <data key="d0">41432</data>
    </edge>
    <edge source="HRV" target="USA">
      <data key="d0">958956</data>
    </edge>
    <edge source="HRV" target="SRB">
      <data key="d0">1125647</data>
    </edge>
    <edge source="DNK" target="ARG">
      <data key="d0">47678</data>
    </edge>
    <edge source="DNK" target="AUS">
      <data key="d0">462636</data>
    </edge>
    <edge source="DNK" target="AUT">
      <data key="d0">658642</data>
    </edge>
    <edge source="DNK" target="BEL">
      <data key="d0">1498327</data>
    </edge>
    <edge source="DNK" target="CAN">
      <data key="d0">968535</data>
    </edge>
    <edge source="DNK" target="LKA">
      <data key="d0">14728</data>
    </edge>
    <edge source="DNK" target="CHL">
      <data key="d0">15301</data>
    </edge>
    <edge source="DNK" target="CHN">
      <data key="d0">147704</data>
    </edge>
    <edge source="DNK" target="COL">
      <data key="d0">11158</data>
    </edge>
    <edge source="DNK" target="CZE">
      <data key="d0">1476504</data>
    </edge>
    <edge source="DNK" target="EST">
      <data key="d0">3854403</data>
    </edge>
    <edge source="DNK" target="FIN">
      <data key="d0">3037640</data>
    </edge>
    <edge source="DNK" target="FRA">
      <data key="d0">2162948</data>
    </edge>
    <edge source="DNK" target="DEU">
      <data key="d0">22830412</data>
    </edge>
    <edge source="DNK" target="GRC">
      <data key="d0">293463</data>
    </edge>
    <edge source="DNK" target="HKG">
      <data key="d0">155288</data>
    </edge>
    <edge source="DNK" target="HUN">
      <data key="d0">493309</data>
    </edge>
    <edge source="DNK" target="IDN">
      <data key="d0">13025</data>
    </edge>
    <edge source="DNK" target="IRL">
      <data key="d0">67356</data>
    </edge>
    <edge source="DNK" target="ISR">
      <data key="d0">580895</data>
    </edge>
    <edge source="DNK" target="ITA">
      <data key="d0">128018</data>
    </edge>
    <edge source="DNK" target="JPN">
      <data key="d0">561857</data>
    </edge>
    <edge source="DNK" target="KOR">
      <data key="d0">136724</data>
    </edge>
    <edge source="DNK" target="LVA">
      <data key="d0">6640442</data>
    </edge>
    <edge source="DNK" target="LTU">
      <data key="d0">4491408</data>
    </edge>
    <edge source="DNK" target="MYS">
      <data key="d0">144870</data>
    </edge>
    <edge source="DNK" target="MAR">
      <data key="d0">18681</data>
    </edge>
    <edge source="DNK" target="NLD">
      <data key="d0">4402205</data>
    </edge>
    <edge source="DNK" target="NZL">
      <data key="d0">78390</data>
    </edge>
    <edge source="DNK" target="NOR">
      <data key="d0">13559681</data>
    </edge>
    <edge source="DNK" target="PAK">
      <data key="d0">10314</data>
    </edge>
    <edge source="DNK" target="POL">
      <data key="d0">1539534</data>
    </edge>
    <edge source="DNK" target="PRT">
      <data key="d0">1071946</data>
    </edge>
    <edge source="DNK" target="ROU">
      <data key="d0">15145</data>
    </edge>
    <edge source="DNK" target="RUS">
      <data key="d0">1020162</data>
    </edge>
    <edge source="DNK" target="SAU">
      <data key="d0">16988</data>
    </edge>
    <edge source="DNK" target="SGP">
      <data key="d0">176729</data>
    </edge>
    <edge source="DNK" target="SVK">
      <data key="d0">427483</data>
    </edge>
    <edge source="DNK" target="SVN">
      <data key="d0">54838</data>
    </edge>
    <edge source="DNK" target="ZAF">
      <data key="d0">124047</data>
    </edge>
    <edge source="DNK" target="ESP">
      <data key="d0">1536845</data>
    </edge>
    <edge source="DNK" target="SWE">
      <data key="d0">30391774</data>
    </edge>
    <edge source="DNK" target="CHE">
      <data key="d0">263449</data>
    </edge>
    <edge source="DNK" target="ARE">
      <data key="d0">58859</data>
    </edge>
    <edge source="DNK" target="TUR">
      <data key="d0">359420</data>
    </edge>
    <edge source="DNK" target="UKR">
      <data key="d0">10265</data>
    </edge>
    <edge source="DNK" target="MKD">
      <data key="d0">178766</data>
    </edge>
    <edge source="DNK" target="EGY">
      <data key="d0">14628</data>
    </edge>
    <edge source="DNK" target="GBR">
      <data key="d0">8433465</data>
    </edge>
    <edge source="DNK" target="USA">
      <data key="d0">2635573</data>
    </edge>
    <edge source="DNK" target="URY">
      <data key="d0">37733</data>
    </edge>
    <edge source="DNK" target="SRB">
      <data key="d0">215027</data>
    </edge>
    <edge source="LVA" target="AUS">
      <data key="d0">41254</data>
    </edge>
    <edge source="LVA" target="AUT">
      <data key="d0">15370</data>
    </edge>
    <edge source="LVA" target="BLR">
      <data key="d0">24353</data>
    </edge>
    <edge source="LVA" target="CAN">
      <data key="d0">25030</data>
    </edge>
    <edge source="LVA" target="CZE">
      <data key="d0">34214</data>
    </edge>
    <edge source="LVA" target="EST">
      <data key="d0">800013</data>
    </edge>
    <edge source="LVA" target="DEU">
      <data key="d0">696763</data>
    </edge>
    <edge source="LVA" target="ISR">
      <data key="d0">217734</data>
    </edge>
    <edge source="LVA" target="LTU">
      <data key="d0">950774</data>
    </edge>
    <edge source="LVA" target="POL">
      <data key="d0">302804</data>
    </edge>
    <edge source="LVA" target="RUS">
      <data key="d0">3112797</data>
    </edge>
    <edge source="LVA" target="SVN">
      <data key="d0">12241</data>
    </edge>
    <edge source="LVA" target="SWE">
      <data key="d0">23164</data>
    </edge>
    <edge source="LVA" target="GBR">
      <data key="d0">10574</data>
    </edge>
    <edge source="LVA" target="USA">
      <data key="d0">309662</data>
    </edge>
    <edge source="LVA" target="URY">
      <data key="d0">29397</data>
    </edge>
    <edge source="LTU" target="AUT">
      <data key="d0">27965</data>
    </edge>
    <edge source="LTU" target="BLR">
      <data key="d0">355296</data>
    </edge>
    <edge source="LTU" target="EST">
      <data key="d0">804038</data>
    </edge>
    <edge source="LTU" target="FRA">
      <data key="d0">94005</data>
    </edge>
    <edge source="LTU" target="DEU">
      <data key="d0">339470</data>
    </edge>
    <edge source="LTU" target="HUN">
      <data key="d0">32000</data>
    </edge>
    <edge source="LTU" target="ISR">
      <data key="d0">78068</data>
    </edge>
    <edge source="LTU" target="LVA">
      <data key="d0">15676135</data>
    </edge>
    <edge source="LTU" target="NLD">
      <data key="d0">40173</data>
    </edge>
    <edge source="LTU" target="RUS">
      <data key="d0">3462554</data>
    </edge>
    <edge source="LTU" target="UKR">
      <data key="d0">70257</data>
    </edge>
    <edge source="LTU" target="GBR">
      <data key="d0">34137</data>
    </edge>
    <edge source="LTU" target="USA">
      <data key="d0">848560</data>
    </edge>
    <edge source="MDA" target="BLR">
      <data key="d0">84757</data>
    </edge>
    <edge source="MDA" target="EST">
      <data key="d0">11161</data>
    </edge>
    <edge source="MDA" target="GEO">
      <data key="d0">17238</data>
    </edge>
    <edge source="MDA" target="DEU">
      <data key="d0">19365</data>
    </edge>
    <edge source="MDA" target="ISR">
      <data key="d0">140350</data>
    </edge>
    <edge source="MDA" target="ROU">
      <data key="d0">41049</data>
    </edge>
    <edge source="MDA" target="RUS">
      <data key="d0">107507</data>
    </edge>
    <edge source="MDA" target="USA">
      <data key="d0">20830</data>
    </edge>
    <edge source="NOR" target="BEL">
      <data key="d0">18976</data>
    </edge>
    <edge source="NOR" target="CAN">
      <data key="d0">18242</data>
    </edge>
    <edge source="NOR" target="DNK">
      <data key="d0">7335668</data>
    </edge>
    <edge source="NOR" target="FIN">
      <data key="d0">1283019</data>
    </edge>
    <edge source="NOR" target="FRA">
      <data key="d0">1718769</data>
    </edge>
    <edge source="NOR" target="DEU">
      <data key="d0">1329763</data>
    </edge>
    <edge source="NOR" target="NLD">
      <data key="d0">265560</data>
    </edge>
    <edge source="NOR" target="POL">
      <data key="d0">37912</data>
    </edge>
    <edge source="NOR" target="PRT">
      <data key="d0">12554</data>
    </edge>
    <edge source="NOR" target="ESP">
      <data key="d0">171931</data>
    </edge>
    <edge source="NOR" target="SWE">
      <data key="d0">17598239</data>
    </edge>
    <edge source="NOR" target="GBR">
      <data key="d0">1052678</data>
    </edge>
    <edge source="NOR" target="USA">
      <data key="d0">273573</data>
    </edge>
    <edge source="ROU" target="AUT">
      <data key="d0">39000</data>
    </edge>
    <edge source="ROU" target="LKA">
      <data key="d0">1295000</data>
    </edge>
    <edge source="ROU" target="FRA">
      <data key="d0">94000</data>
    </edge>
    <edge source="ROU" target="DEU">
      <data key="d0">163000</data>
    </edge>
    <edge source="ROU" target="GRC">
      <data key="d0">22000</data>
    </edge>
    <edge source="ROU" target="HUN">
      <data key="d0">47000</data>
    </edge>
    <edge source="ROU" target="IDN">
      <data key="d0">139000</data>
    </edge>
    <edge source="ROU" target="ISR">
      <data key="d0">110000</data>
    </edge>
    <edge source="ROU" target="ITA">
      <data key="d0">97000</data>
    </edge>
    <edge source="ROU" target="LBN">
      <data key="d0">13000</data>
    </edge>
    <edge source="ROU" target="LTU">
      <data key="d0">87000</data>
    </edge>
    <edge source="ROU" target="MDA">
      <data key="d0">331000</data>
    </edge>
    <edge source="ROU" target="NLD">
      <data key="d0">101000</data>
    </edge>
    <edge source="ROU" target="IND">
      <data key="d0">103000</data>
    </edge>
    <edge source="ROU" target="ZAF">
      <data key="d0">62000</data>
    </edge>
    <edge source="ROU" target="ESP">
      <data key="d0">159000</data>
    </edge>
    <edge source="ROU" target="MKD">
      <data key="d0">38000</data>
    </edge>
    <edge source="ROU" target="GBR">
      <data key="d0">137000</data>
    </edge>
    <edge source="ROU" target="USA">
      <data key="d0">21000</data>
    </edge>
    <edge source="SVK" target="AUT">
      <data key="d0">463447</data>
    </edge>
    <edge source="SVK" target="BEL">
      <data key="d0">16754</data>
    </edge>
    <edge source="SVK" target="BGR">
      <data key="d0">25118</data>
    </edge>
    <edge source="SVK" target="HRV">
      <data key="d0">158213</data>
    </edge>
    <edge source="SVK" target="CZE">
      <data key="d0">13270213</data>
    </edge>
    <edge source="SVK" target="DEU">
      <data key="d0">1060804</data>
    </edge>
    <edge source="SVK" target="GRC">
      <data key="d0">127850</data>
    </edge>
    <edge source="SVK" target="HUN">
      <data key="d0">2864072</data>
    </edge>
    <edge source="SVK" target="ITA">
      <data key="d0">191107</data>
    </edge>
    <edge source="SVK" target="MDA">
      <data key="d0">305012</data>
    </edge>
    <edge source="SVK" target="NLD">
      <data key="d0">108406</data>
    </edge>
    <edge source="SVK" target="POL">
      <data key="d0">3570088</data>
    </edge>
    <edge source="SVK" target="ROU">
      <data key="d0">439981</data>
    </edge>
    <edge source="SVK" target="RUS">
      <data key="d0">886451</data>
    </edge>
    <edge source="SVK" target="SVN">
      <data key="d0">766101</data>
    </edge>
    <edge source="SVK" target="CHE">
      <data key="d0">48855</data>
    </edge>
    <edge source="SVK" target="TUR">
      <data key="d0">1439665</data>
    </edge>
    <edge source="SVK" target="UKR">
      <data key="d0">6522834</data>
    </edge>
    <edge source="SVK" target="MKD">
      <data key="d0">26509</data>
    </edge>
    <edge source="SVK" target="SRB">
      <data key="d0">54424</data>
    </edge>
    <edge source="SVN" target="CAN">
      <data key="d0">50790</data>
    </edge>
    <edge source="SVN" target="HRV">
      <data key="d0">1989233</data>
    </edge>
    <edge source="SVN" target="CZE">
      <data key="d0">221499</data>
    </edge>
    <edge source="SVN" target="GMB">
      <data key="d0">16641</data>
    </edge>
    <edge source="SVN" target="DEU">
      <data key="d0">212003</data>
    </edge>
    <edge source="SVN" target="ISR">
      <data key="d0">39420</data>
    </edge>
    <edge source="SVN" target="ITA">
      <data key="d0">432603</data>
    </edge>
    <edge source="SVN" target="NOR">
      <data key="d0">34470</data>
    </edge>
    <edge source="SVN" target="RUS">
      <data key="d0">80163</data>
    </edge>
    <edge source="SVN" target="SVK">
      <data key="d0">73236</data>
    </edge>
    <edge source="SVN" target="SWE">
      <data key="d0">190877</data>
    </edge>
    <edge source="SVN" target="CHE">
      <data key="d0">27205</data>
    </edge>
    <edge source="SVN" target="UGA">
      <data key="d0">10989</data>
    </edge>
    <edge source="SVN" target="MKD">
      <data key="d0">809961</data>
    </edge>
    <edge source="SVN" target="USA">
      <data key="d0">26424</data>
    </edge>
    <edge source="SVN" target="SRB">
      <data key="d0">308708</data>
    </edge>
    <edge source="SWE" target="AUS">
      <data key="d0">238767</data>
    </edge>
    <edge source="SWE" target="AUT">
      <data key="d0">1182815</data>
    </edge>
    <edge source="SWE" target="BEL">
      <data key="d0">809714</data>
    </edge>
    <edge source="SWE" target="CAN">
      <data key="d0">690876</data>
    </edge>
    <edge source="SWE" target="CHN">
      <data key="d0">69950</data>
    </edge>
    <edge source="SWE" target="HRV">
      <data key="d0">183441</data>
    </edge>
    <edge source="SWE" target="CZE">
      <data key="d0">1302526</data>
    </edge>
    <edge source="SWE" target="DNK">
      <data key="d0">22357156</data>
    </edge>
    <edge source="SWE" target="SLV">
      <data key="d0">16805</data>
    </edge>
    <edge source="SWE" target="EST">
      <data key="d0">4515191</data>
    </edge>
    <edge source="SWE" target="FIN">
      <data key="d0">23621816</data>
    </edge>
    <edge source="SWE" target="FRA">
      <data key="d0">6735683</data>
    </edge>
    <edge source="SWE" target="GEO">
      <data key="d0">42559</data>
    </edge>
    <edge source="SWE" target="DEU">
      <data key="d0">19190652</data>
    </edge>
    <edge source="SWE" target="GRC">
      <data key="d0">239859</data>
    </edge>
    <edge source="SWE" target="HKG">
      <data key="d0">69950</data>
    </edge>
    <edge source="SWE" target="HUN">
      <data key="d0">1078709</data>
    </edge>
    <edge source="SWE" target="IDN">
      <data key="d0">145137</data>
    </edge>
    <edge source="SWE" target="IRL">
      <data key="d0">43432</data>
    </edge>
    <edge source="SWE" target="ISR">
      <data key="d0">107707</data>
    </edge>
    <edge source="SWE" target="ITA">
      <data key="d0">79771</data>
    </edge>
    <edge source="SWE" target="JPN">
      <data key="d0">280235</data>
    </edge>
    <edge source="SWE" target="KOR">
      <data key="d0">183222</data>
    </edge>
    <edge source="SWE" target="LBN">
      <data key="d0">132915</data>
    </edge>
    <edge source="SWE" target="LVA">
      <data key="d0">1561918</data>
    </edge>
    <edge source="SWE" target="LTU">
      <data key="d0">1299580</data>
    </edge>
    <edge source="SWE" target="MYS">
      <data key="d0">229383</data>
    </edge>
    <edge source="SWE" target="NLD">
      <data key="d0">6905701</data>
    </edge>
    <edge source="SWE" target="NZL">
      <data key="d0">54672</data>
    </edge>
    <edge source="SWE" target="NOR">
      <data key="d0">41227851</data>
    </edge>
    <edge source="SWE" target="PER">
      <data key="d0">20188</data>
    </edge>
    <edge source="SWE" target="POL">
      <data key="d0">386087</data>
    </edge>
    <edge source="SWE" target="PRT">
      <data key="d0">345056</data>
    </edge>
    <edge source="SWE" target="ROU">
      <data key="d0">500560</data>
    </edge>
    <edge source="SWE" target="RUS">
      <data key="d0">1314748</data>
    </edge>
    <edge source="SWE" target="SAU">
      <data key="d0">275870</data>
    </edge>
    <edge source="SWE" target="SGP">
      <data key="d0">50089</data>
    </edge>
    <edge source="SWE" target="SVK">
      <data key="d0">69295</data>
    </edge>
    <edge source="SWE" target="SVN">
      <data key="d0">94394</data>
    </edge>
    <edge source="SWE" target="ZAF">
      <data key="d0">10803</data>
    </edge>
    <edge source="SWE" target="ESP">
      <data key="d0">611978</data>
    </edge>
    <edge source="SWE" target="CHE">
      <data key="d0">2285204</data>
    </edge>
    <edge source="SWE" target="THA">
      <data key="d0">11786</data>
    </edge>
    <edge source="SWE" target="ARE">
      <data key="d0">121566</data>
    </edge>
    <edge source="SWE" target="TUR">
      <data key="d0">671015</data>
    </edge>
    <edge source="SWE" target="UKR">
      <data key="d0">21280</data>
    </edge>
    <edge source="SWE" target="MKD">
      <data key="d0">99414</data>
    </edge>
    <edge source="SWE" target="GBR">
      <data key="d0">6547332</data>
    </edge>
    <edge source="SWE" target="USA">
      <data key="d0">29344484</data>
    </edge>
    <edge source="SWE" target="SRB">
      <data key="d0">21716</data>
    </edge>
    <edge source="BDI" target="BEL">
      <data key="d0">2571411</data>
    </edge>
    <edge source="BDI" target="DEU">
      <data key="d0">819078</data>
    </edge>
    <edge source="BDI" target="JPN">
      <data key="d0">137490</data>
    </edge>
    <edge source="BDI" target="NLD">
      <data key="d0">3745903</data>
    </edge>
    <edge source="BDI" target="ZAF">
      <data key="d0">30247</data>
    </edge>
    <edge source="BDI" target="CHE">
      <data key="d0">11137188</data>
    </edge>
    <edge source="BDI" target="ARE">
      <data key="d0">40539</data>
    </edge>
    <edge source="BDI" target="GBR">
      <data key="d0">5393822</data>
    </edge>
    <edge source="BDI" target="TZA">
      <data key="d0">804160</data>
    </edge>
    <edge source="BDI" target="USA">
      <data key="d0">324211</data>
    </edge>
    <edge source="CIV" target="DZA">
      <data key="d0">31441994</data>
    </edge>
    <edge source="CIV" target="ARG">
      <data key="d0">14502</data>
    </edge>
    <edge source="CIV" target="AUS">
      <data key="d0">4716888</data>
    </edge>
    <edge source="CIV" target="BEL">
      <data key="d0">91335477</data>
    </edge>
    <edge source="CIV" target="BRA">
      <data key="d0">28026855</data>
    </edge>
    <edge source="CIV" target="BGR">
      <data key="d0">253612</data>
    </edge>
    <edge source="CIV" target="CMR">
      <data key="d0">1575882</data>
    </edge>
    <edge source="CIV" target="CAN">
      <data key="d0">9036785</data>
    </edge>
    <edge source="CIV" target="LKA">
      <data key="d0">38318</data>
    </edge>
    <edge source="CIV" target="CHL">
      <data key="d0">195287</data>
    </edge>
    <edge source="CIV" target="CHN">
      <data key="d0">2941881</data>
    </edge>
    <edge source="CIV" target="CZE">
      <data key="d0">480906</data>
    </edge>
    <edge source="CIV" target="DNK">
      <data key="d0">4064492</data>
    </edge>
    <edge source="CIV" target="ECU">
      <data key="d0">1173367</data>
    </edge>
    <edge source="CIV" target="FRA">
      <data key="d0">198993469</data>
    </edge>
    <edge source="CIV" target="GMB">
      <data key="d0">419254</data>
    </edge>
    <edge source="CIV" target="DEU">
      <data key="d0">87186982</data>
    </edge>
    <edge source="CIV" target="GHA">
      <data key="d0">1945088</data>
    </edge>
    <edge source="CIV" target="GRC">
      <data key="d0">23749610</data>
    </edge>
    <edge source="CIV" target="HKG">
      <data key="d0">75347</data>
    </edge>
    <edge source="CIV" target="HUN">
      <data key="d0">175341</data>
    </edge>
    <edge source="CIV" target="IDN">
      <data key="d0">5758480</data>
    </edge>
    <edge source="CIV" target="IRL">
      <data key="d0">245351</data>
    </edge>
    <edge source="CIV" target="ISR">
      <data key="d0">5388860</data>
    </edge>
    <edge source="CIV" target="ITA">
      <data key="d0">61471219</data>
    </edge>
    <edge source="CIV" target="JPN">
      <data key="d0">8330075</data>
    </edge>
    <edge source="CIV" target="JOR">
      <data key="d0">103735</data>
    </edge>
    <edge source="CIV" target="LBN">
      <data key="d0">29565</data>
    </edge>
    <edge source="CIV" target="MDG">
      <data key="d0">19334</data>
    </edge>
    <edge source="CIV" target="MYS">
      <data key="d0">559803</data>
    </edge>
    <edge source="CIV" target="MEX">
      <data key="d0">19284</data>
    </edge>
    <edge source="CIV" target="MAR">
      <data key="d0">4305751</data>
    </edge>
    <edge source="CIV" target="NLD">
      <data key="d0">319201864</data>
    </edge>
    <edge source="CIV" target="NER">
      <data key="d0">1614862</data>
    </edge>
    <edge source="CIV" target="PHL">
      <data key="d0">18138</data>
    </edge>
    <edge source="CIV" target="POL">
      <data key="d0">41782116</data>
    </edge>
    <edge source="CIV" target="PRT">
      <data key="d0">5223587</data>
    </edge>
    <edge source="CIV" target="ROU">
      <data key="d0">1012353</data>
    </edge>
    <edge source="CIV" target="RUS">
      <data key="d0">60470562</data>
    </edge>
    <edge source="CIV" target="SEN">
      <data key="d0">5944031</data>
    </edge>
    <edge source="CIV" target="IND">
      <data key="d0">117375</data>
    </edge>
    <edge source="CIV" target="SGP">
      <data key="d0">1533763</data>
    </edge>
    <edge source="CIV" target="ZAF">
      <data key="d0">5746688</data>
    </edge>
    <edge source="CIV" target="ESP">
      <data key="d0">47859132</data>
    </edge>
    <edge source="CIV" target="CHE">
      <data key="d0">1116429</data>
    </edge>
    <edge source="CIV" target="TGO">
      <data key="d0">222335</data>
    </edge>
    <edge source="CIV" target="TUN">
      <data key="d0">1454454</data>
    </edge>
    <edge source="CIV" target="TUR">
      <data key="d0">6313358</data>
    </edge>
    <edge source="CIV" target="EGY">
      <data key="d0">1054544</data>
    </edge>
    <edge source="CIV" target="GBR">
      <data key="d0">54820025</data>
    </edge>
    <edge source="CIV" target="USA">
      <data key="d0">190996733</data>
    </edge>
    <edge source="CIV" target="BFA">
      <data key="d0">3162476</data>
    </edge>
    <edge source="CIV" target="SRB">
      <data key="d0">124577</data>
    </edge>
    <edge source="MAR" target="DZA">
      <data key="d0">112306</data>
    </edge>
    <edge source="MAR" target="AUS">
      <data key="d0">141274</data>
    </edge>
    <edge source="MAR" target="BEL">
      <data key="d0">130956</data>
    </edge>
    <edge source="MAR" target="CAN">
      <data key="d0">91043</data>
    </edge>
    <edge source="MAR" target="FIN">
      <data key="d0">528128</data>
    </edge>
    <edge source="MAR" target="FRA">
      <data key="d0">1278987</data>
    </edge>
    <edge source="MAR" target="DEU">
      <data key="d0">20786</data>
    </edge>
    <edge source="MAR" target="GRC">
      <data key="d0">67418</data>
    </edge>
    <edge source="MAR" target="JPN">
      <data key="d0">2498097</data>
    </edge>
    <edge source="MAR" target="KOR">
      <data key="d0">55720</data>
    </edge>
    <edge source="MAR" target="LBN">
      <data key="d0">565408</data>
    </edge>
    <edge source="MAR" target="MYS">
      <data key="d0">17780</data>
    </edge>
    <edge source="MAR" target="MRT">
      <data key="d0">558223</data>
    </edge>
    <edge source="MAR" target="NLD">
      <data key="d0">611607</data>
    </edge>
    <edge source="MAR" target="RUS">
      <data key="d0">5448256</data>
    </edge>
    <edge source="MAR" target="SAU">
      <data key="d0">198894</data>
    </edge>
    <edge source="MAR" target="ZAF">
      <data key="d0">13063</data>
    </edge>
    <edge source="MAR" target="ESP">
      <data key="d0">1169288</data>
    </edge>
    <edge source="MAR" target="CHE">
      <data key="d0">14142</data>
    </edge>
    <edge source="MAR" target="ARE">
      <data key="d0">439607</data>
    </edge>
    <edge source="MAR" target="TUN">
      <data key="d0">3200694</data>
    </edge>
    <edge source="MAR" target="TUR">
      <data key="d0">31487</data>
    </edge>
    <edge source="MAR" target="UKR">
      <data key="d0">214291</data>
    </edge>
    <edge source="MAR" target="EGY">
      <data key="d0">2004734</data>
    </edge>
    <edge source="MAR" target="GBR">
      <data key="d0">134085</data>
    </edge>
    <edge source="MAR" target="USA">
      <data key="d0">419267</data>
    </edge>
    <edge source="OMN" target="AUS">
      <data key="d0">68902</data>
    </edge>
    <edge source="OMN" target="LKA">
      <data key="d0">84312</data>
    </edge>
    <edge source="OMN" target="LBN">
      <data key="d0">25979</data>
    </edge>
    <edge source="OMN" target="NZL">
      <data key="d0">39077</data>
    </edge>
    <edge source="OMN" target="SAU">
      <data key="d0">497740</data>
    </edge>
    <edge source="OMN" target="IND">
      <data key="d0">37459</data>
    </edge>
    <edge source="OMN" target="ARE">
      <data key="d0">1813537</data>
    </edge>
    <edge source="OMN" target="EGY">
      <data key="d0">12674</data>
    </edge>
    <edge source="OMN" target="TZA">
      <data key="d0">24710</data>
    </edge>
    <edge source="SEN" target="BEN">
      <data key="d0">25576</data>
    </edge>
    <edge source="SEN" target="GMB">
      <data key="d0">63106</data>
    </edge>
    <edge source="SEN" target="GHA">
      <data key="d0">30258</data>
    </edge>
    <edge source="SEN" target="MRT">
      <data key="d0">129312</data>
    </edge>
    <edge source="ZWE" target="AUS">
      <data key="d0">45378</data>
    </edge>
    <edge source="ZWE" target="BEL">
      <data key="d0">611419</data>
    </edge>
    <edge source="ZWE" target="BWA">
      <data key="d0">594517</data>
    </edge>
    <edge source="ZWE" target="CAN">
      <data key="d0">22848</data>
    </edge>
    <edge source="ZWE" target="LKA">
      <data key="d0">15696</data>
    </edge>
    <edge source="ZWE" target="CHN">
      <data key="d0">57615</data>
    </edge>
    <edge source="ZWE" target="FIN">
      <data key="d0">58500</data>
    </edge>
    <edge source="ZWE" target="FRA">
      <data key="d0">308113</data>
    </edge>
    <edge source="ZWE" target="GEO">
      <data key="d0">132688</data>
    </edge>
    <edge source="ZWE" target="DEU">
      <data key="d0">876507</data>
    </edge>
    <edge source="ZWE" target="HUN">
      <data key="d0">23997</data>
    </edge>
    <edge source="ZWE" target="IRL">
      <data key="d0">744614</data>
    </edge>
    <edge source="ZWE" target="ISR">
      <data key="d0">299021</data>
    </edge>
    <edge source="ZWE" target="ITA">
      <data key="d0">437828</data>
    </edge>
    <edge source="ZWE" target="JPN">
      <data key="d0">647308</data>
    </edge>
    <edge source="ZWE" target="MUS">
      <data key="d0">21688</data>
    </edge>
    <edge source="ZWE" target="MOZ">
      <data key="d0">485434</data>
    </edge>
    <edge source="ZWE" target="NAM">
      <data key="d0">128876</data>
    </edge>
    <edge source="ZWE" target="NLD">
      <data key="d0">711121</data>
    </edge>
    <edge source="ZWE" target="NZL">
      <data key="d0">16980</data>
    </edge>
    <edge source="ZWE" target="NOR">
      <data key="d0">51293</data>
    </edge>
    <edge source="ZWE" target="PAK">
      <data key="d0">666914</data>
    </edge>
    <edge source="ZWE" target="POL">
      <data key="d0">147098</data>
    </edge>
    <edge source="ZWE" target="IND">
      <data key="d0">52521</data>
    </edge>
    <edge source="ZWE" target="ZAF">
      <data key="d0">12421483</data>
    </edge>
    <edge source="ZWE" target="ESP">
      <data key="d0">7282533</data>
    </edge>
    <edge source="ZWE" target="SWE">
      <data key="d0">422546</data>
    </edge>
    <edge source="ZWE" target="CHE">
      <data key="d0">221256</data>
    </edge>
    <edge source="ZWE" target="EGY">
      <data key="d0">1181603</data>
    </edge>
    <edge source="ZWE" target="GBR">
      <data key="d0">7895492</data>
    </edge>
    <edge source="ZWE" target="USA">
      <data key="d0">848215</data>
    </edge>
    <edge source="BWA" target="ZAF">
      <data key="d0">232415</data>
    </edge>
    <edge source="GMB" target="ARE">
      <data key="d0">31897</data>
    </edge>
    <edge source="BLR" target="KAZ">
      <data key="d0">44000</data>
    </edge>
    <edge source="BLR" target="KGZ">
      <data key="d0">10600</data>
    </edge>
    <edge source="BLR" target="LVA">
      <data key="d0">17200</data>
    </edge>
    <edge source="BLR" target="LTU">
      <data key="d0">35900</data>
    </edge>
    <edge source="BLR" target="MDA">
      <data key="d0">20900</data>
    </edge>
    <edge source="BLR" target="POL">
      <data key="d0">36200</data>
    </edge>
    <edge source="BLR" target="RUS">
      <data key="d0">24510800</data>
    </edge>
    <edge source="BLR" target="UKR">
      <data key="d0">116500</data>
    </edge>
    <edge source="TZA" target="AUS">
      <data key="d0">409983</data>
    </edge>
    <edge source="TZA" target="BEL">
      <data key="d0">2469701</data>
    </edge>
    <edge source="TZA" target="BGR">
      <data key="d0">670696</data>
    </edge>
    <edge source="TZA" target="BDI">
      <data key="d0">48037</data>
    </edge>
    <edge source="TZA" target="CAN">
      <data key="d0">136241</data>
    </edge>
    <edge source="TZA" target="LKA">
      <data key="d0">79588</data>
    </edge>
    <edge source="TZA" target="DNK">
      <data key="d0">733296</data>
    </edge>
    <edge source="TZA" target="ETH">
      <data key="d0">116111</data>
    </edge>
    <edge source="TZA" target="FIN">
      <data key="d0">1382330</data>
    </edge>
    <edge source="TZA" target="FRA">
      <data key="d0">226982</data>
    </edge>
    <edge source="TZA" target="DEU">
      <data key="d0">40382403</data>
    </edge>
    <edge source="TZA" target="GHA">
      <data key="d0">198937</data>
    </edge>
    <edge source="TZA" target="GRC">
      <data key="d0">204621</data>
    </edge>
    <edge source="TZA" target="HKG">
      <data key="d0">51239</data>
    </edge>
    <edge source="TZA" target="HUN">
      <data key="d0">871109</data>
    </edge>
    <edge source="TZA" target="IDN">
      <data key="d0">2005593</data>
    </edge>
    <edge source="TZA" target="IRL">
      <data key="d0">88259</data>
    </edge>
    <edge source="TZA" target="ISR">
      <data key="d0">1020444</data>
    </edge>
    <edge source="TZA" target="ITA">
      <data key="d0">4961346</data>
    </edge>
    <edge source="TZA" target="JPN">
      <data key="d0">17408774</data>
    </edge>
    <edge source="TZA" target="JOR">
      <data key="d0">36230</data>
    </edge>
    <edge source="TZA" target="KOR">
      <data key="d0">123263</data>
    </edge>
    <edge source="TZA" target="MYS">
      <data key="d0">215261</data>
    </edge>
    <edge source="TZA" target="MUS">
      <data key="d0">76748</data>
    </edge>
    <edge source="TZA" target="OMN">
      <data key="d0">123551</data>
    </edge>
    <edge source="TZA" target="NLD">
      <data key="d0">5933426</data>
    </edge>
    <edge source="TZA" target="NOR">
      <data key="d0">18492</data>
    </edge>
    <edge source="TZA" target="PAK">
      <data key="d0">4694612</data>
    </edge>
    <edge source="TZA" target="PER">
      <data key="d0">106445</data>
    </edge>
    <edge source="TZA" target="POL">
      <data key="d0">1154070</data>
    </edge>
    <edge source="TZA" target="PRT">
      <data key="d0">42896</data>
    </edge>
    <edge source="TZA" target="IND">
      <data key="d0">112855</data>
    </edge>
    <edge source="TZA" target="SGP">
      <data key="d0">3520252</data>
    </edge>
    <edge source="TZA" target="ZAF">
      <data key="d0">140562</data>
    </edge>
    <edge source="TZA" target="ESP">
      <data key="d0">999881</data>
    </edge>
    <edge source="TZA" target="CHE">
      <data key="d0">412001</data>
    </edge>
    <edge source="TZA" target="ARE">
      <data key="d0">1016647</data>
    </edge>
    <edge source="TZA" target="GBR">
      <data key="d0">12780814</data>
    </edge>
    <edge source="TZA" target="USA">
      <data key="d0">1924704</data>
    </edge>
    <edge source="CAF" target="BEL">
      <data key="d0">618346</data>
    </edge>
    <edge source="CAF" target="CMR">
      <data key="d0">336803</data>
    </edge>
    <edge source="CAF" target="CHN">
      <data key="d0">22324</data>
    </edge>
    <edge source="CAF" target="FRA">
      <data key="d0">4658770</data>
    </edge>
    <edge source="CAF" target="CHE">
      <data key="d0">70890</data>
    </edge>
    <edge source="BEN" target="FRA">
      <data key="d0">17830</data>
    </edge>
    <edge source="TGO" target="AUS">
      <data key="d0">20431</data>
    </edge>
    <edge source="TGO" target="AUT">
      <data key="d0">16774</data>
    </edge>
    <edge source="TGO" target="BEL">
      <data key="d0">2292465</data>
    </edge>
    <edge source="TGO" target="BEN">
      <data key="d0">239301</data>
    </edge>
    <edge source="TGO" target="DNK">
      <data key="d0">385007</data>
    </edge>
    <edge source="TGO" target="FIN">
      <data key="d0">121325</data>
    </edge>
    <edge source="TGO" target="FRA">
      <data key="d0">4520221</data>
    </edge>
    <edge source="TGO" target="DEU">
      <data key="d0">492895</data>
    </edge>
    <edge source="TGO" target="GHA">
      <data key="d0">245163</data>
    </edge>
    <edge source="TGO" target="ITA">
      <data key="d0">1524754</data>
    </edge>
    <edge source="TGO" target="CIV">
      <data key="d0">402628</data>
    </edge>
    <edge source="TGO" target="NLD">
      <data key="d0">3185401</data>
    </edge>
    <edge source="TGO" target="POL">
      <data key="d0">1706738</data>
    </edge>
    <edge source="TGO" target="SGP">
      <data key="d0">141251</data>
    </edge>
    <edge source="TGO" target="CHE">
      <data key="d0">750561</data>
    </edge>
    <edge source="TGO" target="GBR">
      <data key="d0">350457</data>
    </edge>
    <edge source="ETH" target="DZA">
      <data key="d0">67426</data>
    </edge>
    <edge source="ETH" target="AUS">
      <data key="d0">917167</data>
    </edge>
    <edge source="ETH" target="BEL">
      <data key="d0">14021780</data>
    </edge>
    <edge source="ETH" target="BGR">
      <data key="d0">228091</data>
    </edge>
    <edge source="ETH" target="CAN">
      <data key="d0">1783288</data>
    </edge>
    <edge source="ETH" target="CHN">
      <data key="d0">38807</data>
    </edge>
    <edge source="ETH" target="CZE">
      <data key="d0">358748</data>
    </edge>
    <edge source="ETH" target="DNK">
      <data key="d0">907337</data>
    </edge>
    <edge source="ETH" target="FIN">
      <data key="d0">502034</data>
    </edge>
    <edge source="ETH" target="FRA">
      <data key="d0">13319639</data>
    </edge>
    <edge source="ETH" target="DEU">
      <data key="d0">90116025</data>
    </edge>
    <edge source="ETH" target="GRC">
      <data key="d0">691152</data>
    </edge>
    <edge source="ETH" target="HKG">
      <data key="d0">40898</data>
    </edge>
    <edge source="ETH" target="HUN">
      <data key="d0">798190</data>
    </edge>
    <edge source="ETH" target="ISR">
      <data key="d0">1077472</data>
    </edge>
    <edge source="ETH" target="ITA">
      <data key="d0">13710153</data>
    </edge>
    <edge source="ETH" target="JPN">
      <data key="d0">54108932</data>
    </edge>
    <edge source="ETH" target="JOR">
      <data key="d0">1011382</data>
    </edge>
    <edge source="ETH" target="KOR">
      <data key="d0">501672</data>
    </edge>
    <edge source="ETH" target="NLD">
      <data key="d0">5728239</data>
    </edge>
    <edge source="ETH" target="NZL">
      <data key="d0">92294</data>
    </edge>
    <edge source="ETH" target="NOR">
      <data key="d0">315858</data>
    </edge>
    <edge source="ETH" target="POL">
      <data key="d0">2158641</data>
    </edge>
    <edge source="ETH" target="ROU">
      <data key="d0">328175</data>
    </edge>
    <edge source="ETH" target="RUS">
      <data key="d0">90352</data>
    </edge>
    <edge source="ETH" target="SAU">
      <data key="d0">35129696</data>
    </edge>
    <edge source="ETH" target="ZAF">
      <data key="d0">280534</data>
    </edge>
    <edge source="ETH" target="ESP">
      <data key="d0">1733316</data>
    </edge>
    <edge source="ETH" target="SWE">
      <data key="d0">1049974</data>
    </edge>
    <edge source="ETH" target="CHE">
      <data key="d0">398121</data>
    </edge>
    <edge source="ETH" target="ARE">
      <data key="d0">881634</data>
    </edge>
    <edge source="ETH" target="TUR">
      <data key="d0">97664</data>
    </edge>
    <edge source="ETH" target="EGY">
      <data key="d0">390053</data>
    </edge>
    <edge source="ETH" target="GBR">
      <data key="d0">1701971</data>
    </edge>
    <edge source="ETH" target="USA">
      <data key="d0">11260907</data>
    </edge>
    <edge source="PSE" target="ISR">
      <data key="d0">6278953</data>
    </edge>
    <edge source="NER" target="DZA">
      <data key="d0">380933</data>
    </edge>
    <edge source="NER" target="BEN">
      <data key="d0">43725</data>
    </edge>
    <edge source="NER" target="CIV">
      <data key="d0">102790</data>
    </edge>
    <edge source="MDG" target="DZA">
      <data key="d0">260817</data>
    </edge>
    <edge source="MDG" target="ARG">
      <data key="d0">19267</data>
    </edge>
    <edge source="MDG" target="AUT">
      <data key="d0">60378</data>
    </edge>
    <edge source="MDG" target="BEL">
      <data key="d0">1277126</data>
    </edge>
    <edge source="MDG" target="BGR">
      <data key="d0">134061</data>
    </edge>
    <edge source="MDG" target="CAN">
      <data key="d0">2673116</data>
    </edge>
    <edge source="MDG" target="CHL">
      <data key="d0">17203</data>
    </edge>
    <edge source="MDG" target="DNK">
      <data key="d0">17040</data>
    </edge>
    <edge source="MDG" target="ETH">
      <data key="d0">14903</data>
    </edge>
    <edge source="MDG" target="FRA">
      <data key="d0">22703222</data>
    </edge>
    <edge source="MDG" target="DEU">
      <data key="d0">14551125</data>
    </edge>
    <edge source="MDG" target="GRC">
      <data key="d0">437384</data>
    </edge>
    <edge source="MDG" target="HKG">
      <data key="d0">999095</data>
    </edge>
    <edge source="MDG" target="IDN">
      <data key="d0">4775182</data>
    </edge>
    <edge source="MDG" target="ITA">
      <data key="d0">2058315</data>
    </edge>
    <edge source="MDG" target="JPN">
      <data key="d0">2115035</data>
    </edge>
    <edge source="MDG" target="MUS">
      <data key="d0">39477</data>
    </edge>
    <edge source="MDG" target="MAR">
      <data key="d0">240826</data>
    </edge>
    <edge source="MDG" target="NLD">
      <data key="d0">2423956</data>
    </edge>
    <edge source="MDG" target="POL">
      <data key="d0">159316</data>
    </edge>
    <edge source="MDG" target="IND">
      <data key="d0">277526</data>
    </edge>
    <edge source="MDG" target="SGP">
      <data key="d0">35758315</data>
    </edge>
    <edge source="MDG" target="ZAF">
      <data key="d0">437797</data>
    </edge>
    <edge source="MDG" target="ESP">
      <data key="d0">481370</data>
    </edge>
    <edge source="MDG" target="CHE">
      <data key="d0">40833</data>
    </edge>
    <edge source="MDG" target="ARE">
      <data key="d0">605619</data>
    </edge>
    <edge source="MDG" target="EGY">
      <data key="d0">181385</data>
    </edge>
    <edge source="MDG" target="GBR">
      <data key="d0">1935699</data>
    </edge>
    <edge source="MDG" target="USA">
      <data key="d0">21402873</data>
    </edge>
    <edge source="MDG" target="SRB">
      <data key="d0">32285</data>
    </edge>
    <edge source="BFA" target="GHA">
      <data key="d0">47376</data>
    </edge>
    <edge source="BFA" target="CIV">
      <data key="d0">135262</data>
    </edge>
    <edge source="NAM" target="ZAF">
      <data key="d0">494188</data>
    </edge>
    <edge source="UGA" target="BEL">
      <data key="d0">345939</data>
    </edge>
    <edge source="UGA" target="CAN">
      <data key="d0">74924</data>
    </edge>
    <edge source="UGA" target="CZE">
      <data key="d0">56704</data>
    </edge>
    <edge source="UGA" target="ETH">
      <data key="d0">211529</data>
    </edge>
    <edge source="UGA" target="FRA">
      <data key="d0">902114</data>
    </edge>
    <edge source="UGA" target="DEU">
      <data key="d0">5658166</data>
    </edge>
    <edge source="UGA" target="HUN">
      <data key="d0">431569</data>
    </edge>
    <edge source="UGA" target="ISR">
      <data key="d0">22663</data>
    </edge>
    <edge source="UGA" target="ITA">
      <data key="d0">301584</data>
    </edge>
    <edge source="UGA" target="JPN">
      <data key="d0">127554</data>
    </edge>
    <edge source="UGA" target="JOR">
      <data key="d0">50464</data>
    </edge>
    <edge source="UGA" target="MUS">
      <data key="d0">266772</data>
    </edge>
    <edge source="UGA" target="NLD">
      <data key="d0">385663</data>
    </edge>
    <edge source="UGA" target="NOR">
      <data key="d0">51386</data>
    </edge>
    <edge source="UGA" target="POL">
      <data key="d0">343052</data>
    </edge>
    <edge source="UGA" target="SAU">
      <data key="d0">14399</data>
    </edge>
    <edge source="UGA" target="SGP">
      <data key="d0">9522556</data>
    </edge>
    <edge source="UGA" target="ZAF">
      <data key="d0">60636</data>
    </edge>
    <edge source="UGA" target="ESP">
      <data key="d0">11423448</data>
    </edge>
    <edge source="UGA" target="SWE">
      <data key="d0">12458</data>
    </edge>
    <edge source="UGA" target="CHE">
      <data key="d0">73552319</data>
    </edge>
    <edge source="UGA" target="ARE">
      <data key="d0">41127</data>
    </edge>
    <edge source="UGA" target="EGY">
      <data key="d0">52815</data>
    </edge>
    <edge source="UGA" target="GBR">
      <data key="d0">16778113</data>
    </edge>
    <edge source="UGA" target="TZA">
      <data key="d0">13325</data>
    </edge>
    <edge source="UGA" target="USA">
      <data key="d0">4613191</data>
    </edge>
    <edge source="MWI" target="AUS">
      <data key="d0">483394</data>
    </edge>
    <edge source="MWI" target="BEL">
      <data key="d0">80444</data>
    </edge>
    <edge source="MWI" target="BWA">
      <data key="d0">866993</data>
    </edge>
    <edge source="MWI" target="CAN">
      <data key="d0">416262</data>
    </edge>
    <edge source="MWI" target="LKA">
      <data key="d0">142241</data>
    </edge>
    <edge source="MWI" target="CHN">
      <data key="d0">16803</data>
    </edge>
    <edge source="MWI" target="DNK">
      <data key="d0">352159</data>
    </edge>
    <edge source="MWI" target="FIN">
      <data key="d0">76349</data>
    </edge>
    <edge source="MWI" target="DEU">
      <data key="d0">5832369</data>
    </edge>
    <edge source="MWI" target="HUN">
      <data key="d0">90221</data>
    </edge>
    <edge source="MWI" target="IRL">
      <data key="d0">38508</data>
    </edge>
    <edge source="MWI" target="ITA">
      <data key="d0">23738</data>
    </edge>
    <edge source="MWI" target="JPN">
      <data key="d0">130642</data>
    </edge>
    <edge source="MWI" target="NLD">
      <data key="d0">2512394</data>
    </edge>
    <edge source="MWI" target="PAK">
      <data key="d0">3252742</data>
    </edge>
    <edge source="MWI" target="POL">
      <data key="d0">542419</data>
    </edge>
    <edge source="MWI" target="PRT">
      <data key="d0">16756</data>
    </edge>
    <edge source="MWI" target="RUS">
      <data key="d0">171467</data>
    </edge>
    <edge source="MWI" target="SAU">
      <data key="d0">29333</data>
    </edge>
    <edge source="MWI" target="IND">
      <data key="d0">265227</data>
    </edge>
    <edge source="MWI" target="ZAF">
      <data key="d0">6443884</data>
    </edge>
    <edge source="MWI" target="ZWE">
      <data key="d0">36901</data>
    </edge>
    <edge source="MWI" target="ESP">
      <data key="d0">202114</data>
    </edge>
    <edge source="MWI" target="CHE">
      <data key="d0">379902</data>
    </edge>
    <edge source="MWI" target="ARE">
      <data key="d0">65733</data>
    </edge>
    <edge source="MWI" target="TUR">
      <data key="d0">14555</data>
    </edge>
    <edge source="MWI" target="UKR">
      <data key="d0">25359</data>
    </edge>
    <edge source="MWI" target="EGY">
      <data key="d0">2814891</data>
    </edge>
    <edge source="MWI" target="GBR">
      <data key="d0">16981599</data>
    </edge>
    <edge source="MWI" target="USA">
      <data key="d0">1569185</data>
    </edge>
  </graph>
</graphml>
