# Supplementary material for: Core-periphery structure in sectoral international trade networks: A new approach to an old theory
Source: PLoS One. 2020 Apr 2;15(4):e0229547. doi: 10.1371/journal.pone.0229547 (PMC7117750; doi:10.1371/journal.pone.0229547)
Supplement: S8 File — (ZIP) [file pone.0229547.s008.zip › S8_File/Networks 2000/71-POWER GENERATNG.MACHINES.graphml]

<?xml version='1.0' encoding='utf-8'?>
<graphml xmlns="http://graphml.graphdrawing.org/xmlns" xmlns:xsi="http://www.w3.org/2001/XMLSchema-instance" xsi:schemaLocation="http://graphml.graphdrawing.org/xmlns http://graphml.graphdrawing.org/xmlns/1.0/graphml.xsd">
  <key attr.name="weight" attr.type="long" for="edge" id="d0" />
  <graph edgedefault="directed">
    <node id="ALB" />
    <node id="GRC" />
    <node id="ITA" />
    <node id="MKD" />
    <node id="SRB" />
    <node id="DZA" />
    <node id="FRA" />
    <node id="CHE" />
    <node id="TUN" />
    <node id="GBR" />
    <node id="AZE" />
    <node id="BEL" />
    <node id="BGR" />
    <node id="GEO" />
    <node id="RUS" />
    <node id="SVK" />
    <node id="VNM" />
    <node id="ARE" />
    <node id="TUR" />
    <node id="UKR" />
    <node id="USA" />
    <node id="ARG" />
    <node id="AUS" />
    <node id="AUT" />
    <node id="BOL" />
    <node id="BRA" />
    <node id="CAN" />
    <node id="CHL" />
    <node id="CHN" />
    <node id="COL" />
    <node id="CRI" />
    <node id="DNK" />
    <node id="ECU" />
    <node id="SLV" />
    <node id="DEU" />
    <node id="GTM" />
    <node id="HND" />
    <node id="IDN" />
    <node id="JAM" />
    <node id="JPN" />
    <node id="MYS" />
    <node id="MEX" />
    <node id="OMN" />
    <node id="NLD" />
    <node id="PAN" />
    <node id="PRY" />
    <node id="PER" />
    <node id="PHL" />
    <node id="PRT" />
    <node id="SAU" />
    <node id="IND" />
    <node id="SGP" />
    <node id="ZAF" />
    <node id="ESP" />
    <node id="SWE" />
    <node id="EGY" />
    <node id="URY" />
    <node id="KHM" />
    <node id="LKA" />
    <node id="HRV" />
    <node id="CZE" />
    <node id="ETH" />
    <node id="FIN" />
    <node id="GHA" />
    <node id="HKG" />
    <node id="HUN" />
    <node id="IRL" />
    <node id="ISR" />
    <node id="CIV" />
    <node id="JOR" />
    <node id="KOR" />
    <node id="LBN" />
    <node id="MUS" />
    <node id="MOZ" />
    <node id="NZL" />
    <node id="NOR" />
    <node id="PAK" />
    <node id="POL" />
    <node id="ROU" />
    <node id="SVN" />
    <node id="ZWE" />
    <node id="THA" />
    <node id="UGA" />
    <node id="TZA" />
    <node id="BWA" />
    <node id="BLR" />
    <node id="EST" />
    <node id="KAZ" />
    <node id="LVA" />
    <node id="LTU" />
    <node id="MDA" />
    <node id="MAR" />
    <node id="ARM" />
    <node id="BDI" />
    <node id="CMR" />
    <node id="CAF" />
    <node id="BEN" />
    <node id="GMB" />
    <node id="KGZ" />
    <node id="MDG" />
    <node id="MWI" />
    <node id="MRT" />
    <node id="NAM" />
    <node id="NIC" />
    <node id="NER" />
    <node id="SEN" />
    <node id="TGO" />
    <node id="BFA" />
    <node id="PSE" />
    <edge source="ALB" target="GRC">
      <data key="d0">41487</data>
    </edge>
    <edge source="ALB" target="ITA">
      <data key="d0">247482</data>
    </edge>
    <edge source="ALB" target="MKD">
      <data key="d0">10638</data>
    </edge>
    <edge source="ALB" target="SRB">
      <data key="d0">11756</data>
    </edge>
    <edge source="GRC" target="ALB">
      <data key="d0">1904893</data>
    </edge>
    <edge source="GRC" target="DZA">
      <data key="d0">51194</data>
    </edge>
    <edge source="GRC" target="AUS">
      <data key="d0">10563</data>
    </edge>
    <edge source="GRC" target="AUT">
      <data key="d0">146524</data>
    </edge>
    <edge source="GRC" target="BEL">
      <data key="d0">232060</data>
    </edge>
    <edge source="GRC" target="BOL">
      <data key="d0">28624</data>
    </edge>
    <edge source="GRC" target="BRA">
      <data key="d0">56884</data>
    </edge>
    <edge source="GRC" target="BGR">
      <data key="d0">639855</data>
    </edge>
    <edge source="GRC" target="BDI">
      <data key="d0">12603</data>
    </edge>
    <edge source="GRC" target="BLR">
      <data key="d0">73470</data>
    </edge>
    <edge source="GRC" target="KHM">
      <data key="d0">26138</data>
    </edge>
    <edge source="GRC" target="CAN">
      <data key="d0">325926</data>
    </edge>
    <edge source="GRC" target="CHL">
      <data key="d0">17149</data>
    </edge>
    <edge source="GRC" target="CHN">
      <data key="d0">500731</data>
    </edge>
    <edge source="GRC" target="CZE">
      <data key="d0">10286</data>
    </edge>
    <edge source="GRC" target="BEN">
      <data key="d0">14400</data>
    </edge>
    <edge source="GRC" target="SLV">
      <data key="d0">93486</data>
    </edge>
    <edge source="GRC" target="ETH">
      <data key="d0">41543</data>
    </edge>
    <edge source="GRC" target="FRA">
      <data key="d0">2146014</data>
    </edge>
    <edge source="GRC" target="GEO">
      <data key="d0">14081</data>
    </edge>
    <edge source="GRC" target="DEU">
      <data key="d0">4745370</data>
    </edge>
    <edge source="GRC" target="HND">
      <data key="d0">22447</data>
    </edge>
    <edge source="GRC" target="HKG">
      <data key="d0">36741</data>
    </edge>
    <edge source="GRC" target="HUN">
      <data key="d0">12572</data>
    </edge>
    <edge source="GRC" target="ISR">
      <data key="d0">51300</data>
    </edge>
    <edge source="GRC" target="ITA">
      <data key="d0">750626</data>
    </edge>
    <edge source="GRC" target="JPN">
      <data key="d0">469144</data>
    </edge>
    <edge source="GRC" target="JOR">
      <data key="d0">90652</data>
    </edge>
    <edge source="GRC" target="KOR">
      <data key="d0">206114</data>
    </edge>
    <edge source="GRC" target="LBN">
      <data key="d0">977843</data>
    </edge>
    <edge source="GRC" target="LVA">
      <data key="d0">16359</data>
    </edge>
    <edge source="GRC" target="LTU">
      <data key="d0">43899</data>
    </edge>
    <edge source="GRC" target="MRT">
      <data key="d0">13184</data>
    </edge>
    <edge source="GRC" target="MEX">
      <data key="d0">73075</data>
    </edge>
    <edge source="GRC" target="MAR">
      <data key="d0">1463695</data>
    </edge>
    <edge source="GRC" target="NLD">
      <data key="d0">287152</data>
    </edge>
    <edge source="GRC" target="NIC">
      <data key="d0">13635</data>
    </edge>
    <edge source="GRC" target="NOR">
      <data key="d0">878530</data>
    </edge>
    <edge source="GRC" target="PAK">
      <data key="d0">14621</data>
    </edge>
    <edge source="GRC" target="PAN">
      <data key="d0">11950521</data>
    </edge>
    <edge source="GRC" target="PHL">
      <data key="d0">50199</data>
    </edge>
    <edge source="GRC" target="POL">
      <data key="d0">27671</data>
    </edge>
    <edge source="GRC" target="ROU">
      <data key="d0">1104151</data>
    </edge>
    <edge source="GRC" target="RUS">
      <data key="d0">775894</data>
    </edge>
    <edge source="GRC" target="SAU">
      <data key="d0">123306</data>
    </edge>
    <edge source="GRC" target="SEN">
      <data key="d0">27719</data>
    </edge>
    <edge source="GRC" target="IND">
      <data key="d0">165013</data>
    </edge>
    <edge source="GRC" target="SGP">
      <data key="d0">313844</data>
    </edge>
    <edge source="GRC" target="SVK">
      <data key="d0">617352</data>
    </edge>
    <edge source="GRC" target="ZAF">
      <data key="d0">34320</data>
    </edge>
    <edge source="GRC" target="ESP">
      <data key="d0">31535</data>
    </edge>
    <edge source="GRC" target="SWE">
      <data key="d0">44116</data>
    </edge>
    <edge source="GRC" target="CHE">
      <data key="d0">4555754</data>
    </edge>
    <edge source="GRC" target="THA">
      <data key="d0">50996</data>
    </edge>
    <edge source="GRC" target="ARE">
      <data key="d0">300587</data>
    </edge>
    <edge source="GRC" target="TUN">
      <data key="d0">153118</data>
    </edge>
    <edge source="GRC" target="TUR">
      <data key="d0">2866895</data>
    </edge>
    <edge source="GRC" target="UKR">
      <data key="d0">109498</data>
    </edge>
    <edge source="GRC" target="MKD">
      <data key="d0">1532285</data>
    </edge>
    <edge source="GRC" target="EGY">
      <data key="d0">173489</data>
    </edge>
    <edge source="GRC" target="GBR">
      <data key="d0">188921</data>
    </edge>
    <edge source="GRC" target="TZA">
      <data key="d0">19152</data>
    </edge>
    <edge source="GRC" target="USA">
      <data key="d0">8333837</data>
    </edge>
    <edge source="GRC" target="SRB">
      <data key="d0">2442582</data>
    </edge>
    <edge source="ITA" target="ALB">
      <data key="d0">3398255</data>
    </edge>
    <edge source="ITA" target="DZA">
      <data key="d0">63109250</data>
    </edge>
    <edge source="ITA" target="AZE">
      <data key="d0">333607</data>
    </edge>
    <edge source="ITA" target="ARG">
      <data key="d0">21605592</data>
    </edge>
    <edge source="ITA" target="AUS">
      <data key="d0">27950989</data>
    </edge>
    <edge source="ITA" target="AUT">
      <data key="d0">182145801</data>
    </edge>
    <edge source="ITA" target="ARM">
      <data key="d0">40778</data>
    </edge>
    <edge source="ITA" target="BEL">
      <data key="d0">64525432</data>
    </edge>
    <edge source="ITA" target="BOL">
      <data key="d0">1102471</data>
    </edge>
    <edge source="ITA" target="BRA">
      <data key="d0">84844915</data>
    </edge>
    <edge source="ITA" target="BGR">
      <data key="d0">1702759</data>
    </edge>
    <edge source="ITA" target="BLR">
      <data key="d0">343070</data>
    </edge>
    <edge source="ITA" target="KHM">
      <data key="d0">411846</data>
    </edge>
    <edge source="ITA" target="CMR">
      <data key="d0">452539</data>
    </edge>
    <edge source="ITA" target="CAN">
      <data key="d0">67887259</data>
    </edge>
    <edge source="ITA" target="CAF">
      <data key="d0">13974</data>
    </edge>
    <edge source="ITA" target="LKA">
      <data key="d0">786273</data>
    </edge>
    <edge source="ITA" target="CHL">
      <data key="d0">5796768</data>
    </edge>
    <edge source="ITA" target="CHN">
      <data key="d0">57033345</data>
    </edge>
    <edge source="ITA" target="COL">
      <data key="d0">5658142</data>
    </edge>
    <edge source="ITA" target="CRI">
      <data key="d0">540947</data>
    </edge>
    <edge source="ITA" target="HRV">
      <data key="d0">6704287</data>
    </edge>
    <edge source="ITA" target="CZE">
      <data key="d0">27605680</data>
    </edge>
    <edge source="ITA" target="BEN">
      <data key="d0">73420</data>
    </edge>
    <edge source="ITA" target="DNK">
      <data key="d0">49821787</data>
    </edge>
    <edge source="ITA" target="ECU">
      <data key="d0">334100</data>
    </edge>
    <edge source="ITA" target="SLV">
      <data key="d0">155262</data>
    </edge>
    <edge source="ITA" target="ETH">
      <data key="d0">6131663</data>
    </edge>
    <edge source="ITA" target="EST">
      <data key="d0">211089</data>
    </edge>
    <edge source="ITA" target="FIN">
      <data key="d0">13216437</data>
    </edge>
    <edge source="ITA" target="FRA">
      <data key="d0">920605546</data>
    </edge>
    <edge source="ITA" target="GEO">
      <data key="d0">110028</data>
    </edge>
    <edge source="ITA" target="GMB">
      <data key="d0">13042</data>
    </edge>
    <edge source="ITA" target="DEU">
      <data key="d0">644392432</data>
    </edge>
    <edge source="ITA" target="GHA">
      <data key="d0">1079223</data>
    </edge>
    <edge source="ITA" target="GRC">
      <data key="d0">77917962</data>
    </edge>
    <edge source="ITA" target="GTM">
      <data key="d0">132638</data>
    </edge>
    <edge source="ITA" target="HND">
      <data key="d0">91355</data>
    </edge>
    <edge source="ITA" target="HKG">
      <data key="d0">14470318</data>
    </edge>
    <edge source="ITA" target="HUN">
      <data key="d0">28295810</data>
    </edge>
    <edge source="ITA" target="IDN">
      <data key="d0">6884852</data>
    </edge>
    <edge source="ITA" target="IRL">
      <data key="d0">7507653</data>
    </edge>
    <edge source="ITA" target="ISR">
      <data key="d0">9421823</data>
    </edge>
    <edge source="ITA" target="CIV">
      <data key="d0">446484</data>
    </edge>
    <edge source="ITA" target="JAM">
      <data key="d0">52806</data>
    </edge>
    <edge source="ITA" target="JPN">
      <data key="d0">14527572</data>
    </edge>
    <edge source="ITA" target="KAZ">
      <data key="d0">12229853</data>
    </edge>
    <edge source="ITA" target="JOR">
      <data key="d0">4902929</data>
    </edge>
    <edge source="ITA" target="KOR">
      <data key="d0">23365230</data>
    </edge>
    <edge source="ITA" target="LBN">
      <data key="d0">7813253</data>
    </edge>
    <edge source="ITA" target="LVA">
      <data key="d0">375002</data>
    </edge>
    <edge source="ITA" target="LTU">
      <data key="d0">1097898</data>
    </edge>
    <edge source="ITA" target="MDG">
      <data key="d0">302797</data>
    </edge>
    <edge source="ITA" target="MWI">
      <data key="d0">39415</data>
    </edge>
    <edge source="ITA" target="MYS">
      <data key="d0">5786192</data>
    </edge>
    <edge source="ITA" target="MRT">
      <data key="d0">2361154</data>
    </edge>
    <edge source="ITA" target="MUS">
      <data key="d0">201675</data>
    </edge>
    <edge source="ITA" target="MEX">
      <data key="d0">53896815</data>
    </edge>
    <edge source="ITA" target="MDA">
      <data key="d0">98714</data>
    </edge>
    <edge source="ITA" target="MAR">
      <data key="d0">11447085</data>
    </edge>
    <edge source="ITA" target="MOZ">
      <data key="d0">305060</data>
    </edge>
    <edge source="ITA" target="OMN">
      <data key="d0">4498673</data>
    </edge>
    <edge source="ITA" target="NLD">
      <data key="d0">167924002</data>
    </edge>
    <edge source="ITA" target="NZL">
      <data key="d0">2292726</data>
    </edge>
    <edge source="ITA" target="NIC">
      <data key="d0">386626</data>
    </edge>
    <edge source="ITA" target="NER">
      <data key="d0">28338</data>
    </edge>
    <edge source="ITA" target="NOR">
      <data key="d0">20223489</data>
    </edge>
    <edge source="ITA" target="PAK">
      <data key="d0">19188734</data>
    </edge>
    <edge source="ITA" target="PAN">
      <data key="d0">215859</data>
    </edge>
    <edge source="ITA" target="PRY">
      <data key="d0">154373</data>
    </edge>
    <edge source="ITA" target="PER">
      <data key="d0">1322062</data>
    </edge>
    <edge source="ITA" target="PHL">
      <data key="d0">2232825</data>
    </edge>
    <edge source="ITA" target="POL">
      <data key="d0">85071499</data>
    </edge>
    <edge source="ITA" target="PRT">
      <data key="d0">19318597</data>
    </edge>
    <edge source="ITA" target="ROU">
      <data key="d0">19093442</data>
    </edge>
    <edge source="ITA" target="RUS">
      <data key="d0">14817821</data>
    </edge>
    <edge source="ITA" target="SAU">
      <data key="d0">39404612</data>
    </edge>
    <edge source="ITA" target="SEN">
      <data key="d0">2072764</data>
    </edge>
    <edge source="ITA" target="IND">
      <data key="d0">56616332</data>
    </edge>
    <edge source="ITA" target="SGP">
      <data key="d0">32906010</data>
    </edge>
    <edge source="ITA" target="SVK">
      <data key="d0">36053845</data>
    </edge>
    <edge source="ITA" target="VNM">
      <data key="d0">6744492</data>
    </edge>
    <edge source="ITA" target="SVN">
      <data key="d0">17341823</data>
    </edge>
    <edge source="ITA" target="ZAF">
      <data key="d0">16151855</data>
    </edge>
    <edge source="ITA" target="ZWE">
      <data key="d0">203639</data>
    </edge>
    <edge source="ITA" target="ESP">
      <data key="d0">428276451</data>
    </edge>
    <edge source="ITA" target="SWE">
      <data key="d0">55121945</data>
    </edge>
    <edge source="ITA" target="CHE">
      <data key="d0">79745237</data>
    </edge>
    <edge source="ITA" target="THA">
      <data key="d0">14101435</data>
    </edge>
    <edge source="ITA" target="TGO">
      <data key="d0">81903</data>
    </edge>
    <edge source="ITA" target="ARE">
      <data key="d0">57018175</data>
    </edge>
    <edge source="ITA" target="TUN">
      <data key="d0">16784295</data>
    </edge>
    <edge source="ITA" target="TUR">
      <data key="d0">99247173</data>
    </edge>
    <edge source="ITA" target="UGA">
      <data key="d0">201717</data>
    </edge>
    <edge source="ITA" target="UKR">
      <data key="d0">1889831</data>
    </edge>
    <edge source="ITA" target="MKD">
      <data key="d0">1638235</data>
    </edge>
    <edge source="ITA" target="EGY">
      <data key="d0">46004119</data>
    </edge>
    <edge source="ITA" target="GBR">
      <data key="d0">415812507</data>
    </edge>
    <edge source="ITA" target="TZA">
      <data key="d0">971495</data>
    </edge>
    <edge source="ITA" target="USA">
      <data key="d0">597371006</data>
    </edge>
    <edge source="ITA" target="BFA">
      <data key="d0">17866</data>
    </edge>
    <edge source="ITA" target="URY">
      <data key="d0">1554293</data>
    </edge>
    <edge source="ITA" target="SRB">
      <data key="d0">4975950</data>
    </edge>
    <edge source="MKD" target="BGR">
      <data key="d0">62111</data>
    </edge>
    <edge source="MKD" target="HRV">
      <data key="d0">23926</data>
    </edge>
    <edge source="MKD" target="DEU">
      <data key="d0">127388</data>
    </edge>
    <edge source="MKD" target="GRC">
      <data key="d0">1947407</data>
    </edge>
    <edge source="MKD" target="ROU">
      <data key="d0">117909</data>
    </edge>
    <edge source="MKD" target="RUS">
      <data key="d0">10641</data>
    </edge>
    <edge source="MKD" target="SWE">
      <data key="d0">234822</data>
    </edge>
    <edge source="MKD" target="TUN">
      <data key="d0">129732</data>
    </edge>
    <edge source="MKD" target="SRB">
      <data key="d0">356826</data>
    </edge>
    <edge source="SRB" target="DZA">
      <data key="d0">103000</data>
    </edge>
    <edge source="SRB" target="ARG">
      <data key="d0">27000</data>
    </edge>
    <edge source="SRB" target="AUT">
      <data key="d0">392000</data>
    </edge>
    <edge source="SRB" target="BEL">
      <data key="d0">50000</data>
    </edge>
    <edge source="SRB" target="BGR">
      <data key="d0">318000</data>
    </edge>
    <edge source="SRB" target="BLR">
      <data key="d0">662000</data>
    </edge>
    <edge source="SRB" target="HRV">
      <data key="d0">232000</data>
    </edge>
    <edge source="SRB" target="CZE">
      <data key="d0">216000</data>
    </edge>
    <edge source="SRB" target="DNK">
      <data key="d0">1014000</data>
    </edge>
    <edge source="SRB" target="FRA">
      <data key="d0">2216000</data>
    </edge>
    <edge source="SRB" target="DEU">
      <data key="d0">2426000</data>
    </edge>
    <edge source="SRB" target="GRC">
      <data key="d0">208000</data>
    </edge>
    <edge source="SRB" target="HUN">
      <data key="d0">776000</data>
    </edge>
    <edge source="SRB" target="ITA">
      <data key="d0">15877000</data>
    </edge>
    <edge source="SRB" target="KOR">
      <data key="d0">125000</data>
    </edge>
    <edge source="SRB" target="LTU">
      <data key="d0">13000</data>
    </edge>
    <edge source="SRB" target="POL">
      <data key="d0">1676000</data>
    </edge>
    <edge source="SRB" target="ROU">
      <data key="d0">113000</data>
    </edge>
    <edge source="SRB" target="RUS">
      <data key="d0">690000</data>
    </edge>
    <edge source="SRB" target="SVK">
      <data key="d0">122000</data>
    </edge>
    <edge source="SRB" target="SVN">
      <data key="d0">998000</data>
    </edge>
    <edge source="SRB" target="ZAF">
      <data key="d0">563000</data>
    </edge>
    <edge source="SRB" target="ESP">
      <data key="d0">16000</data>
    </edge>
    <edge source="SRB" target="SWE">
      <data key="d0">35000</data>
    </edge>
    <edge source="SRB" target="CHE">
      <data key="d0">353000</data>
    </edge>
    <edge source="SRB" target="THA">
      <data key="d0">20000</data>
    </edge>
    <edge source="SRB" target="TUN">
      <data key="d0">90000</data>
    </edge>
    <edge source="SRB" target="TUR">
      <data key="d0">375000</data>
    </edge>
    <edge source="SRB" target="UKR">
      <data key="d0">10000</data>
    </edge>
    <edge source="SRB" target="MKD">
      <data key="d0">1344000</data>
    </edge>
    <edge source="SRB" target="EGY">
      <data key="d0">738000</data>
    </edge>
    <edge source="SRB" target="USA">
      <data key="d0">256000</data>
    </edge>
    <edge source="DZA" target="FRA">
      <data key="d0">2246828</data>
    </edge>
    <edge source="DZA" target="ITA">
      <data key="d0">749649</data>
    </edge>
    <edge source="DZA" target="CHE">
      <data key="d0">63039</data>
    </edge>
    <edge source="DZA" target="TUN">
      <data key="d0">23368</data>
    </edge>
    <edge source="DZA" target="GBR">
      <data key="d0">69714</data>
    </edge>
    <edge source="FRA" target="ALB">
      <data key="d0">527268</data>
    </edge>
    <edge source="FRA" target="DZA">
      <data key="d0">70234932</data>
    </edge>
    <edge source="FRA" target="AZE">
      <data key="d0">681347</data>
    </edge>
    <edge source="FRA" target="ARG">
      <data key="d0">95207827</data>
    </edge>
    <edge source="FRA" target="AUS">
      <data key="d0">13515421</data>
    </edge>
    <edge source="FRA" target="AUT">
      <data key="d0">21727542</data>
    </edge>
    <edge source="FRA" target="ARM">
      <data key="d0">223885</data>
    </edge>
    <edge source="FRA" target="BEL">
      <data key="d0">216510925</data>
    </edge>
    <edge source="FRA" target="BOL">
      <data key="d0">472350</data>
    </edge>
    <edge source="FRA" target="BWA">
      <data key="d0">27108</data>
    </edge>
    <edge source="FRA" target="BRA">
      <data key="d0">72322093</data>
    </edge>
    <edge source="FRA" target="BGR">
      <data key="d0">2975258</data>
    </edge>
    <edge source="FRA" target="BDI">
      <data key="d0">43541</data>
    </edge>
    <edge source="FRA" target="BLR">
      <data key="d0">1432360</data>
    </edge>
    <edge source="FRA" target="KHM">
      <data key="d0">217143</data>
    </edge>
    <edge source="FRA" target="CMR">
      <data key="d0">13533399</data>
    </edge>
    <edge source="FRA" target="CAN">
      <data key="d0">77261052</data>
    </edge>
    <edge source="FRA" target="CAF">
      <data key="d0">1847123</data>
    </edge>
    <edge source="FRA" target="LKA">
      <data key="d0">11083162</data>
    </edge>
    <edge source="FRA" target="CHL">
      <data key="d0">14879519</data>
    </edge>
    <edge source="FRA" target="CHN">
      <data key="d0">211639384</data>
    </edge>
    <edge source="FRA" target="COL">
      <data key="d0">12856265</data>
    </edge>
    <edge source="FRA" target="CRI">
      <data key="d0">149725</data>
    </edge>
    <edge source="FRA" target="HRV">
      <data key="d0">1407921</data>
    </edge>
    <edge source="FRA" target="CZE">
      <data key="d0">46067266</data>
    </edge>
    <edge source="FRA" target="BEN">
      <data key="d0">3558005</data>
    </edge>
    <edge source="FRA" target="DNK">
      <data key="d0">31614168</data>
    </edge>
    <edge source="FRA" target="ECU">
      <data key="d0">987118</data>
    </edge>
    <edge source="FRA" target="SLV">
      <data key="d0">18821</data>
    </edge>
    <edge source="FRA" target="ETH">
      <data key="d0">453248</data>
    </edge>
    <edge source="FRA" target="EST">
      <data key="d0">832617</data>
    </edge>
    <edge source="FRA" target="FIN">
      <data key="d0">47018567</data>
    </edge>
    <edge source="FRA" target="GEO">
      <data key="d0">405634</data>
    </edge>
    <edge source="FRA" target="GMB">
      <data key="d0">643003</data>
    </edge>
    <edge source="FRA" target="PSE">
      <data key="d0">34692</data>
    </edge>
    <edge source="FRA" target="DEU">
      <data key="d0">976756351</data>
    </edge>
    <edge source="FRA" target="GHA">
      <data key="d0">18675455</data>
    </edge>
    <edge source="FRA" target="GRC">
      <data key="d0">21773892</data>
    </edge>
    <edge source="FRA" target="GTM">
      <data key="d0">108712</data>
    </edge>
    <edge source="FRA" target="HND">
      <data key="d0">1461434</data>
    </edge>
    <edge source="FRA" target="HKG">
      <data key="d0">13970214</data>
    </edge>
    <edge source="FRA" target="HUN">
      <data key="d0">36210417</data>
    </edge>
    <edge source="FRA" target="IDN">
      <data key="d0">7331890</data>
    </edge>
    <edge source="FRA" target="IRL">
      <data key="d0">33942490</data>
    </edge>
    <edge source="FRA" target="ISR">
      <data key="d0">20241669</data>
    </edge>
    <edge source="FRA" target="ITA">
      <data key="d0">525473108</data>
    </edge>
    <edge source="FRA" target="CIV">
      <data key="d0">11892604</data>
    </edge>
    <edge source="FRA" target="JAM">
      <data key="d0">368694</data>
    </edge>
    <edge source="FRA" target="JPN">
      <data key="d0">63355167</data>
    </edge>
    <edge source="FRA" target="KAZ">
      <data key="d0">1967212</data>
    </edge>
    <edge source="FRA" target="JOR">
      <data key="d0">4878844</data>
    </edge>
    <edge source="FRA" target="KOR">
      <data key="d0">26885330</data>
    </edge>
    <edge source="FRA" target="LBN">
      <data key="d0">10321615</data>
    </edge>
    <edge source="FRA" target="LVA">
      <data key="d0">5233633</data>
    </edge>
    <edge source="FRA" target="LTU">
      <data key="d0">344396</data>
    </edge>
    <edge source="FRA" target="MDG">
      <data key="d0">6701388</data>
    </edge>
    <edge source="FRA" target="MWI">
      <data key="d0">30057</data>
    </edge>
    <edge source="FRA" target="MYS">
      <data key="d0">15393865</data>
    </edge>
    <edge source="FRA" target="MRT">
      <data key="d0">3137062</data>
    </edge>
    <edge source="FRA" target="MUS">
      <data key="d0">7945538</data>
    </edge>
    <edge source="FRA" target="MEX">
      <data key="d0">54234582</data>
    </edge>
    <edge source="FRA" target="MDA">
      <data key="d0">166861</data>
    </edge>
    <edge source="FRA" target="MAR">
      <data key="d0">42459399</data>
    </edge>
    <edge source="FRA" target="MOZ">
      <data key="d0">495947</data>
    </edge>
    <edge source="FRA" target="OMN">
      <data key="d0">3595647</data>
    </edge>
    <edge source="FRA" target="NAM">
      <data key="d0">60536</data>
    </edge>
    <edge source="FRA" target="NLD">
      <data key="d0">582898125</data>
    </edge>
    <edge source="FRA" target="NZL">
      <data key="d0">693988</data>
    </edge>
    <edge source="FRA" target="NER">
      <data key="d0">916469</data>
    </edge>
    <edge source="FRA" target="NOR">
      <data key="d0">34947305</data>
    </edge>
    <edge source="FRA" target="PAK">
      <data key="d0">46992021</data>
    </edge>
    <edge source="FRA" target="PAN">
      <data key="d0">1758075</data>
    </edge>
    <edge source="FRA" target="PRY">
      <data key="d0">145933</data>
    </edge>
    <edge source="FRA" target="PER">
      <data key="d0">6580456</data>
    </edge>
    <edge source="FRA" target="PHL">
      <data key="d0">4128534</data>
    </edge>
    <edge source="FRA" target="POL">
      <data key="d0">24670355</data>
    </edge>
    <edge source="FRA" target="PRT">
      <data key="d0">32635837</data>
    </edge>
    <edge source="FRA" target="ROU">
      <data key="d0">8658207</data>
    </edge>
    <edge source="FRA" target="RUS">
      <data key="d0">8378139</data>
    </edge>
    <edge source="FRA" target="SAU">
      <data key="d0">30811889</data>
    </edge>
    <edge source="FRA" target="SEN">
      <data key="d0">18772510</data>
    </edge>
    <edge source="FRA" target="IND">
      <data key="d0">68089061</data>
    </edge>
    <edge source="FRA" target="SGP">
      <data key="d0">135868700</data>
    </edge>
    <edge source="FRA" target="SVK">
      <data key="d0">6754058</data>
    </edge>
    <edge source="FRA" target="VNM">
      <data key="d0">11657623</data>
    </edge>
    <edge source="FRA" target="SVN">
      <data key="d0">93374609</data>
    </edge>
    <edge source="FRA" target="ZAF">
      <data key="d0">60673600</data>
    </edge>
    <edge source="FRA" target="ZWE">
      <data key="d0">655363</data>
    </edge>
    <edge source="FRA" target="ESP">
      <data key="d0">1236830511</data>
    </edge>
    <edge source="FRA" target="SWE">
      <data key="d0">87036016</data>
    </edge>
    <edge source="FRA" target="CHE">
      <data key="d0">169571574</data>
    </edge>
    <edge source="FRA" target="THA">
      <data key="d0">28811248</data>
    </edge>
    <edge source="FRA" target="TGO">
      <data key="d0">1716500</data>
    </edge>
    <edge source="FRA" target="ARE">
      <data key="d0">77910095</data>
    </edge>
    <edge source="FRA" target="TUN">
      <data key="d0">50122903</data>
    </edge>
    <edge source="FRA" target="TUR">
      <data key="d0">148648418</data>
    </edge>
    <edge source="FRA" target="UGA">
      <data key="d0">93964</data>
    </edge>
    <edge source="FRA" target="UKR">
      <data key="d0">1538263</data>
    </edge>
    <edge source="FRA" target="MKD">
      <data key="d0">1233897</data>
    </edge>
    <edge source="FRA" target="EGY">
      <data key="d0">29058028</data>
    </edge>
    <edge source="FRA" target="GBR">
      <data key="d0">639881832</data>
    </edge>
    <edge source="FRA" target="TZA">
      <data key="d0">333440</data>
    </edge>
    <edge source="FRA" target="USA">
      <data key="d0">3352865774</data>
    </edge>
    <edge source="FRA" target="BFA">
      <data key="d0">3535814</data>
    </edge>
    <edge source="FRA" target="URY">
      <data key="d0">9861765</data>
    </edge>
    <edge source="FRA" target="SRB">
      <data key="d0">7701006</data>
    </edge>
    <edge source="CHE" target="DZA">
      <data key="d0">1594005</data>
    </edge>
    <edge source="CHE" target="AZE">
      <data key="d0">19975228</data>
    </edge>
    <edge source="CHE" target="ARG">
      <data key="d0">3544762</data>
    </edge>
    <edge source="CHE" target="AUS">
      <data key="d0">18291929</data>
    </edge>
    <edge source="CHE" target="AUT">
      <data key="d0">44336715</data>
    </edge>
    <edge source="CHE" target="ARM">
      <data key="d0">31070</data>
    </edge>
    <edge source="CHE" target="BEL">
      <data key="d0">7515929</data>
    </edge>
    <edge source="CHE" target="BOL">
      <data key="d0">33898</data>
    </edge>
    <edge source="CHE" target="BRA">
      <data key="d0">6796015</data>
    </edge>
    <edge source="CHE" target="BGR">
      <data key="d0">3029972</data>
    </edge>
    <edge source="CHE" target="BLR">
      <data key="d0">79207</data>
    </edge>
    <edge source="CHE" target="CMR">
      <data key="d0">254186</data>
    </edge>
    <edge source="CHE" target="CAN">
      <data key="d0">24114542</data>
    </edge>
    <edge source="CHE" target="LKA">
      <data key="d0">64767</data>
    </edge>
    <edge source="CHE" target="CHL">
      <data key="d0">4542352</data>
    </edge>
    <edge source="CHE" target="CHN">
      <data key="d0">27401788</data>
    </edge>
    <edge source="CHE" target="COL">
      <data key="d0">2362233</data>
    </edge>
    <edge source="CHE" target="CRI">
      <data key="d0">214188</data>
    </edge>
    <edge source="CHE" target="HRV">
      <data key="d0">2866043</data>
    </edge>
    <edge source="CHE" target="CZE">
      <data key="d0">14615390</data>
    </edge>
    <edge source="CHE" target="DNK">
      <data key="d0">15025752</data>
    </edge>
    <edge source="CHE" target="ECU">
      <data key="d0">104786</data>
    </edge>
    <edge source="CHE" target="SLV">
      <data key="d0">545761</data>
    </edge>
    <edge source="CHE" target="ETH">
      <data key="d0">76486</data>
    </edge>
    <edge source="CHE" target="EST">
      <data key="d0">125091</data>
    </edge>
    <edge source="CHE" target="FIN">
      <data key="d0">12854470</data>
    </edge>
    <edge source="CHE" target="FRA">
      <data key="d0">163466086</data>
    </edge>
    <edge source="CHE" target="GEO">
      <data key="d0">43562</data>
    </edge>
    <edge source="CHE" target="DEU">
      <data key="d0">478835329</data>
    </edge>
    <edge source="CHE" target="GHA">
      <data key="d0">26830</data>
    </edge>
    <edge source="CHE" target="GRC">
      <data key="d0">30273390</data>
    </edge>
    <edge source="CHE" target="GTM">
      <data key="d0">1921576</data>
    </edge>
    <edge source="CHE" target="HND">
      <data key="d0">210951</data>
    </edge>
    <edge source="CHE" target="HKG">
      <data key="d0">6962122</data>
    </edge>
    <edge source="CHE" target="HUN">
      <data key="d0">5194293</data>
    </edge>
    <edge source="CHE" target="IDN">
      <data key="d0">7356021</data>
    </edge>
    <edge source="CHE" target="IRL">
      <data key="d0">541121</data>
    </edge>
    <edge source="CHE" target="ISR">
      <data key="d0">4662770</data>
    </edge>
    <edge source="CHE" target="ITA">
      <data key="d0">59111350</data>
    </edge>
    <edge source="CHE" target="CIV">
      <data key="d0">8120188</data>
    </edge>
    <edge source="CHE" target="JAM">
      <data key="d0">2162839</data>
    </edge>
    <edge source="CHE" target="JPN">
      <data key="d0">64626326</data>
    </edge>
    <edge source="CHE" target="KAZ">
      <data key="d0">575388</data>
    </edge>
    <edge source="CHE" target="JOR">
      <data key="d0">216326</data>
    </edge>
    <edge source="CHE" target="KOR">
      <data key="d0">17176560</data>
    </edge>
    <edge source="CHE" target="LBN">
      <data key="d0">1290442</data>
    </edge>
    <edge source="CHE" target="LVA">
      <data key="d0">104021</data>
    </edge>
    <edge source="CHE" target="LTU">
      <data key="d0">716800</data>
    </edge>
    <edge source="CHE" target="MDG">
      <data key="d0">20924</data>
    </edge>
    <edge source="CHE" target="MYS">
      <data key="d0">27442577</data>
    </edge>
    <edge source="CHE" target="MRT">
      <data key="d0">12678</data>
    </edge>
    <edge source="CHE" target="MUS">
      <data key="d0">142552</data>
    </edge>
    <edge source="CHE" target="MEX">
      <data key="d0">71463655</data>
    </edge>
    <edge source="CHE" target="MAR">
      <data key="d0">536744</data>
    </edge>
    <edge source="CHE" target="MOZ">
      <data key="d0">13293</data>
    </edge>
    <edge source="CHE" target="OMN">
      <data key="d0">1037836</data>
    </edge>
    <edge source="CHE" target="NAM">
      <data key="d0">134568</data>
    </edge>
    <edge source="CHE" target="NLD">
      <data key="d0">43472012</data>
    </edge>
    <edge source="CHE" target="NZL">
      <data key="d0">484371</data>
    </edge>
    <edge source="CHE" target="NIC">
      <data key="d0">805852</data>
    </edge>
    <edge source="CHE" target="NOR">
      <data key="d0">10618807</data>
    </edge>
    <edge source="CHE" target="PAK">
      <data key="d0">1694325</data>
    </edge>
    <edge source="CHE" target="PAN">
      <data key="d0">2611020</data>
    </edge>
    <edge source="CHE" target="PRY">
      <data key="d0">20233</data>
    </edge>
    <edge source="CHE" target="PER">
      <data key="d0">8421900</data>
    </edge>
    <edge source="CHE" target="PHL">
      <data key="d0">5378438</data>
    </edge>
    <edge source="CHE" target="POL">
      <data key="d0">26996837</data>
    </edge>
    <edge source="CHE" target="PRT">
      <data key="d0">7022853</data>
    </edge>
    <edge source="CHE" target="ROU">
      <data key="d0">4410406</data>
    </edge>
    <edge source="CHE" target="RUS">
      <data key="d0">1242715</data>
    </edge>
    <edge source="CHE" target="SAU">
      <data key="d0">32493264</data>
    </edge>
    <edge source="CHE" target="SEN">
      <data key="d0">21078</data>
    </edge>
    <edge source="CHE" target="IND">
      <data key="d0">10800925</data>
    </edge>
    <edge source="CHE" target="SGP">
      <data key="d0">31582562</data>
    </edge>
    <edge source="CHE" target="SVK">
      <data key="d0">2988765</data>
    </edge>
    <edge source="CHE" target="VNM">
      <data key="d0">403105</data>
    </edge>
    <edge source="CHE" target="SVN">
      <data key="d0">5240546</data>
    </edge>
    <edge source="CHE" target="ZAF">
      <data key="d0">4668686</data>
    </edge>
    <edge source="CHE" target="ESP">
      <data key="d0">34217991</data>
    </edge>
    <edge source="CHE" target="SWE">
      <data key="d0">30518355</data>
    </edge>
    <edge source="CHE" target="THA">
      <data key="d0">2710924</data>
    </edge>
    <edge source="CHE" target="ARE">
      <data key="d0">9223066</data>
    </edge>
    <edge source="CHE" target="TUN">
      <data key="d0">187874</data>
    </edge>
    <edge source="CHE" target="TUR">
      <data key="d0">32428486</data>
    </edge>
    <edge source="CHE" target="UKR">
      <data key="d0">202602</data>
    </edge>
    <edge source="CHE" target="MKD">
      <data key="d0">85505</data>
    </edge>
    <edge source="CHE" target="EGY">
      <data key="d0">4236618</data>
    </edge>
    <edge source="CHE" target="GBR">
      <data key="d0">119325591</data>
    </edge>
    <edge source="CHE" target="USA">
      <data key="d0">354134130</data>
    </edge>
    <edge source="CHE" target="SRB">
      <data key="d0">380289</data>
    </edge>
    <edge source="TUN" target="DZA">
      <data key="d0">1221260</data>
    </edge>
    <edge source="TUN" target="CAN">
      <data key="d0">172906</data>
    </edge>
    <edge source="TUN" target="CHL">
      <data key="d0">11655</data>
    </edge>
    <edge source="TUN" target="FRA">
      <data key="d0">5778816</data>
    </edge>
    <edge source="TUN" target="DEU">
      <data key="d0">71532</data>
    </edge>
    <edge source="TUN" target="HUN">
      <data key="d0">61209</data>
    </edge>
    <edge source="TUN" target="ITA">
      <data key="d0">4760427</data>
    </edge>
    <edge source="TUN" target="NLD">
      <data key="d0">3081414</data>
    </edge>
    <edge source="TUN" target="SEN">
      <data key="d0">31689</data>
    </edge>
    <edge source="TUN" target="ESP">
      <data key="d0">15583</data>
    </edge>
    <edge source="TUN" target="GBR">
      <data key="d0">407106</data>
    </edge>
    <edge source="GBR" target="ALB">
      <data key="d0">178162</data>
    </edge>
    <edge source="GBR" target="DZA">
      <data key="d0">15061141</data>
    </edge>
    <edge source="GBR" target="AZE">
      <data key="d0">425113</data>
    </edge>
    <edge source="GBR" target="ARG">
      <data key="d0">26979177</data>
    </edge>
    <edge source="GBR" target="AUS">
      <data key="d0">258457067</data>
    </edge>
    <edge source="GBR" target="AUT">
      <data key="d0">27054643</data>
    </edge>
    <edge source="GBR" target="ARM">
      <data key="d0">841244</data>
    </edge>
    <edge source="GBR" target="BEL">
      <data key="d0">645550207</data>
    </edge>
    <edge source="GBR" target="BOL">
      <data key="d0">1013298</data>
    </edge>
    <edge source="GBR" target="BWA">
      <data key="d0">1684057</data>
    </edge>
    <edge source="GBR" target="BRA">
      <data key="d0">100271179</data>
    </edge>
    <edge source="GBR" target="BGR">
      <data key="d0">1603275</data>
    </edge>
    <edge source="GBR" target="BDI">
      <data key="d0">29689</data>
    </edge>
    <edge source="GBR" target="BLR">
      <data key="d0">4639518</data>
    </edge>
    <edge source="GBR" target="KHM">
      <data key="d0">104819</data>
    </edge>
    <edge source="GBR" target="CMR">
      <data key="d0">1298999</data>
    </edge>
    <edge source="GBR" target="CAN">
      <data key="d0">539517762</data>
    </edge>
    <edge source="GBR" target="CAF">
      <data key="d0">33563</data>
    </edge>
    <edge source="GBR" target="LKA">
      <data key="d0">28693102</data>
    </edge>
    <edge source="GBR" target="CHL">
      <data key="d0">12571352</data>
    </edge>
    <edge source="GBR" target="CHN">
      <data key="d0">206982402</data>
    </edge>
    <edge source="GBR" target="COL">
      <data key="d0">8122021</data>
    </edge>
    <edge source="GBR" target="CRI">
      <data key="d0">1230715</data>
    </edge>
    <edge source="GBR" target="HRV">
      <data key="d0">938036</data>
    </edge>
    <edge source="GBR" target="CZE">
      <data key="d0">22787813</data>
    </edge>
    <edge source="GBR" target="BEN">
      <data key="d0">1061535</data>
    </edge>
    <edge source="GBR" target="DNK">
      <data key="d0">65969017</data>
    </edge>
    <edge source="GBR" target="ECU">
      <data key="d0">2497286</data>
    </edge>
    <edge source="GBR" target="SLV">
      <data key="d0">94266</data>
    </edge>
    <edge source="GBR" target="ETH">
      <data key="d0">3816220</data>
    </edge>
    <edge source="GBR" target="EST">
      <data key="d0">1075542</data>
    </edge>
    <edge source="GBR" target="FIN">
      <data key="d0">59404043</data>
    </edge>
    <edge source="GBR" target="FRA">
      <data key="d0">1750817207</data>
    </edge>
    <edge source="GBR" target="GEO">
      <data key="d0">129385</data>
    </edge>
    <edge source="GBR" target="GMB">
      <data key="d0">1351563</data>
    </edge>
    <edge source="GBR" target="DEU">
      <data key="d0">1768997973</data>
    </edge>
    <edge source="GBR" target="GHA">
      <data key="d0">7764197</data>
    </edge>
    <edge source="GBR" target="GRC">
      <data key="d0">43023604</data>
    </edge>
    <edge source="GBR" target="GTM">
      <data key="d0">292516</data>
    </edge>
    <edge source="GBR" target="HND">
      <data key="d0">476898</data>
    </edge>
    <edge source="GBR" target="HKG">
      <data key="d0">761601591</data>
    </edge>
    <edge source="GBR" target="HUN">
      <data key="d0">22578539</data>
    </edge>
    <edge source="GBR" target="IDN">
      <data key="d0">11578602</data>
    </edge>
    <edge source="GBR" target="IRL">
      <data key="d0">115784138</data>
    </edge>
    <edge source="GBR" target="ISR">
      <data key="d0">51677642</data>
    </edge>
    <edge source="GBR" target="ITA">
      <data key="d0">371308285</data>
    </edge>
    <edge source="GBR" target="CIV">
      <data key="d0">726854</data>
    </edge>
    <edge source="GBR" target="JAM">
      <data key="d0">2705194</data>
    </edge>
    <edge source="GBR" target="JPN">
      <data key="d0">238382155</data>
    </edge>
    <edge source="GBR" target="KAZ">
      <data key="d0">3344688</data>
    </edge>
    <edge source="GBR" target="JOR">
      <data key="d0">5203403</data>
    </edge>
    <edge source="GBR" target="KOR">
      <data key="d0">101914743</data>
    </edge>
    <edge source="GBR" target="KGZ">
      <data key="d0">24958</data>
    </edge>
    <edge source="GBR" target="LBN">
      <data key="d0">17886474</data>
    </edge>
    <edge source="GBR" target="LVA">
      <data key="d0">1812329</data>
    </edge>
    <edge source="GBR" target="LTU">
      <data key="d0">1581001</data>
    </edge>
    <edge source="GBR" target="MDG">
      <data key="d0">456203</data>
    </edge>
    <edge source="GBR" target="MWI">
      <data key="d0">595996</data>
    </edge>
    <edge source="GBR" target="MYS">
      <data key="d0">70482024</data>
    </edge>
    <edge source="GBR" target="MRT">
      <data key="d0">75569</data>
    </edge>
    <edge source="GBR" target="MUS">
      <data key="d0">3826064</data>
    </edge>
    <edge source="GBR" target="MEX">
      <data key="d0">33511098</data>
    </edge>
    <edge source="GBR" target="MDA">
      <data key="d0">221119</data>
    </edge>
    <edge source="GBR" target="MAR">
      <data key="d0">4530923</data>
    </edge>
    <edge source="GBR" target="MOZ">
      <data key="d0">968820</data>
    </edge>
    <edge source="GBR" target="OMN">
      <data key="d0">36562770</data>
    </edge>
    <edge source="GBR" target="NAM">
      <data key="d0">313616</data>
    </edge>
    <edge source="GBR" target="NLD">
      <data key="d0">199812648</data>
    </edge>
    <edge source="GBR" target="NZL">
      <data key="d0">25112736</data>
    </edge>
    <edge source="GBR" target="NIC">
      <data key="d0">659523</data>
    </edge>
    <edge source="GBR" target="NER">
      <data key="d0">10594</data>
    </edge>
    <edge source="GBR" target="NOR">
      <data key="d0">157219405</data>
    </edge>
    <edge source="GBR" target="PAK">
      <data key="d0">23138274</data>
    </edge>
    <edge source="GBR" target="PAN">
      <data key="d0">3155702</data>
    </edge>
    <edge source="GBR" target="PRY">
      <data key="d0">525743</data>
    </edge>
    <edge source="GBR" target="PER">
      <data key="d0">6524263</data>
    </edge>
    <edge source="GBR" target="PHL">
      <data key="d0">10265457</data>
    </edge>
    <edge source="GBR" target="POL">
      <data key="d0">46496586</data>
    </edge>
    <edge source="GBR" target="PRT">
      <data key="d0">61648421</data>
    </edge>
    <edge source="GBR" target="ROU">
      <data key="d0">5565804</data>
    </edge>
    <edge source="GBR" target="RUS">
      <data key="d0">57470282</data>
    </edge>
    <edge source="GBR" target="SAU">
      <data key="d0">284165025</data>
    </edge>
    <edge source="GBR" target="SEN">
      <data key="d0">8984586</data>
    </edge>
    <edge source="GBR" target="IND">
      <data key="d0">173919383</data>
    </edge>
    <edge source="GBR" target="SGP">
      <data key="d0">218373186</data>
    </edge>
    <edge source="GBR" target="SVK">
      <data key="d0">4014909</data>
    </edge>
    <edge source="GBR" target="VNM">
      <data key="d0">57284866</data>
    </edge>
    <edge source="GBR" target="SVN">
      <data key="d0">13007476</data>
    </edge>
    <edge source="GBR" target="ZAF">
      <data key="d0">44566437</data>
    </edge>
    <edge source="GBR" target="ZWE">
      <data key="d0">2061602</data>
    </edge>
    <edge source="GBR" target="ESP">
      <data key="d0">1061381313</data>
    </edge>
    <edge source="GBR" target="SWE">
      <data key="d0">238621183</data>
    </edge>
    <edge source="GBR" target="CHE">
      <data key="d0">228448615</data>
    </edge>
    <edge source="GBR" target="THA">
      <data key="d0">43282527</data>
    </edge>
    <edge source="GBR" target="TGO">
      <data key="d0">936853</data>
    </edge>
    <edge source="GBR" target="ARE">
      <data key="d0">286668209</data>
    </edge>
    <edge source="GBR" target="TUN">
      <data key="d0">9811562</data>
    </edge>
    <edge source="GBR" target="TUR">
      <data key="d0">226951263</data>
    </edge>
    <edge source="GBR" target="UGA">
      <data key="d0">2119140</data>
    </edge>
    <edge source="GBR" target="UKR">
      <data key="d0">10842758</data>
    </edge>
    <edge source="GBR" target="MKD">
      <data key="d0">2612999</data>
    </edge>
    <edge source="GBR" target="EGY">
      <data key="d0">71787804</data>
    </edge>
    <edge source="GBR" target="TZA">
      <data key="d0">4257006</data>
    </edge>
    <edge source="GBR" target="USA">
      <data key="d0">4017211871</data>
    </edge>
    <edge source="GBR" target="BFA">
      <data key="d0">1353553</data>
    </edge>
    <edge source="GBR" target="URY">
      <data key="d0">552119</data>
    </edge>
    <edge source="GBR" target="SRB">
      <data key="d0">3385597</data>
    </edge>
    <edge source="AZE" target="BEL">
      <data key="d0">595858</data>
    </edge>
    <edge source="AZE" target="BGR">
      <data key="d0">320000</data>
    </edge>
    <edge source="AZE" target="FRA">
      <data key="d0">13942</data>
    </edge>
    <edge source="AZE" target="GEO">
      <data key="d0">64907</data>
    </edge>
    <edge source="AZE" target="ITA">
      <data key="d0">20080</data>
    </edge>
    <edge source="AZE" target="RUS">
      <data key="d0">328360</data>
    </edge>
    <edge source="AZE" target="SVK">
      <data key="d0">252000</data>
    </edge>
    <edge source="AZE" target="VNM">
      <data key="d0">101000</data>
    </edge>
    <edge source="AZE" target="ARE">
      <data key="d0">240000</data>
    </edge>
    <edge source="AZE" target="TUR">
      <data key="d0">42309</data>
    </edge>
    <edge source="AZE" target="UKR">
      <data key="d0">20400</data>
    </edge>
    <edge source="AZE" target="GBR">
      <data key="d0">12000</data>
    </edge>
    <edge source="AZE" target="USA">
      <data key="d0">67907</data>
    </edge>
    <edge source="AZE" target="SRB">
      <data key="d0">26400</data>
    </edge>
    <edge source="BEL" target="ALB">
      <data key="d0">397107</data>
    </edge>
    <edge source="BEL" target="DZA">
      <data key="d0">13585885</data>
    </edge>
    <edge source="BEL" target="AZE">
      <data key="d0">647304</data>
    </edge>
    <edge source="BEL" target="ARG">
      <data key="d0">2133519</data>
    </edge>
    <edge source="BEL" target="AUS">
      <data key="d0">3718503</data>
    </edge>
    <edge source="BEL" target="AUT">
      <data key="d0">9702772</data>
    </edge>
    <edge source="BEL" target="ARM">
      <data key="d0">4642888</data>
    </edge>
    <edge source="BEL" target="BOL">
      <data key="d0">100964</data>
    </edge>
    <edge source="BEL" target="BRA">
      <data key="d0">2300459</data>
    </edge>
    <edge source="BEL" target="BGR">
      <data key="d0">633047</data>
    </edge>
    <edge source="BEL" target="BDI">
      <data key="d0">243346</data>
    </edge>
    <edge source="BEL" target="BLR">
      <data key="d0">308923</data>
    </edge>
    <edge source="BEL" target="KHM">
      <data key="d0">25846</data>
    </edge>
    <edge source="BEL" target="CMR">
      <data key="d0">217161</data>
    </edge>
    <edge source="BEL" target="CAN">
      <data key="d0">1691137</data>
    </edge>
    <edge source="BEL" target="CAF">
      <data key="d0">33907</data>
    </edge>
    <edge source="BEL" target="LKA">
      <data key="d0">211166</data>
    </edge>
    <edge source="BEL" target="CHL">
      <data key="d0">1963579</data>
    </edge>
    <edge source="BEL" target="CHN">
      <data key="d0">10697608</data>
    </edge>
    <edge source="BEL" target="COL">
      <data key="d0">439987</data>
    </edge>
    <edge source="BEL" target="CRI">
      <data key="d0">76066</data>
    </edge>
    <edge source="BEL" target="HRV">
      <data key="d0">809157</data>
    </edge>
    <edge source="BEL" target="CZE">
      <data key="d0">1784564</data>
    </edge>
    <edge source="BEL" target="BEN">
      <data key="d0">687847</data>
    </edge>
    <edge source="BEL" target="DNK">
      <data key="d0">12831457</data>
    </edge>
    <edge source="BEL" target="ECU">
      <data key="d0">277427</data>
    </edge>
    <edge source="BEL" target="SLV">
      <data key="d0">28308</data>
    </edge>
    <edge source="BEL" target="ETH">
      <data key="d0">211196</data>
    </edge>
    <edge source="BEL" target="EST">
      <data key="d0">390354</data>
    </edge>
    <edge source="BEL" target="FIN">
      <data key="d0">10972865</data>
    </edge>
    <edge source="BEL" target="FRA">
      <data key="d0">992224561</data>
    </edge>
    <edge source="BEL" target="GEO">
      <data key="d0">23662</data>
    </edge>
    <edge source="BEL" target="GMB">
      <data key="d0">47782</data>
    </edge>
    <edge source="BEL" target="DEU">
      <data key="d0">236183884</data>
    </edge>
    <edge source="BEL" target="GHA">
      <data key="d0">2433396</data>
    </edge>
    <edge source="BEL" target="GRC">
      <data key="d0">20720499</data>
    </edge>
    <edge source="BEL" target="GTM">
      <data key="d0">203897</data>
    </edge>
    <edge source="BEL" target="HND">
      <data key="d0">18357</data>
    </edge>
    <edge source="BEL" target="HKG">
      <data key="d0">1709201</data>
    </edge>
    <edge source="BEL" target="HUN">
      <data key="d0">4282233</data>
    </edge>
    <edge source="BEL" target="IDN">
      <data key="d0">1927214</data>
    </edge>
    <edge source="BEL" target="IRL">
      <data key="d0">3602133</data>
    </edge>
    <edge source="BEL" target="ISR">
      <data key="d0">2011027</data>
    </edge>
    <edge source="BEL" target="ITA">
      <data key="d0">81104014</data>
    </edge>
    <edge source="BEL" target="CIV">
      <data key="d0">503871</data>
    </edge>
    <edge source="BEL" target="JAM">
      <data key="d0">54707</data>
    </edge>
    <edge source="BEL" target="JPN">
      <data key="d0">5537298</data>
    </edge>
    <edge source="BEL" target="KAZ">
      <data key="d0">235944</data>
    </edge>
    <edge source="BEL" target="JOR">
      <data key="d0">2077196</data>
    </edge>
    <edge source="BEL" target="KOR">
      <data key="d0">2442997</data>
    </edge>
    <edge source="BEL" target="KGZ">
      <data key="d0">23544</data>
    </edge>
    <edge source="BEL" target="LBN">
      <data key="d0">1254860</data>
    </edge>
    <edge source="BEL" target="LVA">
      <data key="d0">132610</data>
    </edge>
    <edge source="BEL" target="LTU">
      <data key="d0">384238</data>
    </edge>
    <edge source="BEL" target="MDG">
      <data key="d0">214077</data>
    </edge>
    <edge source="BEL" target="MWI">
      <data key="d0">17218</data>
    </edge>
    <edge source="BEL" target="MYS">
      <data key="d0">2553530</data>
    </edge>
    <edge source="BEL" target="MRT">
      <data key="d0">520372</data>
    </edge>
    <edge source="BEL" target="MUS">
      <data key="d0">179480</data>
    </edge>
    <edge source="BEL" target="MEX">
      <data key="d0">7120902</data>
    </edge>
    <edge source="BEL" target="MAR">
      <data key="d0">7312142</data>
    </edge>
    <edge source="BEL" target="MOZ">
      <data key="d0">432886</data>
    </edge>
    <edge source="BEL" target="OMN">
      <data key="d0">325424</data>
    </edge>
    <edge source="BEL" target="NAM">
      <data key="d0">15189</data>
    </edge>
    <edge source="BEL" target="NLD">
      <data key="d0">70772361</data>
    </edge>
    <edge source="BEL" target="NZL">
      <data key="d0">191489</data>
    </edge>
    <edge source="BEL" target="NIC">
      <data key="d0">95119</data>
    </edge>
    <edge source="BEL" target="NER">
      <data key="d0">19558</data>
    </edge>
    <edge source="BEL" target="NOR">
      <data key="d0">18904336</data>
    </edge>
    <edge source="BEL" target="PAK">
      <data key="d0">1640700</data>
    </edge>
    <edge source="BEL" target="PAN">
      <data key="d0">197600</data>
    </edge>
    <edge source="BEL" target="PRY">
      <data key="d0">20370</data>
    </edge>
    <edge source="BEL" target="PER">
      <data key="d0">2161703</data>
    </edge>
    <edge source="BEL" target="PHL">
      <data key="d0">1016544</data>
    </edge>
    <edge source="BEL" target="POL">
      <data key="d0">7371787</data>
    </edge>
    <edge source="BEL" target="PRT">
      <data key="d0">10663234</data>
    </edge>
    <edge source="BEL" target="ROU">
      <data key="d0">965254</data>
    </edge>
    <edge source="BEL" target="RUS">
      <data key="d0">4204864</data>
    </edge>
    <edge source="BEL" target="SAU">
      <data key="d0">16359826</data>
    </edge>
    <edge source="BEL" target="SEN">
      <data key="d0">656899</data>
    </edge>
    <edge source="BEL" target="IND">
      <data key="d0">12830137</data>
    </edge>
    <edge source="BEL" target="SGP">
      <data key="d0">14351772</data>
    </edge>
    <edge source="BEL" target="SVK">
      <data key="d0">3321783</data>
    </edge>
    <edge source="BEL" target="VNM">
      <data key="d0">979179</data>
    </edge>
    <edge source="BEL" target="SVN">
      <data key="d0">2053313</data>
    </edge>
    <edge source="BEL" target="ZAF">
      <data key="d0">19693408</data>
    </edge>
    <edge source="BEL" target="ZWE">
      <data key="d0">457713</data>
    </edge>
    <edge source="BEL" target="ESP">
      <data key="d0">48423461</data>
    </edge>
    <edge source="BEL" target="SWE">
      <data key="d0">55220889</data>
    </edge>
    <edge source="BEL" target="CHE">
      <data key="d0">97464970</data>
    </edge>
    <edge source="BEL" target="THA">
      <data key="d0">2192789</data>
    </edge>
    <edge source="BEL" target="TGO">
      <data key="d0">19635</data>
    </edge>
    <edge source="BEL" target="ARE">
      <data key="d0">12388489</data>
    </edge>
    <edge source="BEL" target="TUN">
      <data key="d0">4787760</data>
    </edge>
    <edge source="BEL" target="TUR">
      <data key="d0">55122508</data>
    </edge>
    <edge source="BEL" target="UGA">
      <data key="d0">327803</data>
    </edge>
    <edge source="BEL" target="UKR">
      <data key="d0">878051</data>
    </edge>
    <edge source="BEL" target="MKD">
      <data key="d0">342343</data>
    </edge>
    <edge source="BEL" target="EGY">
      <data key="d0">22155273</data>
    </edge>
    <edge source="BEL" target="GBR">
      <data key="d0">199883237</data>
    </edge>
    <edge source="BEL" target="TZA">
      <data key="d0">489468</data>
    </edge>
    <edge source="BEL" target="USA">
      <data key="d0">206551030</data>
    </edge>
    <edge source="BEL" target="BFA">
      <data key="d0">171150</data>
    </edge>
    <edge source="BEL" target="URY">
      <data key="d0">349820</data>
    </edge>
    <edge source="BEL" target="SRB">
      <data key="d0">880442</data>
    </edge>
    <edge source="BGR" target="ALB">
      <data key="d0">85041</data>
    </edge>
    <edge source="BGR" target="DZA">
      <data key="d0">278767</data>
    </edge>
    <edge source="BGR" target="ARG">
      <data key="d0">154566</data>
    </edge>
    <edge source="BGR" target="AUS">
      <data key="d0">223984</data>
    </edge>
    <edge source="BGR" target="AUT">
      <data key="d0">4180398</data>
    </edge>
    <edge source="BGR" target="BEL">
      <data key="d0">347371</data>
    </edge>
    <edge source="BGR" target="BRA">
      <data key="d0">20694</data>
    </edge>
    <edge source="BGR" target="BLR">
      <data key="d0">31778</data>
    </edge>
    <edge source="BGR" target="CAN">
      <data key="d0">106719</data>
    </edge>
    <edge source="BGR" target="LKA">
      <data key="d0">11454</data>
    </edge>
    <edge source="BGR" target="CHL">
      <data key="d0">44941</data>
    </edge>
    <edge source="BGR" target="CHN">
      <data key="d0">278565</data>
    </edge>
    <edge source="BGR" target="CZE">
      <data key="d0">164170</data>
    </edge>
    <edge source="BGR" target="DNK">
      <data key="d0">94949</data>
    </edge>
    <edge source="BGR" target="FIN">
      <data key="d0">691584</data>
    </edge>
    <edge source="BGR" target="FRA">
      <data key="d0">4474991</data>
    </edge>
    <edge source="BGR" target="GEO">
      <data key="d0">123490</data>
    </edge>
    <edge source="BGR" target="DEU">
      <data key="d0">5427171</data>
    </edge>
    <edge source="BGR" target="GRC">
      <data key="d0">599276</data>
    </edge>
    <edge source="BGR" target="HKG">
      <data key="d0">122737</data>
    </edge>
    <edge source="BGR" target="HUN">
      <data key="d0">49070</data>
    </edge>
    <edge source="BGR" target="IRL">
      <data key="d0">303188</data>
    </edge>
    <edge source="BGR" target="ISR">
      <data key="d0">235746</data>
    </edge>
    <edge source="BGR" target="ITA">
      <data key="d0">8021697</data>
    </edge>
    <edge source="BGR" target="JPN">
      <data key="d0">32142</data>
    </edge>
    <edge source="BGR" target="KOR">
      <data key="d0">430732</data>
    </edge>
    <edge source="BGR" target="LBN">
      <data key="d0">267377</data>
    </edge>
    <edge source="BGR" target="LVA">
      <data key="d0">61454</data>
    </edge>
    <edge source="BGR" target="LTU">
      <data key="d0">23345</data>
    </edge>
    <edge source="BGR" target="MDA">
      <data key="d0">12512</data>
    </edge>
    <edge source="BGR" target="NLD">
      <data key="d0">417180</data>
    </edge>
    <edge source="BGR" target="NZL">
      <data key="d0">19361</data>
    </edge>
    <edge source="BGR" target="NOR">
      <data key="d0">686005</data>
    </edge>
    <edge source="BGR" target="POL">
      <data key="d0">415264</data>
    </edge>
    <edge source="BGR" target="PRT">
      <data key="d0">295909</data>
    </edge>
    <edge source="BGR" target="ROU">
      <data key="d0">354338</data>
    </edge>
    <edge source="BGR" target="RUS">
      <data key="d0">3586496</data>
    </edge>
    <edge source="BGR" target="IND">
      <data key="d0">18661</data>
    </edge>
    <edge source="BGR" target="SVK">
      <data key="d0">154966</data>
    </edge>
    <edge source="BGR" target="SVN">
      <data key="d0">32780</data>
    </edge>
    <edge source="BGR" target="ZAF">
      <data key="d0">40181</data>
    </edge>
    <edge source="BGR" target="ESP">
      <data key="d0">702109</data>
    </edge>
    <edge source="BGR" target="SWE">
      <data key="d0">908789</data>
    </edge>
    <edge source="BGR" target="CHE">
      <data key="d0">448201</data>
    </edge>
    <edge source="BGR" target="ARE">
      <data key="d0">69763</data>
    </edge>
    <edge source="BGR" target="TUN">
      <data key="d0">71655</data>
    </edge>
    <edge source="BGR" target="TUR">
      <data key="d0">2353825</data>
    </edge>
    <edge source="BGR" target="UKR">
      <data key="d0">441428</data>
    </edge>
    <edge source="BGR" target="MKD">
      <data key="d0">426757</data>
    </edge>
    <edge source="BGR" target="EGY">
      <data key="d0">1802722</data>
    </edge>
    <edge source="BGR" target="GBR">
      <data key="d0">1180038</data>
    </edge>
    <edge source="BGR" target="USA">
      <data key="d0">719329</data>
    </edge>
    <edge source="BGR" target="URY">
      <data key="d0">51817</data>
    </edge>
    <edge source="BGR" target="SRB">
      <data key="d0">316254</data>
    </edge>
    <edge source="GEO" target="AZE">
      <data key="d0">643078</data>
    </edge>
    <edge source="GEO" target="ITA">
      <data key="d0">13470</data>
    </edge>
    <edge source="GEO" target="KAZ">
      <data key="d0">31600</data>
    </edge>
    <edge source="GEO" target="RUS">
      <data key="d0">3302020</data>
    </edge>
    <edge source="GEO" target="ARE">
      <data key="d0">14599</data>
    </edge>
    <edge source="GEO" target="UKR">
      <data key="d0">27061</data>
    </edge>
    <edge source="GEO" target="EGY">
      <data key="d0">16300</data>
    </edge>
    <edge source="RUS" target="DZA">
      <data key="d0">7364714</data>
    </edge>
    <edge source="RUS" target="AZE">
      <data key="d0">4951067</data>
    </edge>
    <edge source="RUS" target="ARG">
      <data key="d0">4553884</data>
    </edge>
    <edge source="RUS" target="AUS">
      <data key="d0">439285</data>
    </edge>
    <edge source="RUS" target="AUT">
      <data key="d0">31951</data>
    </edge>
    <edge source="RUS" target="ARM">
      <data key="d0">1066305</data>
    </edge>
    <edge source="RUS" target="BEL">
      <data key="d0">882347</data>
    </edge>
    <edge source="RUS" target="BRA">
      <data key="d0">17318</data>
    </edge>
    <edge source="RUS" target="BGR">
      <data key="d0">89116350</data>
    </edge>
    <edge source="RUS" target="KHM">
      <data key="d0">41276</data>
    </edge>
    <edge source="RUS" target="CAN">
      <data key="d0">760038</data>
    </edge>
    <edge source="RUS" target="CAF">
      <data key="d0">511691</data>
    </edge>
    <edge source="RUS" target="CHL">
      <data key="d0">17763</data>
    </edge>
    <edge source="RUS" target="CHN">
      <data key="d0">87054588</data>
    </edge>
    <edge source="RUS" target="COL">
      <data key="d0">23953</data>
    </edge>
    <edge source="RUS" target="HRV">
      <data key="d0">1547163</data>
    </edge>
    <edge source="RUS" target="CZE">
      <data key="d0">55286292</data>
    </edge>
    <edge source="RUS" target="BEN">
      <data key="d0">15480</data>
    </edge>
    <edge source="RUS" target="ECU">
      <data key="d0">600435</data>
    </edge>
    <edge source="RUS" target="ETH">
      <data key="d0">2975733</data>
    </edge>
    <edge source="RUS" target="EST">
      <data key="d0">5226835</data>
    </edge>
    <edge source="RUS" target="FIN">
      <data key="d0">78696743</data>
    </edge>
    <edge source="RUS" target="FRA">
      <data key="d0">2819967</data>
    </edge>
    <edge source="RUS" target="GEO">
      <data key="d0">1085479</data>
    </edge>
    <edge source="RUS" target="DEU">
      <data key="d0">44174735</data>
    </edge>
    <edge source="RUS" target="GRC">
      <data key="d0">31883800</data>
    </edge>
    <edge source="RUS" target="HUN">
      <data key="d0">62283455</data>
    </edge>
    <edge source="RUS" target="IDN">
      <data key="d0">129131</data>
    </edge>
    <edge source="RUS" target="IRL">
      <data key="d0">558055</data>
    </edge>
    <edge source="RUS" target="ISR">
      <data key="d0">529971</data>
    </edge>
    <edge source="RUS" target="ITA">
      <data key="d0">4635086</data>
    </edge>
    <edge source="RUS" target="JPN">
      <data key="d0">32099</data>
    </edge>
    <edge source="RUS" target="KAZ">
      <data key="d0">51427308</data>
    </edge>
    <edge source="RUS" target="JOR">
      <data key="d0">84538</data>
    </edge>
    <edge source="RUS" target="KOR">
      <data key="d0">1655695</data>
    </edge>
    <edge source="RUS" target="KGZ">
      <data key="d0">3283498</data>
    </edge>
    <edge source="RUS" target="LVA">
      <data key="d0">16456774</data>
    </edge>
    <edge source="RUS" target="LTU">
      <data key="d0">62049865</data>
    </edge>
    <edge source="RUS" target="MDG">
      <data key="d0">41684</data>
    </edge>
    <edge source="RUS" target="MYS">
      <data key="d0">7601979</data>
    </edge>
    <edge source="RUS" target="MRT">
      <data key="d0">37946</data>
    </edge>
    <edge source="RUS" target="MEX">
      <data key="d0">41203</data>
    </edge>
    <edge source="RUS" target="MDA">
      <data key="d0">3653700</data>
    </edge>
    <edge source="RUS" target="MAR">
      <data key="d0">890828</data>
    </edge>
    <edge source="RUS" target="NAM">
      <data key="d0">37742</data>
    </edge>
    <edge source="RUS" target="NLD">
      <data key="d0">996941</data>
    </edge>
    <edge source="RUS" target="NZL">
      <data key="d0">32966</data>
    </edge>
    <edge source="RUS" target="NIC">
      <data key="d0">46057</data>
    </edge>
    <edge source="RUS" target="NOR">
      <data key="d0">46374</data>
    </edge>
    <edge source="RUS" target="PAK">
      <data key="d0">1664832</data>
    </edge>
    <edge source="RUS" target="PAN">
      <data key="d0">40892</data>
    </edge>
    <edge source="RUS" target="PER">
      <data key="d0">41955</data>
    </edge>
    <edge source="RUS" target="PHL">
      <data key="d0">2046472</data>
    </edge>
    <edge source="RUS" target="POL">
      <data key="d0">7183305</data>
    </edge>
    <edge source="RUS" target="PRT">
      <data key="d0">46051</data>
    </edge>
    <edge source="RUS" target="ROU">
      <data key="d0">617156</data>
    </edge>
    <edge source="RUS" target="IND">
      <data key="d0">37342567</data>
    </edge>
    <edge source="RUS" target="SGP">
      <data key="d0">289153</data>
    </edge>
    <edge source="RUS" target="SVK">
      <data key="d0">35969122</data>
    </edge>
    <edge source="RUS" target="VNM">
      <data key="d0">3004068</data>
    </edge>
    <edge source="RUS" target="SVN">
      <data key="d0">32526</data>
    </edge>
    <edge source="RUS" target="ZAF">
      <data key="d0">248248</data>
    </edge>
    <edge source="RUS" target="ZWE">
      <data key="d0">508250</data>
    </edge>
    <edge source="RUS" target="ESP">
      <data key="d0">1198143</data>
    </edge>
    <edge source="RUS" target="SWE">
      <data key="d0">1499850</data>
    </edge>
    <edge source="RUS" target="CHE">
      <data key="d0">18077406</data>
    </edge>
    <edge source="RUS" target="ARE">
      <data key="d0">6315989</data>
    </edge>
    <edge source="RUS" target="TUR">
      <data key="d0">1026554</data>
    </edge>
    <edge source="RUS" target="UKR">
      <data key="d0">336559519</data>
    </edge>
    <edge source="RUS" target="MKD">
      <data key="d0">66456</data>
    </edge>
    <edge source="RUS" target="EGY">
      <data key="d0">4299755</data>
    </edge>
    <edge source="RUS" target="GBR">
      <data key="d0">3122625</data>
    </edge>
    <edge source="RUS" target="USA">
      <data key="d0">70945006</data>
    </edge>
    <edge source="RUS" target="URY">
      <data key="d0">25434</data>
    </edge>
    <edge source="RUS" target="SRB">
      <data key="d0">26774546</data>
    </edge>
    <edge source="SVK" target="AZE">
      <data key="d0">27273</data>
    </edge>
    <edge source="SVK" target="ARG">
      <data key="d0">1396938</data>
    </edge>
    <edge source="SVK" target="AUS">
      <data key="d0">23116</data>
    </edge>
    <edge source="SVK" target="AUT">
      <data key="d0">3242582</data>
    </edge>
    <edge source="SVK" target="BEL">
      <data key="d0">1177940</data>
    </edge>
    <edge source="SVK" target="BGR">
      <data key="d0">112469</data>
    </edge>
    <edge source="SVK" target="BLR">
      <data key="d0">759789</data>
    </edge>
    <edge source="SVK" target="CAN">
      <data key="d0">278512</data>
    </edge>
    <edge source="SVK" target="CHN">
      <data key="d0">559186</data>
    </edge>
    <edge source="SVK" target="HRV">
      <data key="d0">21738</data>
    </edge>
    <edge source="SVK" target="CZE">
      <data key="d0">20842193</data>
    </edge>
    <edge source="SVK" target="DNK">
      <data key="d0">51320</data>
    </edge>
    <edge source="SVK" target="ETH">
      <data key="d0">317574</data>
    </edge>
    <edge source="SVK" target="FIN">
      <data key="d0">224604</data>
    </edge>
    <edge source="SVK" target="FRA">
      <data key="d0">4029179</data>
    </edge>
    <edge source="SVK" target="DEU">
      <data key="d0">99387087</data>
    </edge>
    <edge source="SVK" target="GRC">
      <data key="d0">11304</data>
    </edge>
    <edge source="SVK" target="HKG">
      <data key="d0">159778</data>
    </edge>
    <edge source="SVK" target="HUN">
      <data key="d0">3010896</data>
    </edge>
    <edge source="SVK" target="ISR">
      <data key="d0">2429766</data>
    </edge>
    <edge source="SVK" target="ITA">
      <data key="d0">28929504</data>
    </edge>
    <edge source="SVK" target="KAZ">
      <data key="d0">548553</data>
    </edge>
    <edge source="SVK" target="KOR">
      <data key="d0">290299</data>
    </edge>
    <edge source="SVK" target="LVA">
      <data key="d0">147169</data>
    </edge>
    <edge source="SVK" target="LTU">
      <data key="d0">255483</data>
    </edge>
    <edge source="SVK" target="MYS">
      <data key="d0">62050</data>
    </edge>
    <edge source="SVK" target="MAR">
      <data key="d0">36108</data>
    </edge>
    <edge source="SVK" target="NLD">
      <data key="d0">138009</data>
    </edge>
    <edge source="SVK" target="NOR">
      <data key="d0">3304098</data>
    </edge>
    <edge source="SVK" target="POL">
      <data key="d0">8320958</data>
    </edge>
    <edge source="SVK" target="ROU">
      <data key="d0">131574</data>
    </edge>
    <edge source="SVK" target="RUS">
      <data key="d0">3137548</data>
    </edge>
    <edge source="SVK" target="SAU">
      <data key="d0">125645</data>
    </edge>
    <edge source="SVK" target="IND">
      <data key="d0">141620</data>
    </edge>
    <edge source="SVK" target="SGP">
      <data key="d0">1299030</data>
    </edge>
    <edge source="SVK" target="SVN">
      <data key="d0">136195</data>
    </edge>
    <edge source="SVK" target="ZAF">
      <data key="d0">72313</data>
    </edge>
    <edge source="SVK" target="ESP">
      <data key="d0">8875529</data>
    </edge>
    <edge source="SVK" target="SWE">
      <data key="d0">26643</data>
    </edge>
    <edge source="SVK" target="CHE">
      <data key="d0">1004131</data>
    </edge>
    <edge source="SVK" target="THA">
      <data key="d0">76896</data>
    </edge>
    <edge source="SVK" target="ARE">
      <data key="d0">189933</data>
    </edge>
    <edge source="SVK" target="TUN">
      <data key="d0">1631912</data>
    </edge>
    <edge source="SVK" target="TUR">
      <data key="d0">164032</data>
    </edge>
    <edge source="SVK" target="UKR">
      <data key="d0">1467419</data>
    </edge>
    <edge source="SVK" target="EGY">
      <data key="d0">2468166</data>
    </edge>
    <edge source="SVK" target="GBR">
      <data key="d0">3744926</data>
    </edge>
    <edge source="SVK" target="USA">
      <data key="d0">20009764</data>
    </edge>
    <edge source="SVK" target="SRB">
      <data key="d0">287741</data>
    </edge>
    <edge source="VNM" target="AUS">
      <data key="d0">5514000</data>
    </edge>
    <edge source="VNM" target="BRA">
      <data key="d0">2780000</data>
    </edge>
    <edge source="VNM" target="FRA">
      <data key="d0">460000</data>
    </edge>
    <edge source="VNM" target="HKG">
      <data key="d0">3208000</data>
    </edge>
    <edge source="VNM" target="JPN">
      <data key="d0">8115000</data>
    </edge>
    <edge source="VNM" target="JOR">
      <data key="d0">143000</data>
    </edge>
    <edge source="VNM" target="KOR">
      <data key="d0">2813000</data>
    </edge>
    <edge source="VNM" target="NLD">
      <data key="d0">20088000</data>
    </edge>
    <edge source="VNM" target="SGP">
      <data key="d0">2375000</data>
    </edge>
    <edge source="VNM" target="SVK">
      <data key="d0">17000</data>
    </edge>
    <edge source="VNM" target="CHE">
      <data key="d0">985000</data>
    </edge>
    <edge source="VNM" target="EGY">
      <data key="d0">199000</data>
    </edge>
    <edge source="VNM" target="GBR">
      <data key="d0">191000</data>
    </edge>
    <edge source="VNM" target="USA">
      <data key="d0">1089000</data>
    </edge>
    <edge source="ARE" target="DZA">
      <data key="d0">506146</data>
    </edge>
    <edge source="ARE" target="AZE">
      <data key="d0">496655</data>
    </edge>
    <edge source="ARE" target="AUS">
      <data key="d0">34988</data>
    </edge>
    <edge source="ARE" target="BEL">
      <data key="d0">43623</data>
    </edge>
    <edge source="ARE" target="CMR">
      <data key="d0">17953</data>
    </edge>
    <edge source="ARE" target="CAN">
      <data key="d0">20991</data>
    </edge>
    <edge source="ARE" target="LKA">
      <data key="d0">336639</data>
    </edge>
    <edge source="ARE" target="CZE">
      <data key="d0">100340</data>
    </edge>
    <edge source="ARE" target="ETH">
      <data key="d0">393685</data>
    </edge>
    <edge source="ARE" target="FIN">
      <data key="d0">33848</data>
    </edge>
    <edge source="ARE" target="FRA">
      <data key="d0">2819187</data>
    </edge>
    <edge source="ARE" target="GEO">
      <data key="d0">124843</data>
    </edge>
    <edge source="ARE" target="DEU">
      <data key="d0">877030</data>
    </edge>
    <edge source="ARE" target="GHA">
      <data key="d0">86828</data>
    </edge>
    <edge source="ARE" target="GRC">
      <data key="d0">32759</data>
    </edge>
    <edge source="ARE" target="HKG">
      <data key="d0">91959</data>
    </edge>
    <edge source="ARE" target="IDN">
      <data key="d0">45685</data>
    </edge>
    <edge source="ARE" target="ITA">
      <data key="d0">84482</data>
    </edge>
    <edge source="ARE" target="CIV">
      <data key="d0">147093</data>
    </edge>
    <edge source="ARE" target="JPN">
      <data key="d0">28532</data>
    </edge>
    <edge source="ARE" target="KAZ">
      <data key="d0">100259</data>
    </edge>
    <edge source="ARE" target="JOR">
      <data key="d0">685933</data>
    </edge>
    <edge source="ARE" target="KOR">
      <data key="d0">79755</data>
    </edge>
    <edge source="ARE" target="LBN">
      <data key="d0">86527</data>
    </edge>
    <edge source="ARE" target="MYS">
      <data key="d0">15000</data>
    </edge>
    <edge source="ARE" target="MOZ">
      <data key="d0">13246</data>
    </edge>
    <edge source="ARE" target="OMN">
      <data key="d0">3922942</data>
    </edge>
    <edge source="ARE" target="NLD">
      <data key="d0">3089803</data>
    </edge>
    <edge source="ARE" target="NER">
      <data key="d0">14470</data>
    </edge>
    <edge source="ARE" target="NOR">
      <data key="d0">40088</data>
    </edge>
    <edge source="ARE" target="PAK">
      <data key="d0">1348274</data>
    </edge>
    <edge source="ARE" target="PHL">
      <data key="d0">16556</data>
    </edge>
    <edge source="ARE" target="ROU">
      <data key="d0">136075</data>
    </edge>
    <edge source="ARE" target="RUS">
      <data key="d0">176061</data>
    </edge>
    <edge source="ARE" target="SAU">
      <data key="d0">2965827</data>
    </edge>
    <edge source="ARE" target="SEN">
      <data key="d0">66519</data>
    </edge>
    <edge source="ARE" target="IND">
      <data key="d0">649666</data>
    </edge>
    <edge source="ARE" target="SGP">
      <data key="d0">514595</data>
    </edge>
    <edge source="ARE" target="ZAF">
      <data key="d0">162317</data>
    </edge>
    <edge source="ARE" target="SWE">
      <data key="d0">379526</data>
    </edge>
    <edge source="ARE" target="CHE">
      <data key="d0">30700</data>
    </edge>
    <edge source="ARE" target="TUN">
      <data key="d0">40518</data>
    </edge>
    <edge source="ARE" target="TUR">
      <data key="d0">1020856</data>
    </edge>
    <edge source="ARE" target="UGA">
      <data key="d0">137415</data>
    </edge>
    <edge source="ARE" target="EGY">
      <data key="d0">661409</data>
    </edge>
    <edge source="ARE" target="GBR">
      <data key="d0">854160</data>
    </edge>
    <edge source="ARE" target="TZA">
      <data key="d0">490765</data>
    </edge>
    <edge source="ARE" target="USA">
      <data key="d0">287850</data>
    </edge>
    <edge source="TUR" target="ALB">
      <data key="d0">285568</data>
    </edge>
    <edge source="TUR" target="DZA">
      <data key="d0">1914780</data>
    </edge>
    <edge source="TUR" target="AZE">
      <data key="d0">2795347</data>
    </edge>
    <edge source="TUR" target="ARG">
      <data key="d0">264008</data>
    </edge>
    <edge source="TUR" target="AUS">
      <data key="d0">277244</data>
    </edge>
    <edge source="TUR" target="AUT">
      <data key="d0">6820977</data>
    </edge>
    <edge source="TUR" target="BEL">
      <data key="d0">10856029</data>
    </edge>
    <edge source="TUR" target="BRA">
      <data key="d0">824499</data>
    </edge>
    <edge source="TUR" target="BGR">
      <data key="d0">560857</data>
    </edge>
    <edge source="TUR" target="BLR">
      <data key="d0">15682</data>
    </edge>
    <edge source="TUR" target="CHL">
      <data key="d0">107335</data>
    </edge>
    <edge source="TUR" target="CHN">
      <data key="d0">328775</data>
    </edge>
    <edge source="TUR" target="COL">
      <data key="d0">76238</data>
    </edge>
    <edge source="TUR" target="HRV">
      <data key="d0">151236</data>
    </edge>
    <edge source="TUR" target="CZE">
      <data key="d0">189513</data>
    </edge>
    <edge source="TUR" target="DNK">
      <data key="d0">4347198</data>
    </edge>
    <edge source="TUR" target="ETH">
      <data key="d0">124439</data>
    </edge>
    <edge source="TUR" target="FIN">
      <data key="d0">656010</data>
    </edge>
    <edge source="TUR" target="FRA">
      <data key="d0">24994456</data>
    </edge>
    <edge source="TUR" target="GEO">
      <data key="d0">615705</data>
    </edge>
    <edge source="TUR" target="GMB">
      <data key="d0">10696</data>
    </edge>
    <edge source="TUR" target="PSE">
      <data key="d0">21600</data>
    </edge>
    <edge source="TUR" target="DEU">
      <data key="d0">149382402</data>
    </edge>
    <edge source="TUR" target="GHA">
      <data key="d0">50119</data>
    </edge>
    <edge source="TUR" target="GRC">
      <data key="d0">457927</data>
    </edge>
    <edge source="TUR" target="HKG">
      <data key="d0">74049</data>
    </edge>
    <edge source="TUR" target="HUN">
      <data key="d0">1103072</data>
    </edge>
    <edge source="TUR" target="IDN">
      <data key="d0">1323280</data>
    </edge>
    <edge source="TUR" target="IRL">
      <data key="d0">114657</data>
    </edge>
    <edge source="TUR" target="ISR">
      <data key="d0">1616330</data>
    </edge>
    <edge source="TUR" target="ITA">
      <data key="d0">12458686</data>
    </edge>
    <edge source="TUR" target="JPN">
      <data key="d0">484533</data>
    </edge>
    <edge source="TUR" target="KAZ">
      <data key="d0">813545</data>
    </edge>
    <edge source="TUR" target="JOR">
      <data key="d0">616438</data>
    </edge>
    <edge source="TUR" target="KOR">
      <data key="d0">134358</data>
    </edge>
    <edge source="TUR" target="KGZ">
      <data key="d0">606343</data>
    </edge>
    <edge source="TUR" target="LBN">
      <data key="d0">867648</data>
    </edge>
    <edge source="TUR" target="MYS">
      <data key="d0">165028</data>
    </edge>
    <edge source="TUR" target="MRT">
      <data key="d0">289971</data>
    </edge>
    <edge source="TUR" target="MDA">
      <data key="d0">229507</data>
    </edge>
    <edge source="TUR" target="MAR">
      <data key="d0">1473794</data>
    </edge>
    <edge source="TUR" target="OMN">
      <data key="d0">18372</data>
    </edge>
    <edge source="TUR" target="NLD">
      <data key="d0">6122093</data>
    </edge>
    <edge source="TUR" target="NZL">
      <data key="d0">18197</data>
    </edge>
    <edge source="TUR" target="NOR">
      <data key="d0">38675</data>
    </edge>
    <edge source="TUR" target="PAK">
      <data key="d0">4726426</data>
    </edge>
    <edge source="TUR" target="PAN">
      <data key="d0">65750</data>
    </edge>
    <edge source="TUR" target="PER">
      <data key="d0">163032</data>
    </edge>
    <edge source="TUR" target="PHL">
      <data key="d0">24274</data>
    </edge>
    <edge source="TUR" target="POL">
      <data key="d0">157830</data>
    </edge>
    <edge source="TUR" target="PRT">
      <data key="d0">1062463</data>
    </edge>
    <edge source="TUR" target="ROU">
      <data key="d0">912643</data>
    </edge>
    <edge source="TUR" target="RUS">
      <data key="d0">805213</data>
    </edge>
    <edge source="TUR" target="SAU">
      <data key="d0">734876</data>
    </edge>
    <edge source="TUR" target="SEN">
      <data key="d0">24228</data>
    </edge>
    <edge source="TUR" target="IND">
      <data key="d0">54132</data>
    </edge>
    <edge source="TUR" target="SGP">
      <data key="d0">3631765</data>
    </edge>
    <edge source="TUR" target="SVK">
      <data key="d0">35608</data>
    </edge>
    <edge source="TUR" target="SVN">
      <data key="d0">4443527</data>
    </edge>
    <edge source="TUR" target="ZAF">
      <data key="d0">3274219</data>
    </edge>
    <edge source="TUR" target="ESP">
      <data key="d0">2399629</data>
    </edge>
    <edge source="TUR" target="SWE">
      <data key="d0">513338</data>
    </edge>
    <edge source="TUR" target="CHE">
      <data key="d0">691953</data>
    </edge>
    <edge source="TUR" target="THA">
      <data key="d0">114988</data>
    </edge>
    <edge source="TUR" target="ARE">
      <data key="d0">920685</data>
    </edge>
    <edge source="TUR" target="TUN">
      <data key="d0">2175196</data>
    </edge>
    <edge source="TUR" target="UKR">
      <data key="d0">856953</data>
    </edge>
    <edge source="TUR" target="MKD">
      <data key="d0">1620487</data>
    </edge>
    <edge source="TUR" target="EGY">
      <data key="d0">2057916</data>
    </edge>
    <edge source="TUR" target="GBR">
      <data key="d0">18198745</data>
    </edge>
    <edge source="TUR" target="USA">
      <data key="d0">80998194</data>
    </edge>
    <edge source="TUR" target="BFA">
      <data key="d0">82831</data>
    </edge>
    <edge source="TUR" target="URY">
      <data key="d0">13059</data>
    </edge>
    <edge source="TUR" target="SRB">
      <data key="d0">4705005</data>
    </edge>
    <edge source="UKR" target="DZA">
      <data key="d0">1664720</data>
    </edge>
    <edge source="UKR" target="AZE">
      <data key="d0">327370</data>
    </edge>
    <edge source="UKR" target="ARG">
      <data key="d0">701580</data>
    </edge>
    <edge source="UKR" target="AUT">
      <data key="d0">535960</data>
    </edge>
    <edge source="UKR" target="ARM">
      <data key="d0">23970</data>
    </edge>
    <edge source="UKR" target="BGR">
      <data key="d0">550070</data>
    </edge>
    <edge source="UKR" target="BLR">
      <data key="d0">6387860</data>
    </edge>
    <edge source="UKR" target="LKA">
      <data key="d0">1211330</data>
    </edge>
    <edge source="UKR" target="CHN">
      <data key="d0">13011670</data>
    </edge>
    <edge source="UKR" target="CZE">
      <data key="d0">137750</data>
    </edge>
    <edge source="UKR" target="EST">
      <data key="d0">440740</data>
    </edge>
    <edge source="UKR" target="FIN">
      <data key="d0">810070</data>
    </edge>
    <edge source="UKR" target="FRA">
      <data key="d0">86940</data>
    </edge>
    <edge source="UKR" target="GEO">
      <data key="d0">344690</data>
    </edge>
    <edge source="UKR" target="DEU">
      <data key="d0">2699860</data>
    </edge>
    <edge source="UKR" target="GRC">
      <data key="d0">37980</data>
    </edge>
    <edge source="UKR" target="HUN">
      <data key="d0">3981120</data>
    </edge>
    <edge source="UKR" target="IRL">
      <data key="d0">31000</data>
    </edge>
    <edge source="UKR" target="ITA">
      <data key="d0">223030</data>
    </edge>
    <edge source="UKR" target="KAZ">
      <data key="d0">2048450</data>
    </edge>
    <edge source="UKR" target="JOR">
      <data key="d0">51720</data>
    </edge>
    <edge source="UKR" target="KOR">
      <data key="d0">2475570</data>
    </edge>
    <edge source="UKR" target="KGZ">
      <data key="d0">20760</data>
    </edge>
    <edge source="UKR" target="LVA">
      <data key="d0">497750</data>
    </edge>
    <edge source="UKR" target="LTU">
      <data key="d0">604650</data>
    </edge>
    <edge source="UKR" target="MEX">
      <data key="d0">289200</data>
    </edge>
    <edge source="UKR" target="MDA">
      <data key="d0">1374000</data>
    </edge>
    <edge source="UKR" target="NAM">
      <data key="d0">43540</data>
    </edge>
    <edge source="UKR" target="NLD">
      <data key="d0">29100</data>
    </edge>
    <edge source="UKR" target="NZL">
      <data key="d0">14300</data>
    </edge>
    <edge source="UKR" target="NOR">
      <data key="d0">58000</data>
    </edge>
    <edge source="UKR" target="PAK">
      <data key="d0">75670</data>
    </edge>
    <edge source="UKR" target="PAN">
      <data key="d0">23900</data>
    </edge>
    <edge source="UKR" target="PER">
      <data key="d0">171400</data>
    </edge>
    <edge source="UKR" target="POL">
      <data key="d0">2085370</data>
    </edge>
    <edge source="UKR" target="ROU">
      <data key="d0">89170</data>
    </edge>
    <edge source="UKR" target="RUS">
      <data key="d0">158303460</data>
    </edge>
    <edge source="UKR" target="IND">
      <data key="d0">17535440</data>
    </edge>
    <edge source="UKR" target="SGP">
      <data key="d0">1040320</data>
    </edge>
    <edge source="UKR" target="SVK">
      <data key="d0">306070</data>
    </edge>
    <edge source="UKR" target="VNM">
      <data key="d0">784550</data>
    </edge>
    <edge source="UKR" target="SVN">
      <data key="d0">30600</data>
    </edge>
    <edge source="UKR" target="ZAF">
      <data key="d0">23230</data>
    </edge>
    <edge source="UKR" target="ESP">
      <data key="d0">239180</data>
    </edge>
    <edge source="UKR" target="ARE">
      <data key="d0">600860</data>
    </edge>
    <edge source="UKR" target="TUR">
      <data key="d0">2389110</data>
    </edge>
    <edge source="UKR" target="MKD">
      <data key="d0">28770</data>
    </edge>
    <edge source="UKR" target="EGY">
      <data key="d0">740240</data>
    </edge>
    <edge source="UKR" target="GBR">
      <data key="d0">27090</data>
    </edge>
    <edge source="UKR" target="USA">
      <data key="d0">2856260</data>
    </edge>
    <edge source="UKR" target="SRB">
      <data key="d0">861380</data>
    </edge>
    <edge source="USA" target="ALB">
      <data key="d0">79866</data>
    </edge>
    <edge source="USA" target="DZA">
      <data key="d0">27025393</data>
    </edge>
    <edge source="USA" target="AZE">
      <data key="d0">72265</data>
    </edge>
    <edge source="USA" target="ARG">
      <data key="d0">75084283</data>
    </edge>
    <edge source="USA" target="AUS">
      <data key="d0">564064346</data>
    </edge>
    <edge source="USA" target="AUT">
      <data key="d0">36111614</data>
    </edge>
    <edge source="USA" target="ARM">
      <data key="d0">18357</data>
    </edge>
    <edge source="USA" target="BEL">
      <data key="d0">545847204</data>
    </edge>
    <edge source="USA" target="BOL">
      <data key="d0">7865794</data>
    </edge>
    <edge source="USA" target="BWA">
      <data key="d0">72918</data>
    </edge>
    <edge source="USA" target="BRA">
      <data key="d0">1136988825</data>
    </edge>
    <edge source="USA" target="BGR">
      <data key="d0">606552</data>
    </edge>
    <edge source="USA" target="BLR">
      <data key="d0">870178</data>
    </edge>
    <edge source="USA" target="KHM">
      <data key="d0">292673</data>
    </edge>
    <edge source="USA" target="CMR">
      <data key="d0">583185</data>
    </edge>
    <edge source="USA" target="CAN">
      <data key="d0">10544453769</data>
    </edge>
    <edge source="USA" target="LKA">
      <data key="d0">2044415</data>
    </edge>
    <edge source="USA" target="CHL">
      <data key="d0">94468822</data>
    </edge>
    <edge source="USA" target="CHN">
      <data key="d0">312654493</data>
    </edge>
    <edge source="USA" target="COL">
      <data key="d0">106786699</data>
    </edge>
    <edge source="USA" target="CRI">
      <data key="d0">15163156</data>
    </edge>
    <edge source="USA" target="HRV">
      <data key="d0">3604460</data>
    </edge>
    <edge source="USA" target="CZE">
      <data key="d0">11206920</data>
    </edge>
    <edge source="USA" target="DNK">
      <data key="d0">30988537</data>
    </edge>
    <edge source="USA" target="ECU">
      <data key="d0">42122736</data>
    </edge>
    <edge source="USA" target="SLV">
      <data key="d0">8237079</data>
    </edge>
    <edge source="USA" target="ETH">
      <data key="d0">4021596</data>
    </edge>
    <edge source="USA" target="EST">
      <data key="d0">475981</data>
    </edge>
    <edge source="USA" target="FIN">
      <data key="d0">18296737</data>
    </edge>
    <edge source="USA" target="FRA">
      <data key="d0">3138708549</data>
    </edge>
    <edge source="USA" target="GEO">
      <data key="d0">580669</data>
    </edge>
    <edge source="USA" target="GMB">
      <data key="d0">123248</data>
    </edge>
    <edge source="USA" target="PSE">
      <data key="d0">22289</data>
    </edge>
    <edge source="USA" target="DEU">
      <data key="d0">1927233070</data>
    </edge>
    <edge source="USA" target="GHA">
      <data key="d0">3108692</data>
    </edge>
    <edge source="USA" target="GRC">
      <data key="d0">22181150</data>
    </edge>
    <edge source="USA" target="GTM">
      <data key="d0">23851774</data>
    </edge>
    <edge source="USA" target="HND">
      <data key="d0">10822811</data>
    </edge>
    <edge source="USA" target="HKG">
      <data key="d0">117597680</data>
    </edge>
    <edge source="USA" target="HUN">
      <data key="d0">17375473</data>
    </edge>
    <edge source="USA" target="IDN">
      <data key="d0">49490487</data>
    </edge>
    <edge source="USA" target="IRL">
      <data key="d0">268520399</data>
    </edge>
    <edge source="USA" target="ISR">
      <data key="d0">239325999</data>
    </edge>
    <edge source="USA" target="ITA">
      <data key="d0">574021108</data>
    </edge>
    <edge source="USA" target="CIV">
      <data key="d0">2438137</data>
    </edge>
    <edge source="USA" target="JAM">
      <data key="d0">10797252</data>
    </edge>
    <edge source="USA" target="JPN">
      <data key="d0">1947652014</data>
    </edge>
    <edge source="USA" target="KAZ">
      <data key="d0">3092654</data>
    </edge>
    <edge source="USA" target="JOR">
      <data key="d0">10422930</data>
    </edge>
    <edge source="USA" target="KOR">
      <data key="d0">529218613</data>
    </edge>
    <edge source="USA" target="KGZ">
      <data key="d0">14299</data>
    </edge>
    <edge source="USA" target="LBN">
      <data key="d0">4148641</data>
    </edge>
    <edge source="USA" target="LVA">
      <data key="d0">77385</data>
    </edge>
    <edge source="USA" target="LTU">
      <data key="d0">1348748</data>
    </edge>
    <edge source="USA" target="MDG">
      <data key="d0">122028</data>
    </edge>
    <edge source="USA" target="MYS">
      <data key="d0">138337468</data>
    </edge>
    <edge source="USA" target="MRT">
      <data key="d0">78993</data>
    </edge>
    <edge source="USA" target="MUS">
      <data key="d0">38667</data>
    </edge>
    <edge source="USA" target="MEX">
      <data key="d0">3970926391</data>
    </edge>
    <edge source="USA" target="MDA">
      <data key="d0">12769</data>
    </edge>
    <edge source="USA" target="MAR">
      <data key="d0">17262086</data>
    </edge>
    <edge source="USA" target="MOZ">
      <data key="d0">265897</data>
    </edge>
    <edge source="USA" target="OMN">
      <data key="d0">18208500</data>
    </edge>
    <edge source="USA" target="NAM">
      <data key="d0">888546</data>
    </edge>
    <edge source="USA" target="NLD">
      <data key="d0">292272202</data>
    </edge>
    <edge source="USA" target="NZL">
      <data key="d0">204484382</data>
    </edge>
    <edge source="USA" target="NIC">
      <data key="d0">5574076</data>
    </edge>
    <edge source="USA" target="NER">
      <data key="d0">359408</data>
    </edge>
    <edge source="USA" target="NOR">
      <data key="d0">98987471</data>
    </edge>
    <edge source="USA" target="PAK">
      <data key="d0">28346924</data>
    </edge>
    <edge source="USA" target="PAN">
      <data key="d0">33703851</data>
    </edge>
    <edge source="USA" target="PRY">
      <data key="d0">735320</data>
    </edge>
    <edge source="USA" target="PER">
      <data key="d0">34589410</data>
    </edge>
    <edge source="USA" target="PHL">
      <data key="d0">71754678</data>
    </edge>
    <edge source="USA" target="POL">
      <data key="d0">7626907</data>
    </edge>
    <edge source="USA" target="PRT">
      <data key="d0">46879280</data>
    </edge>
    <edge source="USA" target="ROU">
      <data key="d0">3456498</data>
    </edge>
    <edge source="USA" target="RUS">
      <data key="d0">11735626</data>
    </edge>
    <edge source="USA" target="SAU">
      <data key="d0">272693391</data>
    </edge>
    <edge source="USA" target="SEN">
      <data key="d0">4945556</data>
    </edge>
    <edge source="USA" target="IND">
      <data key="d0">275502915</data>
    </edge>
    <edge source="USA" target="SGP">
      <data key="d0">817867820</data>
    </edge>
    <edge source="USA" target="SVK">
      <data key="d0">1269436</data>
    </edge>
    <edge source="USA" target="VNM">
      <data key="d0">31772095</data>
    </edge>
    <edge source="USA" target="SVN">
      <data key="d0">7044787</data>
    </edge>
    <edge source="USA" target="ZAF">
      <data key="d0">49270870</data>
    </edge>
    <edge source="USA" target="ZWE">
      <data key="d0">450940</data>
    </edge>
    <edge source="USA" target="ESP">
      <data key="d0">158214993</data>
    </edge>
    <edge source="USA" target="SWE">
      <data key="d0">503092465</data>
    </edge>
    <edge source="USA" target="CHE">
      <data key="d0">254407784</data>
    </edge>
    <edge source="USA" target="THA">
      <data key="d0">88165004</data>
    </edge>
    <edge source="USA" target="TGO">
      <data key="d0">45198</data>
    </edge>
    <edge source="USA" target="ARE">
      <data key="d0">88691966</data>
    </edge>
    <edge source="USA" target="TUN">
      <data key="d0">4645996</data>
    </edge>
    <edge source="USA" target="TUR">
      <data key="d0">131391398</data>
    </edge>
    <edge source="USA" target="UGA">
      <data key="d0">75607</data>
    </edge>
    <edge source="USA" target="UKR">
      <data key="d0">31399700</data>
    </edge>
    <edge source="USA" target="MKD">
      <data key="d0">3056600</data>
    </edge>
    <edge source="USA" target="EGY">
      <data key="d0">110780095</data>
    </edge>
    <edge source="USA" target="GBR">
      <data key="d0">3134281441</data>
    </edge>
    <edge source="USA" target="TZA">
      <data key="d0">532516</data>
    </edge>
    <edge source="USA" target="URY">
      <data key="d0">2716811</data>
    </edge>
    <edge source="USA" target="SRB">
      <data key="d0">46149</data>
    </edge>
    <edge source="ARG" target="DZA">
      <data key="d0">105066</data>
    </edge>
    <edge source="ARG" target="AUS">
      <data key="d0">127079</data>
    </edge>
    <edge source="ARG" target="AUT">
      <data key="d0">98473</data>
    </edge>
    <edge source="ARG" target="BEL">
      <data key="d0">14237</data>
    </edge>
    <edge source="ARG" target="BOL">
      <data key="d0">966456</data>
    </edge>
    <edge source="ARG" target="BRA">
      <data key="d0">171647699</data>
    </edge>
    <edge source="ARG" target="CAN">
      <data key="d0">474571</data>
    </edge>
    <edge source="ARG" target="CHL">
      <data key="d0">2678526</data>
    </edge>
    <edge source="ARG" target="CHN">
      <data key="d0">5445020</data>
    </edge>
    <edge source="ARG" target="COL">
      <data key="d0">900918</data>
    </edge>
    <edge source="ARG" target="CRI">
      <data key="d0">42906</data>
    </edge>
    <edge source="ARG" target="DNK">
      <data key="d0">105124</data>
    </edge>
    <edge source="ARG" target="ECU">
      <data key="d0">306716</data>
    </edge>
    <edge source="ARG" target="SLV">
      <data key="d0">19700</data>
    </edge>
    <edge source="ARG" target="FRA">
      <data key="d0">7392714</data>
    </edge>
    <edge source="ARG" target="DEU">
      <data key="d0">6175752</data>
    </edge>
    <edge source="ARG" target="GTM">
      <data key="d0">18968</data>
    </edge>
    <edge source="ARG" target="HND">
      <data key="d0">17114</data>
    </edge>
    <edge source="ARG" target="IDN">
      <data key="d0">133031</data>
    </edge>
    <edge source="ARG" target="ITA">
      <data key="d0">1065541</data>
    </edge>
    <edge source="ARG" target="JAM">
      <data key="d0">10501</data>
    </edge>
    <edge source="ARG" target="JPN">
      <data key="d0">1792245</data>
    </edge>
    <edge source="ARG" target="MYS">
      <data key="d0">797705</data>
    </edge>
    <edge source="ARG" target="MEX">
      <data key="d0">3237238</data>
    </edge>
    <edge source="ARG" target="OMN">
      <data key="d0">15687</data>
    </edge>
    <edge source="ARG" target="NLD">
      <data key="d0">726683</data>
    </edge>
    <edge source="ARG" target="PAN">
      <data key="d0">11948</data>
    </edge>
    <edge source="ARG" target="PRY">
      <data key="d0">793316</data>
    </edge>
    <edge source="ARG" target="PER">
      <data key="d0">103054</data>
    </edge>
    <edge source="ARG" target="PHL">
      <data key="d0">324100</data>
    </edge>
    <edge source="ARG" target="PRT">
      <data key="d0">338057</data>
    </edge>
    <edge source="ARG" target="SAU">
      <data key="d0">97916</data>
    </edge>
    <edge source="ARG" target="IND">
      <data key="d0">2114765</data>
    </edge>
    <edge source="ARG" target="SGP">
      <data key="d0">402992</data>
    </edge>
    <edge source="ARG" target="ZAF">
      <data key="d0">2711084</data>
    </edge>
    <edge source="ARG" target="ESP">
      <data key="d0">2586760</data>
    </edge>
    <edge source="ARG" target="SWE">
      <data key="d0">1022489</data>
    </edge>
    <edge source="ARG" target="CHE">
      <data key="d0">350740</data>
    </edge>
    <edge source="ARG" target="ARE">
      <data key="d0">10240</data>
    </edge>
    <edge source="ARG" target="TUR">
      <data key="d0">19601</data>
    </edge>
    <edge source="ARG" target="EGY">
      <data key="d0">93460</data>
    </edge>
    <edge source="ARG" target="GBR">
      <data key="d0">1448645</data>
    </edge>
    <edge source="ARG" target="USA">
      <data key="d0">35610440</data>
    </edge>
    <edge source="ARG" target="URY">
      <data key="d0">8702354</data>
    </edge>
    <edge source="AUS" target="ARG">
      <data key="d0">75265</data>
    </edge>
    <edge source="AUS" target="AUT">
      <data key="d0">61301</data>
    </edge>
    <edge source="AUS" target="BEL">
      <data key="d0">6853137</data>
    </edge>
    <edge source="AUS" target="BRA">
      <data key="d0">510903</data>
    </edge>
    <edge source="AUS" target="KHM">
      <data key="d0">14295</data>
    </edge>
    <edge source="AUS" target="CAN">
      <data key="d0">8136400</data>
    </edge>
    <edge source="AUS" target="LKA">
      <data key="d0">521956</data>
    </edge>
    <edge source="AUS" target="CHL">
      <data key="d0">46849</data>
    </edge>
    <edge source="AUS" target="CHN">
      <data key="d0">7033056</data>
    </edge>
    <edge source="AUS" target="COL">
      <data key="d0">13264</data>
    </edge>
    <edge source="AUS" target="HRV">
      <data key="d0">32556</data>
    </edge>
    <edge source="AUS" target="CZE">
      <data key="d0">30761</data>
    </edge>
    <edge source="AUS" target="DNK">
      <data key="d0">99528</data>
    </edge>
    <edge source="AUS" target="ETH">
      <data key="d0">31607</data>
    </edge>
    <edge source="AUS" target="FIN">
      <data key="d0">35295</data>
    </edge>
    <edge source="AUS" target="FRA">
      <data key="d0">1669179</data>
    </edge>
    <edge source="AUS" target="DEU">
      <data key="d0">13253151</data>
    </edge>
    <edge source="AUS" target="GHA">
      <data key="d0">202575</data>
    </edge>
    <edge source="AUS" target="GRC">
      <data key="d0">2021432</data>
    </edge>
    <edge source="AUS" target="GTM">
      <data key="d0">89714</data>
    </edge>
    <edge source="AUS" target="HKG">
      <data key="d0">3273130</data>
    </edge>
    <edge source="AUS" target="HUN">
      <data key="d0">116067</data>
    </edge>
    <edge source="AUS" target="IDN">
      <data key="d0">15991700</data>
    </edge>
    <edge source="AUS" target="IRL">
      <data key="d0">146390</data>
    </edge>
    <edge source="AUS" target="ISR">
      <data key="d0">164510</data>
    </edge>
    <edge source="AUS" target="ITA">
      <data key="d0">375628</data>
    </edge>
    <edge source="AUS" target="CIV">
      <data key="d0">12059</data>
    </edge>
    <edge source="AUS" target="JAM">
      <data key="d0">26849</data>
    </edge>
    <edge source="AUS" target="JPN">
      <data key="d0">86436665</data>
    </edge>
    <edge source="AUS" target="JOR">
      <data key="d0">11882</data>
    </edge>
    <edge source="AUS" target="KOR">
      <data key="d0">187609677</data>
    </edge>
    <edge source="AUS" target="LBN">
      <data key="d0">49436</data>
    </edge>
    <edge source="AUS" target="MYS">
      <data key="d0">3556931</data>
    </edge>
    <edge source="AUS" target="MUS">
      <data key="d0">31409</data>
    </edge>
    <edge source="AUS" target="MEX">
      <data key="d0">577338</data>
    </edge>
    <edge source="AUS" target="MOZ">
      <data key="d0">204726</data>
    </edge>
    <edge source="AUS" target="NLD">
      <data key="d0">1778546</data>
    </edge>
    <edge source="AUS" target="NZL">
      <data key="d0">33758339</data>
    </edge>
    <edge source="AUS" target="NOR">
      <data key="d0">291219</data>
    </edge>
    <edge source="AUS" target="PAK">
      <data key="d0">47219</data>
    </edge>
    <edge source="AUS" target="PHL">
      <data key="d0">740525</data>
    </edge>
    <edge source="AUS" target="POL">
      <data key="d0">307594</data>
    </edge>
    <edge source="AUS" target="PRT">
      <data key="d0">56375</data>
    </edge>
    <edge source="AUS" target="ROU">
      <data key="d0">35759</data>
    </edge>
    <edge source="AUS" target="SAU">
      <data key="d0">124014</data>
    </edge>
    <edge source="AUS" target="IND">
      <data key="d0">6174200</data>
    </edge>
    <edge source="AUS" target="SGP">
      <data key="d0">9710449</data>
    </edge>
    <edge source="AUS" target="VNM">
      <data key="d0">1041127</data>
    </edge>
    <edge source="AUS" target="SVN">
      <data key="d0">17449</data>
    </edge>
    <edge source="AUS" target="ZAF">
      <data key="d0">5541043</data>
    </edge>
    <edge source="AUS" target="ZWE">
      <data key="d0">81917</data>
    </edge>
    <edge source="AUS" target="ESP">
      <data key="d0">782266</data>
    </edge>
    <edge source="AUS" target="SWE">
      <data key="d0">865540</data>
    </edge>
    <edge source="AUS" target="CHE">
      <data key="d0">170174</data>
    </edge>
    <edge source="AUS" target="THA">
      <data key="d0">2760996</data>
    </edge>
    <edge source="AUS" target="ARE">
      <data key="d0">1645529</data>
    </edge>
    <edge source="AUS" target="TUR">
      <data key="d0">270901</data>
    </edge>
    <edge source="AUS" target="UGA">
      <data key="d0">146183</data>
    </edge>
    <edge source="AUS" target="UKR">
      <data key="d0">16173</data>
    </edge>
    <edge source="AUS" target="EGY">
      <data key="d0">1153398</data>
    </edge>
    <edge source="AUS" target="GBR">
      <data key="d0">22915929</data>
    </edge>
    <edge source="AUS" target="TZA">
      <data key="d0">248780</data>
    </edge>
    <edge source="AUS" target="USA">
      <data key="d0">80290220</data>
    </edge>
    <edge source="AUT" target="ALB">
      <data key="d0">29240</data>
    </edge>
    <edge source="AUT" target="DZA">
      <data key="d0">180193</data>
    </edge>
    <edge source="AUT" target="ARG">
      <data key="d0">658477</data>
    </edge>
    <edge source="AUT" target="AUS">
      <data key="d0">6257236</data>
    </edge>
    <edge source="AUT" target="BEL">
      <data key="d0">17006849</data>
    </edge>
    <edge source="AUT" target="BWA">
      <data key="d0">58548</data>
    </edge>
    <edge source="AUT" target="BRA">
      <data key="d0">5721408</data>
    </edge>
    <edge source="AUT" target="BGR">
      <data key="d0">2110324</data>
    </edge>
    <edge source="AUT" target="BLR">
      <data key="d0">761119</data>
    </edge>
    <edge source="AUT" target="CAN">
      <data key="d0">158707777</data>
    </edge>
    <edge source="AUT" target="CHL">
      <data key="d0">173702</data>
    </edge>
    <edge source="AUT" target="CHN">
      <data key="d0">6081125</data>
    </edge>
    <edge source="AUT" target="COL">
      <data key="d0">51723</data>
    </edge>
    <edge source="AUT" target="CRI">
      <data key="d0">925722</data>
    </edge>
    <edge source="AUT" target="HRV">
      <data key="d0">3501349</data>
    </edge>
    <edge source="AUT" target="CZE">
      <data key="d0">22213708</data>
    </edge>
    <edge source="AUT" target="DNK">
      <data key="d0">17303067</data>
    </edge>
    <edge source="AUT" target="ECU">
      <data key="d0">12713</data>
    </edge>
    <edge source="AUT" target="SLV">
      <data key="d0">237202</data>
    </edge>
    <edge source="AUT" target="ETH">
      <data key="d0">22415</data>
    </edge>
    <edge source="AUT" target="EST">
      <data key="d0">22817</data>
    </edge>
    <edge source="AUT" target="FIN">
      <data key="d0">12428224</data>
    </edge>
    <edge source="AUT" target="FRA">
      <data key="d0">34865483</data>
    </edge>
    <edge source="AUT" target="GEO">
      <data key="d0">59284</data>
    </edge>
    <edge source="AUT" target="DEU">
      <data key="d0">1661683048</data>
    </edge>
    <edge source="AUT" target="GHA">
      <data key="d0">673867</data>
    </edge>
    <edge source="AUT" target="GRC">
      <data key="d0">1165466</data>
    </edge>
    <edge source="AUT" target="HKG">
      <data key="d0">1585604</data>
    </edge>
    <edge source="AUT" target="HUN">
      <data key="d0">81087735</data>
    </edge>
    <edge source="AUT" target="IDN">
      <data key="d0">302641</data>
    </edge>
    <edge source="AUT" target="IRL">
      <data key="d0">1549405</data>
    </edge>
    <edge source="AUT" target="ISR">
      <data key="d0">610836</data>
    </edge>
    <edge source="AUT" target="ITA">
      <data key="d0">112560734</data>
    </edge>
    <edge source="AUT" target="CIV">
      <data key="d0">11910</data>
    </edge>
    <edge source="AUT" target="JPN">
      <data key="d0">11839736</data>
    </edge>
    <edge source="AUT" target="KAZ">
      <data key="d0">195449</data>
    </edge>
    <edge source="AUT" target="JOR">
      <data key="d0">29441</data>
    </edge>
    <edge source="AUT" target="KOR">
      <data key="d0">12574024</data>
    </edge>
    <edge source="AUT" target="LBN">
      <data key="d0">28906</data>
    </edge>
    <edge source="AUT" target="LVA">
      <data key="d0">282367</data>
    </edge>
    <edge source="AUT" target="LTU">
      <data key="d0">28571</data>
    </edge>
    <edge source="AUT" target="MYS">
      <data key="d0">6217424</data>
    </edge>
    <edge source="AUT" target="MEX">
      <data key="d0">1439736</data>
    </edge>
    <edge source="AUT" target="MDA">
      <data key="d0">18401</data>
    </edge>
    <edge source="AUT" target="MAR">
      <data key="d0">481763</data>
    </edge>
    <edge source="AUT" target="OMN">
      <data key="d0">402272</data>
    </edge>
    <edge source="AUT" target="NLD">
      <data key="d0">16541011</data>
    </edge>
    <edge source="AUT" target="NZL">
      <data key="d0">2307178</data>
    </edge>
    <edge source="AUT" target="NOR">
      <data key="d0">3817038</data>
    </edge>
    <edge source="AUT" target="PAK">
      <data key="d0">2666360</data>
    </edge>
    <edge source="AUT" target="PER">
      <data key="d0">2781782</data>
    </edge>
    <edge source="AUT" target="PHL">
      <data key="d0">784271</data>
    </edge>
    <edge source="AUT" target="POL">
      <data key="d0">76901680</data>
    </edge>
    <edge source="AUT" target="PRT">
      <data key="d0">12337826</data>
    </edge>
    <edge source="AUT" target="ROU">
      <data key="d0">4416900</data>
    </edge>
    <edge source="AUT" target="RUS">
      <data key="d0">5175410</data>
    </edge>
    <edge source="AUT" target="SAU">
      <data key="d0">791698</data>
    </edge>
    <edge source="AUT" target="IND">
      <data key="d0">2733472</data>
    </edge>
    <edge source="AUT" target="SGP">
      <data key="d0">1564326</data>
    </edge>
    <edge source="AUT" target="SVK">
      <data key="d0">10283239</data>
    </edge>
    <edge source="AUT" target="VNM">
      <data key="d0">12646</data>
    </edge>
    <edge source="AUT" target="SVN">
      <data key="d0">13989070</data>
    </edge>
    <edge source="AUT" target="ZAF">
      <data key="d0">72108469</data>
    </edge>
    <edge source="AUT" target="ZWE">
      <data key="d0">102977</data>
    </edge>
    <edge source="AUT" target="ESP">
      <data key="d0">283268903</data>
    </edge>
    <edge source="AUT" target="SWE">
      <data key="d0">9767953</data>
    </edge>
    <edge source="AUT" target="CHE">
      <data key="d0">119163569</data>
    </edge>
    <edge source="AUT" target="THA">
      <data key="d0">1633981</data>
    </edge>
    <edge source="AUT" target="ARE">
      <data key="d0">610635</data>
    </edge>
    <edge source="AUT" target="TUN">
      <data key="d0">85580</data>
    </edge>
    <edge source="AUT" target="TUR">
      <data key="d0">8712222</data>
    </edge>
    <edge source="AUT" target="UKR">
      <data key="d0">3773947</data>
    </edge>
    <edge source="AUT" target="MKD">
      <data key="d0">210504</data>
    </edge>
    <edge source="AUT" target="EGY">
      <data key="d0">1911262</data>
    </edge>
    <edge source="AUT" target="GBR">
      <data key="d0">121235820</data>
    </edge>
    <edge source="AUT" target="TZA">
      <data key="d0">58012</data>
    </edge>
    <edge source="AUT" target="USA">
      <data key="d0">320840022</data>
    </edge>
    <edge source="AUT" target="URY">
      <data key="d0">12847</data>
    </edge>
    <edge source="AUT" target="SRB">
      <data key="d0">2219725</data>
    </edge>
    <edge source="BOL" target="ARG">
      <data key="d0">824190</data>
    </edge>
    <edge source="BOL" target="BEL">
      <data key="d0">29552</data>
    </edge>
    <edge source="BOL" target="CAN">
      <data key="d0">10000</data>
    </edge>
    <edge source="BOL" target="CHL">
      <data key="d0">106569</data>
    </edge>
    <edge source="BOL" target="ITA">
      <data key="d0">27164</data>
    </edge>
    <edge source="BOL" target="PER">
      <data key="d0">23027</data>
    </edge>
    <edge source="BOL" target="USA">
      <data key="d0">1490734</data>
    </edge>
    <edge source="BRA" target="DZA">
      <data key="d0">45243</data>
    </edge>
    <edge source="BRA" target="ARG">
      <data key="d0">184596751</data>
    </edge>
    <edge source="BRA" target="AUS">
      <data key="d0">11392135</data>
    </edge>
    <edge source="BRA" target="AUT">
      <data key="d0">12991740</data>
    </edge>
    <edge source="BRA" target="BEL">
      <data key="d0">38997185</data>
    </edge>
    <edge source="BRA" target="BOL">
      <data key="d0">3751916</data>
    </edge>
    <edge source="BRA" target="CAN">
      <data key="d0">23553126</data>
    </edge>
    <edge source="BRA" target="LKA">
      <data key="d0">81886</data>
    </edge>
    <edge source="BRA" target="CHL">
      <data key="d0">15335909</data>
    </edge>
    <edge source="BRA" target="CHN">
      <data key="d0">7154092</data>
    </edge>
    <edge source="BRA" target="COL">
      <data key="d0">6830969</data>
    </edge>
    <edge source="BRA" target="CRI">
      <data key="d0">779154</data>
    </edge>
    <edge source="BRA" target="CZE">
      <data key="d0">186874</data>
    </edge>
    <edge source="BRA" target="DNK">
      <data key="d0">1396746</data>
    </edge>
    <edge source="BRA" target="ECU">
      <data key="d0">7693955</data>
    </edge>
    <edge source="BRA" target="SLV">
      <data key="d0">546068</data>
    </edge>
    <edge source="BRA" target="ETH">
      <data key="d0">1130938</data>
    </edge>
    <edge source="BRA" target="FIN">
      <data key="d0">1085864</data>
    </edge>
    <edge source="BRA" target="FRA">
      <data key="d0">34516006</data>
    </edge>
    <edge source="BRA" target="DEU">
      <data key="d0">162458620</data>
    </edge>
    <edge source="BRA" target="GHA">
      <data key="d0">31605</data>
    </edge>
    <edge source="BRA" target="GRC">
      <data key="d0">13172</data>
    </edge>
    <edge source="BRA" target="GTM">
      <data key="d0">3258009</data>
    </edge>
    <edge source="BRA" target="HND">
      <data key="d0">917366</data>
    </edge>
    <edge source="BRA" target="HKG">
      <data key="d0">2253150</data>
    </edge>
    <edge source="BRA" target="HUN">
      <data key="d0">10470496</data>
    </edge>
    <edge source="BRA" target="IDN">
      <data key="d0">10933553</data>
    </edge>
    <edge source="BRA" target="IRL">
      <data key="d0">1589972</data>
    </edge>
    <edge source="BRA" target="ISR">
      <data key="d0">264380</data>
    </edge>
    <edge source="BRA" target="ITA">
      <data key="d0">51740945</data>
    </edge>
    <edge source="BRA" target="CIV">
      <data key="d0">36066</data>
    </edge>
    <edge source="BRA" target="JAM">
      <data key="d0">97608</data>
    </edge>
    <edge source="BRA" target="JPN">
      <data key="d0">7966217</data>
    </edge>
    <edge source="BRA" target="JOR">
      <data key="d0">219120</data>
    </edge>
    <edge source="BRA" target="KOR">
      <data key="d0">64556</data>
    </edge>
    <edge source="BRA" target="LBN">
      <data key="d0">274573</data>
    </edge>
    <edge source="BRA" target="MDG">
      <data key="d0">35944</data>
    </edge>
    <edge source="BRA" target="MYS">
      <data key="d0">612958</data>
    </edge>
    <edge source="BRA" target="MUS">
      <data key="d0">551578</data>
    </edge>
    <edge source="BRA" target="MEX">
      <data key="d0">130433035</data>
    </edge>
    <edge source="BRA" target="MAR">
      <data key="d0">158746</data>
    </edge>
    <edge source="BRA" target="MOZ">
      <data key="d0">71003</data>
    </edge>
    <edge source="BRA" target="NLD">
      <data key="d0">2817407</data>
    </edge>
    <edge source="BRA" target="NZL">
      <data key="d0">1796318</data>
    </edge>
    <edge source="BRA" target="NIC">
      <data key="d0">231152</data>
    </edge>
    <edge source="BRA" target="NOR">
      <data key="d0">354669</data>
    </edge>
    <edge source="BRA" target="PAK">
      <data key="d0">2150249</data>
    </edge>
    <edge source="BRA" target="PAN">
      <data key="d0">344963</data>
    </edge>
    <edge source="BRA" target="PRY">
      <data key="d0">4564007</data>
    </edge>
    <edge source="BRA" target="PER">
      <data key="d0">8241724</data>
    </edge>
    <edge source="BRA" target="PHL">
      <data key="d0">539492</data>
    </edge>
    <edge source="BRA" target="POL">
      <data key="d0">882729</data>
    </edge>
    <edge source="BRA" target="PRT">
      <data key="d0">20529238</data>
    </edge>
    <edge source="BRA" target="RUS">
      <data key="d0">22976</data>
    </edge>
    <edge source="BRA" target="SAU">
      <data key="d0">62975</data>
    </edge>
    <edge source="BRA" target="IND">
      <data key="d0">11271707</data>
    </edge>
    <edge source="BRA" target="SGP">
      <data key="d0">4562241</data>
    </edge>
    <edge source="BRA" target="VNM">
      <data key="d0">396289</data>
    </edge>
    <edge source="BRA" target="ZAF">
      <data key="d0">18809157</data>
    </edge>
    <edge source="BRA" target="ESP">
      <data key="d0">15752615</data>
    </edge>
    <edge source="BRA" target="SWE">
      <data key="d0">19426899</data>
    </edge>
    <edge source="BRA" target="CHE">
      <data key="d0">1354932</data>
    </edge>
    <edge source="BRA" target="THA">
      <data key="d0">705365</data>
    </edge>
    <edge source="BRA" target="ARE">
      <data key="d0">1291420</data>
    </edge>
    <edge source="BRA" target="TUN">
      <data key="d0">22580</data>
    </edge>
    <edge source="BRA" target="TUR">
      <data key="d0">2564236</data>
    </edge>
    <edge source="BRA" target="EGY">
      <data key="d0">1031504</data>
    </edge>
    <edge source="BRA" target="GBR">
      <data key="d0">50273673</data>
    </edge>
    <edge source="BRA" target="USA">
      <data key="d0">543306280</data>
    </edge>
    <edge source="BRA" target="URY">
      <data key="d0">4721163</data>
    </edge>
    <edge source="CAN" target="ALB">
      <data key="d0">11250</data>
    </edge>
    <edge source="CAN" target="DZA">
      <data key="d0">776295</data>
    </edge>
    <edge source="CAN" target="ARG">
      <data key="d0">2478289</data>
    </edge>
    <edge source="CAN" target="AUS">
      <data key="d0">34839419</data>
    </edge>
    <edge source="CAN" target="AUT">
      <data key="d0">1886866</data>
    </edge>
    <edge source="CAN" target="BEL">
      <data key="d0">2420960</data>
    </edge>
    <edge source="CAN" target="BWA">
      <data key="d0">37472</data>
    </edge>
    <edge source="CAN" target="BRA">
      <data key="d0">12690865</data>
    </edge>
    <edge source="CAN" target="KHM">
      <data key="d0">4789326</data>
    </edge>
    <edge source="CAN" target="CHL">
      <data key="d0">2086299</data>
    </edge>
    <edge source="CAN" target="CHN">
      <data key="d0">72155158</data>
    </edge>
    <edge source="CAN" target="COL">
      <data key="d0">602363</data>
    </edge>
    <edge source="CAN" target="CRI">
      <data key="d0">45902</data>
    </edge>
    <edge source="CAN" target="CZE">
      <data key="d0">951643</data>
    </edge>
    <edge source="CAN" target="BEN">
      <data key="d0">16493</data>
    </edge>
    <edge source="CAN" target="DNK">
      <data key="d0">5699932</data>
    </edge>
    <edge source="CAN" target="ECU">
      <data key="d0">737961</data>
    </edge>
    <edge source="CAN" target="SLV">
      <data key="d0">24493</data>
    </edge>
    <edge source="CAN" target="ETH">
      <data key="d0">1060986</data>
    </edge>
    <edge source="CAN" target="EST">
      <data key="d0">29788</data>
    </edge>
    <edge source="CAN" target="FIN">
      <data key="d0">3290822</data>
    </edge>
    <edge source="CAN" target="FRA">
      <data key="d0">62898376</data>
    </edge>
    <edge source="CAN" target="DEU">
      <data key="d0">167461925</data>
    </edge>
    <edge source="CAN" target="GHA">
      <data key="d0">2420010</data>
    </edge>
    <edge source="CAN" target="GRC">
      <data key="d0">1778430</data>
    </edge>
    <edge source="CAN" target="GTM">
      <data key="d0">18086</data>
    </edge>
    <edge source="CAN" target="HKG">
      <data key="d0">1934390</data>
    </edge>
    <edge source="CAN" target="HUN">
      <data key="d0">31172</data>
    </edge>
    <edge source="CAN" target="IDN">
      <data key="d0">1498801</data>
    </edge>
    <edge source="CAN" target="IRL">
      <data key="d0">484180</data>
    </edge>
    <edge source="CAN" target="ISR">
      <data key="d0">55280207</data>
    </edge>
    <edge source="CAN" target="ITA">
      <data key="d0">47806194</data>
    </edge>
    <edge source="CAN" target="CIV">
      <data key="d0">18197</data>
    </edge>
    <edge source="CAN" target="JAM">
      <data key="d0">212350</data>
    </edge>
    <edge source="CAN" target="JPN">
      <data key="d0">11918316</data>
    </edge>
    <edge source="CAN" target="KAZ">
      <data key="d0">41365</data>
    </edge>
    <edge source="CAN" target="JOR">
      <data key="d0">25847</data>
    </edge>
    <edge source="CAN" target="KOR">
      <data key="d0">23394350</data>
    </edge>
    <edge source="CAN" target="LBN">
      <data key="d0">13513</data>
    </edge>
    <edge source="CAN" target="LVA">
      <data key="d0">20750</data>
    </edge>
    <edge source="CAN" target="LTU">
      <data key="d0">25531</data>
    </edge>
    <edge source="CAN" target="MDG">
      <data key="d0">156873</data>
    </edge>
    <edge source="CAN" target="MYS">
      <data key="d0">866483</data>
    </edge>
    <edge source="CAN" target="MEX">
      <data key="d0">12511449</data>
    </edge>
    <edge source="CAN" target="MAR">
      <data key="d0">483302</data>
    </edge>
    <edge source="CAN" target="OMN">
      <data key="d0">267103</data>
    </edge>
    <edge source="CAN" target="NLD">
      <data key="d0">41668517</data>
    </edge>
    <edge source="CAN" target="NZL">
      <data key="d0">1838660</data>
    </edge>
    <edge source="CAN" target="NIC">
      <data key="d0">145642</data>
    </edge>
    <edge source="CAN" target="NOR">
      <data key="d0">2237476</data>
    </edge>
    <edge source="CAN" target="PAK">
      <data key="d0">1650793</data>
    </edge>
    <edge source="CAN" target="PAN">
      <data key="d0">99296</data>
    </edge>
    <edge source="CAN" target="PER">
      <data key="d0">478530</data>
    </edge>
    <edge source="CAN" target="PHL">
      <data key="d0">38738</data>
    </edge>
    <edge source="CAN" target="POL">
      <data key="d0">13001209</data>
    </edge>
    <edge source="CAN" target="PRT">
      <data key="d0">45445</data>
    </edge>
    <edge source="CAN" target="ROU">
      <data key="d0">2773007</data>
    </edge>
    <edge source="CAN" target="RUS">
      <data key="d0">875850</data>
    </edge>
    <edge source="CAN" target="SAU">
      <data key="d0">6283552</data>
    </edge>
    <edge source="CAN" target="SEN">
      <data key="d0">4941053</data>
    </edge>
    <edge source="CAN" target="IND">
      <data key="d0">10269020</data>
    </edge>
    <edge source="CAN" target="SGP">
      <data key="d0">27652508</data>
    </edge>
    <edge source="CAN" target="SVK">
      <data key="d0">139758</data>
    </edge>
    <edge source="CAN" target="VNM">
      <data key="d0">163384</data>
    </edge>
    <edge source="CAN" target="SVN">
      <data key="d0">60251</data>
    </edge>
    <edge source="CAN" target="ZAF">
      <data key="d0">730083</data>
    </edge>
    <edge source="CAN" target="ESP">
      <data key="d0">4164376</data>
    </edge>
    <edge source="CAN" target="SWE">
      <data key="d0">11189224</data>
    </edge>
    <edge source="CAN" target="CHE">
      <data key="d0">35926869</data>
    </edge>
    <edge source="CAN" target="THA">
      <data key="d0">1762279</data>
    </edge>
    <edge source="CAN" target="TGO">
      <data key="d0">101192</data>
    </edge>
    <edge source="CAN" target="ARE">
      <data key="d0">6632936</data>
    </edge>
    <edge source="CAN" target="TUN">
      <data key="d0">98385</data>
    </edge>
    <edge source="CAN" target="TUR">
      <data key="d0">337129</data>
    </edge>
    <edge source="CAN" target="MKD">
      <data key="d0">15776</data>
    </edge>
    <edge source="CAN" target="EGY">
      <data key="d0">1973817</data>
    </edge>
    <edge source="CAN" target="GBR">
      <data key="d0">98773321</data>
    </edge>
    <edge source="CAN" target="TZA">
      <data key="d0">579691</data>
    </edge>
    <edge source="CAN" target="USA">
      <data key="d0">6864773865</data>
    </edge>
    <edge source="CAN" target="BFA">
      <data key="d0">20193</data>
    </edge>
    <edge source="CHL" target="ARG">
      <data key="d0">464572</data>
    </edge>
    <edge source="CHL" target="BEL">
      <data key="d0">11707</data>
    </edge>
    <edge source="CHL" target="BOL">
      <data key="d0">324689</data>
    </edge>
    <edge source="CHL" target="BRA">
      <data key="d0">148203</data>
    </edge>
    <edge source="CHL" target="CAN">
      <data key="d0">149096</data>
    </edge>
    <edge source="CHL" target="COL">
      <data key="d0">466033</data>
    </edge>
    <edge source="CHL" target="CRI">
      <data key="d0">14644</data>
    </edge>
    <edge source="CHL" target="ECU">
      <data key="d0">64536</data>
    </edge>
    <edge source="CHL" target="SLV">
      <data key="d0">27548</data>
    </edge>
    <edge source="CHL" target="FIN">
      <data key="d0">57934</data>
    </edge>
    <edge source="CHL" target="FRA">
      <data key="d0">38700</data>
    </edge>
    <edge source="CHL" target="DEU">
      <data key="d0">69598</data>
    </edge>
    <edge source="CHL" target="ITA">
      <data key="d0">31622</data>
    </edge>
    <edge source="CHL" target="MEX">
      <data key="d0">186423</data>
    </edge>
    <edge source="CHL" target="NLD">
      <data key="d0">38008</data>
    </edge>
    <edge source="CHL" target="PRY">
      <data key="d0">54758</data>
    </edge>
    <edge source="CHL" target="PER">
      <data key="d0">920089</data>
    </edge>
    <edge source="CHL" target="ESP">
      <data key="d0">6487398</data>
    </edge>
    <edge source="CHL" target="SWE">
      <data key="d0">17563</data>
    </edge>
    <edge source="CHL" target="GBR">
      <data key="d0">23169</data>
    </edge>
    <edge source="CHL" target="USA">
      <data key="d0">9382933</data>
    </edge>
    <edge source="CHL" target="URY">
      <data key="d0">156878</data>
    </edge>
    <edge source="CHN" target="ALB">
      <data key="d0">134484</data>
    </edge>
    <edge source="CHN" target="DZA">
      <data key="d0">537520</data>
    </edge>
    <edge source="CHN" target="ARG">
      <data key="d0">2325590</data>
    </edge>
    <edge source="CHN" target="AUS">
      <data key="d0">36580712</data>
    </edge>
    <edge source="CHN" target="AUT">
      <data key="d0">6411667</data>
    </edge>
    <edge source="CHN" target="BEL">
      <data key="d0">6515220</data>
    </edge>
    <edge source="CHN" target="BOL">
      <data key="d0">18960</data>
    </edge>
    <edge source="CHN" target="BRA">
      <data key="d0">8458617</data>
    </edge>
    <edge source="CHN" target="BDI">
      <data key="d0">27752</data>
    </edge>
    <edge source="CHN" target="KHM">
      <data key="d0">4318234</data>
    </edge>
    <edge source="CHN" target="CMR">
      <data key="d0">98174</data>
    </edge>
    <edge source="CHN" target="CAN">
      <data key="d0">17374904</data>
    </edge>
    <edge source="CHN" target="LKA">
      <data key="d0">2120337</data>
    </edge>
    <edge source="CHN" target="CHL">
      <data key="d0">1329904</data>
    </edge>
    <edge source="CHN" target="COL">
      <data key="d0">664242</data>
    </edge>
    <edge source="CHN" target="CRI">
      <data key="d0">49410</data>
    </edge>
    <edge source="CHN" target="CZE">
      <data key="d0">632094</data>
    </edge>
    <edge source="CHN" target="BEN">
      <data key="d0">1490455</data>
    </edge>
    <edge source="CHN" target="DNK">
      <data key="d0">1451439</data>
    </edge>
    <edge source="CHN" target="ECU">
      <data key="d0">532076</data>
    </edge>
    <edge source="CHN" target="ETH">
      <data key="d0">1234774</data>
    </edge>
    <edge source="CHN" target="FIN">
      <data key="d0">535915</data>
    </edge>
    <edge source="CHN" target="FRA">
      <data key="d0">29571658</data>
    </edge>
    <edge source="CHN" target="GMB">
      <data key="d0">29756</data>
    </edge>
    <edge source="CHN" target="PSE">
      <data key="d0">45677</data>
    </edge>
    <edge source="CHN" target="DEU">
      <data key="d0">85388239</data>
    </edge>
    <edge source="CHN" target="GHA">
      <data key="d0">193045</data>
    </edge>
    <edge source="CHN" target="GRC">
      <data key="d0">4213060</data>
    </edge>
    <edge source="CHN" target="GTM">
      <data key="d0">66891</data>
    </edge>
    <edge source="CHN" target="HND">
      <data key="d0">275156</data>
    </edge>
    <edge source="CHN" target="HKG">
      <data key="d0">573080947</data>
    </edge>
    <edge source="CHN" target="HUN">
      <data key="d0">1078434</data>
    </edge>
    <edge source="CHN" target="IDN">
      <data key="d0">98216828</data>
    </edge>
    <edge source="CHN" target="IRL">
      <data key="d0">2192947</data>
    </edge>
    <edge source="CHN" target="ISR">
      <data key="d0">6139231</data>
    </edge>
    <edge source="CHN" target="ITA">
      <data key="d0">54901071</data>
    </edge>
    <edge source="CHN" target="CIV">
      <data key="d0">678350</data>
    </edge>
    <edge source="CHN" target="JPN">
      <data key="d0">699572139</data>
    </edge>
    <edge source="CHN" target="KAZ">
      <data key="d0">665660</data>
    </edge>
    <edge source="CHN" target="JOR">
      <data key="d0">822714</data>
    </edge>
    <edge source="CHN" target="KOR">
      <data key="d0">199942616</data>
    </edge>
    <edge source="CHN" target="KGZ">
      <data key="d0">28547</data>
    </edge>
    <edge source="CHN" target="LBN">
      <data key="d0">217662</data>
    </edge>
    <edge source="CHN" target="MDG">
      <data key="d0">111143</data>
    </edge>
    <edge source="CHN" target="MYS">
      <data key="d0">41976130</data>
    </edge>
    <edge source="CHN" target="MRT">
      <data key="d0">541627</data>
    </edge>
    <edge source="CHN" target="MUS">
      <data key="d0">121830</data>
    </edge>
    <edge source="CHN" target="MEX">
      <data key="d0">13593377</data>
    </edge>
    <edge source="CHN" target="MDA">
      <data key="d0">36600</data>
    </edge>
    <edge source="CHN" target="MAR">
      <data key="d0">1792212</data>
    </edge>
    <edge source="CHN" target="MOZ">
      <data key="d0">51402</data>
    </edge>
    <edge source="CHN" target="OMN">
      <data key="d0">31307</data>
    </edge>
    <edge source="CHN" target="NAM">
      <data key="d0">17256</data>
    </edge>
    <edge source="CHN" target="NLD">
      <data key="d0">49791460</data>
    </edge>
    <edge source="CHN" target="NZL">
      <data key="d0">929395</data>
    </edge>
    <edge source="CHN" target="NIC">
      <data key="d0">2039370</data>
    </edge>
    <edge source="CHN" target="NOR">
      <data key="d0">621015</data>
    </edge>
    <edge source="CHN" target="PAK">
      <data key="d0">40660093</data>
    </edge>
    <edge source="CHN" target="PAN">
      <data key="d0">217693</data>
    </edge>
    <edge source="CHN" target="PRY">
      <data key="d0">851843</data>
    </edge>
    <edge source="CHN" target="PER">
      <data key="d0">1127821</data>
    </edge>
    <edge source="CHN" target="PHL">
      <data key="d0">32977686</data>
    </edge>
    <edge source="CHN" target="POL">
      <data key="d0">1815739</data>
    </edge>
    <edge source="CHN" target="PRT">
      <data key="d0">2389168</data>
    </edge>
    <edge source="CHN" target="ROU">
      <data key="d0">196683</data>
    </edge>
    <edge source="CHN" target="RUS">
      <data key="d0">2117817</data>
    </edge>
    <edge source="CHN" target="SAU">
      <data key="d0">3406913</data>
    </edge>
    <edge source="CHN" target="SEN">
      <data key="d0">573427</data>
    </edge>
    <edge source="CHN" target="IND">
      <data key="d0">12762752</data>
    </edge>
    <edge source="CHN" target="SGP">
      <data key="d0">90028534</data>
    </edge>
    <edge source="CHN" target="VNM">
      <data key="d0">34360627</data>
    </edge>
    <edge source="CHN" target="SVN">
      <data key="d0">12319</data>
    </edge>
    <edge source="CHN" target="ZAF">
      <data key="d0">3118361</data>
    </edge>
    <edge source="CHN" target="ZWE">
      <data key="d0">369943</data>
    </edge>
    <edge source="CHN" target="ESP">
      <data key="d0">10982598</data>
    </edge>
    <edge source="CHN" target="SWE">
      <data key="d0">7193844</data>
    </edge>
    <edge source="CHN" target="CHE">
      <data key="d0">5797502</data>
    </edge>
    <edge source="CHN" target="THA">
      <data key="d0">39641906</data>
    </edge>
    <edge source="CHN" target="ARE">
      <data key="d0">20069723</data>
    </edge>
    <edge source="CHN" target="TUN">
      <data key="d0">230811</data>
    </edge>
    <edge source="CHN" target="TUR">
      <data key="d0">4141393</data>
    </edge>
    <edge source="CHN" target="UGA">
      <data key="d0">153483</data>
    </edge>
    <edge source="CHN" target="UKR">
      <data key="d0">94555</data>
    </edge>
    <edge source="CHN" target="EGY">
      <data key="d0">22042138</data>
    </edge>
    <edge source="CHN" target="GBR">
      <data key="d0">45229296</data>
    </edge>
    <edge source="CHN" target="TZA">
      <data key="d0">1591589</data>
    </edge>
    <edge source="CHN" target="USA">
      <data key="d0">368572192</data>
    </edge>
    <edge source="CHN" target="BFA">
      <data key="d0">52996</data>
    </edge>
    <edge source="CHN" target="URY">
      <data key="d0">26075</data>
    </edge>
    <edge source="COL" target="ARG">
      <data key="d0">208061</data>
    </edge>
    <edge source="COL" target="BOL">
      <data key="d0">42778</data>
    </edge>
    <edge source="COL" target="CAN">
      <data key="d0">15019</data>
    </edge>
    <edge source="COL" target="CHL">
      <data key="d0">88564</data>
    </edge>
    <edge source="COL" target="CRI">
      <data key="d0">171852</data>
    </edge>
    <edge source="COL" target="ECU">
      <data key="d0">744045</data>
    </edge>
    <edge source="COL" target="SLV">
      <data key="d0">51843</data>
    </edge>
    <edge source="COL" target="DEU">
      <data key="d0">33317</data>
    </edge>
    <edge source="COL" target="GTM">
      <data key="d0">149068</data>
    </edge>
    <edge source="COL" target="HND">
      <data key="d0">161507</data>
    </edge>
    <edge source="COL" target="ITA">
      <data key="d0">56788</data>
    </edge>
    <edge source="COL" target="MEX">
      <data key="d0">43588</data>
    </edge>
    <edge source="COL" target="NIC">
      <data key="d0">56916</data>
    </edge>
    <edge source="COL" target="PAN">
      <data key="d0">254762</data>
    </edge>
    <edge source="COL" target="PER">
      <data key="d0">755920</data>
    </edge>
    <edge source="COL" target="USA">
      <data key="d0">6875623</data>
    </edge>
    <edge source="CRI" target="COL">
      <data key="d0">19000</data>
    </edge>
    <edge source="CRI" target="SLV">
      <data key="d0">17157</data>
    </edge>
    <edge source="CRI" target="GTM">
      <data key="d0">21162</data>
    </edge>
    <edge source="CRI" target="NIC">
      <data key="d0">27843</data>
    </edge>
    <edge source="CRI" target="PAN">
      <data key="d0">124245</data>
    </edge>
    <edge source="CRI" target="CHE">
      <data key="d0">123170</data>
    </edge>
    <edge source="CRI" target="USA">
      <data key="d0">892165</data>
    </edge>
    <edge source="DNK" target="DZA">
      <data key="d0">203112</data>
    </edge>
    <edge source="DNK" target="ARG">
      <data key="d0">1389628</data>
    </edge>
    <edge source="DNK" target="AUS">
      <data key="d0">12659297</data>
    </edge>
    <edge source="DNK" target="AUT">
      <data key="d0">1249021</data>
    </edge>
    <edge source="DNK" target="BEL">
      <data key="d0">2648952</data>
    </edge>
    <edge source="DNK" target="BRA">
      <data key="d0">2302252</data>
    </edge>
    <edge source="DNK" target="BGR">
      <data key="d0">451637</data>
    </edge>
    <edge source="DNK" target="CAN">
      <data key="d0">4635351</data>
    </edge>
    <edge source="DNK" target="LKA">
      <data key="d0">625810</data>
    </edge>
    <edge source="DNK" target="CHL">
      <data key="d0">1359364</data>
    </edge>
    <edge source="DNK" target="CHN">
      <data key="d0">50344738</data>
    </edge>
    <edge source="DNK" target="CRI">
      <data key="d0">579454</data>
    </edge>
    <edge source="DNK" target="HRV">
      <data key="d0">7468298</data>
    </edge>
    <edge source="DNK" target="CZE">
      <data key="d0">399810</data>
    </edge>
    <edge source="DNK" target="BEN">
      <data key="d0">15290</data>
    </edge>
    <edge source="DNK" target="ECU">
      <data key="d0">83835</data>
    </edge>
    <edge source="DNK" target="ETH">
      <data key="d0">65650</data>
    </edge>
    <edge source="DNK" target="EST">
      <data key="d0">3095650</data>
    </edge>
    <edge source="DNK" target="FIN">
      <data key="d0">5304978</data>
    </edge>
    <edge source="DNK" target="FRA">
      <data key="d0">25347044</data>
    </edge>
    <edge source="DNK" target="GEO">
      <data key="d0">647385</data>
    </edge>
    <edge source="DNK" target="GMB">
      <data key="d0">71022</data>
    </edge>
    <edge source="DNK" target="DEU">
      <data key="d0">266218548</data>
    </edge>
    <edge source="DNK" target="GHA">
      <data key="d0">79050</data>
    </edge>
    <edge source="DNK" target="GRC">
      <data key="d0">16547684</data>
    </edge>
    <edge source="DNK" target="GTM">
      <data key="d0">28768</data>
    </edge>
    <edge source="DNK" target="HKG">
      <data key="d0">4231930</data>
    </edge>
    <edge source="DNK" target="HUN">
      <data key="d0">2426277</data>
    </edge>
    <edge source="DNK" target="IDN">
      <data key="d0">489161</data>
    </edge>
    <edge source="DNK" target="IRL">
      <data key="d0">25194756</data>
    </edge>
    <edge source="DNK" target="ISR">
      <data key="d0">1592346</data>
    </edge>
    <edge source="DNK" target="ITA">
      <data key="d0">25649337</data>
    </edge>
    <edge source="DNK" target="CIV">
      <data key="d0">33496</data>
    </edge>
    <edge source="DNK" target="JAM">
      <data key="d0">439224</data>
    </edge>
    <edge source="DNK" target="JPN">
      <data key="d0">58007972</data>
    </edge>
    <edge source="DNK" target="JOR">
      <data key="d0">233275</data>
    </edge>
    <edge source="DNK" target="KOR">
      <data key="d0">37758918</data>
    </edge>
    <edge source="DNK" target="KGZ">
      <data key="d0">123881</data>
    </edge>
    <edge source="DNK" target="LVA">
      <data key="d0">311537</data>
    </edge>
    <edge source="DNK" target="LTU">
      <data key="d0">794146</data>
    </edge>
    <edge source="DNK" target="MDG">
      <data key="d0">11374</data>
    </edge>
    <edge source="DNK" target="MWI">
      <data key="d0">64644</data>
    </edge>
    <edge source="DNK" target="MYS">
      <data key="d0">639066</data>
    </edge>
    <edge source="DNK" target="MUS">
      <data key="d0">75235</data>
    </edge>
    <edge source="DNK" target="MEX">
      <data key="d0">437244</data>
    </edge>
    <edge source="DNK" target="MAR">
      <data key="d0">8209241</data>
    </edge>
    <edge source="DNK" target="MOZ">
      <data key="d0">170173</data>
    </edge>
    <edge source="DNK" target="OMN">
      <data key="d0">80700</data>
    </edge>
    <edge source="DNK" target="NAM">
      <data key="d0">20734</data>
    </edge>
    <edge source="DNK" target="NLD">
      <data key="d0">29663200</data>
    </edge>
    <edge source="DNK" target="NZL">
      <data key="d0">5357332</data>
    </edge>
    <edge source="DNK" target="NOR">
      <data key="d0">19996529</data>
    </edge>
    <edge source="DNK" target="PAK">
      <data key="d0">359407</data>
    </edge>
    <edge source="DNK" target="PAN">
      <data key="d0">704456</data>
    </edge>
    <edge source="DNK" target="PER">
      <data key="d0">637923</data>
    </edge>
    <edge source="DNK" target="PHL">
      <data key="d0">472915</data>
    </edge>
    <edge source="DNK" target="POL">
      <data key="d0">13653174</data>
    </edge>
    <edge source="DNK" target="PRT">
      <data key="d0">9688921</data>
    </edge>
    <edge source="DNK" target="ROU">
      <data key="d0">913224</data>
    </edge>
    <edge source="DNK" target="RUS">
      <data key="d0">8022023</data>
    </edge>
    <edge source="DNK" target="SAU">
      <data key="d0">2864111</data>
    </edge>
    <edge source="DNK" target="SEN">
      <data key="d0">338951</data>
    </edge>
    <edge source="DNK" target="IND">
      <data key="d0">21383224</data>
    </edge>
    <edge source="DNK" target="SGP">
      <data key="d0">14072943</data>
    </edge>
    <edge source="DNK" target="SVK">
      <data key="d0">487655</data>
    </edge>
    <edge source="DNK" target="VNM">
      <data key="d0">275990</data>
    </edge>
    <edge source="DNK" target="SVN">
      <data key="d0">735649</data>
    </edge>
    <edge source="DNK" target="ZAF">
      <data key="d0">1681102</data>
    </edge>
    <edge source="DNK" target="ESP">
      <data key="d0">29871239</data>
    </edge>
    <edge source="DNK" target="SWE">
      <data key="d0">56128538</data>
    </edge>
    <edge source="DNK" target="CHE">
      <data key="d0">4065749</data>
    </edge>
    <edge source="DNK" target="THA">
      <data key="d0">227764</data>
    </edge>
    <edge source="DNK" target="TGO">
      <data key="d0">11280</data>
    </edge>
    <edge source="DNK" target="ARE">
      <data key="d0">6120971</data>
    </edge>
    <edge source="DNK" target="TUN">
      <data key="d0">240655</data>
    </edge>
    <edge source="DNK" target="TUR">
      <data key="d0">23759911</data>
    </edge>
    <edge source="DNK" target="UGA">
      <data key="d0">22973</data>
    </edge>
    <edge source="DNK" target="UKR">
      <data key="d0">818791</data>
    </edge>
    <edge source="DNK" target="EGY">
      <data key="d0">18796237</data>
    </edge>
    <edge source="DNK" target="GBR">
      <data key="d0">40302136</data>
    </edge>
    <edge source="DNK" target="TZA">
      <data key="d0">128068</data>
    </edge>
    <edge source="DNK" target="USA">
      <data key="d0">85868828</data>
    </edge>
    <edge source="DNK" target="BFA">
      <data key="d0">787082</data>
    </edge>
    <edge source="DNK" target="URY">
      <data key="d0">97184</data>
    </edge>
    <edge source="DNK" target="SRB">
      <data key="d0">406205</data>
    </edge>
    <edge source="ECU" target="BRA">
      <data key="d0">219565</data>
    </edge>
    <edge source="ECU" target="COL">
      <data key="d0">147308</data>
    </edge>
    <edge source="ECU" target="CRI">
      <data key="d0">12060</data>
    </edge>
    <edge source="ECU" target="PER">
      <data key="d0">82168</data>
    </edge>
    <edge source="ECU" target="USA">
      <data key="d0">5036918</data>
    </edge>
    <edge source="SLV" target="CAN">
      <data key="d0">39091</data>
    </edge>
    <edge source="SLV" target="COL">
      <data key="d0">30000</data>
    </edge>
    <edge source="SLV" target="DEU">
      <data key="d0">24165</data>
    </edge>
    <edge source="SLV" target="GTM">
      <data key="d0">71176</data>
    </edge>
    <edge source="SLV" target="HND">
      <data key="d0">82920</data>
    </edge>
    <edge source="SLV" target="NLD">
      <data key="d0">171505</data>
    </edge>
    <edge source="SLV" target="NIC">
      <data key="d0">11414</data>
    </edge>
    <edge source="SLV" target="USA">
      <data key="d0">533160</data>
    </edge>
    <edge source="DEU" target="ALB">
      <data key="d0">1034000</data>
    </edge>
    <edge source="DEU" target="DZA">
      <data key="d0">33112000</data>
    </edge>
    <edge source="DEU" target="AZE">
      <data key="d0">175000</data>
    </edge>
    <edge source="DEU" target="ARG">
      <data key="d0">52152000</data>
    </edge>
    <edge source="DEU" target="AUS">
      <data key="d0">110254000</data>
    </edge>
    <edge source="DEU" target="AUT">
      <data key="d0">926677000</data>
    </edge>
    <edge source="DEU" target="ARM">
      <data key="d0">132000</data>
    </edge>
    <edge source="DEU" target="BEL">
      <data key="d0">520023000</data>
    </edge>
    <edge source="DEU" target="BOL">
      <data key="d0">1077000</data>
    </edge>
    <edge source="DEU" target="BWA">
      <data key="d0">86000</data>
    </edge>
    <edge source="DEU" target="BRA">
      <data key="d0">175216000</data>
    </edge>
    <edge source="DEU" target="BGR">
      <data key="d0">8969000</data>
    </edge>
    <edge source="DEU" target="BDI">
      <data key="d0">55000</data>
    </edge>
    <edge source="DEU" target="BLR">
      <data key="d0">11189000</data>
    </edge>
    <edge source="DEU" target="KHM">
      <data key="d0">106000</data>
    </edge>
    <edge source="DEU" target="CMR">
      <data key="d0">1472000</data>
    </edge>
    <edge source="DEU" target="CAN">
      <data key="d0">445098000</data>
    </edge>
    <edge source="DEU" target="CAF">
      <data key="d0">53000</data>
    </edge>
    <edge source="DEU" target="LKA">
      <data key="d0">30083000</data>
    </edge>
    <edge source="DEU" target="CHL">
      <data key="d0">23709000</data>
    </edge>
    <edge source="DEU" target="CHN">
      <data key="d0">473182000</data>
    </edge>
    <edge source="DEU" target="COL">
      <data key="d0">22651000</data>
    </edge>
    <edge source="DEU" target="CRI">
      <data key="d0">752000</data>
    </edge>
    <edge source="DEU" target="HRV">
      <data key="d0">12088000</data>
    </edge>
    <edge source="DEU" target="CZE">
      <data key="d0">420555000</data>
    </edge>
    <edge source="DEU" target="BEN">
      <data key="d0">27000</data>
    </edge>
    <edge source="DEU" target="DNK">
      <data key="d0">159067000</data>
    </edge>
    <edge source="DEU" target="ECU">
      <data key="d0">1770000</data>
    </edge>
    <edge source="DEU" target="SLV">
      <data key="d0">5178000</data>
    </edge>
    <edge source="DEU" target="ETH">
      <data key="d0">14397000</data>
    </edge>
    <edge source="DEU" target="EST">
      <data key="d0">4174000</data>
    </edge>
    <edge source="DEU" target="FIN">
      <data key="d0">114656000</data>
    </edge>
    <edge source="DEU" target="FRA">
      <data key="d0">1420794000</data>
    </edge>
    <edge source="DEU" target="GEO">
      <data key="d0">136000</data>
    </edge>
    <edge source="DEU" target="GMB">
      <data key="d0">89000</data>
    </edge>
    <edge source="DEU" target="PSE">
      <data key="d0">86000</data>
    </edge>
    <edge source="DEU" target="GHA">
      <data key="d0">1961000</data>
    </edge>
    <edge source="DEU" target="GRC">
      <data key="d0">90419000</data>
    </edge>
    <edge source="DEU" target="GTM">
      <data key="d0">4887000</data>
    </edge>
    <edge source="DEU" target="HND">
      <data key="d0">452000</data>
    </edge>
    <edge source="DEU" target="HKG">
      <data key="d0">52660000</data>
    </edge>
    <edge source="DEU" target="HUN">
      <data key="d0">523308000</data>
    </edge>
    <edge source="DEU" target="IDN">
      <data key="d0">43546000</data>
    </edge>
    <edge source="DEU" target="IRL">
      <data key="d0">44601000</data>
    </edge>
    <edge source="DEU" target="ISR">
      <data key="d0">30544000</data>
    </edge>
    <edge source="DEU" target="ITA">
      <data key="d0">822982000</data>
    </edge>
    <edge source="DEU" target="CIV">
      <data key="d0">2031000</data>
    </edge>
    <edge source="DEU" target="JAM">
      <data key="d0">4336000</data>
    </edge>
    <edge source="DEU" target="JPN">
      <data key="d0">151893000</data>
    </edge>
    <edge source="DEU" target="KAZ">
      <data key="d0">9407000</data>
    </edge>
    <edge source="DEU" target="JOR">
      <data key="d0">13506000</data>
    </edge>
    <edge source="DEU" target="KOR">
      <data key="d0">197789000</data>
    </edge>
    <edge source="DEU" target="KGZ">
      <data key="d0">1068000</data>
    </edge>
    <edge source="DEU" target="LBN">
      <data key="d0">15947000</data>
    </edge>
    <edge source="DEU" target="LVA">
      <data key="d0">2944000</data>
    </edge>
    <edge source="DEU" target="LTU">
      <data key="d0">6957000</data>
    </edge>
    <edge source="DEU" target="MDG">
      <data key="d0">841000</data>
    </edge>
    <edge source="DEU" target="MWI">
      <data key="d0">158000</data>
    </edge>
    <edge source="DEU" target="MYS">
      <data key="d0">31966000</data>
    </edge>
    <edge source="DEU" target="MRT">
      <data key="d0">1276000</data>
    </edge>
    <edge source="DEU" target="MUS">
      <data key="d0">3977000</data>
    </edge>
    <edge source="DEU" target="MEX">
      <data key="d0">430540000</data>
    </edge>
    <edge source="DEU" target="MDA">
      <data key="d0">465000</data>
    </edge>
    <edge source="DEU" target="MAR">
      <data key="d0">13767000</data>
    </edge>
    <edge source="DEU" target="MOZ">
      <data key="d0">578000</data>
    </edge>
    <edge source="DEU" target="OMN">
      <data key="d0">5669000</data>
    </edge>
    <edge source="DEU" target="NAM">
      <data key="d0">2009000</data>
    </edge>
    <edge source="DEU" target="NLD">
      <data key="d0">430029000</data>
    </edge>
    <edge source="DEU" target="NZL">
      <data key="d0">7187000</data>
    </edge>
    <edge source="DEU" target="NIC">
      <data key="d0">7690000</data>
    </edge>
    <edge source="DEU" target="NER">
      <data key="d0">96000</data>
    </edge>
    <edge source="DEU" target="NOR">
      <data key="d0">86988000</data>
    </edge>
    <edge source="DEU" target="PAK">
      <data key="d0">10506000</data>
    </edge>
    <edge source="DEU" target="PAN">
      <data key="d0">1230000</data>
    </edge>
    <edge source="DEU" target="PRY">
      <data key="d0">347000</data>
    </edge>
    <edge source="DEU" target="PER">
      <data key="d0">4056000</data>
    </edge>
    <edge source="DEU" target="PHL">
      <data key="d0">33201000</data>
    </edge>
    <edge source="DEU" target="POL">
      <data key="d0">418672000</data>
    </edge>
    <edge source="DEU" target="PRT">
      <data key="d0">132182000</data>
    </edge>
    <edge source="DEU" target="ROU">
      <data key="d0">38713000</data>
    </edge>
    <edge source="DEU" target="RUS">
      <data key="d0">71107000</data>
    </edge>
    <edge source="DEU" target="SAU">
      <data key="d0">119998000</data>
    </edge>
    <edge source="DEU" target="SEN">
      <data key="d0">6443000</data>
    </edge>
    <edge source="DEU" target="IND">
      <data key="d0">134088000</data>
    </edge>
    <edge source="DEU" target="SGP">
      <data key="d0">172399000</data>
    </edge>
    <edge source="DEU" target="SVK">
      <data key="d0">247740000</data>
    </edge>
    <edge source="DEU" target="VNM">
      <data key="d0">15391000</data>
    </edge>
    <edge source="DEU" target="SVN">
      <data key="d0">28360000</data>
    </edge>
    <edge source="DEU" target="ZAF">
      <data key="d0">175181000</data>
    </edge>
    <edge source="DEU" target="ZWE">
      <data key="d0">1092000</data>
    </edge>
    <edge source="DEU" target="ESP">
      <data key="d0">1237660000</data>
    </edge>
    <edge source="DEU" target="SWE">
      <data key="d0">443222000</data>
    </edge>
    <edge source="DEU" target="CHE">
      <data key="d0">453206000</data>
    </edge>
    <edge source="DEU" target="THA">
      <data key="d0">68376000</data>
    </edge>
    <edge source="DEU" target="TGO">
      <data key="d0">230000</data>
    </edge>
    <edge source="DEU" target="ARE">
      <data key="d0">97140000</data>
    </edge>
    <edge source="DEU" target="TUN">
      <data key="d0">13307000</data>
    </edge>
    <edge source="DEU" target="TUR">
      <data key="d0">252160000</data>
    </edge>
    <edge source="DEU" target="UGA">
      <data key="d0">528000</data>
    </edge>
    <edge source="DEU" target="UKR">
      <data key="d0">20637000</data>
    </edge>
    <edge source="DEU" target="MKD">
      <data key="d0">1671000</data>
    </edge>
    <edge source="DEU" target="EGY">
      <data key="d0">105227000</data>
    </edge>
    <edge source="DEU" target="GBR">
      <data key="d0">1503507000</data>
    </edge>
    <edge source="DEU" target="TZA">
      <data key="d0">1294000</data>
    </edge>
    <edge source="DEU" target="USA">
      <data key="d0">4205185000</data>
    </edge>
    <edge source="DEU" target="BFA">
      <data key="d0">1951000</data>
    </edge>
    <edge source="DEU" target="URY">
      <data key="d0">822000</data>
    </edge>
    <edge source="DEU" target="SRB">
      <data key="d0">14306000</data>
    </edge>
    <edge source="GTM" target="CRI">
      <data key="d0">90564</data>
    </edge>
    <edge source="GTM" target="SLV">
      <data key="d0">167792</data>
    </edge>
    <edge source="GTM" target="HND">
      <data key="d0">55835</data>
    </edge>
    <edge source="GTM" target="MEX">
      <data key="d0">36882</data>
    </edge>
    <edge source="GTM" target="NIC">
      <data key="d0">89001</data>
    </edge>
    <edge source="GTM" target="USA">
      <data key="d0">5207553</data>
    </edge>
    <edge source="HND" target="CHL">
      <data key="d0">126741</data>
    </edge>
    <edge source="HND" target="CRI">
      <data key="d0">25633</data>
    </edge>
    <edge source="HND" target="SLV">
      <data key="d0">252684</data>
    </edge>
    <edge source="HND" target="GTM">
      <data key="d0">192674</data>
    </edge>
    <edge source="HND" target="USA">
      <data key="d0">42692</data>
    </edge>
    <edge source="IDN" target="AUS">
      <data key="d0">3550516</data>
    </edge>
    <edge source="IDN" target="AUT">
      <data key="d0">1037239</data>
    </edge>
    <edge source="IDN" target="BEL">
      <data key="d0">175925</data>
    </edge>
    <edge source="IDN" target="BRA">
      <data key="d0">159885</data>
    </edge>
    <edge source="IDN" target="BGR">
      <data key="d0">21396</data>
    </edge>
    <edge source="IDN" target="CAN">
      <data key="d0">793941</data>
    </edge>
    <edge source="IDN" target="LKA">
      <data key="d0">464532</data>
    </edge>
    <edge source="IDN" target="CHL">
      <data key="d0">21786</data>
    </edge>
    <edge source="IDN" target="CHN">
      <data key="d0">1444097</data>
    </edge>
    <edge source="IDN" target="CRI">
      <data key="d0">95177</data>
    </edge>
    <edge source="IDN" target="DNK">
      <data key="d0">450182</data>
    </edge>
    <edge source="IDN" target="FRA">
      <data key="d0">1389425</data>
    </edge>
    <edge source="IDN" target="GMB">
      <data key="d0">44715</data>
    </edge>
    <edge source="IDN" target="DEU">
      <data key="d0">4470004</data>
    </edge>
    <edge source="IDN" target="GRC">
      <data key="d0">31269</data>
    </edge>
    <edge source="IDN" target="GTM">
      <data key="d0">36843</data>
    </edge>
    <edge source="IDN" target="HKG">
      <data key="d0">8355589</data>
    </edge>
    <edge source="IDN" target="HUN">
      <data key="d0">282363</data>
    </edge>
    <edge source="IDN" target="ITA">
      <data key="d0">2675198</data>
    </edge>
    <edge source="IDN" target="JPN">
      <data key="d0">53867846</data>
    </edge>
    <edge source="IDN" target="JOR">
      <data key="d0">65945</data>
    </edge>
    <edge source="IDN" target="KOR">
      <data key="d0">4318480</data>
    </edge>
    <edge source="IDN" target="LBN">
      <data key="d0">92918</data>
    </edge>
    <edge source="IDN" target="MYS">
      <data key="d0">20627386</data>
    </edge>
    <edge source="IDN" target="MEX">
      <data key="d0">2272695</data>
    </edge>
    <edge source="IDN" target="MAR">
      <data key="d0">247236</data>
    </edge>
    <edge source="IDN" target="OMN">
      <data key="d0">20300</data>
    </edge>
    <edge source="IDN" target="NLD">
      <data key="d0">1250937</data>
    </edge>
    <edge source="IDN" target="NZL">
      <data key="d0">821772</data>
    </edge>
    <edge source="IDN" target="PAK">
      <data key="d0">42108</data>
    </edge>
    <edge source="IDN" target="PAN">
      <data key="d0">11522</data>
    </edge>
    <edge source="IDN" target="PER">
      <data key="d0">17599</data>
    </edge>
    <edge source="IDN" target="PHL">
      <data key="d0">17956201</data>
    </edge>
    <edge source="IDN" target="POL">
      <data key="d0">13117</data>
    </edge>
    <edge source="IDN" target="SAU">
      <data key="d0">5957536</data>
    </edge>
    <edge source="IDN" target="SEN">
      <data key="d0">39253</data>
    </edge>
    <edge source="IDN" target="IND">
      <data key="d0">4411873</data>
    </edge>
    <edge source="IDN" target="SGP">
      <data key="d0">247537278</data>
    </edge>
    <edge source="IDN" target="VNM">
      <data key="d0">2338124</data>
    </edge>
    <edge source="IDN" target="SVN">
      <data key="d0">975358</data>
    </edge>
    <edge source="IDN" target="ZAF">
      <data key="d0">136459</data>
    </edge>
    <edge source="IDN" target="ESP">
      <data key="d0">132576</data>
    </edge>
    <edge source="IDN" target="SWE">
      <data key="d0">1165842</data>
    </edge>
    <edge source="IDN" target="CHE">
      <data key="d0">17842</data>
    </edge>
    <edge source="IDN" target="THA">
      <data key="d0">14546725</data>
    </edge>
    <edge source="IDN" target="ARE">
      <data key="d0">351560</data>
    </edge>
    <edge source="IDN" target="TUR">
      <data key="d0">207903</data>
    </edge>
    <edge source="IDN" target="EGY">
      <data key="d0">351613</data>
    </edge>
    <edge source="IDN" target="GBR">
      <data key="d0">2511923</data>
    </edge>
    <edge source="IDN" target="TZA">
      <data key="d0">12659</data>
    </edge>
    <edge source="IDN" target="USA">
      <data key="d0">22627277</data>
    </edge>
    <edge source="IDN" target="SRB">
      <data key="d0">30000</data>
    </edge>
    <edge source="JAM" target="FIN">
      <data key="d0">132582</data>
    </edge>
    <edge source="JAM" target="DEU">
      <data key="d0">5391735</data>
    </edge>
    <edge source="JAM" target="GBR">
      <data key="d0">387590</data>
    </edge>
    <edge source="JAM" target="USA">
      <data key="d0">430757</data>
    </edge>
    <edge source="JPN" target="DZA">
      <data key="d0">4919259</data>
    </edge>
    <edge source="JPN" target="AZE">
      <data key="d0">179428</data>
    </edge>
    <edge source="JPN" target="ARG">
      <data key="d0">205577689</data>
    </edge>
    <edge source="JPN" target="AUS">
      <data key="d0">282884406</data>
    </edge>
    <edge source="JPN" target="AUT">
      <data key="d0">10943518</data>
    </edge>
    <edge source="JPN" target="BEL">
      <data key="d0">178199269</data>
    </edge>
    <edge source="JPN" target="BOL">
      <data key="d0">675942</data>
    </edge>
    <edge source="JPN" target="BWA">
      <data key="d0">171068</data>
    </edge>
    <edge source="JPN" target="BRA">
      <data key="d0">118281956</data>
    </edge>
    <edge source="JPN" target="BGR">
      <data key="d0">42459</data>
    </edge>
    <edge source="JPN" target="BDI">
      <data key="d0">14595</data>
    </edge>
    <edge source="JPN" target="BLR">
      <data key="d0">12294</data>
    </edge>
    <edge source="JPN" target="KHM">
      <data key="d0">2543433</data>
    </edge>
    <edge source="JPN" target="CMR">
      <data key="d0">1255563</data>
    </edge>
    <edge source="JPN" target="CAN">
      <data key="d0">486418960</data>
    </edge>
    <edge source="JPN" target="CAF">
      <data key="d0">358987</data>
    </edge>
    <edge source="JPN" target="LKA">
      <data key="d0">8856023</data>
    </edge>
    <edge source="JPN" target="CHL">
      <data key="d0">19316677</data>
    </edge>
    <edge source="JPN" target="CHN">
      <data key="d0">871091483</data>
    </edge>
    <edge source="JPN" target="COL">
      <data key="d0">18352507</data>
    </edge>
    <edge source="JPN" target="CRI">
      <data key="d0">4669666</data>
    </edge>
    <edge source="JPN" target="HRV">
      <data key="d0">199433</data>
    </edge>
    <edge source="JPN" target="CZE">
      <data key="d0">847511</data>
    </edge>
    <edge source="JPN" target="BEN">
      <data key="d0">465161</data>
    </edge>
    <edge source="JPN" target="DNK">
      <data key="d0">15122935</data>
    </edge>
    <edge source="JPN" target="ECU">
      <data key="d0">5500810</data>
    </edge>
    <edge source="JPN" target="SLV">
      <data key="d0">5058001</data>
    </edge>
    <edge source="JPN" target="ETH">
      <data key="d0">1192005</data>
    </edge>
    <edge source="JPN" target="FIN">
      <data key="d0">22184664</data>
    </edge>
    <edge source="JPN" target="FRA">
      <data key="d0">195095342</data>
    </edge>
    <edge source="JPN" target="GMB">
      <data key="d0">89427</data>
    </edge>
    <edge source="JPN" target="DEU">
      <data key="d0">372251146</data>
    </edge>
    <edge source="JPN" target="GHA">
      <data key="d0">4641970</data>
    </edge>
    <edge source="JPN" target="GRC">
      <data key="d0">24894815</data>
    </edge>
    <edge source="JPN" target="GTM">
      <data key="d0">8155568</data>
    </edge>
    <edge source="JPN" target="HND">
      <data key="d0">2468259</data>
    </edge>
    <edge source="JPN" target="HKG">
      <data key="d0">293642418</data>
    </edge>
    <edge source="JPN" target="HUN">
      <data key="d0">47046948</data>
    </edge>
    <edge source="JPN" target="IDN">
      <data key="d0">563529752</data>
    </edge>
    <edge source="JPN" target="IRL">
      <data key="d0">37690821</data>
    </edge>
    <edge source="JPN" target="ISR">
      <data key="d0">7799290</data>
    </edge>
    <edge source="JPN" target="ITA">
      <data key="d0">313877559</data>
    </edge>
    <edge source="JPN" target="CIV">
      <data key="d0">1247806</data>
    </edge>
    <edge source="JPN" target="JAM">
      <data key="d0">2802936</data>
    </edge>
    <edge source="JPN" target="KAZ">
      <data key="d0">87988</data>
    </edge>
    <edge source="JPN" target="JOR">
      <data key="d0">9039246</data>
    </edge>
    <edge source="JPN" target="KOR">
      <data key="d0">627858853</data>
    </edge>
    <edge source="JPN" target="LBN">
      <data key="d0">1845066</data>
    </edge>
    <edge source="JPN" target="LVA">
      <data key="d0">197475</data>
    </edge>
    <edge source="JPN" target="LTU">
      <data key="d0">52841</data>
    </edge>
    <edge source="JPN" target="MDG">
      <data key="d0">1157275</data>
    </edge>
    <edge source="JPN" target="MWI">
      <data key="d0">94530</data>
    </edge>
    <edge source="JPN" target="MYS">
      <data key="d0">307241288</data>
    </edge>
    <edge source="JPN" target="MRT">
      <data key="d0">324767</data>
    </edge>
    <edge source="JPN" target="MUS">
      <data key="d0">1169560</data>
    </edge>
    <edge source="JPN" target="MEX">
      <data key="d0">360634665</data>
    </edge>
    <edge source="JPN" target="MDA">
      <data key="d0">28736</data>
    </edge>
    <edge source="JPN" target="MAR">
      <data key="d0">6572454</data>
    </edge>
    <edge source="JPN" target="MOZ">
      <data key="d0">191194</data>
    </edge>
    <edge source="JPN" target="OMN">
      <data key="d0">24784437</data>
    </edge>
    <edge source="JPN" target="NAM">
      <data key="d0">159721</data>
    </edge>
    <edge source="JPN" target="NLD">
      <data key="d0">308628179</data>
    </edge>
    <edge source="JPN" target="NZL">
      <data key="d0">17835952</data>
    </edge>
    <edge source="JPN" target="NIC">
      <data key="d0">1719536</data>
    </edge>
    <edge source="JPN" target="NER">
      <data key="d0">37142</data>
    </edge>
    <edge source="JPN" target="NOR">
      <data key="d0">21479338</data>
    </edge>
    <edge source="JPN" target="PAK">
      <data key="d0">34287963</data>
    </edge>
    <edge source="JPN" target="PAN">
      <data key="d0">40959642</data>
    </edge>
    <edge source="JPN" target="PRY">
      <data key="d0">1897053</data>
    </edge>
    <edge source="JPN" target="PER">
      <data key="d0">15961909</data>
    </edge>
    <edge source="JPN" target="PHL">
      <data key="d0">457303867</data>
    </edge>
    <edge source="JPN" target="POL">
      <data key="d0">69920990</data>
    </edge>
    <edge source="JPN" target="PRT">
      <data key="d0">54535834</data>
    </edge>
    <edge source="JPN" target="ROU">
      <data key="d0">631971</data>
    </edge>
    <edge source="JPN" target="RUS">
      <data key="d0">15563313</data>
    </edge>
    <edge source="JPN" target="SAU">
      <data key="d0">185820430</data>
    </edge>
    <edge source="JPN" target="SEN">
      <data key="d0">416829</data>
    </edge>
    <edge source="JPN" target="IND">
      <data key="d0">384095156</data>
    </edge>
    <edge source="JPN" target="SGP">
      <data key="d0">418109616</data>
    </edge>
    <edge source="JPN" target="SVK">
      <data key="d0">84509</data>
    </edge>
    <edge source="JPN" target="VNM">
      <data key="d0">109002915</data>
    </edge>
    <edge source="JPN" target="SVN">
      <data key="d0">760024</data>
    </edge>
    <edge source="JPN" target="ZAF">
      <data key="d0">261724027</data>
    </edge>
    <edge source="JPN" target="ZWE">
      <data key="d0">877397</data>
    </edge>
    <edge source="JPN" target="ESP">
      <data key="d0">287342169</data>
    </edge>
    <edge source="JPN" target="SWE">
      <data key="d0">48228608</data>
    </edge>
    <edge source="JPN" target="CHE">
      <data key="d0">30240376</data>
    </edge>
    <edge source="JPN" target="THA">
      <data key="d0">597777743</data>
    </edge>
    <edge source="JPN" target="ARE">
      <data key="d0">122629425</data>
    </edge>
    <edge source="JPN" target="TUN">
      <data key="d0">1353999</data>
    </edge>
    <edge source="JPN" target="TUR">
      <data key="d0">108175640</data>
    </edge>
    <edge source="JPN" target="UGA">
      <data key="d0">345579</data>
    </edge>
    <edge source="JPN" target="UKR">
      <data key="d0">941132</data>
    </edge>
    <edge source="JPN" target="MKD">
      <data key="d0">98046</data>
    </edge>
    <edge source="JPN" target="EGY">
      <data key="d0">35903626</data>
    </edge>
    <edge source="JPN" target="GBR">
      <data key="d0">842364845</data>
    </edge>
    <edge source="JPN" target="TZA">
      <data key="d0">1194825</data>
    </edge>
    <edge source="JPN" target="USA">
      <data key="d0">7279487112</data>
    </edge>
    <edge source="JPN" target="BFA">
      <data key="d0">62732</data>
    </edge>
    <edge source="JPN" target="URY">
      <data key="d0">3901858</data>
    </edge>
    <edge source="JPN" target="SRB">
      <data key="d0">512222</data>
    </edge>
    <edge source="MYS" target="AUS">
      <data key="d0">56103556</data>
    </edge>
    <edge source="MYS" target="AUT">
      <data key="d0">1181015</data>
    </edge>
    <edge source="MYS" target="BEL">
      <data key="d0">218172</data>
    </edge>
    <edge source="MYS" target="BRA">
      <data key="d0">392928</data>
    </edge>
    <edge source="MYS" target="KHM">
      <data key="d0">571075</data>
    </edge>
    <edge source="MYS" target="CMR">
      <data key="d0">73005</data>
    </edge>
    <edge source="MYS" target="CAN">
      <data key="d0">873225</data>
    </edge>
    <edge source="MYS" target="LKA">
      <data key="d0">366481</data>
    </edge>
    <edge source="MYS" target="CHL">
      <data key="d0">76815</data>
    </edge>
    <edge source="MYS" target="CHN">
      <data key="d0">21091154</data>
    </edge>
    <edge source="MYS" target="COL">
      <data key="d0">173651</data>
    </edge>
    <edge source="MYS" target="DNK">
      <data key="d0">72701</data>
    </edge>
    <edge source="MYS" target="SLV">
      <data key="d0">11550</data>
    </edge>
    <edge source="MYS" target="FIN">
      <data key="d0">48629</data>
    </edge>
    <edge source="MYS" target="FRA">
      <data key="d0">2171537</data>
    </edge>
    <edge source="MYS" target="GEO">
      <data key="d0">13619</data>
    </edge>
    <edge source="MYS" target="DEU">
      <data key="d0">21811904</data>
    </edge>
    <edge source="MYS" target="GHA">
      <data key="d0">211167</data>
    </edge>
    <edge source="MYS" target="GTM">
      <data key="d0">33605</data>
    </edge>
    <edge source="MYS" target="HND">
      <data key="d0">26629</data>
    </edge>
    <edge source="MYS" target="HKG">
      <data key="d0">82418904</data>
    </edge>
    <edge source="MYS" target="IDN">
      <data key="d0">33572206</data>
    </edge>
    <edge source="MYS" target="IRL">
      <data key="d0">1278816</data>
    </edge>
    <edge source="MYS" target="ITA">
      <data key="d0">911843</data>
    </edge>
    <edge source="MYS" target="CIV">
      <data key="d0">54882</data>
    </edge>
    <edge source="MYS" target="JPN">
      <data key="d0">85852901</data>
    </edge>
    <edge source="MYS" target="KOR">
      <data key="d0">18936549</data>
    </edge>
    <edge source="MYS" target="MDG">
      <data key="d0">53567</data>
    </edge>
    <edge source="MYS" target="MUS">
      <data key="d0">48527</data>
    </edge>
    <edge source="MYS" target="MEX">
      <data key="d0">537413</data>
    </edge>
    <edge source="MYS" target="MOZ">
      <data key="d0">28616</data>
    </edge>
    <edge source="MYS" target="NLD">
      <data key="d0">1716064</data>
    </edge>
    <edge source="MYS" target="NZL">
      <data key="d0">127762</data>
    </edge>
    <edge source="MYS" target="NOR">
      <data key="d0">62695</data>
    </edge>
    <edge source="MYS" target="PAK">
      <data key="d0">1974958</data>
    </edge>
    <edge source="MYS" target="PER">
      <data key="d0">14642</data>
    </edge>
    <edge source="MYS" target="PHL">
      <data key="d0">10202328</data>
    </edge>
    <edge source="MYS" target="SAU">
      <data key="d0">510977</data>
    </edge>
    <edge source="MYS" target="IND">
      <data key="d0">988784</data>
    </edge>
    <edge source="MYS" target="SGP">
      <data key="d0">242325323</data>
    </edge>
    <edge source="MYS" target="VNM">
      <data key="d0">487941</data>
    </edge>
    <edge source="MYS" target="ZAF">
      <data key="d0">1148251</data>
    </edge>
    <edge source="MYS" target="ESP">
      <data key="d0">751419</data>
    </edge>
    <edge source="MYS" target="SWE">
      <data key="d0">348154</data>
    </edge>
    <edge source="MYS" target="CHE">
      <data key="d0">36021282</data>
    </edge>
    <edge source="MYS" target="THA">
      <data key="d0">39037589</data>
    </edge>
    <edge source="MYS" target="ARE">
      <data key="d0">539695</data>
    </edge>
    <edge source="MYS" target="TUN">
      <data key="d0">47370</data>
    </edge>
    <edge source="MYS" target="TUR">
      <data key="d0">89630</data>
    </edge>
    <edge source="MYS" target="EGY">
      <data key="d0">76613</data>
    </edge>
    <edge source="MYS" target="GBR">
      <data key="d0">39938100</data>
    </edge>
    <edge source="MYS" target="USA">
      <data key="d0">60790662</data>
    </edge>
    <edge source="MYS" target="URY">
      <data key="d0">64597</data>
    </edge>
    <edge source="MEX" target="AZE">
      <data key="d0">275000</data>
    </edge>
    <edge source="MEX" target="ARG">
      <data key="d0">4433865</data>
    </edge>
    <edge source="MEX" target="AUS">
      <data key="d0">183605</data>
    </edge>
    <edge source="MEX" target="AUT">
      <data key="d0">4346451</data>
    </edge>
    <edge source="MEX" target="BEL">
      <data key="d0">2188163</data>
    </edge>
    <edge source="MEX" target="BOL">
      <data key="d0">19264</data>
    </edge>
    <edge source="MEX" target="BRA">
      <data key="d0">53604812</data>
    </edge>
    <edge source="MEX" target="CMR">
      <data key="d0">41144</data>
    </edge>
    <edge source="MEX" target="CAN">
      <data key="d0">292243025</data>
    </edge>
    <edge source="MEX" target="CHL">
      <data key="d0">1262458</data>
    </edge>
    <edge source="MEX" target="CHN">
      <data key="d0">16691716</data>
    </edge>
    <edge source="MEX" target="COL">
      <data key="d0">1704129</data>
    </edge>
    <edge source="MEX" target="CRI">
      <data key="d0">828427</data>
    </edge>
    <edge source="MEX" target="CZE">
      <data key="d0">15532469</data>
    </edge>
    <edge source="MEX" target="DNK">
      <data key="d0">83510</data>
    </edge>
    <edge source="MEX" target="ECU">
      <data key="d0">402852</data>
    </edge>
    <edge source="MEX" target="SLV">
      <data key="d0">1788611</data>
    </edge>
    <edge source="MEX" target="FIN">
      <data key="d0">10175</data>
    </edge>
    <edge source="MEX" target="FRA">
      <data key="d0">63456229</data>
    </edge>
    <edge source="MEX" target="DEU">
      <data key="d0">143661412</data>
    </edge>
    <edge source="MEX" target="GRC">
      <data key="d0">202000</data>
    </edge>
    <edge source="MEX" target="GTM">
      <data key="d0">1757764</data>
    </edge>
    <edge source="MEX" target="HND">
      <data key="d0">380057</data>
    </edge>
    <edge source="MEX" target="HKG">
      <data key="d0">140070</data>
    </edge>
    <edge source="MEX" target="HUN">
      <data key="d0">6680800</data>
    </edge>
    <edge source="MEX" target="IDN">
      <data key="d0">74606</data>
    </edge>
    <edge source="MEX" target="ISR">
      <data key="d0">11163</data>
    </edge>
    <edge source="MEX" target="ITA">
      <data key="d0">9731289</data>
    </edge>
    <edge source="MEX" target="JAM">
      <data key="d0">97955</data>
    </edge>
    <edge source="MEX" target="JPN">
      <data key="d0">20836332</data>
    </edge>
    <edge source="MEX" target="KOR">
      <data key="d0">83682</data>
    </edge>
    <edge source="MEX" target="MYS">
      <data key="d0">88626</data>
    </edge>
    <edge source="MEX" target="NLD">
      <data key="d0">940804</data>
    </edge>
    <edge source="MEX" target="NZL">
      <data key="d0">18500</data>
    </edge>
    <edge source="MEX" target="NIC">
      <data key="d0">125971</data>
    </edge>
    <edge source="MEX" target="NOR">
      <data key="d0">15000</data>
    </edge>
    <edge source="MEX" target="PAN">
      <data key="d0">216729</data>
    </edge>
    <edge source="MEX" target="PRY">
      <data key="d0">32699</data>
    </edge>
    <edge source="MEX" target="PER">
      <data key="d0">609989</data>
    </edge>
    <edge source="MEX" target="PHL">
      <data key="d0">644861</data>
    </edge>
    <edge source="MEX" target="POL">
      <data key="d0">37000</data>
    </edge>
    <edge source="MEX" target="SAU">
      <data key="d0">5900662</data>
    </edge>
    <edge source="MEX" target="IND">
      <data key="d0">885291</data>
    </edge>
    <edge source="MEX" target="SGP">
      <data key="d0">305559</data>
    </edge>
    <edge source="MEX" target="ZAF">
      <data key="d0">111737</data>
    </edge>
    <edge source="MEX" target="ESP">
      <data key="d0">22707945</data>
    </edge>
    <edge source="MEX" target="SWE">
      <data key="d0">35898</data>
    </edge>
    <edge source="MEX" target="CHE">
      <data key="d0">30163082</data>
    </edge>
    <edge source="MEX" target="THA">
      <data key="d0">322148</data>
    </edge>
    <edge source="MEX" target="ARE">
      <data key="d0">195462</data>
    </edge>
    <edge source="MEX" target="TUR">
      <data key="d0">58251</data>
    </edge>
    <edge source="MEX" target="GBR">
      <data key="d0">45440761</data>
    </edge>
    <edge source="MEX" target="USA">
      <data key="d0">5442536849</data>
    </edge>
    <edge source="OMN" target="FRA">
      <data key="d0">49607</data>
    </edge>
    <edge source="OMN" target="DEU">
      <data key="d0">42018</data>
    </edge>
    <edge source="OMN" target="HKG">
      <data key="d0">50780</data>
    </edge>
    <edge source="OMN" target="IRL">
      <data key="d0">11537</data>
    </edge>
    <edge source="OMN" target="JOR">
      <data key="d0">31209</data>
    </edge>
    <edge source="OMN" target="NLD">
      <data key="d0">253144</data>
    </edge>
    <edge source="OMN" target="SAU">
      <data key="d0">795004</data>
    </edge>
    <edge source="OMN" target="SGP">
      <data key="d0">96221</data>
    </edge>
    <edge source="OMN" target="CHE">
      <data key="d0">17087</data>
    </edge>
    <edge source="OMN" target="ARE">
      <data key="d0">7454070</data>
    </edge>
    <edge source="OMN" target="EGY">
      <data key="d0">72793</data>
    </edge>
    <edge source="OMN" target="GBR">
      <data key="d0">90068</data>
    </edge>
    <edge source="OMN" target="TZA">
      <data key="d0">36515</data>
    </edge>
    <edge source="OMN" target="USA">
      <data key="d0">17163</data>
    </edge>
    <edge source="NLD" target="ALB">
      <data key="d0">20251</data>
    </edge>
    <edge source="NLD" target="DZA">
      <data key="d0">3662724</data>
    </edge>
    <edge source="NLD" target="AZE">
      <data key="d0">418834</data>
    </edge>
    <edge source="NLD" target="ARG">
      <data key="d0">2536015</data>
    </edge>
    <edge source="NLD" target="AUS">
      <data key="d0">10543563</data>
    </edge>
    <edge source="NLD" target="AUT">
      <data key="d0">17407833</data>
    </edge>
    <edge source="NLD" target="BEL">
      <data key="d0">71894874</data>
    </edge>
    <edge source="NLD" target="BOL">
      <data key="d0">257744</data>
    </edge>
    <edge source="NLD" target="BWA">
      <data key="d0">1347632</data>
    </edge>
    <edge source="NLD" target="BRA">
      <data key="d0">18445252</data>
    </edge>
    <edge source="NLD" target="BGR">
      <data key="d0">324021</data>
    </edge>
    <edge source="NLD" target="BLR">
      <data key="d0">131633</data>
    </edge>
    <edge source="NLD" target="CMR">
      <data key="d0">480508</data>
    </edge>
    <edge source="NLD" target="CAN">
      <data key="d0">35643207</data>
    </edge>
    <edge source="NLD" target="CAF">
      <data key="d0">28536</data>
    </edge>
    <edge source="NLD" target="LKA">
      <data key="d0">1277673</data>
    </edge>
    <edge source="NLD" target="CHL">
      <data key="d0">1436001</data>
    </edge>
    <edge source="NLD" target="CHN">
      <data key="d0">18007087</data>
    </edge>
    <edge source="NLD" target="COL">
      <data key="d0">3833019</data>
    </edge>
    <edge source="NLD" target="CRI">
      <data key="d0">513647</data>
    </edge>
    <edge source="NLD" target="HRV">
      <data key="d0">1023611</data>
    </edge>
    <edge source="NLD" target="CZE">
      <data key="d0">2015925</data>
    </edge>
    <edge source="NLD" target="BEN">
      <data key="d0">28536</data>
    </edge>
    <edge source="NLD" target="DNK">
      <data key="d0">15522621</data>
    </edge>
    <edge source="NLD" target="ECU">
      <data key="d0">1071478</data>
    </edge>
    <edge source="NLD" target="SLV">
      <data key="d0">20251</data>
    </edge>
    <edge source="NLD" target="ETH">
      <data key="d0">726285</data>
    </edge>
    <edge source="NLD" target="EST">
      <data key="d0">880932</data>
    </edge>
    <edge source="NLD" target="FIN">
      <data key="d0">20719841</data>
    </edge>
    <edge source="NLD" target="FRA">
      <data key="d0">200253133</data>
    </edge>
    <edge source="NLD" target="GEO">
      <data key="d0">22092</data>
    </edge>
    <edge source="NLD" target="GMB">
      <data key="d0">282598</data>
    </edge>
    <edge source="NLD" target="PSE">
      <data key="d0">54310</data>
    </edge>
    <edge source="NLD" target="DEU">
      <data key="d0">225370268</data>
    </edge>
    <edge source="NLD" target="GHA">
      <data key="d0">1705712</data>
    </edge>
    <edge source="NLD" target="GRC">
      <data key="d0">9701293</data>
    </edge>
    <edge source="NLD" target="GTM">
      <data key="d0">578083</data>
    </edge>
    <edge source="NLD" target="HND">
      <data key="d0">1819855</data>
    </edge>
    <edge source="NLD" target="HKG">
      <data key="d0">3310167</data>
    </edge>
    <edge source="NLD" target="HUN">
      <data key="d0">12766603</data>
    </edge>
    <edge source="NLD" target="IDN">
      <data key="d0">7804114</data>
    </edge>
    <edge source="NLD" target="IRL">
      <data key="d0">19330786</data>
    </edge>
    <edge source="NLD" target="ISR">
      <data key="d0">9644221</data>
    </edge>
    <edge source="NLD" target="ITA">
      <data key="d0">53398995</data>
    </edge>
    <edge source="NLD" target="CIV">
      <data key="d0">516408</data>
    </edge>
    <edge source="NLD" target="JAM">
      <data key="d0">1020850</data>
    </edge>
    <edge source="NLD" target="JPN">
      <data key="d0">33723016</data>
    </edge>
    <edge source="NLD" target="KAZ">
      <data key="d0">374649</data>
    </edge>
    <edge source="NLD" target="JOR">
      <data key="d0">632393</data>
    </edge>
    <edge source="NLD" target="KOR">
      <data key="d0">19627191</data>
    </edge>
    <edge source="NLD" target="LBN">
      <data key="d0">142680</data>
    </edge>
    <edge source="NLD" target="LVA">
      <data key="d0">485111</data>
    </edge>
    <edge source="NLD" target="LTU">
      <data key="d0">1070557</data>
    </edge>
    <edge source="NLD" target="MDG">
      <data key="d0">127951</data>
    </edge>
    <edge source="NLD" target="MYS">
      <data key="d0">4588760</data>
    </edge>
    <edge source="NLD" target="MRT">
      <data key="d0">49708</data>
    </edge>
    <edge source="NLD" target="MUS">
      <data key="d0">60754</data>
    </edge>
    <edge source="NLD" target="MEX">
      <data key="d0">2965895</data>
    </edge>
    <edge source="NLD" target="MDA">
      <data key="d0">11967</data>
    </edge>
    <edge source="NLD" target="MAR">
      <data key="d0">1536337</data>
    </edge>
    <edge source="NLD" target="MOZ">
      <data key="d0">17490</data>
    </edge>
    <edge source="NLD" target="OMN">
      <data key="d0">1638514</data>
    </edge>
    <edge source="NLD" target="NAM">
      <data key="d0">584526</data>
    </edge>
    <edge source="NLD" target="NZL">
      <data key="d0">765867</data>
    </edge>
    <edge source="NLD" target="NIC">
      <data key="d0">565195</data>
    </edge>
    <edge source="NLD" target="NER">
      <data key="d0">239334</data>
    </edge>
    <edge source="NLD" target="NOR">
      <data key="d0">32149858</data>
    </edge>
    <edge source="NLD" target="PAK">
      <data key="d0">9006305</data>
    </edge>
    <edge source="NLD" target="PAN">
      <data key="d0">2437520</data>
    </edge>
    <edge source="NLD" target="PER">
      <data key="d0">178580</data>
    </edge>
    <edge source="NLD" target="PHL">
      <data key="d0">1610899</data>
    </edge>
    <edge source="NLD" target="POL">
      <data key="d0">16920881</data>
    </edge>
    <edge source="NLD" target="PRT">
      <data key="d0">12977401</data>
    </edge>
    <edge source="NLD" target="ROU">
      <data key="d0">1906384</data>
    </edge>
    <edge source="NLD" target="RUS">
      <data key="d0">2339946</data>
    </edge>
    <edge source="NLD" target="SAU">
      <data key="d0">27397247</data>
    </edge>
    <edge source="NLD" target="SEN">
      <data key="d0">201592</data>
    </edge>
    <edge source="NLD" target="IND">
      <data key="d0">33486444</data>
    </edge>
    <edge source="NLD" target="SGP">
      <data key="d0">128230307</data>
    </edge>
    <edge source="NLD" target="SVK">
      <data key="d0">457495</data>
    </edge>
    <edge source="NLD" target="VNM">
      <data key="d0">578083</data>
    </edge>
    <edge source="NLD" target="SVN">
      <data key="d0">5662079</data>
    </edge>
    <edge source="NLD" target="ZAF">
      <data key="d0">6499747</data>
    </edge>
    <edge source="NLD" target="ZWE">
      <data key="d0">350716</data>
    </edge>
    <edge source="NLD" target="ESP">
      <data key="d0">33681593</data>
    </edge>
    <edge source="NLD" target="SWE">
      <data key="d0">54971232</data>
    </edge>
    <edge source="NLD" target="CHE">
      <data key="d0">23591843</data>
    </edge>
    <edge source="NLD" target="THA">
      <data key="d0">20357158</data>
    </edge>
    <edge source="NLD" target="TGO">
      <data key="d0">20251</data>
    </edge>
    <edge source="NLD" target="ARE">
      <data key="d0">10392599</data>
    </edge>
    <edge source="NLD" target="TUN">
      <data key="d0">2558107</data>
    </edge>
    <edge source="NLD" target="TUR">
      <data key="d0">39123669</data>
    </edge>
    <edge source="NLD" target="UGA">
      <data key="d0">37741</data>
    </edge>
    <edge source="NLD" target="UKR">
      <data key="d0">554149</data>
    </edge>
    <edge source="NLD" target="MKD">
      <data key="d0">92972</data>
    </edge>
    <edge source="NLD" target="EGY">
      <data key="d0">5199061</data>
    </edge>
    <edge source="NLD" target="GBR">
      <data key="d0">133024342</data>
    </edge>
    <edge source="NLD" target="TZA">
      <data key="d0">311134</data>
    </edge>
    <edge source="NLD" target="USA">
      <data key="d0">676571060</data>
    </edge>
    <edge source="NLD" target="BFA">
      <data key="d0">50628</data>
    </edge>
    <edge source="NLD" target="URY">
      <data key="d0">750219</data>
    </edge>
    <edge source="NLD" target="SRB">
      <data key="d0">356239</data>
    </edge>
    <edge source="PRY" target="ARG">
      <data key="d0">30366</data>
    </edge>
    <edge source="PRY" target="BRA">
      <data key="d0">346896</data>
    </edge>
    <edge source="PRY" target="DEU">
      <data key="d0">10000</data>
    </edge>
    <edge source="PRY" target="ZAF">
      <data key="d0">125450</data>
    </edge>
    <edge source="PRY" target="USA">
      <data key="d0">198849</data>
    </edge>
    <edge source="PER" target="BOL">
      <data key="d0">241273</data>
    </edge>
    <edge source="PER" target="CAN">
      <data key="d0">25770</data>
    </edge>
    <edge source="PER" target="CHL">
      <data key="d0">93673</data>
    </edge>
    <edge source="PER" target="COL">
      <data key="d0">579691</data>
    </edge>
    <edge source="PER" target="ECU">
      <data key="d0">113128</data>
    </edge>
    <edge source="PER" target="SLV">
      <data key="d0">12229</data>
    </edge>
    <edge source="PER" target="FIN">
      <data key="d0">11353</data>
    </edge>
    <edge source="PER" target="FRA">
      <data key="d0">31207</data>
    </edge>
    <edge source="PER" target="DEU">
      <data key="d0">28079</data>
    </edge>
    <edge source="PER" target="JPN">
      <data key="d0">31277</data>
    </edge>
    <edge source="PER" target="GBR">
      <data key="d0">53267</data>
    </edge>
    <edge source="PER" target="USA">
      <data key="d0">1516427</data>
    </edge>
    <edge source="PHL" target="AUS">
      <data key="d0">136670</data>
    </edge>
    <edge source="PHL" target="CAN">
      <data key="d0">223865</data>
    </edge>
    <edge source="PHL" target="CHN">
      <data key="d0">970324</data>
    </edge>
    <edge source="PHL" target="FIN">
      <data key="d0">58044</data>
    </edge>
    <edge source="PHL" target="FRA">
      <data key="d0">205028</data>
    </edge>
    <edge source="PHL" target="DEU">
      <data key="d0">3144422</data>
    </edge>
    <edge source="PHL" target="HKG">
      <data key="d0">1584636</data>
    </edge>
    <edge source="PHL" target="IDN">
      <data key="d0">428548</data>
    </edge>
    <edge source="PHL" target="ITA">
      <data key="d0">40880</data>
    </edge>
    <edge source="PHL" target="JPN">
      <data key="d0">6828070</data>
    </edge>
    <edge source="PHL" target="KOR">
      <data key="d0">4279961</data>
    </edge>
    <edge source="PHL" target="MYS">
      <data key="d0">1115701</data>
    </edge>
    <edge source="PHL" target="NLD">
      <data key="d0">28120</data>
    </edge>
    <edge source="PHL" target="NZL">
      <data key="d0">10931</data>
    </edge>
    <edge source="PHL" target="PAK">
      <data key="d0">106243</data>
    </edge>
    <edge source="PHL" target="IND">
      <data key="d0">158867</data>
    </edge>
    <edge source="PHL" target="SGP">
      <data key="d0">9952632</data>
    </edge>
    <edge source="PHL" target="VNM">
      <data key="d0">933294</data>
    </edge>
    <edge source="PHL" target="SWE">
      <data key="d0">62050</data>
    </edge>
    <edge source="PHL" target="CHE">
      <data key="d0">24838</data>
    </edge>
    <edge source="PHL" target="THA">
      <data key="d0">3802906</data>
    </edge>
    <edge source="PHL" target="TUR">
      <data key="d0">10500</data>
    </edge>
    <edge source="PHL" target="GBR">
      <data key="d0">5488009</data>
    </edge>
    <edge source="PHL" target="USA">
      <data key="d0">26092054</data>
    </edge>
    <edge source="PRT" target="DZA">
      <data key="d0">77187</data>
    </edge>
    <edge source="PRT" target="ARG">
      <data key="d0">137511</data>
    </edge>
    <edge source="PRT" target="AUS">
      <data key="d0">2215036</data>
    </edge>
    <edge source="PRT" target="AUT">
      <data key="d0">275386</data>
    </edge>
    <edge source="PRT" target="BEL">
      <data key="d0">1686383</data>
    </edge>
    <edge source="PRT" target="BRA">
      <data key="d0">1328199</data>
    </edge>
    <edge source="PRT" target="CMR">
      <data key="d0">12170</data>
    </edge>
    <edge source="PRT" target="CAN">
      <data key="d0">332675</data>
    </edge>
    <edge source="PRT" target="CHL">
      <data key="d0">86872</data>
    </edge>
    <edge source="PRT" target="CHN">
      <data key="d0">284367</data>
    </edge>
    <edge source="PRT" target="CZE">
      <data key="d0">21657</data>
    </edge>
    <edge source="PRT" target="DNK">
      <data key="d0">388627</data>
    </edge>
    <edge source="PRT" target="FIN">
      <data key="d0">24032</data>
    </edge>
    <edge source="PRT" target="FRA">
      <data key="d0">46444820</data>
    </edge>
    <edge source="PRT" target="DEU">
      <data key="d0">26956183</data>
    </edge>
    <edge source="PRT" target="GHA">
      <data key="d0">22523</data>
    </edge>
    <edge source="PRT" target="GTM">
      <data key="d0">15168</data>
    </edge>
    <edge source="PRT" target="HUN">
      <data key="d0">2578335</data>
    </edge>
    <edge source="PRT" target="IRL">
      <data key="d0">2259221</data>
    </edge>
    <edge source="PRT" target="ISR">
      <data key="d0">182833</data>
    </edge>
    <edge source="PRT" target="ITA">
      <data key="d0">5378622</data>
    </edge>
    <edge source="PRT" target="CIV">
      <data key="d0">142723</data>
    </edge>
    <edge source="PRT" target="JPN">
      <data key="d0">131412</data>
    </edge>
    <edge source="PRT" target="KOR">
      <data key="d0">860334</data>
    </edge>
    <edge source="PRT" target="LTU">
      <data key="d0">198675</data>
    </edge>
    <edge source="PRT" target="MWI">
      <data key="d0">15074</data>
    </edge>
    <edge source="PRT" target="MEX">
      <data key="d0">629052</data>
    </edge>
    <edge source="PRT" target="MAR">
      <data key="d0">2297783</data>
    </edge>
    <edge source="PRT" target="MOZ">
      <data key="d0">801603</data>
    </edge>
    <edge source="PRT" target="NLD">
      <data key="d0">1177376</data>
    </edge>
    <edge source="PRT" target="NZL">
      <data key="d0">103199</data>
    </edge>
    <edge source="PRT" target="NOR">
      <data key="d0">51501</data>
    </edge>
    <edge source="PRT" target="PAN">
      <data key="d0">36102</data>
    </edge>
    <edge source="PRT" target="POL">
      <data key="d0">445700</data>
    </edge>
    <edge source="PRT" target="ROU">
      <data key="d0">48067</data>
    </edge>
    <edge source="PRT" target="RUS">
      <data key="d0">30256</data>
    </edge>
    <edge source="PRT" target="IND">
      <data key="d0">20842</data>
    </edge>
    <edge source="PRT" target="SGP">
      <data key="d0">31454</data>
    </edge>
    <edge source="PRT" target="ZAF">
      <data key="d0">114567</data>
    </edge>
    <edge source="PRT" target="ESP">
      <data key="d0">43690289</data>
    </edge>
    <edge source="PRT" target="SWE">
      <data key="d0">2091280</data>
    </edge>
    <edge source="PRT" target="CHE">
      <data key="d0">7137378</data>
    </edge>
    <edge source="PRT" target="THA">
      <data key="d0">1061121</data>
    </edge>
    <edge source="PRT" target="ARE">
      <data key="d0">712826</data>
    </edge>
    <edge source="PRT" target="TUN">
      <data key="d0">89262</data>
    </edge>
    <edge source="PRT" target="TUR">
      <data key="d0">67299</data>
    </edge>
    <edge source="PRT" target="UKR">
      <data key="d0">12420</data>
    </edge>
    <edge source="PRT" target="GBR">
      <data key="d0">11605727</data>
    </edge>
    <edge source="PRT" target="USA">
      <data key="d0">27117225</data>
    </edge>
    <edge source="PRT" target="URY">
      <data key="d0">48237</data>
    </edge>
    <edge source="SAU" target="FRA">
      <data key="d0">347467</data>
    </edge>
    <edge source="SAU" target="DEU">
      <data key="d0">3388004</data>
    </edge>
    <edge source="SAU" target="ITA">
      <data key="d0">578934</data>
    </edge>
    <edge source="SAU" target="JPN">
      <data key="d0">34133</data>
    </edge>
    <edge source="SAU" target="JOR">
      <data key="d0">417867</data>
    </edge>
    <edge source="SAU" target="LBN">
      <data key="d0">100267</data>
    </edge>
    <edge source="SAU" target="NLD">
      <data key="d0">2095203</data>
    </edge>
    <edge source="SAU" target="IND">
      <data key="d0">364267</data>
    </edge>
    <edge source="SAU" target="ARE">
      <data key="d0">2188803</data>
    </edge>
    <edge source="SAU" target="GBR">
      <data key="d0">1421335</data>
    </edge>
    <edge source="SAU" target="USA">
      <data key="d0">13134416</data>
    </edge>
    <edge source="IND" target="DZA">
      <data key="d0">13277</data>
    </edge>
    <edge source="IND" target="AZE">
      <data key="d0">1490352</data>
    </edge>
    <edge source="IND" target="ARG">
      <data key="d0">89412</data>
    </edge>
    <edge source="IND" target="AUS">
      <data key="d0">6266280</data>
    </edge>
    <edge source="IND" target="AUT">
      <data key="d0">1243195</data>
    </edge>
    <edge source="IND" target="BEL">
      <data key="d0">1758584</data>
    </edge>
    <edge source="IND" target="BOL">
      <data key="d0">24823</data>
    </edge>
    <edge source="IND" target="BWA">
      <data key="d0">188519</data>
    </edge>
    <edge source="IND" target="BRA">
      <data key="d0">1085024</data>
    </edge>
    <edge source="IND" target="CAN">
      <data key="d0">1843725</data>
    </edge>
    <edge source="IND" target="CAF">
      <data key="d0">42241</data>
    </edge>
    <edge source="IND" target="LKA">
      <data key="d0">2879120</data>
    </edge>
    <edge source="IND" target="CHL">
      <data key="d0">73278</data>
    </edge>
    <edge source="IND" target="CHN">
      <data key="d0">340364</data>
    </edge>
    <edge source="IND" target="COL">
      <data key="d0">51676</data>
    </edge>
    <edge source="IND" target="HRV">
      <data key="d0">31084</data>
    </edge>
    <edge source="IND" target="CZE">
      <data key="d0">1317094</data>
    </edge>
    <edge source="IND" target="BEN">
      <data key="d0">13663</data>
    </edge>
    <edge source="IND" target="DNK">
      <data key="d0">2083126</data>
    </edge>
    <edge source="IND" target="SLV">
      <data key="d0">488479</data>
    </edge>
    <edge source="IND" target="ETH">
      <data key="d0">86364</data>
    </edge>
    <edge source="IND" target="FIN">
      <data key="d0">1201705</data>
    </edge>
    <edge source="IND" target="FRA">
      <data key="d0">8431931</data>
    </edge>
    <edge source="IND" target="GMB">
      <data key="d0">170110</data>
    </edge>
    <edge source="IND" target="DEU">
      <data key="d0">22695687</data>
    </edge>
    <edge source="IND" target="GHA">
      <data key="d0">595410</data>
    </edge>
    <edge source="IND" target="GRC">
      <data key="d0">951191</data>
    </edge>
    <edge source="IND" target="GTM">
      <data key="d0">648129</data>
    </edge>
    <edge source="IND" target="HND">
      <data key="d0">110742</data>
    </edge>
    <edge source="IND" target="HKG">
      <data key="d0">1084044</data>
    </edge>
    <edge source="IND" target="HUN">
      <data key="d0">273719</data>
    </edge>
    <edge source="IND" target="IDN">
      <data key="d0">1195277</data>
    </edge>
    <edge source="IND" target="IRL">
      <data key="d0">383117</data>
    </edge>
    <edge source="IND" target="ISR">
      <data key="d0">387452</data>
    </edge>
    <edge source="IND" target="ITA">
      <data key="d0">5592211</data>
    </edge>
    <edge source="IND" target="CIV">
      <data key="d0">192133</data>
    </edge>
    <edge source="IND" target="JPN">
      <data key="d0">5317023</data>
    </edge>
    <edge source="IND" target="KAZ">
      <data key="d0">141966</data>
    </edge>
    <edge source="IND" target="JOR">
      <data key="d0">1280917</data>
    </edge>
    <edge source="IND" target="KOR">
      <data key="d0">2231196</data>
    </edge>
    <edge source="IND" target="KGZ">
      <data key="d0">93488</data>
    </edge>
    <edge source="IND" target="LBN">
      <data key="d0">294691</data>
    </edge>
    <edge source="IND" target="MDG">
      <data key="d0">63573</data>
    </edge>
    <edge source="IND" target="MWI">
      <data key="d0">526636</data>
    </edge>
    <edge source="IND" target="MYS">
      <data key="d0">2333948</data>
    </edge>
    <edge source="IND" target="MUS">
      <data key="d0">235483</data>
    </edge>
    <edge source="IND" target="MEX">
      <data key="d0">5786469</data>
    </edge>
    <edge source="IND" target="MDA">
      <data key="d0">40722</data>
    </edge>
    <edge source="IND" target="MAR">
      <data key="d0">4130854</data>
    </edge>
    <edge source="IND" target="OMN">
      <data key="d0">5043228</data>
    </edge>
    <edge source="IND" target="NAM">
      <data key="d0">164246</data>
    </edge>
    <edge source="IND" target="NLD">
      <data key="d0">1069724</data>
    </edge>
    <edge source="IND" target="NZL">
      <data key="d0">154313</data>
    </edge>
    <edge source="IND" target="NER">
      <data key="d0">27743</data>
    </edge>
    <edge source="IND" target="NOR">
      <data key="d0">404329</data>
    </edge>
    <edge source="IND" target="PAK">
      <data key="d0">52156</data>
    </edge>
    <edge source="IND" target="PAN">
      <data key="d0">68362</data>
    </edge>
    <edge source="IND" target="PRY">
      <data key="d0">11136</data>
    </edge>
    <edge source="IND" target="PHL">
      <data key="d0">937456</data>
    </edge>
    <edge source="IND" target="POL">
      <data key="d0">808381</data>
    </edge>
    <edge source="IND" target="PRT">
      <data key="d0">46568</data>
    </edge>
    <edge source="IND" target="RUS">
      <data key="d0">849073</data>
    </edge>
    <edge source="IND" target="SAU">
      <data key="d0">2974123</data>
    </edge>
    <edge source="IND" target="SEN">
      <data key="d0">74418</data>
    </edge>
    <edge source="IND" target="SGP">
      <data key="d0">8664163</data>
    </edge>
    <edge source="IND" target="SVK">
      <data key="d0">665355</data>
    </edge>
    <edge source="IND" target="VNM">
      <data key="d0">638769</data>
    </edge>
    <edge source="IND" target="SVN">
      <data key="d0">10629</data>
    </edge>
    <edge source="IND" target="ZAF">
      <data key="d0">3087625</data>
    </edge>
    <edge source="IND" target="ZWE">
      <data key="d0">99026</data>
    </edge>
    <edge source="IND" target="ESP">
      <data key="d0">1820744</data>
    </edge>
    <edge source="IND" target="SWE">
      <data key="d0">590717</data>
    </edge>
    <edge source="IND" target="CHE">
      <data key="d0">394513</data>
    </edge>
    <edge source="IND" target="THA">
      <data key="d0">2793058</data>
    </edge>
    <edge source="IND" target="TGO">
      <data key="d0">138041</data>
    </edge>
    <edge source="IND" target="ARE">
      <data key="d0">11601433</data>
    </edge>
    <edge source="IND" target="TUN">
      <data key="d0">75953</data>
    </edge>
    <edge source="IND" target="TUR">
      <data key="d0">4495363</data>
    </edge>
    <edge source="IND" target="UGA">
      <data key="d0">535574</data>
    </edge>
    <edge source="IND" target="UKR">
      <data key="d0">19897</data>
    </edge>
    <edge source="IND" target="EGY">
      <data key="d0">9069248</data>
    </edge>
    <edge source="IND" target="GBR">
      <data key="d0">62577607</data>
    </edge>
    <edge source="IND" target="TZA">
      <data key="d0">1019869</data>
    </edge>
    <edge source="IND" target="USA">
      <data key="d0">37980353</data>
    </edge>
    <edge source="IND" target="BFA">
      <data key="d0">157882</data>
    </edge>
    <edge source="IND" target="URY">
      <data key="d0">45580</data>
    </edge>
    <edge source="IND" target="SRB">
      <data key="d0">47965</data>
    </edge>
    <edge source="SGP" target="AZE">
      <data key="d0">31807</data>
    </edge>
    <edge source="SGP" target="ARG">
      <data key="d0">104939</data>
    </edge>
    <edge source="SGP" target="AUS">
      <data key="d0">10409457</data>
    </edge>
    <edge source="SGP" target="AUT">
      <data key="d0">1692769</data>
    </edge>
    <edge source="SGP" target="BEL">
      <data key="d0">885303</data>
    </edge>
    <edge source="SGP" target="BWA">
      <data key="d0">65195</data>
    </edge>
    <edge source="SGP" target="BRA">
      <data key="d0">4518000</data>
    </edge>
    <edge source="SGP" target="KHM">
      <data key="d0">4839343</data>
    </edge>
    <edge source="SGP" target="CMR">
      <data key="d0">35185</data>
    </edge>
    <edge source="SGP" target="CAN">
      <data key="d0">1577661</data>
    </edge>
    <edge source="SGP" target="LKA">
      <data key="d0">11007684</data>
    </edge>
    <edge source="SGP" target="CHL">
      <data key="d0">216229</data>
    </edge>
    <edge source="SGP" target="CHN">
      <data key="d0">91028687</data>
    </edge>
    <edge source="SGP" target="COL">
      <data key="d0">19722</data>
    </edge>
    <edge source="SGP" target="CZE">
      <data key="d0">51663</data>
    </edge>
    <edge source="SGP" target="DNK">
      <data key="d0">1300946</data>
    </edge>
    <edge source="SGP" target="EST">
      <data key="d0">4235268</data>
    </edge>
    <edge source="SGP" target="FIN">
      <data key="d0">12602390</data>
    </edge>
    <edge source="SGP" target="FRA">
      <data key="d0">4004161</data>
    </edge>
    <edge source="SGP" target="GEO">
      <data key="d0">24573</data>
    </edge>
    <edge source="SGP" target="GMB">
      <data key="d0">17230</data>
    </edge>
    <edge source="SGP" target="DEU">
      <data key="d0">36970356</data>
    </edge>
    <edge source="SGP" target="GHA">
      <data key="d0">43159</data>
    </edge>
    <edge source="SGP" target="GRC">
      <data key="d0">114057</data>
    </edge>
    <edge source="SGP" target="GTM">
      <data key="d0">66796</data>
    </edge>
    <edge source="SGP" target="HKG">
      <data key="d0">132711994</data>
    </edge>
    <edge source="SGP" target="HUN">
      <data key="d0">2491808</data>
    </edge>
    <edge source="SGP" target="IRL">
      <data key="d0">13450</data>
    </edge>
    <edge source="SGP" target="ISR">
      <data key="d0">520681</data>
    </edge>
    <edge source="SGP" target="ITA">
      <data key="d0">6521173</data>
    </edge>
    <edge source="SGP" target="CIV">
      <data key="d0">102276</data>
    </edge>
    <edge source="SGP" target="JPN">
      <data key="d0">169703043</data>
    </edge>
    <edge source="SGP" target="JOR">
      <data key="d0">757648</data>
    </edge>
    <edge source="SGP" target="KOR">
      <data key="d0">62461309</data>
    </edge>
    <edge source="SGP" target="LBN">
      <data key="d0">117332</data>
    </edge>
    <edge source="SGP" target="MDG">
      <data key="d0">142606</data>
    </edge>
    <edge source="SGP" target="MYS">
      <data key="d0">348665040</data>
    </edge>
    <edge source="SGP" target="MUS">
      <data key="d0">555112</data>
    </edge>
    <edge source="SGP" target="MEX">
      <data key="d0">13284645</data>
    </edge>
    <edge source="SGP" target="MAR">
      <data key="d0">27865</data>
    </edge>
    <edge source="SGP" target="OMN">
      <data key="d0">234548</data>
    </edge>
    <edge source="SGP" target="NLD">
      <data key="d0">17254252</data>
    </edge>
    <edge source="SGP" target="NZL">
      <data key="d0">2707385</data>
    </edge>
    <edge source="SGP" target="NIC">
      <data key="d0">10362</data>
    </edge>
    <edge source="SGP" target="NOR">
      <data key="d0">52084</data>
    </edge>
    <edge source="SGP" target="PAK">
      <data key="d0">5668603</data>
    </edge>
    <edge source="SGP" target="PAN">
      <data key="d0">634453</data>
    </edge>
    <edge source="SGP" target="PER">
      <data key="d0">120826</data>
    </edge>
    <edge source="SGP" target="PHL">
      <data key="d0">61147417</data>
    </edge>
    <edge source="SGP" target="POL">
      <data key="d0">38304</data>
    </edge>
    <edge source="SGP" target="PRT">
      <data key="d0">62481</data>
    </edge>
    <edge source="SGP" target="RUS">
      <data key="d0">1232757</data>
    </edge>
    <edge source="SGP" target="SAU">
      <data key="d0">8012842</data>
    </edge>
    <edge source="SGP" target="IND">
      <data key="d0">25802160</data>
    </edge>
    <edge source="SGP" target="VNM">
      <data key="d0">23424342</data>
    </edge>
    <edge source="SGP" target="ZAF">
      <data key="d0">1484344</data>
    </edge>
    <edge source="SGP" target="ZWE">
      <data key="d0">288818</data>
    </edge>
    <edge source="SGP" target="ESP">
      <data key="d0">2588865</data>
    </edge>
    <edge source="SGP" target="SWE">
      <data key="d0">2860464</data>
    </edge>
    <edge source="SGP" target="CHE">
      <data key="d0">1863053</data>
    </edge>
    <edge source="SGP" target="THA">
      <data key="d0">98136643</data>
    </edge>
    <edge source="SGP" target="ARE">
      <data key="d0">8370546</data>
    </edge>
    <edge source="SGP" target="TUR">
      <data key="d0">491161</data>
    </edge>
    <edge source="SGP" target="EGY">
      <data key="d0">2227104</data>
    </edge>
    <edge source="SGP" target="GBR">
      <data key="d0">21464004</data>
    </edge>
    <edge source="SGP" target="TZA">
      <data key="d0">221085</data>
    </edge>
    <edge source="SGP" target="USA">
      <data key="d0">78290970</data>
    </edge>
    <edge source="ZAF" target="DZA">
      <data key="d0">174656</data>
    </edge>
    <edge source="ZAF" target="ARG">
      <data key="d0">135601</data>
    </edge>
    <edge source="ZAF" target="AUS">
      <data key="d0">537850</data>
    </edge>
    <edge source="ZAF" target="AUT">
      <data key="d0">76717</data>
    </edge>
    <edge source="ZAF" target="BEL">
      <data key="d0">5993848</data>
    </edge>
    <edge source="ZAF" target="BRA">
      <data key="d0">1212887</data>
    </edge>
    <edge source="ZAF" target="BDI">
      <data key="d0">56302</data>
    </edge>
    <edge source="ZAF" target="CMR">
      <data key="d0">541399</data>
    </edge>
    <edge source="ZAF" target="CAN">
      <data key="d0">988947</data>
    </edge>
    <edge source="ZAF" target="CHL">
      <data key="d0">662709</data>
    </edge>
    <edge source="ZAF" target="CHN">
      <data key="d0">3917906</data>
    </edge>
    <edge source="ZAF" target="DNK">
      <data key="d0">82546</data>
    </edge>
    <edge source="ZAF" target="ETH">
      <data key="d0">68713</data>
    </edge>
    <edge source="ZAF" target="FRA">
      <data key="d0">4061633</data>
    </edge>
    <edge source="ZAF" target="DEU">
      <data key="d0">19745664</data>
    </edge>
    <edge source="ZAF" target="GHA">
      <data key="d0">585578</data>
    </edge>
    <edge source="ZAF" target="GRC">
      <data key="d0">50360</data>
    </edge>
    <edge source="ZAF" target="HKG">
      <data key="d0">506638</data>
    </edge>
    <edge source="ZAF" target="ISR">
      <data key="d0">1391993</data>
    </edge>
    <edge source="ZAF" target="ITA">
      <data key="d0">893032</data>
    </edge>
    <edge source="ZAF" target="CIV">
      <data key="d0">186176</data>
    </edge>
    <edge source="ZAF" target="JPN">
      <data key="d0">140445</data>
    </edge>
    <edge source="ZAF" target="KOR">
      <data key="d0">7458293</data>
    </edge>
    <edge source="ZAF" target="MDG">
      <data key="d0">419476</data>
    </edge>
    <edge source="ZAF" target="MWI">
      <data key="d0">2622693</data>
    </edge>
    <edge source="ZAF" target="MYS">
      <data key="d0">121222</data>
    </edge>
    <edge source="ZAF" target="MUS">
      <data key="d0">434334</data>
    </edge>
    <edge source="ZAF" target="MEX">
      <data key="d0">46494</data>
    </edge>
    <edge source="ZAF" target="MOZ">
      <data key="d0">6537558</data>
    </edge>
    <edge source="ZAF" target="OMN">
      <data key="d0">165453</data>
    </edge>
    <edge source="ZAF" target="NLD">
      <data key="d0">888182</data>
    </edge>
    <edge source="ZAF" target="NZL">
      <data key="d0">66083</data>
    </edge>
    <edge source="ZAF" target="NOR">
      <data key="d0">189399</data>
    </edge>
    <edge source="ZAF" target="PAK">
      <data key="d0">13312</data>
    </edge>
    <edge source="ZAF" target="PER">
      <data key="d0">32810</data>
    </edge>
    <edge source="ZAF" target="POL">
      <data key="d0">65057</data>
    </edge>
    <edge source="ZAF" target="PRT">
      <data key="d0">20904</data>
    </edge>
    <edge source="ZAF" target="ROU">
      <data key="d0">43764</data>
    </edge>
    <edge source="ZAF" target="RUS">
      <data key="d0">32586</data>
    </edge>
    <edge source="ZAF" target="SEN">
      <data key="d0">125117</data>
    </edge>
    <edge source="ZAF" target="IND">
      <data key="d0">8470021</data>
    </edge>
    <edge source="ZAF" target="SGP">
      <data key="d0">3891915</data>
    </edge>
    <edge source="ZAF" target="ZWE">
      <data key="d0">6546552</data>
    </edge>
    <edge source="ZAF" target="ESP">
      <data key="d0">469332</data>
    </edge>
    <edge source="ZAF" target="SWE">
      <data key="d0">17762</data>
    </edge>
    <edge source="ZAF" target="CHE">
      <data key="d0">634325</data>
    </edge>
    <edge source="ZAF" target="ARE">
      <data key="d0">659250</data>
    </edge>
    <edge source="ZAF" target="TUR">
      <data key="d0">177418</data>
    </edge>
    <edge source="ZAF" target="UGA">
      <data key="d0">605890</data>
    </edge>
    <edge source="ZAF" target="UKR">
      <data key="d0">262122</data>
    </edge>
    <edge source="ZAF" target="EGY">
      <data key="d0">77342</data>
    </edge>
    <edge source="ZAF" target="GBR">
      <data key="d0">19730272</data>
    </edge>
    <edge source="ZAF" target="TZA">
      <data key="d0">2085246</data>
    </edge>
    <edge source="ZAF" target="USA">
      <data key="d0">13139112</data>
    </edge>
    <edge source="ZAF" target="BFA">
      <data key="d0">182403</data>
    </edge>
    <edge source="ESP" target="DZA">
      <data key="d0">3954899</data>
    </edge>
    <edge source="ESP" target="ARG">
      <data key="d0">38383069</data>
    </edge>
    <edge source="ESP" target="AUS">
      <data key="d0">4846826</data>
    </edge>
    <edge source="ESP" target="AUT">
      <data key="d0">26708711</data>
    </edge>
    <edge source="ESP" target="BEL">
      <data key="d0">14470476</data>
    </edge>
    <edge source="ESP" target="BOL">
      <data key="d0">108392</data>
    </edge>
    <edge source="ESP" target="BWA">
      <data key="d0">60358</data>
    </edge>
    <edge source="ESP" target="BRA">
      <data key="d0">15344631</data>
    </edge>
    <edge source="ESP" target="BGR">
      <data key="d0">94196</data>
    </edge>
    <edge source="ESP" target="BLR">
      <data key="d0">13139</data>
    </edge>
    <edge source="ESP" target="KHM">
      <data key="d0">19042</data>
    </edge>
    <edge source="ESP" target="CMR">
      <data key="d0">63788</data>
    </edge>
    <edge source="ESP" target="CAN">
      <data key="d0">10644184</data>
    </edge>
    <edge source="ESP" target="LKA">
      <data key="d0">26366</data>
    </edge>
    <edge source="ESP" target="CHL">
      <data key="d0">2786416</data>
    </edge>
    <edge source="ESP" target="CHN">
      <data key="d0">39843622</data>
    </edge>
    <edge source="ESP" target="COL">
      <data key="d0">693518</data>
    </edge>
    <edge source="ESP" target="CRI">
      <data key="d0">212502</data>
    </edge>
    <edge source="ESP" target="HRV">
      <data key="d0">808852</data>
    </edge>
    <edge source="ESP" target="CZE">
      <data key="d0">2084207</data>
    </edge>
    <edge source="ESP" target="BEN">
      <data key="d0">59503</data>
    </edge>
    <edge source="ESP" target="DNK">
      <data key="d0">15820127</data>
    </edge>
    <edge source="ESP" target="ECU">
      <data key="d0">1352431</data>
    </edge>
    <edge source="ESP" target="SLV">
      <data key="d0">26030</data>
    </edge>
    <edge source="ESP" target="ETH">
      <data key="d0">487805</data>
    </edge>
    <edge source="ESP" target="EST">
      <data key="d0">188367</data>
    </edge>
    <edge source="ESP" target="FIN">
      <data key="d0">3816950</data>
    </edge>
    <edge source="ESP" target="FRA">
      <data key="d0">908523508</data>
    </edge>
    <edge source="ESP" target="GMB">
      <data key="d0">22271</data>
    </edge>
    <edge source="ESP" target="PSE">
      <data key="d0">26886</data>
    </edge>
    <edge source="ESP" target="DEU">
      <data key="d0">367131428</data>
    </edge>
    <edge source="ESP" target="GHA">
      <data key="d0">18888</data>
    </edge>
    <edge source="ESP" target="GRC">
      <data key="d0">3140696</data>
    </edge>
    <edge source="ESP" target="GTM">
      <data key="d0">391021</data>
    </edge>
    <edge source="ESP" target="HND">
      <data key="d0">483293</data>
    </edge>
    <edge source="ESP" target="HKG">
      <data key="d0">613543</data>
    </edge>
    <edge source="ESP" target="HUN">
      <data key="d0">5832916</data>
    </edge>
    <edge source="ESP" target="IDN">
      <data key="d0">181673</data>
    </edge>
    <edge source="ESP" target="IRL">
      <data key="d0">2254039</data>
    </edge>
    <edge source="ESP" target="ISR">
      <data key="d0">8295457</data>
    </edge>
    <edge source="ESP" target="ITA">
      <data key="d0">57439188</data>
    </edge>
    <edge source="ESP" target="CIV">
      <data key="d0">549964</data>
    </edge>
    <edge source="ESP" target="JAM">
      <data key="d0">260375</data>
    </edge>
    <edge source="ESP" target="JPN">
      <data key="d0">9400630</data>
    </edge>
    <edge source="ESP" target="JOR">
      <data key="d0">581918</data>
    </edge>
    <edge source="ESP" target="KOR">
      <data key="d0">1624561</data>
    </edge>
    <edge source="ESP" target="LBN">
      <data key="d0">407094</data>
    </edge>
    <edge source="ESP" target="LVA">
      <data key="d0">128193</data>
    </edge>
    <edge source="ESP" target="LTU">
      <data key="d0">179092</data>
    </edge>
    <edge source="ESP" target="MYS">
      <data key="d0">215268</data>
    </edge>
    <edge source="ESP" target="MRT">
      <data key="d0">494597</data>
    </edge>
    <edge source="ESP" target="MUS">
      <data key="d0">154784</data>
    </edge>
    <edge source="ESP" target="MEX">
      <data key="d0">15723685</data>
    </edge>
    <edge source="ESP" target="MDA">
      <data key="d0">32312</data>
    </edge>
    <edge source="ESP" target="MAR">
      <data key="d0">8169137</data>
    </edge>
    <edge source="ESP" target="MOZ">
      <data key="d0">406362</data>
    </edge>
    <edge source="ESP" target="NAM">
      <data key="d0">169586</data>
    </edge>
    <edge source="ESP" target="NLD">
      <data key="d0">23548190</data>
    </edge>
    <edge source="ESP" target="NZL">
      <data key="d0">345472</data>
    </edge>
    <edge source="ESP" target="NIC">
      <data key="d0">199103</data>
    </edge>
    <edge source="ESP" target="NOR">
      <data key="d0">4430493</data>
    </edge>
    <edge source="ESP" target="PAK">
      <data key="d0">526761</data>
    </edge>
    <edge source="ESP" target="PAN">
      <data key="d0">2104239</data>
    </edge>
    <edge source="ESP" target="PER">
      <data key="d0">2695917</data>
    </edge>
    <edge source="ESP" target="PHL">
      <data key="d0">710143</data>
    </edge>
    <edge source="ESP" target="POL">
      <data key="d0">3735105</data>
    </edge>
    <edge source="ESP" target="PRT">
      <data key="d0">93320564</data>
    </edge>
    <edge source="ESP" target="ROU">
      <data key="d0">10582882</data>
    </edge>
    <edge source="ESP" target="RUS">
      <data key="d0">366240</data>
    </edge>
    <edge source="ESP" target="SAU">
      <data key="d0">918844</data>
    </edge>
    <edge source="ESP" target="SEN">
      <data key="d0">768907</data>
    </edge>
    <edge source="ESP" target="IND">
      <data key="d0">4707871</data>
    </edge>
    <edge source="ESP" target="SGP">
      <data key="d0">14790073</data>
    </edge>
    <edge source="ESP" target="SVK">
      <data key="d0">469935</data>
    </edge>
    <edge source="ESP" target="VNM">
      <data key="d0">66729</data>
    </edge>
    <edge source="ESP" target="SVN">
      <data key="d0">48539925</data>
    </edge>
    <edge source="ESP" target="ZAF">
      <data key="d0">999451</data>
    </edge>
    <edge source="ESP" target="ZWE">
      <data key="d0">37952</data>
    </edge>
    <edge source="ESP" target="SWE">
      <data key="d0">10395139</data>
    </edge>
    <edge source="ESP" target="CHE">
      <data key="d0">8446589</data>
    </edge>
    <edge source="ESP" target="THA">
      <data key="d0">3745275</data>
    </edge>
    <edge source="ESP" target="TGO">
      <data key="d0">55005</data>
    </edge>
    <edge source="ESP" target="ARE">
      <data key="d0">1154850</data>
    </edge>
    <edge source="ESP" target="TUN">
      <data key="d0">2985572</data>
    </edge>
    <edge source="ESP" target="TUR">
      <data key="d0">28471325</data>
    </edge>
    <edge source="ESP" target="UKR">
      <data key="d0">416938</data>
    </edge>
    <edge source="ESP" target="EGY">
      <data key="d0">9225612</data>
    </edge>
    <edge source="ESP" target="GBR">
      <data key="d0">178597857</data>
    </edge>
    <edge source="ESP" target="USA">
      <data key="d0">187375042</data>
    </edge>
    <edge source="ESP" target="BFA">
      <data key="d0">35865</data>
    </edge>
    <edge source="ESP" target="URY">
      <data key="d0">1155642</data>
    </edge>
    <edge source="ESP" target="SRB">
      <data key="d0">167171</data>
    </edge>
    <edge source="SWE" target="DZA">
      <data key="d0">71041</data>
    </edge>
    <edge source="SWE" target="AZE">
      <data key="d0">143610</data>
    </edge>
    <edge source="SWE" target="ARG">
      <data key="d0">4099858</data>
    </edge>
    <edge source="SWE" target="AUS">
      <data key="d0">32632664</data>
    </edge>
    <edge source="SWE" target="AUT">
      <data key="d0">9475178</data>
    </edge>
    <edge source="SWE" target="BEL">
      <data key="d0">491254086</data>
    </edge>
    <edge source="SWE" target="BOL">
      <data key="d0">93303</data>
    </edge>
    <edge source="SWE" target="BWA">
      <data key="d0">15496</data>
    </edge>
    <edge source="SWE" target="BRA">
      <data key="d0">21744415</data>
    </edge>
    <edge source="SWE" target="BGR">
      <data key="d0">203847</data>
    </edge>
    <edge source="SWE" target="BLR">
      <data key="d0">138699</data>
    </edge>
    <edge source="SWE" target="CMR">
      <data key="d0">168054</data>
    </edge>
    <edge source="SWE" target="CAN">
      <data key="d0">24419198</data>
    </edge>
    <edge source="SWE" target="LKA">
      <data key="d0">1365928</data>
    </edge>
    <edge source="SWE" target="CHL">
      <data key="d0">3446194</data>
    </edge>
    <edge source="SWE" target="CHN">
      <data key="d0">22654088</data>
    </edge>
    <edge source="SWE" target="COL">
      <data key="d0">13977165</data>
    </edge>
    <edge source="SWE" target="CRI">
      <data key="d0">290056</data>
    </edge>
    <edge source="SWE" target="HRV">
      <data key="d0">596154</data>
    </edge>
    <edge source="SWE" target="CZE">
      <data key="d0">5214360</data>
    </edge>
    <edge source="SWE" target="DNK">
      <data key="d0">71011349</data>
    </edge>
    <edge source="SWE" target="ECU">
      <data key="d0">127677</data>
    </edge>
    <edge source="SWE" target="ETH">
      <data key="d0">144046</data>
    </edge>
    <edge source="SWE" target="EST">
      <data key="d0">3669575</data>
    </edge>
    <edge source="SWE" target="FIN">
      <data key="d0">84651097</data>
    </edge>
    <edge source="SWE" target="FRA">
      <data key="d0">225656741</data>
    </edge>
    <edge source="SWE" target="GEO">
      <data key="d0">1053283</data>
    </edge>
    <edge source="SWE" target="PSE">
      <data key="d0">7840692</data>
    </edge>
    <edge source="SWE" target="DEU">
      <data key="d0">156975884</data>
    </edge>
    <edge source="SWE" target="GHA">
      <data key="d0">163143</data>
    </edge>
    <edge source="SWE" target="GRC">
      <data key="d0">4852171</data>
    </edge>
    <edge source="SWE" target="GTM">
      <data key="d0">44523</data>
    </edge>
    <edge source="SWE" target="HKG">
      <data key="d0">2882013</data>
    </edge>
    <edge source="SWE" target="HUN">
      <data key="d0">15753625</data>
    </edge>
    <edge source="SWE" target="IDN">
      <data key="d0">1266514</data>
    </edge>
    <edge source="SWE" target="IRL">
      <data key="d0">4771746</data>
    </edge>
    <edge source="SWE" target="ISR">
      <data key="d0">35596194</data>
    </edge>
    <edge source="SWE" target="ITA">
      <data key="d0">64012236</data>
    </edge>
    <edge source="SWE" target="CIV">
      <data key="d0">23462</data>
    </edge>
    <edge source="SWE" target="JAM">
      <data key="d0">185623</data>
    </edge>
    <edge source="SWE" target="JPN">
      <data key="d0">20128152</data>
    </edge>
    <edge source="SWE" target="KAZ">
      <data key="d0">11240</data>
    </edge>
    <edge source="SWE" target="JOR">
      <data key="d0">1406523</data>
    </edge>
    <edge source="SWE" target="KOR">
      <data key="d0">7642737</data>
    </edge>
    <edge source="SWE" target="LBN">
      <data key="d0">2417574</data>
    </edge>
    <edge source="SWE" target="LVA">
      <data key="d0">3832390</data>
    </edge>
    <edge source="SWE" target="LTU">
      <data key="d0">734853</data>
    </edge>
    <edge source="SWE" target="MDG">
      <data key="d0">89592</data>
    </edge>
    <edge source="SWE" target="MYS">
      <data key="d0">4167952</data>
    </edge>
    <edge source="SWE" target="MUS">
      <data key="d0">128659</data>
    </edge>
    <edge source="SWE" target="MEX">
      <data key="d0">17635172</data>
    </edge>
    <edge source="SWE" target="MAR">
      <data key="d0">695132</data>
    </edge>
    <edge source="SWE" target="MOZ">
      <data key="d0">48234</data>
    </edge>
    <edge source="SWE" target="OMN">
      <data key="d0">380522</data>
    </edge>
    <edge source="SWE" target="NAM">
      <data key="d0">64602</data>
    </edge>
    <edge source="SWE" target="NLD">
      <data key="d0">448688133</data>
    </edge>
    <edge source="SWE" target="NZL">
      <data key="d0">2794058</data>
    </edge>
    <edge source="SWE" target="NIC">
      <data key="d0">118292</data>
    </edge>
    <edge source="SWE" target="NOR">
      <data key="d0">153756017</data>
    </edge>
    <edge source="SWE" target="PAK">
      <data key="d0">703862</data>
    </edge>
    <edge source="SWE" target="PAN">
      <data key="d0">3591768</data>
    </edge>
    <edge source="SWE" target="PRY">
      <data key="d0">34702</data>
    </edge>
    <edge source="SWE" target="PER">
      <data key="d0">1775259</data>
    </edge>
    <edge source="SWE" target="PHL">
      <data key="d0">9154785</data>
    </edge>
    <edge source="SWE" target="POL">
      <data key="d0">31604917</data>
    </edge>
    <edge source="SWE" target="PRT">
      <data key="d0">3325064</data>
    </edge>
    <edge source="SWE" target="ROU">
      <data key="d0">700806</data>
    </edge>
    <edge source="SWE" target="RUS">
      <data key="d0">4480052</data>
    </edge>
    <edge source="SWE" target="SAU">
      <data key="d0">26449157</data>
    </edge>
    <edge source="SWE" target="IND">
      <data key="d0">9467103</data>
    </edge>
    <edge source="SWE" target="SGP">
      <data key="d0">34219681</data>
    </edge>
    <edge source="SWE" target="SVK">
      <data key="d0">708772</data>
    </edge>
    <edge source="SWE" target="VNM">
      <data key="d0">444033</data>
    </edge>
    <edge source="SWE" target="SVN">
      <data key="d0">600301</data>
    </edge>
    <edge source="SWE" target="ZAF">
      <data key="d0">5525587</data>
    </edge>
    <edge source="SWE" target="ZWE">
      <data key="d0">35248</data>
    </edge>
    <edge source="SWE" target="ESP">
      <data key="d0">54608207</data>
    </edge>
    <edge source="SWE" target="CHE">
      <data key="d0">40100691</data>
    </edge>
    <edge source="SWE" target="THA">
      <data key="d0">5427374</data>
    </edge>
    <edge source="SWE" target="TGO">
      <data key="d0">21607</data>
    </edge>
    <edge source="SWE" target="ARE">
      <data key="d0">9864321</data>
    </edge>
    <edge source="SWE" target="TUN">
      <data key="d0">644497</data>
    </edge>
    <edge source="SWE" target="TUR">
      <data key="d0">15486594</data>
    </edge>
    <edge source="SWE" target="UGA">
      <data key="d0">54672</data>
    </edge>
    <edge source="SWE" target="UKR">
      <data key="d0">548685</data>
    </edge>
    <edge source="SWE" target="EGY">
      <data key="d0">3284688</data>
    </edge>
    <edge source="SWE" target="GBR">
      <data key="d0">203715245</data>
    </edge>
    <edge source="SWE" target="TZA">
      <data key="d0">880536</data>
    </edge>
    <edge source="SWE" target="USA">
      <data key="d0">661011879</data>
    </edge>
    <edge source="SWE" target="BFA">
      <data key="d0">58928</data>
    </edge>
    <edge source="SWE" target="URY">
      <data key="d0">115564</data>
    </edge>
    <edge source="SWE" target="SRB">
      <data key="d0">1165137</data>
    </edge>
    <edge source="EGY" target="SAU">
      <data key="d0">38476</data>
    </edge>
    <edge source="EGY" target="USA">
      <data key="d0">16723</data>
    </edge>
    <edge source="URY" target="ARG">
      <data key="d0">686883</data>
    </edge>
    <edge source="URY" target="BEL">
      <data key="d0">47000</data>
    </edge>
    <edge source="URY" target="BRA">
      <data key="d0">77207</data>
    </edge>
    <edge source="URY" target="CHL">
      <data key="d0">35654</data>
    </edge>
    <edge source="URY" target="ECU">
      <data key="d0">73356</data>
    </edge>
    <edge source="URY" target="PRY">
      <data key="d0">68792</data>
    </edge>
    <edge source="URY" target="UKR">
      <data key="d0">10820</data>
    </edge>
    <edge source="URY" target="USA">
      <data key="d0">169338</data>
    </edge>
    <edge source="KHM" target="JPN">
      <data key="d0">184507</data>
    </edge>
    <edge source="KHM" target="MYS">
      <data key="d0">39058</data>
    </edge>
    <edge source="KHM" target="USA">
      <data key="d0">12551</data>
    </edge>
    <edge source="LKA" target="CAN">
      <data key="d0">94756</data>
    </edge>
    <edge source="LKA" target="DNK">
      <data key="d0">50139</data>
    </edge>
    <edge source="LKA" target="FRA">
      <data key="d0">87770</data>
    </edge>
    <edge source="LKA" target="DEU">
      <data key="d0">102830</data>
    </edge>
    <edge source="LKA" target="ITA">
      <data key="d0">1158440</data>
    </edge>
    <edge source="LKA" target="JPN">
      <data key="d0">17950</data>
    </edge>
    <edge source="LKA" target="NLD">
      <data key="d0">46268</data>
    </edge>
    <edge source="LKA" target="IND">
      <data key="d0">25882</data>
    </edge>
    <edge source="LKA" target="SGP">
      <data key="d0">513585</data>
    </edge>
    <edge source="LKA" target="SWE">
      <data key="d0">19386</data>
    </edge>
    <edge source="LKA" target="ARE">
      <data key="d0">3461458</data>
    </edge>
    <edge source="LKA" target="GBR">
      <data key="d0">1574205</data>
    </edge>
    <edge source="LKA" target="USA">
      <data key="d0">33378</data>
    </edge>
    <edge source="HRV" target="ALB">
      <data key="d0">50643</data>
    </edge>
    <edge source="HRV" target="AZE">
      <data key="d0">41375</data>
    </edge>
    <edge source="HRV" target="AUS">
      <data key="d0">158105</data>
    </edge>
    <edge source="HRV" target="AUT">
      <data key="d0">5212874</data>
    </edge>
    <edge source="HRV" target="BEL">
      <data key="d0">68305</data>
    </edge>
    <edge source="HRV" target="CAN">
      <data key="d0">76256</data>
    </edge>
    <edge source="HRV" target="CRI">
      <data key="d0">29040</data>
    </edge>
    <edge source="HRV" target="CZE">
      <data key="d0">169307</data>
    </edge>
    <edge source="HRV" target="DNK">
      <data key="d0">1173834</data>
    </edge>
    <edge source="HRV" target="FIN">
      <data key="d0">420000</data>
    </edge>
    <edge source="HRV" target="FRA">
      <data key="d0">6522736</data>
    </edge>
    <edge source="HRV" target="DEU">
      <data key="d0">13100349</data>
    </edge>
    <edge source="HRV" target="GRC">
      <data key="d0">669303</data>
    </edge>
    <edge source="HRV" target="HUN">
      <data key="d0">498987</data>
    </edge>
    <edge source="HRV" target="IRL">
      <data key="d0">363774</data>
    </edge>
    <edge source="HRV" target="ITA">
      <data key="d0">5895603</data>
    </edge>
    <edge source="HRV" target="JPN">
      <data key="d0">11515</data>
    </edge>
    <edge source="HRV" target="MYS">
      <data key="d0">14239</data>
    </edge>
    <edge source="HRV" target="MEX">
      <data key="d0">281654</data>
    </edge>
    <edge source="HRV" target="NLD">
      <data key="d0">368310</data>
    </edge>
    <edge source="HRV" target="NOR">
      <data key="d0">111087</data>
    </edge>
    <edge source="HRV" target="PAK">
      <data key="d0">22467</data>
    </edge>
    <edge source="HRV" target="POL">
      <data key="d0">352116</data>
    </edge>
    <edge source="HRV" target="ROU">
      <data key="d0">24550</data>
    </edge>
    <edge source="HRV" target="RUS">
      <data key="d0">42713</data>
    </edge>
    <edge source="HRV" target="IND">
      <data key="d0">258051</data>
    </edge>
    <edge source="HRV" target="SGP">
      <data key="d0">196070</data>
    </edge>
    <edge source="HRV" target="SVN">
      <data key="d0">4663647</data>
    </edge>
    <edge source="HRV" target="ESP">
      <data key="d0">1161074</data>
    </edge>
    <edge source="HRV" target="SWE">
      <data key="d0">1673695</data>
    </edge>
    <edge source="HRV" target="CHE">
      <data key="d0">2151254</data>
    </edge>
    <edge source="HRV" target="THA">
      <data key="d0">63624</data>
    </edge>
    <edge source="HRV" target="ARE">
      <data key="d0">55426</data>
    </edge>
    <edge source="HRV" target="TUR">
      <data key="d0">248711</data>
    </edge>
    <edge source="HRV" target="MKD">
      <data key="d0">198288</data>
    </edge>
    <edge source="HRV" target="EGY">
      <data key="d0">668645</data>
    </edge>
    <edge source="HRV" target="GBR">
      <data key="d0">2838186</data>
    </edge>
    <edge source="HRV" target="USA">
      <data key="d0">6782876</data>
    </edge>
    <edge source="HRV" target="SRB">
      <data key="d0">192074</data>
    </edge>
    <edge source="CZE" target="ALB">
      <data key="d0">135217</data>
    </edge>
    <edge source="CZE" target="DZA">
      <data key="d0">1922746</data>
    </edge>
    <edge source="CZE" target="ARG">
      <data key="d0">779456</data>
    </edge>
    <edge source="CZE" target="AUS">
      <data key="d0">696190</data>
    </edge>
    <edge source="CZE" target="AUT">
      <data key="d0">30752776</data>
    </edge>
    <edge source="CZE" target="BEL">
      <data key="d0">2351866</data>
    </edge>
    <edge source="CZE" target="BOL">
      <data key="d0">11453</data>
    </edge>
    <edge source="CZE" target="BRA">
      <data key="d0">237268</data>
    </edge>
    <edge source="CZE" target="BGR">
      <data key="d0">2921097</data>
    </edge>
    <edge source="CZE" target="BLR">
      <data key="d0">2779505</data>
    </edge>
    <edge source="CZE" target="CMR">
      <data key="d0">75609</data>
    </edge>
    <edge source="CZE" target="CAN">
      <data key="d0">346207</data>
    </edge>
    <edge source="CZE" target="LKA">
      <data key="d0">118062</data>
    </edge>
    <edge source="CZE" target="CHL">
      <data key="d0">203828</data>
    </edge>
    <edge source="CZE" target="CHN">
      <data key="d0">2262529</data>
    </edge>
    <edge source="CZE" target="COL">
      <data key="d0">899209</data>
    </edge>
    <edge source="CZE" target="CRI">
      <data key="d0">92598</data>
    </edge>
    <edge source="CZE" target="HRV">
      <data key="d0">498231</data>
    </edge>
    <edge source="CZE" target="DNK">
      <data key="d0">4992802</data>
    </edge>
    <edge source="CZE" target="ECU">
      <data key="d0">26639</data>
    </edge>
    <edge source="CZE" target="SLV">
      <data key="d0">25682</data>
    </edge>
    <edge source="CZE" target="ETH">
      <data key="d0">152711</data>
    </edge>
    <edge source="CZE" target="EST">
      <data key="d0">106141</data>
    </edge>
    <edge source="CZE" target="FIN">
      <data key="d0">2586447</data>
    </edge>
    <edge source="CZE" target="FRA">
      <data key="d0">68705010</data>
    </edge>
    <edge source="CZE" target="DEU">
      <data key="d0">347128656</data>
    </edge>
    <edge source="CZE" target="GHA">
      <data key="d0">11714</data>
    </edge>
    <edge source="CZE" target="GRC">
      <data key="d0">2453307</data>
    </edge>
    <edge source="CZE" target="HND">
      <data key="d0">141676</data>
    </edge>
    <edge source="CZE" target="HKG">
      <data key="d0">11366</data>
    </edge>
    <edge source="CZE" target="HUN">
      <data key="d0">18132313</data>
    </edge>
    <edge source="CZE" target="IDN">
      <data key="d0">862838</data>
    </edge>
    <edge source="CZE" target="IRL">
      <data key="d0">5487247</data>
    </edge>
    <edge source="CZE" target="ISR">
      <data key="d0">542032</data>
    </edge>
    <edge source="CZE" target="ITA">
      <data key="d0">21691852</data>
    </edge>
    <edge source="CZE" target="JPN">
      <data key="d0">2026801</data>
    </edge>
    <edge source="CZE" target="KAZ">
      <data key="d0">354120</data>
    </edge>
    <edge source="CZE" target="JOR">
      <data key="d0">125731</data>
    </edge>
    <edge source="CZE" target="KOR">
      <data key="d0">5740597</data>
    </edge>
    <edge source="CZE" target="LBN">
      <data key="d0">282596</data>
    </edge>
    <edge source="CZE" target="LVA">
      <data key="d0">1181282</data>
    </edge>
    <edge source="CZE" target="LTU">
      <data key="d0">2279171</data>
    </edge>
    <edge source="CZE" target="MEX">
      <data key="d0">622173</data>
    </edge>
    <edge source="CZE" target="MAR">
      <data key="d0">202880</data>
    </edge>
    <edge source="CZE" target="NLD">
      <data key="d0">7109159</data>
    </edge>
    <edge source="CZE" target="NZL">
      <data key="d0">568544</data>
    </edge>
    <edge source="CZE" target="NIC">
      <data key="d0">26397</data>
    </edge>
    <edge source="CZE" target="NOR">
      <data key="d0">3716981</data>
    </edge>
    <edge source="CZE" target="PAK">
      <data key="d0">789414</data>
    </edge>
    <edge source="CZE" target="PAN">
      <data key="d0">12867</data>
    </edge>
    <edge source="CZE" target="PER">
      <data key="d0">149235</data>
    </edge>
    <edge source="CZE" target="PHL">
      <data key="d0">1659819</data>
    </edge>
    <edge source="CZE" target="POL">
      <data key="d0">56150516</data>
    </edge>
    <edge source="CZE" target="PRT">
      <data key="d0">4912703</data>
    </edge>
    <edge source="CZE" target="ROU">
      <data key="d0">387407</data>
    </edge>
    <edge source="CZE" target="RUS">
      <data key="d0">7798705</data>
    </edge>
    <edge source="CZE" target="SAU">
      <data key="d0">12135314</data>
    </edge>
    <edge source="CZE" target="IND">
      <data key="d0">8728219</data>
    </edge>
    <edge source="CZE" target="SGP">
      <data key="d0">974772</data>
    </edge>
    <edge source="CZE" target="SVK">
      <data key="d0">30742636</data>
    </edge>
    <edge source="CZE" target="VNM">
      <data key="d0">339215</data>
    </edge>
    <edge source="CZE" target="SVN">
      <data key="d0">697884</data>
    </edge>
    <edge source="CZE" target="ZAF">
      <data key="d0">136506</data>
    </edge>
    <edge source="CZE" target="ESP">
      <data key="d0">5517959</data>
    </edge>
    <edge source="CZE" target="SWE">
      <data key="d0">12250973</data>
    </edge>
    <edge source="CZE" target="CHE">
      <data key="d0">6406100</data>
    </edge>
    <edge source="CZE" target="THA">
      <data key="d0">176574</data>
    </edge>
    <edge source="CZE" target="ARE">
      <data key="d0">2601550</data>
    </edge>
    <edge source="CZE" target="TUN">
      <data key="d0">747640</data>
    </edge>
    <edge source="CZE" target="TUR">
      <data key="d0">1974488</data>
    </edge>
    <edge source="CZE" target="UGA">
      <data key="d0">67694</data>
    </edge>
    <edge source="CZE" target="UKR">
      <data key="d0">3584230</data>
    </edge>
    <edge source="CZE" target="MKD">
      <data key="d0">95519</data>
    </edge>
    <edge source="CZE" target="EGY">
      <data key="d0">4234550</data>
    </edge>
    <edge source="CZE" target="GBR">
      <data key="d0">14054920</data>
    </edge>
    <edge source="CZE" target="TZA">
      <data key="d0">128019</data>
    </edge>
    <edge source="CZE" target="USA">
      <data key="d0">66380795</data>
    </edge>
    <edge source="CZE" target="URY">
      <data key="d0">48419</data>
    </edge>
    <edge source="CZE" target="SRB">
      <data key="d0">1441447</data>
    </edge>
    <edge source="FIN" target="AZE">
      <data key="d0">100404</data>
    </edge>
    <edge source="FIN" target="ARG">
      <data key="d0">400241</data>
    </edge>
    <edge source="FIN" target="AUS">
      <data key="d0">4220230</data>
    </edge>
    <edge source="FIN" target="AUT">
      <data key="d0">17573954</data>
    </edge>
    <edge source="FIN" target="BEL">
      <data key="d0">4827721</data>
    </edge>
    <edge source="FIN" target="BRA">
      <data key="d0">52187898</data>
    </edge>
    <edge source="FIN" target="BGR">
      <data key="d0">181924</data>
    </edge>
    <edge source="FIN" target="BLR">
      <data key="d0">1581756</data>
    </edge>
    <edge source="FIN" target="KHM">
      <data key="d0">573233</data>
    </edge>
    <edge source="FIN" target="CMR">
      <data key="d0">1746081</data>
    </edge>
    <edge source="FIN" target="CAN">
      <data key="d0">9175088</data>
    </edge>
    <edge source="FIN" target="LKA">
      <data key="d0">1013031</data>
    </edge>
    <edge source="FIN" target="CHL">
      <data key="d0">2543831</data>
    </edge>
    <edge source="FIN" target="CHN">
      <data key="d0">52203943</data>
    </edge>
    <edge source="FIN" target="COL">
      <data key="d0">346514</data>
    </edge>
    <edge source="FIN" target="CRI">
      <data key="d0">14814</data>
    </edge>
    <edge source="FIN" target="HRV">
      <data key="d0">5283798</data>
    </edge>
    <edge source="FIN" target="CZE">
      <data key="d0">398109</data>
    </edge>
    <edge source="FIN" target="DNK">
      <data key="d0">30338270</data>
    </edge>
    <edge source="FIN" target="ECU">
      <data key="d0">340086</data>
    </edge>
    <edge source="FIN" target="SLV">
      <data key="d0">54719260</data>
    </edge>
    <edge source="FIN" target="ETH">
      <data key="d0">11551</data>
    </edge>
    <edge source="FIN" target="EST">
      <data key="d0">11340944</data>
    </edge>
    <edge source="FIN" target="FRA">
      <data key="d0">18644988</data>
    </edge>
    <edge source="FIN" target="GEO">
      <data key="d0">217282</data>
    </edge>
    <edge source="FIN" target="DEU">
      <data key="d0">60126508</data>
    </edge>
    <edge source="FIN" target="GRC">
      <data key="d0">8978843</data>
    </edge>
    <edge source="FIN" target="GTM">
      <data key="d0">1421819</data>
    </edge>
    <edge source="FIN" target="HND">
      <data key="d0">189388</data>
    </edge>
    <edge source="FIN" target="HKG">
      <data key="d0">13503032</data>
    </edge>
    <edge source="FIN" target="HUN">
      <data key="d0">510897</data>
    </edge>
    <edge source="FIN" target="IDN">
      <data key="d0">12792063</data>
    </edge>
    <edge source="FIN" target="IRL">
      <data key="d0">132870</data>
    </edge>
    <edge source="FIN" target="ISR">
      <data key="d0">1267326</data>
    </edge>
    <edge source="FIN" target="ITA">
      <data key="d0">120608797</data>
    </edge>
    <edge source="FIN" target="CIV">
      <data key="d0">246614</data>
    </edge>
    <edge source="FIN" target="JAM">
      <data key="d0">2212401</data>
    </edge>
    <edge source="FIN" target="JPN">
      <data key="d0">23433925</data>
    </edge>
    <edge source="FIN" target="JOR">
      <data key="d0">85553</data>
    </edge>
    <edge source="FIN" target="KOR">
      <data key="d0">71431244</data>
    </edge>
    <edge source="FIN" target="LBN">
      <data key="d0">27762</data>
    </edge>
    <edge source="FIN" target="LVA">
      <data key="d0">3758983</data>
    </edge>
    <edge source="FIN" target="LTU">
      <data key="d0">1466743</data>
    </edge>
    <edge source="FIN" target="MYS">
      <data key="d0">1452717</data>
    </edge>
    <edge source="FIN" target="MUS">
      <data key="d0">18025</data>
    </edge>
    <edge source="FIN" target="MEX">
      <data key="d0">17001834</data>
    </edge>
    <edge source="FIN" target="MAR">
      <data key="d0">398914</data>
    </edge>
    <edge source="FIN" target="OMN">
      <data key="d0">70284</data>
    </edge>
    <edge source="FIN" target="NAM">
      <data key="d0">186485</data>
    </edge>
    <edge source="FIN" target="NLD">
      <data key="d0">15556194</data>
    </edge>
    <edge source="FIN" target="NZL">
      <data key="d0">1064598</data>
    </edge>
    <edge source="FIN" target="NIC">
      <data key="d0">48272</data>
    </edge>
    <edge source="FIN" target="NOR">
      <data key="d0">25534057</data>
    </edge>
    <edge source="FIN" target="PAK">
      <data key="d0">6765673</data>
    </edge>
    <edge source="FIN" target="PAN">
      <data key="d0">992691</data>
    </edge>
    <edge source="FIN" target="PER">
      <data key="d0">2150724</data>
    </edge>
    <edge source="FIN" target="PHL">
      <data key="d0">3886826</data>
    </edge>
    <edge source="FIN" target="POL">
      <data key="d0">13448144</data>
    </edge>
    <edge source="FIN" target="PRT">
      <data key="d0">1511712</data>
    </edge>
    <edge source="FIN" target="ROU">
      <data key="d0">1509696</data>
    </edge>
    <edge source="FIN" target="RUS">
      <data key="d0">22520599</data>
    </edge>
    <edge source="FIN" target="SAU">
      <data key="d0">17549354</data>
    </edge>
    <edge source="FIN" target="SEN">
      <data key="d0">16547</data>
    </edge>
    <edge source="FIN" target="IND">
      <data key="d0">160297411</data>
    </edge>
    <edge source="FIN" target="SGP">
      <data key="d0">21222732</data>
    </edge>
    <edge source="FIN" target="SVK">
      <data key="d0">403162</data>
    </edge>
    <edge source="FIN" target="VNM">
      <data key="d0">3124199</data>
    </edge>
    <edge source="FIN" target="SVN">
      <data key="d0">737542</data>
    </edge>
    <edge source="FIN" target="ZAF">
      <data key="d0">1211867</data>
    </edge>
    <edge source="FIN" target="ESP">
      <data key="d0">21426746</data>
    </edge>
    <edge source="FIN" target="SWE">
      <data key="d0">79040761</data>
    </edge>
    <edge source="FIN" target="CHE">
      <data key="d0">4962497</data>
    </edge>
    <edge source="FIN" target="THA">
      <data key="d0">2425745</data>
    </edge>
    <edge source="FIN" target="ARE">
      <data key="d0">2928936</data>
    </edge>
    <edge source="FIN" target="TUN">
      <data key="d0">80761</data>
    </edge>
    <edge source="FIN" target="TUR">
      <data key="d0">63028427</data>
    </edge>
    <edge source="FIN" target="UKR">
      <data key="d0">1038632</data>
    </edge>
    <edge source="FIN" target="MKD">
      <data key="d0">119441</data>
    </edge>
    <edge source="FIN" target="EGY">
      <data key="d0">3247516</data>
    </edge>
    <edge source="FIN" target="GBR">
      <data key="d0">13589077</data>
    </edge>
    <edge source="FIN" target="TZA">
      <data key="d0">576984</data>
    </edge>
    <edge source="FIN" target="USA">
      <data key="d0">66840330</data>
    </edge>
    <edge source="FIN" target="BFA">
      <data key="d0">38714</data>
    </edge>
    <edge source="FIN" target="URY">
      <data key="d0">308707</data>
    </edge>
    <edge source="GHA" target="BEL">
      <data key="d0">39310</data>
    </edge>
    <edge source="GHA" target="LKA">
      <data key="d0">1190708</data>
    </edge>
    <edge source="GHA" target="DNK">
      <data key="d0">15458</data>
    </edge>
    <edge source="GHA" target="DEU">
      <data key="d0">25184</data>
    </edge>
    <edge source="GHA" target="CIV">
      <data key="d0">616147</data>
    </edge>
    <edge source="GHA" target="ZAF">
      <data key="d0">37752</data>
    </edge>
    <edge source="GHA" target="GBR">
      <data key="d0">17470</data>
    </edge>
    <edge source="GHA" target="USA">
      <data key="d0">12548</data>
    </edge>
    <edge source="HKG" target="ARG">
      <data key="d0">1235944</data>
    </edge>
    <edge source="HKG" target="AUS">
      <data key="d0">8551169</data>
    </edge>
    <edge source="HKG" target="AUT">
      <data key="d0">6809421</data>
    </edge>
    <edge source="HKG" target="BEL">
      <data key="d0">5082534</data>
    </edge>
    <edge source="HKG" target="BRA">
      <data key="d0">11792422</data>
    </edge>
    <edge source="HKG" target="KHM">
      <data key="d0">1140871</data>
    </edge>
    <edge source="HKG" target="CAN">
      <data key="d0">5434444</data>
    </edge>
    <edge source="HKG" target="LKA">
      <data key="d0">329115</data>
    </edge>
    <edge source="HKG" target="CHL">
      <data key="d0">59728</data>
    </edge>
    <edge source="HKG" target="CHN">
      <data key="d0">1307056613</data>
    </edge>
    <edge source="HKG" target="COL">
      <data key="d0">256360</data>
    </edge>
    <edge source="HKG" target="CRI">
      <data key="d0">15751</data>
    </edge>
    <edge source="HKG" target="CZE">
      <data key="d0">443011</data>
    </edge>
    <edge source="HKG" target="DNK">
      <data key="d0">534320</data>
    </edge>
    <edge source="HKG" target="ECU">
      <data key="d0">48612</data>
    </edge>
    <edge source="HKG" target="SLV">
      <data key="d0">23416</data>
    </edge>
    <edge source="HKG" target="FIN">
      <data key="d0">430618</data>
    </edge>
    <edge source="HKG" target="FRA">
      <data key="d0">14555434</data>
    </edge>
    <edge source="HKG" target="DEU">
      <data key="d0">65313538</data>
    </edge>
    <edge source="HKG" target="GHA">
      <data key="d0">111252</data>
    </edge>
    <edge source="HKG" target="GRC">
      <data key="d0">209951</data>
    </edge>
    <edge source="HKG" target="HUN">
      <data key="d0">3920385</data>
    </edge>
    <edge source="HKG" target="IDN">
      <data key="d0">20179527</data>
    </edge>
    <edge source="HKG" target="IRL">
      <data key="d0">5540184</data>
    </edge>
    <edge source="HKG" target="ISR">
      <data key="d0">2331979</data>
    </edge>
    <edge source="HKG" target="ITA">
      <data key="d0">8475986</data>
    </edge>
    <edge source="HKG" target="JPN">
      <data key="d0">201287702</data>
    </edge>
    <edge source="HKG" target="KOR">
      <data key="d0">73323285</data>
    </edge>
    <edge source="HKG" target="LBN">
      <data key="d0">100043</data>
    </edge>
    <edge source="HKG" target="MDG">
      <data key="d0">552185</data>
    </edge>
    <edge source="HKG" target="MYS">
      <data key="d0">40815487</data>
    </edge>
    <edge source="HKG" target="MRT">
      <data key="d0">33570</data>
    </edge>
    <edge source="HKG" target="MUS">
      <data key="d0">340251</data>
    </edge>
    <edge source="HKG" target="MEX">
      <data key="d0">15232465</data>
    </edge>
    <edge source="HKG" target="MAR">
      <data key="d0">363535</data>
    </edge>
    <edge source="HKG" target="NLD">
      <data key="d0">5474752</data>
    </edge>
    <edge source="HKG" target="NZL">
      <data key="d0">3504896</data>
    </edge>
    <edge source="HKG" target="NOR">
      <data key="d0">232796</data>
    </edge>
    <edge source="HKG" target="PAK">
      <data key="d0">698412</data>
    </edge>
    <edge source="HKG" target="PAN">
      <data key="d0">34909</data>
    </edge>
    <edge source="HKG" target="PRY">
      <data key="d0">488470</data>
    </edge>
    <edge source="HKG" target="PER">
      <data key="d0">145840</data>
    </edge>
    <edge source="HKG" target="PHL">
      <data key="d0">40498470</data>
    </edge>
    <edge source="HKG" target="POL">
      <data key="d0">102348</data>
    </edge>
    <edge source="HKG" target="PRT">
      <data key="d0">65556</data>
    </edge>
    <edge source="HKG" target="ROU">
      <data key="d0">120535</data>
    </edge>
    <edge source="HKG" target="RUS">
      <data key="d0">17808</data>
    </edge>
    <edge source="HKG" target="SAU">
      <data key="d0">81254</data>
    </edge>
    <edge source="HKG" target="SEN">
      <data key="d0">61083</data>
    </edge>
    <edge source="HKG" target="IND">
      <data key="d0">6760455</data>
    </edge>
    <edge source="HKG" target="SGP">
      <data key="d0">112041324</data>
    </edge>
    <edge source="HKG" target="VNM">
      <data key="d0">6399447</data>
    </edge>
    <edge source="HKG" target="SVN">
      <data key="d0">133773</data>
    </edge>
    <edge source="HKG" target="ZAF">
      <data key="d0">9780905</data>
    </edge>
    <edge source="HKG" target="ESP">
      <data key="d0">7324818</data>
    </edge>
    <edge source="HKG" target="SWE">
      <data key="d0">3739015</data>
    </edge>
    <edge source="HKG" target="CHE">
      <data key="d0">4065916</data>
    </edge>
    <edge source="HKG" target="THA">
      <data key="d0">63342618</data>
    </edge>
    <edge source="HKG" target="ARE">
      <data key="d0">10021105</data>
    </edge>
    <edge source="HKG" target="TUN">
      <data key="d0">94118</data>
    </edge>
    <edge source="HKG" target="TUR">
      <data key="d0">2238625</data>
    </edge>
    <edge source="HKG" target="UKR">
      <data key="d0">145456</data>
    </edge>
    <edge source="HKG" target="EGY">
      <data key="d0">1769430</data>
    </edge>
    <edge source="HKG" target="GBR">
      <data key="d0">49434910</data>
    </edge>
    <edge source="HKG" target="USA">
      <data key="d0">272640562</data>
    </edge>
    <edge source="HKG" target="URY">
      <data key="d0">99071</data>
    </edge>
    <edge source="HUN" target="ARG">
      <data key="d0">482000</data>
    </edge>
    <edge source="HUN" target="AUS">
      <data key="d0">240000</data>
    </edge>
    <edge source="HUN" target="AUT">
      <data key="d0">30906000</data>
    </edge>
    <edge source="HUN" target="BEL">
      <data key="d0">232618000</data>
    </edge>
    <edge source="HUN" target="BRA">
      <data key="d0">306000</data>
    </edge>
    <edge source="HUN" target="BGR">
      <data key="d0">2740000</data>
    </edge>
    <edge source="HUN" target="BLR">
      <data key="d0">71000</data>
    </edge>
    <edge source="HUN" target="CAN">
      <data key="d0">50000</data>
    </edge>
    <edge source="HUN" target="CHN">
      <data key="d0">21000</data>
    </edge>
    <edge source="HUN" target="CRI">
      <data key="d0">28000</data>
    </edge>
    <edge source="HUN" target="HRV">
      <data key="d0">130000</data>
    </edge>
    <edge source="HUN" target="CZE">
      <data key="d0">76070000</data>
    </edge>
    <edge source="HUN" target="DNK">
      <data key="d0">1318000</data>
    </edge>
    <edge source="HUN" target="EST">
      <data key="d0">15000</data>
    </edge>
    <edge source="HUN" target="FIN">
      <data key="d0">1922000</data>
    </edge>
    <edge source="HUN" target="FRA">
      <data key="d0">18911000</data>
    </edge>
    <edge source="HUN" target="GEO">
      <data key="d0">34000</data>
    </edge>
    <edge source="HUN" target="DEU">
      <data key="d0">2104322000</data>
    </edge>
    <edge source="HUN" target="GRC">
      <data key="d0">1629000</data>
    </edge>
    <edge source="HUN" target="HKG">
      <data key="d0">165000</data>
    </edge>
    <edge source="HUN" target="IRL">
      <data key="d0">654000</data>
    </edge>
    <edge source="HUN" target="ISR">
      <data key="d0">21000</data>
    </edge>
    <edge source="HUN" target="ITA">
      <data key="d0">30595000</data>
    </edge>
    <edge source="HUN" target="JPN">
      <data key="d0">655000</data>
    </edge>
    <edge source="HUN" target="KAZ">
      <data key="d0">95000</data>
    </edge>
    <edge source="HUN" target="JOR">
      <data key="d0">235000</data>
    </edge>
    <edge source="HUN" target="KOR">
      <data key="d0">15000</data>
    </edge>
    <edge source="HUN" target="LVA">
      <data key="d0">41000</data>
    </edge>
    <edge source="HUN" target="LTU">
      <data key="d0">32000</data>
    </edge>
    <edge source="HUN" target="MYS">
      <data key="d0">198000</data>
    </edge>
    <edge source="HUN" target="MEX">
      <data key="d0">44000</data>
    </edge>
    <edge source="HUN" target="MDA">
      <data key="d0">195000</data>
    </edge>
    <edge source="HUN" target="NLD">
      <data key="d0">5696000</data>
    </edge>
    <edge source="HUN" target="NOR">
      <data key="d0">18000</data>
    </edge>
    <edge source="HUN" target="PHL">
      <data key="d0">43000</data>
    </edge>
    <edge source="HUN" target="POL">
      <data key="d0">1122000</data>
    </edge>
    <edge source="HUN" target="PRT">
      <data key="d0">8591000</data>
    </edge>
    <edge source="HUN" target="ROU">
      <data key="d0">1838000</data>
    </edge>
    <edge source="HUN" target="RUS">
      <data key="d0">1011000</data>
    </edge>
    <edge source="HUN" target="SAU">
      <data key="d0">3484000</data>
    </edge>
    <edge source="HUN" target="SEN">
      <data key="d0">13000</data>
    </edge>
    <edge source="HUN" target="IND">
      <data key="d0">20000</data>
    </edge>
    <edge source="HUN" target="SGP">
      <data key="d0">29000</data>
    </edge>
    <edge source="HUN" target="SVK">
      <data key="d0">21308000</data>
    </edge>
    <edge source="HUN" target="SVN">
      <data key="d0">297000</data>
    </edge>
    <edge source="HUN" target="ESP">
      <data key="d0">86277000</data>
    </edge>
    <edge source="HUN" target="SWE">
      <data key="d0">4496000</data>
    </edge>
    <edge source="HUN" target="CHE">
      <data key="d0">2728000</data>
    </edge>
    <edge source="HUN" target="THA">
      <data key="d0">1897000</data>
    </edge>
    <edge source="HUN" target="ARE">
      <data key="d0">25000</data>
    </edge>
    <edge source="HUN" target="TUN">
      <data key="d0">151000</data>
    </edge>
    <edge source="HUN" target="TUR">
      <data key="d0">1465000</data>
    </edge>
    <edge source="HUN" target="UKR">
      <data key="d0">1506000</data>
    </edge>
    <edge source="HUN" target="MKD">
      <data key="d0">350000</data>
    </edge>
    <edge source="HUN" target="EGY">
      <data key="d0">82000</data>
    </edge>
    <edge source="HUN" target="GBR">
      <data key="d0">142404000</data>
    </edge>
    <edge source="HUN" target="USA">
      <data key="d0">12733000</data>
    </edge>
    <edge source="HUN" target="SRB">
      <data key="d0">1809000</data>
    </edge>
    <edge source="IRL" target="DZA">
      <data key="d0">3495389</data>
    </edge>
    <edge source="IRL" target="AZE">
      <data key="d0">71157</data>
    </edge>
    <edge source="IRL" target="ARG">
      <data key="d0">495274</data>
    </edge>
    <edge source="IRL" target="AUS">
      <data key="d0">863501</data>
    </edge>
    <edge source="IRL" target="AUT">
      <data key="d0">126910</data>
    </edge>
    <edge source="IRL" target="BEL">
      <data key="d0">2397828</data>
    </edge>
    <edge source="IRL" target="BRA">
      <data key="d0">10231053</data>
    </edge>
    <edge source="IRL" target="BGR">
      <data key="d0">150194</data>
    </edge>
    <edge source="IRL" target="CMR">
      <data key="d0">13803</data>
    </edge>
    <edge source="IRL" target="CAN">
      <data key="d0">2172897</data>
    </edge>
    <edge source="IRL" target="LKA">
      <data key="d0">37120</data>
    </edge>
    <edge source="IRL" target="CHL">
      <data key="d0">52615</data>
    </edge>
    <edge source="IRL" target="CHN">
      <data key="d0">1269697</data>
    </edge>
    <edge source="IRL" target="HRV">
      <data key="d0">11438</data>
    </edge>
    <edge source="IRL" target="CZE">
      <data key="d0">897334</data>
    </edge>
    <edge source="IRL" target="DNK">
      <data key="d0">260750</data>
    </edge>
    <edge source="IRL" target="ETH">
      <data key="d0">757306</data>
    </edge>
    <edge source="IRL" target="EST">
      <data key="d0">50464</data>
    </edge>
    <edge source="IRL" target="FIN">
      <data key="d0">755056</data>
    </edge>
    <edge source="IRL" target="FRA">
      <data key="d0">11058055</data>
    </edge>
    <edge source="IRL" target="DEU">
      <data key="d0">46096821</data>
    </edge>
    <edge source="IRL" target="GHA">
      <data key="d0">17318</data>
    </edge>
    <edge source="IRL" target="GRC">
      <data key="d0">76668</data>
    </edge>
    <edge source="IRL" target="HKG">
      <data key="d0">280677</data>
    </edge>
    <edge source="IRL" target="HUN">
      <data key="d0">423917</data>
    </edge>
    <edge source="IRL" target="IDN">
      <data key="d0">15528</data>
    </edge>
    <edge source="IRL" target="ISR">
      <data key="d0">1523339</data>
    </edge>
    <edge source="IRL" target="ITA">
      <data key="d0">7838344</data>
    </edge>
    <edge source="IRL" target="JPN">
      <data key="d0">8120846</data>
    </edge>
    <edge source="IRL" target="KAZ">
      <data key="d0">125045</data>
    </edge>
    <edge source="IRL" target="JOR">
      <data key="d0">126982</data>
    </edge>
    <edge source="IRL" target="KOR">
      <data key="d0">5626146</data>
    </edge>
    <edge source="IRL" target="MYS">
      <data key="d0">759722</data>
    </edge>
    <edge source="IRL" target="MEX">
      <data key="d0">106224</data>
    </edge>
    <edge source="IRL" target="MAR">
      <data key="d0">2015983</data>
    </edge>
    <edge source="IRL" target="OMN">
      <data key="d0">312146</data>
    </edge>
    <edge source="IRL" target="NLD">
      <data key="d0">10669167</data>
    </edge>
    <edge source="IRL" target="NZL">
      <data key="d0">1326060</data>
    </edge>
    <edge source="IRL" target="NOR">
      <data key="d0">9482078</data>
    </edge>
    <edge source="IRL" target="PAK">
      <data key="d0">19216</data>
    </edge>
    <edge source="IRL" target="PRY">
      <data key="d0">15503</data>
    </edge>
    <edge source="IRL" target="PER">
      <data key="d0">15756</data>
    </edge>
    <edge source="IRL" target="PHL">
      <data key="d0">89868</data>
    </edge>
    <edge source="IRL" target="POL">
      <data key="d0">1237085</data>
    </edge>
    <edge source="IRL" target="PRT">
      <data key="d0">641893</data>
    </edge>
    <edge source="IRL" target="ROU">
      <data key="d0">156359</data>
    </edge>
    <edge source="IRL" target="RUS">
      <data key="d0">189104</data>
    </edge>
    <edge source="IRL" target="SAU">
      <data key="d0">2478359</data>
    </edge>
    <edge source="IRL" target="IND">
      <data key="d0">351285</data>
    </edge>
    <edge source="IRL" target="SGP">
      <data key="d0">5611528</data>
    </edge>
    <edge source="IRL" target="SVK">
      <data key="d0">10353</data>
    </edge>
    <edge source="IRL" target="SVN">
      <data key="d0">92599</data>
    </edge>
    <edge source="IRL" target="ZAF">
      <data key="d0">10212899</data>
    </edge>
    <edge source="IRL" target="ESP">
      <data key="d0">642667</data>
    </edge>
    <edge source="IRL" target="SWE">
      <data key="d0">2164736</data>
    </edge>
    <edge source="IRL" target="CHE">
      <data key="d0">1871984</data>
    </edge>
    <edge source="IRL" target="TGO">
      <data key="d0">17212</data>
    </edge>
    <edge source="IRL" target="ARE">
      <data key="d0">984529</data>
    </edge>
    <edge source="IRL" target="TUN">
      <data key="d0">2444840</data>
    </edge>
    <edge source="IRL" target="TUR">
      <data key="d0">524094</data>
    </edge>
    <edge source="IRL" target="UKR">
      <data key="d0">171726</data>
    </edge>
    <edge source="IRL" target="EGY">
      <data key="d0">376293</data>
    </edge>
    <edge source="IRL" target="GBR">
      <data key="d0">46028320</data>
    </edge>
    <edge source="IRL" target="USA">
      <data key="d0">133782505</data>
    </edge>
    <edge source="ISR" target="ARG">
      <data key="d0">21000</data>
    </edge>
    <edge source="ISR" target="AUS">
      <data key="d0">21000</data>
    </edge>
    <edge source="ISR" target="BEL">
      <data key="d0">12135000</data>
    </edge>
    <edge source="ISR" target="BGR">
      <data key="d0">13000</data>
    </edge>
    <edge source="ISR" target="CAN">
      <data key="d0">3018000</data>
    </edge>
    <edge source="ISR" target="CHL">
      <data key="d0">132000</data>
    </edge>
    <edge source="ISR" target="CHN">
      <data key="d0">1563000</data>
    </edge>
    <edge source="ISR" target="DNK">
      <data key="d0">205000</data>
    </edge>
    <edge source="ISR" target="FRA">
      <data key="d0">16169000</data>
    </edge>
    <edge source="ISR" target="DEU">
      <data key="d0">5647000</data>
    </edge>
    <edge source="ISR" target="GHA">
      <data key="d0">26000</data>
    </edge>
    <edge source="ISR" target="GRC">
      <data key="d0">25000</data>
    </edge>
    <edge source="ISR" target="GTM">
      <data key="d0">12000</data>
    </edge>
    <edge source="ISR" target="HKG">
      <data key="d0">176000</data>
    </edge>
    <edge source="ISR" target="HUN">
      <data key="d0">117000</data>
    </edge>
    <edge source="ISR" target="IRL">
      <data key="d0">20000</data>
    </edge>
    <edge source="ISR" target="ITA">
      <data key="d0">1484000</data>
    </edge>
    <edge source="ISR" target="JPN">
      <data key="d0">174000</data>
    </edge>
    <edge source="ISR" target="KAZ">
      <data key="d0">48000</data>
    </edge>
    <edge source="ISR" target="JOR">
      <data key="d0">31000</data>
    </edge>
    <edge source="ISR" target="KOR">
      <data key="d0">288000</data>
    </edge>
    <edge source="ISR" target="MEX">
      <data key="d0">34000</data>
    </edge>
    <edge source="ISR" target="NLD">
      <data key="d0">1325000</data>
    </edge>
    <edge source="ISR" target="NZL">
      <data key="d0">38000</data>
    </edge>
    <edge source="ISR" target="NOR">
      <data key="d0">127000</data>
    </edge>
    <edge source="ISR" target="PER">
      <data key="d0">28000</data>
    </edge>
    <edge source="ISR" target="PHL">
      <data key="d0">94000</data>
    </edge>
    <edge source="ISR" target="POL">
      <data key="d0">60000</data>
    </edge>
    <edge source="ISR" target="IND">
      <data key="d0">112000</data>
    </edge>
    <edge source="ISR" target="SGP">
      <data key="d0">142000</data>
    </edge>
    <edge source="ISR" target="ZAF">
      <data key="d0">149000</data>
    </edge>
    <edge source="ISR" target="ESP">
      <data key="d0">174000</data>
    </edge>
    <edge source="ISR" target="CHE">
      <data key="d0">63000</data>
    </edge>
    <edge source="ISR" target="THA">
      <data key="d0">33000</data>
    </edge>
    <edge source="ISR" target="TUR">
      <data key="d0">1806000</data>
    </edge>
    <edge source="ISR" target="GBR">
      <data key="d0">14421000</data>
    </edge>
    <edge source="ISR" target="TZA">
      <data key="d0">59000</data>
    </edge>
    <edge source="ISR" target="USA">
      <data key="d0">62108000</data>
    </edge>
    <edge source="CIV" target="AUS">
      <data key="d0">54387</data>
    </edge>
    <edge source="CIV" target="BEL">
      <data key="d0">19246</data>
    </edge>
    <edge source="CIV" target="BRA">
      <data key="d0">11066</data>
    </edge>
    <edge source="CIV" target="CMR">
      <data key="d0">19009</data>
    </edge>
    <edge source="CIV" target="BEN">
      <data key="d0">124638</data>
    </edge>
    <edge source="CIV" target="DNK">
      <data key="d0">17378</data>
    </edge>
    <edge source="CIV" target="FRA">
      <data key="d0">410837</data>
    </edge>
    <edge source="CIV" target="GMB">
      <data key="d0">16842</data>
    </edge>
    <edge source="CIV" target="DEU">
      <data key="d0">46848</data>
    </edge>
    <edge source="CIV" target="GHA">
      <data key="d0">537545</data>
    </edge>
    <edge source="CIV" target="ITA">
      <data key="d0">80846</data>
    </edge>
    <edge source="CIV" target="NLD">
      <data key="d0">21961</data>
    </edge>
    <edge source="CIV" target="SAU">
      <data key="d0">14035</data>
    </edge>
    <edge source="CIV" target="ZAF">
      <data key="d0">20455</data>
    </edge>
    <edge source="CIV" target="CHE">
      <data key="d0">12434</data>
    </edge>
    <edge source="CIV" target="TGO">
      <data key="d0">14325</data>
    </edge>
    <edge source="CIV" target="GBR">
      <data key="d0">390581</data>
    </edge>
    <edge source="CIV" target="USA">
      <data key="d0">32168</data>
    </edge>
    <edge source="CIV" target="BFA">
      <data key="d0">1176166</data>
    </edge>
    <edge source="JOR" target="CMR">
      <data key="d0">28209</data>
    </edge>
    <edge source="JOR" target="ITA">
      <data key="d0">83505</data>
    </edge>
    <edge source="JOR" target="LBN">
      <data key="d0">84677</data>
    </edge>
    <edge source="JOR" target="NLD">
      <data key="d0">192616</data>
    </edge>
    <edge source="JOR" target="SAU">
      <data key="d0">251935</data>
    </edge>
    <edge source="JOR" target="ARE">
      <data key="d0">140100</data>
    </edge>
    <edge source="JOR" target="TUR">
      <data key="d0">65162</data>
    </edge>
    <edge source="JOR" target="EGY">
      <data key="d0">18400</data>
    </edge>
    <edge source="JOR" target="GBR">
      <data key="d0">10015</data>
    </edge>
    <edge source="KOR" target="DZA">
      <data key="d0">1058634</data>
    </edge>
    <edge source="KOR" target="ARG">
      <data key="d0">2630932</data>
    </edge>
    <edge source="KOR" target="AUS">
      <data key="d0">24639597</data>
    </edge>
    <edge source="KOR" target="AUT">
      <data key="d0">432016</data>
    </edge>
    <edge source="KOR" target="BEL">
      <data key="d0">2304046</data>
    </edge>
    <edge source="KOR" target="BRA">
      <data key="d0">1869428</data>
    </edge>
    <edge source="KOR" target="BGR">
      <data key="d0">55956</data>
    </edge>
    <edge source="KOR" target="KHM">
      <data key="d0">167831</data>
    </edge>
    <edge source="KOR" target="CAN">
      <data key="d0">25853570</data>
    </edge>
    <edge source="KOR" target="LKA">
      <data key="d0">526722</data>
    </edge>
    <edge source="KOR" target="CHL">
      <data key="d0">2677135</data>
    </edge>
    <edge source="KOR" target="CHN">
      <data key="d0">196070266</data>
    </edge>
    <edge source="KOR" target="COL">
      <data key="d0">1482435</data>
    </edge>
    <edge source="KOR" target="CRI">
      <data key="d0">179888</data>
    </edge>
    <edge source="KOR" target="CZE">
      <data key="d0">198512</data>
    </edge>
    <edge source="KOR" target="DNK">
      <data key="d0">42621219</data>
    </edge>
    <edge source="KOR" target="ECU">
      <data key="d0">55427</data>
    </edge>
    <edge source="KOR" target="ETH">
      <data key="d0">178385</data>
    </edge>
    <edge source="KOR" target="EST">
      <data key="d0">26025</data>
    </edge>
    <edge source="KOR" target="FIN">
      <data key="d0">431884</data>
    </edge>
    <edge source="KOR" target="FRA">
      <data key="d0">19721767</data>
    </edge>
    <edge source="KOR" target="PSE">
      <data key="d0">155250</data>
    </edge>
    <edge source="KOR" target="DEU">
      <data key="d0">73968364</data>
    </edge>
    <edge source="KOR" target="GHA">
      <data key="d0">953955</data>
    </edge>
    <edge source="KOR" target="GRC">
      <data key="d0">2899610</data>
    </edge>
    <edge source="KOR" target="GTM">
      <data key="d0">361817</data>
    </edge>
    <edge source="KOR" target="HND">
      <data key="d0">132094</data>
    </edge>
    <edge source="KOR" target="HKG">
      <data key="d0">45268736</data>
    </edge>
    <edge source="KOR" target="HUN">
      <data key="d0">203624</data>
    </edge>
    <edge source="KOR" target="IDN">
      <data key="d0">22724518</data>
    </edge>
    <edge source="KOR" target="IRL">
      <data key="d0">232681</data>
    </edge>
    <edge source="KOR" target="ISR">
      <data key="d0">5437869</data>
    </edge>
    <edge source="KOR" target="ITA">
      <data key="d0">4893874</data>
    </edge>
    <edge source="KOR" target="CIV">
      <data key="d0">27506</data>
    </edge>
    <edge source="KOR" target="JPN">
      <data key="d0">120110773</data>
    </edge>
    <edge source="KOR" target="KAZ">
      <data key="d0">38744</data>
    </edge>
    <edge source="KOR" target="JOR">
      <data key="d0">143573</data>
    </edge>
    <edge source="KOR" target="LBN">
      <data key="d0">75343</data>
    </edge>
    <edge source="KOR" target="LVA">
      <data key="d0">26265</data>
    </edge>
    <edge source="KOR" target="LTU">
      <data key="d0">58429</data>
    </edge>
    <edge source="KOR" target="MDG">
      <data key="d0">27542</data>
    </edge>
    <edge source="KOR" target="MYS">
      <data key="d0">10835653</data>
    </edge>
    <edge source="KOR" target="MUS">
      <data key="d0">33275</data>
    </edge>
    <edge source="KOR" target="MEX">
      <data key="d0">16655122</data>
    </edge>
    <edge source="KOR" target="MAR">
      <data key="d0">342056</data>
    </edge>
    <edge source="KOR" target="OMN">
      <data key="d0">85455</data>
    </edge>
    <edge source="KOR" target="NAM">
      <data key="d0">22116</data>
    </edge>
    <edge source="KOR" target="NLD">
      <data key="d0">10750109</data>
    </edge>
    <edge source="KOR" target="NZL">
      <data key="d0">332005</data>
    </edge>
    <edge source="KOR" target="NER">
      <data key="d0">341720</data>
    </edge>
    <edge source="KOR" target="NOR">
      <data key="d0">3165373</data>
    </edge>
    <edge source="KOR" target="PAK">
      <data key="d0">3151868</data>
    </edge>
    <edge source="KOR" target="PAN">
      <data key="d0">570199</data>
    </edge>
    <edge source="KOR" target="PRY">
      <data key="d0">113231</data>
    </edge>
    <edge source="KOR" target="PER">
      <data key="d0">278796</data>
    </edge>
    <edge source="KOR" target="PHL">
      <data key="d0">13420230</data>
    </edge>
    <edge source="KOR" target="POL">
      <data key="d0">8899879</data>
    </edge>
    <edge source="KOR" target="PRT">
      <data key="d0">607554</data>
    </edge>
    <edge source="KOR" target="ROU">
      <data key="d0">6189335</data>
    </edge>
    <edge source="KOR" target="RUS">
      <data key="d0">1243975</data>
    </edge>
    <edge source="KOR" target="SAU">
      <data key="d0">2034876</data>
    </edge>
    <edge source="KOR" target="SEN">
      <data key="d0">13759</data>
    </edge>
    <edge source="KOR" target="IND">
      <data key="d0">29539893</data>
    </edge>
    <edge source="KOR" target="SGP">
      <data key="d0">25128216</data>
    </edge>
    <edge source="KOR" target="VNM">
      <data key="d0">17618460</data>
    </edge>
    <edge source="KOR" target="SVN">
      <data key="d0">584498</data>
    </edge>
    <edge source="KOR" target="ZAF">
      <data key="d0">1194961</data>
    </edge>
    <edge source="KOR" target="ZWE">
      <data key="d0">84657</data>
    </edge>
    <edge source="KOR" target="ESP">
      <data key="d0">5099644</data>
    </edge>
    <edge source="KOR" target="SWE">
      <data key="d0">2335726</data>
    </edge>
    <edge source="KOR" target="CHE">
      <data key="d0">638272</data>
    </edge>
    <edge source="KOR" target="THA">
      <data key="d0">30376228</data>
    </edge>
    <edge source="KOR" target="ARE">
      <data key="d0">24834338</data>
    </edge>
    <edge source="KOR" target="TUN">
      <data key="d0">6723747</data>
    </edge>
    <edge source="KOR" target="TUR">
      <data key="d0">3840884</data>
    </edge>
    <edge source="KOR" target="EGY">
      <data key="d0">1276764</data>
    </edge>
    <edge source="KOR" target="GBR">
      <data key="d0">18588475</data>
    </edge>
    <edge source="KOR" target="TZA">
      <data key="d0">19725</data>
    </edge>
    <edge source="KOR" target="USA">
      <data key="d0">520509206</data>
    </edge>
    <edge source="KOR" target="URY">
      <data key="d0">543886</data>
    </edge>
    <edge source="LBN" target="DZA">
      <data key="d0">67026</data>
    </edge>
    <edge source="LBN" target="BEL">
      <data key="d0">575871</data>
    </edge>
    <edge source="LBN" target="BGR">
      <data key="d0">13263</data>
    </edge>
    <edge source="LBN" target="CMR">
      <data key="d0">61763</data>
    </edge>
    <edge source="LBN" target="CAF">
      <data key="d0">25057</data>
    </edge>
    <edge source="LBN" target="BEN">
      <data key="d0">79250</data>
    </edge>
    <edge source="LBN" target="FRA">
      <data key="d0">441048</data>
    </edge>
    <edge source="LBN" target="GMB">
      <data key="d0">19985</data>
    </edge>
    <edge source="LBN" target="DEU">
      <data key="d0">1272241</data>
    </edge>
    <edge source="LBN" target="ITA">
      <data key="d0">53652</data>
    </edge>
    <edge source="LBN" target="CIV">
      <data key="d0">10846</data>
    </edge>
    <edge source="LBN" target="JOR">
      <data key="d0">1225327</data>
    </edge>
    <edge source="LBN" target="MAR">
      <data key="d0">11500</data>
    </edge>
    <edge source="LBN" target="OMN">
      <data key="d0">42055</data>
    </edge>
    <edge source="LBN" target="NLD">
      <data key="d0">10320</data>
    </edge>
    <edge source="LBN" target="SAU">
      <data key="d0">453138</data>
    </edge>
    <edge source="LBN" target="SEN">
      <data key="d0">11843</data>
    </edge>
    <edge source="LBN" target="IND">
      <data key="d0">40120</data>
    </edge>
    <edge source="LBN" target="SWE">
      <data key="d0">10345</data>
    </edge>
    <edge source="LBN" target="ARE">
      <data key="d0">421552</data>
    </edge>
    <edge source="LBN" target="TUN">
      <data key="d0">35691</data>
    </edge>
    <edge source="LBN" target="TUR">
      <data key="d0">14524</data>
    </edge>
    <edge source="LBN" target="UKR">
      <data key="d0">30836</data>
    </edge>
    <edge source="LBN" target="EGY">
      <data key="d0">51544</data>
    </edge>
    <edge source="LBN" target="GBR">
      <data key="d0">340453</data>
    </edge>
    <edge source="LBN" target="TZA">
      <data key="d0">81373</data>
    </edge>
    <edge source="LBN" target="USA">
      <data key="d0">119471</data>
    </edge>
    <edge source="LBN" target="BFA">
      <data key="d0">18919</data>
    </edge>
    <edge source="MUS" target="FRA">
      <data key="d0">209387</data>
    </edge>
    <edge source="MUS" target="JPN">
      <data key="d0">33264</data>
    </edge>
    <edge source="MUS" target="MDG">
      <data key="d0">43399</data>
    </edge>
    <edge source="MUS" target="ZAF">
      <data key="d0">13791</data>
    </edge>
    <edge source="MUS" target="GBR">
      <data key="d0">1046072</data>
    </edge>
    <edge source="MOZ" target="JPN">
      <data key="d0">28634</data>
    </edge>
    <edge source="MOZ" target="MWI">
      <data key="d0">10638</data>
    </edge>
    <edge source="MOZ" target="PRT">
      <data key="d0">53455</data>
    </edge>
    <edge source="MOZ" target="ZAF">
      <data key="d0">97117</data>
    </edge>
    <edge source="MOZ" target="ESP">
      <data key="d0">297685</data>
    </edge>
    <edge source="NZL" target="ARG">
      <data key="d0">50255</data>
    </edge>
    <edge source="NZL" target="AUS">
      <data key="d0">8440342</data>
    </edge>
    <edge source="NZL" target="BEL">
      <data key="d0">88162</data>
    </edge>
    <edge source="NZL" target="CAN">
      <data key="d0">540131</data>
    </edge>
    <edge source="NZL" target="LKA">
      <data key="d0">112265</data>
    </edge>
    <edge source="NZL" target="CHL">
      <data key="d0">284300</data>
    </edge>
    <edge source="NZL" target="CHN">
      <data key="d0">16985</data>
    </edge>
    <edge source="NZL" target="DNK">
      <data key="d0">4197790</data>
    </edge>
    <edge source="NZL" target="FRA">
      <data key="d0">1906618</data>
    </edge>
    <edge source="NZL" target="DEU">
      <data key="d0">619703</data>
    </edge>
    <edge source="NZL" target="GRC">
      <data key="d0">189925</data>
    </edge>
    <edge source="NZL" target="HKG">
      <data key="d0">134413</data>
    </edge>
    <edge source="NZL" target="HUN">
      <data key="d0">15763</data>
    </edge>
    <edge source="NZL" target="IDN">
      <data key="d0">248071</data>
    </edge>
    <edge source="NZL" target="ITA">
      <data key="d0">206834</data>
    </edge>
    <edge source="NZL" target="JPN">
      <data key="d0">1211733</data>
    </edge>
    <edge source="NZL" target="KOR">
      <data key="d0">386299</data>
    </edge>
    <edge source="NZL" target="MYS">
      <data key="d0">183952</data>
    </edge>
    <edge source="NZL" target="MEX">
      <data key="d0">19694</data>
    </edge>
    <edge source="NZL" target="NLD">
      <data key="d0">749787</data>
    </edge>
    <edge source="NZL" target="NOR">
      <data key="d0">238289</data>
    </edge>
    <edge source="NZL" target="PHL">
      <data key="d0">41836</data>
    </edge>
    <edge source="NZL" target="PRT">
      <data key="d0">495371</data>
    </edge>
    <edge source="NZL" target="IND">
      <data key="d0">33565</data>
    </edge>
    <edge source="NZL" target="SGP">
      <data key="d0">2730259</data>
    </edge>
    <edge source="NZL" target="VNM">
      <data key="d0">16083</data>
    </edge>
    <edge source="NZL" target="SVN">
      <data key="d0">97922</data>
    </edge>
    <edge source="NZL" target="ZAF">
      <data key="d0">61021</data>
    </edge>
    <edge source="NZL" target="ESP">
      <data key="d0">524637</data>
    </edge>
    <edge source="NZL" target="SWE">
      <data key="d0">251244</data>
    </edge>
    <edge source="NZL" target="CHE">
      <data key="d0">46122</data>
    </edge>
    <edge source="NZL" target="THA">
      <data key="d0">104604</data>
    </edge>
    <edge source="NZL" target="TUR">
      <data key="d0">56403</data>
    </edge>
    <edge source="NZL" target="EGY">
      <data key="d0">101886</data>
    </edge>
    <edge source="NZL" target="GBR">
      <data key="d0">2397221</data>
    </edge>
    <edge source="NZL" target="USA">
      <data key="d0">16164902</data>
    </edge>
    <edge source="NOR" target="AZE">
      <data key="d0">64759</data>
    </edge>
    <edge source="NOR" target="ARG">
      <data key="d0">214971</data>
    </edge>
    <edge source="NOR" target="AUS">
      <data key="d0">725160</data>
    </edge>
    <edge source="NOR" target="AUT">
      <data key="d0">111894</data>
    </edge>
    <edge source="NOR" target="BEL">
      <data key="d0">5672407</data>
    </edge>
    <edge source="NOR" target="BRA">
      <data key="d0">1271249</data>
    </edge>
    <edge source="NOR" target="BGR">
      <data key="d0">269762</data>
    </edge>
    <edge source="NOR" target="CMR">
      <data key="d0">55584</data>
    </edge>
    <edge source="NOR" target="CAN">
      <data key="d0">3612180</data>
    </edge>
    <edge source="NOR" target="LKA">
      <data key="d0">104911</data>
    </edge>
    <edge source="NOR" target="CHL">
      <data key="d0">789334</data>
    </edge>
    <edge source="NOR" target="CHN">
      <data key="d0">8133879</data>
    </edge>
    <edge source="NOR" target="COL">
      <data key="d0">16013</data>
    </edge>
    <edge source="NOR" target="CRI">
      <data key="d0">28512</data>
    </edge>
    <edge source="NOR" target="HRV">
      <data key="d0">735129</data>
    </edge>
    <edge source="NOR" target="CZE">
      <data key="d0">27534</data>
    </edge>
    <edge source="NOR" target="DNK">
      <data key="d0">21691848</data>
    </edge>
    <edge source="NOR" target="ECU">
      <data key="d0">18157</data>
    </edge>
    <edge source="NOR" target="EST">
      <data key="d0">150950</data>
    </edge>
    <edge source="NOR" target="FIN">
      <data key="d0">6970975</data>
    </edge>
    <edge source="NOR" target="FRA">
      <data key="d0">119951146</data>
    </edge>
    <edge source="NOR" target="GMB">
      <data key="d0">13285</data>
    </edge>
    <edge source="NOR" target="DEU">
      <data key="d0">7807428</data>
    </edge>
    <edge source="NOR" target="GHA">
      <data key="d0">57481</data>
    </edge>
    <edge source="NOR" target="GRC">
      <data key="d0">1609027</data>
    </edge>
    <edge source="NOR" target="HKG">
      <data key="d0">1629875</data>
    </edge>
    <edge source="NOR" target="IRL">
      <data key="d0">263274</data>
    </edge>
    <edge source="NOR" target="ISR">
      <data key="d0">121088</data>
    </edge>
    <edge source="NOR" target="ITA">
      <data key="d0">4597605</data>
    </edge>
    <edge source="NOR" target="CIV">
      <data key="d0">39932</data>
    </edge>
    <edge source="NOR" target="JAM">
      <data key="d0">84964</data>
    </edge>
    <edge source="NOR" target="JPN">
      <data key="d0">2256807</data>
    </edge>
    <edge source="NOR" target="KAZ">
      <data key="d0">12062</data>
    </edge>
    <edge source="NOR" target="KOR">
      <data key="d0">7310068</data>
    </edge>
    <edge source="NOR" target="LBN">
      <data key="d0">41492</data>
    </edge>
    <edge source="NOR" target="LVA">
      <data key="d0">123203</data>
    </edge>
    <edge source="NOR" target="LTU">
      <data key="d0">519421</data>
    </edge>
    <edge source="NOR" target="MWI">
      <data key="d0">25249</data>
    </edge>
    <edge source="NOR" target="MYS">
      <data key="d0">1332825</data>
    </edge>
    <edge source="NOR" target="MUS">
      <data key="d0">20220</data>
    </edge>
    <edge source="NOR" target="MEX">
      <data key="d0">12847</data>
    </edge>
    <edge source="NOR" target="MAR">
      <data key="d0">14639</data>
    </edge>
    <edge source="NOR" target="OMN">
      <data key="d0">31835</data>
    </edge>
    <edge source="NOR" target="NAM">
      <data key="d0">184224</data>
    </edge>
    <edge source="NOR" target="NLD">
      <data key="d0">8812854</data>
    </edge>
    <edge source="NOR" target="NZL">
      <data key="d0">724158</data>
    </edge>
    <edge source="NOR" target="NER">
      <data key="d0">14321</data>
    </edge>
    <edge source="NOR" target="PAK">
      <data key="d0">18202</data>
    </edge>
    <edge source="NOR" target="PAN">
      <data key="d0">3197545</data>
    </edge>
    <edge source="NOR" target="PER">
      <data key="d0">126968</data>
    </edge>
    <edge source="NOR" target="PHL">
      <data key="d0">182946</data>
    </edge>
    <edge source="NOR" target="POL">
      <data key="d0">4227899</data>
    </edge>
    <edge source="NOR" target="PRT">
      <data key="d0">944578</data>
    </edge>
    <edge source="NOR" target="ROU">
      <data key="d0">118454</data>
    </edge>
    <edge source="NOR" target="RUS">
      <data key="d0">1022705</data>
    </edge>
    <edge source="NOR" target="SAU">
      <data key="d0">362309</data>
    </edge>
    <edge source="NOR" target="SEN">
      <data key="d0">11423</data>
    </edge>
    <edge source="NOR" target="IND">
      <data key="d0">3018607</data>
    </edge>
    <edge source="NOR" target="SGP">
      <data key="d0">5808886</data>
    </edge>
    <edge source="NOR" target="VNM">
      <data key="d0">246521</data>
    </edge>
    <edge source="NOR" target="ZAF">
      <data key="d0">565319</data>
    </edge>
    <edge source="NOR" target="ESP">
      <data key="d0">18357121</data>
    </edge>
    <edge source="NOR" target="SWE">
      <data key="d0">34889920</data>
    </edge>
    <edge source="NOR" target="CHE">
      <data key="d0">539183</data>
    </edge>
    <edge source="NOR" target="THA">
      <data key="d0">30224</data>
    </edge>
    <edge source="NOR" target="TGO">
      <data key="d0">32916</data>
    </edge>
    <edge source="NOR" target="ARE">
      <data key="d0">1563177</data>
    </edge>
    <edge source="NOR" target="TUN">
      <data key="d0">215827</data>
    </edge>
    <edge source="NOR" target="TUR">
      <data key="d0">618751</data>
    </edge>
    <edge source="NOR" target="UGA">
      <data key="d0">4621456</data>
    </edge>
    <edge source="NOR" target="UKR">
      <data key="d0">12833</data>
    </edge>
    <edge source="NOR" target="EGY">
      <data key="d0">769303</data>
    </edge>
    <edge source="NOR" target="GBR">
      <data key="d0">15591313</data>
    </edge>
    <edge source="NOR" target="TZA">
      <data key="d0">841883</data>
    </edge>
    <edge source="NOR" target="USA">
      <data key="d0">61815350</data>
    </edge>
    <edge source="NOR" target="URY">
      <data key="d0">264482</data>
    </edge>
    <edge source="NOR" target="SRB">
      <data key="d0">21655</data>
    </edge>
    <edge source="PAK" target="BEL">
      <data key="d0">729737</data>
    </edge>
    <edge source="PAK" target="CAN">
      <data key="d0">87333</data>
    </edge>
    <edge source="PAK" target="FRA">
      <data key="d0">68521</data>
    </edge>
    <edge source="PAK" target="DEU">
      <data key="d0">40966</data>
    </edge>
    <edge source="PAK" target="HKG">
      <data key="d0">170927</data>
    </edge>
    <edge source="PAK" target="ITA">
      <data key="d0">69455</data>
    </edge>
    <edge source="PAK" target="JPN">
      <data key="d0">38130</data>
    </edge>
    <edge source="PAK" target="OMN">
      <data key="d0">10948</data>
    </edge>
    <edge source="PAK" target="NLD">
      <data key="d0">2985113</data>
    </edge>
    <edge source="PAK" target="SAU">
      <data key="d0">330453</data>
    </edge>
    <edge source="PAK" target="SGP">
      <data key="d0">45957</data>
    </edge>
    <edge source="PAK" target="ZAF">
      <data key="d0">32750</data>
    </edge>
    <edge source="PAK" target="ESP">
      <data key="d0">22135</data>
    </edge>
    <edge source="PAK" target="ARE">
      <data key="d0">2122225</data>
    </edge>
    <edge source="PAK" target="EGY">
      <data key="d0">58308</data>
    </edge>
    <edge source="PAK" target="GBR">
      <data key="d0">418293</data>
    </edge>
    <edge source="PAK" target="USA">
      <data key="d0">1095689</data>
    </edge>
    <edge source="POL" target="DZA">
      <data key="d0">539000</data>
    </edge>
    <edge source="POL" target="AZE">
      <data key="d0">8443000</data>
    </edge>
    <edge source="POL" target="ARG">
      <data key="d0">61000</data>
    </edge>
    <edge source="POL" target="AUS">
      <data key="d0">5267000</data>
    </edge>
    <edge source="POL" target="AUT">
      <data key="d0">6579000</data>
    </edge>
    <edge source="POL" target="BEL">
      <data key="d0">135192000</data>
    </edge>
    <edge source="POL" target="BRA">
      <data key="d0">58000</data>
    </edge>
    <edge source="POL" target="BGR">
      <data key="d0">401000</data>
    </edge>
    <edge source="POL" target="BLR">
      <data key="d0">2123000</data>
    </edge>
    <edge source="POL" target="CAN">
      <data key="d0">38328000</data>
    </edge>
    <edge source="POL" target="CHN">
      <data key="d0">1014000</data>
    </edge>
    <edge source="POL" target="HRV">
      <data key="d0">243000</data>
    </edge>
    <edge source="POL" target="CZE">
      <data key="d0">16141000</data>
    </edge>
    <edge source="POL" target="DNK">
      <data key="d0">11108000</data>
    </edge>
    <edge source="POL" target="ETH">
      <data key="d0">911000</data>
    </edge>
    <edge source="POL" target="EST">
      <data key="d0">3660000</data>
    </edge>
    <edge source="POL" target="FIN">
      <data key="d0">5219000</data>
    </edge>
    <edge source="POL" target="FRA">
      <data key="d0">13882000</data>
    </edge>
    <edge source="POL" target="DEU">
      <data key="d0">802429000</data>
    </edge>
    <edge source="POL" target="GRC">
      <data key="d0">10507000</data>
    </edge>
    <edge source="POL" target="HUN">
      <data key="d0">7390000</data>
    </edge>
    <edge source="POL" target="IDN">
      <data key="d0">846000</data>
    </edge>
    <edge source="POL" target="IRL">
      <data key="d0">107000</data>
    </edge>
    <edge source="POL" target="ISR">
      <data key="d0">392000</data>
    </edge>
    <edge source="POL" target="ITA">
      <data key="d0">28950000</data>
    </edge>
    <edge source="POL" target="JPN">
      <data key="d0">2267000</data>
    </edge>
    <edge source="POL" target="KAZ">
      <data key="d0">395000</data>
    </edge>
    <edge source="POL" target="JOR">
      <data key="d0">779000</data>
    </edge>
    <edge source="POL" target="KOR">
      <data key="d0">971000</data>
    </edge>
    <edge source="POL" target="LVA">
      <data key="d0">151000</data>
    </edge>
    <edge source="POL" target="LTU">
      <data key="d0">3153000</data>
    </edge>
    <edge source="POL" target="MYS">
      <data key="d0">668000</data>
    </edge>
    <edge source="POL" target="MDA">
      <data key="d0">72000</data>
    </edge>
    <edge source="POL" target="MAR">
      <data key="d0">494000</data>
    </edge>
    <edge source="POL" target="NLD">
      <data key="d0">17983000</data>
    </edge>
    <edge source="POL" target="NZL">
      <data key="d0">281000</data>
    </edge>
    <edge source="POL" target="NOR">
      <data key="d0">2299000</data>
    </edge>
    <edge source="POL" target="PAK">
      <data key="d0">257000</data>
    </edge>
    <edge source="POL" target="PHL">
      <data key="d0">294000</data>
    </edge>
    <edge source="POL" target="PRT">
      <data key="d0">154721000</data>
    </edge>
    <edge source="POL" target="ROU">
      <data key="d0">1560000</data>
    </edge>
    <edge source="POL" target="RUS">
      <data key="d0">5751000</data>
    </edge>
    <edge source="POL" target="SAU">
      <data key="d0">7328000</data>
    </edge>
    <edge source="POL" target="IND">
      <data key="d0">3193000</data>
    </edge>
    <edge source="POL" target="SGP">
      <data key="d0">3285000</data>
    </edge>
    <edge source="POL" target="SVK">
      <data key="d0">4567000</data>
    </edge>
    <edge source="POL" target="VNM">
      <data key="d0">104000</data>
    </edge>
    <edge source="POL" target="SVN">
      <data key="d0">315000</data>
    </edge>
    <edge source="POL" target="ZAF">
      <data key="d0">403000</data>
    </edge>
    <edge source="POL" target="ESP">
      <data key="d0">38409000</data>
    </edge>
    <edge source="POL" target="SWE">
      <data key="d0">13451000</data>
    </edge>
    <edge source="POL" target="CHE">
      <data key="d0">21600000</data>
    </edge>
    <edge source="POL" target="THA">
      <data key="d0">4434000</data>
    </edge>
    <edge source="POL" target="ARE">
      <data key="d0">157000</data>
    </edge>
    <edge source="POL" target="TUN">
      <data key="d0">190000</data>
    </edge>
    <edge source="POL" target="TUR">
      <data key="d0">1297000</data>
    </edge>
    <edge source="POL" target="UKR">
      <data key="d0">6599000</data>
    </edge>
    <edge source="POL" target="MKD">
      <data key="d0">303000</data>
    </edge>
    <edge source="POL" target="EGY">
      <data key="d0">354000</data>
    </edge>
    <edge source="POL" target="GBR">
      <data key="d0">133086000</data>
    </edge>
    <edge source="POL" target="USA">
      <data key="d0">33401000</data>
    </edge>
    <edge source="POL" target="BFA">
      <data key="d0">231000</data>
    </edge>
    <edge source="POL" target="SRB">
      <data key="d0">419000</data>
    </edge>
    <edge source="ROU" target="DZA">
      <data key="d0">30000</data>
    </edge>
    <edge source="ROU" target="AZE">
      <data key="d0">26000</data>
    </edge>
    <edge source="ROU" target="ARG">
      <data key="d0">352000</data>
    </edge>
    <edge source="ROU" target="AUS">
      <data key="d0">121000</data>
    </edge>
    <edge source="ROU" target="AUT">
      <data key="d0">1101000</data>
    </edge>
    <edge source="ROU" target="BEL">
      <data key="d0">508000</data>
    </edge>
    <edge source="ROU" target="BGR">
      <data key="d0">2610000</data>
    </edge>
    <edge source="ROU" target="CAN">
      <data key="d0">212000</data>
    </edge>
    <edge source="ROU" target="CHL">
      <data key="d0">234000</data>
    </edge>
    <edge source="ROU" target="CHN">
      <data key="d0">2330000</data>
    </edge>
    <edge source="ROU" target="CZE">
      <data key="d0">379000</data>
    </edge>
    <edge source="ROU" target="DNK">
      <data key="d0">226000</data>
    </edge>
    <edge source="ROU" target="FRA">
      <data key="d0">13898000</data>
    </edge>
    <edge source="ROU" target="DEU">
      <data key="d0">12881000</data>
    </edge>
    <edge source="ROU" target="GRC">
      <data key="d0">1665000</data>
    </edge>
    <edge source="ROU" target="HUN">
      <data key="d0">564000</data>
    </edge>
    <edge source="ROU" target="IRL">
      <data key="d0">159000</data>
    </edge>
    <edge source="ROU" target="ISR">
      <data key="d0">832000</data>
    </edge>
    <edge source="ROU" target="ITA">
      <data key="d0">57181000</data>
    </edge>
    <edge source="ROU" target="JPN">
      <data key="d0">120000</data>
    </edge>
    <edge source="ROU" target="JOR">
      <data key="d0">1586000</data>
    </edge>
    <edge source="ROU" target="KOR">
      <data key="d0">15000</data>
    </edge>
    <edge source="ROU" target="MEX">
      <data key="d0">148000</data>
    </edge>
    <edge source="ROU" target="MDA">
      <data key="d0">47000</data>
    </edge>
    <edge source="ROU" target="MAR">
      <data key="d0">314000</data>
    </edge>
    <edge source="ROU" target="NLD">
      <data key="d0">1592000</data>
    </edge>
    <edge source="ROU" target="NOR">
      <data key="d0">1104000</data>
    </edge>
    <edge source="ROU" target="PAK">
      <data key="d0">72000</data>
    </edge>
    <edge source="ROU" target="POL">
      <data key="d0">26735000</data>
    </edge>
    <edge source="ROU" target="PRT">
      <data key="d0">62000</data>
    </edge>
    <edge source="ROU" target="RUS">
      <data key="d0">185000</data>
    </edge>
    <edge source="ROU" target="IND">
      <data key="d0">9196000</data>
    </edge>
    <edge source="ROU" target="SGP">
      <data key="d0">14000</data>
    </edge>
    <edge source="ROU" target="SVK">
      <data key="d0">19000</data>
    </edge>
    <edge source="ROU" target="VNM">
      <data key="d0">573000</data>
    </edge>
    <edge source="ROU" target="SVN">
      <data key="d0">10000</data>
    </edge>
    <edge source="ROU" target="ESP">
      <data key="d0">1728000</data>
    </edge>
    <edge source="ROU" target="SWE">
      <data key="d0">293000</data>
    </edge>
    <edge source="ROU" target="CHE">
      <data key="d0">5052000</data>
    </edge>
    <edge source="ROU" target="THA">
      <data key="d0">916000</data>
    </edge>
    <edge source="ROU" target="ARE">
      <data key="d0">2293000</data>
    </edge>
    <edge source="ROU" target="TUN">
      <data key="d0">149000</data>
    </edge>
    <edge source="ROU" target="TUR">
      <data key="d0">3676000</data>
    </edge>
    <edge source="ROU" target="UKR">
      <data key="d0">35000</data>
    </edge>
    <edge source="ROU" target="MKD">
      <data key="d0">52000</data>
    </edge>
    <edge source="ROU" target="EGY">
      <data key="d0">16811000</data>
    </edge>
    <edge source="ROU" target="GBR">
      <data key="d0">1737000</data>
    </edge>
    <edge source="ROU" target="TZA">
      <data key="d0">10000</data>
    </edge>
    <edge source="ROU" target="USA">
      <data key="d0">16676000</data>
    </edge>
    <edge source="ROU" target="SRB">
      <data key="d0">735000</data>
    </edge>
    <edge source="SVN" target="DZA">
      <data key="d0">202796</data>
    </edge>
    <edge source="SVN" target="AZE">
      <data key="d0">17688</data>
    </edge>
    <edge source="SVN" target="ARG">
      <data key="d0">237650</data>
    </edge>
    <edge source="SVN" target="AUS">
      <data key="d0">13256</data>
    </edge>
    <edge source="SVN" target="AUT">
      <data key="d0">14480711</data>
    </edge>
    <edge source="SVN" target="BEL">
      <data key="d0">18766</data>
    </edge>
    <edge source="SVN" target="BRA">
      <data key="d0">658885</data>
    </edge>
    <edge source="SVN" target="BLR">
      <data key="d0">295984</data>
    </edge>
    <edge source="SVN" target="CAN">
      <data key="d0">1093584</data>
    </edge>
    <edge source="SVN" target="CHN">
      <data key="d0">921891</data>
    </edge>
    <edge source="SVN" target="HRV">
      <data key="d0">3761374</data>
    </edge>
    <edge source="SVN" target="CZE">
      <data key="d0">2934097</data>
    </edge>
    <edge source="SVN" target="DNK">
      <data key="d0">8679460</data>
    </edge>
    <edge source="SVN" target="ECU">
      <data key="d0">68938</data>
    </edge>
    <edge source="SVN" target="FIN">
      <data key="d0">97858</data>
    </edge>
    <edge source="SVN" target="FRA">
      <data key="d0">35835289</data>
    </edge>
    <edge source="SVN" target="DEU">
      <data key="d0">97727160</data>
    </edge>
    <edge source="SVN" target="GRC">
      <data key="d0">672654</data>
    </edge>
    <edge source="SVN" target="HKG">
      <data key="d0">299989</data>
    </edge>
    <edge source="SVN" target="HUN">
      <data key="d0">962926</data>
    </edge>
    <edge source="SVN" target="IDN">
      <data key="d0">801598</data>
    </edge>
    <edge source="SVN" target="IRL">
      <data key="d0">1259129</data>
    </edge>
    <edge source="SVN" target="ISR">
      <data key="d0">46080</data>
    </edge>
    <edge source="SVN" target="ITA">
      <data key="d0">21473214</data>
    </edge>
    <edge source="SVN" target="JPN">
      <data key="d0">175319</data>
    </edge>
    <edge source="SVN" target="JOR">
      <data key="d0">259282</data>
    </edge>
    <edge source="SVN" target="KOR">
      <data key="d0">2915862</data>
    </edge>
    <edge source="SVN" target="LVA">
      <data key="d0">452240</data>
    </edge>
    <edge source="SVN" target="LTU">
      <data key="d0">35889</data>
    </edge>
    <edge source="SVN" target="MYS">
      <data key="d0">890439</data>
    </edge>
    <edge source="SVN" target="MEX">
      <data key="d0">1096441</data>
    </edge>
    <edge source="SVN" target="NLD">
      <data key="d0">2533385</data>
    </edge>
    <edge source="SVN" target="NOR">
      <data key="d0">96371</data>
    </edge>
    <edge source="SVN" target="PAN">
      <data key="d0">39166</data>
    </edge>
    <edge source="SVN" target="PHL">
      <data key="d0">915490</data>
    </edge>
    <edge source="SVN" target="POL">
      <data key="d0">181188</data>
    </edge>
    <edge source="SVN" target="RUS">
      <data key="d0">515313</data>
    </edge>
    <edge source="SVN" target="IND">
      <data key="d0">247963</data>
    </edge>
    <edge source="SVN" target="SGP">
      <data key="d0">358867</data>
    </edge>
    <edge source="SVN" target="SVK">
      <data key="d0">57946</data>
    </edge>
    <edge source="SVN" target="ZAF">
      <data key="d0">42614</data>
    </edge>
    <edge source="SVN" target="ESP">
      <data key="d0">1551367</data>
    </edge>
    <edge source="SVN" target="SWE">
      <data key="d0">1098628</data>
    </edge>
    <edge source="SVN" target="CHE">
      <data key="d0">1673681</data>
    </edge>
    <edge source="SVN" target="ARE">
      <data key="d0">130999</data>
    </edge>
    <edge source="SVN" target="TUR">
      <data key="d0">90117</data>
    </edge>
    <edge source="SVN" target="UKR">
      <data key="d0">11515</data>
    </edge>
    <edge source="SVN" target="MKD">
      <data key="d0">304917</data>
    </edge>
    <edge source="SVN" target="EGY">
      <data key="d0">669958</data>
    </edge>
    <edge source="SVN" target="GBR">
      <data key="d0">7946494</data>
    </edge>
    <edge source="SVN" target="USA">
      <data key="d0">22200136</data>
    </edge>
    <edge source="SVN" target="SRB">
      <data key="d0">397160</data>
    </edge>
    <edge source="ZWE" target="AUS">
      <data key="d0">28217</data>
    </edge>
    <edge source="ZWE" target="BWA">
      <data key="d0">49922</data>
    </edge>
    <edge source="ZWE" target="FIN">
      <data key="d0">17725</data>
    </edge>
    <edge source="ZWE" target="JPN">
      <data key="d0">31105</data>
    </edge>
    <edge source="ZWE" target="MWI">
      <data key="d0">55188</data>
    </edge>
    <edge source="ZWE" target="MOZ">
      <data key="d0">256384</data>
    </edge>
    <edge source="ZWE" target="ZAF">
      <data key="d0">1206897</data>
    </edge>
    <edge source="ZWE" target="USA">
      <data key="d0">56595</data>
    </edge>
    <edge source="THA" target="DZA">
      <data key="d0">33271</data>
    </edge>
    <edge source="THA" target="AZE">
      <data key="d0">375928</data>
    </edge>
    <edge source="THA" target="ARG">
      <data key="d0">104329</data>
    </edge>
    <edge source="THA" target="AUS">
      <data key="d0">9285372</data>
    </edge>
    <edge source="THA" target="AUT">
      <data key="d0">43222</data>
    </edge>
    <edge source="THA" target="BEL">
      <data key="d0">10061104</data>
    </edge>
    <edge source="THA" target="BRA">
      <data key="d0">5338762</data>
    </edge>
    <edge source="THA" target="KHM">
      <data key="d0">3405548</data>
    </edge>
    <edge source="THA" target="CAN">
      <data key="d0">891921</data>
    </edge>
    <edge source="THA" target="LKA">
      <data key="d0">123444</data>
    </edge>
    <edge source="THA" target="CHL">
      <data key="d0">52442</data>
    </edge>
    <edge source="THA" target="CHN">
      <data key="d0">32790474</data>
    </edge>
    <edge source="THA" target="COL">
      <data key="d0">269643</data>
    </edge>
    <edge source="THA" target="CRI">
      <data key="d0">2862596</data>
    </edge>
    <edge source="THA" target="DNK">
      <data key="d0">1168520</data>
    </edge>
    <edge source="THA" target="ECU">
      <data key="d0">24919</data>
    </edge>
    <edge source="THA" target="FIN">
      <data key="d0">6258184</data>
    </edge>
    <edge source="THA" target="FRA">
      <data key="d0">9443804</data>
    </edge>
    <edge source="THA" target="DEU">
      <data key="d0">5774136</data>
    </edge>
    <edge source="THA" target="GRC">
      <data key="d0">641851</data>
    </edge>
    <edge source="THA" target="GTM">
      <data key="d0">17496</data>
    </edge>
    <edge source="THA" target="HKG">
      <data key="d0">60447980</data>
    </edge>
    <edge source="THA" target="HUN">
      <data key="d0">63223321</data>
    </edge>
    <edge source="THA" target="IDN">
      <data key="d0">57509327</data>
    </edge>
    <edge source="THA" target="IRL">
      <data key="d0">1674194</data>
    </edge>
    <edge source="THA" target="ISR">
      <data key="d0">93544</data>
    </edge>
    <edge source="THA" target="ITA">
      <data key="d0">17232130</data>
    </edge>
    <edge source="THA" target="CIV">
      <data key="d0">232131</data>
    </edge>
    <edge source="THA" target="JAM">
      <data key="d0">28914</data>
    </edge>
    <edge source="THA" target="JPN">
      <data key="d0">208878495</data>
    </edge>
    <edge source="THA" target="JOR">
      <data key="d0">420399</data>
    </edge>
    <edge source="THA" target="KOR">
      <data key="d0">21940332</data>
    </edge>
    <edge source="THA" target="LBN">
      <data key="d0">12490</data>
    </edge>
    <edge source="THA" target="MYS">
      <data key="d0">100366326</data>
    </edge>
    <edge source="THA" target="MEX">
      <data key="d0">10492563</data>
    </edge>
    <edge source="THA" target="MAR">
      <data key="d0">52002</data>
    </edge>
    <edge source="THA" target="OMN">
      <data key="d0">89319</data>
    </edge>
    <edge source="THA" target="NLD">
      <data key="d0">6891039</data>
    </edge>
    <edge source="THA" target="NZL">
      <data key="d0">157260</data>
    </edge>
    <edge source="THA" target="NOR">
      <data key="d0">319543</data>
    </edge>
    <edge source="THA" target="PAK">
      <data key="d0">2238300</data>
    </edge>
    <edge source="THA" target="PAN">
      <data key="d0">204049</data>
    </edge>
    <edge source="THA" target="PHL">
      <data key="d0">104925753</data>
    </edge>
    <edge source="THA" target="PRT">
      <data key="d0">1978222</data>
    </edge>
    <edge source="THA" target="SAU">
      <data key="d0">232552</data>
    </edge>
    <edge source="THA" target="IND">
      <data key="d0">33894998</data>
    </edge>
    <edge source="THA" target="SGP">
      <data key="d0">281068746</data>
    </edge>
    <edge source="THA" target="VNM">
      <data key="d0">25642455</data>
    </edge>
    <edge source="THA" target="SVN">
      <data key="d0">245671</data>
    </edge>
    <edge source="THA" target="ZAF">
      <data key="d0">32837584</data>
    </edge>
    <edge source="THA" target="ZWE">
      <data key="d0">214472</data>
    </edge>
    <edge source="THA" target="ESP">
      <data key="d0">23911290</data>
    </edge>
    <edge source="THA" target="SWE">
      <data key="d0">4865335</data>
    </edge>
    <edge source="THA" target="CHE">
      <data key="d0">1912972</data>
    </edge>
    <edge source="THA" target="ARE">
      <data key="d0">1022778</data>
    </edge>
    <edge source="THA" target="TUN">
      <data key="d0">98560</data>
    </edge>
    <edge source="THA" target="TUR">
      <data key="d0">659799</data>
    </edge>
    <edge source="THA" target="EGY">
      <data key="d0">3191179</data>
    </edge>
    <edge source="THA" target="GBR">
      <data key="d0">5712010</data>
    </edge>
    <edge source="THA" target="TZA">
      <data key="d0">39788</data>
    </edge>
    <edge source="THA" target="USA">
      <data key="d0">46049214</data>
    </edge>
    <edge source="UGA" target="ESP">
      <data key="d0">31369</data>
    </edge>
    <edge source="BWA" target="CAN">
      <data key="d0">210199</data>
    </edge>
    <edge source="BWA" target="ZAF">
      <data key="d0">1106333</data>
    </edge>
    <edge source="BWA" target="ZWE">
      <data key="d0">18969</data>
    </edge>
    <edge source="BWA" target="GBR">
      <data key="d0">1772119</data>
    </edge>
    <edge source="BWA" target="USA">
      <data key="d0">66398</data>
    </edge>
    <edge source="BLR" target="DZA">
      <data key="d0">8104800</data>
    </edge>
    <edge source="BLR" target="AZE">
      <data key="d0">622100</data>
    </edge>
    <edge source="BLR" target="AUT">
      <data key="d0">28900</data>
    </edge>
    <edge source="BLR" target="BGR">
      <data key="d0">244500</data>
    </edge>
    <edge source="BLR" target="CAN">
      <data key="d0">13500</data>
    </edge>
    <edge source="BLR" target="CHN">
      <data key="d0">10400</data>
    </edge>
    <edge source="BLR" target="HRV">
      <data key="d0">13000</data>
    </edge>
    <edge source="BLR" target="CZE">
      <data key="d0">164400</data>
    </edge>
    <edge source="BLR" target="ETH">
      <data key="d0">24400</data>
    </edge>
    <edge source="BLR" target="EST">
      <data key="d0">212900</data>
    </edge>
    <edge source="BLR" target="FRA">
      <data key="d0">38900</data>
    </edge>
    <edge source="BLR" target="DEU">
      <data key="d0">1258400</data>
    </edge>
    <edge source="BLR" target="GRC">
      <data key="d0">68600</data>
    </edge>
    <edge source="BLR" target="HUN">
      <data key="d0">457700</data>
    </edge>
    <edge source="BLR" target="ITA">
      <data key="d0">112900</data>
    </edge>
    <edge source="BLR" target="KAZ">
      <data key="d0">107700</data>
    </edge>
    <edge source="BLR" target="LVA">
      <data key="d0">501000</data>
    </edge>
    <edge source="BLR" target="LTU">
      <data key="d0">1699400</data>
    </edge>
    <edge source="BLR" target="MDA">
      <data key="d0">250400</data>
    </edge>
    <edge source="BLR" target="NLD">
      <data key="d0">38500</data>
    </edge>
    <edge source="BLR" target="NIC">
      <data key="d0">40400</data>
    </edge>
    <edge source="BLR" target="PAK">
      <data key="d0">67100</data>
    </edge>
    <edge source="BLR" target="POL">
      <data key="d0">2011600</data>
    </edge>
    <edge source="BLR" target="ROU">
      <data key="d0">27600</data>
    </edge>
    <edge source="BLR" target="RUS">
      <data key="d0">81317500</data>
    </edge>
    <edge source="BLR" target="IND">
      <data key="d0">184200</data>
    </edge>
    <edge source="BLR" target="SVK">
      <data key="d0">106200</data>
    </edge>
    <edge source="BLR" target="VNM">
      <data key="d0">451800</data>
    </edge>
    <edge source="BLR" target="ESP">
      <data key="d0">42700</data>
    </edge>
    <edge source="BLR" target="CHE">
      <data key="d0">24000</data>
    </edge>
    <edge source="BLR" target="ARE">
      <data key="d0">13700</data>
    </edge>
    <edge source="BLR" target="TUR">
      <data key="d0">56900</data>
    </edge>
    <edge source="BLR" target="UKR">
      <data key="d0">2941500</data>
    </edge>
    <edge source="BLR" target="EGY">
      <data key="d0">676700</data>
    </edge>
    <edge source="BLR" target="GBR">
      <data key="d0">78000</data>
    </edge>
    <edge source="BLR" target="USA">
      <data key="d0">104000</data>
    </edge>
    <edge source="BLR" target="SRB">
      <data key="d0">73700</data>
    </edge>
    <edge source="EST" target="BLR">
      <data key="d0">11101</data>
    </edge>
    <edge source="EST" target="CHN">
      <data key="d0">18034</data>
    </edge>
    <edge source="EST" target="DNK">
      <data key="d0">3448123</data>
    </edge>
    <edge source="EST" target="FIN">
      <data key="d0">11770177</data>
    </edge>
    <edge source="EST" target="FRA">
      <data key="d0">796310</data>
    </edge>
    <edge source="EST" target="GEO">
      <data key="d0">10817</data>
    </edge>
    <edge source="EST" target="DEU">
      <data key="d0">3390561</data>
    </edge>
    <edge source="EST" target="GRC">
      <data key="d0">10414</data>
    </edge>
    <edge source="EST" target="JPN">
      <data key="d0">19123</data>
    </edge>
    <edge source="EST" target="KOR">
      <data key="d0">25390</data>
    </edge>
    <edge source="EST" target="LVA">
      <data key="d0">567532</data>
    </edge>
    <edge source="EST" target="LTU">
      <data key="d0">240041</data>
    </edge>
    <edge source="EST" target="MAR">
      <data key="d0">17079</data>
    </edge>
    <edge source="EST" target="NLD">
      <data key="d0">33533</data>
    </edge>
    <edge source="EST" target="NOR">
      <data key="d0">10901</data>
    </edge>
    <edge source="EST" target="POL">
      <data key="d0">2403026</data>
    </edge>
    <edge source="EST" target="PRT">
      <data key="d0">95745</data>
    </edge>
    <edge source="EST" target="RUS">
      <data key="d0">559840</data>
    </edge>
    <edge source="EST" target="SVN">
      <data key="d0">49115</data>
    </edge>
    <edge source="EST" target="ESP">
      <data key="d0">25943</data>
    </edge>
    <edge source="EST" target="SWE">
      <data key="d0">534031</data>
    </edge>
    <edge source="EST" target="ARE">
      <data key="d0">41845</data>
    </edge>
    <edge source="EST" target="UKR">
      <data key="d0">1772272</data>
    </edge>
    <edge source="EST" target="GBR">
      <data key="d0">183075</data>
    </edge>
    <edge source="EST" target="USA">
      <data key="d0">104819</data>
    </edge>
    <edge source="KAZ" target="JPN">
      <data key="d0">30800</data>
    </edge>
    <edge source="KAZ" target="RUS">
      <data key="d0">46000</data>
    </edge>
    <edge source="LVA" target="BEL">
      <data key="d0">21529</data>
    </edge>
    <edge source="LVA" target="BLR">
      <data key="d0">1078249</data>
    </edge>
    <edge source="LVA" target="CHN">
      <data key="d0">13491</data>
    </edge>
    <edge source="LVA" target="DNK">
      <data key="d0">138266</data>
    </edge>
    <edge source="LVA" target="EST">
      <data key="d0">453285</data>
    </edge>
    <edge source="LVA" target="FIN">
      <data key="d0">110834</data>
    </edge>
    <edge source="LVA" target="DEU">
      <data key="d0">215473</data>
    </edge>
    <edge source="LVA" target="ISR">
      <data key="d0">11869</data>
    </edge>
    <edge source="LVA" target="ITA">
      <data key="d0">11576</data>
    </edge>
    <edge source="LVA" target="KAZ">
      <data key="d0">384920</data>
    </edge>
    <edge source="LVA" target="KOR">
      <data key="d0">79191</data>
    </edge>
    <edge source="LVA" target="LTU">
      <data key="d0">2183383</data>
    </edge>
    <edge source="LVA" target="NLD">
      <data key="d0">62310</data>
    </edge>
    <edge source="LVA" target="NOR">
      <data key="d0">37911</data>
    </edge>
    <edge source="LVA" target="PAN">
      <data key="d0">68198</data>
    </edge>
    <edge source="LVA" target="POL">
      <data key="d0">20244</data>
    </edge>
    <edge source="LVA" target="RUS">
      <data key="d0">784367</data>
    </edge>
    <edge source="LVA" target="IND">
      <data key="d0">44595</data>
    </edge>
    <edge source="LVA" target="SGP">
      <data key="d0">13941</data>
    </edge>
    <edge source="LVA" target="SWE">
      <data key="d0">1881711</data>
    </edge>
    <edge source="LVA" target="UKR">
      <data key="d0">170406</data>
    </edge>
    <edge source="LVA" target="GBR">
      <data key="d0">34490</data>
    </edge>
    <edge source="LVA" target="USA">
      <data key="d0">40482</data>
    </edge>
    <edge source="LTU" target="AZE">
      <data key="d0">14454</data>
    </edge>
    <edge source="LTU" target="BGR">
      <data key="d0">131233</data>
    </edge>
    <edge source="LTU" target="BLR">
      <data key="d0">2422718</data>
    </edge>
    <edge source="LTU" target="LKA">
      <data key="d0">404849</data>
    </edge>
    <edge source="LTU" target="CZE">
      <data key="d0">396583</data>
    </edge>
    <edge source="LTU" target="DNK">
      <data key="d0">87425</data>
    </edge>
    <edge source="LTU" target="EST">
      <data key="d0">408435</data>
    </edge>
    <edge source="LTU" target="FIN">
      <data key="d0">192056</data>
    </edge>
    <edge source="LTU" target="FRA">
      <data key="d0">16084</data>
    </edge>
    <edge source="LTU" target="DEU">
      <data key="d0">2970537</data>
    </edge>
    <edge source="LTU" target="GRC">
      <data key="d0">10169</data>
    </edge>
    <edge source="LTU" target="HUN">
      <data key="d0">63596</data>
    </edge>
    <edge source="LTU" target="LVA">
      <data key="d0">1170045</data>
    </edge>
    <edge source="LTU" target="MRT">
      <data key="d0">19095</data>
    </edge>
    <edge source="LTU" target="MAR">
      <data key="d0">297875</data>
    </edge>
    <edge source="LTU" target="NLD">
      <data key="d0">120530</data>
    </edge>
    <edge source="LTU" target="NIC">
      <data key="d0">28534</data>
    </edge>
    <edge source="LTU" target="PAK">
      <data key="d0">179069</data>
    </edge>
    <edge source="LTU" target="PAN">
      <data key="d0">33405</data>
    </edge>
    <edge source="LTU" target="POL">
      <data key="d0">513386</data>
    </edge>
    <edge source="LTU" target="PRT">
      <data key="d0">215380</data>
    </edge>
    <edge source="LTU" target="RUS">
      <data key="d0">2549367</data>
    </edge>
    <edge source="LTU" target="IND">
      <data key="d0">31825</data>
    </edge>
    <edge source="LTU" target="VNM">
      <data key="d0">194566</data>
    </edge>
    <edge source="LTU" target="ZAF">
      <data key="d0">90000</data>
    </edge>
    <edge source="LTU" target="ESP">
      <data key="d0">210684</data>
    </edge>
    <edge source="LTU" target="SWE">
      <data key="d0">225964</data>
    </edge>
    <edge source="LTU" target="CHE">
      <data key="d0">135345</data>
    </edge>
    <edge source="LTU" target="ARE">
      <data key="d0">73100</data>
    </edge>
    <edge source="LTU" target="TUR">
      <data key="d0">105163</data>
    </edge>
    <edge source="LTU" target="UKR">
      <data key="d0">277738</data>
    </edge>
    <edge source="LTU" target="EGY">
      <data key="d0">90000</data>
    </edge>
    <edge source="LTU" target="GBR">
      <data key="d0">2389980</data>
    </edge>
    <edge source="LTU" target="USA">
      <data key="d0">439054</data>
    </edge>
    <edge source="MDA" target="BGR">
      <data key="d0">23000</data>
    </edge>
    <edge source="MDA" target="ITA">
      <data key="d0">11018</data>
    </edge>
    <edge source="MDA" target="ROU">
      <data key="d0">127736</data>
    </edge>
    <edge source="MDA" target="RUS">
      <data key="d0">54076</data>
    </edge>
    <edge source="MDA" target="UKR">
      <data key="d0">378150</data>
    </edge>
    <edge source="MAR" target="BEL">
      <data key="d0">100843</data>
    </edge>
    <edge source="MAR" target="BEN">
      <data key="d0">336100</data>
    </edge>
    <edge source="MAR" target="FRA">
      <data key="d0">6229006</data>
    </edge>
    <edge source="MAR" target="DEU">
      <data key="d0">19014</data>
    </edge>
    <edge source="MAR" target="ITA">
      <data key="d0">15885</data>
    </edge>
    <edge source="MAR" target="MRT">
      <data key="d0">205376</data>
    </edge>
    <edge source="MAR" target="NLD">
      <data key="d0">112413</data>
    </edge>
    <edge source="MAR" target="SEN">
      <data key="d0">31894</data>
    </edge>
    <edge source="MAR" target="ESP">
      <data key="d0">37140</data>
    </edge>
    <edge source="MAR" target="TUN">
      <data key="d0">312011</data>
    </edge>
    <edge source="MAR" target="USA">
      <data key="d0">42774</data>
    </edge>
    <edge source="ARM" target="BEL">
      <data key="d0">353005</data>
    </edge>
    <edge source="ARM" target="KAZ">
      <data key="d0">110000</data>
    </edge>
    <edge source="ARM" target="RUS">
      <data key="d0">709581</data>
    </edge>
    <edge source="ARM" target="UKR">
      <data key="d0">310766</data>
    </edge>
    <edge source="CMR" target="FRA">
      <data key="d0">227778</data>
    </edge>
    <edge source="CMR" target="DEU">
      <data key="d0">222612</data>
    </edge>
    <edge source="CMR" target="GHA">
      <data key="d0">13619</data>
    </edge>
    <edge source="CMR" target="ITA">
      <data key="d0">52700</data>
    </edge>
    <edge source="CMR" target="SEN">
      <data key="d0">13665</data>
    </edge>
    <edge source="CAF" target="CMR">
      <data key="d0">31728</data>
    </edge>
    <edge source="CAF" target="FRA">
      <data key="d0">23435</data>
    </edge>
    <edge source="CAF" target="GBR">
      <data key="d0">58866</data>
    </edge>
    <edge source="BEN" target="FRA">
      <data key="d0">18999</data>
    </edge>
    <edge source="BEN" target="CIV">
      <data key="d0">113272</data>
    </edge>
    <edge source="BEN" target="SEN">
      <data key="d0">99050</data>
    </edge>
    <edge source="BEN" target="ESP">
      <data key="d0">87730</data>
    </edge>
    <edge source="BEN" target="GBR">
      <data key="d0">10764</data>
    </edge>
    <edge source="GMB" target="FRA">
      <data key="d0">94660</data>
    </edge>
    <edge source="KGZ" target="KAZ">
      <data key="d0">1023349</data>
    </edge>
    <edge source="KGZ" target="RUS">
      <data key="d0">545545</data>
    </edge>
    <edge source="MDG" target="CMR">
      <data key="d0">51516</data>
    </edge>
    <edge source="MDG" target="CAN">
      <data key="d0">12263</data>
    </edge>
    <edge source="MDG" target="FRA">
      <data key="d0">2026294</data>
    </edge>
    <edge source="MDG" target="MUS">
      <data key="d0">16652</data>
    </edge>
    <edge source="MDG" target="ZAF">
      <data key="d0">45087</data>
    </edge>
    <edge source="MDG" target="ESP">
      <data key="d0">29435</data>
    </edge>
    <edge source="MDG" target="USA">
      <data key="d0">11911</data>
    </edge>
    <edge source="MWI" target="DEU">
      <data key="d0">160708</data>
    </edge>
    <edge source="MWI" target="MOZ">
      <data key="d0">24156</data>
    </edge>
    <edge source="MWI" target="ZAF">
      <data key="d0">125486</data>
    </edge>
    <edge source="NAM" target="AUS">
      <data key="d0">37263</data>
    </edge>
    <edge source="NAM" target="BEL">
      <data key="d0">31810</data>
    </edge>
    <edge source="NAM" target="DNK">
      <data key="d0">101862</data>
    </edge>
    <edge source="NAM" target="FRA">
      <data key="d0">634320</data>
    </edge>
    <edge source="NAM" target="DEU">
      <data key="d0">102951</data>
    </edge>
    <edge source="NAM" target="JAM">
      <data key="d0">18867</data>
    </edge>
    <edge source="NAM" target="JPN">
      <data key="d0">828243</data>
    </edge>
    <edge source="NAM" target="NLD">
      <data key="d0">45486</data>
    </edge>
    <edge source="NAM" target="NOR">
      <data key="d0">22162</data>
    </edge>
    <edge source="NAM" target="PAN">
      <data key="d0">15118</data>
    </edge>
    <edge source="NAM" target="RUS">
      <data key="d0">17805</data>
    </edge>
    <edge source="NAM" target="ZAF">
      <data key="d0">1419946</data>
    </edge>
    <edge source="NAM" target="ESP">
      <data key="d0">107814</data>
    </edge>
    <edge source="NAM" target="CHE">
      <data key="d0">34473</data>
    </edge>
    <edge source="NAM" target="GBR">
      <data key="d0">32704</data>
    </edge>
    <edge source="NAM" target="USA">
      <data key="d0">129151</data>
    </edge>
    <edge source="NIC" target="CRI">
      <data key="d0">38270</data>
    </edge>
    <edge source="NIC" target="GTM">
      <data key="d0">25834</data>
    </edge>
    <edge source="NIC" target="HND">
      <data key="d0">10901</data>
    </edge>
    <edge source="NIC" target="USA">
      <data key="d0">284640</data>
    </edge>
    <edge source="NER" target="FRA">
      <data key="d0">55735</data>
    </edge>
    <edge source="NER" target="JPN">
      <data key="d0">11864</data>
    </edge>
    <edge source="NER" target="NLD">
      <data key="d0">211110</data>
    </edge>
    <edge source="NER" target="USA">
      <data key="d0">37624</data>
    </edge>
    <edge source="SEN" target="DNK">
      <data key="d0">18259</data>
    </edge>
    <edge source="SEN" target="FRA">
      <data key="d0">857009</data>
    </edge>
    <edge source="SEN" target="GMB">
      <data key="d0">16750</data>
    </edge>
    <edge source="SEN" target="DEU">
      <data key="d0">69975</data>
    </edge>
    <edge source="SEN" target="CIV">
      <data key="d0">25303</data>
    </edge>
    <edge source="SEN" target="MRT">
      <data key="d0">367229</data>
    </edge>
    <edge source="SEN" target="GBR">
      <data key="d0">16703</data>
    </edge>
    <edge source="SEN" target="USA">
      <data key="d0">62847</data>
    </edge>
    <edge source="TGO" target="FRA">
      <data key="d0">21020</data>
    </edge>
    <edge source="BFA" target="FRA">
      <data key="d0">10273</data>
    </edge>
    <edge source="BFA" target="CIV">
      <data key="d0">32058</data>
    </edge>
    <edge source="PSE" target="ISR">
      <data key="d0">199333</data>
    </edge>
    <edge source="PSE" target="JOR">
      <data key="d0">52981</data>
    </edge>
  </graph>
</graphml>
