# Supplementary material for: Core-periphery structure in sectoral international trade networks: A new approach to an old theory
Source: PLoS One. 2020 Apr 2;15(4):e0229547. doi: 10.1371/journal.pone.0229547 (PMC7117750; doi:10.1371/journal.pone.0229547)
Supplement: S8 File — (ZIP) [file pone.0229547.s008.zip › S8_File/Networks 2000/72-SPECIAL.INDUST.MACHINERY.graphml]

<?xml version='1.0' encoding='utf-8'?>
<graphml xmlns="http://graphml.graphdrawing.org/xmlns" xmlns:xsi="http://www.w3.org/2001/XMLSchema-instance" xsi:schemaLocation="http://graphml.graphdrawing.org/xmlns http://graphml.graphdrawing.org/xmlns/1.0/graphml.xsd">
  <key attr.name="weight" attr.type="long" for="edge" id="d0" />
  <graph edgedefault="directed">
    <node id="ALB" />
    <node id="GRC" />
    <node id="ITA" />
    <node id="MKD" />
    <node id="SRB" />
    <node id="DZA" />
    <node id="AUT" />
    <node id="FRA" />
    <node id="DEU" />
    <node id="ESP" />
    <node id="TUN" />
    <node id="GBR" />
    <node id="USA" />
    <node id="AZE" />
    <node id="AUS" />
    <node id="BGR" />
    <node id="DNK" />
    <node id="FIN" />
    <node id="GEO" />
    <node id="KAZ" />
    <node id="NLD" />
    <node id="NOR" />
    <node id="RUS" />
    <node id="VNM" />
    <node id="CHE" />
    <node id="ARE" />
    <node id="TUR" />
    <node id="UKR" />
    <node id="ARG" />
    <node id="BOL" />
    <node id="BRA" />
    <node id="BLR" />
    <node id="CAN" />
    <node id="CHL" />
    <node id="CHN" />
    <node id="COL" />
    <node id="CRI" />
    <node id="CZE" />
    <node id="ECU" />
    <node id="SLV" />
    <node id="GTM" />
    <node id="HND" />
    <node id="HKG" />
    <node id="IDN" />
    <node id="IRL" />
    <node id="ISR" />
    <node id="JAM" />
    <node id="JPN" />
    <node id="KOR" />
    <node id="MYS" />
    <node id="MEX" />
    <node id="MAR" />
    <node id="PAN" />
    <node id="PRY" />
    <node id="PER" />
    <node id="PRT" />
    <node id="SAU" />
    <node id="IND" />
    <node id="ZAF" />
    <node id="ZWE" />
    <node id="SWE" />
    <node id="THA" />
    <node id="EGY" />
    <node id="URY" />
    <node id="ARM" />
    <node id="BEL" />
    <node id="BWA" />
    <node id="KHM" />
    <node id="CMR" />
    <node id="LKA" />
    <node id="ETH" />
    <node id="EST" />
    <node id="GHA" />
    <node id="HUN" />
    <node id="CIV" />
    <node id="JOR" />
    <node id="LBN" />
    <node id="MWI" />
    <node id="MRT" />
    <node id="MUS" />
    <node id="MOZ" />
    <node id="OMN" />
    <node id="NAM" />
    <node id="NZL" />
    <node id="NIC" />
    <node id="NER" />
    <node id="PAK" />
    <node id="PHL" />
    <node id="POL" />
    <node id="ROU" />
    <node id="SEN" />
    <node id="SGP" />
    <node id="SVN" />
    <node id="TZA" />
    <node id="BFA" />
    <node id="HRV" />
    <node id="BEN" />
    <node id="GMB" />
    <node id="PSE" />
    <node id="KGZ" />
    <node id="LVA" />
    <node id="LTU" />
    <node id="MDG" />
    <node id="MDA" />
    <node id="SVK" />
    <node id="UGA" />
    <node id="BDI" />
    <node id="CAF" />
    <node id="TGO" />
    <edge source="ALB" target="GRC">
      <data key="d0">269312</data>
    </edge>
    <edge source="ALB" target="ITA">
      <data key="d0">488750</data>
    </edge>
    <edge source="ALB" target="MKD">
      <data key="d0">420240</data>
    </edge>
    <edge source="ALB" target="SRB">
      <data key="d0">83707</data>
    </edge>
    <edge source="GRC" target="ALB">
      <data key="d0">4740646</data>
    </edge>
    <edge source="GRC" target="AZE">
      <data key="d0">115572</data>
    </edge>
    <edge source="GRC" target="ARG">
      <data key="d0">410809</data>
    </edge>
    <edge source="GRC" target="AUS">
      <data key="d0">331611</data>
    </edge>
    <edge source="GRC" target="AUT">
      <data key="d0">187655</data>
    </edge>
    <edge source="GRC" target="ARM">
      <data key="d0">3168603</data>
    </edge>
    <edge source="GRC" target="BEL">
      <data key="d0">1846750</data>
    </edge>
    <edge source="GRC" target="BRA">
      <data key="d0">125528</data>
    </edge>
    <edge source="GRC" target="BGR">
      <data key="d0">10698801</data>
    </edge>
    <edge source="GRC" target="CMR">
      <data key="d0">23865</data>
    </edge>
    <edge source="GRC" target="CAN">
      <data key="d0">468561</data>
    </edge>
    <edge source="GRC" target="LKA">
      <data key="d0">185710</data>
    </edge>
    <edge source="GRC" target="CHN">
      <data key="d0">183003</data>
    </edge>
    <edge source="GRC" target="HRV">
      <data key="d0">212652</data>
    </edge>
    <edge source="GRC" target="CZE">
      <data key="d0">174890</data>
    </edge>
    <edge source="GRC" target="DNK">
      <data key="d0">139516</data>
    </edge>
    <edge source="GRC" target="ETH">
      <data key="d0">22957</data>
    </edge>
    <edge source="GRC" target="FIN">
      <data key="d0">525245</data>
    </edge>
    <edge source="GRC" target="FRA">
      <data key="d0">689302</data>
    </edge>
    <edge source="GRC" target="GEO">
      <data key="d0">191177</data>
    </edge>
    <edge source="GRC" target="DEU">
      <data key="d0">7252233</data>
    </edge>
    <edge source="GRC" target="HKG">
      <data key="d0">2065544</data>
    </edge>
    <edge source="GRC" target="HUN">
      <data key="d0">171202</data>
    </edge>
    <edge source="GRC" target="IRL">
      <data key="d0">28455</data>
    </edge>
    <edge source="GRC" target="ISR">
      <data key="d0">1022739</data>
    </edge>
    <edge source="GRC" target="ITA">
      <data key="d0">4159922</data>
    </edge>
    <edge source="GRC" target="JPN">
      <data key="d0">156695</data>
    </edge>
    <edge source="GRC" target="KAZ">
      <data key="d0">56028</data>
    </edge>
    <edge source="GRC" target="JOR">
      <data key="d0">149845</data>
    </edge>
    <edge source="GRC" target="KOR">
      <data key="d0">318936</data>
    </edge>
    <edge source="GRC" target="LBN">
      <data key="d0">521802</data>
    </edge>
    <edge source="GRC" target="MYS">
      <data key="d0">278348</data>
    </edge>
    <edge source="GRC" target="MUS">
      <data key="d0">143241</data>
    </edge>
    <edge source="GRC" target="MEX">
      <data key="d0">471691</data>
    </edge>
    <edge source="GRC" target="MDA">
      <data key="d0">124045</data>
    </edge>
    <edge source="GRC" target="MAR">
      <data key="d0">97739</data>
    </edge>
    <edge source="GRC" target="NLD">
      <data key="d0">675790</data>
    </edge>
    <edge source="GRC" target="NZL">
      <data key="d0">19269</data>
    </edge>
    <edge source="GRC" target="NOR">
      <data key="d0">69421</data>
    </edge>
    <edge source="GRC" target="PAK">
      <data key="d0">1968700</data>
    </edge>
    <edge source="GRC" target="PAN">
      <data key="d0">1610507</data>
    </edge>
    <edge source="GRC" target="PER">
      <data key="d0">371862</data>
    </edge>
    <edge source="GRC" target="POL">
      <data key="d0">342340</data>
    </edge>
    <edge source="GRC" target="PRT">
      <data key="d0">281581</data>
    </edge>
    <edge source="GRC" target="ROU">
      <data key="d0">10502794</data>
    </edge>
    <edge source="GRC" target="RUS">
      <data key="d0">553340</data>
    </edge>
    <edge source="GRC" target="SAU">
      <data key="d0">194343</data>
    </edge>
    <edge source="GRC" target="IND">
      <data key="d0">1629009</data>
    </edge>
    <edge source="GRC" target="SGP">
      <data key="d0">109894</data>
    </edge>
    <edge source="GRC" target="SVN">
      <data key="d0">29171</data>
    </edge>
    <edge source="GRC" target="ZAF">
      <data key="d0">252979</data>
    </edge>
    <edge source="GRC" target="ESP">
      <data key="d0">520310</data>
    </edge>
    <edge source="GRC" target="SWE">
      <data key="d0">929053</data>
    </edge>
    <edge source="GRC" target="CHE">
      <data key="d0">768787</data>
    </edge>
    <edge source="GRC" target="THA">
      <data key="d0">1051975</data>
    </edge>
    <edge source="GRC" target="ARE">
      <data key="d0">439434</data>
    </edge>
    <edge source="GRC" target="TUN">
      <data key="d0">173649</data>
    </edge>
    <edge source="GRC" target="TUR">
      <data key="d0">4320967</data>
    </edge>
    <edge source="GRC" target="UKR">
      <data key="d0">696420</data>
    </edge>
    <edge source="GRC" target="MKD">
      <data key="d0">4500037</data>
    </edge>
    <edge source="GRC" target="EGY">
      <data key="d0">1341091</data>
    </edge>
    <edge source="GRC" target="GBR">
      <data key="d0">4562884</data>
    </edge>
    <edge source="GRC" target="USA">
      <data key="d0">2605430</data>
    </edge>
    <edge source="GRC" target="URY">
      <data key="d0">14598</data>
    </edge>
    <edge source="GRC" target="SRB">
      <data key="d0">1726553</data>
    </edge>
    <edge source="ITA" target="ALB">
      <data key="d0">20051894</data>
    </edge>
    <edge source="ITA" target="DZA">
      <data key="d0">150384519</data>
    </edge>
    <edge source="ITA" target="AZE">
      <data key="d0">6214952</data>
    </edge>
    <edge source="ITA" target="ARG">
      <data key="d0">127026279</data>
    </edge>
    <edge source="ITA" target="AUS">
      <data key="d0">173279674</data>
    </edge>
    <edge source="ITA" target="AUT">
      <data key="d0">236811022</data>
    </edge>
    <edge source="ITA" target="ARM">
      <data key="d0">1455543</data>
    </edge>
    <edge source="ITA" target="BEL">
      <data key="d0">286767119</data>
    </edge>
    <edge source="ITA" target="BOL">
      <data key="d0">6457126</data>
    </edge>
    <edge source="ITA" target="BWA">
      <data key="d0">3753334</data>
    </edge>
    <edge source="ITA" target="BRA">
      <data key="d0">423441077</data>
    </edge>
    <edge source="ITA" target="BGR">
      <data key="d0">36134763</data>
    </edge>
    <edge source="ITA" target="BDI">
      <data key="d0">231858</data>
    </edge>
    <edge source="ITA" target="BLR">
      <data key="d0">17162149</data>
    </edge>
    <edge source="ITA" target="KHM">
      <data key="d0">5408830</data>
    </edge>
    <edge source="ITA" target="CMR">
      <data key="d0">18084017</data>
    </edge>
    <edge source="ITA" target="CAN">
      <data key="d0">237256218</data>
    </edge>
    <edge source="ITA" target="CAF">
      <data key="d0">107913</data>
    </edge>
    <edge source="ITA" target="LKA">
      <data key="d0">8421157</data>
    </edge>
    <edge source="ITA" target="CHL">
      <data key="d0">65107959</data>
    </edge>
    <edge source="ITA" target="CHN">
      <data key="d0">605660262</data>
    </edge>
    <edge source="ITA" target="COL">
      <data key="d0">40901947</data>
    </edge>
    <edge source="ITA" target="CRI">
      <data key="d0">15429112</data>
    </edge>
    <edge source="ITA" target="HRV">
      <data key="d0">48012907</data>
    </edge>
    <edge source="ITA" target="CZE">
      <data key="d0">106389025</data>
    </edge>
    <edge source="ITA" target="BEN">
      <data key="d0">509067</data>
    </edge>
    <edge source="ITA" target="DNK">
      <data key="d0">123587367</data>
    </edge>
    <edge source="ITA" target="ECU">
      <data key="d0">19396568</data>
    </edge>
    <edge source="ITA" target="SLV">
      <data key="d0">14255265</data>
    </edge>
    <edge source="ITA" target="ETH">
      <data key="d0">17712521</data>
    </edge>
    <edge source="ITA" target="EST">
      <data key="d0">4862255</data>
    </edge>
    <edge source="ITA" target="FIN">
      <data key="d0">85644919</data>
    </edge>
    <edge source="ITA" target="FRA">
      <data key="d0">1444723650</data>
    </edge>
    <edge source="ITA" target="GEO">
      <data key="d0">612654</data>
    </edge>
    <edge source="ITA" target="GMB">
      <data key="d0">215945</data>
    </edge>
    <edge source="ITA" target="PSE">
      <data key="d0">186862</data>
    </edge>
    <edge source="ITA" target="DEU">
      <data key="d0">1203503054</data>
    </edge>
    <edge source="ITA" target="GHA">
      <data key="d0">6282095</data>
    </edge>
    <edge source="ITA" target="GRC">
      <data key="d0">233765585</data>
    </edge>
    <edge source="ITA" target="GTM">
      <data key="d0">19275635</data>
    </edge>
    <edge source="ITA" target="HND">
      <data key="d0">4033745</data>
    </edge>
    <edge source="ITA" target="HKG">
      <data key="d0">177952426</data>
    </edge>
    <edge source="ITA" target="HUN">
      <data key="d0">95600265</data>
    </edge>
    <edge source="ITA" target="IDN">
      <data key="d0">106652103</data>
    </edge>
    <edge source="ITA" target="IRL">
      <data key="d0">79625345</data>
    </edge>
    <edge source="ITA" target="ISR">
      <data key="d0">141433547</data>
    </edge>
    <edge source="ITA" target="CIV">
      <data key="d0">14100135</data>
    </edge>
    <edge source="ITA" target="JAM">
      <data key="d0">1355131</data>
    </edge>
    <edge source="ITA" target="JPN">
      <data key="d0">187508692</data>
    </edge>
    <edge source="ITA" target="KAZ">
      <data key="d0">8776598</data>
    </edge>
    <edge source="ITA" target="JOR">
      <data key="d0">18653078</data>
    </edge>
    <edge source="ITA" target="KOR">
      <data key="d0">197559070</data>
    </edge>
    <edge source="ITA" target="KGZ">
      <data key="d0">620828</data>
    </edge>
    <edge source="ITA" target="LBN">
      <data key="d0">23002333</data>
    </edge>
    <edge source="ITA" target="LVA">
      <data key="d0">8577863</data>
    </edge>
    <edge source="ITA" target="LTU">
      <data key="d0">12639314</data>
    </edge>
    <edge source="ITA" target="MDG">
      <data key="d0">2153289</data>
    </edge>
    <edge source="ITA" target="MWI">
      <data key="d0">484820</data>
    </edge>
    <edge source="ITA" target="MYS">
      <data key="d0">83211933</data>
    </edge>
    <edge source="ITA" target="MRT">
      <data key="d0">1315336</data>
    </edge>
    <edge source="ITA" target="MUS">
      <data key="d0">9651211</data>
    </edge>
    <edge source="ITA" target="MEX">
      <data key="d0">376023605</data>
    </edge>
    <edge source="ITA" target="MDA">
      <data key="d0">5410484</data>
    </edge>
    <edge source="ITA" target="MAR">
      <data key="d0">86105024</data>
    </edge>
    <edge source="ITA" target="MOZ">
      <data key="d0">2523957</data>
    </edge>
    <edge source="ITA" target="OMN">
      <data key="d0">13486599</data>
    </edge>
    <edge source="ITA" target="NAM">
      <data key="d0">3806589</data>
    </edge>
    <edge source="ITA" target="NLD">
      <data key="d0">212976912</data>
    </edge>
    <edge source="ITA" target="NZL">
      <data key="d0">35526601</data>
    </edge>
    <edge source="ITA" target="NIC">
      <data key="d0">2499450</data>
    </edge>
    <edge source="ITA" target="NER">
      <data key="d0">265790</data>
    </edge>
    <edge source="ITA" target="NOR">
      <data key="d0">61735715</data>
    </edge>
    <edge source="ITA" target="PAK">
      <data key="d0">37401588</data>
    </edge>
    <edge source="ITA" target="PAN">
      <data key="d0">5663667</data>
    </edge>
    <edge source="ITA" target="PRY">
      <data key="d0">3810949</data>
    </edge>
    <edge source="ITA" target="PER">
      <data key="d0">38436110</data>
    </edge>
    <edge source="ITA" target="PHL">
      <data key="d0">33931523</data>
    </edge>
    <edge source="ITA" target="POL">
      <data key="d0">232299114</data>
    </edge>
    <edge source="ITA" target="PRT">
      <data key="d0">414010951</data>
    </edge>
    <edge source="ITA" target="ROU">
      <data key="d0">150576631</data>
    </edge>
    <edge source="ITA" target="RUS">
      <data key="d0">197891021</data>
    </edge>
    <edge source="ITA" target="SAU">
      <data key="d0">112409276</data>
    </edge>
    <edge source="ITA" target="SEN">
      <data key="d0">4945628</data>
    </edge>
    <edge source="ITA" target="IND">
      <data key="d0">174800438</data>
    </edge>
    <edge source="ITA" target="SGP">
      <data key="d0">87317476</data>
    </edge>
    <edge source="ITA" target="SVK">
      <data key="d0">34639556</data>
    </edge>
    <edge source="ITA" target="VNM">
      <data key="d0">46432625</data>
    </edge>
    <edge source="ITA" target="SVN">
      <data key="d0">99262250</data>
    </edge>
    <edge source="ITA" target="ZAF">
      <data key="d0">113287170</data>
    </edge>
    <edge source="ITA" target="ZWE">
      <data key="d0">8222411</data>
    </edge>
    <edge source="ITA" target="ESP">
      <data key="d0">1270618766</data>
    </edge>
    <edge source="ITA" target="SWE">
      <data key="d0">142965989</data>
    </edge>
    <edge source="ITA" target="CHE">
      <data key="d0">330481382</data>
    </edge>
    <edge source="ITA" target="THA">
      <data key="d0">95724699</data>
    </edge>
    <edge source="ITA" target="TGO">
      <data key="d0">266719</data>
    </edge>
    <edge source="ITA" target="ARE">
      <data key="d0">102339206</data>
    </edge>
    <edge source="ITA" target="TUN">
      <data key="d0">157985147</data>
    </edge>
    <edge source="ITA" target="TUR">
      <data key="d0">506771131</data>
    </edge>
    <edge source="ITA" target="UGA">
      <data key="d0">2855619</data>
    </edge>
    <edge source="ITA" target="UKR">
      <data key="d0">31092444</data>
    </edge>
    <edge source="ITA" target="MKD">
      <data key="d0">8885053</data>
    </edge>
    <edge source="ITA" target="EGY">
      <data key="d0">210669910</data>
    </edge>
    <edge source="ITA" target="GBR">
      <data key="d0">650002851</data>
    </edge>
    <edge source="ITA" target="TZA">
      <data key="d0">4161860</data>
    </edge>
    <edge source="ITA" target="USA">
      <data key="d0">1785259650</data>
    </edge>
    <edge source="ITA" target="BFA">
      <data key="d0">1993545</data>
    </edge>
    <edge source="ITA" target="URY">
      <data key="d0">19119118</data>
    </edge>
    <edge source="ITA" target="SRB">
      <data key="d0">27932237</data>
    </edge>
    <edge source="MKD" target="ALB">
      <data key="d0">106802</data>
    </edge>
    <edge source="MKD" target="AUT">
      <data key="d0">62985</data>
    </edge>
    <edge source="MKD" target="BGR">
      <data key="d0">278459</data>
    </edge>
    <edge source="MKD" target="HRV">
      <data key="d0">20193</data>
    </edge>
    <edge source="MKD" target="FRA">
      <data key="d0">109570</data>
    </edge>
    <edge source="MKD" target="DEU">
      <data key="d0">177295</data>
    </edge>
    <edge source="MKD" target="GRC">
      <data key="d0">200941</data>
    </edge>
    <edge source="MKD" target="HUN">
      <data key="d0">23037</data>
    </edge>
    <edge source="MKD" target="IRL">
      <data key="d0">13735</data>
    </edge>
    <edge source="MKD" target="ITA">
      <data key="d0">53723</data>
    </edge>
    <edge source="MKD" target="NOR">
      <data key="d0">15499</data>
    </edge>
    <edge source="MKD" target="PRT">
      <data key="d0">27327</data>
    </edge>
    <edge source="MKD" target="SAU">
      <data key="d0">102900</data>
    </edge>
    <edge source="MKD" target="SVN">
      <data key="d0">22681</data>
    </edge>
    <edge source="MKD" target="TUR">
      <data key="d0">17874</data>
    </edge>
    <edge source="MKD" target="GBR">
      <data key="d0">29071</data>
    </edge>
    <edge source="MKD" target="USA">
      <data key="d0">363346</data>
    </edge>
    <edge source="MKD" target="SRB">
      <data key="d0">896369</data>
    </edge>
    <edge source="SRB" target="DZA">
      <data key="d0">200000</data>
    </edge>
    <edge source="SRB" target="AUT">
      <data key="d0">150000</data>
    </edge>
    <edge source="SRB" target="BRA">
      <data key="d0">41000</data>
    </edge>
    <edge source="SRB" target="BGR">
      <data key="d0">613000</data>
    </edge>
    <edge source="SRB" target="LKA">
      <data key="d0">48000</data>
    </edge>
    <edge source="SRB" target="CHN">
      <data key="d0">53000</data>
    </edge>
    <edge source="SRB" target="HRV">
      <data key="d0">1284000</data>
    </edge>
    <edge source="SRB" target="CZE">
      <data key="d0">21000</data>
    </edge>
    <edge source="SRB" target="DNK">
      <data key="d0">107000</data>
    </edge>
    <edge source="SRB" target="FRA">
      <data key="d0">83000</data>
    </edge>
    <edge source="SRB" target="DEU">
      <data key="d0">734000</data>
    </edge>
    <edge source="SRB" target="GRC">
      <data key="d0">424000</data>
    </edge>
    <edge source="SRB" target="HUN">
      <data key="d0">602000</data>
    </edge>
    <edge source="SRB" target="ITA">
      <data key="d0">483000</data>
    </edge>
    <edge source="SRB" target="NLD">
      <data key="d0">61000</data>
    </edge>
    <edge source="SRB" target="PHL">
      <data key="d0">23000</data>
    </edge>
    <edge source="SRB" target="ROU">
      <data key="d0">96000</data>
    </edge>
    <edge source="SRB" target="RUS">
      <data key="d0">89000</data>
    </edge>
    <edge source="SRB" target="SVN">
      <data key="d0">492000</data>
    </edge>
    <edge source="SRB" target="CHE">
      <data key="d0">58000</data>
    </edge>
    <edge source="SRB" target="TUN">
      <data key="d0">21000</data>
    </edge>
    <edge source="SRB" target="TUR">
      <data key="d0">654000</data>
    </edge>
    <edge source="SRB" target="UKR">
      <data key="d0">48000</data>
    </edge>
    <edge source="SRB" target="MKD">
      <data key="d0">6386000</data>
    </edge>
    <edge source="SRB" target="EGY">
      <data key="d0">1149000</data>
    </edge>
    <edge source="SRB" target="GBR">
      <data key="d0">36000</data>
    </edge>
    <edge source="DZA" target="AUT">
      <data key="d0">86230</data>
    </edge>
    <edge source="DZA" target="FRA">
      <data key="d0">4004917</data>
    </edge>
    <edge source="DZA" target="DEU">
      <data key="d0">67043</data>
    </edge>
    <edge source="DZA" target="ITA">
      <data key="d0">145392</data>
    </edge>
    <edge source="DZA" target="ESP">
      <data key="d0">230225</data>
    </edge>
    <edge source="DZA" target="TUN">
      <data key="d0">450627</data>
    </edge>
    <edge source="DZA" target="GBR">
      <data key="d0">525732</data>
    </edge>
    <edge source="DZA" target="USA">
      <data key="d0">14740</data>
    </edge>
    <edge source="AUT" target="ALB">
      <data key="d0">483302</data>
    </edge>
    <edge source="AUT" target="DZA">
      <data key="d0">17617551</data>
    </edge>
    <edge source="AUT" target="AZE">
      <data key="d0">731076</data>
    </edge>
    <edge source="AUT" target="ARG">
      <data key="d0">3773880</data>
    </edge>
    <edge source="AUT" target="AUS">
      <data key="d0">13406939</data>
    </edge>
    <edge source="AUT" target="ARM">
      <data key="d0">48979</data>
    </edge>
    <edge source="AUT" target="BEL">
      <data key="d0">34764112</data>
    </edge>
    <edge source="AUT" target="BOL">
      <data key="d0">338974</data>
    </edge>
    <edge source="AUT" target="BWA">
      <data key="d0">75008</data>
    </edge>
    <edge source="AUT" target="BRA">
      <data key="d0">19870197</data>
    </edge>
    <edge source="AUT" target="BGR">
      <data key="d0">10733019</data>
    </edge>
    <edge source="AUT" target="BLR">
      <data key="d0">3057190</data>
    </edge>
    <edge source="AUT" target="CMR">
      <data key="d0">285378</data>
    </edge>
    <edge source="AUT" target="CAN">
      <data key="d0">34702955</data>
    </edge>
    <edge source="AUT" target="LKA">
      <data key="d0">851584</data>
    </edge>
    <edge source="AUT" target="CHL">
      <data key="d0">5343157</data>
    </edge>
    <edge source="AUT" target="CHN">
      <data key="d0">118023329</data>
    </edge>
    <edge source="AUT" target="COL">
      <data key="d0">5005655</data>
    </edge>
    <edge source="AUT" target="CRI">
      <data key="d0">979786</data>
    </edge>
    <edge source="AUT" target="HRV">
      <data key="d0">24920883</data>
    </edge>
    <edge source="AUT" target="CZE">
      <data key="d0">72760254</data>
    </edge>
    <edge source="AUT" target="BEN">
      <data key="d0">104248</data>
    </edge>
    <edge source="AUT" target="DNK">
      <data key="d0">21702102</data>
    </edge>
    <edge source="AUT" target="ECU">
      <data key="d0">975437</data>
    </edge>
    <edge source="AUT" target="SLV">
      <data key="d0">899292</data>
    </edge>
    <edge source="AUT" target="ETH">
      <data key="d0">585008</data>
    </edge>
    <edge source="AUT" target="EST">
      <data key="d0">3070840</data>
    </edge>
    <edge source="AUT" target="FIN">
      <data key="d0">24312925</data>
    </edge>
    <edge source="AUT" target="FRA">
      <data key="d0">176862629</data>
    </edge>
    <edge source="AUT" target="GEO">
      <data key="d0">50585</data>
    </edge>
    <edge source="AUT" target="GMB">
      <data key="d0">22683</data>
    </edge>
    <edge source="AUT" target="PSE">
      <data key="d0">52459</data>
    </edge>
    <edge source="AUT" target="DEU">
      <data key="d0">806847667</data>
    </edge>
    <edge source="AUT" target="GHA">
      <data key="d0">858141</data>
    </edge>
    <edge source="AUT" target="GRC">
      <data key="d0">16626189</data>
    </edge>
    <edge source="AUT" target="GTM">
      <data key="d0">1534818</data>
    </edge>
    <edge source="AUT" target="HND">
      <data key="d0">343256</data>
    </edge>
    <edge source="AUT" target="HKG">
      <data key="d0">7924874</data>
    </edge>
    <edge source="AUT" target="HUN">
      <data key="d0">105839533</data>
    </edge>
    <edge source="AUT" target="IDN">
      <data key="d0">7707210</data>
    </edge>
    <edge source="AUT" target="IRL">
      <data key="d0">8714832</data>
    </edge>
    <edge source="AUT" target="ISR">
      <data key="d0">8982411</data>
    </edge>
    <edge source="AUT" target="ITA">
      <data key="d0">126801593</data>
    </edge>
    <edge source="AUT" target="CIV">
      <data key="d0">422747</data>
    </edge>
    <edge source="AUT" target="JAM">
      <data key="d0">233388</data>
    </edge>
    <edge source="AUT" target="JPN">
      <data key="d0">46679526</data>
    </edge>
    <edge source="AUT" target="KAZ">
      <data key="d0">865702</data>
    </edge>
    <edge source="AUT" target="JOR">
      <data key="d0">2842270</data>
    </edge>
    <edge source="AUT" target="KOR">
      <data key="d0">14000780</data>
    </edge>
    <edge source="AUT" target="KGZ">
      <data key="d0">351420</data>
    </edge>
    <edge source="AUT" target="LBN">
      <data key="d0">511338</data>
    </edge>
    <edge source="AUT" target="LVA">
      <data key="d0">3047086</data>
    </edge>
    <edge source="AUT" target="LTU">
      <data key="d0">2898208</data>
    </edge>
    <edge source="AUT" target="MDG">
      <data key="d0">502506</data>
    </edge>
    <edge source="AUT" target="MWI">
      <data key="d0">115623</data>
    </edge>
    <edge source="AUT" target="MYS">
      <data key="d0">7267601</data>
    </edge>
    <edge source="AUT" target="MUS">
      <data key="d0">2024343</data>
    </edge>
    <edge source="AUT" target="MEX">
      <data key="d0">19722723</data>
    </edge>
    <edge source="AUT" target="MDA">
      <data key="d0">356371</data>
    </edge>
    <edge source="AUT" target="MAR">
      <data key="d0">1475869</data>
    </edge>
    <edge source="AUT" target="OMN">
      <data key="d0">729336</data>
    </edge>
    <edge source="AUT" target="NAM">
      <data key="d0">50184</data>
    </edge>
    <edge source="AUT" target="NLD">
      <data key="d0">62934088</data>
    </edge>
    <edge source="AUT" target="NZL">
      <data key="d0">2156962</data>
    </edge>
    <edge source="AUT" target="NER">
      <data key="d0">17464</data>
    </edge>
    <edge source="AUT" target="NOR">
      <data key="d0">12086640</data>
    </edge>
    <edge source="AUT" target="PAK">
      <data key="d0">2558498</data>
    </edge>
    <edge source="AUT" target="PAN">
      <data key="d0">483035</data>
    </edge>
    <edge source="AUT" target="PRY">
      <data key="d0">197657</data>
    </edge>
    <edge source="AUT" target="PER">
      <data key="d0">1640070</data>
    </edge>
    <edge source="AUT" target="PHL">
      <data key="d0">12190487</data>
    </edge>
    <edge source="AUT" target="POL">
      <data key="d0">57750448</data>
    </edge>
    <edge source="AUT" target="PRT">
      <data key="d0">16212676</data>
    </edge>
    <edge source="AUT" target="ROU">
      <data key="d0">29332632</data>
    </edge>
    <edge source="AUT" target="RUS">
      <data key="d0">64479478</data>
    </edge>
    <edge source="AUT" target="SAU">
      <data key="d0">8035813</data>
    </edge>
    <edge source="AUT" target="SEN">
      <data key="d0">98494</data>
    </edge>
    <edge source="AUT" target="IND">
      <data key="d0">11111270</data>
    </edge>
    <edge source="AUT" target="SGP">
      <data key="d0">46140687</data>
    </edge>
    <edge source="AUT" target="SVK">
      <data key="d0">17217688</data>
    </edge>
    <edge source="AUT" target="VNM">
      <data key="d0">299429</data>
    </edge>
    <edge source="AUT" target="SVN">
      <data key="d0">40259025</data>
    </edge>
    <edge source="AUT" target="ZAF">
      <data key="d0">27351982</data>
    </edge>
    <edge source="AUT" target="ZWE">
      <data key="d0">964397</data>
    </edge>
    <edge source="AUT" target="ESP">
      <data key="d0">89563425</data>
    </edge>
    <edge source="AUT" target="SWE">
      <data key="d0">24530856</data>
    </edge>
    <edge source="AUT" target="CHE">
      <data key="d0">143478166</data>
    </edge>
    <edge source="AUT" target="THA">
      <data key="d0">4650020</data>
    </edge>
    <edge source="AUT" target="ARE">
      <data key="d0">7709619</data>
    </edge>
    <edge source="AUT" target="TUN">
      <data key="d0">4144035</data>
    </edge>
    <edge source="AUT" target="TUR">
      <data key="d0">48758134</data>
    </edge>
    <edge source="AUT" target="UGA">
      <data key="d0">112211</data>
    </edge>
    <edge source="AUT" target="UKR">
      <data key="d0">14394354</data>
    </edge>
    <edge source="AUT" target="MKD">
      <data key="d0">2026484</data>
    </edge>
    <edge source="AUT" target="EGY">
      <data key="d0">19218277</data>
    </edge>
    <edge source="AUT" target="GBR">
      <data key="d0">100763018</data>
    </edge>
    <edge source="AUT" target="TZA">
      <data key="d0">84911</data>
    </edge>
    <edge source="AUT" target="USA">
      <data key="d0">292295609</data>
    </edge>
    <edge source="AUT" target="BFA">
      <data key="d0">48109</data>
    </edge>
    <edge source="AUT" target="URY">
      <data key="d0">414183</data>
    </edge>
    <edge source="AUT" target="SRB">
      <data key="d0">11070320</data>
    </edge>
    <edge source="FRA" target="ALB">
      <data key="d0">158433</data>
    </edge>
    <edge source="FRA" target="DZA">
      <data key="d0">114535134</data>
    </edge>
    <edge source="FRA" target="AZE">
      <data key="d0">1246538</data>
    </edge>
    <edge source="FRA" target="ARG">
      <data key="d0">21196201</data>
    </edge>
    <edge source="FRA" target="AUS">
      <data key="d0">76534619</data>
    </edge>
    <edge source="FRA" target="AUT">
      <data key="d0">83497534</data>
    </edge>
    <edge source="FRA" target="ARM">
      <data key="d0">466170</data>
    </edge>
    <edge source="FRA" target="BEL">
      <data key="d0">449965636</data>
    </edge>
    <edge source="FRA" target="BOL">
      <data key="d0">1862714</data>
    </edge>
    <edge source="FRA" target="BWA">
      <data key="d0">179080</data>
    </edge>
    <edge source="FRA" target="BRA">
      <data key="d0">90817766</data>
    </edge>
    <edge source="FRA" target="BGR">
      <data key="d0">6826252</data>
    </edge>
    <edge source="FRA" target="BDI">
      <data key="d0">71351</data>
    </edge>
    <edge source="FRA" target="BLR">
      <data key="d0">1324490</data>
    </edge>
    <edge source="FRA" target="KHM">
      <data key="d0">216020</data>
    </edge>
    <edge source="FRA" target="CMR">
      <data key="d0">27653057</data>
    </edge>
    <edge source="FRA" target="CAN">
      <data key="d0">97335158</data>
    </edge>
    <edge source="FRA" target="CAF">
      <data key="d0">1237268</data>
    </edge>
    <edge source="FRA" target="LKA">
      <data key="d0">3020344</data>
    </edge>
    <edge source="FRA" target="CHL">
      <data key="d0">17858710</data>
    </edge>
    <edge source="FRA" target="CHN">
      <data key="d0">218399061</data>
    </edge>
    <edge source="FRA" target="COL">
      <data key="d0">5040508</data>
    </edge>
    <edge source="FRA" target="CRI">
      <data key="d0">6932998</data>
    </edge>
    <edge source="FRA" target="HRV">
      <data key="d0">4371380</data>
    </edge>
    <edge source="FRA" target="CZE">
      <data key="d0">55033490</data>
    </edge>
    <edge source="FRA" target="BEN">
      <data key="d0">3583147</data>
    </edge>
    <edge source="FRA" target="DNK">
      <data key="d0">73790691</data>
    </edge>
    <edge source="FRA" target="ECU">
      <data key="d0">2222279</data>
    </edge>
    <edge source="FRA" target="SLV">
      <data key="d0">1379127</data>
    </edge>
    <edge source="FRA" target="ETH">
      <data key="d0">1849932</data>
    </edge>
    <edge source="FRA" target="EST">
      <data key="d0">3922907</data>
    </edge>
    <edge source="FRA" target="FIN">
      <data key="d0">36952721</data>
    </edge>
    <edge source="FRA" target="GEO">
      <data key="d0">211806</data>
    </edge>
    <edge source="FRA" target="GMB">
      <data key="d0">196637</data>
    </edge>
    <edge source="FRA" target="PSE">
      <data key="d0">39608</data>
    </edge>
    <edge source="FRA" target="DEU">
      <data key="d0">869166856</data>
    </edge>
    <edge source="FRA" target="GHA">
      <data key="d0">3527667</data>
    </edge>
    <edge source="FRA" target="GRC">
      <data key="d0">43134987</data>
    </edge>
    <edge source="FRA" target="GTM">
      <data key="d0">1954993</data>
    </edge>
    <edge source="FRA" target="HND">
      <data key="d0">4189351</data>
    </edge>
    <edge source="FRA" target="HKG">
      <data key="d0">45723994</data>
    </edge>
    <edge source="FRA" target="HUN">
      <data key="d0">27893797</data>
    </edge>
    <edge source="FRA" target="IDN">
      <data key="d0">15637274</data>
    </edge>
    <edge source="FRA" target="IRL">
      <data key="d0">25654242</data>
    </edge>
    <edge source="FRA" target="ISR">
      <data key="d0">31046730</data>
    </edge>
    <edge source="FRA" target="ITA">
      <data key="d0">542893879</data>
    </edge>
    <edge source="FRA" target="CIV">
      <data key="d0">23145856</data>
    </edge>
    <edge source="FRA" target="JAM">
      <data key="d0">2128876</data>
    </edge>
    <edge source="FRA" target="JPN">
      <data key="d0">123139406</data>
    </edge>
    <edge source="FRA" target="KAZ">
      <data key="d0">4428405</data>
    </edge>
    <edge source="FRA" target="JOR">
      <data key="d0">5079976</data>
    </edge>
    <edge source="FRA" target="KOR">
      <data key="d0">72317880</data>
    </edge>
    <edge source="FRA" target="KGZ">
      <data key="d0">104218</data>
    </edge>
    <edge source="FRA" target="LBN">
      <data key="d0">7648335</data>
    </edge>
    <edge source="FRA" target="LVA">
      <data key="d0">1930132</data>
    </edge>
    <edge source="FRA" target="LTU">
      <data key="d0">5386870</data>
    </edge>
    <edge source="FRA" target="MDG">
      <data key="d0">10502661</data>
    </edge>
    <edge source="FRA" target="MWI">
      <data key="d0">406196</data>
    </edge>
    <edge source="FRA" target="MYS">
      <data key="d0">31334663</data>
    </edge>
    <edge source="FRA" target="MRT">
      <data key="d0">5953325</data>
    </edge>
    <edge source="FRA" target="MUS">
      <data key="d0">10604913</data>
    </edge>
    <edge source="FRA" target="MEX">
      <data key="d0">120699984</data>
    </edge>
    <edge source="FRA" target="MDA">
      <data key="d0">343974</data>
    </edge>
    <edge source="FRA" target="MAR">
      <data key="d0">105636750</data>
    </edge>
    <edge source="FRA" target="MOZ">
      <data key="d0">1938560</data>
    </edge>
    <edge source="FRA" target="OMN">
      <data key="d0">1408763</data>
    </edge>
    <edge source="FRA" target="NAM">
      <data key="d0">57727</data>
    </edge>
    <edge source="FRA" target="NLD">
      <data key="d0">154663964</data>
    </edge>
    <edge source="FRA" target="NZL">
      <data key="d0">12552321</data>
    </edge>
    <edge source="FRA" target="NIC">
      <data key="d0">543280</data>
    </edge>
    <edge source="FRA" target="NER">
      <data key="d0">3919256</data>
    </edge>
    <edge source="FRA" target="NOR">
      <data key="d0">40247935</data>
    </edge>
    <edge source="FRA" target="PAK">
      <data key="d0">8872400</data>
    </edge>
    <edge source="FRA" target="PAN">
      <data key="d0">2913177</data>
    </edge>
    <edge source="FRA" target="PRY">
      <data key="d0">481620</data>
    </edge>
    <edge source="FRA" target="PER">
      <data key="d0">8231083</data>
    </edge>
    <edge source="FRA" target="PHL">
      <data key="d0">14460261</data>
    </edge>
    <edge source="FRA" target="POL">
      <data key="d0">104928154</data>
    </edge>
    <edge source="FRA" target="PRT">
      <data key="d0">137328730</data>
    </edge>
    <edge source="FRA" target="ROU">
      <data key="d0">22893038</data>
    </edge>
    <edge source="FRA" target="RUS">
      <data key="d0">49767131</data>
    </edge>
    <edge source="FRA" target="SAU">
      <data key="d0">53575989</data>
    </edge>
    <edge source="FRA" target="SEN">
      <data key="d0">17494651</data>
    </edge>
    <edge source="FRA" target="IND">
      <data key="d0">44242053</data>
    </edge>
    <edge source="FRA" target="SGP">
      <data key="d0">43256340</data>
    </edge>
    <edge source="FRA" target="SVK">
      <data key="d0">15518870</data>
    </edge>
    <edge source="FRA" target="VNM">
      <data key="d0">7833174</data>
    </edge>
    <edge source="FRA" target="SVN">
      <data key="d0">11007878</data>
    </edge>
    <edge source="FRA" target="ZAF">
      <data key="d0">66139406</data>
    </edge>
    <edge source="FRA" target="ZWE">
      <data key="d0">3336087</data>
    </edge>
    <edge source="FRA" target="ESP">
      <data key="d0">445768279</data>
    </edge>
    <edge source="FRA" target="SWE">
      <data key="d0">73310896</data>
    </edge>
    <edge source="FRA" target="CHE">
      <data key="d0">176889559</data>
    </edge>
    <edge source="FRA" target="THA">
      <data key="d0">18548484</data>
    </edge>
    <edge source="FRA" target="TGO">
      <data key="d0">4799066</data>
    </edge>
    <edge source="FRA" target="ARE">
      <data key="d0">24747886</data>
    </edge>
    <edge source="FRA" target="TUN">
      <data key="d0">80578599</data>
    </edge>
    <edge source="FRA" target="TUR">
      <data key="d0">83812153</data>
    </edge>
    <edge source="FRA" target="UGA">
      <data key="d0">714775</data>
    </edge>
    <edge source="FRA" target="UKR">
      <data key="d0">6464721</data>
    </edge>
    <edge source="FRA" target="MKD">
      <data key="d0">862253</data>
    </edge>
    <edge source="FRA" target="EGY">
      <data key="d0">40639664</data>
    </edge>
    <edge source="FRA" target="GBR">
      <data key="d0">447845608</data>
    </edge>
    <edge source="FRA" target="TZA">
      <data key="d0">4718866</data>
    </edge>
    <edge source="FRA" target="USA">
      <data key="d0">1148233197</data>
    </edge>
    <edge source="FRA" target="BFA">
      <data key="d0">4600322</data>
    </edge>
    <edge source="FRA" target="URY">
      <data key="d0">4358318</data>
    </edge>
    <edge source="FRA" target="SRB">
      <data key="d0">4683893</data>
    </edge>
    <edge source="DEU" target="ALB">
      <data key="d0">1512000</data>
    </edge>
    <edge source="DEU" target="DZA">
      <data key="d0">62809000</data>
    </edge>
    <edge source="DEU" target="AZE">
      <data key="d0">774000</data>
    </edge>
    <edge source="DEU" target="ARG">
      <data key="d0">93980000</data>
    </edge>
    <edge source="DEU" target="AUS">
      <data key="d0">270988000</data>
    </edge>
    <edge source="DEU" target="AUT">
      <data key="d0">980907000</data>
    </edge>
    <edge source="DEU" target="ARM">
      <data key="d0">829000</data>
    </edge>
    <edge source="DEU" target="BEL">
      <data key="d0">815836000</data>
    </edge>
    <edge source="DEU" target="BOL">
      <data key="d0">5716000</data>
    </edge>
    <edge source="DEU" target="BWA">
      <data key="d0">1046000</data>
    </edge>
    <edge source="DEU" target="BRA">
      <data key="d0">556296000</data>
    </edge>
    <edge source="DEU" target="BGR">
      <data key="d0">53887000</data>
    </edge>
    <edge source="DEU" target="BDI">
      <data key="d0">444000</data>
    </edge>
    <edge source="DEU" target="BLR">
      <data key="d0">65552000</data>
    </edge>
    <edge source="DEU" target="KHM">
      <data key="d0">26000</data>
    </edge>
    <edge source="DEU" target="CMR">
      <data key="d0">2500000</data>
    </edge>
    <edge source="DEU" target="CAN">
      <data key="d0">442157000</data>
    </edge>
    <edge source="DEU" target="CAF">
      <data key="d0">180000</data>
    </edge>
    <edge source="DEU" target="LKA">
      <data key="d0">15958000</data>
    </edge>
    <edge source="DEU" target="CHL">
      <data key="d0">64635000</data>
    </edge>
    <edge source="DEU" target="CHN">
      <data key="d0">1016682000</data>
    </edge>
    <edge source="DEU" target="COL">
      <data key="d0">81720000</data>
    </edge>
    <edge source="DEU" target="CRI">
      <data key="d0">10645000</data>
    </edge>
    <edge source="DEU" target="HRV">
      <data key="d0">53879000</data>
    </edge>
    <edge source="DEU" target="CZE">
      <data key="d0">601586000</data>
    </edge>
    <edge source="DEU" target="BEN">
      <data key="d0">760000</data>
    </edge>
    <edge source="DEU" target="DNK">
      <data key="d0">356875000</data>
    </edge>
    <edge source="DEU" target="ECU">
      <data key="d0">14439000</data>
    </edge>
    <edge source="DEU" target="SLV">
      <data key="d0">9349000</data>
    </edge>
    <edge source="DEU" target="ETH">
      <data key="d0">5615000</data>
    </edge>
    <edge source="DEU" target="EST">
      <data key="d0">36520000</data>
    </edge>
    <edge source="DEU" target="FIN">
      <data key="d0">236868000</data>
    </edge>
    <edge source="DEU" target="FRA">
      <data key="d0">2229847000</data>
    </edge>
    <edge source="DEU" target="GEO">
      <data key="d0">3634000</data>
    </edge>
    <edge source="DEU" target="GMB">
      <data key="d0">419000</data>
    </edge>
    <edge source="DEU" target="PSE">
      <data key="d0">237000</data>
    </edge>
    <edge source="DEU" target="GHA">
      <data key="d0">10776000</data>
    </edge>
    <edge source="DEU" target="GRC">
      <data key="d0">191127000</data>
    </edge>
    <edge source="DEU" target="GTM">
      <data key="d0">16645000</data>
    </edge>
    <edge source="DEU" target="HND">
      <data key="d0">4527000</data>
    </edge>
    <edge source="DEU" target="HKG">
      <data key="d0">353429000</data>
    </edge>
    <edge source="DEU" target="HUN">
      <data key="d0">337118000</data>
    </edge>
    <edge source="DEU" target="IDN">
      <data key="d0">134947000</data>
    </edge>
    <edge source="DEU" target="IRL">
      <data key="d0">129787000</data>
    </edge>
    <edge source="DEU" target="ISR">
      <data key="d0">147222000</data>
    </edge>
    <edge source="DEU" target="ITA">
      <data key="d0">1545344000</data>
    </edge>
    <edge source="DEU" target="CIV">
      <data key="d0">4858000</data>
    </edge>
    <edge source="DEU" target="JAM">
      <data key="d0">704000</data>
    </edge>
    <edge source="DEU" target="JPN">
      <data key="d0">520544000</data>
    </edge>
    <edge source="DEU" target="KAZ">
      <data key="d0">51864000</data>
    </edge>
    <edge source="DEU" target="JOR">
      <data key="d0">18021000</data>
    </edge>
    <edge source="DEU" target="KOR">
      <data key="d0">381476000</data>
    </edge>
    <edge source="DEU" target="KGZ">
      <data key="d0">389000</data>
    </edge>
    <edge source="DEU" target="LBN">
      <data key="d0">14795000</data>
    </edge>
    <edge source="DEU" target="LVA">
      <data key="d0">40254000</data>
    </edge>
    <edge source="DEU" target="LTU">
      <data key="d0">44140000</data>
    </edge>
    <edge source="DEU" target="MDG">
      <data key="d0">1107000</data>
    </edge>
    <edge source="DEU" target="MWI">
      <data key="d0">306000</data>
    </edge>
    <edge source="DEU" target="MYS">
      <data key="d0">207131000</data>
    </edge>
    <edge source="DEU" target="MRT">
      <data key="d0">1107000</data>
    </edge>
    <edge source="DEU" target="MUS">
      <data key="d0">14682000</data>
    </edge>
    <edge source="DEU" target="MEX">
      <data key="d0">432940000</data>
    </edge>
    <edge source="DEU" target="MDA">
      <data key="d0">4018000</data>
    </edge>
    <edge source="DEU" target="MAR">
      <data key="d0">33942000</data>
    </edge>
    <edge source="DEU" target="MOZ">
      <data key="d0">614000</data>
    </edge>
    <edge source="DEU" target="OMN">
      <data key="d0">7806000</data>
    </edge>
    <edge source="DEU" target="NAM">
      <data key="d0">1904000</data>
    </edge>
    <edge source="DEU" target="NLD">
      <data key="d0">1031385000</data>
    </edge>
    <edge source="DEU" target="NZL">
      <data key="d0">58276000</data>
    </edge>
    <edge source="DEU" target="NIC">
      <data key="d0">8813000</data>
    </edge>
    <edge source="DEU" target="NER">
      <data key="d0">555000</data>
    </edge>
    <edge source="DEU" target="NOR">
      <data key="d0">181992000</data>
    </edge>
    <edge source="DEU" target="PAK">
      <data key="d0">70747000</data>
    </edge>
    <edge source="DEU" target="PAN">
      <data key="d0">6030000</data>
    </edge>
    <edge source="DEU" target="PRY">
      <data key="d0">2825000</data>
    </edge>
    <edge source="DEU" target="PER">
      <data key="d0">31342000</data>
    </edge>
    <edge source="DEU" target="PHL">
      <data key="d0">69283000</data>
    </edge>
    <edge source="DEU" target="POL">
      <data key="d0">673542000</data>
    </edge>
    <edge source="DEU" target="PRT">
      <data key="d0">338938000</data>
    </edge>
    <edge source="DEU" target="ROU">
      <data key="d0">133262000</data>
    </edge>
    <edge source="DEU" target="RUS">
      <data key="d0">550109000</data>
    </edge>
    <edge source="DEU" target="SAU">
      <data key="d0">137396000</data>
    </edge>
    <edge source="DEU" target="SEN">
      <data key="d0">1193000</data>
    </edge>
    <edge source="DEU" target="IND">
      <data key="d0">229325000</data>
    </edge>
    <edge source="DEU" target="SGP">
      <data key="d0">196923000</data>
    </edge>
    <edge source="DEU" target="SVK">
      <data key="d0">124386000</data>
    </edge>
    <edge source="DEU" target="VNM">
      <data key="d0">36258000</data>
    </edge>
    <edge source="DEU" target="SVN">
      <data key="d0">109671000</data>
    </edge>
    <edge source="DEU" target="ZAF">
      <data key="d0">171079000</data>
    </edge>
    <edge source="DEU" target="ZWE">
      <data key="d0">5037000</data>
    </edge>
    <edge source="DEU" target="ESP">
      <data key="d0">1031599000</data>
    </edge>
    <edge source="DEU" target="SWE">
      <data key="d0">422961000</data>
    </edge>
    <edge source="DEU" target="CHE">
      <data key="d0">1034243000</data>
    </edge>
    <edge source="DEU" target="THA">
      <data key="d0">174277000</data>
    </edge>
    <edge source="DEU" target="TGO">
      <data key="d0">620000</data>
    </edge>
    <edge source="DEU" target="ARE">
      <data key="d0">95344000</data>
    </edge>
    <edge source="DEU" target="TUN">
      <data key="d0">62478000</data>
    </edge>
    <edge source="DEU" target="TUR">
      <data key="d0">632939000</data>
    </edge>
    <edge source="DEU" target="UGA">
      <data key="d0">5594000</data>
    </edge>
    <edge source="DEU" target="UKR">
      <data key="d0">97345000</data>
    </edge>
    <edge source="DEU" target="MKD">
      <data key="d0">12493000</data>
    </edge>
    <edge source="DEU" target="EGY">
      <data key="d0">147808000</data>
    </edge>
    <edge source="DEU" target="GBR">
      <data key="d0">1525851000</data>
    </edge>
    <edge source="DEU" target="TZA">
      <data key="d0">5662000</data>
    </edge>
    <edge source="DEU" target="USA">
      <data key="d0">3767786000</data>
    </edge>
    <edge source="DEU" target="BFA">
      <data key="d0">477000</data>
    </edge>
    <edge source="DEU" target="URY">
      <data key="d0">10958000</data>
    </edge>
    <edge source="DEU" target="SRB">
      <data key="d0">28774000</data>
    </edge>
    <edge source="ESP" target="DZA">
      <data key="d0">29725976</data>
    </edge>
    <edge source="ESP" target="ARG">
      <data key="d0">35267347</data>
    </edge>
    <edge source="ESP" target="AUS">
      <data key="d0">9343987</data>
    </edge>
    <edge source="ESP" target="AUT">
      <data key="d0">9248349</data>
    </edge>
    <edge source="ESP" target="BEL">
      <data key="d0">23351238</data>
    </edge>
    <edge source="ESP" target="BOL">
      <data key="d0">15442971</data>
    </edge>
    <edge source="ESP" target="BRA">
      <data key="d0">49965722</data>
    </edge>
    <edge source="ESP" target="BGR">
      <data key="d0">1912184</data>
    </edge>
    <edge source="ESP" target="BDI">
      <data key="d0">33462</data>
    </edge>
    <edge source="ESP" target="BLR">
      <data key="d0">445135</data>
    </edge>
    <edge source="ESP" target="CMR">
      <data key="d0">260683</data>
    </edge>
    <edge source="ESP" target="CAN">
      <data key="d0">9226513</data>
    </edge>
    <edge source="ESP" target="CAF">
      <data key="d0">53124</data>
    </edge>
    <edge source="ESP" target="LKA">
      <data key="d0">239426</data>
    </edge>
    <edge source="ESP" target="CHL">
      <data key="d0">19517436</data>
    </edge>
    <edge source="ESP" target="CHN">
      <data key="d0">17490710</data>
    </edge>
    <edge source="ESP" target="COL">
      <data key="d0">12643205</data>
    </edge>
    <edge source="ESP" target="CRI">
      <data key="d0">4344174</data>
    </edge>
    <edge source="ESP" target="HRV">
      <data key="d0">223589</data>
    </edge>
    <edge source="ESP" target="CZE">
      <data key="d0">7248545</data>
    </edge>
    <edge source="ESP" target="BEN">
      <data key="d0">390600</data>
    </edge>
    <edge source="ESP" target="DNK">
      <data key="d0">16619157</data>
    </edge>
    <edge source="ESP" target="ECU">
      <data key="d0">5855459</data>
    </edge>
    <edge source="ESP" target="SLV">
      <data key="d0">1499137</data>
    </edge>
    <edge source="ESP" target="ETH">
      <data key="d0">708218</data>
    </edge>
    <edge source="ESP" target="EST">
      <data key="d0">261472</data>
    </edge>
    <edge source="ESP" target="FIN">
      <data key="d0">5576150</data>
    </edge>
    <edge source="ESP" target="FRA">
      <data key="d0">161882022</data>
    </edge>
    <edge source="ESP" target="GEO">
      <data key="d0">176890</data>
    </edge>
    <edge source="ESP" target="GMB">
      <data key="d0">15753</data>
    </edge>
    <edge source="ESP" target="PSE">
      <data key="d0">460894</data>
    </edge>
    <edge source="ESP" target="DEU">
      <data key="d0">85300044</data>
    </edge>
    <edge source="ESP" target="GHA">
      <data key="d0">3797230</data>
    </edge>
    <edge source="ESP" target="GRC">
      <data key="d0">25230253</data>
    </edge>
    <edge source="ESP" target="GTM">
      <data key="d0">12239567</data>
    </edge>
    <edge source="ESP" target="HND">
      <data key="d0">3216443</data>
    </edge>
    <edge source="ESP" target="HKG">
      <data key="d0">8429516</data>
    </edge>
    <edge source="ESP" target="HUN">
      <data key="d0">24862169</data>
    </edge>
    <edge source="ESP" target="IDN">
      <data key="d0">11910871</data>
    </edge>
    <edge source="ESP" target="IRL">
      <data key="d0">5329892</data>
    </edge>
    <edge source="ESP" target="ISR">
      <data key="d0">6817970</data>
    </edge>
    <edge source="ESP" target="ITA">
      <data key="d0">85925456</data>
    </edge>
    <edge source="ESP" target="CIV">
      <data key="d0">1185570</data>
    </edge>
    <edge source="ESP" target="JAM">
      <data key="d0">205953</data>
    </edge>
    <edge source="ESP" target="JPN">
      <data key="d0">13266356</data>
    </edge>
    <edge source="ESP" target="KAZ">
      <data key="d0">52311</data>
    </edge>
    <edge source="ESP" target="JOR">
      <data key="d0">625776</data>
    </edge>
    <edge source="ESP" target="KOR">
      <data key="d0">7815614</data>
    </edge>
    <edge source="ESP" target="LBN">
      <data key="d0">1491985</data>
    </edge>
    <edge source="ESP" target="LVA">
      <data key="d0">168629</data>
    </edge>
    <edge source="ESP" target="LTU">
      <data key="d0">269784</data>
    </edge>
    <edge source="ESP" target="MDG">
      <data key="d0">20848</data>
    </edge>
    <edge source="ESP" target="MYS">
      <data key="d0">3607698</data>
    </edge>
    <edge source="ESP" target="MRT">
      <data key="d0">3919606</data>
    </edge>
    <edge source="ESP" target="MUS">
      <data key="d0">208420</data>
    </edge>
    <edge source="ESP" target="MEX">
      <data key="d0">120124183</data>
    </edge>
    <edge source="ESP" target="MDA">
      <data key="d0">1473519</data>
    </edge>
    <edge source="ESP" target="MAR">
      <data key="d0">39041731</data>
    </edge>
    <edge source="ESP" target="MOZ">
      <data key="d0">232585</data>
    </edge>
    <edge source="ESP" target="OMN">
      <data key="d0">1401924</data>
    </edge>
    <edge source="ESP" target="NAM">
      <data key="d0">369997</data>
    </edge>
    <edge source="ESP" target="NLD">
      <data key="d0">21393091</data>
    </edge>
    <edge source="ESP" target="NZL">
      <data key="d0">950500</data>
    </edge>
    <edge source="ESP" target="NIC">
      <data key="d0">490479</data>
    </edge>
    <edge source="ESP" target="NER">
      <data key="d0">12152</data>
    </edge>
    <edge source="ESP" target="NOR">
      <data key="d0">4051547</data>
    </edge>
    <edge source="ESP" target="PAK">
      <data key="d0">3096131</data>
    </edge>
    <edge source="ESP" target="PAN">
      <data key="d0">1250079</data>
    </edge>
    <edge source="ESP" target="PRY">
      <data key="d0">2170167</data>
    </edge>
    <edge source="ESP" target="PER">
      <data key="d0">13913641</data>
    </edge>
    <edge source="ESP" target="PHL">
      <data key="d0">2349382</data>
    </edge>
    <edge source="ESP" target="POL">
      <data key="d0">18282839</data>
    </edge>
    <edge source="ESP" target="PRT">
      <data key="d0">176611950</data>
    </edge>
    <edge source="ESP" target="ROU">
      <data key="d0">3640989</data>
    </edge>
    <edge source="ESP" target="RUS">
      <data key="d0">14141556</data>
    </edge>
    <edge source="ESP" target="SAU">
      <data key="d0">6705936</data>
    </edge>
    <edge source="ESP" target="SEN">
      <data key="d0">1362368</data>
    </edge>
    <edge source="ESP" target="IND">
      <data key="d0">7917853</data>
    </edge>
    <edge source="ESP" target="SGP">
      <data key="d0">4616399</data>
    </edge>
    <edge source="ESP" target="SVK">
      <data key="d0">1542678</data>
    </edge>
    <edge source="ESP" target="VNM">
      <data key="d0">3276702</data>
    </edge>
    <edge source="ESP" target="SVN">
      <data key="d0">1123439</data>
    </edge>
    <edge source="ESP" target="ZAF">
      <data key="d0">8968648</data>
    </edge>
    <edge source="ESP" target="ZWE">
      <data key="d0">115851</data>
    </edge>
    <edge source="ESP" target="SWE">
      <data key="d0">10819931</data>
    </edge>
    <edge source="ESP" target="CHE">
      <data key="d0">16151153</data>
    </edge>
    <edge source="ESP" target="THA">
      <data key="d0">3576479</data>
    </edge>
    <edge source="ESP" target="TGO">
      <data key="d0">65833</data>
    </edge>
    <edge source="ESP" target="ARE">
      <data key="d0">3168628</data>
    </edge>
    <edge source="ESP" target="TUN">
      <data key="d0">8326104</data>
    </edge>
    <edge source="ESP" target="TUR">
      <data key="d0">25532817</data>
    </edge>
    <edge source="ESP" target="UGA">
      <data key="d0">615361</data>
    </edge>
    <edge source="ESP" target="UKR">
      <data key="d0">2460730</data>
    </edge>
    <edge source="ESP" target="EGY">
      <data key="d0">12682848</data>
    </edge>
    <edge source="ESP" target="GBR">
      <data key="d0">49492080</data>
    </edge>
    <edge source="ESP" target="TZA">
      <data key="d0">164656</data>
    </edge>
    <edge source="ESP" target="USA">
      <data key="d0">117823765</data>
    </edge>
    <edge source="ESP" target="BFA">
      <data key="d0">112495</data>
    </edge>
    <edge source="ESP" target="URY">
      <data key="d0">7355787</data>
    </edge>
    <edge source="ESP" target="SRB">
      <data key="d0">161200</data>
    </edge>
    <edge source="TUN" target="DZA">
      <data key="d0">3225161</data>
    </edge>
    <edge source="TUN" target="BEL">
      <data key="d0">171783</data>
    </edge>
    <edge source="TUN" target="CMR">
      <data key="d0">84594</data>
    </edge>
    <edge source="TUN" target="CAN">
      <data key="d0">191413</data>
    </edge>
    <edge source="TUN" target="CHN">
      <data key="d0">20259</data>
    </edge>
    <edge source="TUN" target="CZE">
      <data key="d0">823066</data>
    </edge>
    <edge source="TUN" target="DNK">
      <data key="d0">229635</data>
    </edge>
    <edge source="TUN" target="FRA">
      <data key="d0">2949971</data>
    </edge>
    <edge source="TUN" target="DEU">
      <data key="d0">323151</data>
    </edge>
    <edge source="TUN" target="IDN">
      <data key="d0">204121</data>
    </edge>
    <edge source="TUN" target="ITA">
      <data key="d0">6541420</data>
    </edge>
    <edge source="TUN" target="JOR">
      <data key="d0">63298</data>
    </edge>
    <edge source="TUN" target="MYS">
      <data key="d0">16473</data>
    </edge>
    <edge source="TUN" target="MAR">
      <data key="d0">99901</data>
    </edge>
    <edge source="TUN" target="NLD">
      <data key="d0">95577</data>
    </edge>
    <edge source="TUN" target="PRT">
      <data key="d0">53239</data>
    </edge>
    <edge source="TUN" target="RUS">
      <data key="d0">103414</data>
    </edge>
    <edge source="TUN" target="SEN">
      <data key="d0">11286</data>
    </edge>
    <edge source="TUN" target="ESP">
      <data key="d0">36840</data>
    </edge>
    <edge source="TUN" target="CHE">
      <data key="d0">508687</data>
    </edge>
    <edge source="TUN" target="ARE">
      <data key="d0">1299153</data>
    </edge>
    <edge source="TUN" target="GBR">
      <data key="d0">614726</data>
    </edge>
    <edge source="TUN" target="USA">
      <data key="d0">734216</data>
    </edge>
    <edge source="GBR" target="ALB">
      <data key="d0">373052</data>
    </edge>
    <edge source="GBR" target="DZA">
      <data key="d0">12358925</data>
    </edge>
    <edge source="GBR" target="AZE">
      <data key="d0">8423907</data>
    </edge>
    <edge source="GBR" target="ARG">
      <data key="d0">16776238</data>
    </edge>
    <edge source="GBR" target="AUS">
      <data key="d0">139275510</data>
    </edge>
    <edge source="GBR" target="AUT">
      <data key="d0">82535771</data>
    </edge>
    <edge source="GBR" target="ARM">
      <data key="d0">216716</data>
    </edge>
    <edge source="GBR" target="BEL">
      <data key="d0">213423968</data>
    </edge>
    <edge source="GBR" target="BOL">
      <data key="d0">804281</data>
    </edge>
    <edge source="GBR" target="BWA">
      <data key="d0">530618</data>
    </edge>
    <edge source="GBR" target="BRA">
      <data key="d0">38815943</data>
    </edge>
    <edge source="GBR" target="BGR">
      <data key="d0">8781274</data>
    </edge>
    <edge source="GBR" target="BDI">
      <data key="d0">417148</data>
    </edge>
    <edge source="GBR" target="BLR">
      <data key="d0">3173612</data>
    </edge>
    <edge source="GBR" target="KHM">
      <data key="d0">220374</data>
    </edge>
    <edge source="GBR" target="CMR">
      <data key="d0">2521263</data>
    </edge>
    <edge source="GBR" target="CAN">
      <data key="d0">111040573</data>
    </edge>
    <edge source="GBR" target="CAF">
      <data key="d0">18300</data>
    </edge>
    <edge source="GBR" target="LKA">
      <data key="d0">18743068</data>
    </edge>
    <edge source="GBR" target="CHL">
      <data key="d0">10835044</data>
    </edge>
    <edge source="GBR" target="CHN">
      <data key="d0">100158203</data>
    </edge>
    <edge source="GBR" target="COL">
      <data key="d0">7987720</data>
    </edge>
    <edge source="GBR" target="CRI">
      <data key="d0">4339102</data>
    </edge>
    <edge source="GBR" target="HRV">
      <data key="d0">6696876</data>
    </edge>
    <edge source="GBR" target="CZE">
      <data key="d0">60296620</data>
    </edge>
    <edge source="GBR" target="BEN">
      <data key="d0">153627</data>
    </edge>
    <edge source="GBR" target="DNK">
      <data key="d0">126856024</data>
    </edge>
    <edge source="GBR" target="ECU">
      <data key="d0">5453716</data>
    </edge>
    <edge source="GBR" target="SLV">
      <data key="d0">573302</data>
    </edge>
    <edge source="GBR" target="ETH">
      <data key="d0">4406109</data>
    </edge>
    <edge source="GBR" target="EST">
      <data key="d0">5419961</data>
    </edge>
    <edge source="GBR" target="FIN">
      <data key="d0">89041988</data>
    </edge>
    <edge source="GBR" target="FRA">
      <data key="d0">683944416</data>
    </edge>
    <edge source="GBR" target="GEO">
      <data key="d0">2510407</data>
    </edge>
    <edge source="GBR" target="GMB">
      <data key="d0">578125</data>
    </edge>
    <edge source="GBR" target="DEU">
      <data key="d0">571954452</data>
    </edge>
    <edge source="GBR" target="GHA">
      <data key="d0">13931817</data>
    </edge>
    <edge source="GBR" target="GRC">
      <data key="d0">42851789</data>
    </edge>
    <edge source="GBR" target="GTM">
      <data key="d0">1922596</data>
    </edge>
    <edge source="GBR" target="HND">
      <data key="d0">1048838</data>
    </edge>
    <edge source="GBR" target="HKG">
      <data key="d0">69644666</data>
    </edge>
    <edge source="GBR" target="HUN">
      <data key="d0">42404674</data>
    </edge>
    <edge source="GBR" target="IDN">
      <data key="d0">54575884</data>
    </edge>
    <edge source="GBR" target="IRL">
      <data key="d0">560274818</data>
    </edge>
    <edge source="GBR" target="ISR">
      <data key="d0">49656571</data>
    </edge>
    <edge source="GBR" target="ITA">
      <data key="d0">313428110</data>
    </edge>
    <edge source="GBR" target="CIV">
      <data key="d0">22807139</data>
    </edge>
    <edge source="GBR" target="JAM">
      <data key="d0">4382504</data>
    </edge>
    <edge source="GBR" target="JPN">
      <data key="d0">155809134</data>
    </edge>
    <edge source="GBR" target="KAZ">
      <data key="d0">6520142</data>
    </edge>
    <edge source="GBR" target="JOR">
      <data key="d0">15201832</data>
    </edge>
    <edge source="GBR" target="KOR">
      <data key="d0">71734643</data>
    </edge>
    <edge source="GBR" target="KGZ">
      <data key="d0">1171409</data>
    </edge>
    <edge source="GBR" target="LBN">
      <data key="d0">2908996</data>
    </edge>
    <edge source="GBR" target="LVA">
      <data key="d0">3703168</data>
    </edge>
    <edge source="GBR" target="LTU">
      <data key="d0">4331715</data>
    </edge>
    <edge source="GBR" target="MDG">
      <data key="d0">560278</data>
    </edge>
    <edge source="GBR" target="MWI">
      <data key="d0">2310831</data>
    </edge>
    <edge source="GBR" target="MYS">
      <data key="d0">42416236</data>
    </edge>
    <edge source="GBR" target="MRT">
      <data key="d0">423842</data>
    </edge>
    <edge source="GBR" target="MUS">
      <data key="d0">3967063</data>
    </edge>
    <edge source="GBR" target="MEX">
      <data key="d0">54947398</data>
    </edge>
    <edge source="GBR" target="MDA">
      <data key="d0">57051</data>
    </edge>
    <edge source="GBR" target="MAR">
      <data key="d0">29244190</data>
    </edge>
    <edge source="GBR" target="MOZ">
      <data key="d0">1366918</data>
    </edge>
    <edge source="GBR" target="OMN">
      <data key="d0">8810967</data>
    </edge>
    <edge source="GBR" target="NAM">
      <data key="d0">367116</data>
    </edge>
    <edge source="GBR" target="NLD">
      <data key="d0">261783950</data>
    </edge>
    <edge source="GBR" target="NZL">
      <data key="d0">38319969</data>
    </edge>
    <edge source="GBR" target="NIC">
      <data key="d0">428272</data>
    </edge>
    <edge source="GBR" target="NOR">
      <data key="d0">242936234</data>
    </edge>
    <edge source="GBR" target="PAK">
      <data key="d0">55133309</data>
    </edge>
    <edge source="GBR" target="PAN">
      <data key="d0">989840</data>
    </edge>
    <edge source="GBR" target="PRY">
      <data key="d0">954867</data>
    </edge>
    <edge source="GBR" target="PER">
      <data key="d0">2890209</data>
    </edge>
    <edge source="GBR" target="PHL">
      <data key="d0">15707123</data>
    </edge>
    <edge source="GBR" target="POL">
      <data key="d0">112090052</data>
    </edge>
    <edge source="GBR" target="PRT">
      <data key="d0">92783489</data>
    </edge>
    <edge source="GBR" target="ROU">
      <data key="d0">16446766</data>
    </edge>
    <edge source="GBR" target="RUS">
      <data key="d0">37772968</data>
    </edge>
    <edge source="GBR" target="SAU">
      <data key="d0">55407567</data>
    </edge>
    <edge source="GBR" target="SEN">
      <data key="d0">1330664</data>
    </edge>
    <edge source="GBR" target="IND">
      <data key="d0">87998570</data>
    </edge>
    <edge source="GBR" target="SGP">
      <data key="d0">90632748</data>
    </edge>
    <edge source="GBR" target="SVK">
      <data key="d0">7983259</data>
    </edge>
    <edge source="GBR" target="VNM">
      <data key="d0">18196824</data>
    </edge>
    <edge source="GBR" target="SVN">
      <data key="d0">19368855</data>
    </edge>
    <edge source="GBR" target="ZAF">
      <data key="d0">74006645</data>
    </edge>
    <edge source="GBR" target="ZWE">
      <data key="d0">4005977</data>
    </edge>
    <edge source="GBR" target="ESP">
      <data key="d0">302895848</data>
    </edge>
    <edge source="GBR" target="SWE">
      <data key="d0">150284288</data>
    </edge>
    <edge source="GBR" target="CHE">
      <data key="d0">91709859</data>
    </edge>
    <edge source="GBR" target="THA">
      <data key="d0">39574535</data>
    </edge>
    <edge source="GBR" target="TGO">
      <data key="d0">478532</data>
    </edge>
    <edge source="GBR" target="ARE">
      <data key="d0">52878387</data>
    </edge>
    <edge source="GBR" target="TUN">
      <data key="d0">17064034</data>
    </edge>
    <edge source="GBR" target="TUR">
      <data key="d0">117049622</data>
    </edge>
    <edge source="GBR" target="UGA">
      <data key="d0">3135287</data>
    </edge>
    <edge source="GBR" target="UKR">
      <data key="d0">12896937</data>
    </edge>
    <edge source="GBR" target="MKD">
      <data key="d0">1032013</data>
    </edge>
    <edge source="GBR" target="EGY">
      <data key="d0">54688176</data>
    </edge>
    <edge source="GBR" target="TZA">
      <data key="d0">3708525</data>
    </edge>
    <edge source="GBR" target="USA">
      <data key="d0">1426222135</data>
    </edge>
    <edge source="GBR" target="BFA">
      <data key="d0">853588</data>
    </edge>
    <edge source="GBR" target="URY">
      <data key="d0">3814149</data>
    </edge>
    <edge source="GBR" target="SRB">
      <data key="d0">1814703</data>
    </edge>
    <edge source="USA" target="ALB">
      <data key="d0">1998823</data>
    </edge>
    <edge source="USA" target="DZA">
      <data key="d0">72151563</data>
    </edge>
    <edge source="USA" target="AZE">
      <data key="d0">16981136</data>
    </edge>
    <edge source="USA" target="ARG">
      <data key="d0">224173556</data>
    </edge>
    <edge source="USA" target="AUS">
      <data key="d0">881194447</data>
    </edge>
    <edge source="USA" target="AUT">
      <data key="d0">84859631</data>
    </edge>
    <edge source="USA" target="ARM">
      <data key="d0">249205</data>
    </edge>
    <edge source="USA" target="BEL">
      <data key="d0">943610823</data>
    </edge>
    <edge source="USA" target="BOL">
      <data key="d0">52627247</data>
    </edge>
    <edge source="USA" target="BWA">
      <data key="d0">64277</data>
    </edge>
    <edge source="USA" target="BRA">
      <data key="d0">712363207</data>
    </edge>
    <edge source="USA" target="BGR">
      <data key="d0">4947874</data>
    </edge>
    <edge source="USA" target="BDI">
      <data key="d0">18957</data>
    </edge>
    <edge source="USA" target="BLR">
      <data key="d0">4038357</data>
    </edge>
    <edge source="USA" target="KHM">
      <data key="d0">240437</data>
    </edge>
    <edge source="USA" target="CMR">
      <data key="d0">19357624</data>
    </edge>
    <edge source="USA" target="CAN">
      <data key="d0">5298287839</data>
    </edge>
    <edge source="USA" target="CAF">
      <data key="d0">207063</data>
    </edge>
    <edge source="USA" target="LKA">
      <data key="d0">3879360</data>
    </edge>
    <edge source="USA" target="CHL">
      <data key="d0">381453347</data>
    </edge>
    <edge source="USA" target="CHN">
      <data key="d0">760956692</data>
    </edge>
    <edge source="USA" target="COL">
      <data key="d0">292148375</data>
    </edge>
    <edge source="USA" target="CRI">
      <data key="d0">87760481</data>
    </edge>
    <edge source="USA" target="HRV">
      <data key="d0">8530479</data>
    </edge>
    <edge source="USA" target="CZE">
      <data key="d0">38182625</data>
    </edge>
    <edge source="USA" target="BEN">
      <data key="d0">1840471</data>
    </edge>
    <edge source="USA" target="DNK">
      <data key="d0">96224091</data>
    </edge>
    <edge source="USA" target="ECU">
      <data key="d0">128782781</data>
    </edge>
    <edge source="USA" target="SLV">
      <data key="d0">29017714</data>
    </edge>
    <edge source="USA" target="ETH">
      <data key="d0">1087782</data>
    </edge>
    <edge source="USA" target="EST">
      <data key="d0">2650692</data>
    </edge>
    <edge source="USA" target="FIN">
      <data key="d0">57779743</data>
    </edge>
    <edge source="USA" target="FRA">
      <data key="d0">1065007853</data>
    </edge>
    <edge source="USA" target="GEO">
      <data key="d0">1735034</data>
    </edge>
    <edge source="USA" target="GMB">
      <data key="d0">22794</data>
    </edge>
    <edge source="USA" target="DEU">
      <data key="d0">1461067781</data>
    </edge>
    <edge source="USA" target="GHA">
      <data key="d0">30257184</data>
    </edge>
    <edge source="USA" target="GRC">
      <data key="d0">44701869</data>
    </edge>
    <edge source="USA" target="GTM">
      <data key="d0">70537197</data>
    </edge>
    <edge source="USA" target="HND">
      <data key="d0">76763816</data>
    </edge>
    <edge source="USA" target="HKG">
      <data key="d0">237154143</data>
    </edge>
    <edge source="USA" target="HUN">
      <data key="d0">30708292</data>
    </edge>
    <edge source="USA" target="IDN">
      <data key="d0">254014266</data>
    </edge>
    <edge source="USA" target="IRL">
      <data key="d0">258893101</data>
    </edge>
    <edge source="USA" target="ISR">
      <data key="d0">252613682</data>
    </edge>
    <edge source="USA" target="ITA">
      <data key="d0">560192756</data>
    </edge>
    <edge source="USA" target="CIV">
      <data key="d0">21293230</data>
    </edge>
    <edge source="USA" target="JAM">
      <data key="d0">53563350</data>
    </edge>
    <edge source="USA" target="JPN">
      <data key="d0">2419985652</data>
    </edge>
    <edge source="USA" target="KAZ">
      <data key="d0">22801837</data>
    </edge>
    <edge source="USA" target="JOR">
      <data key="d0">4519068</data>
    </edge>
    <edge source="USA" target="KOR">
      <data key="d0">1935496155</data>
    </edge>
    <edge source="USA" target="KGZ">
      <data key="d0">697454</data>
    </edge>
    <edge source="USA" target="LBN">
      <data key="d0">3655856</data>
    </edge>
    <edge source="USA" target="LVA">
      <data key="d0">1382045</data>
    </edge>
    <edge source="USA" target="LTU">
      <data key="d0">2654977</data>
    </edge>
    <edge source="USA" target="MDG">
      <data key="d0">320014</data>
    </edge>
    <edge source="USA" target="MWI">
      <data key="d0">816443</data>
    </edge>
    <edge source="USA" target="MYS">
      <data key="d0">456316849</data>
    </edge>
    <edge source="USA" target="MRT">
      <data key="d0">3374321</data>
    </edge>
    <edge source="USA" target="MUS">
      <data key="d0">1879973</data>
    </edge>
    <edge source="USA" target="MEX">
      <data key="d0">2620104381</data>
    </edge>
    <edge source="USA" target="MDA">
      <data key="d0">94147</data>
    </edge>
    <edge source="USA" target="MAR">
      <data key="d0">8042314</data>
    </edge>
    <edge source="USA" target="MOZ">
      <data key="d0">4260803</data>
    </edge>
    <edge source="USA" target="OMN">
      <data key="d0">29829140</data>
    </edge>
    <edge source="USA" target="NAM">
      <data key="d0">801177</data>
    </edge>
    <edge source="USA" target="NLD">
      <data key="d0">560157531</data>
    </edge>
    <edge source="USA" target="NZL">
      <data key="d0">61675217</data>
    </edge>
    <edge source="USA" target="NIC">
      <data key="d0">24037418</data>
    </edge>
    <edge source="USA" target="NER">
      <data key="d0">4778698</data>
    </edge>
    <edge source="USA" target="NOR">
      <data key="d0">135261263</data>
    </edge>
    <edge source="USA" target="PAK">
      <data key="d0">39284103</data>
    </edge>
    <edge source="USA" target="PAN">
      <data key="d0">47179965</data>
    </edge>
    <edge source="USA" target="PRY">
      <data key="d0">3494973</data>
    </edge>
    <edge source="USA" target="PER">
      <data key="d0">192330012</data>
    </edge>
    <edge source="USA" target="PHL">
      <data key="d0">204086128</data>
    </edge>
    <edge source="USA" target="POL">
      <data key="d0">42876491</data>
    </edge>
    <edge source="USA" target="PRT">
      <data key="d0">37654677</data>
    </edge>
    <edge source="USA" target="ROU">
      <data key="d0">18901335</data>
    </edge>
    <edge source="USA" target="RUS">
      <data key="d0">258983192</data>
    </edge>
    <edge source="USA" target="SAU">
      <data key="d0">194148735</data>
    </edge>
    <edge source="USA" target="SEN">
      <data key="d0">8019074</data>
    </edge>
    <edge source="USA" target="IND">
      <data key="d0">150787742</data>
    </edge>
    <edge source="USA" target="SGP">
      <data key="d0">1293561180</data>
    </edge>
    <edge source="USA" target="SVK">
      <data key="d0">2813848</data>
    </edge>
    <edge source="USA" target="VNM">
      <data key="d0">23146294</data>
    </edge>
    <edge source="USA" target="SVN">
      <data key="d0">8875448</data>
    </edge>
    <edge source="USA" target="ZAF">
      <data key="d0">208208065</data>
    </edge>
    <edge source="USA" target="ZWE">
      <data key="d0">5242957</data>
    </edge>
    <edge source="USA" target="ESP">
      <data key="d0">284355724</data>
    </edge>
    <edge source="USA" target="SWE">
      <data key="d0">180041001</data>
    </edge>
    <edge source="USA" target="CHE">
      <data key="d0">119434375</data>
    </edge>
    <edge source="USA" target="THA">
      <data key="d0">139626255</data>
    </edge>
    <edge source="USA" target="TGO">
      <data key="d0">1516040</data>
    </edge>
    <edge source="USA" target="ARE">
      <data key="d0">170080506</data>
    </edge>
    <edge source="USA" target="TUN">
      <data key="d0">9288452</data>
    </edge>
    <edge source="USA" target="TUR">
      <data key="d0">96012761</data>
    </edge>
    <edge source="USA" target="UGA">
      <data key="d0">1395509</data>
    </edge>
    <edge source="USA" target="UKR">
      <data key="d0">8746564</data>
    </edge>
    <edge source="USA" target="MKD">
      <data key="d0">604757</data>
    </edge>
    <edge source="USA" target="EGY">
      <data key="d0">147788126</data>
    </edge>
    <edge source="USA" target="GBR">
      <data key="d0">1293446208</data>
    </edge>
    <edge source="USA" target="TZA">
      <data key="d0">6957279</data>
    </edge>
    <edge source="USA" target="BFA">
      <data key="d0">1419245</data>
    </edge>
    <edge source="USA" target="URY">
      <data key="d0">10608597</data>
    </edge>
    <edge source="USA" target="SRB">
      <data key="d0">184310</data>
    </edge>
    <edge source="AZE" target="AUS">
      <data key="d0">16878</data>
    </edge>
    <edge source="AZE" target="BGR">
      <data key="d0">437040</data>
    </edge>
    <edge source="AZE" target="DNK">
      <data key="d0">78215</data>
    </edge>
    <edge source="AZE" target="FIN">
      <data key="d0">43700</data>
    </edge>
    <edge source="AZE" target="FRA">
      <data key="d0">77322</data>
    </edge>
    <edge source="AZE" target="GEO">
      <data key="d0">685908</data>
    </edge>
    <edge source="AZE" target="DEU">
      <data key="d0">56213</data>
    </edge>
    <edge source="AZE" target="ITA">
      <data key="d0">57368</data>
    </edge>
    <edge source="AZE" target="KAZ">
      <data key="d0">1302742</data>
    </edge>
    <edge source="AZE" target="NLD">
      <data key="d0">112906</data>
    </edge>
    <edge source="AZE" target="NOR">
      <data key="d0">237165</data>
    </edge>
    <edge source="AZE" target="RUS">
      <data key="d0">5873403</data>
    </edge>
    <edge source="AZE" target="VNM">
      <data key="d0">105800</data>
    </edge>
    <edge source="AZE" target="CHE">
      <data key="d0">3279030</data>
    </edge>
    <edge source="AZE" target="ARE">
      <data key="d0">91468</data>
    </edge>
    <edge source="AZE" target="TUR">
      <data key="d0">131738</data>
    </edge>
    <edge source="AZE" target="UKR">
      <data key="d0">459483</data>
    </edge>
    <edge source="AZE" target="GBR">
      <data key="d0">1580449</data>
    </edge>
    <edge source="AZE" target="USA">
      <data key="d0">184232</data>
    </edge>
    <edge source="AUS" target="ALB">
      <data key="d0">19258</data>
    </edge>
    <edge source="AUS" target="ARG">
      <data key="d0">3046597</data>
    </edge>
    <edge source="AUS" target="AUT">
      <data key="d0">1129421</data>
    </edge>
    <edge source="AUS" target="ARM">
      <data key="d0">102048</data>
    </edge>
    <edge source="AUS" target="BEL">
      <data key="d0">7676514</data>
    </edge>
    <edge source="AUS" target="BOL">
      <data key="d0">194641</data>
    </edge>
    <edge source="AUS" target="BWA">
      <data key="d0">457264</data>
    </edge>
    <edge source="AUS" target="BRA">
      <data key="d0">8385431</data>
    </edge>
    <edge source="AUS" target="BGR">
      <data key="d0">20451</data>
    </edge>
    <edge source="AUS" target="KHM">
      <data key="d0">27848</data>
    </edge>
    <edge source="AUS" target="CMR">
      <data key="d0">20738</data>
    </edge>
    <edge source="AUS" target="CAN">
      <data key="d0">12655187</data>
    </edge>
    <edge source="AUS" target="LKA">
      <data key="d0">1188187</data>
    </edge>
    <edge source="AUS" target="CHL">
      <data key="d0">5152551</data>
    </edge>
    <edge source="AUS" target="CHN">
      <data key="d0">25976514</data>
    </edge>
    <edge source="AUS" target="COL">
      <data key="d0">495169</data>
    </edge>
    <edge source="AUS" target="CRI">
      <data key="d0">254373</data>
    </edge>
    <edge source="AUS" target="CZE">
      <data key="d0">175790</data>
    </edge>
    <edge source="AUS" target="DNK">
      <data key="d0">3453114</data>
    </edge>
    <edge source="AUS" target="ECU">
      <data key="d0">39073</data>
    </edge>
    <edge source="AUS" target="SLV">
      <data key="d0">82846</data>
    </edge>
    <edge source="AUS" target="ETH">
      <data key="d0">747373</data>
    </edge>
    <edge source="AUS" target="EST">
      <data key="d0">61162</data>
    </edge>
    <edge source="AUS" target="FIN">
      <data key="d0">715376</data>
    </edge>
    <edge source="AUS" target="FRA">
      <data key="d0">4254294</data>
    </edge>
    <edge source="AUS" target="DEU">
      <data key="d0">11840860</data>
    </edge>
    <edge source="AUS" target="GHA">
      <data key="d0">13093605</data>
    </edge>
    <edge source="AUS" target="GRC">
      <data key="d0">1432732</data>
    </edge>
    <edge source="AUS" target="GTM">
      <data key="d0">1724468</data>
    </edge>
    <edge source="AUS" target="HKG">
      <data key="d0">14790082</data>
    </edge>
    <edge source="AUS" target="HUN">
      <data key="d0">61012</data>
    </edge>
    <edge source="AUS" target="IDN">
      <data key="d0">57321957</data>
    </edge>
    <edge source="AUS" target="IRL">
      <data key="d0">845926</data>
    </edge>
    <edge source="AUS" target="ISR">
      <data key="d0">684003</data>
    </edge>
    <edge source="AUS" target="ITA">
      <data key="d0">5391653</data>
    </edge>
    <edge source="AUS" target="CIV">
      <data key="d0">163335</data>
    </edge>
    <edge source="AUS" target="JAM">
      <data key="d0">705265</data>
    </edge>
    <edge source="AUS" target="JPN">
      <data key="d0">9982448</data>
    </edge>
    <edge source="AUS" target="KAZ">
      <data key="d0">63099</data>
    </edge>
    <edge source="AUS" target="JOR">
      <data key="d0">31512</data>
    </edge>
    <edge source="AUS" target="KOR">
      <data key="d0">7084602</data>
    </edge>
    <edge source="AUS" target="LBN">
      <data key="d0">23989</data>
    </edge>
    <edge source="AUS" target="MWI">
      <data key="d0">31338</data>
    </edge>
    <edge source="AUS" target="MYS">
      <data key="d0">20918448</data>
    </edge>
    <edge source="AUS" target="MRT">
      <data key="d0">79845</data>
    </edge>
    <edge source="AUS" target="MUS">
      <data key="d0">579797</data>
    </edge>
    <edge source="AUS" target="MEX">
      <data key="d0">2842534</data>
    </edge>
    <edge source="AUS" target="MAR">
      <data key="d0">448455</data>
    </edge>
    <edge source="AUS" target="MOZ">
      <data key="d0">643786</data>
    </edge>
    <edge source="AUS" target="OMN">
      <data key="d0">210403</data>
    </edge>
    <edge source="AUS" target="NAM">
      <data key="d0">1286070</data>
    </edge>
    <edge source="AUS" target="NLD">
      <data key="d0">8365004</data>
    </edge>
    <edge source="AUS" target="NZL">
      <data key="d0">79262675</data>
    </edge>
    <edge source="AUS" target="NIC">
      <data key="d0">37657</data>
    </edge>
    <edge source="AUS" target="NER">
      <data key="d0">59824</data>
    </edge>
    <edge source="AUS" target="NOR">
      <data key="d0">901069</data>
    </edge>
    <edge source="AUS" target="PAK">
      <data key="d0">1063880</data>
    </edge>
    <edge source="AUS" target="PRY">
      <data key="d0">23317</data>
    </edge>
    <edge source="AUS" target="PER">
      <data key="d0">4058655</data>
    </edge>
    <edge source="AUS" target="PHL">
      <data key="d0">6261944</data>
    </edge>
    <edge source="AUS" target="POL">
      <data key="d0">1235102</data>
    </edge>
    <edge source="AUS" target="PRT">
      <data key="d0">848225</data>
    </edge>
    <edge source="AUS" target="ROU">
      <data key="d0">230645</data>
    </edge>
    <edge source="AUS" target="RUS">
      <data key="d0">488428</data>
    </edge>
    <edge source="AUS" target="SAU">
      <data key="d0">2797728</data>
    </edge>
    <edge source="AUS" target="SEN">
      <data key="d0">66572</data>
    </edge>
    <edge source="AUS" target="IND">
      <data key="d0">5262946</data>
    </edge>
    <edge source="AUS" target="SGP">
      <data key="d0">43510706</data>
    </edge>
    <edge source="AUS" target="VNM">
      <data key="d0">1542825</data>
    </edge>
    <edge source="AUS" target="SVN">
      <data key="d0">260517</data>
    </edge>
    <edge source="AUS" target="ZAF">
      <data key="d0">18157882</data>
    </edge>
    <edge source="AUS" target="ZWE">
      <data key="d0">79819</data>
    </edge>
    <edge source="AUS" target="ESP">
      <data key="d0">5503942</data>
    </edge>
    <edge source="AUS" target="SWE">
      <data key="d0">2923276</data>
    </edge>
    <edge source="AUS" target="CHE">
      <data key="d0">1052141</data>
    </edge>
    <edge source="AUS" target="THA">
      <data key="d0">10008988</data>
    </edge>
    <edge source="AUS" target="ARE">
      <data key="d0">3350392</data>
    </edge>
    <edge source="AUS" target="TUR">
      <data key="d0">1187487</data>
    </edge>
    <edge source="AUS" target="EGY">
      <data key="d0">645511</data>
    </edge>
    <edge source="AUS" target="GBR">
      <data key="d0">26314991</data>
    </edge>
    <edge source="AUS" target="TZA">
      <data key="d0">4051724</data>
    </edge>
    <edge source="AUS" target="USA">
      <data key="d0">153902038</data>
    </edge>
    <edge source="AUS" target="BFA">
      <data key="d0">16535</data>
    </edge>
    <edge source="AUS" target="URY">
      <data key="d0">120774</data>
    </edge>
    <edge source="AUS" target="SRB">
      <data key="d0">620896</data>
    </edge>
    <edge source="BGR" target="ALB">
      <data key="d0">548576</data>
    </edge>
    <edge source="BGR" target="DZA">
      <data key="d0">440788</data>
    </edge>
    <edge source="BGR" target="AZE">
      <data key="d0">851800</data>
    </edge>
    <edge source="BGR" target="AUT">
      <data key="d0">4482967</data>
    </edge>
    <edge source="BGR" target="ARM">
      <data key="d0">413156</data>
    </edge>
    <edge source="BGR" target="BEL">
      <data key="d0">75035</data>
    </edge>
    <edge source="BGR" target="BRA">
      <data key="d0">76877</data>
    </edge>
    <edge source="BGR" target="BLR">
      <data key="d0">127748</data>
    </edge>
    <edge source="BGR" target="CAN">
      <data key="d0">222840</data>
    </edge>
    <edge source="BGR" target="LKA">
      <data key="d0">11952</data>
    </edge>
    <edge source="BGR" target="HRV">
      <data key="d0">26221</data>
    </edge>
    <edge source="BGR" target="CZE">
      <data key="d0">397003</data>
    </edge>
    <edge source="BGR" target="DNK">
      <data key="d0">500404</data>
    </edge>
    <edge source="BGR" target="ECU">
      <data key="d0">11471</data>
    </edge>
    <edge source="BGR" target="FIN">
      <data key="d0">167489</data>
    </edge>
    <edge source="BGR" target="FRA">
      <data key="d0">1029687</data>
    </edge>
    <edge source="BGR" target="GEO">
      <data key="d0">1218026</data>
    </edge>
    <edge source="BGR" target="DEU">
      <data key="d0">6030954</data>
    </edge>
    <edge source="BGR" target="GRC">
      <data key="d0">917253</data>
    </edge>
    <edge source="BGR" target="HUN">
      <data key="d0">409611</data>
    </edge>
    <edge source="BGR" target="IDN">
      <data key="d0">21332</data>
    </edge>
    <edge source="BGR" target="IRL">
      <data key="d0">65032</data>
    </edge>
    <edge source="BGR" target="ISR">
      <data key="d0">213378</data>
    </edge>
    <edge source="BGR" target="ITA">
      <data key="d0">2570626</data>
    </edge>
    <edge source="BGR" target="CIV">
      <data key="d0">18378</data>
    </edge>
    <edge source="BGR" target="KAZ">
      <data key="d0">77678</data>
    </edge>
    <edge source="BGR" target="KGZ">
      <data key="d0">119351</data>
    </edge>
    <edge source="BGR" target="LBN">
      <data key="d0">23231</data>
    </edge>
    <edge source="BGR" target="LVA">
      <data key="d0">15882</data>
    </edge>
    <edge source="BGR" target="MEX">
      <data key="d0">31896</data>
    </edge>
    <edge source="BGR" target="MDA">
      <data key="d0">81517</data>
    </edge>
    <edge source="BGR" target="MAR">
      <data key="d0">40340</data>
    </edge>
    <edge source="BGR" target="NAM">
      <data key="d0">16964</data>
    </edge>
    <edge source="BGR" target="NLD">
      <data key="d0">227963</data>
    </edge>
    <edge source="BGR" target="NOR">
      <data key="d0">97926</data>
    </edge>
    <edge source="BGR" target="POL">
      <data key="d0">169459</data>
    </edge>
    <edge source="BGR" target="PRT">
      <data key="d0">56621</data>
    </edge>
    <edge source="BGR" target="ROU">
      <data key="d0">599086</data>
    </edge>
    <edge source="BGR" target="RUS">
      <data key="d0">3335362</data>
    </edge>
    <edge source="BGR" target="IND">
      <data key="d0">47690</data>
    </edge>
    <edge source="BGR" target="SVK">
      <data key="d0">25258</data>
    </edge>
    <edge source="BGR" target="VNM">
      <data key="d0">26235</data>
    </edge>
    <edge source="BGR" target="SVN">
      <data key="d0">299815</data>
    </edge>
    <edge source="BGR" target="ZAF">
      <data key="d0">27927</data>
    </edge>
    <edge source="BGR" target="ESP">
      <data key="d0">199285</data>
    </edge>
    <edge source="BGR" target="SWE">
      <data key="d0">13830</data>
    </edge>
    <edge source="BGR" target="CHE">
      <data key="d0">1025519</data>
    </edge>
    <edge source="BGR" target="ARE">
      <data key="d0">14351</data>
    </edge>
    <edge source="BGR" target="TUN">
      <data key="d0">281281</data>
    </edge>
    <edge source="BGR" target="TUR">
      <data key="d0">1246445</data>
    </edge>
    <edge source="BGR" target="UKR">
      <data key="d0">1353370</data>
    </edge>
    <edge source="BGR" target="MKD">
      <data key="d0">1730548</data>
    </edge>
    <edge source="BGR" target="EGY">
      <data key="d0">81863</data>
    </edge>
    <edge source="BGR" target="GBR">
      <data key="d0">89046</data>
    </edge>
    <edge source="BGR" target="USA">
      <data key="d0">271733</data>
    </edge>
    <edge source="BGR" target="SRB">
      <data key="d0">1319934</data>
    </edge>
    <edge source="DNK" target="ALB">
      <data key="d0">31780</data>
    </edge>
    <edge source="DNK" target="DZA">
      <data key="d0">2302975</data>
    </edge>
    <edge source="DNK" target="AZE">
      <data key="d0">101774</data>
    </edge>
    <edge source="DNK" target="ARG">
      <data key="d0">12486120</data>
    </edge>
    <edge source="DNK" target="AUS">
      <data key="d0">18204638</data>
    </edge>
    <edge source="DNK" target="AUT">
      <data key="d0">14236291</data>
    </edge>
    <edge source="DNK" target="BEL">
      <data key="d0">27598558</data>
    </edge>
    <edge source="DNK" target="BOL">
      <data key="d0">708795</data>
    </edge>
    <edge source="DNK" target="BWA">
      <data key="d0">21640</data>
    </edge>
    <edge source="DNK" target="BRA">
      <data key="d0">14157548</data>
    </edge>
    <edge source="DNK" target="BGR">
      <data key="d0">1793495</data>
    </edge>
    <edge source="DNK" target="BLR">
      <data key="d0">885864</data>
    </edge>
    <edge source="DNK" target="KHM">
      <data key="d0">19092</data>
    </edge>
    <edge source="DNK" target="CMR">
      <data key="d0">76816</data>
    </edge>
    <edge source="DNK" target="CAN">
      <data key="d0">32087861</data>
    </edge>
    <edge source="DNK" target="CAF">
      <data key="d0">35023</data>
    </edge>
    <edge source="DNK" target="LKA">
      <data key="d0">1354858</data>
    </edge>
    <edge source="DNK" target="CHL">
      <data key="d0">16708494</data>
    </edge>
    <edge source="DNK" target="CHN">
      <data key="d0">37242927</data>
    </edge>
    <edge source="DNK" target="COL">
      <data key="d0">1888503</data>
    </edge>
    <edge source="DNK" target="CRI">
      <data key="d0">1555095</data>
    </edge>
    <edge source="DNK" target="HRV">
      <data key="d0">1685770</data>
    </edge>
    <edge source="DNK" target="CZE">
      <data key="d0">8770917</data>
    </edge>
    <edge source="DNK" target="BEN">
      <data key="d0">36181</data>
    </edge>
    <edge source="DNK" target="ECU">
      <data key="d0">307777</data>
    </edge>
    <edge source="DNK" target="SLV">
      <data key="d0">217007</data>
    </edge>
    <edge source="DNK" target="ETH">
      <data key="d0">289916</data>
    </edge>
    <edge source="DNK" target="EST">
      <data key="d0">3329279</data>
    </edge>
    <edge source="DNK" target="FIN">
      <data key="d0">32809569</data>
    </edge>
    <edge source="DNK" target="FRA">
      <data key="d0">108106342</data>
    </edge>
    <edge source="DNK" target="GEO">
      <data key="d0">21600</data>
    </edge>
    <edge source="DNK" target="GMB">
      <data key="d0">17317</data>
    </edge>
    <edge source="DNK" target="DEU">
      <data key="d0">215351298</data>
    </edge>
    <edge source="DNK" target="GHA">
      <data key="d0">733925</data>
    </edge>
    <edge source="DNK" target="GRC">
      <data key="d0">13529716</data>
    </edge>
    <edge source="DNK" target="GTM">
      <data key="d0">2129698</data>
    </edge>
    <edge source="DNK" target="HND">
      <data key="d0">373256</data>
    </edge>
    <edge source="DNK" target="HKG">
      <data key="d0">6188793</data>
    </edge>
    <edge source="DNK" target="HUN">
      <data key="d0">5780385</data>
    </edge>
    <edge source="DNK" target="IDN">
      <data key="d0">6549350</data>
    </edge>
    <edge source="DNK" target="IRL">
      <data key="d0">26816831</data>
    </edge>
    <edge source="DNK" target="ISR">
      <data key="d0">14355413</data>
    </edge>
    <edge source="DNK" target="ITA">
      <data key="d0">41403901</data>
    </edge>
    <edge source="DNK" target="CIV">
      <data key="d0">64139</data>
    </edge>
    <edge source="DNK" target="JAM">
      <data key="d0">39363</data>
    </edge>
    <edge source="DNK" target="JPN">
      <data key="d0">31780250</data>
    </edge>
    <edge source="DNK" target="KAZ">
      <data key="d0">154075</data>
    </edge>
    <edge source="DNK" target="JOR">
      <data key="d0">2063134</data>
    </edge>
    <edge source="DNK" target="KOR">
      <data key="d0">10382813</data>
    </edge>
    <edge source="DNK" target="LBN">
      <data key="d0">748776</data>
    </edge>
    <edge source="DNK" target="LVA">
      <data key="d0">5120356</data>
    </edge>
    <edge source="DNK" target="LTU">
      <data key="d0">6320037</data>
    </edge>
    <edge source="DNK" target="MDG">
      <data key="d0">331599</data>
    </edge>
    <edge source="DNK" target="MWI">
      <data key="d0">59700</data>
    </edge>
    <edge source="DNK" target="MYS">
      <data key="d0">9503713</data>
    </edge>
    <edge source="DNK" target="MRT">
      <data key="d0">57880</data>
    </edge>
    <edge source="DNK" target="MUS">
      <data key="d0">1789946</data>
    </edge>
    <edge source="DNK" target="MEX">
      <data key="d0">19262002</data>
    </edge>
    <edge source="DNK" target="MDA">
      <data key="d0">127701</data>
    </edge>
    <edge source="DNK" target="MAR">
      <data key="d0">935851</data>
    </edge>
    <edge source="DNK" target="OMN">
      <data key="d0">1364480</data>
    </edge>
    <edge source="DNK" target="NAM">
      <data key="d0">16688</data>
    </edge>
    <edge source="DNK" target="NLD">
      <data key="d0">46568411</data>
    </edge>
    <edge source="DNK" target="NZL">
      <data key="d0">3708269</data>
    </edge>
    <edge source="DNK" target="NIC">
      <data key="d0">654372</data>
    </edge>
    <edge source="DNK" target="NER">
      <data key="d0">19330</data>
    </edge>
    <edge source="DNK" target="NOR">
      <data key="d0">186472329</data>
    </edge>
    <edge source="DNK" target="PAK">
      <data key="d0">2067708</data>
    </edge>
    <edge source="DNK" target="PAN">
      <data key="d0">167701</data>
    </edge>
    <edge source="DNK" target="PRY">
      <data key="d0">107371</data>
    </edge>
    <edge source="DNK" target="PER">
      <data key="d0">1270058</data>
    </edge>
    <edge source="DNK" target="PHL">
      <data key="d0">4396744</data>
    </edge>
    <edge source="DNK" target="POL">
      <data key="d0">45472665</data>
    </edge>
    <edge source="DNK" target="PRT">
      <data key="d0">18127949</data>
    </edge>
    <edge source="DNK" target="ROU">
      <data key="d0">1539728</data>
    </edge>
    <edge source="DNK" target="RUS">
      <data key="d0">18360673</data>
    </edge>
    <edge source="DNK" target="SAU">
      <data key="d0">10086116</data>
    </edge>
    <edge source="DNK" target="SEN">
      <data key="d0">157649</data>
    </edge>
    <edge source="DNK" target="IND">
      <data key="d0">9253314</data>
    </edge>
    <edge source="DNK" target="SGP">
      <data key="d0">6243992</data>
    </edge>
    <edge source="DNK" target="SVK">
      <data key="d0">2601486</data>
    </edge>
    <edge source="DNK" target="VNM">
      <data key="d0">3516850</data>
    </edge>
    <edge source="DNK" target="SVN">
      <data key="d0">2835048</data>
    </edge>
    <edge source="DNK" target="ZAF">
      <data key="d0">15231782</data>
    </edge>
    <edge source="DNK" target="ZWE">
      <data key="d0">237352</data>
    </edge>
    <edge source="DNK" target="ESP">
      <data key="d0">51687620</data>
    </edge>
    <edge source="DNK" target="SWE">
      <data key="d0">167924951</data>
    </edge>
    <edge source="DNK" target="CHE">
      <data key="d0">14746953</data>
    </edge>
    <edge source="DNK" target="THA">
      <data key="d0">21315028</data>
    </edge>
    <edge source="DNK" target="TGO">
      <data key="d0">65667</data>
    </edge>
    <edge source="DNK" target="ARE">
      <data key="d0">4528428</data>
    </edge>
    <edge source="DNK" target="TUN">
      <data key="d0">1938664</data>
    </edge>
    <edge source="DNK" target="TUR">
      <data key="d0">11371827</data>
    </edge>
    <edge source="DNK" target="UGA">
      <data key="d0">340800</data>
    </edge>
    <edge source="DNK" target="UKR">
      <data key="d0">4220953</data>
    </edge>
    <edge source="DNK" target="MKD">
      <data key="d0">469087</data>
    </edge>
    <edge source="DNK" target="EGY">
      <data key="d0">35002616</data>
    </edge>
    <edge source="DNK" target="GBR">
      <data key="d0">118807993</data>
    </edge>
    <edge source="DNK" target="TZA">
      <data key="d0">1054421</data>
    </edge>
    <edge source="DNK" target="USA">
      <data key="d0">158108988</data>
    </edge>
    <edge source="DNK" target="BFA">
      <data key="d0">41205</data>
    </edge>
    <edge source="DNK" target="URY">
      <data key="d0">785852</data>
    </edge>
    <edge source="DNK" target="SRB">
      <data key="d0">1638663</data>
    </edge>
    <edge source="FIN" target="ALB">
      <data key="d0">223905</data>
    </edge>
    <edge source="FIN" target="DZA">
      <data key="d0">28806</data>
    </edge>
    <edge source="FIN" target="AZE">
      <data key="d0">1684283</data>
    </edge>
    <edge source="FIN" target="ARG">
      <data key="d0">2981891</data>
    </edge>
    <edge source="FIN" target="AUS">
      <data key="d0">69037974</data>
    </edge>
    <edge source="FIN" target="AUT">
      <data key="d0">19210199</data>
    </edge>
    <edge source="FIN" target="ARM">
      <data key="d0">395349</data>
    </edge>
    <edge source="FIN" target="BEL">
      <data key="d0">14496355</data>
    </edge>
    <edge source="FIN" target="BOL">
      <data key="d0">23820</data>
    </edge>
    <edge source="FIN" target="BRA">
      <data key="d0">27371482</data>
    </edge>
    <edge source="FIN" target="BGR">
      <data key="d0">2743775</data>
    </edge>
    <edge source="FIN" target="BLR">
      <data key="d0">225324</data>
    </edge>
    <edge source="FIN" target="CAN">
      <data key="d0">70931206</data>
    </edge>
    <edge source="FIN" target="LKA">
      <data key="d0">957515</data>
    </edge>
    <edge source="FIN" target="CHL">
      <data key="d0">17324250</data>
    </edge>
    <edge source="FIN" target="CHN">
      <data key="d0">227352630</data>
    </edge>
    <edge source="FIN" target="COL">
      <data key="d0">4792859</data>
    </edge>
    <edge source="FIN" target="CRI">
      <data key="d0">41178</data>
    </edge>
    <edge source="FIN" target="HRV">
      <data key="d0">1959459</data>
    </edge>
    <edge source="FIN" target="CZE">
      <data key="d0">5072025</data>
    </edge>
    <edge source="FIN" target="DNK">
      <data key="d0">32441866</data>
    </edge>
    <edge source="FIN" target="ECU">
      <data key="d0">16304</data>
    </edge>
    <edge source="FIN" target="ETH">
      <data key="d0">920035</data>
    </edge>
    <edge source="FIN" target="EST">
      <data key="d0">37368350</data>
    </edge>
    <edge source="FIN" target="FRA">
      <data key="d0">140455909</data>
    </edge>
    <edge source="FIN" target="GEO">
      <data key="d0">65887</data>
    </edge>
    <edge source="FIN" target="DEU">
      <data key="d0">235316334</data>
    </edge>
    <edge source="FIN" target="GHA">
      <data key="d0">1667535</data>
    </edge>
    <edge source="FIN" target="GRC">
      <data key="d0">14318233</data>
    </edge>
    <edge source="FIN" target="HND">
      <data key="d0">56488</data>
    </edge>
    <edge source="FIN" target="HKG">
      <data key="d0">5592961</data>
    </edge>
    <edge source="FIN" target="HUN">
      <data key="d0">17979325</data>
    </edge>
    <edge source="FIN" target="IDN">
      <data key="d0">76722913</data>
    </edge>
    <edge source="FIN" target="IRL">
      <data key="d0">10756289</data>
    </edge>
    <edge source="FIN" target="ISR">
      <data key="d0">2475482</data>
    </edge>
    <edge source="FIN" target="ITA">
      <data key="d0">28695929</data>
    </edge>
    <edge source="FIN" target="JAM">
      <data key="d0">568259</data>
    </edge>
    <edge source="FIN" target="JPN">
      <data key="d0">37194475</data>
    </edge>
    <edge source="FIN" target="KAZ">
      <data key="d0">15400424</data>
    </edge>
    <edge source="FIN" target="JOR">
      <data key="d0">372667</data>
    </edge>
    <edge source="FIN" target="KOR">
      <data key="d0">45076766</data>
    </edge>
    <edge source="FIN" target="KGZ">
      <data key="d0">316511</data>
    </edge>
    <edge source="FIN" target="LVA">
      <data key="d0">19033983</data>
    </edge>
    <edge source="FIN" target="LTU">
      <data key="d0">5422113</data>
    </edge>
    <edge source="FIN" target="MDG">
      <data key="d0">54134</data>
    </edge>
    <edge source="FIN" target="MYS">
      <data key="d0">4406208</data>
    </edge>
    <edge source="FIN" target="MUS">
      <data key="d0">27376</data>
    </edge>
    <edge source="FIN" target="MEX">
      <data key="d0">12731180</data>
    </edge>
    <edge source="FIN" target="MAR">
      <data key="d0">4109558</data>
    </edge>
    <edge source="FIN" target="MOZ">
      <data key="d0">157441</data>
    </edge>
    <edge source="FIN" target="OMN">
      <data key="d0">305014</data>
    </edge>
    <edge source="FIN" target="NLD">
      <data key="d0">30509291</data>
    </edge>
    <edge source="FIN" target="NZL">
      <data key="d0">2981020</data>
    </edge>
    <edge source="FIN" target="NIC">
      <data key="d0">26717</data>
    </edge>
    <edge source="FIN" target="NOR">
      <data key="d0">77506509</data>
    </edge>
    <edge source="FIN" target="PAK">
      <data key="d0">538060</data>
    </edge>
    <edge source="FIN" target="PAN">
      <data key="d0">154031</data>
    </edge>
    <edge source="FIN" target="PER">
      <data key="d0">4311829</data>
    </edge>
    <edge source="FIN" target="PHL">
      <data key="d0">2035971</data>
    </edge>
    <edge source="FIN" target="POL">
      <data key="d0">45314882</data>
    </edge>
    <edge source="FIN" target="PRT">
      <data key="d0">18670018</data>
    </edge>
    <edge source="FIN" target="ROU">
      <data key="d0">2556674</data>
    </edge>
    <edge source="FIN" target="RUS">
      <data key="d0">127121791</data>
    </edge>
    <edge source="FIN" target="SAU">
      <data key="d0">4011376</data>
    </edge>
    <edge source="FIN" target="IND">
      <data key="d0">12323508</data>
    </edge>
    <edge source="FIN" target="SGP">
      <data key="d0">11200021</data>
    </edge>
    <edge source="FIN" target="SVK">
      <data key="d0">658325</data>
    </edge>
    <edge source="FIN" target="VNM">
      <data key="d0">1161694</data>
    </edge>
    <edge source="FIN" target="SVN">
      <data key="d0">1594621</data>
    </edge>
    <edge source="FIN" target="ZAF">
      <data key="d0">13059784</data>
    </edge>
    <edge source="FIN" target="ZWE">
      <data key="d0">2812097</data>
    </edge>
    <edge source="FIN" target="ESP">
      <data key="d0">39370302</data>
    </edge>
    <edge source="FIN" target="SWE">
      <data key="d0">199534347</data>
    </edge>
    <edge source="FIN" target="CHE">
      <data key="d0">17604378</data>
    </edge>
    <edge source="FIN" target="THA">
      <data key="d0">5959554</data>
    </edge>
    <edge source="FIN" target="ARE">
      <data key="d0">13467961</data>
    </edge>
    <edge source="FIN" target="TUN">
      <data key="d0">662023</data>
    </edge>
    <edge source="FIN" target="TUR">
      <data key="d0">11787699</data>
    </edge>
    <edge source="FIN" target="UKR">
      <data key="d0">8741428</data>
    </edge>
    <edge source="FIN" target="MKD">
      <data key="d0">513359</data>
    </edge>
    <edge source="FIN" target="EGY">
      <data key="d0">5247421</data>
    </edge>
    <edge source="FIN" target="GBR">
      <data key="d0">91286570</data>
    </edge>
    <edge source="FIN" target="TZA">
      <data key="d0">4649987</data>
    </edge>
    <edge source="FIN" target="USA">
      <data key="d0">261468088</data>
    </edge>
    <edge source="FIN" target="URY">
      <data key="d0">844495</data>
    </edge>
    <edge source="FIN" target="SRB">
      <data key="d0">576772</data>
    </edge>
    <edge source="GEO" target="AZE">
      <data key="d0">1784846</data>
    </edge>
    <edge source="GEO" target="ARM">
      <data key="d0">32700</data>
    </edge>
    <edge source="GEO" target="CZE">
      <data key="d0">252992</data>
    </edge>
    <edge source="GEO" target="DEU">
      <data key="d0">72380</data>
    </edge>
    <edge source="GEO" target="ITA">
      <data key="d0">31268</data>
    </edge>
    <edge source="GEO" target="KAZ">
      <data key="d0">36220</data>
    </edge>
    <edge source="GEO" target="NLD">
      <data key="d0">78202</data>
    </edge>
    <edge source="GEO" target="RUS">
      <data key="d0">5826155</data>
    </edge>
    <edge source="GEO" target="CHE">
      <data key="d0">68776</data>
    </edge>
    <edge source="GEO" target="TUR">
      <data key="d0">255952</data>
    </edge>
    <edge source="GEO" target="UKR">
      <data key="d0">377000</data>
    </edge>
    <edge source="GEO" target="EGY">
      <data key="d0">30225</data>
    </edge>
    <edge source="GEO" target="GBR">
      <data key="d0">35598</data>
    </edge>
    <edge source="NLD" target="ALB">
      <data key="d0">59833</data>
    </edge>
    <edge source="NLD" target="DZA">
      <data key="d0">5014038</data>
    </edge>
    <edge source="NLD" target="AZE">
      <data key="d0">2087725</data>
    </edge>
    <edge source="NLD" target="ARG">
      <data key="d0">7092557</data>
    </edge>
    <edge source="NLD" target="AUS">
      <data key="d0">36740460</data>
    </edge>
    <edge source="NLD" target="AUT">
      <data key="d0">39824180</data>
    </edge>
    <edge source="NLD" target="ARM">
      <data key="d0">327703</data>
    </edge>
    <edge source="NLD" target="BEL">
      <data key="d0">256553587</data>
    </edge>
    <edge source="NLD" target="BOL">
      <data key="d0">363603</data>
    </edge>
    <edge source="NLD" target="BRA">
      <data key="d0">32536474</data>
    </edge>
    <edge source="NLD" target="BGR">
      <data key="d0">4115616</data>
    </edge>
    <edge source="NLD" target="BDI">
      <data key="d0">18410</data>
    </edge>
    <edge source="NLD" target="BLR">
      <data key="d0">3304644</data>
    </edge>
    <edge source="NLD" target="KHM">
      <data key="d0">20251</data>
    </edge>
    <edge source="NLD" target="CMR">
      <data key="d0">470382</data>
    </edge>
    <edge source="NLD" target="CAN">
      <data key="d0">50663228</data>
    </edge>
    <edge source="NLD" target="CAF">
      <data key="d0">13808</data>
    </edge>
    <edge source="NLD" target="LKA">
      <data key="d0">4478299</data>
    </edge>
    <edge source="NLD" target="CHL">
      <data key="d0">6476734</data>
    </edge>
    <edge source="NLD" target="CHN">
      <data key="d0">97714361</data>
    </edge>
    <edge source="NLD" target="COL">
      <data key="d0">3072674</data>
    </edge>
    <edge source="NLD" target="CRI">
      <data key="d0">3638790</data>
    </edge>
    <edge source="NLD" target="HRV">
      <data key="d0">3485065</data>
    </edge>
    <edge source="NLD" target="CZE">
      <data key="d0">25861830</data>
    </edge>
    <edge source="NLD" target="BEN">
      <data key="d0">530216</data>
    </edge>
    <edge source="NLD" target="DNK">
      <data key="d0">50525151</data>
    </edge>
    <edge source="NLD" target="ECU">
      <data key="d0">841349</data>
    </edge>
    <edge source="NLD" target="SLV">
      <data key="d0">149123</data>
    </edge>
    <edge source="NLD" target="ETH">
      <data key="d0">749298</data>
    </edge>
    <edge source="NLD" target="EST">
      <data key="d0">2905141</data>
    </edge>
    <edge source="NLD" target="FIN">
      <data key="d0">24484742</data>
    </edge>
    <edge source="NLD" target="FRA">
      <data key="d0">232272279</data>
    </edge>
    <edge source="NLD" target="GEO">
      <data key="d0">673816</data>
    </edge>
    <edge source="NLD" target="GMB">
      <data key="d0">33138</data>
    </edge>
    <edge source="NLD" target="PSE">
      <data key="d0">142680</data>
    </edge>
    <edge source="NLD" target="DEU">
      <data key="d0">408074729</data>
    </edge>
    <edge source="NLD" target="GHA">
      <data key="d0">2969577</data>
    </edge>
    <edge source="NLD" target="GRC">
      <data key="d0">9646983</data>
    </edge>
    <edge source="NLD" target="GTM">
      <data key="d0">1361440</data>
    </edge>
    <edge source="NLD" target="HND">
      <data key="d0">1631150</data>
    </edge>
    <edge source="NLD" target="HKG">
      <data key="d0">56626315</data>
    </edge>
    <edge source="NLD" target="HUN">
      <data key="d0">41938600</data>
    </edge>
    <edge source="NLD" target="IDN">
      <data key="d0">32699405</data>
    </edge>
    <edge source="NLD" target="IRL">
      <data key="d0">17097620</data>
    </edge>
    <edge source="NLD" target="ISR">
      <data key="d0">21921111</data>
    </edge>
    <edge source="NLD" target="ITA">
      <data key="d0">132411280</data>
    </edge>
    <edge source="NLD" target="CIV">
      <data key="d0">3068992</data>
    </edge>
    <edge source="NLD" target="JAM">
      <data key="d0">299167</data>
    </edge>
    <edge source="NLD" target="JPN">
      <data key="d0">54625119</data>
    </edge>
    <edge source="NLD" target="KAZ">
      <data key="d0">13414645</data>
    </edge>
    <edge source="NLD" target="JOR">
      <data key="d0">2262622</data>
    </edge>
    <edge source="NLD" target="KOR">
      <data key="d0">36439452</data>
    </edge>
    <edge source="NLD" target="KGZ">
      <data key="d0">17490</data>
    </edge>
    <edge source="NLD" target="LBN">
      <data key="d0">2252497</data>
    </edge>
    <edge source="NLD" target="LVA">
      <data key="d0">3839462</data>
    </edge>
    <edge source="NLD" target="LTU">
      <data key="d0">2474341</data>
    </edge>
    <edge source="NLD" target="MDG">
      <data key="d0">171216</data>
    </edge>
    <edge source="NLD" target="MWI">
      <data key="d0">16569</data>
    </edge>
    <edge source="NLD" target="MYS">
      <data key="d0">61885209</data>
    </edge>
    <edge source="NLD" target="MRT">
      <data key="d0">23013</data>
    </edge>
    <edge source="NLD" target="MUS">
      <data key="d0">3682975</data>
    </edge>
    <edge source="NLD" target="MEX">
      <data key="d0">29029317</data>
    </edge>
    <edge source="NLD" target="MDA">
      <data key="d0">1120265</data>
    </edge>
    <edge source="NLD" target="MAR">
      <data key="d0">7887881</data>
    </edge>
    <edge source="NLD" target="MOZ">
      <data key="d0">231969</data>
    </edge>
    <edge source="NLD" target="OMN">
      <data key="d0">2168730</data>
    </edge>
    <edge source="NLD" target="NAM">
      <data key="d0">162931</data>
    </edge>
    <edge source="NLD" target="NZL">
      <data key="d0">6369034</data>
    </edge>
    <edge source="NLD" target="NIC">
      <data key="d0">318498</data>
    </edge>
    <edge source="NLD" target="NER">
      <data key="d0">11046</data>
    </edge>
    <edge source="NLD" target="NOR">
      <data key="d0">68308553</data>
    </edge>
    <edge source="NLD" target="PAK">
      <data key="d0">6962765</data>
    </edge>
    <edge source="NLD" target="PAN">
      <data key="d0">791642</data>
    </edge>
    <edge source="NLD" target="PRY">
      <data key="d0">206195</data>
    </edge>
    <edge source="NLD" target="PER">
      <data key="d0">1021770</data>
    </edge>
    <edge source="NLD" target="PHL">
      <data key="d0">27078749</data>
    </edge>
    <edge source="NLD" target="POL">
      <data key="d0">88394160</data>
    </edge>
    <edge source="NLD" target="PRT">
      <data key="d0">20497077</data>
    </edge>
    <edge source="NLD" target="ROU">
      <data key="d0">25578312</data>
    </edge>
    <edge source="NLD" target="RUS">
      <data key="d0">46992220</data>
    </edge>
    <edge source="NLD" target="SAU">
      <data key="d0">16293091</data>
    </edge>
    <edge source="NLD" target="SEN">
      <data key="d0">653565</data>
    </edge>
    <edge source="NLD" target="IND">
      <data key="d0">21483867</data>
    </edge>
    <edge source="NLD" target="SGP">
      <data key="d0">59402584</data>
    </edge>
    <edge source="NLD" target="SVK">
      <data key="d0">7049293</data>
    </edge>
    <edge source="NLD" target="VNM">
      <data key="d0">4636627</data>
    </edge>
    <edge source="NLD" target="SVN">
      <data key="d0">4975376</data>
    </edge>
    <edge source="NLD" target="ZAF">
      <data key="d0">21817093</data>
    </edge>
    <edge source="NLD" target="ZWE">
      <data key="d0">269710</data>
    </edge>
    <edge source="NLD" target="ESP">
      <data key="d0">75492242</data>
    </edge>
    <edge source="NLD" target="SWE">
      <data key="d0">42200026</data>
    </edge>
    <edge source="NLD" target="CHE">
      <data key="d0">54711647</data>
    </edge>
    <edge source="NLD" target="THA">
      <data key="d0">27755326</data>
    </edge>
    <edge source="NLD" target="TGO">
      <data key="d0">58913</data>
    </edge>
    <edge source="NLD" target="ARE">
      <data key="d0">12530031</data>
    </edge>
    <edge source="NLD" target="TUN">
      <data key="d0">4910020</data>
    </edge>
    <edge source="NLD" target="TUR">
      <data key="d0">34759514</data>
    </edge>
    <edge source="NLD" target="UGA">
      <data key="d0">94813</data>
    </edge>
    <edge source="NLD" target="UKR">
      <data key="d0">8372071</data>
    </edge>
    <edge source="NLD" target="MKD">
      <data key="d0">1438763</data>
    </edge>
    <edge source="NLD" target="EGY">
      <data key="d0">14244948</data>
    </edge>
    <edge source="NLD" target="GBR">
      <data key="d0">299214790</data>
    </edge>
    <edge source="NLD" target="TZA">
      <data key="d0">1142357</data>
    </edge>
    <edge source="NLD" target="USA">
      <data key="d0">485996207</data>
    </edge>
    <edge source="NLD" target="URY">
      <data key="d0">1729645</data>
    </edge>
    <edge source="NLD" target="SRB">
      <data key="d0">1956091</data>
    </edge>
    <edge source="NOR" target="ALB">
      <data key="d0">41544</data>
    </edge>
    <edge source="NOR" target="DZA">
      <data key="d0">27812</data>
    </edge>
    <edge source="NOR" target="AZE">
      <data key="d0">829684</data>
    </edge>
    <edge source="NOR" target="ARG">
      <data key="d0">638642</data>
    </edge>
    <edge source="NOR" target="AUS">
      <data key="d0">2771853</data>
    </edge>
    <edge source="NOR" target="AUT">
      <data key="d0">7267325</data>
    </edge>
    <edge source="NOR" target="BEL">
      <data key="d0">5801286</data>
    </edge>
    <edge source="NOR" target="BOL">
      <data key="d0">95236</data>
    </edge>
    <edge source="NOR" target="BRA">
      <data key="d0">8868583</data>
    </edge>
    <edge source="NOR" target="BGR">
      <data key="d0">321339</data>
    </edge>
    <edge source="NOR" target="BLR">
      <data key="d0">155082</data>
    </edge>
    <edge source="NOR" target="CMR">
      <data key="d0">56874</data>
    </edge>
    <edge source="NOR" target="CAN">
      <data key="d0">21955784</data>
    </edge>
    <edge source="NOR" target="LKA">
      <data key="d0">70917</data>
    </edge>
    <edge source="NOR" target="CHL">
      <data key="d0">3584263</data>
    </edge>
    <edge source="NOR" target="CHN">
      <data key="d0">15181154</data>
    </edge>
    <edge source="NOR" target="COL">
      <data key="d0">37417</data>
    </edge>
    <edge source="NOR" target="CRI">
      <data key="d0">12832</data>
    </edge>
    <edge source="NOR" target="HRV">
      <data key="d0">7829165</data>
    </edge>
    <edge source="NOR" target="CZE">
      <data key="d0">1754810</data>
    </edge>
    <edge source="NOR" target="BEN">
      <data key="d0">19226</data>
    </edge>
    <edge source="NOR" target="DNK">
      <data key="d0">39217278</data>
    </edge>
    <edge source="NOR" target="ECU">
      <data key="d0">153879</data>
    </edge>
    <edge source="NOR" target="ETH">
      <data key="d0">47380</data>
    </edge>
    <edge source="NOR" target="EST">
      <data key="d0">1989371</data>
    </edge>
    <edge source="NOR" target="FIN">
      <data key="d0">16154685</data>
    </edge>
    <edge source="NOR" target="FRA">
      <data key="d0">27097090</data>
    </edge>
    <edge source="NOR" target="DEU">
      <data key="d0">81909659</data>
    </edge>
    <edge source="NOR" target="GHA">
      <data key="d0">125214</data>
    </edge>
    <edge source="NOR" target="GRC">
      <data key="d0">3116974</data>
    </edge>
    <edge source="NOR" target="GTM">
      <data key="d0">127478</data>
    </edge>
    <edge source="NOR" target="HKG">
      <data key="d0">1234735</data>
    </edge>
    <edge source="NOR" target="HUN">
      <data key="d0">722195</data>
    </edge>
    <edge source="NOR" target="IDN">
      <data key="d0">554818</data>
    </edge>
    <edge source="NOR" target="IRL">
      <data key="d0">4566648</data>
    </edge>
    <edge source="NOR" target="ISR">
      <data key="d0">165282</data>
    </edge>
    <edge source="NOR" target="ITA">
      <data key="d0">22703483</data>
    </edge>
    <edge source="NOR" target="CIV">
      <data key="d0">263174</data>
    </edge>
    <edge source="NOR" target="JAM">
      <data key="d0">22192</data>
    </edge>
    <edge source="NOR" target="JPN">
      <data key="d0">6926644</data>
    </edge>
    <edge source="NOR" target="JOR">
      <data key="d0">336597</data>
    </edge>
    <edge source="NOR" target="KOR">
      <data key="d0">19904262</data>
    </edge>
    <edge source="NOR" target="LBN">
      <data key="d0">22218</data>
    </edge>
    <edge source="NOR" target="LVA">
      <data key="d0">1990496</data>
    </edge>
    <edge source="NOR" target="LTU">
      <data key="d0">456648</data>
    </edge>
    <edge source="NOR" target="MDG">
      <data key="d0">17402</data>
    </edge>
    <edge source="NOR" target="MYS">
      <data key="d0">1858052</data>
    </edge>
    <edge source="NOR" target="MUS">
      <data key="d0">14188</data>
    </edge>
    <edge source="NOR" target="MEX">
      <data key="d0">2171389</data>
    </edge>
    <edge source="NOR" target="MAR">
      <data key="d0">308256</data>
    </edge>
    <edge source="NOR" target="OMN">
      <data key="d0">137563</data>
    </edge>
    <edge source="NOR" target="NAM">
      <data key="d0">150803</data>
    </edge>
    <edge source="NOR" target="NLD">
      <data key="d0">20743788</data>
    </edge>
    <edge source="NOR" target="NZL">
      <data key="d0">1386292</data>
    </edge>
    <edge source="NOR" target="PAK">
      <data key="d0">228264</data>
    </edge>
    <edge source="NOR" target="PAN">
      <data key="d0">63920</data>
    </edge>
    <edge source="NOR" target="PRY">
      <data key="d0">477222</data>
    </edge>
    <edge source="NOR" target="PER">
      <data key="d0">40241</data>
    </edge>
    <edge source="NOR" target="PHL">
      <data key="d0">247219</data>
    </edge>
    <edge source="NOR" target="POL">
      <data key="d0">7648557</data>
    </edge>
    <edge source="NOR" target="PRT">
      <data key="d0">1731234</data>
    </edge>
    <edge source="NOR" target="ROU">
      <data key="d0">215421</data>
    </edge>
    <edge source="NOR" target="RUS">
      <data key="d0">1645147</data>
    </edge>
    <edge source="NOR" target="SAU">
      <data key="d0">871122</data>
    </edge>
    <edge source="NOR" target="SEN">
      <data key="d0">302100</data>
    </edge>
    <edge source="NOR" target="IND">
      <data key="d0">1330342</data>
    </edge>
    <edge source="NOR" target="SGP">
      <data key="d0">23172679</data>
    </edge>
    <edge source="NOR" target="SVK">
      <data key="d0">3435959</data>
    </edge>
    <edge source="NOR" target="VNM">
      <data key="d0">63713</data>
    </edge>
    <edge source="NOR" target="SVN">
      <data key="d0">580183</data>
    </edge>
    <edge source="NOR" target="ZAF">
      <data key="d0">3577958</data>
    </edge>
    <edge source="NOR" target="ZWE">
      <data key="d0">61221</data>
    </edge>
    <edge source="NOR" target="ESP">
      <data key="d0">25892634</data>
    </edge>
    <edge source="NOR" target="SWE">
      <data key="d0">64407831</data>
    </edge>
    <edge source="NOR" target="CHE">
      <data key="d0">4553995</data>
    </edge>
    <edge source="NOR" target="THA">
      <data key="d0">1295313</data>
    </edge>
    <edge source="NOR" target="TGO">
      <data key="d0">103292</data>
    </edge>
    <edge source="NOR" target="ARE">
      <data key="d0">1556491</data>
    </edge>
    <edge source="NOR" target="TUN">
      <data key="d0">433953</data>
    </edge>
    <edge source="NOR" target="TUR">
      <data key="d0">4178314</data>
    </edge>
    <edge source="NOR" target="UGA">
      <data key="d0">24381</data>
    </edge>
    <edge source="NOR" target="UKR">
      <data key="d0">2151292</data>
    </edge>
    <edge source="NOR" target="MKD">
      <data key="d0">20276</data>
    </edge>
    <edge source="NOR" target="EGY">
      <data key="d0">2284287</data>
    </edge>
    <edge source="NOR" target="GBR">
      <data key="d0">73370574</data>
    </edge>
    <edge source="NOR" target="TZA">
      <data key="d0">384276</data>
    </edge>
    <edge source="NOR" target="USA">
      <data key="d0">40910484</data>
    </edge>
    <edge source="NOR" target="URY">
      <data key="d0">161881</data>
    </edge>
    <edge source="NOR" target="SRB">
      <data key="d0">153169</data>
    </edge>
    <edge source="RUS" target="DZA">
      <data key="d0">1598214</data>
    </edge>
    <edge source="RUS" target="AZE">
      <data key="d0">1832762</data>
    </edge>
    <edge source="RUS" target="ARG">
      <data key="d0">515290</data>
    </edge>
    <edge source="RUS" target="AUS">
      <data key="d0">13067</data>
    </edge>
    <edge source="RUS" target="AUT">
      <data key="d0">733072</data>
    </edge>
    <edge source="RUS" target="ARM">
      <data key="d0">920056</data>
    </edge>
    <edge source="RUS" target="BEL">
      <data key="d0">7734044</data>
    </edge>
    <edge source="RUS" target="BRA">
      <data key="d0">112722</data>
    </edge>
    <edge source="RUS" target="BGR">
      <data key="d0">1367014</data>
    </edge>
    <edge source="RUS" target="KHM">
      <data key="d0">21916</data>
    </edge>
    <edge source="RUS" target="CAN">
      <data key="d0">12406</data>
    </edge>
    <edge source="RUS" target="CHL">
      <data key="d0">20173</data>
    </edge>
    <edge source="RUS" target="CHN">
      <data key="d0">7547910</data>
    </edge>
    <edge source="RUS" target="COL">
      <data key="d0">15856</data>
    </edge>
    <edge source="RUS" target="HRV">
      <data key="d0">67249</data>
    </edge>
    <edge source="RUS" target="CZE">
      <data key="d0">660339</data>
    </edge>
    <edge source="RUS" target="DNK">
      <data key="d0">10044</data>
    </edge>
    <edge source="RUS" target="ECU">
      <data key="d0">505330</data>
    </edge>
    <edge source="RUS" target="EST">
      <data key="d0">7243773</data>
    </edge>
    <edge source="RUS" target="FIN">
      <data key="d0">38608252</data>
    </edge>
    <edge source="RUS" target="FRA">
      <data key="d0">1761169</data>
    </edge>
    <edge source="RUS" target="GEO">
      <data key="d0">605807</data>
    </edge>
    <edge source="RUS" target="DEU">
      <data key="d0">34438331</data>
    </edge>
    <edge source="RUS" target="GRC">
      <data key="d0">869629</data>
    </edge>
    <edge source="RUS" target="HKG">
      <data key="d0">105000</data>
    </edge>
    <edge source="RUS" target="HUN">
      <data key="d0">20000016</data>
    </edge>
    <edge source="RUS" target="IRL">
      <data key="d0">259528</data>
    </edge>
    <edge source="RUS" target="ISR">
      <data key="d0">122634</data>
    </edge>
    <edge source="RUS" target="ITA">
      <data key="d0">1801504</data>
    </edge>
    <edge source="RUS" target="JPN">
      <data key="d0">182257</data>
    </edge>
    <edge source="RUS" target="KAZ">
      <data key="d0">64057029</data>
    </edge>
    <edge source="RUS" target="JOR">
      <data key="d0">346901</data>
    </edge>
    <edge source="RUS" target="KOR">
      <data key="d0">238808</data>
    </edge>
    <edge source="RUS" target="KGZ">
      <data key="d0">2060005</data>
    </edge>
    <edge source="RUS" target="LVA">
      <data key="d0">22266865</data>
    </edge>
    <edge source="RUS" target="LTU">
      <data key="d0">63919714</data>
    </edge>
    <edge source="RUS" target="MDG">
      <data key="d0">12260</data>
    </edge>
    <edge source="RUS" target="MYS">
      <data key="d0">15935447</data>
    </edge>
    <edge source="RUS" target="MEX">
      <data key="d0">1351489</data>
    </edge>
    <edge source="RUS" target="MDA">
      <data key="d0">2791340</data>
    </edge>
    <edge source="RUS" target="NLD">
      <data key="d0">3664856</data>
    </edge>
    <edge source="RUS" target="NZL">
      <data key="d0">30501</data>
    </edge>
    <edge source="RUS" target="NOR">
      <data key="d0">179322</data>
    </edge>
    <edge source="RUS" target="PAK">
      <data key="d0">317787</data>
    </edge>
    <edge source="RUS" target="POL">
      <data key="d0">2219527</data>
    </edge>
    <edge source="RUS" target="ROU">
      <data key="d0">363307</data>
    </edge>
    <edge source="RUS" target="IND">
      <data key="d0">13674030</data>
    </edge>
    <edge source="RUS" target="SGP">
      <data key="d0">346505</data>
    </edge>
    <edge source="RUS" target="SVK">
      <data key="d0">1095016</data>
    </edge>
    <edge source="RUS" target="VNM">
      <data key="d0">5712032</data>
    </edge>
    <edge source="RUS" target="SVN">
      <data key="d0">31149</data>
    </edge>
    <edge source="RUS" target="ZAF">
      <data key="d0">20574</data>
    </edge>
    <edge source="RUS" target="ESP">
      <data key="d0">285366</data>
    </edge>
    <edge source="RUS" target="SWE">
      <data key="d0">3933776</data>
    </edge>
    <edge source="RUS" target="CHE">
      <data key="d0">921623</data>
    </edge>
    <edge source="RUS" target="THA">
      <data key="d0">50140</data>
    </edge>
    <edge source="RUS" target="ARE">
      <data key="d0">266390</data>
    </edge>
    <edge source="RUS" target="TUR">
      <data key="d0">4829109</data>
    </edge>
    <edge source="RUS" target="UKR">
      <data key="d0">49061498</data>
    </edge>
    <edge source="RUS" target="EGY">
      <data key="d0">1897023</data>
    </edge>
    <edge source="RUS" target="GBR">
      <data key="d0">2186424</data>
    </edge>
    <edge source="RUS" target="USA">
      <data key="d0">9161586</data>
    </edge>
    <edge source="RUS" target="SRB">
      <data key="d0">1692540</data>
    </edge>
    <edge source="VNM" target="KHM">
      <data key="d0">795000</data>
    </edge>
    <edge source="VNM" target="CHN">
      <data key="d0">1024000</data>
    </edge>
    <edge source="VNM" target="FRA">
      <data key="d0">261000</data>
    </edge>
    <edge source="VNM" target="DEU">
      <data key="d0">3274000</data>
    </edge>
    <edge source="VNM" target="HKG">
      <data key="d0">4823000</data>
    </edge>
    <edge source="VNM" target="ITA">
      <data key="d0">775000</data>
    </edge>
    <edge source="VNM" target="CIV">
      <data key="d0">355000</data>
    </edge>
    <edge source="VNM" target="JPN">
      <data key="d0">34237000</data>
    </edge>
    <edge source="VNM" target="KOR">
      <data key="d0">173000</data>
    </edge>
    <edge source="VNM" target="MYS">
      <data key="d0">1274000</data>
    </edge>
    <edge source="VNM" target="MEX">
      <data key="d0">834000</data>
    </edge>
    <edge source="VNM" target="PHL">
      <data key="d0">1511000</data>
    </edge>
    <edge source="VNM" target="SGP">
      <data key="d0">3060000</data>
    </edge>
    <edge source="VNM" target="THA">
      <data key="d0">1867000</data>
    </edge>
    <edge source="VNM" target="ARE">
      <data key="d0">607000</data>
    </edge>
    <edge source="VNM" target="TUR">
      <data key="d0">626000</data>
    </edge>
    <edge source="VNM" target="UKR">
      <data key="d0">107000</data>
    </edge>
    <edge source="VNM" target="GBR">
      <data key="d0">305000</data>
    </edge>
    <edge source="VNM" target="USA">
      <data key="d0">1181000</data>
    </edge>
    <edge source="VNM" target="URY">
      <data key="d0">433000</data>
    </edge>
    <edge source="CHE" target="ALB">
      <data key="d0">367121</data>
    </edge>
    <edge source="CHE" target="DZA">
      <data key="d0">11650079</data>
    </edge>
    <edge source="CHE" target="AZE">
      <data key="d0">108198</data>
    </edge>
    <edge source="CHE" target="ARG">
      <data key="d0">17345449</data>
    </edge>
    <edge source="CHE" target="AUS">
      <data key="d0">40700542</data>
    </edge>
    <edge source="CHE" target="AUT">
      <data key="d0">169298388</data>
    </edge>
    <edge source="CHE" target="ARM">
      <data key="d0">781984</data>
    </edge>
    <edge source="CHE" target="BEL">
      <data key="d0">114340271</data>
    </edge>
    <edge source="CHE" target="BOL">
      <data key="d0">326036</data>
    </edge>
    <edge source="CHE" target="BWA">
      <data key="d0">57534</data>
    </edge>
    <edge source="CHE" target="BRA">
      <data key="d0">92529574</data>
    </edge>
    <edge source="CHE" target="BGR">
      <data key="d0">4533604</data>
    </edge>
    <edge source="CHE" target="BDI">
      <data key="d0">15262</data>
    </edge>
    <edge source="CHE" target="BLR">
      <data key="d0">2261048</data>
    </edge>
    <edge source="CHE" target="CMR">
      <data key="d0">238283</data>
    </edge>
    <edge source="CHE" target="CAN">
      <data key="d0">54436318</data>
    </edge>
    <edge source="CHE" target="LKA">
      <data key="d0">4136113</data>
    </edge>
    <edge source="CHE" target="CHL">
      <data key="d0">7735023</data>
    </edge>
    <edge source="CHE" target="CHN">
      <data key="d0">227543714</data>
    </edge>
    <edge source="CHE" target="COL">
      <data key="d0">13696885</data>
    </edge>
    <edge source="CHE" target="CRI">
      <data key="d0">1686134</data>
    </edge>
    <edge source="CHE" target="HRV">
      <data key="d0">4405156</data>
    </edge>
    <edge source="CHE" target="CZE">
      <data key="d0">41909914</data>
    </edge>
    <edge source="CHE" target="BEN">
      <data key="d0">13848</data>
    </edge>
    <edge source="CHE" target="DNK">
      <data key="d0">37413003</data>
    </edge>
    <edge source="CHE" target="ECU">
      <data key="d0">3169258</data>
    </edge>
    <edge source="CHE" target="SLV">
      <data key="d0">6121825</data>
    </edge>
    <edge source="CHE" target="ETH">
      <data key="d0">186874</data>
    </edge>
    <edge source="CHE" target="EST">
      <data key="d0">1842460</data>
    </edge>
    <edge source="CHE" target="FIN">
      <data key="d0">55868030</data>
    </edge>
    <edge source="CHE" target="FRA">
      <data key="d0">387092834</data>
    </edge>
    <edge source="CHE" target="GEO">
      <data key="d0">30802</data>
    </edge>
    <edge source="CHE" target="DEU">
      <data key="d0">1167615838</data>
    </edge>
    <edge source="CHE" target="GHA">
      <data key="d0">1310137</data>
    </edge>
    <edge source="CHE" target="GRC">
      <data key="d0">43363563</data>
    </edge>
    <edge source="CHE" target="GTM">
      <data key="d0">4209027</data>
    </edge>
    <edge source="CHE" target="HND">
      <data key="d0">1764984</data>
    </edge>
    <edge source="CHE" target="HKG">
      <data key="d0">74266155</data>
    </edge>
    <edge source="CHE" target="HUN">
      <data key="d0">17766643</data>
    </edge>
    <edge source="CHE" target="IDN">
      <data key="d0">30972031</data>
    </edge>
    <edge source="CHE" target="IRL">
      <data key="d0">25264397</data>
    </edge>
    <edge source="CHE" target="ISR">
      <data key="d0">29608086</data>
    </edge>
    <edge source="CHE" target="ITA">
      <data key="d0">433294599</data>
    </edge>
    <edge source="CHE" target="CIV">
      <data key="d0">1536678</data>
    </edge>
    <edge source="CHE" target="JAM">
      <data key="d0">73886</data>
    </edge>
    <edge source="CHE" target="JPN">
      <data key="d0">136328606</data>
    </edge>
    <edge source="CHE" target="KAZ">
      <data key="d0">616072</data>
    </edge>
    <edge source="CHE" target="JOR">
      <data key="d0">1922091</data>
    </edge>
    <edge source="CHE" target="KOR">
      <data key="d0">108029749</data>
    </edge>
    <edge source="CHE" target="LBN">
      <data key="d0">2093699</data>
    </edge>
    <edge source="CHE" target="LVA">
      <data key="d0">1154935</data>
    </edge>
    <edge source="CHE" target="LTU">
      <data key="d0">3105256</data>
    </edge>
    <edge source="CHE" target="MDG">
      <data key="d0">698269</data>
    </edge>
    <edge source="CHE" target="MYS">
      <data key="d0">105593612</data>
    </edge>
    <edge source="CHE" target="MRT">
      <data key="d0">661631</data>
    </edge>
    <edge source="CHE" target="MUS">
      <data key="d0">2764250</data>
    </edge>
    <edge source="CHE" target="MEX">
      <data key="d0">75247765</data>
    </edge>
    <edge source="CHE" target="MDA">
      <data key="d0">37650</data>
    </edge>
    <edge source="CHE" target="MAR">
      <data key="d0">14689243</data>
    </edge>
    <edge source="CHE" target="MOZ">
      <data key="d0">1594692</data>
    </edge>
    <edge source="CHE" target="OMN">
      <data key="d0">1774030</data>
    </edge>
    <edge source="CHE" target="NAM">
      <data key="d0">33348</data>
    </edge>
    <edge source="CHE" target="NLD">
      <data key="d0">128844164</data>
    </edge>
    <edge source="CHE" target="NZL">
      <data key="d0">6436518</data>
    </edge>
    <edge source="CHE" target="NIC">
      <data key="d0">101548</data>
    </edge>
    <edge source="CHE" target="NOR">
      <data key="d0">19562537</data>
    </edge>
    <edge source="CHE" target="PAK">
      <data key="d0">39735691</data>
    </edge>
    <edge source="CHE" target="PAN">
      <data key="d0">575188</data>
    </edge>
    <edge source="CHE" target="PRY">
      <data key="d0">716308</data>
    </edge>
    <edge source="CHE" target="PER">
      <data key="d0">7649264</data>
    </edge>
    <edge source="CHE" target="PHL">
      <data key="d0">37602906</data>
    </edge>
    <edge source="CHE" target="POL">
      <data key="d0">64099407</data>
    </edge>
    <edge source="CHE" target="PRT">
      <data key="d0">63569156</data>
    </edge>
    <edge source="CHE" target="ROU">
      <data key="d0">10803838</data>
    </edge>
    <edge source="CHE" target="RUS">
      <data key="d0">46546048</data>
    </edge>
    <edge source="CHE" target="SAU">
      <data key="d0">20704767</data>
    </edge>
    <edge source="CHE" target="SEN">
      <data key="d0">227562</data>
    </edge>
    <edge source="CHE" target="IND">
      <data key="d0">104428101</data>
    </edge>
    <edge source="CHE" target="SGP">
      <data key="d0">70777660</data>
    </edge>
    <edge source="CHE" target="SVK">
      <data key="d0">4261587</data>
    </edge>
    <edge source="CHE" target="VNM">
      <data key="d0">9218889</data>
    </edge>
    <edge source="CHE" target="SVN">
      <data key="d0">10300983</data>
    </edge>
    <edge source="CHE" target="ZAF">
      <data key="d0">27175677</data>
    </edge>
    <edge source="CHE" target="ZWE">
      <data key="d0">1691461</data>
    </edge>
    <edge source="CHE" target="ESP">
      <data key="d0">174156791</data>
    </edge>
    <edge source="CHE" target="SWE">
      <data key="d0">49324781</data>
    </edge>
    <edge source="CHE" target="THA">
      <data key="d0">70012364</data>
    </edge>
    <edge source="CHE" target="TGO">
      <data key="d0">91969</data>
    </edge>
    <edge source="CHE" target="ARE">
      <data key="d0">9649186</data>
    </edge>
    <edge source="CHE" target="TUN">
      <data key="d0">13718600</data>
    </edge>
    <edge source="CHE" target="TUR">
      <data key="d0">156614313</data>
    </edge>
    <edge source="CHE" target="UGA">
      <data key="d0">115814</data>
    </edge>
    <edge source="CHE" target="UKR">
      <data key="d0">6546470</data>
    </edge>
    <edge source="CHE" target="MKD">
      <data key="d0">1966721</data>
    </edge>
    <edge source="CHE" target="EGY">
      <data key="d0">26695278</data>
    </edge>
    <edge source="CHE" target="GBR">
      <data key="d0">222294097</data>
    </edge>
    <edge source="CHE" target="TZA">
      <data key="d0">191327</data>
    </edge>
    <edge source="CHE" target="USA">
      <data key="d0">647163959</data>
    </edge>
    <edge source="CHE" target="BFA">
      <data key="d0">216841</data>
    </edge>
    <edge source="CHE" target="URY">
      <data key="d0">2191901</data>
    </edge>
    <edge source="CHE" target="SRB">
      <data key="d0">5401754</data>
    </edge>
    <edge source="ARE" target="DZA">
      <data key="d0">2378353</data>
    </edge>
    <edge source="ARE" target="AZE">
      <data key="d0">1389432</data>
    </edge>
    <edge source="ARE" target="AUS">
      <data key="d0">923870</data>
    </edge>
    <edge source="ARE" target="AUT">
      <data key="d0">61254</data>
    </edge>
    <edge source="ARE" target="ARM">
      <data key="d0">59108</data>
    </edge>
    <edge source="ARE" target="BEL">
      <data key="d0">1157508</data>
    </edge>
    <edge source="ARE" target="BGR">
      <data key="d0">113488</data>
    </edge>
    <edge source="ARE" target="CMR">
      <data key="d0">128365</data>
    </edge>
    <edge source="ARE" target="CAN">
      <data key="d0">564504</data>
    </edge>
    <edge source="ARE" target="CAF">
      <data key="d0">11496</data>
    </edge>
    <edge source="ARE" target="LKA">
      <data key="d0">833990</data>
    </edge>
    <edge source="ARE" target="CHN">
      <data key="d0">23615</data>
    </edge>
    <edge source="ARE" target="CRI">
      <data key="d0">14159</data>
    </edge>
    <edge source="ARE" target="CZE">
      <data key="d0">23284</data>
    </edge>
    <edge source="ARE" target="DNK">
      <data key="d0">32708</data>
    </edge>
    <edge source="ARE" target="ETH">
      <data key="d0">315010</data>
    </edge>
    <edge source="ARE" target="FIN">
      <data key="d0">108543</data>
    </edge>
    <edge source="ARE" target="FRA">
      <data key="d0">4485256</data>
    </edge>
    <edge source="ARE" target="GEO">
      <data key="d0">994944</data>
    </edge>
    <edge source="ARE" target="DEU">
      <data key="d0">1380311</data>
    </edge>
    <edge source="ARE" target="GHA">
      <data key="d0">26245</data>
    </edge>
    <edge source="ARE" target="GRC">
      <data key="d0">109127</data>
    </edge>
    <edge source="ARE" target="HKG">
      <data key="d0">862334</data>
    </edge>
    <edge source="ARE" target="HUN">
      <data key="d0">54876</data>
    </edge>
    <edge source="ARE" target="IDN">
      <data key="d0">200800</data>
    </edge>
    <edge source="ARE" target="ITA">
      <data key="d0">227188</data>
    </edge>
    <edge source="ARE" target="CIV">
      <data key="d0">110475</data>
    </edge>
    <edge source="ARE" target="JPN">
      <data key="d0">124794</data>
    </edge>
    <edge source="ARE" target="KAZ">
      <data key="d0">570449</data>
    </edge>
    <edge source="ARE" target="JOR">
      <data key="d0">2073146</data>
    </edge>
    <edge source="ARE" target="KOR">
      <data key="d0">21071</data>
    </edge>
    <edge source="ARE" target="LBN">
      <data key="d0">414154</data>
    </edge>
    <edge source="ARE" target="MDG">
      <data key="d0">21229</data>
    </edge>
    <edge source="ARE" target="MYS">
      <data key="d0">220957</data>
    </edge>
    <edge source="ARE" target="MRT">
      <data key="d0">541593</data>
    </edge>
    <edge source="ARE" target="MAR">
      <data key="d0">55904</data>
    </edge>
    <edge source="ARE" target="OMN">
      <data key="d0">5027310</data>
    </edge>
    <edge source="ARE" target="NLD">
      <data key="d0">2105170</data>
    </edge>
    <edge source="ARE" target="NZL">
      <data key="d0">16177</data>
    </edge>
    <edge source="ARE" target="NOR">
      <data key="d0">256222</data>
    </edge>
    <edge source="ARE" target="PAK">
      <data key="d0">13140677</data>
    </edge>
    <edge source="ARE" target="PRY">
      <data key="d0">523099</data>
    </edge>
    <edge source="ARE" target="PHL">
      <data key="d0">27721</data>
    </edge>
    <edge source="ARE" target="POL">
      <data key="d0">10330</data>
    </edge>
    <edge source="ARE" target="ROU">
      <data key="d0">206534</data>
    </edge>
    <edge source="ARE" target="RUS">
      <data key="d0">1964545</data>
    </edge>
    <edge source="ARE" target="SAU">
      <data key="d0">7395203</data>
    </edge>
    <edge source="ARE" target="IND">
      <data key="d0">7609630</data>
    </edge>
    <edge source="ARE" target="SGP">
      <data key="d0">5498401</data>
    </edge>
    <edge source="ARE" target="ZAF">
      <data key="d0">1068458</data>
    </edge>
    <edge source="ARE" target="ZWE">
      <data key="d0">11758</data>
    </edge>
    <edge source="ARE" target="ESP">
      <data key="d0">1617716</data>
    </edge>
    <edge source="ARE" target="SWE">
      <data key="d0">33085</data>
    </edge>
    <edge source="ARE" target="CHE">
      <data key="d0">317338</data>
    </edge>
    <edge source="ARE" target="THA">
      <data key="d0">37450</data>
    </edge>
    <edge source="ARE" target="TUN">
      <data key="d0">95167</data>
    </edge>
    <edge source="ARE" target="TUR">
      <data key="d0">2337111</data>
    </edge>
    <edge source="ARE" target="UGA">
      <data key="d0">79715</data>
    </edge>
    <edge source="ARE" target="EGY">
      <data key="d0">5769593</data>
    </edge>
    <edge source="ARE" target="GBR">
      <data key="d0">9032722</data>
    </edge>
    <edge source="ARE" target="TZA">
      <data key="d0">334321</data>
    </edge>
    <edge source="ARE" target="USA">
      <data key="d0">7717128</data>
    </edge>
    <edge source="TUR" target="ALB">
      <data key="d0">682257</data>
    </edge>
    <edge source="TUR" target="DZA">
      <data key="d0">15665171</data>
    </edge>
    <edge source="TUR" target="AZE">
      <data key="d0">5262306</data>
    </edge>
    <edge source="TUR" target="ARG">
      <data key="d0">440143</data>
    </edge>
    <edge source="TUR" target="AUS">
      <data key="d0">270298</data>
    </edge>
    <edge source="TUR" target="AUT">
      <data key="d0">2853673</data>
    </edge>
    <edge source="TUR" target="BEL">
      <data key="d0">3327238</data>
    </edge>
    <edge source="TUR" target="BRA">
      <data key="d0">466472</data>
    </edge>
    <edge source="TUR" target="BGR">
      <data key="d0">2658646</data>
    </edge>
    <edge source="TUR" target="BLR">
      <data key="d0">305485</data>
    </edge>
    <edge source="TUR" target="KHM">
      <data key="d0">22215</data>
    </edge>
    <edge source="TUR" target="CAN">
      <data key="d0">913446</data>
    </edge>
    <edge source="TUR" target="LKA">
      <data key="d0">493636</data>
    </edge>
    <edge source="TUR" target="CHN">
      <data key="d0">659981</data>
    </edge>
    <edge source="TUR" target="COL">
      <data key="d0">725650</data>
    </edge>
    <edge source="TUR" target="HRV">
      <data key="d0">262580</data>
    </edge>
    <edge source="TUR" target="CZE">
      <data key="d0">529040</data>
    </edge>
    <edge source="TUR" target="DNK">
      <data key="d0">270956</data>
    </edge>
    <edge source="TUR" target="ECU">
      <data key="d0">773000</data>
    </edge>
    <edge source="TUR" target="ETH">
      <data key="d0">227023</data>
    </edge>
    <edge source="TUR" target="EST">
      <data key="d0">610502</data>
    </edge>
    <edge source="TUR" target="FIN">
      <data key="d0">62735</data>
    </edge>
    <edge source="TUR" target="FRA">
      <data key="d0">6600016</data>
    </edge>
    <edge source="TUR" target="GEO">
      <data key="d0">1877588</data>
    </edge>
    <edge source="TUR" target="GMB">
      <data key="d0">104556</data>
    </edge>
    <edge source="TUR" target="DEU">
      <data key="d0">28774439</data>
    </edge>
    <edge source="TUR" target="GHA">
      <data key="d0">131838</data>
    </edge>
    <edge source="TUR" target="GRC">
      <data key="d0">2903220</data>
    </edge>
    <edge source="TUR" target="HKG">
      <data key="d0">34611</data>
    </edge>
    <edge source="TUR" target="HUN">
      <data key="d0">2291361</data>
    </edge>
    <edge source="TUR" target="IDN">
      <data key="d0">73061</data>
    </edge>
    <edge source="TUR" target="IRL">
      <data key="d0">196393</data>
    </edge>
    <edge source="TUR" target="ISR">
      <data key="d0">2662268</data>
    </edge>
    <edge source="TUR" target="ITA">
      <data key="d0">28288851</data>
    </edge>
    <edge source="TUR" target="CIV">
      <data key="d0">80950</data>
    </edge>
    <edge source="TUR" target="JPN">
      <data key="d0">1172820</data>
    </edge>
    <edge source="TUR" target="KAZ">
      <data key="d0">6258465</data>
    </edge>
    <edge source="TUR" target="JOR">
      <data key="d0">2711211</data>
    </edge>
    <edge source="TUR" target="KOR">
      <data key="d0">642526</data>
    </edge>
    <edge source="TUR" target="KGZ">
      <data key="d0">2500870</data>
    </edge>
    <edge source="TUR" target="LBN">
      <data key="d0">1026420</data>
    </edge>
    <edge source="TUR" target="LVA">
      <data key="d0">55966</data>
    </edge>
    <edge source="TUR" target="LTU">
      <data key="d0">42041</data>
    </edge>
    <edge source="TUR" target="MYS">
      <data key="d0">356188</data>
    </edge>
    <edge source="TUR" target="MRT">
      <data key="d0">31015</data>
    </edge>
    <edge source="TUR" target="MUS">
      <data key="d0">27509</data>
    </edge>
    <edge source="TUR" target="MEX">
      <data key="d0">2256773</data>
    </edge>
    <edge source="TUR" target="MDA">
      <data key="d0">275088</data>
    </edge>
    <edge source="TUR" target="MAR">
      <data key="d0">2194781</data>
    </edge>
    <edge source="TUR" target="MOZ">
      <data key="d0">55391</data>
    </edge>
    <edge source="TUR" target="OMN">
      <data key="d0">33425</data>
    </edge>
    <edge source="TUR" target="NLD">
      <data key="d0">3357255</data>
    </edge>
    <edge source="TUR" target="NZL">
      <data key="d0">64870</data>
    </edge>
    <edge source="TUR" target="NOR">
      <data key="d0">664019</data>
    </edge>
    <edge source="TUR" target="PAK">
      <data key="d0">1798705</data>
    </edge>
    <edge source="TUR" target="PHL">
      <data key="d0">41258</data>
    </edge>
    <edge source="TUR" target="POL">
      <data key="d0">608376</data>
    </edge>
    <edge source="TUR" target="PRT">
      <data key="d0">239051</data>
    </edge>
    <edge source="TUR" target="ROU">
      <data key="d0">6111700</data>
    </edge>
    <edge source="TUR" target="RUS">
      <data key="d0">13960628</data>
    </edge>
    <edge source="TUR" target="SAU">
      <data key="d0">2600318</data>
    </edge>
    <edge source="TUR" target="SEN">
      <data key="d0">78516</data>
    </edge>
    <edge source="TUR" target="IND">
      <data key="d0">1619236</data>
    </edge>
    <edge source="TUR" target="SGP">
      <data key="d0">605336</data>
    </edge>
    <edge source="TUR" target="SVK">
      <data key="d0">104212</data>
    </edge>
    <edge source="TUR" target="VNM">
      <data key="d0">157165</data>
    </edge>
    <edge source="TUR" target="SVN">
      <data key="d0">360519</data>
    </edge>
    <edge source="TUR" target="ZAF">
      <data key="d0">1010120</data>
    </edge>
    <edge source="TUR" target="ZWE">
      <data key="d0">118930</data>
    </edge>
    <edge source="TUR" target="ESP">
      <data key="d0">2085352</data>
    </edge>
    <edge source="TUR" target="SWE">
      <data key="d0">538735</data>
    </edge>
    <edge source="TUR" target="CHE">
      <data key="d0">1697006</data>
    </edge>
    <edge source="TUR" target="THA">
      <data key="d0">319587</data>
    </edge>
    <edge source="TUR" target="ARE">
      <data key="d0">720278</data>
    </edge>
    <edge source="TUR" target="TUN">
      <data key="d0">3832874</data>
    </edge>
    <edge source="TUR" target="UKR">
      <data key="d0">2987955</data>
    </edge>
    <edge source="TUR" target="MKD">
      <data key="d0">2485614</data>
    </edge>
    <edge source="TUR" target="EGY">
      <data key="d0">4525644</data>
    </edge>
    <edge source="TUR" target="GBR">
      <data key="d0">21463640</data>
    </edge>
    <edge source="TUR" target="TZA">
      <data key="d0">83144</data>
    </edge>
    <edge source="TUR" target="USA">
      <data key="d0">38910639</data>
    </edge>
    <edge source="TUR" target="SRB">
      <data key="d0">2005515</data>
    </edge>
    <edge source="UKR" target="DZA">
      <data key="d0">99040</data>
    </edge>
    <edge source="UKR" target="AZE">
      <data key="d0">392770</data>
    </edge>
    <edge source="UKR" target="ARG">
      <data key="d0">34090</data>
    </edge>
    <edge source="UKR" target="AUT">
      <data key="d0">131070</data>
    </edge>
    <edge source="UKR" target="ARM">
      <data key="d0">84520</data>
    </edge>
    <edge source="UKR" target="BGR">
      <data key="d0">2393310</data>
    </edge>
    <edge source="UKR" target="BLR">
      <data key="d0">6754230</data>
    </edge>
    <edge source="UKR" target="LKA">
      <data key="d0">453050</data>
    </edge>
    <edge source="UKR" target="CHN">
      <data key="d0">69350</data>
    </edge>
    <edge source="UKR" target="COL">
      <data key="d0">27250</data>
    </edge>
    <edge source="UKR" target="HRV">
      <data key="d0">119070</data>
    </edge>
    <edge source="UKR" target="CZE">
      <data key="d0">1598950</data>
    </edge>
    <edge source="UKR" target="DNK">
      <data key="d0">1143950</data>
    </edge>
    <edge source="UKR" target="ETH">
      <data key="d0">28000</data>
    </edge>
    <edge source="UKR" target="EST">
      <data key="d0">11445640</data>
    </edge>
    <edge source="UKR" target="FIN">
      <data key="d0">1470730</data>
    </edge>
    <edge source="UKR" target="FRA">
      <data key="d0">267090</data>
    </edge>
    <edge source="UKR" target="GEO">
      <data key="d0">514310</data>
    </edge>
    <edge source="UKR" target="DEU">
      <data key="d0">4248730</data>
    </edge>
    <edge source="UKR" target="GRC">
      <data key="d0">24540</data>
    </edge>
    <edge source="UKR" target="HUN">
      <data key="d0">1630110</data>
    </edge>
    <edge source="UKR" target="IRL">
      <data key="d0">98730</data>
    </edge>
    <edge source="UKR" target="ISR">
      <data key="d0">330390</data>
    </edge>
    <edge source="UKR" target="ITA">
      <data key="d0">191520</data>
    </edge>
    <edge source="UKR" target="KAZ">
      <data key="d0">6959010</data>
    </edge>
    <edge source="UKR" target="JOR">
      <data key="d0">38470</data>
    </edge>
    <edge source="UKR" target="KGZ">
      <data key="d0">332310</data>
    </edge>
    <edge source="UKR" target="LVA">
      <data key="d0">1024050</data>
    </edge>
    <edge source="UKR" target="LTU">
      <data key="d0">660010</data>
    </edge>
    <edge source="UKR" target="MDA">
      <data key="d0">2539580</data>
    </edge>
    <edge source="UKR" target="NAM">
      <data key="d0">13040</data>
    </edge>
    <edge source="UKR" target="NLD">
      <data key="d0">1029660</data>
    </edge>
    <edge source="UKR" target="NOR">
      <data key="d0">48200</data>
    </edge>
    <edge source="UKR" target="POL">
      <data key="d0">1376640</data>
    </edge>
    <edge source="UKR" target="PRT">
      <data key="d0">28000</data>
    </edge>
    <edge source="UKR" target="ROU">
      <data key="d0">247830</data>
    </edge>
    <edge source="UKR" target="RUS">
      <data key="d0">99670600</data>
    </edge>
    <edge source="UKR" target="SAU">
      <data key="d0">448780</data>
    </edge>
    <edge source="UKR" target="SEN">
      <data key="d0">42900</data>
    </edge>
    <edge source="UKR" target="IND">
      <data key="d0">1135480</data>
    </edge>
    <edge source="UKR" target="SVK">
      <data key="d0">220560</data>
    </edge>
    <edge source="UKR" target="VNM">
      <data key="d0">1115650</data>
    </edge>
    <edge source="UKR" target="SVN">
      <data key="d0">117420</data>
    </edge>
    <edge source="UKR" target="ZAF">
      <data key="d0">94230</data>
    </edge>
    <edge source="UKR" target="ZWE">
      <data key="d0">11860</data>
    </edge>
    <edge source="UKR" target="SWE">
      <data key="d0">292360</data>
    </edge>
    <edge source="UKR" target="CHE">
      <data key="d0">42750</data>
    </edge>
    <edge source="UKR" target="ARE">
      <data key="d0">10190</data>
    </edge>
    <edge source="UKR" target="TUR">
      <data key="d0">2742060</data>
    </edge>
    <edge source="UKR" target="MKD">
      <data key="d0">53210</data>
    </edge>
    <edge source="UKR" target="EGY">
      <data key="d0">164700</data>
    </edge>
    <edge source="UKR" target="GBR">
      <data key="d0">1555090</data>
    </edge>
    <edge source="UKR" target="TZA">
      <data key="d0">12000</data>
    </edge>
    <edge source="UKR" target="USA">
      <data key="d0">1640270</data>
    </edge>
    <edge source="UKR" target="URY">
      <data key="d0">92680</data>
    </edge>
    <edge source="UKR" target="SRB">
      <data key="d0">92680</data>
    </edge>
    <edge source="ARG" target="AUS">
      <data key="d0">439871</data>
    </edge>
    <edge source="ARG" target="AUT">
      <data key="d0">21877</data>
    </edge>
    <edge source="ARG" target="BOL">
      <data key="d0">2892332</data>
    </edge>
    <edge source="ARG" target="BRA">
      <data key="d0">33625999</data>
    </edge>
    <edge source="ARG" target="BLR">
      <data key="d0">491260</data>
    </edge>
    <edge source="ARG" target="CAN">
      <data key="d0">582079</data>
    </edge>
    <edge source="ARG" target="CHL">
      <data key="d0">9437200</data>
    </edge>
    <edge source="ARG" target="CHN">
      <data key="d0">3077784</data>
    </edge>
    <edge source="ARG" target="COL">
      <data key="d0">1521980</data>
    </edge>
    <edge source="ARG" target="CRI">
      <data key="d0">132725</data>
    </edge>
    <edge source="ARG" target="CZE">
      <data key="d0">19929</data>
    </edge>
    <edge source="ARG" target="DNK">
      <data key="d0">37333</data>
    </edge>
    <edge source="ARG" target="ECU">
      <data key="d0">208358</data>
    </edge>
    <edge source="ARG" target="SLV">
      <data key="d0">113916</data>
    </edge>
    <edge source="ARG" target="FIN">
      <data key="d0">19670</data>
    </edge>
    <edge source="ARG" target="FRA">
      <data key="d0">669161</data>
    </edge>
    <edge source="ARG" target="DEU">
      <data key="d0">391967</data>
    </edge>
    <edge source="ARG" target="GRC">
      <data key="d0">57860</data>
    </edge>
    <edge source="ARG" target="GTM">
      <data key="d0">691635</data>
    </edge>
    <edge source="ARG" target="HND">
      <data key="d0">271744</data>
    </edge>
    <edge source="ARG" target="HKG">
      <data key="d0">67174</data>
    </edge>
    <edge source="ARG" target="IDN">
      <data key="d0">204861</data>
    </edge>
    <edge source="ARG" target="IRL">
      <data key="d0">30950</data>
    </edge>
    <edge source="ARG" target="ISR">
      <data key="d0">99541</data>
    </edge>
    <edge source="ARG" target="ITA">
      <data key="d0">1380740</data>
    </edge>
    <edge source="ARG" target="JAM">
      <data key="d0">99055</data>
    </edge>
    <edge source="ARG" target="JPN">
      <data key="d0">54210</data>
    </edge>
    <edge source="ARG" target="KOR">
      <data key="d0">89000</data>
    </edge>
    <edge source="ARG" target="MYS">
      <data key="d0">9001875</data>
    </edge>
    <edge source="ARG" target="MEX">
      <data key="d0">3974385</data>
    </edge>
    <edge source="ARG" target="MAR">
      <data key="d0">650000</data>
    </edge>
    <edge source="ARG" target="NLD">
      <data key="d0">34183</data>
    </edge>
    <edge source="ARG" target="PAN">
      <data key="d0">110975</data>
    </edge>
    <edge source="ARG" target="PRY">
      <data key="d0">2352286</data>
    </edge>
    <edge source="ARG" target="PER">
      <data key="d0">2003987</data>
    </edge>
    <edge source="ARG" target="PRT">
      <data key="d0">486047</data>
    </edge>
    <edge source="ARG" target="SAU">
      <data key="d0">40827</data>
    </edge>
    <edge source="ARG" target="IND">
      <data key="d0">35028</data>
    </edge>
    <edge source="ARG" target="ZAF">
      <data key="d0">211535</data>
    </edge>
    <edge source="ARG" target="ZWE">
      <data key="d0">34206</data>
    </edge>
    <edge source="ARG" target="ESP">
      <data key="d0">304883</data>
    </edge>
    <edge source="ARG" target="SWE">
      <data key="d0">17468</data>
    </edge>
    <edge source="ARG" target="CHE">
      <data key="d0">158336</data>
    </edge>
    <edge source="ARG" target="THA">
      <data key="d0">112600</data>
    </edge>
    <edge source="ARG" target="TUR">
      <data key="d0">52600</data>
    </edge>
    <edge source="ARG" target="EGY">
      <data key="d0">57529</data>
    </edge>
    <edge source="ARG" target="GBR">
      <data key="d0">640942</data>
    </edge>
    <edge source="ARG" target="USA">
      <data key="d0">9721463</data>
    </edge>
    <edge source="ARG" target="URY">
      <data key="d0">5336083</data>
    </edge>
    <edge source="BOL" target="ARG">
      <data key="d0">7890899</data>
    </edge>
    <edge source="BOL" target="BRA">
      <data key="d0">1423326</data>
    </edge>
    <edge source="BOL" target="CAN">
      <data key="d0">22175</data>
    </edge>
    <edge source="BOL" target="CHL">
      <data key="d0">869623</data>
    </edge>
    <edge source="BOL" target="COL">
      <data key="d0">80677</data>
    </edge>
    <edge source="BOL" target="ECU">
      <data key="d0">36146</data>
    </edge>
    <edge source="BOL" target="FRA">
      <data key="d0">59281</data>
    </edge>
    <edge source="BOL" target="DEU">
      <data key="d0">32900</data>
    </edge>
    <edge source="BOL" target="IRL">
      <data key="d0">29147</data>
    </edge>
    <edge source="BOL" target="ITA">
      <data key="d0">129399</data>
    </edge>
    <edge source="BOL" target="MEX">
      <data key="d0">228261</data>
    </edge>
    <edge source="BOL" target="PER">
      <data key="d0">679010</data>
    </edge>
    <edge source="BOL" target="ZAF">
      <data key="d0">37300</data>
    </edge>
    <edge source="BOL" target="USA">
      <data key="d0">8865765</data>
    </edge>
    <edge source="BRA" target="DZA">
      <data key="d0">485197</data>
    </edge>
    <edge source="BRA" target="ARG">
      <data key="d0">107655838</data>
    </edge>
    <edge source="BRA" target="AUS">
      <data key="d0">28967720</data>
    </edge>
    <edge source="BRA" target="AUT">
      <data key="d0">1451327</data>
    </edge>
    <edge source="BRA" target="BEL">
      <data key="d0">14932477</data>
    </edge>
    <edge source="BRA" target="BOL">
      <data key="d0">8679403</data>
    </edge>
    <edge source="BRA" target="BGR">
      <data key="d0">175275</data>
    </edge>
    <edge source="BRA" target="BDI">
      <data key="d0">176500</data>
    </edge>
    <edge source="BRA" target="CAN">
      <data key="d0">11645905</data>
    </edge>
    <edge source="BRA" target="LKA">
      <data key="d0">130207</data>
    </edge>
    <edge source="BRA" target="CHL">
      <data key="d0">44850208</data>
    </edge>
    <edge source="BRA" target="CHN">
      <data key="d0">8415464</data>
    </edge>
    <edge source="BRA" target="COL">
      <data key="d0">14380471</data>
    </edge>
    <edge source="BRA" target="CRI">
      <data key="d0">7986837</data>
    </edge>
    <edge source="BRA" target="HRV">
      <data key="d0">89001</data>
    </edge>
    <edge source="BRA" target="CZE">
      <data key="d0">3310922</data>
    </edge>
    <edge source="BRA" target="DNK">
      <data key="d0">856741</data>
    </edge>
    <edge source="BRA" target="ECU">
      <data key="d0">9017459</data>
    </edge>
    <edge source="BRA" target="SLV">
      <data key="d0">744337</data>
    </edge>
    <edge source="BRA" target="ETH">
      <data key="d0">1931133</data>
    </edge>
    <edge source="BRA" target="FIN">
      <data key="d0">2868728</data>
    </edge>
    <edge source="BRA" target="FRA">
      <data key="d0">25485038</data>
    </edge>
    <edge source="BRA" target="DEU">
      <data key="d0">23747408</data>
    </edge>
    <edge source="BRA" target="GHA">
      <data key="d0">596020</data>
    </edge>
    <edge source="BRA" target="GRC">
      <data key="d0">1844464</data>
    </edge>
    <edge source="BRA" target="GTM">
      <data key="d0">5239828</data>
    </edge>
    <edge source="BRA" target="HND">
      <data key="d0">4456312</data>
    </edge>
    <edge source="BRA" target="HKG">
      <data key="d0">248806</data>
    </edge>
    <edge source="BRA" target="HUN">
      <data key="d0">474785</data>
    </edge>
    <edge source="BRA" target="IDN">
      <data key="d0">12977276</data>
    </edge>
    <edge source="BRA" target="IRL">
      <data key="d0">1041748</data>
    </edge>
    <edge source="BRA" target="ISR">
      <data key="d0">252691</data>
    </edge>
    <edge source="BRA" target="ITA">
      <data key="d0">17875998</data>
    </edge>
    <edge source="BRA" target="CIV">
      <data key="d0">1739136</data>
    </edge>
    <edge source="BRA" target="JAM">
      <data key="d0">1157092</data>
    </edge>
    <edge source="BRA" target="JPN">
      <data key="d0">4582374</data>
    </edge>
    <edge source="BRA" target="JOR">
      <data key="d0">99637</data>
    </edge>
    <edge source="BRA" target="KOR">
      <data key="d0">655214</data>
    </edge>
    <edge source="BRA" target="LBN">
      <data key="d0">29413</data>
    </edge>
    <edge source="BRA" target="LVA">
      <data key="d0">24370</data>
    </edge>
    <edge source="BRA" target="MDG">
      <data key="d0">27043</data>
    </edge>
    <edge source="BRA" target="MWI">
      <data key="d0">4070482</data>
    </edge>
    <edge source="BRA" target="MYS">
      <data key="d0">1078129</data>
    </edge>
    <edge source="BRA" target="MRT">
      <data key="d0">50276</data>
    </edge>
    <edge source="BRA" target="MEX">
      <data key="d0">61993166</data>
    </edge>
    <edge source="BRA" target="MAR">
      <data key="d0">4416909</data>
    </edge>
    <edge source="BRA" target="MOZ">
      <data key="d0">795532</data>
    </edge>
    <edge source="BRA" target="NLD">
      <data key="d0">901828</data>
    </edge>
    <edge source="BRA" target="NZL">
      <data key="d0">286889</data>
    </edge>
    <edge source="BRA" target="NIC">
      <data key="d0">1243069</data>
    </edge>
    <edge source="BRA" target="NOR">
      <data key="d0">52294</data>
    </edge>
    <edge source="BRA" target="PAK">
      <data key="d0">684576</data>
    </edge>
    <edge source="BRA" target="PAN">
      <data key="d0">6053667</data>
    </edge>
    <edge source="BRA" target="PRY">
      <data key="d0">33839679</data>
    </edge>
    <edge source="BRA" target="PER">
      <data key="d0">17502775</data>
    </edge>
    <edge source="BRA" target="PHL">
      <data key="d0">1207141</data>
    </edge>
    <edge source="BRA" target="POL">
      <data key="d0">1899560</data>
    </edge>
    <edge source="BRA" target="PRT">
      <data key="d0">14183912</data>
    </edge>
    <edge source="BRA" target="ROU">
      <data key="d0">454368</data>
    </edge>
    <edge source="BRA" target="RUS">
      <data key="d0">45506</data>
    </edge>
    <edge source="BRA" target="SAU">
      <data key="d0">1662282</data>
    </edge>
    <edge source="BRA" target="SEN">
      <data key="d0">87687</data>
    </edge>
    <edge source="BRA" target="IND">
      <data key="d0">5626115</data>
    </edge>
    <edge source="BRA" target="SGP">
      <data key="d0">737414</data>
    </edge>
    <edge source="BRA" target="VNM">
      <data key="d0">18536</data>
    </edge>
    <edge source="BRA" target="SVN">
      <data key="d0">22591</data>
    </edge>
    <edge source="BRA" target="ZAF">
      <data key="d0">15885389</data>
    </edge>
    <edge source="BRA" target="ZWE">
      <data key="d0">479648</data>
    </edge>
    <edge source="BRA" target="ESP">
      <data key="d0">12235141</data>
    </edge>
    <edge source="BRA" target="SWE">
      <data key="d0">11383387</data>
    </edge>
    <edge source="BRA" target="CHE">
      <data key="d0">3584762</data>
    </edge>
    <edge source="BRA" target="THA">
      <data key="d0">4415974</data>
    </edge>
    <edge source="BRA" target="TGO">
      <data key="d0">129804</data>
    </edge>
    <edge source="BRA" target="ARE">
      <data key="d0">20572439</data>
    </edge>
    <edge source="BRA" target="TUN">
      <data key="d0">5560792</data>
    </edge>
    <edge source="BRA" target="TUR">
      <data key="d0">9317334</data>
    </edge>
    <edge source="BRA" target="UGA">
      <data key="d0">327018</data>
    </edge>
    <edge source="BRA" target="EGY">
      <data key="d0">645611</data>
    </edge>
    <edge source="BRA" target="GBR">
      <data key="d0">7943195</data>
    </edge>
    <edge source="BRA" target="TZA">
      <data key="d0">287732</data>
    </edge>
    <edge source="BRA" target="USA">
      <data key="d0">199789514</data>
    </edge>
    <edge source="BRA" target="URY">
      <data key="d0">15218129</data>
    </edge>
    <edge source="BLR" target="ARG">
      <data key="d0">74400</data>
    </edge>
    <edge source="BLR" target="AUS">
      <data key="d0">1986700</data>
    </edge>
    <edge source="BLR" target="AUT">
      <data key="d0">101500</data>
    </edge>
    <edge source="BLR" target="BEL">
      <data key="d0">114500</data>
    </edge>
    <edge source="BLR" target="BGR">
      <data key="d0">989400</data>
    </edge>
    <edge source="BLR" target="CHN">
      <data key="d0">327200</data>
    </edge>
    <edge source="BLR" target="HRV">
      <data key="d0">266400</data>
    </edge>
    <edge source="BLR" target="CZE">
      <data key="d0">321600</data>
    </edge>
    <edge source="BLR" target="DNK">
      <data key="d0">76400</data>
    </edge>
    <edge source="BLR" target="ETH">
      <data key="d0">15500</data>
    </edge>
    <edge source="BLR" target="EST">
      <data key="d0">860400</data>
    </edge>
    <edge source="BLR" target="FIN">
      <data key="d0">64000</data>
    </edge>
    <edge source="BLR" target="FRA">
      <data key="d0">4129300</data>
    </edge>
    <edge source="BLR" target="DEU">
      <data key="d0">4231700</data>
    </edge>
    <edge source="BLR" target="GHA">
      <data key="d0">30700</data>
    </edge>
    <edge source="BLR" target="GRC">
      <data key="d0">1056300</data>
    </edge>
    <edge source="BLR" target="HUN">
      <data key="d0">3591200</data>
    </edge>
    <edge source="BLR" target="IRL">
      <data key="d0">60900</data>
    </edge>
    <edge source="BLR" target="ITA">
      <data key="d0">710100</data>
    </edge>
    <edge source="BLR" target="KAZ">
      <data key="d0">3358300</data>
    </edge>
    <edge source="BLR" target="KGZ">
      <data key="d0">362600</data>
    </edge>
    <edge source="BLR" target="LVA">
      <data key="d0">8158100</data>
    </edge>
    <edge source="BLR" target="LTU">
      <data key="d0">6133900</data>
    </edge>
    <edge source="BLR" target="MDA">
      <data key="d0">526000</data>
    </edge>
    <edge source="BLR" target="MAR">
      <data key="d0">215400</data>
    </edge>
    <edge source="BLR" target="NLD">
      <data key="d0">607100</data>
    </edge>
    <edge source="BLR" target="NZL">
      <data key="d0">148400</data>
    </edge>
    <edge source="BLR" target="NIC">
      <data key="d0">467000</data>
    </edge>
    <edge source="BLR" target="NOR">
      <data key="d0">1134100</data>
    </edge>
    <edge source="BLR" target="POL">
      <data key="d0">1050500</data>
    </edge>
    <edge source="BLR" target="ROU">
      <data key="d0">87600</data>
    </edge>
    <edge source="BLR" target="RUS">
      <data key="d0">201444700</data>
    </edge>
    <edge source="BLR" target="IND">
      <data key="d0">32000</data>
    </edge>
    <edge source="BLR" target="SVK">
      <data key="d0">485800</data>
    </edge>
    <edge source="BLR" target="VNM">
      <data key="d0">375300</data>
    </edge>
    <edge source="BLR" target="ZAF">
      <data key="d0">197000</data>
    </edge>
    <edge source="BLR" target="ESP">
      <data key="d0">520500</data>
    </edge>
    <edge source="BLR" target="SWE">
      <data key="d0">36600</data>
    </edge>
    <edge source="BLR" target="TUR">
      <data key="d0">42000</data>
    </edge>
    <edge source="BLR" target="UKR">
      <data key="d0">14771400</data>
    </edge>
    <edge source="BLR" target="EGY">
      <data key="d0">2328100</data>
    </edge>
    <edge source="BLR" target="GBR">
      <data key="d0">326500</data>
    </edge>
    <edge source="BLR" target="USA">
      <data key="d0">781400</data>
    </edge>
    <edge source="BLR" target="SRB">
      <data key="d0">5061700</data>
    </edge>
    <edge source="CAN" target="DZA">
      <data key="d0">4995352</data>
    </edge>
    <edge source="CAN" target="AZE">
      <data key="d0">193367</data>
    </edge>
    <edge source="CAN" target="ARG">
      <data key="d0">8849804</data>
    </edge>
    <edge source="CAN" target="AUS">
      <data key="d0">31502071</data>
    </edge>
    <edge source="CAN" target="AUT">
      <data key="d0">10181547</data>
    </edge>
    <edge source="CAN" target="ARM">
      <data key="d0">14781</data>
    </edge>
    <edge source="CAN" target="BEL">
      <data key="d0">47754896</data>
    </edge>
    <edge source="CAN" target="BOL">
      <data key="d0">1505156</data>
    </edge>
    <edge source="CAN" target="BWA">
      <data key="d0">117227</data>
    </edge>
    <edge source="CAN" target="BRA">
      <data key="d0">14151857</data>
    </edge>
    <edge source="CAN" target="BGR">
      <data key="d0">87908</data>
    </edge>
    <edge source="CAN" target="KHM">
      <data key="d0">11814</data>
    </edge>
    <edge source="CAN" target="LKA">
      <data key="d0">261604</data>
    </edge>
    <edge source="CAN" target="CHL">
      <data key="d0">23171466</data>
    </edge>
    <edge source="CAN" target="CHN">
      <data key="d0">52262220</data>
    </edge>
    <edge source="CAN" target="COL">
      <data key="d0">3287401</data>
    </edge>
    <edge source="CAN" target="CRI">
      <data key="d0">2595697</data>
    </edge>
    <edge source="CAN" target="HRV">
      <data key="d0">100176</data>
    </edge>
    <edge source="CAN" target="CZE">
      <data key="d0">1742634</data>
    </edge>
    <edge source="CAN" target="DNK">
      <data key="d0">3029678</data>
    </edge>
    <edge source="CAN" target="ECU">
      <data key="d0">4822776</data>
    </edge>
    <edge source="CAN" target="SLV">
      <data key="d0">197410</data>
    </edge>
    <edge source="CAN" target="ETH">
      <data key="d0">187539</data>
    </edge>
    <edge source="CAN" target="EST">
      <data key="d0">122923</data>
    </edge>
    <edge source="CAN" target="FIN">
      <data key="d0">4845822</data>
    </edge>
    <edge source="CAN" target="FRA">
      <data key="d0">34476305</data>
    </edge>
    <edge source="CAN" target="DEU">
      <data key="d0">70206561</data>
    </edge>
    <edge source="CAN" target="GHA">
      <data key="d0">1006953</data>
    </edge>
    <edge source="CAN" target="GRC">
      <data key="d0">2834847</data>
    </edge>
    <edge source="CAN" target="GTM">
      <data key="d0">3168420</data>
    </edge>
    <edge source="CAN" target="HND">
      <data key="d0">389288</data>
    </edge>
    <edge source="CAN" target="HKG">
      <data key="d0">11924631</data>
    </edge>
    <edge source="CAN" target="HUN">
      <data key="d0">1055165</data>
    </edge>
    <edge source="CAN" target="IDN">
      <data key="d0">6369126</data>
    </edge>
    <edge source="CAN" target="IRL">
      <data key="d0">8830067</data>
    </edge>
    <edge source="CAN" target="ISR">
      <data key="d0">4949443</data>
    </edge>
    <edge source="CAN" target="ITA">
      <data key="d0">18187543</data>
    </edge>
    <edge source="CAN" target="CIV">
      <data key="d0">78136</data>
    </edge>
    <edge source="CAN" target="JAM">
      <data key="d0">2379873</data>
    </edge>
    <edge source="CAN" target="JPN">
      <data key="d0">24351551</data>
    </edge>
    <edge source="CAN" target="KAZ">
      <data key="d0">5487579</data>
    </edge>
    <edge source="CAN" target="JOR">
      <data key="d0">654890</data>
    </edge>
    <edge source="CAN" target="KOR">
      <data key="d0">11744322</data>
    </edge>
    <edge source="CAN" target="KGZ">
      <data key="d0">268285</data>
    </edge>
    <edge source="CAN" target="LBN">
      <data key="d0">353949</data>
    </edge>
    <edge source="CAN" target="LVA">
      <data key="d0">208103</data>
    </edge>
    <edge source="CAN" target="LTU">
      <data key="d0">922701</data>
    </edge>
    <edge source="CAN" target="MYS">
      <data key="d0">2158462</data>
    </edge>
    <edge source="CAN" target="MEX">
      <data key="d0">27767787</data>
    </edge>
    <edge source="CAN" target="MAR">
      <data key="d0">720862</data>
    </edge>
    <edge source="CAN" target="MOZ">
      <data key="d0">1219122</data>
    </edge>
    <edge source="CAN" target="OMN">
      <data key="d0">2293646</data>
    </edge>
    <edge source="CAN" target="NLD">
      <data key="d0">10791301</data>
    </edge>
    <edge source="CAN" target="NZL">
      <data key="d0">5292001</data>
    </edge>
    <edge source="CAN" target="NIC">
      <data key="d0">155020</data>
    </edge>
    <edge source="CAN" target="NER">
      <data key="d0">111123</data>
    </edge>
    <edge source="CAN" target="NOR">
      <data key="d0">3177429</data>
    </edge>
    <edge source="CAN" target="PAK">
      <data key="d0">783396</data>
    </edge>
    <edge source="CAN" target="PAN">
      <data key="d0">1179489</data>
    </edge>
    <edge source="CAN" target="PRY">
      <data key="d0">84912</data>
    </edge>
    <edge source="CAN" target="PER">
      <data key="d0">19284537</data>
    </edge>
    <edge source="CAN" target="PHL">
      <data key="d0">2136255</data>
    </edge>
    <edge source="CAN" target="POL">
      <data key="d0">2595031</data>
    </edge>
    <edge source="CAN" target="PRT">
      <data key="d0">5809820</data>
    </edge>
    <edge source="CAN" target="ROU">
      <data key="d0">519942</data>
    </edge>
    <edge source="CAN" target="RUS">
      <data key="d0">22849665</data>
    </edge>
    <edge source="CAN" target="SAU">
      <data key="d0">2500721</data>
    </edge>
    <edge source="CAN" target="SEN">
      <data key="d0">127301</data>
    </edge>
    <edge source="CAN" target="IND">
      <data key="d0">6562668</data>
    </edge>
    <edge source="CAN" target="SGP">
      <data key="d0">16217216</data>
    </edge>
    <edge source="CAN" target="VNM">
      <data key="d0">301350</data>
    </edge>
    <edge source="CAN" target="SVN">
      <data key="d0">372760</data>
    </edge>
    <edge source="CAN" target="ZAF">
      <data key="d0">12993018</data>
    </edge>
    <edge source="CAN" target="ZWE">
      <data key="d0">1498067</data>
    </edge>
    <edge source="CAN" target="ESP">
      <data key="d0">10496218</data>
    </edge>
    <edge source="CAN" target="SWE">
      <data key="d0">10466540</data>
    </edge>
    <edge source="CAN" target="CHE">
      <data key="d0">4880726</data>
    </edge>
    <edge source="CAN" target="THA">
      <data key="d0">4891596</data>
    </edge>
    <edge source="CAN" target="ARE">
      <data key="d0">7839789</data>
    </edge>
    <edge source="CAN" target="TUN">
      <data key="d0">948613</data>
    </edge>
    <edge source="CAN" target="TUR">
      <data key="d0">4841527</data>
    </edge>
    <edge source="CAN" target="UKR">
      <data key="d0">451655</data>
    </edge>
    <edge source="CAN" target="MKD">
      <data key="d0">61248</data>
    </edge>
    <edge source="CAN" target="EGY">
      <data key="d0">3169090</data>
    </edge>
    <edge source="CAN" target="GBR">
      <data key="d0">58883794</data>
    </edge>
    <edge source="CAN" target="TZA">
      <data key="d0">6469793</data>
    </edge>
    <edge source="CAN" target="USA">
      <data key="d0">2947060079</data>
    </edge>
    <edge source="CAN" target="BFA">
      <data key="d0">1297834</data>
    </edge>
    <edge source="CAN" target="URY">
      <data key="d0">705930</data>
    </edge>
    <edge source="CHL" target="ARG">
      <data key="d0">11774586</data>
    </edge>
    <edge source="CHL" target="AUS">
      <data key="d0">751033</data>
    </edge>
    <edge source="CHL" target="AUT">
      <data key="d0">10340</data>
    </edge>
    <edge source="CHL" target="BEL">
      <data key="d0">131235</data>
    </edge>
    <edge source="CHL" target="BOL">
      <data key="d0">927379</data>
    </edge>
    <edge source="CHL" target="BRA">
      <data key="d0">1217584</data>
    </edge>
    <edge source="CHL" target="CAN">
      <data key="d0">809881</data>
    </edge>
    <edge source="CHL" target="COL">
      <data key="d0">460940</data>
    </edge>
    <edge source="CHL" target="CRI">
      <data key="d0">219827</data>
    </edge>
    <edge source="CHL" target="DNK">
      <data key="d0">69200</data>
    </edge>
    <edge source="CHL" target="ECU">
      <data key="d0">154048</data>
    </edge>
    <edge source="CHL" target="FIN">
      <data key="d0">69892</data>
    </edge>
    <edge source="CHL" target="FRA">
      <data key="d0">193755</data>
    </edge>
    <edge source="CHL" target="DEU">
      <data key="d0">1026909</data>
    </edge>
    <edge source="CHL" target="GHA">
      <data key="d0">170000</data>
    </edge>
    <edge source="CHL" target="HND">
      <data key="d0">131876</data>
    </edge>
    <edge source="CHL" target="IRL">
      <data key="d0">13823</data>
    </edge>
    <edge source="CHL" target="ITA">
      <data key="d0">158640</data>
    </edge>
    <edge source="CHL" target="JAM">
      <data key="d0">76641</data>
    </edge>
    <edge source="CHL" target="MEX">
      <data key="d0">763520</data>
    </edge>
    <edge source="CHL" target="NLD">
      <data key="d0">36531</data>
    </edge>
    <edge source="CHL" target="NZL">
      <data key="d0">33739</data>
    </edge>
    <edge source="CHL" target="PAN">
      <data key="d0">61888</data>
    </edge>
    <edge source="CHL" target="PRY">
      <data key="d0">232975</data>
    </edge>
    <edge source="CHL" target="PER">
      <data key="d0">6051229</data>
    </edge>
    <edge source="CHL" target="SGP">
      <data key="d0">102203</data>
    </edge>
    <edge source="CHL" target="SVN">
      <data key="d0">22236</data>
    </edge>
    <edge source="CHL" target="ZAF">
      <data key="d0">87060</data>
    </edge>
    <edge source="CHL" target="ESP">
      <data key="d0">419414</data>
    </edge>
    <edge source="CHL" target="SWE">
      <data key="d0">394475</data>
    </edge>
    <edge source="CHL" target="CHE">
      <data key="d0">12788</data>
    </edge>
    <edge source="CHL" target="THA">
      <data key="d0">29360</data>
    </edge>
    <edge source="CHL" target="TUN">
      <data key="d0">35400</data>
    </edge>
    <edge source="CHL" target="GBR">
      <data key="d0">4038566</data>
    </edge>
    <edge source="CHL" target="USA">
      <data key="d0">6932761</data>
    </edge>
    <edge source="CHL" target="URY">
      <data key="d0">570194</data>
    </edge>
    <edge source="CHN" target="ALB">
      <data key="d0">700937</data>
    </edge>
    <edge source="CHN" target="DZA">
      <data key="d0">8130452</data>
    </edge>
    <edge source="CHN" target="AZE">
      <data key="d0">252860</data>
    </edge>
    <edge source="CHN" target="ARG">
      <data key="d0">5025842</data>
    </edge>
    <edge source="CHN" target="AUS">
      <data key="d0">20540635</data>
    </edge>
    <edge source="CHN" target="AUT">
      <data key="d0">2879313</data>
    </edge>
    <edge source="CHN" target="BEL">
      <data key="d0">6840868</data>
    </edge>
    <edge source="CHN" target="BOL">
      <data key="d0">122636</data>
    </edge>
    <edge source="CHN" target="BWA">
      <data key="d0">89739</data>
    </edge>
    <edge source="CHN" target="BRA">
      <data key="d0">18452067</data>
    </edge>
    <edge source="CHN" target="BGR">
      <data key="d0">190763</data>
    </edge>
    <edge source="CHN" target="BDI">
      <data key="d0">718090</data>
    </edge>
    <edge source="CHN" target="KHM">
      <data key="d0">6479902</data>
    </edge>
    <edge source="CHN" target="CMR">
      <data key="d0">868187</data>
    </edge>
    <edge source="CHN" target="CAN">
      <data key="d0">29692409</data>
    </edge>
    <edge source="CHN" target="CAF">
      <data key="d0">12499</data>
    </edge>
    <edge source="CHN" target="LKA">
      <data key="d0">12996307</data>
    </edge>
    <edge source="CHN" target="CHL">
      <data key="d0">6401372</data>
    </edge>
    <edge source="CHN" target="COL">
      <data key="d0">3664172</data>
    </edge>
    <edge source="CHN" target="CRI">
      <data key="d0">333669</data>
    </edge>
    <edge source="CHN" target="CZE">
      <data key="d0">328590</data>
    </edge>
    <edge source="CHN" target="BEN">
      <data key="d0">1953567</data>
    </edge>
    <edge source="CHN" target="DNK">
      <data key="d0">7138346</data>
    </edge>
    <edge source="CHN" target="ECU">
      <data key="d0">2084694</data>
    </edge>
    <edge source="CHN" target="SLV">
      <data key="d0">393520</data>
    </edge>
    <edge source="CHN" target="ETH">
      <data key="d0">10496684</data>
    </edge>
    <edge source="CHN" target="EST">
      <data key="d0">27452</data>
    </edge>
    <edge source="CHN" target="FIN">
      <data key="d0">3316795</data>
    </edge>
    <edge source="CHN" target="FRA">
      <data key="d0">20646801</data>
    </edge>
    <edge source="CHN" target="GEO">
      <data key="d0">253233</data>
    </edge>
    <edge source="CHN" target="GMB">
      <data key="d0">54367</data>
    </edge>
    <edge source="CHN" target="PSE">
      <data key="d0">172319</data>
    </edge>
    <edge source="CHN" target="DEU">
      <data key="d0">66956170</data>
    </edge>
    <edge source="CHN" target="GHA">
      <data key="d0">3557402</data>
    </edge>
    <edge source="CHN" target="GRC">
      <data key="d0">2345715</data>
    </edge>
    <edge source="CHN" target="GTM">
      <data key="d0">929626</data>
    </edge>
    <edge source="CHN" target="HND">
      <data key="d0">947275</data>
    </edge>
    <edge source="CHN" target="HKG">
      <data key="d0">239215511</data>
    </edge>
    <edge source="CHN" target="HUN">
      <data key="d0">630977</data>
    </edge>
    <edge source="CHN" target="IDN">
      <data key="d0">119219843</data>
    </edge>
    <edge source="CHN" target="IRL">
      <data key="d0">704417</data>
    </edge>
    <edge source="CHN" target="ISR">
      <data key="d0">2805176</data>
    </edge>
    <edge source="CHN" target="ITA">
      <data key="d0">19889498</data>
    </edge>
    <edge source="CHN" target="CIV">
      <data key="d0">5134830</data>
    </edge>
    <edge source="CHN" target="JAM">
      <data key="d0">57916</data>
    </edge>
    <edge source="CHN" target="JPN">
      <data key="d0">183246480</data>
    </edge>
    <edge source="CHN" target="KAZ">
      <data key="d0">22973109</data>
    </edge>
    <edge source="CHN" target="JOR">
      <data key="d0">1290267</data>
    </edge>
    <edge source="CHN" target="KOR">
      <data key="d0">26451324</data>
    </edge>
    <edge source="CHN" target="KGZ">
      <data key="d0">2825399</data>
    </edge>
    <edge source="CHN" target="LBN">
      <data key="d0">478881</data>
    </edge>
    <edge source="CHN" target="LVA">
      <data key="d0">110662</data>
    </edge>
    <edge source="CHN" target="LTU">
      <data key="d0">19513</data>
    </edge>
    <edge source="CHN" target="MDG">
      <data key="d0">1797629</data>
    </edge>
    <edge source="CHN" target="MWI">
      <data key="d0">137964</data>
    </edge>
    <edge source="CHN" target="MYS">
      <data key="d0">27696053</data>
    </edge>
    <edge source="CHN" target="MRT">
      <data key="d0">166119</data>
    </edge>
    <edge source="CHN" target="MUS">
      <data key="d0">1189625</data>
    </edge>
    <edge source="CHN" target="MEX">
      <data key="d0">71592734</data>
    </edge>
    <edge source="CHN" target="MAR">
      <data key="d0">3467720</data>
    </edge>
    <edge source="CHN" target="MOZ">
      <data key="d0">618267</data>
    </edge>
    <edge source="CHN" target="OMN">
      <data key="d0">428587</data>
    </edge>
    <edge source="CHN" target="NAM">
      <data key="d0">61132</data>
    </edge>
    <edge source="CHN" target="NLD">
      <data key="d0">17577832</data>
    </edge>
    <edge source="CHN" target="NZL">
      <data key="d0">2300516</data>
    </edge>
    <edge source="CHN" target="NIC">
      <data key="d0">602747</data>
    </edge>
    <edge source="CHN" target="NER">
      <data key="d0">100189</data>
    </edge>
    <edge source="CHN" target="NOR">
      <data key="d0">861100</data>
    </edge>
    <edge source="CHN" target="PAK">
      <data key="d0">47975353</data>
    </edge>
    <edge source="CHN" target="PAN">
      <data key="d0">1074228</data>
    </edge>
    <edge source="CHN" target="PRY">
      <data key="d0">44163</data>
    </edge>
    <edge source="CHN" target="PER">
      <data key="d0">3830627</data>
    </edge>
    <edge source="CHN" target="PHL">
      <data key="d0">15081111</data>
    </edge>
    <edge source="CHN" target="POL">
      <data key="d0">2243053</data>
    </edge>
    <edge source="CHN" target="PRT">
      <data key="d0">1802573</data>
    </edge>
    <edge source="CHN" target="ROU">
      <data key="d0">269613</data>
    </edge>
    <edge source="CHN" target="RUS">
      <data key="d0">19124769</data>
    </edge>
    <edge source="CHN" target="SAU">
      <data key="d0">13197464</data>
    </edge>
    <edge source="CHN" target="SEN">
      <data key="d0">60909</data>
    </edge>
    <edge source="CHN" target="IND">
      <data key="d0">24285380</data>
    </edge>
    <edge source="CHN" target="SGP">
      <data key="d0">52618621</data>
    </edge>
    <edge source="CHN" target="SVK">
      <data key="d0">134842</data>
    </edge>
    <edge source="CHN" target="VNM">
      <data key="d0">50498305</data>
    </edge>
    <edge source="CHN" target="SVN">
      <data key="d0">370630</data>
    </edge>
    <edge source="CHN" target="ZAF">
      <data key="d0">10735266</data>
    </edge>
    <edge source="CHN" target="ZWE">
      <data key="d0">2679115</data>
    </edge>
    <edge source="CHN" target="ESP">
      <data key="d0">10372982</data>
    </edge>
    <edge source="CHN" target="SWE">
      <data key="d0">4836298</data>
    </edge>
    <edge source="CHN" target="CHE">
      <data key="d0">4685722</data>
    </edge>
    <edge source="CHN" target="THA">
      <data key="d0">46107567</data>
    </edge>
    <edge source="CHN" target="TGO">
      <data key="d0">238293</data>
    </edge>
    <edge source="CHN" target="ARE">
      <data key="d0">15681201</data>
    </edge>
    <edge source="CHN" target="TUN">
      <data key="d0">2881952</data>
    </edge>
    <edge source="CHN" target="TUR">
      <data key="d0">15199956</data>
    </edge>
    <edge source="CHN" target="UGA">
      <data key="d0">474761</data>
    </edge>
    <edge source="CHN" target="UKR">
      <data key="d0">2132965</data>
    </edge>
    <edge source="CHN" target="EGY">
      <data key="d0">14317856</data>
    </edge>
    <edge source="CHN" target="GBR">
      <data key="d0">33936200</data>
    </edge>
    <edge source="CHN" target="TZA">
      <data key="d0">5032587</data>
    </edge>
    <edge source="CHN" target="USA">
      <data key="d0">237895672</data>
    </edge>
    <edge source="CHN" target="URY">
      <data key="d0">1149894</data>
    </edge>
    <edge source="CHN" target="SRB">
      <data key="d0">3027576</data>
    </edge>
    <edge source="COL" target="ARG">
      <data key="d0">132390</data>
    </edge>
    <edge source="COL" target="AUS">
      <data key="d0">24589</data>
    </edge>
    <edge source="COL" target="BOL">
      <data key="d0">92117</data>
    </edge>
    <edge source="COL" target="BRA">
      <data key="d0">247232</data>
    </edge>
    <edge source="COL" target="BDI">
      <data key="d0">60162</data>
    </edge>
    <edge source="COL" target="CAN">
      <data key="d0">790350</data>
    </edge>
    <edge source="COL" target="CHL">
      <data key="d0">204171</data>
    </edge>
    <edge source="COL" target="CHN">
      <data key="d0">94780</data>
    </edge>
    <edge source="COL" target="CRI">
      <data key="d0">1681816</data>
    </edge>
    <edge source="COL" target="ECU">
      <data key="d0">4517703</data>
    </edge>
    <edge source="COL" target="SLV">
      <data key="d0">182550</data>
    </edge>
    <edge source="COL" target="DEU">
      <data key="d0">292749</data>
    </edge>
    <edge source="COL" target="GTM">
      <data key="d0">2144166</data>
    </edge>
    <edge source="COL" target="HND">
      <data key="d0">1680400</data>
    </edge>
    <edge source="COL" target="IDN">
      <data key="d0">30000</data>
    </edge>
    <edge source="COL" target="ITA">
      <data key="d0">244060</data>
    </edge>
    <edge source="COL" target="JAM">
      <data key="d0">26747</data>
    </edge>
    <edge source="COL" target="MEX">
      <data key="d0">2460810</data>
    </edge>
    <edge source="COL" target="NLD">
      <data key="d0">10000</data>
    </edge>
    <edge source="COL" target="NIC">
      <data key="d0">66702</data>
    </edge>
    <edge source="COL" target="PAN">
      <data key="d0">1457204</data>
    </edge>
    <edge source="COL" target="PER">
      <data key="d0">2147440</data>
    </edge>
    <edge source="COL" target="PRT">
      <data key="d0">132214</data>
    </edge>
    <edge source="COL" target="VNM">
      <data key="d0">27170</data>
    </edge>
    <edge source="COL" target="ESP">
      <data key="d0">60748</data>
    </edge>
    <edge source="COL" target="CHE">
      <data key="d0">32202</data>
    </edge>
    <edge source="COL" target="GBR">
      <data key="d0">208486</data>
    </edge>
    <edge source="COL" target="USA">
      <data key="d0">14244260</data>
    </edge>
    <edge source="CRI" target="ARG">
      <data key="d0">102530</data>
    </edge>
    <edge source="CRI" target="AUS">
      <data key="d0">45500</data>
    </edge>
    <edge source="CRI" target="BOL">
      <data key="d0">16000</data>
    </edge>
    <edge source="CRI" target="BRA">
      <data key="d0">420700</data>
    </edge>
    <edge source="CRI" target="CMR">
      <data key="d0">12000</data>
    </edge>
    <edge source="CRI" target="CAN">
      <data key="d0">111726</data>
    </edge>
    <edge source="CRI" target="COL">
      <data key="d0">328089</data>
    </edge>
    <edge source="CRI" target="ECU">
      <data key="d0">623474</data>
    </edge>
    <edge source="CRI" target="SLV">
      <data key="d0">691446</data>
    </edge>
    <edge source="CRI" target="FRA">
      <data key="d0">14580</data>
    </edge>
    <edge source="CRI" target="DEU">
      <data key="d0">10088</data>
    </edge>
    <edge source="CRI" target="GTM">
      <data key="d0">874929</data>
    </edge>
    <edge source="CRI" target="HND">
      <data key="d0">1037318</data>
    </edge>
    <edge source="CRI" target="IDN">
      <data key="d0">76000</data>
    </edge>
    <edge source="CRI" target="JAM">
      <data key="d0">225170</data>
    </edge>
    <edge source="CRI" target="JPN">
      <data key="d0">405128</data>
    </edge>
    <edge source="CRI" target="MYS">
      <data key="d0">3013747</data>
    </edge>
    <edge source="CRI" target="MEX">
      <data key="d0">4396250</data>
    </edge>
    <edge source="CRI" target="NLD">
      <data key="d0">421625</data>
    </edge>
    <edge source="CRI" target="NIC">
      <data key="d0">1551545</data>
    </edge>
    <edge source="CRI" target="PAN">
      <data key="d0">833046</data>
    </edge>
    <edge source="CRI" target="PER">
      <data key="d0">575089</data>
    </edge>
    <edge source="CRI" target="PHL">
      <data key="d0">860455</data>
    </edge>
    <edge source="CRI" target="SGP">
      <data key="d0">199443</data>
    </edge>
    <edge source="CRI" target="VNM">
      <data key="d0">34000</data>
    </edge>
    <edge source="CRI" target="THA">
      <data key="d0">32250</data>
    </edge>
    <edge source="CRI" target="GBR">
      <data key="d0">408755</data>
    </edge>
    <edge source="CRI" target="USA">
      <data key="d0">32458707</data>
    </edge>
    <edge source="CZE" target="ALB">
      <data key="d0">132245</data>
    </edge>
    <edge source="CZE" target="DZA">
      <data key="d0">262339</data>
    </edge>
    <edge source="CZE" target="AZE">
      <data key="d0">46703</data>
    </edge>
    <edge source="CZE" target="ARG">
      <data key="d0">1392607</data>
    </edge>
    <edge source="CZE" target="AUS">
      <data key="d0">3529259</data>
    </edge>
    <edge source="CZE" target="AUT">
      <data key="d0">53668914</data>
    </edge>
    <edge source="CZE" target="ARM">
      <data key="d0">58604</data>
    </edge>
    <edge source="CZE" target="BEL">
      <data key="d0">17999513</data>
    </edge>
    <edge source="CZE" target="BOL">
      <data key="d0">200910</data>
    </edge>
    <edge source="CZE" target="BRA">
      <data key="d0">13978619</data>
    </edge>
    <edge source="CZE" target="BGR">
      <data key="d0">2613912</data>
    </edge>
    <edge source="CZE" target="BLR">
      <data key="d0">1976487</data>
    </edge>
    <edge source="CZE" target="CAN">
      <data key="d0">1964396</data>
    </edge>
    <edge source="CZE" target="LKA">
      <data key="d0">21794</data>
    </edge>
    <edge source="CZE" target="CHL">
      <data key="d0">196204</data>
    </edge>
    <edge source="CZE" target="CHN">
      <data key="d0">6817271</data>
    </edge>
    <edge source="CZE" target="COL">
      <data key="d0">195113</data>
    </edge>
    <edge source="CZE" target="CRI">
      <data key="d0">44642</data>
    </edge>
    <edge source="CZE" target="HRV">
      <data key="d0">1388207</data>
    </edge>
    <edge source="CZE" target="DNK">
      <data key="d0">3055465</data>
    </edge>
    <edge source="CZE" target="ECU">
      <data key="d0">954017</data>
    </edge>
    <edge source="CZE" target="SLV">
      <data key="d0">1466924</data>
    </edge>
    <edge source="CZE" target="ETH">
      <data key="d0">503390</data>
    </edge>
    <edge source="CZE" target="EST">
      <data key="d0">1333239</data>
    </edge>
    <edge source="CZE" target="FIN">
      <data key="d0">3699644</data>
    </edge>
    <edge source="CZE" target="FRA">
      <data key="d0">26009469</data>
    </edge>
    <edge source="CZE" target="GEO">
      <data key="d0">213361</data>
    </edge>
    <edge source="CZE" target="DEU">
      <data key="d0">490036912</data>
    </edge>
    <edge source="CZE" target="GHA">
      <data key="d0">23218</data>
    </edge>
    <edge source="CZE" target="GRC">
      <data key="d0">2250934</data>
    </edge>
    <edge source="CZE" target="GTM">
      <data key="d0">248027</data>
    </edge>
    <edge source="CZE" target="HND">
      <data key="d0">23401</data>
    </edge>
    <edge source="CZE" target="HKG">
      <data key="d0">3232713</data>
    </edge>
    <edge source="CZE" target="HUN">
      <data key="d0">9218531</data>
    </edge>
    <edge source="CZE" target="IDN">
      <data key="d0">947353</data>
    </edge>
    <edge source="CZE" target="IRL">
      <data key="d0">1498452</data>
    </edge>
    <edge source="CZE" target="ISR">
      <data key="d0">907761</data>
    </edge>
    <edge source="CZE" target="ITA">
      <data key="d0">31386140</data>
    </edge>
    <edge source="CZE" target="JPN">
      <data key="d0">4423709</data>
    </edge>
    <edge source="CZE" target="KAZ">
      <data key="d0">10367321</data>
    </edge>
    <edge source="CZE" target="JOR">
      <data key="d0">152868</data>
    </edge>
    <edge source="CZE" target="KOR">
      <data key="d0">657494</data>
    </edge>
    <edge source="CZE" target="LBN">
      <data key="d0">77600</data>
    </edge>
    <edge source="CZE" target="LVA">
      <data key="d0">2171849</data>
    </edge>
    <edge source="CZE" target="LTU">
      <data key="d0">2898908</data>
    </edge>
    <edge source="CZE" target="MYS">
      <data key="d0">155521</data>
    </edge>
    <edge source="CZE" target="MEX">
      <data key="d0">5718156</data>
    </edge>
    <edge source="CZE" target="MDA">
      <data key="d0">157579</data>
    </edge>
    <edge source="CZE" target="MAR">
      <data key="d0">469831</data>
    </edge>
    <edge source="CZE" target="NLD">
      <data key="d0">23327128</data>
    </edge>
    <edge source="CZE" target="NZL">
      <data key="d0">218288</data>
    </edge>
    <edge source="CZE" target="NIC">
      <data key="d0">37363</data>
    </edge>
    <edge source="CZE" target="NOR">
      <data key="d0">1975263</data>
    </edge>
    <edge source="CZE" target="PAK">
      <data key="d0">416381</data>
    </edge>
    <edge source="CZE" target="PAN">
      <data key="d0">235749</data>
    </edge>
    <edge source="CZE" target="PER">
      <data key="d0">986929</data>
    </edge>
    <edge source="CZE" target="PHL">
      <data key="d0">449163</data>
    </edge>
    <edge source="CZE" target="POL">
      <data key="d0">33203864</data>
    </edge>
    <edge source="CZE" target="PRT">
      <data key="d0">2861091</data>
    </edge>
    <edge source="CZE" target="ROU">
      <data key="d0">4978251</data>
    </edge>
    <edge source="CZE" target="RUS">
      <data key="d0">26617692</data>
    </edge>
    <edge source="CZE" target="SAU">
      <data key="d0">100480</data>
    </edge>
    <edge source="CZE" target="SEN">
      <data key="d0">21891</data>
    </edge>
    <edge source="CZE" target="IND">
      <data key="d0">6789078</data>
    </edge>
    <edge source="CZE" target="SGP">
      <data key="d0">166603</data>
    </edge>
    <edge source="CZE" target="SVK">
      <data key="d0">39853386</data>
    </edge>
    <edge source="CZE" target="VNM">
      <data key="d0">686163</data>
    </edge>
    <edge source="CZE" target="SVN">
      <data key="d0">2943330</data>
    </edge>
    <edge source="CZE" target="ZAF">
      <data key="d0">56563</data>
    </edge>
    <edge source="CZE" target="ESP">
      <data key="d0">11833784</data>
    </edge>
    <edge source="CZE" target="SWE">
      <data key="d0">7575547</data>
    </edge>
    <edge source="CZE" target="CHE">
      <data key="d0">19213809</data>
    </edge>
    <edge source="CZE" target="THA">
      <data key="d0">2133273</data>
    </edge>
    <edge source="CZE" target="ARE">
      <data key="d0">985686</data>
    </edge>
    <edge source="CZE" target="TUN">
      <data key="d0">299833</data>
    </edge>
    <edge source="CZE" target="TUR">
      <data key="d0">7425097</data>
    </edge>
    <edge source="CZE" target="UKR">
      <data key="d0">9153937</data>
    </edge>
    <edge source="CZE" target="MKD">
      <data key="d0">631489</data>
    </edge>
    <edge source="CZE" target="EGY">
      <data key="d0">5848979</data>
    </edge>
    <edge source="CZE" target="GBR">
      <data key="d0">9458708</data>
    </edge>
    <edge source="CZE" target="USA">
      <data key="d0">42941734</data>
    </edge>
    <edge source="CZE" target="URY">
      <data key="d0">21252</data>
    </edge>
    <edge source="CZE" target="SRB">
      <data key="d0">779040</data>
    </edge>
    <edge source="ECU" target="AUS">
      <data key="d0">30000</data>
    </edge>
    <edge source="ECU" target="BOL">
      <data key="d0">111777</data>
    </edge>
    <edge source="ECU" target="CAN">
      <data key="d0">447000</data>
    </edge>
    <edge source="ECU" target="COL">
      <data key="d0">485514</data>
    </edge>
    <edge source="ECU" target="FRA">
      <data key="d0">177388</data>
    </edge>
    <edge source="ECU" target="ITA">
      <data key="d0">11447</data>
    </edge>
    <edge source="ECU" target="NIC">
      <data key="d0">337898</data>
    </edge>
    <edge source="ECU" target="PER">
      <data key="d0">144028</data>
    </edge>
    <edge source="ECU" target="SGP">
      <data key="d0">27509</data>
    </edge>
    <edge source="ECU" target="ESP">
      <data key="d0">16114</data>
    </edge>
    <edge source="ECU" target="USA">
      <data key="d0">1005040</data>
    </edge>
    <edge source="SLV" target="ARG">
      <data key="d0">12500</data>
    </edge>
    <edge source="SLV" target="CAN">
      <data key="d0">50578</data>
    </edge>
    <edge source="SLV" target="CHN">
      <data key="d0">20298</data>
    </edge>
    <edge source="SLV" target="COL">
      <data key="d0">450000</data>
    </edge>
    <edge source="SLV" target="CRI">
      <data key="d0">502733</data>
    </edge>
    <edge source="SLV" target="DEU">
      <data key="d0">33493</data>
    </edge>
    <edge source="SLV" target="GTM">
      <data key="d0">2018284</data>
    </edge>
    <edge source="SLV" target="HND">
      <data key="d0">915961</data>
    </edge>
    <edge source="SLV" target="ITA">
      <data key="d0">88903</data>
    </edge>
    <edge source="SLV" target="JPN">
      <data key="d0">17244</data>
    </edge>
    <edge source="SLV" target="MEX">
      <data key="d0">556143</data>
    </edge>
    <edge source="SLV" target="NIC">
      <data key="d0">340938</data>
    </edge>
    <edge source="SLV" target="PAN">
      <data key="d0">68334</data>
    </edge>
    <edge source="SLV" target="PER">
      <data key="d0">46994</data>
    </edge>
    <edge source="SLV" target="ESP">
      <data key="d0">17305</data>
    </edge>
    <edge source="SLV" target="THA">
      <data key="d0">12131</data>
    </edge>
    <edge source="SLV" target="USA">
      <data key="d0">1092478</data>
    </edge>
    <edge source="GTM" target="AUS">
      <data key="d0">11731</data>
    </edge>
    <edge source="GTM" target="CMR">
      <data key="d0">12932</data>
    </edge>
    <edge source="GTM" target="COL">
      <data key="d0">92717</data>
    </edge>
    <edge source="GTM" target="CRI">
      <data key="d0">666314</data>
    </edge>
    <edge source="GTM" target="SLV">
      <data key="d0">556500</data>
    </edge>
    <edge source="GTM" target="DEU">
      <data key="d0">41036</data>
    </edge>
    <edge source="GTM" target="HND">
      <data key="d0">885979</data>
    </edge>
    <edge source="GTM" target="IDN">
      <data key="d0">11220</data>
    </edge>
    <edge source="GTM" target="MEX">
      <data key="d0">1506004</data>
    </edge>
    <edge source="GTM" target="NIC">
      <data key="d0">215670</data>
    </edge>
    <edge source="GTM" target="PAN">
      <data key="d0">24627</data>
    </edge>
    <edge source="GTM" target="ESP">
      <data key="d0">25398</data>
    </edge>
    <edge source="GTM" target="USA">
      <data key="d0">712369</data>
    </edge>
    <edge source="HND" target="AUS">
      <data key="d0">322808</data>
    </edge>
    <edge source="HND" target="CHN">
      <data key="d0">12782</data>
    </edge>
    <edge source="HND" target="CRI">
      <data key="d0">809648</data>
    </edge>
    <edge source="HND" target="SLV">
      <data key="d0">774185</data>
    </edge>
    <edge source="HND" target="GTM">
      <data key="d0">1363534</data>
    </edge>
    <edge source="HND" target="ITA">
      <data key="d0">94360</data>
    </edge>
    <edge source="HND" target="NLD">
      <data key="d0">10765</data>
    </edge>
    <edge source="HND" target="NIC">
      <data key="d0">78467</data>
    </edge>
    <edge source="HND" target="PAK">
      <data key="d0">403511</data>
    </edge>
    <edge source="HND" target="PAN">
      <data key="d0">20139</data>
    </edge>
    <edge source="HND" target="SGP">
      <data key="d0">65675</data>
    </edge>
    <edge source="HND" target="GBR">
      <data key="d0">35286</data>
    </edge>
    <edge source="HND" target="USA">
      <data key="d0">5263144</data>
    </edge>
    <edge source="HKG" target="DZA">
      <data key="d0">150042</data>
    </edge>
    <edge source="HKG" target="AZE">
      <data key="d0">126271</data>
    </edge>
    <edge source="HKG" target="ARG">
      <data key="d0">934732</data>
    </edge>
    <edge source="HKG" target="AUS">
      <data key="d0">7761730</data>
    </edge>
    <edge source="HKG" target="AUT">
      <data key="d0">217877</data>
    </edge>
    <edge source="HKG" target="BEL">
      <data key="d0">678309</data>
    </edge>
    <edge source="HKG" target="BOL">
      <data key="d0">34833</data>
    </edge>
    <edge source="HKG" target="BRA">
      <data key="d0">2408492</data>
    </edge>
    <edge source="HKG" target="BGR">
      <data key="d0">23884</data>
    </edge>
    <edge source="HKG" target="BLR">
      <data key="d0">21199</data>
    </edge>
    <edge source="HKG" target="KHM">
      <data key="d0">11150008</data>
    </edge>
    <edge source="HKG" target="CAN">
      <data key="d0">5668579</data>
    </edge>
    <edge source="HKG" target="LKA">
      <data key="d0">9308331</data>
    </edge>
    <edge source="HKG" target="CHL">
      <data key="d0">1542068</data>
    </edge>
    <edge source="HKG" target="CHN">
      <data key="d0">1868984943</data>
    </edge>
    <edge source="HKG" target="COL">
      <data key="d0">792885</data>
    </edge>
    <edge source="HKG" target="CRI">
      <data key="d0">276529</data>
    </edge>
    <edge source="HKG" target="CZE">
      <data key="d0">191569</data>
    </edge>
    <edge source="HKG" target="DNK">
      <data key="d0">219842</data>
    </edge>
    <edge source="HKG" target="ECU">
      <data key="d0">127344</data>
    </edge>
    <edge source="HKG" target="SLV">
      <data key="d0">735836</data>
    </edge>
    <edge source="HKG" target="ETH">
      <data key="d0">169616</data>
    </edge>
    <edge source="HKG" target="EST">
      <data key="d0">52790</data>
    </edge>
    <edge source="HKG" target="FIN">
      <data key="d0">624450</data>
    </edge>
    <edge source="HKG" target="FRA">
      <data key="d0">5260381</data>
    </edge>
    <edge source="HKG" target="DEU">
      <data key="d0">19579888</data>
    </edge>
    <edge source="HKG" target="GHA">
      <data key="d0">1533774</data>
    </edge>
    <edge source="HKG" target="GRC">
      <data key="d0">353863</data>
    </edge>
    <edge source="HKG" target="GTM">
      <data key="d0">2210611</data>
    </edge>
    <edge source="HKG" target="HND">
      <data key="d0">308540</data>
    </edge>
    <edge source="HKG" target="HUN">
      <data key="d0">188311</data>
    </edge>
    <edge source="HKG" target="IDN">
      <data key="d0">15723487</data>
    </edge>
    <edge source="HKG" target="IRL">
      <data key="d0">219247</data>
    </edge>
    <edge source="HKG" target="ISR">
      <data key="d0">1353322</data>
    </edge>
    <edge source="HKG" target="ITA">
      <data key="d0">9141294</data>
    </edge>
    <edge source="HKG" target="CIV">
      <data key="d0">41425</data>
    </edge>
    <edge source="HKG" target="JAM">
      <data key="d0">552774</data>
    </edge>
    <edge source="HKG" target="JPN">
      <data key="d0">32265229</data>
    </edge>
    <edge source="HKG" target="KAZ">
      <data key="d0">667420</data>
    </edge>
    <edge source="HKG" target="JOR">
      <data key="d0">4151526</data>
    </edge>
    <edge source="HKG" target="KOR">
      <data key="d0">14826171</data>
    </edge>
    <edge source="HKG" target="LBN">
      <data key="d0">21353</data>
    </edge>
    <edge source="HKG" target="MDG">
      <data key="d0">7944659</data>
    </edge>
    <edge source="HKG" target="MWI">
      <data key="d0">147514</data>
    </edge>
    <edge source="HKG" target="MYS">
      <data key="d0">14690562</data>
    </edge>
    <edge source="HKG" target="MRT">
      <data key="d0">19317</data>
    </edge>
    <edge source="HKG" target="MUS">
      <data key="d0">8037493</data>
    </edge>
    <edge source="HKG" target="MEX">
      <data key="d0">15613109</data>
    </edge>
    <edge source="HKG" target="MAR">
      <data key="d0">1351906</data>
    </edge>
    <edge source="HKG" target="OMN">
      <data key="d0">115563</data>
    </edge>
    <edge source="HKG" target="NLD">
      <data key="d0">5718887</data>
    </edge>
    <edge source="HKG" target="NZL">
      <data key="d0">1264313</data>
    </edge>
    <edge source="HKG" target="NIC">
      <data key="d0">2470925</data>
    </edge>
    <edge source="HKG" target="NOR">
      <data key="d0">525774</data>
    </edge>
    <edge source="HKG" target="PAK">
      <data key="d0">4278802</data>
    </edge>
    <edge source="HKG" target="PAN">
      <data key="d0">371448</data>
    </edge>
    <edge source="HKG" target="PRY">
      <data key="d0">625530</data>
    </edge>
    <edge source="HKG" target="PER">
      <data key="d0">678694</data>
    </edge>
    <edge source="HKG" target="PHL">
      <data key="d0">14753096</data>
    </edge>
    <edge source="HKG" target="POL">
      <data key="d0">216521</data>
    </edge>
    <edge source="HKG" target="PRT">
      <data key="d0">1102898</data>
    </edge>
    <edge source="HKG" target="ROU">
      <data key="d0">353088</data>
    </edge>
    <edge source="HKG" target="RUS">
      <data key="d0">1006770</data>
    </edge>
    <edge source="HKG" target="SAU">
      <data key="d0">125677</data>
    </edge>
    <edge source="HKG" target="SEN">
      <data key="d0">137784</data>
    </edge>
    <edge source="HKG" target="IND">
      <data key="d0">17220278</data>
    </edge>
    <edge source="HKG" target="SGP">
      <data key="d0">27519727</data>
    </edge>
    <edge source="HKG" target="SVK">
      <data key="d0">53374</data>
    </edge>
    <edge source="HKG" target="VNM">
      <data key="d0">11293292</data>
    </edge>
    <edge source="HKG" target="ZAF">
      <data key="d0">2701660</data>
    </edge>
    <edge source="HKG" target="ZWE">
      <data key="d0">317523</data>
    </edge>
    <edge source="HKG" target="ESP">
      <data key="d0">2047255</data>
    </edge>
    <edge source="HKG" target="SWE">
      <data key="d0">2879709</data>
    </edge>
    <edge source="HKG" target="CHE">
      <data key="d0">760524</data>
    </edge>
    <edge source="HKG" target="THA">
      <data key="d0">32117719</data>
    </edge>
    <edge source="HKG" target="ARE">
      <data key="d0">2146033</data>
    </edge>
    <edge source="HKG" target="TUN">
      <data key="d0">1359139</data>
    </edge>
    <edge source="HKG" target="TUR">
      <data key="d0">4349125</data>
    </edge>
    <edge source="HKG" target="EGY">
      <data key="d0">1794329</data>
    </edge>
    <edge source="HKG" target="GBR">
      <data key="d0">13703770</data>
    </edge>
    <edge source="HKG" target="TZA">
      <data key="d0">340729</data>
    </edge>
    <edge source="HKG" target="USA">
      <data key="d0">43823126</data>
    </edge>
    <edge source="HKG" target="URY">
      <data key="d0">35519</data>
    </edge>
    <edge source="HKG" target="SRB">
      <data key="d0">33207</data>
    </edge>
    <edge source="IDN" target="ARG">
      <data key="d0">109790</data>
    </edge>
    <edge source="IDN" target="AUS">
      <data key="d0">4546459</data>
    </edge>
    <edge source="IDN" target="AUT">
      <data key="d0">18465</data>
    </edge>
    <edge source="IDN" target="BEL">
      <data key="d0">200799</data>
    </edge>
    <edge source="IDN" target="BRA">
      <data key="d0">946095</data>
    </edge>
    <edge source="IDN" target="BGR">
      <data key="d0">25000</data>
    </edge>
    <edge source="IDN" target="KHM">
      <data key="d0">243491</data>
    </edge>
    <edge source="IDN" target="CMR">
      <data key="d0">607861</data>
    </edge>
    <edge source="IDN" target="CAN">
      <data key="d0">1618195</data>
    </edge>
    <edge source="IDN" target="LKA">
      <data key="d0">341795</data>
    </edge>
    <edge source="IDN" target="CHN">
      <data key="d0">5607890</data>
    </edge>
    <edge source="IDN" target="CZE">
      <data key="d0">46173</data>
    </edge>
    <edge source="IDN" target="DNK">
      <data key="d0">179978</data>
    </edge>
    <edge source="IDN" target="ECU">
      <data key="d0">65020</data>
    </edge>
    <edge source="IDN" target="SLV">
      <data key="d0">269558</data>
    </edge>
    <edge source="IDN" target="FIN">
      <data key="d0">115944</data>
    </edge>
    <edge source="IDN" target="FRA">
      <data key="d0">4663754</data>
    </edge>
    <edge source="IDN" target="GMB">
      <data key="d0">59040</data>
    </edge>
    <edge source="IDN" target="DEU">
      <data key="d0">1233258</data>
    </edge>
    <edge source="IDN" target="GRC">
      <data key="d0">60853</data>
    </edge>
    <edge source="IDN" target="HKG">
      <data key="d0">2948574</data>
    </edge>
    <edge source="IDN" target="HUN">
      <data key="d0">69950</data>
    </edge>
    <edge source="IDN" target="ISR">
      <data key="d0">20600</data>
    </edge>
    <edge source="IDN" target="ITA">
      <data key="d0">907303</data>
    </edge>
    <edge source="IDN" target="JPN">
      <data key="d0">42034713</data>
    </edge>
    <edge source="IDN" target="JOR">
      <data key="d0">144181</data>
    </edge>
    <edge source="IDN" target="KOR">
      <data key="d0">1337680</data>
    </edge>
    <edge source="IDN" target="LBN">
      <data key="d0">4582906</data>
    </edge>
    <edge source="IDN" target="MDG">
      <data key="d0">16000</data>
    </edge>
    <edge source="IDN" target="MYS">
      <data key="d0">27614168</data>
    </edge>
    <edge source="IDN" target="MEX">
      <data key="d0">225162</data>
    </edge>
    <edge source="IDN" target="MOZ">
      <data key="d0">12628</data>
    </edge>
    <edge source="IDN" target="OMN">
      <data key="d0">60000</data>
    </edge>
    <edge source="IDN" target="NLD">
      <data key="d0">1021496</data>
    </edge>
    <edge source="IDN" target="NZL">
      <data key="d0">1956329</data>
    </edge>
    <edge source="IDN" target="PAK">
      <data key="d0">975141</data>
    </edge>
    <edge source="IDN" target="PHL">
      <data key="d0">2498472</data>
    </edge>
    <edge source="IDN" target="POL">
      <data key="d0">19588</data>
    </edge>
    <edge source="IDN" target="PRT">
      <data key="d0">126430</data>
    </edge>
    <edge source="IDN" target="ROU">
      <data key="d0">198767</data>
    </edge>
    <edge source="IDN" target="SAU">
      <data key="d0">201538</data>
    </edge>
    <edge source="IDN" target="IND">
      <data key="d0">763227</data>
    </edge>
    <edge source="IDN" target="SGP">
      <data key="d0">42673878</data>
    </edge>
    <edge source="IDN" target="VNM">
      <data key="d0">945891</data>
    </edge>
    <edge source="IDN" target="ZAF">
      <data key="d0">2976230</data>
    </edge>
    <edge source="IDN" target="ESP">
      <data key="d0">1422319</data>
    </edge>
    <edge source="IDN" target="SWE">
      <data key="d0">18468</data>
    </edge>
    <edge source="IDN" target="CHE">
      <data key="d0">1097620</data>
    </edge>
    <edge source="IDN" target="THA">
      <data key="d0">7220900</data>
    </edge>
    <edge source="IDN" target="ARE">
      <data key="d0">839509</data>
    </edge>
    <edge source="IDN" target="TUR">
      <data key="d0">31687</data>
    </edge>
    <edge source="IDN" target="UKR">
      <data key="d0">20000</data>
    </edge>
    <edge source="IDN" target="EGY">
      <data key="d0">281270</data>
    </edge>
    <edge source="IDN" target="GBR">
      <data key="d0">4290376</data>
    </edge>
    <edge source="IDN" target="TZA">
      <data key="d0">14032</data>
    </edge>
    <edge source="IDN" target="USA">
      <data key="d0">4728578</data>
    </edge>
    <edge source="IRL" target="ARG">
      <data key="d0">377265</data>
    </edge>
    <edge source="IRL" target="AUS">
      <data key="d0">3524424</data>
    </edge>
    <edge source="IRL" target="AUT">
      <data key="d0">398340</data>
    </edge>
    <edge source="IRL" target="BEL">
      <data key="d0">3635062</data>
    </edge>
    <edge source="IRL" target="BRA">
      <data key="d0">2240706</data>
    </edge>
    <edge source="IRL" target="BGR">
      <data key="d0">168859</data>
    </edge>
    <edge source="IRL" target="CAN">
      <data key="d0">4367488</data>
    </edge>
    <edge source="IRL" target="LKA">
      <data key="d0">25468</data>
    </edge>
    <edge source="IRL" target="CHL">
      <data key="d0">18207</data>
    </edge>
    <edge source="IRL" target="CHN">
      <data key="d0">3900766</data>
    </edge>
    <edge source="IRL" target="COL">
      <data key="d0">185448</data>
    </edge>
    <edge source="IRL" target="CRI">
      <data key="d0">1138128</data>
    </edge>
    <edge source="IRL" target="CZE">
      <data key="d0">1968914</data>
    </edge>
    <edge source="IRL" target="DNK">
      <data key="d0">2219802</data>
    </edge>
    <edge source="IRL" target="ECU">
      <data key="d0">13957</data>
    </edge>
    <edge source="IRL" target="SLV">
      <data key="d0">67262</data>
    </edge>
    <edge source="IRL" target="ETH">
      <data key="d0">36389</data>
    </edge>
    <edge source="IRL" target="EST">
      <data key="d0">487590</data>
    </edge>
    <edge source="IRL" target="FIN">
      <data key="d0">535097</data>
    </edge>
    <edge source="IRL" target="FRA">
      <data key="d0">7297841</data>
    </edge>
    <edge source="IRL" target="DEU">
      <data key="d0">8195662</data>
    </edge>
    <edge source="IRL" target="GHA">
      <data key="d0">82229</data>
    </edge>
    <edge source="IRL" target="GRC">
      <data key="d0">317836</data>
    </edge>
    <edge source="IRL" target="GTM">
      <data key="d0">71811</data>
    </edge>
    <edge source="IRL" target="HKG">
      <data key="d0">2388415</data>
    </edge>
    <edge source="IRL" target="HUN">
      <data key="d0">1093753</data>
    </edge>
    <edge source="IRL" target="IDN">
      <data key="d0">564411</data>
    </edge>
    <edge source="IRL" target="ISR">
      <data key="d0">10105722</data>
    </edge>
    <edge source="IRL" target="ITA">
      <data key="d0">748252</data>
    </edge>
    <edge source="IRL" target="JAM">
      <data key="d0">16019</data>
    </edge>
    <edge source="IRL" target="JPN">
      <data key="d0">19869381</data>
    </edge>
    <edge source="IRL" target="KAZ">
      <data key="d0">18420</data>
    </edge>
    <edge source="IRL" target="JOR">
      <data key="d0">176467</data>
    </edge>
    <edge source="IRL" target="KOR">
      <data key="d0">1013164</data>
    </edge>
    <edge source="IRL" target="LBN">
      <data key="d0">58803</data>
    </edge>
    <edge source="IRL" target="LVA">
      <data key="d0">28236</data>
    </edge>
    <edge source="IRL" target="LTU">
      <data key="d0">48809</data>
    </edge>
    <edge source="IRL" target="MWI">
      <data key="d0">18119</data>
    </edge>
    <edge source="IRL" target="MYS">
      <data key="d0">15776688</data>
    </edge>
    <edge source="IRL" target="MEX">
      <data key="d0">1814444</data>
    </edge>
    <edge source="IRL" target="MAR">
      <data key="d0">304765</data>
    </edge>
    <edge source="IRL" target="NLD">
      <data key="d0">5403866</data>
    </edge>
    <edge source="IRL" target="NZL">
      <data key="d0">625633</data>
    </edge>
    <edge source="IRL" target="NOR">
      <data key="d0">1743828</data>
    </edge>
    <edge source="IRL" target="PAK">
      <data key="d0">324988</data>
    </edge>
    <edge source="IRL" target="PER">
      <data key="d0">30480</data>
    </edge>
    <edge source="IRL" target="PHL">
      <data key="d0">6982614</data>
    </edge>
    <edge source="IRL" target="POL">
      <data key="d0">2370517</data>
    </edge>
    <edge source="IRL" target="PRT">
      <data key="d0">22608</data>
    </edge>
    <edge source="IRL" target="ROU">
      <data key="d0">89917</data>
    </edge>
    <edge source="IRL" target="RUS">
      <data key="d0">1452136</data>
    </edge>
    <edge source="IRL" target="SAU">
      <data key="d0">269396</data>
    </edge>
    <edge source="IRL" target="IND">
      <data key="d0">615603</data>
    </edge>
    <edge source="IRL" target="SGP">
      <data key="d0">3528793</data>
    </edge>
    <edge source="IRL" target="SVK">
      <data key="d0">3100356</data>
    </edge>
    <edge source="IRL" target="VNM">
      <data key="d0">20651</data>
    </edge>
    <edge source="IRL" target="SVN">
      <data key="d0">296259</data>
    </edge>
    <edge source="IRL" target="ZAF">
      <data key="d0">855566</data>
    </edge>
    <edge source="IRL" target="ZWE">
      <data key="d0">21923</data>
    </edge>
    <edge source="IRL" target="ESP">
      <data key="d0">545855</data>
    </edge>
    <edge source="IRL" target="SWE">
      <data key="d0">4741079</data>
    </edge>
    <edge source="IRL" target="CHE">
      <data key="d0">10751794</data>
    </edge>
    <edge source="IRL" target="THA">
      <data key="d0">480278</data>
    </edge>
    <edge source="IRL" target="ARE">
      <data key="d0">501615</data>
    </edge>
    <edge source="IRL" target="TUN">
      <data key="d0">14001</data>
    </edge>
    <edge source="IRL" target="TUR">
      <data key="d0">2262974</data>
    </edge>
    <edge source="IRL" target="EGY">
      <data key="d0">314945</data>
    </edge>
    <edge source="IRL" target="GBR">
      <data key="d0">61331302</data>
    </edge>
    <edge source="IRL" target="TZA">
      <data key="d0">16170</data>
    </edge>
    <edge source="IRL" target="USA">
      <data key="d0">76693730</data>
    </edge>
    <edge source="ISR" target="ARG">
      <data key="d0">875000</data>
    </edge>
    <edge source="ISR" target="AUS">
      <data key="d0">5620000</data>
    </edge>
    <edge source="ISR" target="AUT">
      <data key="d0">2305000</data>
    </edge>
    <edge source="ISR" target="ARM">
      <data key="d0">137000</data>
    </edge>
    <edge source="ISR" target="BEL">
      <data key="d0">97033000</data>
    </edge>
    <edge source="ISR" target="BWA">
      <data key="d0">948000</data>
    </edge>
    <edge source="ISR" target="BRA">
      <data key="d0">3395000</data>
    </edge>
    <edge source="ISR" target="BGR">
      <data key="d0">394000</data>
    </edge>
    <edge source="ISR" target="BLR">
      <data key="d0">347000</data>
    </edge>
    <edge source="ISR" target="CMR">
      <data key="d0">3271000</data>
    </edge>
    <edge source="ISR" target="CAN">
      <data key="d0">3549000</data>
    </edge>
    <edge source="ISR" target="CAF">
      <data key="d0">168000</data>
    </edge>
    <edge source="ISR" target="LKA">
      <data key="d0">2250000</data>
    </edge>
    <edge source="ISR" target="CHL">
      <data key="d0">1681000</data>
    </edge>
    <edge source="ISR" target="CHN">
      <data key="d0">12167000</data>
    </edge>
    <edge source="ISR" target="COL">
      <data key="d0">44000</data>
    </edge>
    <edge source="ISR" target="CRI">
      <data key="d0">83000</data>
    </edge>
    <edge source="ISR" target="HRV">
      <data key="d0">40000</data>
    </edge>
    <edge source="ISR" target="CZE">
      <data key="d0">1252000</data>
    </edge>
    <edge source="ISR" target="DNK">
      <data key="d0">2277000</data>
    </edge>
    <edge source="ISR" target="ECU">
      <data key="d0">14000</data>
    </edge>
    <edge source="ISR" target="ETH">
      <data key="d0">302000</data>
    </edge>
    <edge source="ISR" target="EST">
      <data key="d0">45000</data>
    </edge>
    <edge source="ISR" target="FIN">
      <data key="d0">628000</data>
    </edge>
    <edge source="ISR" target="FRA">
      <data key="d0">15242000</data>
    </edge>
    <edge source="ISR" target="DEU">
      <data key="d0">28721000</data>
    </edge>
    <edge source="ISR" target="GHA">
      <data key="d0">33000</data>
    </edge>
    <edge source="ISR" target="GRC">
      <data key="d0">3263000</data>
    </edge>
    <edge source="ISR" target="HND">
      <data key="d0">46000</data>
    </edge>
    <edge source="ISR" target="HKG">
      <data key="d0">24112000</data>
    </edge>
    <edge source="ISR" target="HUN">
      <data key="d0">933000</data>
    </edge>
    <edge source="ISR" target="IDN">
      <data key="d0">3832000</data>
    </edge>
    <edge source="ISR" target="IRL">
      <data key="d0">1627000</data>
    </edge>
    <edge source="ISR" target="ITA">
      <data key="d0">6339000</data>
    </edge>
    <edge source="ISR" target="CIV">
      <data key="d0">82000</data>
    </edge>
    <edge source="ISR" target="JAM">
      <data key="d0">64000</data>
    </edge>
    <edge source="ISR" target="JPN">
      <data key="d0">28781000</data>
    </edge>
    <edge source="ISR" target="KAZ">
      <data key="d0">259000</data>
    </edge>
    <edge source="ISR" target="JOR">
      <data key="d0">7030000</data>
    </edge>
    <edge source="ISR" target="KOR">
      <data key="d0">11415000</data>
    </edge>
    <edge source="ISR" target="LVA">
      <data key="d0">378000</data>
    </edge>
    <edge source="ISR" target="LTU">
      <data key="d0">20000</data>
    </edge>
    <edge source="ISR" target="MYS">
      <data key="d0">1867000</data>
    </edge>
    <edge source="ISR" target="MUS">
      <data key="d0">427000</data>
    </edge>
    <edge source="ISR" target="MEX">
      <data key="d0">3192000</data>
    </edge>
    <edge source="ISR" target="MAR">
      <data key="d0">100000</data>
    </edge>
    <edge source="ISR" target="OMN">
      <data key="d0">25000</data>
    </edge>
    <edge source="ISR" target="NLD">
      <data key="d0">61292000</data>
    </edge>
    <edge source="ISR" target="NZL">
      <data key="d0">570000</data>
    </edge>
    <edge source="ISR" target="NIC">
      <data key="d0">33000</data>
    </edge>
    <edge source="ISR" target="NOR">
      <data key="d0">483000</data>
    </edge>
    <edge source="ISR" target="PAN">
      <data key="d0">424000</data>
    </edge>
    <edge source="ISR" target="PER">
      <data key="d0">71000</data>
    </edge>
    <edge source="ISR" target="PHL">
      <data key="d0">2468000</data>
    </edge>
    <edge source="ISR" target="POL">
      <data key="d0">1119000</data>
    </edge>
    <edge source="ISR" target="PRT">
      <data key="d0">953000</data>
    </edge>
    <edge source="ISR" target="ROU">
      <data key="d0">3053000</data>
    </edge>
    <edge source="ISR" target="RUS">
      <data key="d0">3795000</data>
    </edge>
    <edge source="ISR" target="IND">
      <data key="d0">4394000</data>
    </edge>
    <edge source="ISR" target="SGP">
      <data key="d0">9116000</data>
    </edge>
    <edge source="ISR" target="SVK">
      <data key="d0">23000</data>
    </edge>
    <edge source="ISR" target="VNM">
      <data key="d0">22000</data>
    </edge>
    <edge source="ISR" target="SVN">
      <data key="d0">313000</data>
    </edge>
    <edge source="ISR" target="ZAF">
      <data key="d0">4595000</data>
    </edge>
    <edge source="ISR" target="ZWE">
      <data key="d0">54000</data>
    </edge>
    <edge source="ISR" target="ESP">
      <data key="d0">4409000</data>
    </edge>
    <edge source="ISR" target="SWE">
      <data key="d0">629000</data>
    </edge>
    <edge source="ISR" target="CHE">
      <data key="d0">5599000</data>
    </edge>
    <edge source="ISR" target="THA">
      <data key="d0">2529000</data>
    </edge>
    <edge source="ISR" target="ARE">
      <data key="d0">178000</data>
    </edge>
    <edge source="ISR" target="TUN">
      <data key="d0">39000</data>
    </edge>
    <edge source="ISR" target="TUR">
      <data key="d0">5372000</data>
    </edge>
    <edge source="ISR" target="UKR">
      <data key="d0">1417000</data>
    </edge>
    <edge source="ISR" target="EGY">
      <data key="d0">6050000</data>
    </edge>
    <edge source="ISR" target="GBR">
      <data key="d0">11457000</data>
    </edge>
    <edge source="ISR" target="TZA">
      <data key="d0">11000</data>
    </edge>
    <edge source="ISR" target="USA">
      <data key="d0">247963000</data>
    </edge>
    <edge source="ISR" target="URY">
      <data key="d0">255000</data>
    </edge>
    <edge source="JAM" target="AUS">
      <data key="d0">21089</data>
    </edge>
    <edge source="JAM" target="HND">
      <data key="d0">93351</data>
    </edge>
    <edge source="JAM" target="CHE">
      <data key="d0">45001</data>
    </edge>
    <edge source="JAM" target="USA">
      <data key="d0">809647</data>
    </edge>
    <edge source="JPN" target="ALB">
      <data key="d0">393429</data>
    </edge>
    <edge source="JPN" target="DZA">
      <data key="d0">6827994</data>
    </edge>
    <edge source="JPN" target="AZE">
      <data key="d0">711692</data>
    </edge>
    <edge source="JPN" target="ARG">
      <data key="d0">16572976</data>
    </edge>
    <edge source="JPN" target="AUS">
      <data key="d0">281507610</data>
    </edge>
    <edge source="JPN" target="AUT">
      <data key="d0">74425248</data>
    </edge>
    <edge source="JPN" target="ARM">
      <data key="d0">746477</data>
    </edge>
    <edge source="JPN" target="BEL">
      <data key="d0">183506362</data>
    </edge>
    <edge source="JPN" target="BOL">
      <data key="d0">507035</data>
    </edge>
    <edge source="JPN" target="BRA">
      <data key="d0">143642590</data>
    </edge>
    <edge source="JPN" target="BGR">
      <data key="d0">1224396</data>
    </edge>
    <edge source="JPN" target="BLR">
      <data key="d0">47970</data>
    </edge>
    <edge source="JPN" target="KHM">
      <data key="d0">4175612</data>
    </edge>
    <edge source="JPN" target="CMR">
      <data key="d0">1741554</data>
    </edge>
    <edge source="JPN" target="CAN">
      <data key="d0">286866338</data>
    </edge>
    <edge source="JPN" target="CAF">
      <data key="d0">282068</data>
    </edge>
    <edge source="JPN" target="LKA">
      <data key="d0">34669469</data>
    </edge>
    <edge source="JPN" target="CHL">
      <data key="d0">14897318</data>
    </edge>
    <edge source="JPN" target="CHN">
      <data key="d0">2254054873</data>
    </edge>
    <edge source="JPN" target="COL">
      <data key="d0">11706984</data>
    </edge>
    <edge source="JPN" target="CRI">
      <data key="d0">8163881</data>
    </edge>
    <edge source="JPN" target="HRV">
      <data key="d0">53945</data>
    </edge>
    <edge source="JPN" target="CZE">
      <data key="d0">11030904</data>
    </edge>
    <edge source="JPN" target="BEN">
      <data key="d0">130892</data>
    </edge>
    <edge source="JPN" target="DNK">
      <data key="d0">16726897</data>
    </edge>
    <edge source="JPN" target="ECU">
      <data key="d0">7157781</data>
    </edge>
    <edge source="JPN" target="SLV">
      <data key="d0">3502333</data>
    </edge>
    <edge source="JPN" target="ETH">
      <data key="d0">1200151</data>
    </edge>
    <edge source="JPN" target="EST">
      <data key="d0">1564167</data>
    </edge>
    <edge source="JPN" target="FIN">
      <data key="d0">34497909</data>
    </edge>
    <edge source="JPN" target="FRA">
      <data key="d0">427086993</data>
    </edge>
    <edge source="JPN" target="GEO">
      <data key="d0">1327416</data>
    </edge>
    <edge source="JPN" target="PSE">
      <data key="d0">74386</data>
    </edge>
    <edge source="JPN" target="DEU">
      <data key="d0">684597162</data>
    </edge>
    <edge source="JPN" target="GHA">
      <data key="d0">1354314</data>
    </edge>
    <edge source="JPN" target="GRC">
      <data key="d0">20841466</data>
    </edge>
    <edge source="JPN" target="GTM">
      <data key="d0">5263929</data>
    </edge>
    <edge source="JPN" target="HND">
      <data key="d0">1515946</data>
    </edge>
    <edge source="JPN" target="HKG">
      <data key="d0">1455221848</data>
    </edge>
    <edge source="JPN" target="HUN">
      <data key="d0">40974923</data>
    </edge>
    <edge source="JPN" target="IDN">
      <data key="d0">570416980</data>
    </edge>
    <edge source="JPN" target="IRL">
      <data key="d0">79239826</data>
    </edge>
    <edge source="JPN" target="ISR">
      <data key="d0">31312790</data>
    </edge>
    <edge source="JPN" target="ITA">
      <data key="d0">267924384</data>
    </edge>
    <edge source="JPN" target="CIV">
      <data key="d0">856084</data>
    </edge>
    <edge source="JPN" target="JAM">
      <data key="d0">197457</data>
    </edge>
    <edge source="JPN" target="KAZ">
      <data key="d0">11395866</data>
    </edge>
    <edge source="JPN" target="JOR">
      <data key="d0">5698248</data>
    </edge>
    <edge source="JPN" target="KOR">
      <data key="d0">2548222596</data>
    </edge>
    <edge source="JPN" target="LBN">
      <data key="d0">1321988</data>
    </edge>
    <edge source="JPN" target="LVA">
      <data key="d0">157392</data>
    </edge>
    <edge source="JPN" target="LTU">
      <data key="d0">1140843</data>
    </edge>
    <edge source="JPN" target="MDG">
      <data key="d0">373034</data>
    </edge>
    <edge source="JPN" target="MWI">
      <data key="d0">53788</data>
    </edge>
    <edge source="JPN" target="MYS">
      <data key="d0">945759021</data>
    </edge>
    <edge source="JPN" target="MRT">
      <data key="d0">97555</data>
    </edge>
    <edge source="JPN" target="MUS">
      <data key="d0">3385303</data>
    </edge>
    <edge source="JPN" target="MEX">
      <data key="d0">223094069</data>
    </edge>
    <edge source="JPN" target="MAR">
      <data key="d0">5097240</data>
    </edge>
    <edge source="JPN" target="MOZ">
      <data key="d0">1494003</data>
    </edge>
    <edge source="JPN" target="OMN">
      <data key="d0">6293151</data>
    </edge>
    <edge source="JPN" target="NAM">
      <data key="d0">14298</data>
    </edge>
    <edge source="JPN" target="NLD">
      <data key="d0">460554121</data>
    </edge>
    <edge source="JPN" target="NZL">
      <data key="d0">72470890</data>
    </edge>
    <edge source="JPN" target="NIC">
      <data key="d0">3516882</data>
    </edge>
    <edge source="JPN" target="NOR">
      <data key="d0">20110660</data>
    </edge>
    <edge source="JPN" target="PAK">
      <data key="d0">84344647</data>
    </edge>
    <edge source="JPN" target="PAN">
      <data key="d0">3076699</data>
    </edge>
    <edge source="JPN" target="PRY">
      <data key="d0">736809</data>
    </edge>
    <edge source="JPN" target="PER">
      <data key="d0">67934612</data>
    </edge>
    <edge source="JPN" target="PHL">
      <data key="d0">577393681</data>
    </edge>
    <edge source="JPN" target="POL">
      <data key="d0">16885421</data>
    </edge>
    <edge source="JPN" target="PRT">
      <data key="d0">41171907</data>
    </edge>
    <edge source="JPN" target="ROU">
      <data key="d0">85233</data>
    </edge>
    <edge source="JPN" target="RUS">
      <data key="d0">61412930</data>
    </edge>
    <edge source="JPN" target="SAU">
      <data key="d0">54015948</data>
    </edge>
    <edge source="JPN" target="SEN">
      <data key="d0">5359350</data>
    </edge>
    <edge source="JPN" target="IND">
      <data key="d0">125698952</data>
    </edge>
    <edge source="JPN" target="SGP">
      <data key="d0">1149863853</data>
    </edge>
    <edge source="JPN" target="SVK">
      <data key="d0">3173372</data>
    </edge>
    <edge source="JPN" target="VNM">
      <data key="d0">155009674</data>
    </edge>
    <edge source="JPN" target="SVN">
      <data key="d0">166104</data>
    </edge>
    <edge source="JPN" target="ZAF">
      <data key="d0">61956662</data>
    </edge>
    <edge source="JPN" target="ZWE">
      <data key="d0">529164</data>
    </edge>
    <edge source="JPN" target="ESP">
      <data key="d0">114726800</data>
    </edge>
    <edge source="JPN" target="SWE">
      <data key="d0">83640378</data>
    </edge>
    <edge source="JPN" target="CHE">
      <data key="d0">43790951</data>
    </edge>
    <edge source="JPN" target="THA">
      <data key="d0">916765764</data>
    </edge>
    <edge source="JPN" target="TGO">
      <data key="d0">18548</data>
    </edge>
    <edge source="JPN" target="ARE">
      <data key="d0">76272206</data>
    </edge>
    <edge source="JPN" target="TUN">
      <data key="d0">7222629</data>
    </edge>
    <edge source="JPN" target="TUR">
      <data key="d0">200339721</data>
    </edge>
    <edge source="JPN" target="UGA">
      <data key="d0">2286149</data>
    </edge>
    <edge source="JPN" target="UKR">
      <data key="d0">6492361</data>
    </edge>
    <edge source="JPN" target="MKD">
      <data key="d0">81660</data>
    </edge>
    <edge source="JPN" target="EGY">
      <data key="d0">46224294</data>
    </edge>
    <edge source="JPN" target="GBR">
      <data key="d0">552919351</data>
    </edge>
    <edge source="JPN" target="TZA">
      <data key="d0">1138551</data>
    </edge>
    <edge source="JPN" target="USA">
      <data key="d0">5820235687</data>
    </edge>
    <edge source="JPN" target="BFA">
      <data key="d0">1094524</data>
    </edge>
    <edge source="JPN" target="URY">
      <data key="d0">1762069</data>
    </edge>
    <edge source="JPN" target="SRB">
      <data key="d0">35945</data>
    </edge>
    <edge source="KOR" target="DZA">
      <data key="d0">4732249</data>
    </edge>
    <edge source="KOR" target="ARG">
      <data key="d0">5084739</data>
    </edge>
    <edge source="KOR" target="AUS">
      <data key="d0">32022489</data>
    </edge>
    <edge source="KOR" target="AUT">
      <data key="d0">823826</data>
    </edge>
    <edge source="KOR" target="BEL">
      <data key="d0">87614570</data>
    </edge>
    <edge source="KOR" target="BOL">
      <data key="d0">142296</data>
    </edge>
    <edge source="KOR" target="BWA">
      <data key="d0">31983</data>
    </edge>
    <edge source="KOR" target="BRA">
      <data key="d0">32513475</data>
    </edge>
    <edge source="KOR" target="BGR">
      <data key="d0">1335353</data>
    </edge>
    <edge source="KOR" target="BLR">
      <data key="d0">36937</data>
    </edge>
    <edge source="KOR" target="KHM">
      <data key="d0">1941583</data>
    </edge>
    <edge source="KOR" target="CMR">
      <data key="d0">377689</data>
    </edge>
    <edge source="KOR" target="CAN">
      <data key="d0">29487257</data>
    </edge>
    <edge source="KOR" target="LKA">
      <data key="d0">10122044</data>
    </edge>
    <edge source="KOR" target="CHL">
      <data key="d0">6386414</data>
    </edge>
    <edge source="KOR" target="CHN">
      <data key="d0">775828568</data>
    </edge>
    <edge source="KOR" target="COL">
      <data key="d0">2184236</data>
    </edge>
    <edge source="KOR" target="CRI">
      <data key="d0">1083764</data>
    </edge>
    <edge source="KOR" target="HRV">
      <data key="d0">226451</data>
    </edge>
    <edge source="KOR" target="CZE">
      <data key="d0">1128540</data>
    </edge>
    <edge source="KOR" target="DNK">
      <data key="d0">1528565</data>
    </edge>
    <edge source="KOR" target="ECU">
      <data key="d0">1367600</data>
    </edge>
    <edge source="KOR" target="SLV">
      <data key="d0">1008661</data>
    </edge>
    <edge source="KOR" target="ETH">
      <data key="d0">1054411</data>
    </edge>
    <edge source="KOR" target="EST">
      <data key="d0">677004</data>
    </edge>
    <edge source="KOR" target="FIN">
      <data key="d0">2604101</data>
    </edge>
    <edge source="KOR" target="FRA">
      <data key="d0">5692181</data>
    </edge>
    <edge source="KOR" target="GEO">
      <data key="d0">15244</data>
    </edge>
    <edge source="KOR" target="PSE">
      <data key="d0">11411</data>
    </edge>
    <edge source="KOR" target="DEU">
      <data key="d0">24889957</data>
    </edge>
    <edge source="KOR" target="GHA">
      <data key="d0">1844438</data>
    </edge>
    <edge source="KOR" target="GRC">
      <data key="d0">11464791</data>
    </edge>
    <edge source="KOR" target="GTM">
      <data key="d0">13941773</data>
    </edge>
    <edge source="KOR" target="HND">
      <data key="d0">2527949</data>
    </edge>
    <edge source="KOR" target="HKG">
      <data key="d0">91015452</data>
    </edge>
    <edge source="KOR" target="HUN">
      <data key="d0">1299820</data>
    </edge>
    <edge source="KOR" target="IDN">
      <data key="d0">127421461</data>
    </edge>
    <edge source="KOR" target="IRL">
      <data key="d0">5453554</data>
    </edge>
    <edge source="KOR" target="ISR">
      <data key="d0">6692221</data>
    </edge>
    <edge source="KOR" target="ITA">
      <data key="d0">29458668</data>
    </edge>
    <edge source="KOR" target="CIV">
      <data key="d0">201457</data>
    </edge>
    <edge source="KOR" target="JPN">
      <data key="d0">214046355</data>
    </edge>
    <edge source="KOR" target="KAZ">
      <data key="d0">2260525</data>
    </edge>
    <edge source="KOR" target="JOR">
      <data key="d0">3946890</data>
    </edge>
    <edge source="KOR" target="KGZ">
      <data key="d0">573665</data>
    </edge>
    <edge source="KOR" target="LBN">
      <data key="d0">807651</data>
    </edge>
    <edge source="KOR" target="LVA">
      <data key="d0">42060</data>
    </edge>
    <edge source="KOR" target="LTU">
      <data key="d0">2286765</data>
    </edge>
    <edge source="KOR" target="MDG">
      <data key="d0">18798</data>
    </edge>
    <edge source="KOR" target="MYS">
      <data key="d0">103126123</data>
    </edge>
    <edge source="KOR" target="MRT">
      <data key="d0">69743</data>
    </edge>
    <edge source="KOR" target="MUS">
      <data key="d0">652662</data>
    </edge>
    <edge source="KOR" target="MEX">
      <data key="d0">66264977</data>
    </edge>
    <edge source="KOR" target="MAR">
      <data key="d0">2160719</data>
    </edge>
    <edge source="KOR" target="MOZ">
      <data key="d0">557204</data>
    </edge>
    <edge source="KOR" target="OMN">
      <data key="d0">2946409</data>
    </edge>
    <edge source="KOR" target="NLD">
      <data key="d0">151100036</data>
    </edge>
    <edge source="KOR" target="NZL">
      <data key="d0">8865689</data>
    </edge>
    <edge source="KOR" target="NIC">
      <data key="d0">1010352</data>
    </edge>
    <edge source="KOR" target="NER">
      <data key="d0">126970</data>
    </edge>
    <edge source="KOR" target="NOR">
      <data key="d0">1780020</data>
    </edge>
    <edge source="KOR" target="PAK">
      <data key="d0">16912496</data>
    </edge>
    <edge source="KOR" target="PAN">
      <data key="d0">3097001</data>
    </edge>
    <edge source="KOR" target="PRY">
      <data key="d0">468818</data>
    </edge>
    <edge source="KOR" target="PER">
      <data key="d0">3774808</data>
    </edge>
    <edge source="KOR" target="PHL">
      <data key="d0">112973920</data>
    </edge>
    <edge source="KOR" target="POL">
      <data key="d0">16702412</data>
    </edge>
    <edge source="KOR" target="PRT">
      <data key="d0">14956890</data>
    </edge>
    <edge source="KOR" target="ROU">
      <data key="d0">2803390</data>
    </edge>
    <edge source="KOR" target="RUS">
      <data key="d0">18801008</data>
    </edge>
    <edge source="KOR" target="SAU">
      <data key="d0">16992002</data>
    </edge>
    <edge source="KOR" target="SEN">
      <data key="d0">144941</data>
    </edge>
    <edge source="KOR" target="IND">
      <data key="d0">55802153</data>
    </edge>
    <edge source="KOR" target="SGP">
      <data key="d0">58939768</data>
    </edge>
    <edge source="KOR" target="SVK">
      <data key="d0">324032</data>
    </edge>
    <edge source="KOR" target="VNM">
      <data key="d0">98761934</data>
    </edge>
    <edge source="KOR" target="SVN">
      <data key="d0">1044151</data>
    </edge>
    <edge source="KOR" target="ZAF">
      <data key="d0">15284566</data>
    </edge>
    <edge source="KOR" target="ZWE">
      <data key="d0">27397</data>
    </edge>
    <edge source="KOR" target="ESP">
      <data key="d0">15035189</data>
    </edge>
    <edge source="KOR" target="SWE">
      <data key="d0">5023913</data>
    </edge>
    <edge source="KOR" target="CHE">
      <data key="d0">3713953</data>
    </edge>
    <edge source="KOR" target="THA">
      <data key="d0">75582573</data>
    </edge>
    <edge source="KOR" target="TGO">
      <data key="d0">283529</data>
    </edge>
    <edge source="KOR" target="ARE">
      <data key="d0">15309952</data>
    </edge>
    <edge source="KOR" target="TUN">
      <data key="d0">8040139</data>
    </edge>
    <edge source="KOR" target="TUR">
      <data key="d0">57604891</data>
    </edge>
    <edge source="KOR" target="UGA">
      <data key="d0">79369</data>
    </edge>
    <edge source="KOR" target="UKR">
      <data key="d0">2602702</data>
    </edge>
    <edge source="KOR" target="EGY">
      <data key="d0">32110571</data>
    </edge>
    <edge source="KOR" target="GBR">
      <data key="d0">50620737</data>
    </edge>
    <edge source="KOR" target="TZA">
      <data key="d0">60498</data>
    </edge>
    <edge source="KOR" target="USA">
      <data key="d0">473465075</data>
    </edge>
    <edge source="KOR" target="URY">
      <data key="d0">1656225</data>
    </edge>
    <edge source="MYS" target="ARG">
      <data key="d0">773375</data>
    </edge>
    <edge source="MYS" target="AUS">
      <data key="d0">11582666</data>
    </edge>
    <edge source="MYS" target="AUT">
      <data key="d0">350536</data>
    </edge>
    <edge source="MYS" target="BEL">
      <data key="d0">573697</data>
    </edge>
    <edge source="MYS" target="BRA">
      <data key="d0">265782</data>
    </edge>
    <edge source="MYS" target="BGR">
      <data key="d0">108318</data>
    </edge>
    <edge source="MYS" target="KHM">
      <data key="d0">3516769</data>
    </edge>
    <edge source="MYS" target="CMR">
      <data key="d0">197395</data>
    </edge>
    <edge source="MYS" target="CAN">
      <data key="d0">3248495</data>
    </edge>
    <edge source="MYS" target="LKA">
      <data key="d0">1607510</data>
    </edge>
    <edge source="MYS" target="CHL">
      <data key="d0">416448</data>
    </edge>
    <edge source="MYS" target="CHN">
      <data key="d0">32502051</data>
    </edge>
    <edge source="MYS" target="COL">
      <data key="d0">204767</data>
    </edge>
    <edge source="MYS" target="CRI">
      <data key="d0">718013</data>
    </edge>
    <edge source="MYS" target="CZE">
      <data key="d0">1087864</data>
    </edge>
    <edge source="MYS" target="DNK">
      <data key="d0">171820</data>
    </edge>
    <edge source="MYS" target="ECU">
      <data key="d0">54530</data>
    </edge>
    <edge source="MYS" target="ETH">
      <data key="d0">43774</data>
    </edge>
    <edge source="MYS" target="FIN">
      <data key="d0">41692</data>
    </edge>
    <edge source="MYS" target="FRA">
      <data key="d0">13618506</data>
    </edge>
    <edge source="MYS" target="DEU">
      <data key="d0">8522283</data>
    </edge>
    <edge source="MYS" target="GHA">
      <data key="d0">89851</data>
    </edge>
    <edge source="MYS" target="GTM">
      <data key="d0">91322</data>
    </edge>
    <edge source="MYS" target="HND">
      <data key="d0">19303</data>
    </edge>
    <edge source="MYS" target="HKG">
      <data key="d0">27969244</data>
    </edge>
    <edge source="MYS" target="HUN">
      <data key="d0">871063</data>
    </edge>
    <edge source="MYS" target="IDN">
      <data key="d0">62518356</data>
    </edge>
    <edge source="MYS" target="IRL">
      <data key="d0">1594953</data>
    </edge>
    <edge source="MYS" target="ITA">
      <data key="d0">2476790</data>
    </edge>
    <edge source="MYS" target="CIV">
      <data key="d0">886136</data>
    </edge>
    <edge source="MYS" target="JPN">
      <data key="d0">55762535</data>
    </edge>
    <edge source="MYS" target="JOR">
      <data key="d0">586310</data>
    </edge>
    <edge source="MYS" target="KOR">
      <data key="d0">19485159</data>
    </edge>
    <edge source="MYS" target="LBN">
      <data key="d0">273026</data>
    </edge>
    <edge source="MYS" target="MDG">
      <data key="d0">111121</data>
    </edge>
    <edge source="MYS" target="MUS">
      <data key="d0">188327</data>
    </edge>
    <edge source="MYS" target="MEX">
      <data key="d0">3349649</data>
    </edge>
    <edge source="MYS" target="MAR">
      <data key="d0">38457</data>
    </edge>
    <edge source="MYS" target="MOZ">
      <data key="d0">590128</data>
    </edge>
    <edge source="MYS" target="OMN">
      <data key="d0">485772</data>
    </edge>
    <edge source="MYS" target="NLD">
      <data key="d0">8242479</data>
    </edge>
    <edge source="MYS" target="NZL">
      <data key="d0">1028247</data>
    </edge>
    <edge source="MYS" target="NOR">
      <data key="d0">431801</data>
    </edge>
    <edge source="MYS" target="PAK">
      <data key="d0">934951</data>
    </edge>
    <edge source="MYS" target="PER">
      <data key="d0">16200</data>
    </edge>
    <edge source="MYS" target="PHL">
      <data key="d0">27001860</data>
    </edge>
    <edge source="MYS" target="PRT">
      <data key="d0">497444</data>
    </edge>
    <edge source="MYS" target="ROU">
      <data key="d0">10350</data>
    </edge>
    <edge source="MYS" target="SAU">
      <data key="d0">749581</data>
    </edge>
    <edge source="MYS" target="SEN">
      <data key="d0">190633</data>
    </edge>
    <edge source="MYS" target="IND">
      <data key="d0">14366334</data>
    </edge>
    <edge source="MYS" target="SGP">
      <data key="d0">154223595</data>
    </edge>
    <edge source="MYS" target="VNM">
      <data key="d0">7511853</data>
    </edge>
    <edge source="MYS" target="ZAF">
      <data key="d0">945970</data>
    </edge>
    <edge source="MYS" target="ESP">
      <data key="d0">1762181</data>
    </edge>
    <edge source="MYS" target="SWE">
      <data key="d0">1035554</data>
    </edge>
    <edge source="MYS" target="CHE">
      <data key="d0">8040722</data>
    </edge>
    <edge source="MYS" target="THA">
      <data key="d0">39180782</data>
    </edge>
    <edge source="MYS" target="ARE">
      <data key="d0">1919869</data>
    </edge>
    <edge source="MYS" target="TUR">
      <data key="d0">625481</data>
    </edge>
    <edge source="MYS" target="EGY">
      <data key="d0">213792</data>
    </edge>
    <edge source="MYS" target="GBR">
      <data key="d0">7200823</data>
    </edge>
    <edge source="MYS" target="TZA">
      <data key="d0">121203</data>
    </edge>
    <edge source="MYS" target="USA">
      <data key="d0">100984494</data>
    </edge>
    <edge source="MEX" target="ARG">
      <data key="d0">1495914</data>
    </edge>
    <edge source="MEX" target="AUS">
      <data key="d0">968814</data>
    </edge>
    <edge source="MEX" target="AUT">
      <data key="d0">121375</data>
    </edge>
    <edge source="MEX" target="BEL">
      <data key="d0">104409</data>
    </edge>
    <edge source="MEX" target="BOL">
      <data key="d0">220675</data>
    </edge>
    <edge source="MEX" target="BRA">
      <data key="d0">5131186</data>
    </edge>
    <edge source="MEX" target="CAN">
      <data key="d0">117752897</data>
    </edge>
    <edge source="MEX" target="CHL">
      <data key="d0">4281671</data>
    </edge>
    <edge source="MEX" target="CHN">
      <data key="d0">624389</data>
    </edge>
    <edge source="MEX" target="COL">
      <data key="d0">3374255</data>
    </edge>
    <edge source="MEX" target="CRI">
      <data key="d0">2745251</data>
    </edge>
    <edge source="MEX" target="CZE">
      <data key="d0">109992</data>
    </edge>
    <edge source="MEX" target="ECU">
      <data key="d0">1990956</data>
    </edge>
    <edge source="MEX" target="SLV">
      <data key="d0">2324116</data>
    </edge>
    <edge source="MEX" target="ETH">
      <data key="d0">51083</data>
    </edge>
    <edge source="MEX" target="FIN">
      <data key="d0">89607</data>
    </edge>
    <edge source="MEX" target="FRA">
      <data key="d0">1154256</data>
    </edge>
    <edge source="MEX" target="DEU">
      <data key="d0">18939195</data>
    </edge>
    <edge source="MEX" target="GTM">
      <data key="d0">8050444</data>
    </edge>
    <edge source="MEX" target="HND">
      <data key="d0">3385078</data>
    </edge>
    <edge source="MEX" target="HKG">
      <data key="d0">536865</data>
    </edge>
    <edge source="MEX" target="IDN">
      <data key="d0">1196597</data>
    </edge>
    <edge source="MEX" target="IRL">
      <data key="d0">40823</data>
    </edge>
    <edge source="MEX" target="ISR">
      <data key="d0">135238</data>
    </edge>
    <edge source="MEX" target="ITA">
      <data key="d0">2694903</data>
    </edge>
    <edge source="MEX" target="JAM">
      <data key="d0">775244</data>
    </edge>
    <edge source="MEX" target="JPN">
      <data key="d0">2805059</data>
    </edge>
    <edge source="MEX" target="KOR">
      <data key="d0">224945</data>
    </edge>
    <edge source="MEX" target="MYS">
      <data key="d0">190239</data>
    </edge>
    <edge source="MEX" target="NLD">
      <data key="d0">606179</data>
    </edge>
    <edge source="MEX" target="NIC">
      <data key="d0">2392185</data>
    </edge>
    <edge source="MEX" target="NOR">
      <data key="d0">872837</data>
    </edge>
    <edge source="MEX" target="PAK">
      <data key="d0">80724</data>
    </edge>
    <edge source="MEX" target="PAN">
      <data key="d0">1807567</data>
    </edge>
    <edge source="MEX" target="PRY">
      <data key="d0">18520</data>
    </edge>
    <edge source="MEX" target="PER">
      <data key="d0">1576899</data>
    </edge>
    <edge source="MEX" target="PHL">
      <data key="d0">73014</data>
    </edge>
    <edge source="MEX" target="POL">
      <data key="d0">289887</data>
    </edge>
    <edge source="MEX" target="PRT">
      <data key="d0">93350</data>
    </edge>
    <edge source="MEX" target="SAU">
      <data key="d0">41699</data>
    </edge>
    <edge source="MEX" target="IND">
      <data key="d0">15060</data>
    </edge>
    <edge source="MEX" target="SGP">
      <data key="d0">1622443</data>
    </edge>
    <edge source="MEX" target="ZAF">
      <data key="d0">2093874</data>
    </edge>
    <edge source="MEX" target="ESP">
      <data key="d0">2207122</data>
    </edge>
    <edge source="MEX" target="SWE">
      <data key="d0">1374790</data>
    </edge>
    <edge source="MEX" target="CHE">
      <data key="d0">8773052</data>
    </edge>
    <edge source="MEX" target="THA">
      <data key="d0">399764</data>
    </edge>
    <edge source="MEX" target="ARE">
      <data key="d0">18959</data>
    </edge>
    <edge source="MEX" target="TUR">
      <data key="d0">401164</data>
    </edge>
    <edge source="MEX" target="GBR">
      <data key="d0">4374966</data>
    </edge>
    <edge source="MEX" target="USA">
      <data key="d0">922878504</data>
    </edge>
    <edge source="MEX" target="BFA">
      <data key="d0">27963</data>
    </edge>
    <edge source="MEX" target="URY">
      <data key="d0">274362</data>
    </edge>
    <edge source="MAR" target="DZA">
      <data key="d0">14203</data>
    </edge>
    <edge source="MAR" target="BEL">
      <data key="d0">266976</data>
    </edge>
    <edge source="MAR" target="CAN">
      <data key="d0">29971</data>
    </edge>
    <edge source="MAR" target="LKA">
      <data key="d0">76603</data>
    </edge>
    <edge source="MAR" target="CHN">
      <data key="d0">56450</data>
    </edge>
    <edge source="MAR" target="FRA">
      <data key="d0">1845644</data>
    </edge>
    <edge source="MAR" target="DEU">
      <data key="d0">578119</data>
    </edge>
    <edge source="MAR" target="HUN">
      <data key="d0">21757</data>
    </edge>
    <edge source="MAR" target="ITA">
      <data key="d0">1103758</data>
    </edge>
    <edge source="MAR" target="CIV">
      <data key="d0">10648</data>
    </edge>
    <edge source="MAR" target="LBN">
      <data key="d0">13972</data>
    </edge>
    <edge source="MAR" target="MDG">
      <data key="d0">78998</data>
    </edge>
    <edge source="MAR" target="MRT">
      <data key="d0">396950</data>
    </edge>
    <edge source="MAR" target="PAK">
      <data key="d0">12578</data>
    </edge>
    <edge source="MAR" target="PHL">
      <data key="d0">11621</data>
    </edge>
    <edge source="MAR" target="PRT">
      <data key="d0">70045</data>
    </edge>
    <edge source="MAR" target="SEN">
      <data key="d0">61281</data>
    </edge>
    <edge source="MAR" target="ESP">
      <data key="d0">1262526</data>
    </edge>
    <edge source="MAR" target="SWE">
      <data key="d0">62762</data>
    </edge>
    <edge source="MAR" target="CHE">
      <data key="d0">23663</data>
    </edge>
    <edge source="MAR" target="ARE">
      <data key="d0">26800</data>
    </edge>
    <edge source="MAR" target="TUN">
      <data key="d0">196689</data>
    </edge>
    <edge source="MAR" target="TUR">
      <data key="d0">42317</data>
    </edge>
    <edge source="MAR" target="EGY">
      <data key="d0">26694</data>
    </edge>
    <edge source="MAR" target="GBR">
      <data key="d0">704855</data>
    </edge>
    <edge source="MAR" target="USA">
      <data key="d0">125416</data>
    </edge>
    <edge source="PRY" target="ARG">
      <data key="d0">226697</data>
    </edge>
    <edge source="PRY" target="BRA">
      <data key="d0">430836</data>
    </edge>
    <edge source="PRY" target="CHL">
      <data key="d0">28000</data>
    </edge>
    <edge source="PRY" target="ITA">
      <data key="d0">10800</data>
    </edge>
    <edge source="PRY" target="CIV">
      <data key="d0">10500</data>
    </edge>
    <edge source="PRY" target="THA">
      <data key="d0">12000</data>
    </edge>
    <edge source="PRY" target="USA">
      <data key="d0">69300</data>
    </edge>
    <edge source="PER" target="ARG">
      <data key="d0">1187832</data>
    </edge>
    <edge source="PER" target="BOL">
      <data key="d0">1036278</data>
    </edge>
    <edge source="PER" target="BRA">
      <data key="d0">39899</data>
    </edge>
    <edge source="PER" target="CAN">
      <data key="d0">346401</data>
    </edge>
    <edge source="PER" target="CHL">
      <data key="d0">2264142</data>
    </edge>
    <edge source="PER" target="CHN">
      <data key="d0">45699</data>
    </edge>
    <edge source="PER" target="COL">
      <data key="d0">599130</data>
    </edge>
    <edge source="PER" target="CRI">
      <data key="d0">24094</data>
    </edge>
    <edge source="PER" target="ECU">
      <data key="d0">528384</data>
    </edge>
    <edge source="PER" target="FRA">
      <data key="d0">193576</data>
    </edge>
    <edge source="PER" target="DEU">
      <data key="d0">27959</data>
    </edge>
    <edge source="PER" target="GTM">
      <data key="d0">80178</data>
    </edge>
    <edge source="PER" target="ITA">
      <data key="d0">34480</data>
    </edge>
    <edge source="PER" target="JPN">
      <data key="d0">128009</data>
    </edge>
    <edge source="PER" target="MEX">
      <data key="d0">109111</data>
    </edge>
    <edge source="PER" target="MAR">
      <data key="d0">76164</data>
    </edge>
    <edge source="PER" target="NLD">
      <data key="d0">25000</data>
    </edge>
    <edge source="PER" target="NZL">
      <data key="d0">15837</data>
    </edge>
    <edge source="PER" target="NIC">
      <data key="d0">12000</data>
    </edge>
    <edge source="PER" target="PAN">
      <data key="d0">28484</data>
    </edge>
    <edge source="PER" target="ZAF">
      <data key="d0">19712</data>
    </edge>
    <edge source="PER" target="ESP">
      <data key="d0">125397</data>
    </edge>
    <edge source="PER" target="SWE">
      <data key="d0">73593</data>
    </edge>
    <edge source="PER" target="CHE">
      <data key="d0">23270</data>
    </edge>
    <edge source="PER" target="USA">
      <data key="d0">2037699</data>
    </edge>
    <edge source="PRT" target="DZA">
      <data key="d0">233335</data>
    </edge>
    <edge source="PRT" target="ARG">
      <data key="d0">1551420</data>
    </edge>
    <edge source="PRT" target="AUS">
      <data key="d0">2089405</data>
    </edge>
    <edge source="PRT" target="AUT">
      <data key="d0">854870</data>
    </edge>
    <edge source="PRT" target="BEL">
      <data key="d0">3059273</data>
    </edge>
    <edge source="PRT" target="BWA">
      <data key="d0">888198</data>
    </edge>
    <edge source="PRT" target="BRA">
      <data key="d0">3250371</data>
    </edge>
    <edge source="PRT" target="BGR">
      <data key="d0">176202</data>
    </edge>
    <edge source="PRT" target="CAN">
      <data key="d0">2271326</data>
    </edge>
    <edge source="PRT" target="CHL">
      <data key="d0">149160</data>
    </edge>
    <edge source="PRT" target="CHN">
      <data key="d0">889735</data>
    </edge>
    <edge source="PRT" target="COL">
      <data key="d0">100924</data>
    </edge>
    <edge source="PRT" target="CZE">
      <data key="d0">352037</data>
    </edge>
    <edge source="PRT" target="BEN">
      <data key="d0">66505</data>
    </edge>
    <edge source="PRT" target="DNK">
      <data key="d0">1303494</data>
    </edge>
    <edge source="PRT" target="ECU">
      <data key="d0">23146</data>
    </edge>
    <edge source="PRT" target="FIN">
      <data key="d0">79364</data>
    </edge>
    <edge source="PRT" target="FRA">
      <data key="d0">11925872</data>
    </edge>
    <edge source="PRT" target="DEU">
      <data key="d0">61341275</data>
    </edge>
    <edge source="PRT" target="GHA">
      <data key="d0">2964843</data>
    </edge>
    <edge source="PRT" target="GRC">
      <data key="d0">132884</data>
    </edge>
    <edge source="PRT" target="GTM">
      <data key="d0">97583</data>
    </edge>
    <edge source="PRT" target="HKG">
      <data key="d0">3177414</data>
    </edge>
    <edge source="PRT" target="HUN">
      <data key="d0">2823404</data>
    </edge>
    <edge source="PRT" target="IDN">
      <data key="d0">34172</data>
    </edge>
    <edge source="PRT" target="IRL">
      <data key="d0">330135</data>
    </edge>
    <edge source="PRT" target="ISR">
      <data key="d0">342454</data>
    </edge>
    <edge source="PRT" target="ITA">
      <data key="d0">8583166</data>
    </edge>
    <edge source="PRT" target="JPN">
      <data key="d0">570567</data>
    </edge>
    <edge source="PRT" target="KOR">
      <data key="d0">581434</data>
    </edge>
    <edge source="PRT" target="KGZ">
      <data key="d0">1084766</data>
    </edge>
    <edge source="PRT" target="LTU">
      <data key="d0">239783</data>
    </edge>
    <edge source="PRT" target="MWI">
      <data key="d0">133027</data>
    </edge>
    <edge source="PRT" target="MYS">
      <data key="d0">616765</data>
    </edge>
    <edge source="PRT" target="MEX">
      <data key="d0">1189082</data>
    </edge>
    <edge source="PRT" target="MAR">
      <data key="d0">3135157</data>
    </edge>
    <edge source="PRT" target="MOZ">
      <data key="d0">3107341</data>
    </edge>
    <edge source="PRT" target="NAM">
      <data key="d0">23534</data>
    </edge>
    <edge source="PRT" target="NLD">
      <data key="d0">4777430</data>
    </edge>
    <edge source="PRT" target="NZL">
      <data key="d0">78924</data>
    </edge>
    <edge source="PRT" target="NOR">
      <data key="d0">387377</data>
    </edge>
    <edge source="PRT" target="PAK">
      <data key="d0">128610</data>
    </edge>
    <edge source="PRT" target="PRY">
      <data key="d0">32201</data>
    </edge>
    <edge source="PRT" target="PER">
      <data key="d0">611616</data>
    </edge>
    <edge source="PRT" target="PHL">
      <data key="d0">116405</data>
    </edge>
    <edge source="PRT" target="POL">
      <data key="d0">895038</data>
    </edge>
    <edge source="PRT" target="ROU">
      <data key="d0">246794</data>
    </edge>
    <edge source="PRT" target="RUS">
      <data key="d0">257883</data>
    </edge>
    <edge source="PRT" target="SAU">
      <data key="d0">958513</data>
    </edge>
    <edge source="PRT" target="SEN">
      <data key="d0">20976</data>
    </edge>
    <edge source="PRT" target="IND">
      <data key="d0">805396</data>
    </edge>
    <edge source="PRT" target="SGP">
      <data key="d0">2138489</data>
    </edge>
    <edge source="PRT" target="SVK">
      <data key="d0">111769</data>
    </edge>
    <edge source="PRT" target="VNM">
      <data key="d0">55517</data>
    </edge>
    <edge source="PRT" target="SVN">
      <data key="d0">46966</data>
    </edge>
    <edge source="PRT" target="ZAF">
      <data key="d0">939508</data>
    </edge>
    <edge source="PRT" target="ESP">
      <data key="d0">30959811</data>
    </edge>
    <edge source="PRT" target="SWE">
      <data key="d0">1132896</data>
    </edge>
    <edge source="PRT" target="CHE">
      <data key="d0">2327371</data>
    </edge>
    <edge source="PRT" target="THA">
      <data key="d0">409672</data>
    </edge>
    <edge source="PRT" target="ARE">
      <data key="d0">63105</data>
    </edge>
    <edge source="PRT" target="TUN">
      <data key="d0">989418</data>
    </edge>
    <edge source="PRT" target="TUR">
      <data key="d0">184115</data>
    </edge>
    <edge source="PRT" target="UGA">
      <data key="d0">20766</data>
    </edge>
    <edge source="PRT" target="UKR">
      <data key="d0">30491</data>
    </edge>
    <edge source="PRT" target="MKD">
      <data key="d0">33741</data>
    </edge>
    <edge source="PRT" target="EGY">
      <data key="d0">99872</data>
    </edge>
    <edge source="PRT" target="GBR">
      <data key="d0">8396882</data>
    </edge>
    <edge source="PRT" target="USA">
      <data key="d0">25666689</data>
    </edge>
    <edge source="PRT" target="URY">
      <data key="d0">62330</data>
    </edge>
    <edge source="SAU" target="AUS">
      <data key="d0">73333</data>
    </edge>
    <edge source="SAU" target="AUT">
      <data key="d0">27467</data>
    </edge>
    <edge source="SAU" target="CAN">
      <data key="d0">36267</data>
    </edge>
    <edge source="SAU" target="CAF">
      <data key="d0">140534</data>
    </edge>
    <edge source="SAU" target="FRA">
      <data key="d0">27733</data>
    </edge>
    <edge source="SAU" target="GRC">
      <data key="d0">40000</data>
    </edge>
    <edge source="SAU" target="IDN">
      <data key="d0">667734</data>
    </edge>
    <edge source="SAU" target="ITA">
      <data key="d0">30133</data>
    </edge>
    <edge source="SAU" target="JOR">
      <data key="d0">422401</data>
    </edge>
    <edge source="SAU" target="KOR">
      <data key="d0">50133</data>
    </edge>
    <edge source="SAU" target="LBN">
      <data key="d0">119733</data>
    </edge>
    <edge source="SAU" target="MRT">
      <data key="d0">32000</data>
    </edge>
    <edge source="SAU" target="MEX">
      <data key="d0">494934</data>
    </edge>
    <edge source="SAU" target="OMN">
      <data key="d0">92000</data>
    </edge>
    <edge source="SAU" target="NOR">
      <data key="d0">80000</data>
    </edge>
    <edge source="SAU" target="PAK">
      <data key="d0">43200</data>
    </edge>
    <edge source="SAU" target="IND">
      <data key="d0">60000</data>
    </edge>
    <edge source="SAU" target="SGP">
      <data key="d0">78667</data>
    </edge>
    <edge source="SAU" target="CHE">
      <data key="d0">108533</data>
    </edge>
    <edge source="SAU" target="ARE">
      <data key="d0">15594153</data>
    </edge>
    <edge source="SAU" target="EGY">
      <data key="d0">2715737</data>
    </edge>
    <edge source="SAU" target="GBR">
      <data key="d0">86667</data>
    </edge>
    <edge source="SAU" target="USA">
      <data key="d0">1928802</data>
    </edge>
    <edge source="IND" target="ALB">
      <data key="d0">25410</data>
    </edge>
    <edge source="IND" target="DZA">
      <data key="d0">341310</data>
    </edge>
    <edge source="IND" target="AZE">
      <data key="d0">180362</data>
    </edge>
    <edge source="IND" target="ARG">
      <data key="d0">67956</data>
    </edge>
    <edge source="IND" target="AUS">
      <data key="d0">2293414</data>
    </edge>
    <edge source="IND" target="AUT">
      <data key="d0">249866</data>
    </edge>
    <edge source="IND" target="ARM">
      <data key="d0">35546</data>
    </edge>
    <edge source="IND" target="BEL">
      <data key="d0">1783214</data>
    </edge>
    <edge source="IND" target="BWA">
      <data key="d0">415191</data>
    </edge>
    <edge source="IND" target="BRA">
      <data key="d0">1979156</data>
    </edge>
    <edge source="IND" target="BGR">
      <data key="d0">17799</data>
    </edge>
    <edge source="IND" target="BDI">
      <data key="d0">53540</data>
    </edge>
    <edge source="IND" target="BLR">
      <data key="d0">180171</data>
    </edge>
    <edge source="IND" target="KHM">
      <data key="d0">118862</data>
    </edge>
    <edge source="IND" target="CMR">
      <data key="d0">89309</data>
    </edge>
    <edge source="IND" target="CAN">
      <data key="d0">1784517</data>
    </edge>
    <edge source="IND" target="LKA">
      <data key="d0">11652150</data>
    </edge>
    <edge source="IND" target="CHL">
      <data key="d0">454892</data>
    </edge>
    <edge source="IND" target="CHN">
      <data key="d0">12260215</data>
    </edge>
    <edge source="IND" target="COL">
      <data key="d0">170398</data>
    </edge>
    <edge source="IND" target="CRI">
      <data key="d0">14962</data>
    </edge>
    <edge source="IND" target="HRV">
      <data key="d0">22996</data>
    </edge>
    <edge source="IND" target="CZE">
      <data key="d0">530115</data>
    </edge>
    <edge source="IND" target="BEN">
      <data key="d0">131847</data>
    </edge>
    <edge source="IND" target="DNK">
      <data key="d0">694143</data>
    </edge>
    <edge source="IND" target="ECU">
      <data key="d0">27530</data>
    </edge>
    <edge source="IND" target="ETH">
      <data key="d0">1586621</data>
    </edge>
    <edge source="IND" target="EST">
      <data key="d0">20541</data>
    </edge>
    <edge source="IND" target="FIN">
      <data key="d0">353648</data>
    </edge>
    <edge source="IND" target="FRA">
      <data key="d0">2640710</data>
    </edge>
    <edge source="IND" target="GMB">
      <data key="d0">65501</data>
    </edge>
    <edge source="IND" target="DEU">
      <data key="d0">20996689</data>
    </edge>
    <edge source="IND" target="GHA">
      <data key="d0">3998337</data>
    </edge>
    <edge source="IND" target="GRC">
      <data key="d0">422393</data>
    </edge>
    <edge source="IND" target="GTM">
      <data key="d0">22072</data>
    </edge>
    <edge source="IND" target="HND">
      <data key="d0">16821</data>
    </edge>
    <edge source="IND" target="HKG">
      <data key="d0">1559493</data>
    </edge>
    <edge source="IND" target="HUN">
      <data key="d0">41259</data>
    </edge>
    <edge source="IND" target="IDN">
      <data key="d0">6073982</data>
    </edge>
    <edge source="IND" target="IRL">
      <data key="d0">191618</data>
    </edge>
    <edge source="IND" target="ISR">
      <data key="d0">591858</data>
    </edge>
    <edge source="IND" target="ITA">
      <data key="d0">12624274</data>
    </edge>
    <edge source="IND" target="CIV">
      <data key="d0">217236</data>
    </edge>
    <edge source="IND" target="JAM">
      <data key="d0">25782</data>
    </edge>
    <edge source="IND" target="JPN">
      <data key="d0">4455785</data>
    </edge>
    <edge source="IND" target="KAZ">
      <data key="d0">228677</data>
    </edge>
    <edge source="IND" target="JOR">
      <data key="d0">1200642</data>
    </edge>
    <edge source="IND" target="KOR">
      <data key="d0">638681</data>
    </edge>
    <edge source="IND" target="LBN">
      <data key="d0">2351292</data>
    </edge>
    <edge source="IND" target="MDG">
      <data key="d0">395689</data>
    </edge>
    <edge source="IND" target="MWI">
      <data key="d0">690670</data>
    </edge>
    <edge source="IND" target="MYS">
      <data key="d0">4019718</data>
    </edge>
    <edge source="IND" target="MUS">
      <data key="d0">458992</data>
    </edge>
    <edge source="IND" target="MEX">
      <data key="d0">1016721</data>
    </edge>
    <edge source="IND" target="MAR">
      <data key="d0">724807</data>
    </edge>
    <edge source="IND" target="MOZ">
      <data key="d0">741986</data>
    </edge>
    <edge source="IND" target="OMN">
      <data key="d0">2520387</data>
    </edge>
    <edge source="IND" target="NLD">
      <data key="d0">2768557</data>
    </edge>
    <edge source="IND" target="NZL">
      <data key="d0">201863</data>
    </edge>
    <edge source="IND" target="NIC">
      <data key="d0">111078</data>
    </edge>
    <edge source="IND" target="NER">
      <data key="d0">31908</data>
    </edge>
    <edge source="IND" target="NOR">
      <data key="d0">32960</data>
    </edge>
    <edge source="IND" target="PAK">
      <data key="d0">612377</data>
    </edge>
    <edge source="IND" target="PAN">
      <data key="d0">96469</data>
    </edge>
    <edge source="IND" target="PER">
      <data key="d0">330309</data>
    </edge>
    <edge source="IND" target="PHL">
      <data key="d0">1178691</data>
    </edge>
    <edge source="IND" target="POL">
      <data key="d0">332187</data>
    </edge>
    <edge source="IND" target="PRT">
      <data key="d0">180079</data>
    </edge>
    <edge source="IND" target="RUS">
      <data key="d0">3898775</data>
    </edge>
    <edge source="IND" target="SAU">
      <data key="d0">5236570</data>
    </edge>
    <edge source="IND" target="SGP">
      <data key="d0">3799095</data>
    </edge>
    <edge source="IND" target="SVK">
      <data key="d0">196262</data>
    </edge>
    <edge source="IND" target="VNM">
      <data key="d0">1104764</data>
    </edge>
    <edge source="IND" target="ZAF">
      <data key="d0">3501978</data>
    </edge>
    <edge source="IND" target="ZWE">
      <data key="d0">389673</data>
    </edge>
    <edge source="IND" target="ESP">
      <data key="d0">990027</data>
    </edge>
    <edge source="IND" target="SWE">
      <data key="d0">784974</data>
    </edge>
    <edge source="IND" target="CHE">
      <data key="d0">13466794</data>
    </edge>
    <edge source="IND" target="THA">
      <data key="d0">6009658</data>
    </edge>
    <edge source="IND" target="TGO">
      <data key="d0">516267</data>
    </edge>
    <edge source="IND" target="ARE">
      <data key="d0">9748913</data>
    </edge>
    <edge source="IND" target="TUN">
      <data key="d0">376252</data>
    </edge>
    <edge source="IND" target="TUR">
      <data key="d0">3555596</data>
    </edge>
    <edge source="IND" target="UGA">
      <data key="d0">1526727</data>
    </edge>
    <edge source="IND" target="UKR">
      <data key="d0">863237</data>
    </edge>
    <edge source="IND" target="EGY">
      <data key="d0">4102543</data>
    </edge>
    <edge source="IND" target="GBR">
      <data key="d0">7321770</data>
    </edge>
    <edge source="IND" target="TZA">
      <data key="d0">3025429</data>
    </edge>
    <edge source="IND" target="USA">
      <data key="d0">39419830</data>
    </edge>
    <edge source="IND" target="BFA">
      <data key="d0">93918</data>
    </edge>
    <edge source="IND" target="URY">
      <data key="d0">89872</data>
    </edge>
    <edge source="ZAF" target="DZA">
      <data key="d0">1872585</data>
    </edge>
    <edge source="ZAF" target="ARG">
      <data key="d0">501039</data>
    </edge>
    <edge source="ZAF" target="AUS">
      <data key="d0">20488978</data>
    </edge>
    <edge source="ZAF" target="AUT">
      <data key="d0">847290</data>
    </edge>
    <edge source="ZAF" target="BEL">
      <data key="d0">4456437</data>
    </edge>
    <edge source="ZAF" target="BOL">
      <data key="d0">19668</data>
    </edge>
    <edge source="ZAF" target="BRA">
      <data key="d0">1028089</data>
    </edge>
    <edge source="ZAF" target="BGR">
      <data key="d0">250806</data>
    </edge>
    <edge source="ZAF" target="CMR">
      <data key="d0">506771</data>
    </edge>
    <edge source="ZAF" target="CAN">
      <data key="d0">3822100</data>
    </edge>
    <edge source="ZAF" target="LKA">
      <data key="d0">235054</data>
    </edge>
    <edge source="ZAF" target="CHL">
      <data key="d0">2695620</data>
    </edge>
    <edge source="ZAF" target="CHN">
      <data key="d0">2770668</data>
    </edge>
    <edge source="ZAF" target="COL">
      <data key="d0">16981</data>
    </edge>
    <edge source="ZAF" target="CRI">
      <data key="d0">22764</data>
    </edge>
    <edge source="ZAF" target="HRV">
      <data key="d0">48013</data>
    </edge>
    <edge source="ZAF" target="CZE">
      <data key="d0">48887</data>
    </edge>
    <edge source="ZAF" target="DNK">
      <data key="d0">288962</data>
    </edge>
    <edge source="ZAF" target="ECU">
      <data key="d0">53203</data>
    </edge>
    <edge source="ZAF" target="ETH">
      <data key="d0">1657036</data>
    </edge>
    <edge source="ZAF" target="FIN">
      <data key="d0">898476</data>
    </edge>
    <edge source="ZAF" target="FRA">
      <data key="d0">6287018</data>
    </edge>
    <edge source="ZAF" target="DEU">
      <data key="d0">13671068</data>
    </edge>
    <edge source="ZAF" target="GHA">
      <data key="d0">5660483</data>
    </edge>
    <edge source="ZAF" target="GRC">
      <data key="d0">561308</data>
    </edge>
    <edge source="ZAF" target="GTM">
      <data key="d0">50532</data>
    </edge>
    <edge source="ZAF" target="HND">
      <data key="d0">996700</data>
    </edge>
    <edge source="ZAF" target="HKG">
      <data key="d0">1358454</data>
    </edge>
    <edge source="ZAF" target="HUN">
      <data key="d0">28416</data>
    </edge>
    <edge source="ZAF" target="IDN">
      <data key="d0">325673</data>
    </edge>
    <edge source="ZAF" target="IRL">
      <data key="d0">374973</data>
    </edge>
    <edge source="ZAF" target="ISR">
      <data key="d0">448561</data>
    </edge>
    <edge source="ZAF" target="ITA">
      <data key="d0">3483386</data>
    </edge>
    <edge source="ZAF" target="CIV">
      <data key="d0">744221</data>
    </edge>
    <edge source="ZAF" target="JAM">
      <data key="d0">258212</data>
    </edge>
    <edge source="ZAF" target="JPN">
      <data key="d0">548241</data>
    </edge>
    <edge source="ZAF" target="JOR">
      <data key="d0">69205</data>
    </edge>
    <edge source="ZAF" target="KOR">
      <data key="d0">1215866</data>
    </edge>
    <edge source="ZAF" target="MDG">
      <data key="d0">565089</data>
    </edge>
    <edge source="ZAF" target="MWI">
      <data key="d0">13257689</data>
    </edge>
    <edge source="ZAF" target="MYS">
      <data key="d0">844392</data>
    </edge>
    <edge source="ZAF" target="MRT">
      <data key="d0">19594</data>
    </edge>
    <edge source="ZAF" target="MUS">
      <data key="d0">3694713</data>
    </edge>
    <edge source="ZAF" target="MEX">
      <data key="d0">764503</data>
    </edge>
    <edge source="ZAF" target="MAR">
      <data key="d0">552764</data>
    </edge>
    <edge source="ZAF" target="MOZ">
      <data key="d0">14550588</data>
    </edge>
    <edge source="ZAF" target="OMN">
      <data key="d0">218030</data>
    </edge>
    <edge source="ZAF" target="NLD">
      <data key="d0">3532833</data>
    </edge>
    <edge source="ZAF" target="NZL">
      <data key="d0">347891</data>
    </edge>
    <edge source="ZAF" target="NOR">
      <data key="d0">203358</data>
    </edge>
    <edge source="ZAF" target="PAK">
      <data key="d0">138145</data>
    </edge>
    <edge source="ZAF" target="PRY">
      <data key="d0">70461</data>
    </edge>
    <edge source="ZAF" target="PER">
      <data key="d0">1689628</data>
    </edge>
    <edge source="ZAF" target="PHL">
      <data key="d0">3187956</data>
    </edge>
    <edge source="ZAF" target="POL">
      <data key="d0">98605</data>
    </edge>
    <edge source="ZAF" target="PRT">
      <data key="d0">781474</data>
    </edge>
    <edge source="ZAF" target="ROU">
      <data key="d0">38635</data>
    </edge>
    <edge source="ZAF" target="RUS">
      <data key="d0">10318832</data>
    </edge>
    <edge source="ZAF" target="SAU">
      <data key="d0">4016129</data>
    </edge>
    <edge source="ZAF" target="SEN">
      <data key="d0">87001</data>
    </edge>
    <edge source="ZAF" target="IND">
      <data key="d0">1218799</data>
    </edge>
    <edge source="ZAF" target="SGP">
      <data key="d0">1154669</data>
    </edge>
    <edge source="ZAF" target="SVK">
      <data key="d0">16725</data>
    </edge>
    <edge source="ZAF" target="VNM">
      <data key="d0">49879</data>
    </edge>
    <edge source="ZAF" target="SVN">
      <data key="d0">85517</data>
    </edge>
    <edge source="ZAF" target="ZWE">
      <data key="d0">27117313</data>
    </edge>
    <edge source="ZAF" target="ESP">
      <data key="d0">1157594</data>
    </edge>
    <edge source="ZAF" target="SWE">
      <data key="d0">1983517</data>
    </edge>
    <edge source="ZAF" target="CHE">
      <data key="d0">1464776</data>
    </edge>
    <edge source="ZAF" target="THA">
      <data key="d0">828951</data>
    </edge>
    <edge source="ZAF" target="ARE">
      <data key="d0">1083943</data>
    </edge>
    <edge source="ZAF" target="TUN">
      <data key="d0">47911</data>
    </edge>
    <edge source="ZAF" target="TUR">
      <data key="d0">431610</data>
    </edge>
    <edge source="ZAF" target="UGA">
      <data key="d0">1952934</data>
    </edge>
    <edge source="ZAF" target="UKR">
      <data key="d0">64134</data>
    </edge>
    <edge source="ZAF" target="MKD">
      <data key="d0">28085</data>
    </edge>
    <edge source="ZAF" target="EGY">
      <data key="d0">979685</data>
    </edge>
    <edge source="ZAF" target="GBR">
      <data key="d0">22381848</data>
    </edge>
    <edge source="ZAF" target="TZA">
      <data key="d0">13700227</data>
    </edge>
    <edge source="ZAF" target="USA">
      <data key="d0">41719905</data>
    </edge>
    <edge source="ZAF" target="BFA">
      <data key="d0">16158</data>
    </edge>
    <edge source="ZAF" target="URY">
      <data key="d0">32016</data>
    </edge>
    <edge source="ZAF" target="SRB">
      <data key="d0">56230</data>
    </edge>
    <edge source="ZWE" target="AUS">
      <data key="d0">46503</data>
    </edge>
    <edge source="ZWE" target="AUT">
      <data key="d0">26769</data>
    </edge>
    <edge source="ZWE" target="BEL">
      <data key="d0">537063</data>
    </edge>
    <edge source="ZWE" target="BWA">
      <data key="d0">1451264</data>
    </edge>
    <edge source="ZWE" target="ETH">
      <data key="d0">53267</data>
    </edge>
    <edge source="ZWE" target="FIN">
      <data key="d0">78517</data>
    </edge>
    <edge source="ZWE" target="ITA">
      <data key="d0">228653</data>
    </edge>
    <edge source="ZWE" target="MWI">
      <data key="d0">835833</data>
    </edge>
    <edge source="ZWE" target="MOZ">
      <data key="d0">398468</data>
    </edge>
    <edge source="ZWE" target="NAM">
      <data key="d0">196401</data>
    </edge>
    <edge source="ZWE" target="NLD">
      <data key="d0">24162</data>
    </edge>
    <edge source="ZWE" target="ZAF">
      <data key="d0">6618430</data>
    </edge>
    <edge source="ZWE" target="TUR">
      <data key="d0">40970</data>
    </edge>
    <edge source="ZWE" target="UGA">
      <data key="d0">47895</data>
    </edge>
    <edge source="ZWE" target="TZA">
      <data key="d0">231971</data>
    </edge>
    <edge source="SWE" target="ALB">
      <data key="d0">210176</data>
    </edge>
    <edge source="SWE" target="DZA">
      <data key="d0">811896</data>
    </edge>
    <edge source="SWE" target="AZE">
      <data key="d0">90138</data>
    </edge>
    <edge source="SWE" target="ARG">
      <data key="d0">7943925</data>
    </edge>
    <edge source="SWE" target="AUS">
      <data key="d0">56019204</data>
    </edge>
    <edge source="SWE" target="AUT">
      <data key="d0">32198670</data>
    </edge>
    <edge source="SWE" target="BEL">
      <data key="d0">63633132</data>
    </edge>
    <edge source="SWE" target="BOL">
      <data key="d0">562871</data>
    </edge>
    <edge source="SWE" target="BRA">
      <data key="d0">51520928</data>
    </edge>
    <edge source="SWE" target="BGR">
      <data key="d0">3209937</data>
    </edge>
    <edge source="SWE" target="BDI">
      <data key="d0">51617</data>
    </edge>
    <edge source="SWE" target="BLR">
      <data key="d0">740201</data>
    </edge>
    <edge source="SWE" target="KHM">
      <data key="d0">206030</data>
    </edge>
    <edge source="SWE" target="CMR">
      <data key="d0">103124</data>
    </edge>
    <edge source="SWE" target="CAN">
      <data key="d0">126220294</data>
    </edge>
    <edge source="SWE" target="CAF">
      <data key="d0">26627</data>
    </edge>
    <edge source="SWE" target="LKA">
      <data key="d0">3722064</data>
    </edge>
    <edge source="SWE" target="CHL">
      <data key="d0">46585603</data>
    </edge>
    <edge source="SWE" target="CHN">
      <data key="d0">109252426</data>
    </edge>
    <edge source="SWE" target="COL">
      <data key="d0">2080484</data>
    </edge>
    <edge source="SWE" target="CRI">
      <data key="d0">401474</data>
    </edge>
    <edge source="SWE" target="HRV">
      <data key="d0">6161572</data>
    </edge>
    <edge source="SWE" target="CZE">
      <data key="d0">15015388</data>
    </edge>
    <edge source="SWE" target="BEN">
      <data key="d0">164889</data>
    </edge>
    <edge source="SWE" target="DNK">
      <data key="d0">91742094</data>
    </edge>
    <edge source="SWE" target="ECU">
      <data key="d0">541919</data>
    </edge>
    <edge source="SWE" target="SLV">
      <data key="d0">38958</data>
    </edge>
    <edge source="SWE" target="ETH">
      <data key="d0">2824068</data>
    </edge>
    <edge source="SWE" target="EST">
      <data key="d0">14550840</data>
    </edge>
    <edge source="SWE" target="FIN">
      <data key="d0">132386668</data>
    </edge>
    <edge source="SWE" target="FRA">
      <data key="d0">136600998</data>
    </edge>
    <edge source="SWE" target="GEO">
      <data key="d0">65476</data>
    </edge>
    <edge source="SWE" target="DEU">
      <data key="d0">255863319</data>
    </edge>
    <edge source="SWE" target="GHA">
      <data key="d0">6834006</data>
    </edge>
    <edge source="SWE" target="GRC">
      <data key="d0">15771085</data>
    </edge>
    <edge source="SWE" target="GTM">
      <data key="d0">201883</data>
    </edge>
    <edge source="SWE" target="HND">
      <data key="d0">613615</data>
    </edge>
    <edge source="SWE" target="HKG">
      <data key="d0">19285482</data>
    </edge>
    <edge source="SWE" target="HUN">
      <data key="d0">7033815</data>
    </edge>
    <edge source="SWE" target="IDN">
      <data key="d0">22315361</data>
    </edge>
    <edge source="SWE" target="IRL">
      <data key="d0">23246096</data>
    </edge>
    <edge source="SWE" target="ISR">
      <data key="d0">6262514</data>
    </edge>
    <edge source="SWE" target="ITA">
      <data key="d0">93239300</data>
    </edge>
    <edge source="SWE" target="CIV">
      <data key="d0">33829</data>
    </edge>
    <edge source="SWE" target="JAM">
      <data key="d0">454618</data>
    </edge>
    <edge source="SWE" target="JPN">
      <data key="d0">63175240</data>
    </edge>
    <edge source="SWE" target="KAZ">
      <data key="d0">2398477</data>
    </edge>
    <edge source="SWE" target="JOR">
      <data key="d0">917094</data>
    </edge>
    <edge source="SWE" target="KOR">
      <data key="d0">45271619</data>
    </edge>
    <edge source="SWE" target="LBN">
      <data key="d0">572474</data>
    </edge>
    <edge source="SWE" target="LVA">
      <data key="d0">8828826</data>
    </edge>
    <edge source="SWE" target="LTU">
      <data key="d0">3159848</data>
    </edge>
    <edge source="SWE" target="MDG">
      <data key="d0">70604</data>
    </edge>
    <edge source="SWE" target="MWI">
      <data key="d0">47033</data>
    </edge>
    <edge source="SWE" target="MYS">
      <data key="d0">14093057</data>
    </edge>
    <edge source="SWE" target="MUS">
      <data key="d0">414896</data>
    </edge>
    <edge source="SWE" target="MEX">
      <data key="d0">18267447</data>
    </edge>
    <edge source="SWE" target="MDA">
      <data key="d0">16696</data>
    </edge>
    <edge source="SWE" target="MAR">
      <data key="d0">2224967</data>
    </edge>
    <edge source="SWE" target="MOZ">
      <data key="d0">286346</data>
    </edge>
    <edge source="SWE" target="OMN">
      <data key="d0">910328</data>
    </edge>
    <edge source="SWE" target="NAM">
      <data key="d0">13313</data>
    </edge>
    <edge source="SWE" target="NLD">
      <data key="d0">47067612</data>
    </edge>
    <edge source="SWE" target="NZL">
      <data key="d0">8463691</data>
    </edge>
    <edge source="SWE" target="NIC">
      <data key="d0">1793265</data>
    </edge>
    <edge source="SWE" target="NOR">
      <data key="d0">181735009</data>
    </edge>
    <edge source="SWE" target="PAK">
      <data key="d0">2161674</data>
    </edge>
    <edge source="SWE" target="PAN">
      <data key="d0">658138</data>
    </edge>
    <edge source="SWE" target="PRY">
      <data key="d0">112945</data>
    </edge>
    <edge source="SWE" target="PER">
      <data key="d0">8924748</data>
    </edge>
    <edge source="SWE" target="PHL">
      <data key="d0">3666301</data>
    </edge>
    <edge source="SWE" target="POL">
      <data key="d0">37738662</data>
    </edge>
    <edge source="SWE" target="PRT">
      <data key="d0">24106553</data>
    </edge>
    <edge source="SWE" target="ROU">
      <data key="d0">5681200</data>
    </edge>
    <edge source="SWE" target="RUS">
      <data key="d0">49952244</data>
    </edge>
    <edge source="SWE" target="SAU">
      <data key="d0">15484629</data>
    </edge>
    <edge source="SWE" target="IND">
      <data key="d0">27517717</data>
    </edge>
    <edge source="SWE" target="SGP">
      <data key="d0">25091086</data>
    </edge>
    <edge source="SWE" target="SVK">
      <data key="d0">2218965</data>
    </edge>
    <edge source="SWE" target="VNM">
      <data key="d0">6528672</data>
    </edge>
    <edge source="SWE" target="SVN">
      <data key="d0">4526758</data>
    </edge>
    <edge source="SWE" target="ZAF">
      <data key="d0">31435990</data>
    </edge>
    <edge source="SWE" target="ZWE">
      <data key="d0">1855903</data>
    </edge>
    <edge source="SWE" target="ESP">
      <data key="d0">63089577</data>
    </edge>
    <edge source="SWE" target="CHE">
      <data key="d0">52790389</data>
    </edge>
    <edge source="SWE" target="THA">
      <data key="d0">21713096</data>
    </edge>
    <edge source="SWE" target="ARE">
      <data key="d0">9478452</data>
    </edge>
    <edge source="SWE" target="TUN">
      <data key="d0">2830506</data>
    </edge>
    <edge source="SWE" target="TUR">
      <data key="d0">29840352</data>
    </edge>
    <edge source="SWE" target="UGA">
      <data key="d0">359351</data>
    </edge>
    <edge source="SWE" target="UKR">
      <data key="d0">12599888</data>
    </edge>
    <edge source="SWE" target="MKD">
      <data key="d0">1148222</data>
    </edge>
    <edge source="SWE" target="EGY">
      <data key="d0">5975731</data>
    </edge>
    <edge source="SWE" target="GBR">
      <data key="d0">143914394</data>
    </edge>
    <edge source="SWE" target="TZA">
      <data key="d0">1052300</data>
    </edge>
    <edge source="SWE" target="USA">
      <data key="d0">517056236</data>
    </edge>
    <edge source="SWE" target="BFA">
      <data key="d0">23026</data>
    </edge>
    <edge source="SWE" target="URY">
      <data key="d0">980932</data>
    </edge>
    <edge source="SWE" target="SRB">
      <data key="d0">2706321</data>
    </edge>
    <edge source="THA" target="ALB">
      <data key="d0">256211</data>
    </edge>
    <edge source="THA" target="DZA">
      <data key="d0">102254</data>
    </edge>
    <edge source="THA" target="ARG">
      <data key="d0">80902</data>
    </edge>
    <edge source="THA" target="AUS">
      <data key="d0">7351051</data>
    </edge>
    <edge source="THA" target="AUT">
      <data key="d0">49238</data>
    </edge>
    <edge source="THA" target="BEL">
      <data key="d0">320228</data>
    </edge>
    <edge source="THA" target="BRA">
      <data key="d0">205812</data>
    </edge>
    <edge source="THA" target="KHM">
      <data key="d0">5551499</data>
    </edge>
    <edge source="THA" target="CMR">
      <data key="d0">70105</data>
    </edge>
    <edge source="THA" target="CAN">
      <data key="d0">944523</data>
    </edge>
    <edge source="THA" target="LKA">
      <data key="d0">353454</data>
    </edge>
    <edge source="THA" target="CHL">
      <data key="d0">430584</data>
    </edge>
    <edge source="THA" target="CHN">
      <data key="d0">24594287</data>
    </edge>
    <edge source="THA" target="COL">
      <data key="d0">280601</data>
    </edge>
    <edge source="THA" target="CRI">
      <data key="d0">52445</data>
    </edge>
    <edge source="THA" target="CZE">
      <data key="d0">61776</data>
    </edge>
    <edge source="THA" target="DNK">
      <data key="d0">986148</data>
    </edge>
    <edge source="THA" target="SLV">
      <data key="d0">10247</data>
    </edge>
    <edge source="THA" target="FIN">
      <data key="d0">516628</data>
    </edge>
    <edge source="THA" target="FRA">
      <data key="d0">2627142</data>
    </edge>
    <edge source="THA" target="DEU">
      <data key="d0">15693722</data>
    </edge>
    <edge source="THA" target="GRC">
      <data key="d0">122180</data>
    </edge>
    <edge source="THA" target="GTM">
      <data key="d0">122385</data>
    </edge>
    <edge source="THA" target="HND">
      <data key="d0">37198</data>
    </edge>
    <edge source="THA" target="HKG">
      <data key="d0">6951211</data>
    </edge>
    <edge source="THA" target="HUN">
      <data key="d0">678115</data>
    </edge>
    <edge source="THA" target="IDN">
      <data key="d0">21439192</data>
    </edge>
    <edge source="THA" target="IRL">
      <data key="d0">51713</data>
    </edge>
    <edge source="THA" target="ISR">
      <data key="d0">91730</data>
    </edge>
    <edge source="THA" target="ITA">
      <data key="d0">2812751</data>
    </edge>
    <edge source="THA" target="JPN">
      <data key="d0">25441382</data>
    </edge>
    <edge source="THA" target="JOR">
      <data key="d0">187147</data>
    </edge>
    <edge source="THA" target="KOR">
      <data key="d0">2174258</data>
    </edge>
    <edge source="THA" target="LBN">
      <data key="d0">27852</data>
    </edge>
    <edge source="THA" target="MDG">
      <data key="d0">46307</data>
    </edge>
    <edge source="THA" target="MYS">
      <data key="d0">34081897</data>
    </edge>
    <edge source="THA" target="MRT">
      <data key="d0">37768</data>
    </edge>
    <edge source="THA" target="MUS">
      <data key="d0">119848</data>
    </edge>
    <edge source="THA" target="MEX">
      <data key="d0">1514625</data>
    </edge>
    <edge source="THA" target="MAR">
      <data key="d0">111980</data>
    </edge>
    <edge source="THA" target="OMN">
      <data key="d0">591373</data>
    </edge>
    <edge source="THA" target="NLD">
      <data key="d0">972633</data>
    </edge>
    <edge source="THA" target="NZL">
      <data key="d0">1817886</data>
    </edge>
    <edge source="THA" target="NIC">
      <data key="d0">30550</data>
    </edge>
    <edge source="THA" target="NOR">
      <data key="d0">427907</data>
    </edge>
    <edge source="THA" target="PAK">
      <data key="d0">1060279</data>
    </edge>
    <edge source="THA" target="PAN">
      <data key="d0">28731</data>
    </edge>
    <edge source="THA" target="PER">
      <data key="d0">35570</data>
    </edge>
    <edge source="THA" target="PHL">
      <data key="d0">13730756</data>
    </edge>
    <edge source="THA" target="POL">
      <data key="d0">11526</data>
    </edge>
    <edge source="THA" target="ROU">
      <data key="d0">201794</data>
    </edge>
    <edge source="THA" target="RUS">
      <data key="d0">168601</data>
    </edge>
    <edge source="THA" target="SAU">
      <data key="d0">1659421</data>
    </edge>
    <edge source="THA" target="IND">
      <data key="d0">5615122</data>
    </edge>
    <edge source="THA" target="SGP">
      <data key="d0">26748491</data>
    </edge>
    <edge source="THA" target="VNM">
      <data key="d0">8071617</data>
    </edge>
    <edge source="THA" target="ZAF">
      <data key="d0">1660230</data>
    </edge>
    <edge source="THA" target="ESP">
      <data key="d0">2641693</data>
    </edge>
    <edge source="THA" target="SWE">
      <data key="d0">772895</data>
    </edge>
    <edge source="THA" target="CHE">
      <data key="d0">3083707</data>
    </edge>
    <edge source="THA" target="ARE">
      <data key="d0">1977048</data>
    </edge>
    <edge source="THA" target="TUN">
      <data key="d0">51781</data>
    </edge>
    <edge source="THA" target="TUR">
      <data key="d0">55415</data>
    </edge>
    <edge source="THA" target="UGA">
      <data key="d0">66927</data>
    </edge>
    <edge source="THA" target="EGY">
      <data key="d0">742821</data>
    </edge>
    <edge source="THA" target="GBR">
      <data key="d0">6148451</data>
    </edge>
    <edge source="THA" target="TZA">
      <data key="d0">24860</data>
    </edge>
    <edge source="THA" target="USA">
      <data key="d0">24613882</data>
    </edge>
    <edge source="THA" target="BFA">
      <data key="d0">32781</data>
    </edge>
    <edge source="THA" target="URY">
      <data key="d0">86726</data>
    </edge>
    <edge source="EGY" target="DZA">
      <data key="d0">292083</data>
    </edge>
    <edge source="EGY" target="BEL">
      <data key="d0">17403</data>
    </edge>
    <edge source="EGY" target="CHN">
      <data key="d0">15146</data>
    </edge>
    <edge source="EGY" target="CZE">
      <data key="d0">37908</data>
    </edge>
    <edge source="EGY" target="DEU">
      <data key="d0">431037</data>
    </edge>
    <edge source="EGY" target="ITA">
      <data key="d0">1829777</data>
    </edge>
    <edge source="EGY" target="JPN">
      <data key="d0">63757</data>
    </edge>
    <edge source="EGY" target="JOR">
      <data key="d0">76570</data>
    </edge>
    <edge source="EGY" target="LBN">
      <data key="d0">14224</data>
    </edge>
    <edge source="EGY" target="MAR">
      <data key="d0">36983</data>
    </edge>
    <edge source="EGY" target="OMN">
      <data key="d0">15227</data>
    </edge>
    <edge source="EGY" target="NLD">
      <data key="d0">68209</data>
    </edge>
    <edge source="EGY" target="ROU">
      <data key="d0">68651</data>
    </edge>
    <edge source="EGY" target="SAU">
      <data key="d0">623099</data>
    </edge>
    <edge source="EGY" target="ARE">
      <data key="d0">108917</data>
    </edge>
    <edge source="EGY" target="TUN">
      <data key="d0">18219</data>
    </edge>
    <edge source="EGY" target="GBR">
      <data key="d0">114207</data>
    </edge>
    <edge source="URY" target="ARG">
      <data key="d0">2472221</data>
    </edge>
    <edge source="URY" target="BOL">
      <data key="d0">51362</data>
    </edge>
    <edge source="URY" target="BRA">
      <data key="d0">7002727</data>
    </edge>
    <edge source="URY" target="CHL">
      <data key="d0">603368</data>
    </edge>
    <edge source="URY" target="COL">
      <data key="d0">199420</data>
    </edge>
    <edge source="URY" target="CRI">
      <data key="d0">1801735</data>
    </edge>
    <edge source="URY" target="ECU">
      <data key="d0">152960</data>
    </edge>
    <edge source="URY" target="DEU">
      <data key="d0">387913</data>
    </edge>
    <edge source="URY" target="ITA">
      <data key="d0">115921</data>
    </edge>
    <edge source="URY" target="MEX">
      <data key="d0">60000</data>
    </edge>
    <edge source="URY" target="PRY">
      <data key="d0">488018</data>
    </edge>
    <edge source="URY" target="PER">
      <data key="d0">27990</data>
    </edge>
    <edge source="URY" target="ESP">
      <data key="d0">386932</data>
    </edge>
    <edge source="URY" target="USA">
      <data key="d0">301245</data>
    </edge>
    <edge source="ARM" target="BLR">
      <data key="d0">44730</data>
    </edge>
    <edge source="ARM" target="GEO">
      <data key="d0">24704</data>
    </edge>
    <edge source="ARM" target="LVA">
      <data key="d0">45827</data>
    </edge>
    <edge source="ARM" target="ROU">
      <data key="d0">398699</data>
    </edge>
    <edge source="ARM" target="RUS">
      <data key="d0">757644</data>
    </edge>
    <edge source="ARM" target="VNM">
      <data key="d0">16776</data>
    </edge>
    <edge source="ARM" target="ARE">
      <data key="d0">31348</data>
    </edge>
    <edge source="ARM" target="TUR">
      <data key="d0">20614</data>
    </edge>
    <edge source="ARM" target="UKR">
      <data key="d0">32000</data>
    </edge>
    <edge source="ARM" target="USA">
      <data key="d0">59970</data>
    </edge>
    <edge source="BEL" target="ALB">
      <data key="d0">24158</data>
    </edge>
    <edge source="BEL" target="DZA">
      <data key="d0">9538978</data>
    </edge>
    <edge source="BEL" target="AZE">
      <data key="d0">53369</data>
    </edge>
    <edge source="BEL" target="ARG">
      <data key="d0">3649364</data>
    </edge>
    <edge source="BEL" target="AUS">
      <data key="d0">17660835</data>
    </edge>
    <edge source="BEL" target="AUT">
      <data key="d0">27990733</data>
    </edge>
    <edge source="BEL" target="ARM">
      <data key="d0">142082</data>
    </edge>
    <edge source="BEL" target="BOL">
      <data key="d0">665150</data>
    </edge>
    <edge source="BEL" target="BWA">
      <data key="d0">698434</data>
    </edge>
    <edge source="BEL" target="BRA">
      <data key="d0">41375448</data>
    </edge>
    <edge source="BEL" target="BGR">
      <data key="d0">1933686</data>
    </edge>
    <edge source="BEL" target="BDI">
      <data key="d0">483257</data>
    </edge>
    <edge source="BEL" target="BLR">
      <data key="d0">1071684</data>
    </edge>
    <edge source="BEL" target="CMR">
      <data key="d0">2971762</data>
    </edge>
    <edge source="BEL" target="CAN">
      <data key="d0">21308889</data>
    </edge>
    <edge source="BEL" target="CAF">
      <data key="d0">119405</data>
    </edge>
    <edge source="BEL" target="LKA">
      <data key="d0">1468349</data>
    </edge>
    <edge source="BEL" target="CHL">
      <data key="d0">2756489</data>
    </edge>
    <edge source="BEL" target="CHN">
      <data key="d0">22262416</data>
    </edge>
    <edge source="BEL" target="COL">
      <data key="d0">5269584</data>
    </edge>
    <edge source="BEL" target="CRI">
      <data key="d0">3696363</data>
    </edge>
    <edge source="BEL" target="HRV">
      <data key="d0">2728301</data>
    </edge>
    <edge source="BEL" target="CZE">
      <data key="d0">29789595</data>
    </edge>
    <edge source="BEL" target="BEN">
      <data key="d0">5099430</data>
    </edge>
    <edge source="BEL" target="DNK">
      <data key="d0">50568800</data>
    </edge>
    <edge source="BEL" target="ECU">
      <data key="d0">1728161</data>
    </edge>
    <edge source="BEL" target="SLV">
      <data key="d0">44852</data>
    </edge>
    <edge source="BEL" target="ETH">
      <data key="d0">3144408</data>
    </edge>
    <edge source="BEL" target="EST">
      <data key="d0">1140937</data>
    </edge>
    <edge source="BEL" target="FIN">
      <data key="d0">42852715</data>
    </edge>
    <edge source="BEL" target="FRA">
      <data key="d0">641545133</data>
    </edge>
    <edge source="BEL" target="GEO">
      <data key="d0">34890</data>
    </edge>
    <edge source="BEL" target="GMB">
      <data key="d0">118062</data>
    </edge>
    <edge source="BEL" target="DEU">
      <data key="d0">593867183</data>
    </edge>
    <edge source="BEL" target="GHA">
      <data key="d0">4675945</data>
    </edge>
    <edge source="BEL" target="GRC">
      <data key="d0">18468594</data>
    </edge>
    <edge source="BEL" target="GTM">
      <data key="d0">586587</data>
    </edge>
    <edge source="BEL" target="HND">
      <data key="d0">47753</data>
    </edge>
    <edge source="BEL" target="HKG">
      <data key="d0">15831156</data>
    </edge>
    <edge source="BEL" target="HUN">
      <data key="d0">20206005</data>
    </edge>
    <edge source="BEL" target="IDN">
      <data key="d0">7792675</data>
    </edge>
    <edge source="BEL" target="IRL">
      <data key="d0">23133676</data>
    </edge>
    <edge source="BEL" target="ISR">
      <data key="d0">20429204</data>
    </edge>
    <edge source="BEL" target="ITA">
      <data key="d0">271104469</data>
    </edge>
    <edge source="BEL" target="CIV">
      <data key="d0">4270900</data>
    </edge>
    <edge source="BEL" target="JAM">
      <data key="d0">391217</data>
    </edge>
    <edge source="BEL" target="JPN">
      <data key="d0">30391871</data>
    </edge>
    <edge source="BEL" target="KAZ">
      <data key="d0">4942334</data>
    </edge>
    <edge source="BEL" target="JOR">
      <data key="d0">2864184</data>
    </edge>
    <edge source="BEL" target="KOR">
      <data key="d0">6877110</data>
    </edge>
    <edge source="BEL" target="KGZ">
      <data key="d0">413181</data>
    </edge>
    <edge source="BEL" target="LBN">
      <data key="d0">3337826</data>
    </edge>
    <edge source="BEL" target="LVA">
      <data key="d0">1653907</data>
    </edge>
    <edge source="BEL" target="LTU">
      <data key="d0">1684303</data>
    </edge>
    <edge source="BEL" target="MDG">
      <data key="d0">5312804</data>
    </edge>
    <edge source="BEL" target="MWI">
      <data key="d0">278553</data>
    </edge>
    <edge source="BEL" target="MYS">
      <data key="d0">3925884</data>
    </edge>
    <edge source="BEL" target="MRT">
      <data key="d0">437686</data>
    </edge>
    <edge source="BEL" target="MUS">
      <data key="d0">3102677</data>
    </edge>
    <edge source="BEL" target="MEX">
      <data key="d0">12578163</data>
    </edge>
    <edge source="BEL" target="MDA">
      <data key="d0">188767</data>
    </edge>
    <edge source="BEL" target="MAR">
      <data key="d0">9171622</data>
    </edge>
    <edge source="BEL" target="MOZ">
      <data key="d0">1230277</data>
    </edge>
    <edge source="BEL" target="OMN">
      <data key="d0">900917</data>
    </edge>
    <edge source="BEL" target="NAM">
      <data key="d0">826146</data>
    </edge>
    <edge source="BEL" target="NLD">
      <data key="d0">305736299</data>
    </edge>
    <edge source="BEL" target="NZL">
      <data key="d0">2972010</data>
    </edge>
    <edge source="BEL" target="NIC">
      <data key="d0">112564</data>
    </edge>
    <edge source="BEL" target="NER">
      <data key="d0">1188036</data>
    </edge>
    <edge source="BEL" target="NOR">
      <data key="d0">30507452</data>
    </edge>
    <edge source="BEL" target="PAK">
      <data key="d0">4609512</data>
    </edge>
    <edge source="BEL" target="PAN">
      <data key="d0">17074</data>
    </edge>
    <edge source="BEL" target="PRY">
      <data key="d0">35274</data>
    </edge>
    <edge source="BEL" target="PER">
      <data key="d0">1671598</data>
    </edge>
    <edge source="BEL" target="PHL">
      <data key="d0">7189761</data>
    </edge>
    <edge source="BEL" target="POL">
      <data key="d0">28790246</data>
    </edge>
    <edge source="BEL" target="PRT">
      <data key="d0">78695259</data>
    </edge>
    <edge source="BEL" target="ROU">
      <data key="d0">4443334</data>
    </edge>
    <edge source="BEL" target="RUS">
      <data key="d0">78009744</data>
    </edge>
    <edge source="BEL" target="SAU">
      <data key="d0">17605329</data>
    </edge>
    <edge source="BEL" target="SEN">
      <data key="d0">2097845</data>
    </edge>
    <edge source="BEL" target="IND">
      <data key="d0">12299470</data>
    </edge>
    <edge source="BEL" target="SGP">
      <data key="d0">7030800</data>
    </edge>
    <edge source="BEL" target="SVK">
      <data key="d0">4194969</data>
    </edge>
    <edge source="BEL" target="VNM">
      <data key="d0">1092413</data>
    </edge>
    <edge source="BEL" target="SVN">
      <data key="d0">5239418</data>
    </edge>
    <edge source="BEL" target="ZAF">
      <data key="d0">26573029</data>
    </edge>
    <edge source="BEL" target="ZWE">
      <data key="d0">702524</data>
    </edge>
    <edge source="BEL" target="ESP">
      <data key="d0">217124042</data>
    </edge>
    <edge source="BEL" target="SWE">
      <data key="d0">55434134</data>
    </edge>
    <edge source="BEL" target="CHE">
      <data key="d0">47112403</data>
    </edge>
    <edge source="BEL" target="THA">
      <data key="d0">7511180</data>
    </edge>
    <edge source="BEL" target="TGO">
      <data key="d0">1024909</data>
    </edge>
    <edge source="BEL" target="ARE">
      <data key="d0">27919338</data>
    </edge>
    <edge source="BEL" target="TUN">
      <data key="d0">14144242</data>
    </edge>
    <edge source="BEL" target="TUR">
      <data key="d0">61852808</data>
    </edge>
    <edge source="BEL" target="UGA">
      <data key="d0">980030</data>
    </edge>
    <edge source="BEL" target="UKR">
      <data key="d0">2551156</data>
    </edge>
    <edge source="BEL" target="MKD">
      <data key="d0">125417</data>
    </edge>
    <edge source="BEL" target="EGY">
      <data key="d0">20394113</data>
    </edge>
    <edge source="BEL" target="GBR">
      <data key="d0">298085273</data>
    </edge>
    <edge source="BEL" target="TZA">
      <data key="d0">881578</data>
    </edge>
    <edge source="BEL" target="USA">
      <data key="d0">318485145</data>
    </edge>
    <edge source="BEL" target="BFA">
      <data key="d0">458288</data>
    </edge>
    <edge source="BEL" target="URY">
      <data key="d0">340867</data>
    </edge>
    <edge source="BEL" target="SRB">
      <data key="d0">1380399</data>
    </edge>
    <edge source="BWA" target="ISR">
      <data key="d0">17097</data>
    </edge>
    <edge source="BWA" target="MDG">
      <data key="d0">11053</data>
    </edge>
    <edge source="BWA" target="MWI">
      <data key="d0">25033</data>
    </edge>
    <edge source="BWA" target="MOZ">
      <data key="d0">20084</data>
    </edge>
    <edge source="BWA" target="NAM">
      <data key="d0">50260</data>
    </edge>
    <edge source="BWA" target="PAK">
      <data key="d0">827966</data>
    </edge>
    <edge source="BWA" target="ZAF">
      <data key="d0">9409071</data>
    </edge>
    <edge source="BWA" target="ZWE">
      <data key="d0">141970</data>
    </edge>
    <edge source="BWA" target="SWE">
      <data key="d0">82202</data>
    </edge>
    <edge source="BWA" target="GBR">
      <data key="d0">75060</data>
    </edge>
    <edge source="KHM" target="CHN">
      <data key="d0">20821</data>
    </edge>
    <edge source="KHM" target="DEU">
      <data key="d0">1727404</data>
    </edge>
    <edge source="KHM" target="HKG">
      <data key="d0">337810</data>
    </edge>
    <edge source="KHM" target="JPN">
      <data key="d0">240634</data>
    </edge>
    <edge source="KHM" target="MYS">
      <data key="d0">12682</data>
    </edge>
    <edge source="KHM" target="NIC">
      <data key="d0">72725</data>
    </edge>
    <edge source="KHM" target="SGP">
      <data key="d0">228241</data>
    </edge>
    <edge source="KHM" target="VNM">
      <data key="d0">364776</data>
    </edge>
    <edge source="KHM" target="THA">
      <data key="d0">251329</data>
    </edge>
    <edge source="CMR" target="AUS">
      <data key="d0">17443</data>
    </edge>
    <edge source="CMR" target="BEL">
      <data key="d0">22346</data>
    </edge>
    <edge source="CMR" target="BRA">
      <data key="d0">166180</data>
    </edge>
    <edge source="CMR" target="CAF">
      <data key="d0">24897</data>
    </edge>
    <edge source="CMR" target="FRA">
      <data key="d0">239857</data>
    </edge>
    <edge source="CMR" target="DEU">
      <data key="d0">66520</data>
    </edge>
    <edge source="CMR" target="GHA">
      <data key="d0">109464</data>
    </edge>
    <edge source="CMR" target="ITA">
      <data key="d0">35430</data>
    </edge>
    <edge source="CMR" target="CIV">
      <data key="d0">50860</data>
    </edge>
    <edge source="CMR" target="NOR">
      <data key="d0">21210</data>
    </edge>
    <edge source="CMR" target="GBR">
      <data key="d0">165017</data>
    </edge>
    <edge source="CMR" target="USA">
      <data key="d0">98238</data>
    </edge>
    <edge source="LKA" target="BEL">
      <data key="d0">46398</data>
    </edge>
    <edge source="LKA" target="BWA">
      <data key="d0">210858</data>
    </edge>
    <edge source="LKA" target="CHL">
      <data key="d0">101126</data>
    </edge>
    <edge source="LKA" target="CHN">
      <data key="d0">784203</data>
    </edge>
    <edge source="LKA" target="FRA">
      <data key="d0">18381</data>
    </edge>
    <edge source="LKA" target="GEO">
      <data key="d0">132790</data>
    </edge>
    <edge source="LKA" target="DEU">
      <data key="d0">271435</data>
    </edge>
    <edge source="LKA" target="HKG">
      <data key="d0">490361</data>
    </edge>
    <edge source="LKA" target="IDN">
      <data key="d0">86700</data>
    </edge>
    <edge source="LKA" target="ITA">
      <data key="d0">58643</data>
    </edge>
    <edge source="LKA" target="JPN">
      <data key="d0">302808</data>
    </edge>
    <edge source="LKA" target="KOR">
      <data key="d0">277613</data>
    </edge>
    <edge source="LKA" target="MYS">
      <data key="d0">52703</data>
    </edge>
    <edge source="LKA" target="MUS">
      <data key="d0">101502</data>
    </edge>
    <edge source="LKA" target="NLD">
      <data key="d0">12145</data>
    </edge>
    <edge source="LKA" target="IND">
      <data key="d0">662975</data>
    </edge>
    <edge source="LKA" target="SGP">
      <data key="d0">1411911</data>
    </edge>
    <edge source="LKA" target="ZAF">
      <data key="d0">13477</data>
    </edge>
    <edge source="LKA" target="CHE">
      <data key="d0">245192</data>
    </edge>
    <edge source="LKA" target="THA">
      <data key="d0">80275</data>
    </edge>
    <edge source="LKA" target="ARE">
      <data key="d0">1278998</data>
    </edge>
    <edge source="LKA" target="GBR">
      <data key="d0">308544</data>
    </edge>
    <edge source="LKA" target="TZA">
      <data key="d0">53921</data>
    </edge>
    <edge source="LKA" target="USA">
      <data key="d0">357460</data>
    </edge>
    <edge source="EST" target="ARG">
      <data key="d0">15998</data>
    </edge>
    <edge source="EST" target="BEL">
      <data key="d0">41432</data>
    </edge>
    <edge source="EST" target="BGR">
      <data key="d0">394765</data>
    </edge>
    <edge source="EST" target="BLR">
      <data key="d0">152846</data>
    </edge>
    <edge source="EST" target="DNK">
      <data key="d0">1598903</data>
    </edge>
    <edge source="EST" target="FIN">
      <data key="d0">24951291</data>
    </edge>
    <edge source="EST" target="FRA">
      <data key="d0">311779</data>
    </edge>
    <edge source="EST" target="GEO">
      <data key="d0">38650</data>
    </edge>
    <edge source="EST" target="DEU">
      <data key="d0">1313318</data>
    </edge>
    <edge source="EST" target="HUN">
      <data key="d0">189513</data>
    </edge>
    <edge source="EST" target="ITA">
      <data key="d0">21650</data>
    </edge>
    <edge source="EST" target="KGZ">
      <data key="d0">150423</data>
    </edge>
    <edge source="EST" target="LVA">
      <data key="d0">3736979</data>
    </edge>
    <edge source="EST" target="LTU">
      <data key="d0">1162575</data>
    </edge>
    <edge source="EST" target="NLD">
      <data key="d0">88240</data>
    </edge>
    <edge source="EST" target="NOR">
      <data key="d0">1345268</data>
    </edge>
    <edge source="EST" target="PHL">
      <data key="d0">11536</data>
    </edge>
    <edge source="EST" target="POL">
      <data key="d0">118484</data>
    </edge>
    <edge source="EST" target="RUS">
      <data key="d0">2890642</data>
    </edge>
    <edge source="EST" target="ESP">
      <data key="d0">64610</data>
    </edge>
    <edge source="EST" target="SWE">
      <data key="d0">5514444</data>
    </edge>
    <edge source="EST" target="CHE">
      <data key="d0">1183516</data>
    </edge>
    <edge source="EST" target="UKR">
      <data key="d0">163984</data>
    </edge>
    <edge source="EST" target="EGY">
      <data key="d0">73638</data>
    </edge>
    <edge source="EST" target="GBR">
      <data key="d0">246614</data>
    </edge>
    <edge source="EST" target="USA">
      <data key="d0">91482</data>
    </edge>
    <edge source="GHA" target="BEL">
      <data key="d0">2829145</data>
    </edge>
    <edge source="GHA" target="FRA">
      <data key="d0">628584</data>
    </edge>
    <edge source="GHA" target="DEU">
      <data key="d0">28279</data>
    </edge>
    <edge source="GHA" target="CIV">
      <data key="d0">32986</data>
    </edge>
    <edge source="GHA" target="LBN">
      <data key="d0">51379</data>
    </edge>
    <edge source="GHA" target="SGP">
      <data key="d0">16494</data>
    </edge>
    <edge source="GHA" target="ZAF">
      <data key="d0">41854</data>
    </edge>
    <edge source="GHA" target="SWE">
      <data key="d0">659775</data>
    </edge>
    <edge source="GHA" target="GBR">
      <data key="d0">613455</data>
    </edge>
    <edge source="GHA" target="USA">
      <data key="d0">1334161</data>
    </edge>
    <edge source="HUN" target="ALB">
      <data key="d0">154000</data>
    </edge>
    <edge source="HUN" target="DZA">
      <data key="d0">89000</data>
    </edge>
    <edge source="HUN" target="AZE">
      <data key="d0">26000</data>
    </edge>
    <edge source="HUN" target="AUS">
      <data key="d0">73000</data>
    </edge>
    <edge source="HUN" target="AUT">
      <data key="d0">41308000</data>
    </edge>
    <edge source="HUN" target="BEL">
      <data key="d0">25113000</data>
    </edge>
    <edge source="HUN" target="BRA">
      <data key="d0">3021000</data>
    </edge>
    <edge source="HUN" target="BGR">
      <data key="d0">839000</data>
    </edge>
    <edge source="HUN" target="BLR">
      <data key="d0">993000</data>
    </edge>
    <edge source="HUN" target="CAN">
      <data key="d0">6774000</data>
    </edge>
    <edge source="HUN" target="LKA">
      <data key="d0">133000</data>
    </edge>
    <edge source="HUN" target="CHL">
      <data key="d0">197000</data>
    </edge>
    <edge source="HUN" target="CHN">
      <data key="d0">3000000</data>
    </edge>
    <edge source="HUN" target="HRV">
      <data key="d0">2219000</data>
    </edge>
    <edge source="HUN" target="CZE">
      <data key="d0">3193000</data>
    </edge>
    <edge source="HUN" target="DNK">
      <data key="d0">900000</data>
    </edge>
    <edge source="HUN" target="EST">
      <data key="d0">131000</data>
    </edge>
    <edge source="HUN" target="FIN">
      <data key="d0">3157000</data>
    </edge>
    <edge source="HUN" target="FRA">
      <data key="d0">14840000</data>
    </edge>
    <edge source="HUN" target="DEU">
      <data key="d0">205232000</data>
    </edge>
    <edge source="HUN" target="GRC">
      <data key="d0">193000</data>
    </edge>
    <edge source="HUN" target="HKG">
      <data key="d0">234000</data>
    </edge>
    <edge source="HUN" target="IDN">
      <data key="d0">108000</data>
    </edge>
    <edge source="HUN" target="IRL">
      <data key="d0">263000</data>
    </edge>
    <edge source="HUN" target="ISR">
      <data key="d0">185000</data>
    </edge>
    <edge source="HUN" target="ITA">
      <data key="d0">10679000</data>
    </edge>
    <edge source="HUN" target="CIV">
      <data key="d0">34000</data>
    </edge>
    <edge source="HUN" target="JPN">
      <data key="d0">322000</data>
    </edge>
    <edge source="HUN" target="KAZ">
      <data key="d0">345000</data>
    </edge>
    <edge source="HUN" target="JOR">
      <data key="d0">35000</data>
    </edge>
    <edge source="HUN" target="KOR">
      <data key="d0">327000</data>
    </edge>
    <edge source="HUN" target="KGZ">
      <data key="d0">285000</data>
    </edge>
    <edge source="HUN" target="LVA">
      <data key="d0">117000</data>
    </edge>
    <edge source="HUN" target="LTU">
      <data key="d0">808000</data>
    </edge>
    <edge source="HUN" target="MYS">
      <data key="d0">1316000</data>
    </edge>
    <edge source="HUN" target="MUS">
      <data key="d0">16000</data>
    </edge>
    <edge source="HUN" target="MEX">
      <data key="d0">1268000</data>
    </edge>
    <edge source="HUN" target="MDA">
      <data key="d0">247000</data>
    </edge>
    <edge source="HUN" target="OMN">
      <data key="d0">26000</data>
    </edge>
    <edge source="HUN" target="NLD">
      <data key="d0">8217000</data>
    </edge>
    <edge source="HUN" target="NOR">
      <data key="d0">169000</data>
    </edge>
    <edge source="HUN" target="PAK">
      <data key="d0">19000</data>
    </edge>
    <edge source="HUN" target="POL">
      <data key="d0">5745000</data>
    </edge>
    <edge source="HUN" target="PRT">
      <data key="d0">111000</data>
    </edge>
    <edge source="HUN" target="ROU">
      <data key="d0">11940000</data>
    </edge>
    <edge source="HUN" target="RUS">
      <data key="d0">8080000</data>
    </edge>
    <edge source="HUN" target="IND">
      <data key="d0">813000</data>
    </edge>
    <edge source="HUN" target="SGP">
      <data key="d0">1679000</data>
    </edge>
    <edge source="HUN" target="SVK">
      <data key="d0">5299000</data>
    </edge>
    <edge source="HUN" target="SVN">
      <data key="d0">1100000</data>
    </edge>
    <edge source="HUN" target="ZAF">
      <data key="d0">697000</data>
    </edge>
    <edge source="HUN" target="ESP">
      <data key="d0">1008000</data>
    </edge>
    <edge source="HUN" target="SWE">
      <data key="d0">2526000</data>
    </edge>
    <edge source="HUN" target="CHE">
      <data key="d0">3577000</data>
    </edge>
    <edge source="HUN" target="ARE">
      <data key="d0">115000</data>
    </edge>
    <edge source="HUN" target="TUN">
      <data key="d0">130000</data>
    </edge>
    <edge source="HUN" target="TUR">
      <data key="d0">564000</data>
    </edge>
    <edge source="HUN" target="UKR">
      <data key="d0">3479000</data>
    </edge>
    <edge source="HUN" target="MKD">
      <data key="d0">643000</data>
    </edge>
    <edge source="HUN" target="EGY">
      <data key="d0">46000</data>
    </edge>
    <edge source="HUN" target="GBR">
      <data key="d0">5937000</data>
    </edge>
    <edge source="HUN" target="USA">
      <data key="d0">16324000</data>
    </edge>
    <edge source="HUN" target="SRB">
      <data key="d0">1999000</data>
    </edge>
    <edge source="CIV" target="DZA">
      <data key="d0">181828</data>
    </edge>
    <edge source="CIV" target="BEL">
      <data key="d0">99745</data>
    </edge>
    <edge source="CIV" target="CMR">
      <data key="d0">135690</data>
    </edge>
    <edge source="CIV" target="BEN">
      <data key="d0">267340</data>
    </edge>
    <edge source="CIV" target="FRA">
      <data key="d0">413448</data>
    </edge>
    <edge source="CIV" target="DEU">
      <data key="d0">250962</data>
    </edge>
    <edge source="CIV" target="GHA">
      <data key="d0">427793</data>
    </edge>
    <edge source="CIV" target="ITA">
      <data key="d0">192307</data>
    </edge>
    <edge source="CIV" target="MDG">
      <data key="d0">21230</data>
    </edge>
    <edge source="CIV" target="MRT">
      <data key="d0">16146</data>
    </edge>
    <edge source="CIV" target="MAR">
      <data key="d0">44215</data>
    </edge>
    <edge source="CIV" target="NLD">
      <data key="d0">273618</data>
    </edge>
    <edge source="CIV" target="NER">
      <data key="d0">32492</data>
    </edge>
    <edge source="CIV" target="POL">
      <data key="d0">59650</data>
    </edge>
    <edge source="CIV" target="SEN">
      <data key="d0">160307</data>
    </edge>
    <edge source="CIV" target="ZWE">
      <data key="d0">19593</data>
    </edge>
    <edge source="CIV" target="GBR">
      <data key="d0">94860</data>
    </edge>
    <edge source="CIV" target="BFA">
      <data key="d0">487765</data>
    </edge>
    <edge source="JOR" target="DZA">
      <data key="d0">136335</data>
    </edge>
    <edge source="JOR" target="BEL">
      <data key="d0">62729</data>
    </edge>
    <edge source="JOR" target="CAN">
      <data key="d0">70522</data>
    </edge>
    <edge source="JOR" target="LKA">
      <data key="d0">40762</data>
    </edge>
    <edge source="JOR" target="FRA">
      <data key="d0">40691</data>
    </edge>
    <edge source="JOR" target="PSE">
      <data key="d0">332752</data>
    </edge>
    <edge source="JOR" target="DEU">
      <data key="d0">5346790</data>
    </edge>
    <edge source="JOR" target="GRC">
      <data key="d0">14104</data>
    </edge>
    <edge source="JOR" target="ISR">
      <data key="d0">859366</data>
    </edge>
    <edge source="JOR" target="ITA">
      <data key="d0">764579</data>
    </edge>
    <edge source="JOR" target="KOR">
      <data key="d0">18515</data>
    </edge>
    <edge source="JOR" target="LBN">
      <data key="d0">352987</data>
    </edge>
    <edge source="JOR" target="OMN">
      <data key="d0">309955</data>
    </edge>
    <edge source="JOR" target="NLD">
      <data key="d0">32544</data>
    </edge>
    <edge source="JOR" target="PAK">
      <data key="d0">28209</data>
    </edge>
    <edge source="JOR" target="ROU">
      <data key="d0">295812</data>
    </edge>
    <edge source="JOR" target="SAU">
      <data key="d0">1067167</data>
    </edge>
    <edge source="JOR" target="IND">
      <data key="d0">112835</data>
    </edge>
    <edge source="JOR" target="SGP">
      <data key="d0">247278</data>
    </edge>
    <edge source="JOR" target="SWE">
      <data key="d0">163278</data>
    </edge>
    <edge source="JOR" target="ARE">
      <data key="d0">2563531</data>
    </edge>
    <edge source="JOR" target="TUN">
      <data key="d0">46652</data>
    </edge>
    <edge source="JOR" target="TUR">
      <data key="d0">318283</data>
    </edge>
    <edge source="JOR" target="UKR">
      <data key="d0">98731</data>
    </edge>
    <edge source="JOR" target="EGY">
      <data key="d0">459587</data>
    </edge>
    <edge source="JOR" target="GBR">
      <data key="d0">54630</data>
    </edge>
    <edge source="JOR" target="USA">
      <data key="d0">94449</data>
    </edge>
    <edge source="LBN" target="ALB">
      <data key="d0">38580</data>
    </edge>
    <edge source="LBN" target="AZE">
      <data key="d0">12599</data>
    </edge>
    <edge source="LBN" target="AUT">
      <data key="d0">45756</data>
    </edge>
    <edge source="LBN" target="ARM">
      <data key="d0">35776</data>
    </edge>
    <edge source="LBN" target="BEL">
      <data key="d0">282302</data>
    </edge>
    <edge source="LBN" target="BLR">
      <data key="d0">53231</data>
    </edge>
    <edge source="LBN" target="CMR">
      <data key="d0">28048</data>
    </edge>
    <edge source="LBN" target="CAN">
      <data key="d0">160102</data>
    </edge>
    <edge source="LBN" target="CAF">
      <data key="d0">158252</data>
    </edge>
    <edge source="LBN" target="BEN">
      <data key="d0">23818</data>
    </edge>
    <edge source="LBN" target="DNK">
      <data key="d0">51592</data>
    </edge>
    <edge source="LBN" target="FRA">
      <data key="d0">339636</data>
    </edge>
    <edge source="LBN" target="GMB">
      <data key="d0">131697</data>
    </edge>
    <edge source="LBN" target="DEU">
      <data key="d0">88484</data>
    </edge>
    <edge source="LBN" target="GHA">
      <data key="d0">229362</data>
    </edge>
    <edge source="LBN" target="HKG">
      <data key="d0">75531</data>
    </edge>
    <edge source="LBN" target="ITA">
      <data key="d0">121379</data>
    </edge>
    <edge source="LBN" target="CIV">
      <data key="d0">111306</data>
    </edge>
    <edge source="LBN" target="KAZ">
      <data key="d0">22359</data>
    </edge>
    <edge source="LBN" target="JOR">
      <data key="d0">311401</data>
    </edge>
    <edge source="LBN" target="MYS">
      <data key="d0">11804</data>
    </edge>
    <edge source="LBN" target="MEX">
      <data key="d0">39080</data>
    </edge>
    <edge source="LBN" target="MAR">
      <data key="d0">216225</data>
    </edge>
    <edge source="LBN" target="OMN">
      <data key="d0">19712</data>
    </edge>
    <edge source="LBN" target="NLD">
      <data key="d0">35352</data>
    </edge>
    <edge source="LBN" target="NER">
      <data key="d0">19103</data>
    </edge>
    <edge source="LBN" target="ROU">
      <data key="d0">34526</data>
    </edge>
    <edge source="LBN" target="SAU">
      <data key="d0">786301</data>
    </edge>
    <edge source="LBN" target="SEN">
      <data key="d0">35494</data>
    </edge>
    <edge source="LBN" target="ZAF">
      <data key="d0">22480</data>
    </edge>
    <edge source="LBN" target="ZWE">
      <data key="d0">33156</data>
    </edge>
    <edge source="LBN" target="ESP">
      <data key="d0">76025</data>
    </edge>
    <edge source="LBN" target="SWE">
      <data key="d0">156787</data>
    </edge>
    <edge source="LBN" target="CHE">
      <data key="d0">27188</data>
    </edge>
    <edge source="LBN" target="TGO">
      <data key="d0">56605</data>
    </edge>
    <edge source="LBN" target="ARE">
      <data key="d0">500894</data>
    </edge>
    <edge source="LBN" target="TUN">
      <data key="d0">706700</data>
    </edge>
    <edge source="LBN" target="TUR">
      <data key="d0">29030</data>
    </edge>
    <edge source="LBN" target="UGA">
      <data key="d0">44430</data>
    </edge>
    <edge source="LBN" target="UKR">
      <data key="d0">24291</data>
    </edge>
    <edge source="LBN" target="EGY">
      <data key="d0">896517</data>
    </edge>
    <edge source="LBN" target="GBR">
      <data key="d0">326239</data>
    </edge>
    <edge source="LBN" target="TZA">
      <data key="d0">319037</data>
    </edge>
    <edge source="LBN" target="USA">
      <data key="d0">317485</data>
    </edge>
    <edge source="LBN" target="BFA">
      <data key="d0">21383</data>
    </edge>
    <edge source="MWI" target="BEL">
      <data key="d0">49093</data>
    </edge>
    <edge source="MWI" target="MUS">
      <data key="d0">110065</data>
    </edge>
    <edge source="MWI" target="MOZ">
      <data key="d0">587954</data>
    </edge>
    <edge source="MWI" target="ZAF">
      <data key="d0">504613</data>
    </edge>
    <edge source="MWI" target="ZWE">
      <data key="d0">237709</data>
    </edge>
    <edge source="MWI" target="ARE">
      <data key="d0">44913</data>
    </edge>
    <edge source="MWI" target="GBR">
      <data key="d0">154660</data>
    </edge>
    <edge source="MWI" target="TZA">
      <data key="d0">1026238</data>
    </edge>
    <edge source="MWI" target="USA">
      <data key="d0">123965</data>
    </edge>
    <edge source="MUS" target="BWA">
      <data key="d0">103813</data>
    </edge>
    <edge source="MUS" target="CAN">
      <data key="d0">20318</data>
    </edge>
    <edge source="MUS" target="LKA">
      <data key="d0">16659</data>
    </edge>
    <edge source="MUS" target="CHN">
      <data key="d0">57954</data>
    </edge>
    <edge source="MUS" target="FRA">
      <data key="d0">296439</data>
    </edge>
    <edge source="MUS" target="DEU">
      <data key="d0">383455</data>
    </edge>
    <edge source="MUS" target="HKG">
      <data key="d0">56677</data>
    </edge>
    <edge source="MUS" target="ITA">
      <data key="d0">61854</data>
    </edge>
    <edge source="MUS" target="CIV">
      <data key="d0">51549</data>
    </edge>
    <edge source="MUS" target="JPN">
      <data key="d0">97373</data>
    </edge>
    <edge source="MUS" target="MDG">
      <data key="d0">2142347</data>
    </edge>
    <edge source="MUS" target="MOZ">
      <data key="d0">133476</data>
    </edge>
    <edge source="MUS" target="IND">
      <data key="d0">102723</data>
    </edge>
    <edge source="MUS" target="SGP">
      <data key="d0">13985</data>
    </edge>
    <edge source="MUS" target="ZAF">
      <data key="d0">474857</data>
    </edge>
    <edge source="MUS" target="ZWE">
      <data key="d0">10251</data>
    </edge>
    <edge source="MUS" target="CHE">
      <data key="d0">17264</data>
    </edge>
    <edge source="MUS" target="GBR">
      <data key="d0">307546</data>
    </edge>
    <edge source="MUS" target="TZA">
      <data key="d0">139516</data>
    </edge>
    <edge source="MOZ" target="AUS">
      <data key="d0">50186</data>
    </edge>
    <edge source="MOZ" target="MDG">
      <data key="d0">67492</data>
    </edge>
    <edge source="MOZ" target="MWI">
      <data key="d0">147360</data>
    </edge>
    <edge source="MOZ" target="NLD">
      <data key="d0">31361</data>
    </edge>
    <edge source="MOZ" target="PRT">
      <data key="d0">553967</data>
    </edge>
    <edge source="MOZ" target="SEN">
      <data key="d0">23151</data>
    </edge>
    <edge source="MOZ" target="IND">
      <data key="d0">248686</data>
    </edge>
    <edge source="MOZ" target="ZAF">
      <data key="d0">1485726</data>
    </edge>
    <edge source="MOZ" target="ZWE">
      <data key="d0">222198</data>
    </edge>
    <edge source="MOZ" target="TUN">
      <data key="d0">85449</data>
    </edge>
    <edge source="MOZ" target="USA">
      <data key="d0">116674</data>
    </edge>
    <edge source="OMN" target="AUS">
      <data key="d0">145498</data>
    </edge>
    <edge source="OMN" target="CAN">
      <data key="d0">95196</data>
    </edge>
    <edge source="OMN" target="DNK">
      <data key="d0">81693</data>
    </edge>
    <edge source="OMN" target="FRA">
      <data key="d0">84598</data>
    </edge>
    <edge source="OMN" target="DEU">
      <data key="d0">489794</data>
    </edge>
    <edge source="OMN" target="NLD">
      <data key="d0">72268</data>
    </edge>
    <edge source="OMN" target="PAK">
      <data key="d0">100341</data>
    </edge>
    <edge source="OMN" target="SAU">
      <data key="d0">1625872</data>
    </edge>
    <edge source="OMN" target="IND">
      <data key="d0">36655</data>
    </edge>
    <edge source="OMN" target="SGP">
      <data key="d0">244697</data>
    </edge>
    <edge source="OMN" target="ARE">
      <data key="d0">31712530</data>
    </edge>
    <edge source="OMN" target="TUN">
      <data key="d0">1858848</data>
    </edge>
    <edge source="OMN" target="EGY">
      <data key="d0">90112</data>
    </edge>
    <edge source="OMN" target="GBR">
      <data key="d0">626824</data>
    </edge>
    <edge source="OMN" target="TZA">
      <data key="d0">39860</data>
    </edge>
    <edge source="OMN" target="USA">
      <data key="d0">1080830</data>
    </edge>
    <edge source="NAM" target="BWA">
      <data key="d0">26911</data>
    </edge>
    <edge source="NAM" target="DNK">
      <data key="d0">104620</data>
    </edge>
    <edge source="NAM" target="DEU">
      <data key="d0">57274</data>
    </edge>
    <edge source="NAM" target="JAM">
      <data key="d0">277841</data>
    </edge>
    <edge source="NAM" target="JPN">
      <data key="d0">128995</data>
    </edge>
    <edge source="NAM" target="MOZ">
      <data key="d0">14370</data>
    </edge>
    <edge source="NAM" target="ZAF">
      <data key="d0">3937856</data>
    </edge>
    <edge source="NAM" target="ESP">
      <data key="d0">77082</data>
    </edge>
    <edge source="NZL" target="ARG">
      <data key="d0">168081</data>
    </edge>
    <edge source="NZL" target="AUS">
      <data key="d0">60371468</data>
    </edge>
    <edge source="NZL" target="AUT">
      <data key="d0">384719</data>
    </edge>
    <edge source="NZL" target="BEL">
      <data key="d0">255239</data>
    </edge>
    <edge source="NZL" target="BOL">
      <data key="d0">53971</data>
    </edge>
    <edge source="NZL" target="BRA">
      <data key="d0">2397176</data>
    </edge>
    <edge source="NZL" target="CMR">
      <data key="d0">33860</data>
    </edge>
    <edge source="NZL" target="CAN">
      <data key="d0">5018723</data>
    </edge>
    <edge source="NZL" target="LKA">
      <data key="d0">259087</data>
    </edge>
    <edge source="NZL" target="CHL">
      <data key="d0">1385301</data>
    </edge>
    <edge source="NZL" target="CHN">
      <data key="d0">1290611</data>
    </edge>
    <edge source="NZL" target="CZE">
      <data key="d0">175630</data>
    </edge>
    <edge source="NZL" target="DNK">
      <data key="d0">117922</data>
    </edge>
    <edge source="NZL" target="ECU">
      <data key="d0">35641</data>
    </edge>
    <edge source="NZL" target="FIN">
      <data key="d0">57145</data>
    </edge>
    <edge source="NZL" target="FRA">
      <data key="d0">963741</data>
    </edge>
    <edge source="NZL" target="DEU">
      <data key="d0">2329960</data>
    </edge>
    <edge source="NZL" target="GHA">
      <data key="d0">42902</data>
    </edge>
    <edge source="NZL" target="GRC">
      <data key="d0">832656</data>
    </edge>
    <edge source="NZL" target="HKG">
      <data key="d0">1586774</data>
    </edge>
    <edge source="NZL" target="HUN">
      <data key="d0">20905</data>
    </edge>
    <edge source="NZL" target="IDN">
      <data key="d0">293890</data>
    </edge>
    <edge source="NZL" target="IRL">
      <data key="d0">788244</data>
    </edge>
    <edge source="NZL" target="ISR">
      <data key="d0">771006</data>
    </edge>
    <edge source="NZL" target="ITA">
      <data key="d0">1068698</data>
    </edge>
    <edge source="NZL" target="JAM">
      <data key="d0">10123</data>
    </edge>
    <edge source="NZL" target="JPN">
      <data key="d0">1981190</data>
    </edge>
    <edge source="NZL" target="KOR">
      <data key="d0">484338</data>
    </edge>
    <edge source="NZL" target="LBN">
      <data key="d0">82489</data>
    </edge>
    <edge source="NZL" target="MYS">
      <data key="d0">397336</data>
    </edge>
    <edge source="NZL" target="MEX">
      <data key="d0">337016</data>
    </edge>
    <edge source="NZL" target="NLD">
      <data key="d0">706830</data>
    </edge>
    <edge source="NZL" target="NOR">
      <data key="d0">140783</data>
    </edge>
    <edge source="NZL" target="PAK">
      <data key="d0">199136</data>
    </edge>
    <edge source="NZL" target="PER">
      <data key="d0">113213</data>
    </edge>
    <edge source="NZL" target="PHL">
      <data key="d0">418259</data>
    </edge>
    <edge source="NZL" target="POL">
      <data key="d0">81423</data>
    </edge>
    <edge source="NZL" target="PRT">
      <data key="d0">185162</data>
    </edge>
    <edge source="NZL" target="SAU">
      <data key="d0">51319</data>
    </edge>
    <edge source="NZL" target="SEN">
      <data key="d0">65678</data>
    </edge>
    <edge source="NZL" target="IND">
      <data key="d0">1321066</data>
    </edge>
    <edge source="NZL" target="SGP">
      <data key="d0">1954121</data>
    </edge>
    <edge source="NZL" target="VNM">
      <data key="d0">124818</data>
    </edge>
    <edge source="NZL" target="ZAF">
      <data key="d0">1229310</data>
    </edge>
    <edge source="NZL" target="ZWE">
      <data key="d0">27473</data>
    </edge>
    <edge source="NZL" target="ESP">
      <data key="d0">653713</data>
    </edge>
    <edge source="NZL" target="SWE">
      <data key="d0">800700</data>
    </edge>
    <edge source="NZL" target="CHE">
      <data key="d0">576282</data>
    </edge>
    <edge source="NZL" target="THA">
      <data key="d0">261775</data>
    </edge>
    <edge source="NZL" target="ARE">
      <data key="d0">158072</data>
    </edge>
    <edge source="NZL" target="TUN">
      <data key="d0">12929</data>
    </edge>
    <edge source="NZL" target="TUR">
      <data key="d0">11790</data>
    </edge>
    <edge source="NZL" target="EGY">
      <data key="d0">23006</data>
    </edge>
    <edge source="NZL" target="GBR">
      <data key="d0">7466596</data>
    </edge>
    <edge source="NZL" target="USA">
      <data key="d0">21494670</data>
    </edge>
    <edge source="NZL" target="URY">
      <data key="d0">77159</data>
    </edge>
    <edge source="NZL" target="SRB">
      <data key="d0">34594</data>
    </edge>
    <edge source="NIC" target="AUS">
      <data key="d0">15600</data>
    </edge>
    <edge source="NIC" target="CRI">
      <data key="d0">127174</data>
    </edge>
    <edge source="NIC" target="SLV">
      <data key="d0">70615</data>
    </edge>
    <edge source="NIC" target="GTM">
      <data key="d0">32398</data>
    </edge>
    <edge source="NIC" target="HND">
      <data key="d0">130970</data>
    </edge>
    <edge source="NIC" target="PAK">
      <data key="d0">288000</data>
    </edge>
    <edge source="NIC" target="PAN">
      <data key="d0">31680</data>
    </edge>
    <edge source="NIC" target="USA">
      <data key="d0">162475</data>
    </edge>
    <edge source="NER" target="BEL">
      <data key="d0">16476</data>
    </edge>
    <edge source="NER" target="CAN">
      <data key="d0">194262</data>
    </edge>
    <edge source="NER" target="FRA">
      <data key="d0">840521</data>
    </edge>
    <edge source="NER" target="DEU">
      <data key="d0">144145</data>
    </edge>
    <edge source="NER" target="ITA">
      <data key="d0">22221</data>
    </edge>
    <edge source="NER" target="JPN">
      <data key="d0">80034</data>
    </edge>
    <edge source="NER" target="TGO">
      <data key="d0">46367</data>
    </edge>
    <edge source="NER" target="USA">
      <data key="d0">3812321</data>
    </edge>
    <edge source="PAK" target="AUS">
      <data key="d0">14220</data>
    </edge>
    <edge source="PAK" target="AUT">
      <data key="d0">15145</data>
    </edge>
    <edge source="PAK" target="BEL">
      <data key="d0">331994</data>
    </edge>
    <edge source="PAK" target="BWA">
      <data key="d0">31485</data>
    </edge>
    <edge source="PAK" target="KHM">
      <data key="d0">55349</data>
    </edge>
    <edge source="PAK" target="CMR">
      <data key="d0">518634</data>
    </edge>
    <edge source="PAK" target="LKA">
      <data key="d0">453568</data>
    </edge>
    <edge source="PAK" target="CHN">
      <data key="d0">412990</data>
    </edge>
    <edge source="PAK" target="CZE">
      <data key="d0">63891</data>
    </edge>
    <edge source="PAK" target="FRA">
      <data key="d0">22032</data>
    </edge>
    <edge source="PAK" target="DEU">
      <data key="d0">239234</data>
    </edge>
    <edge source="PAK" target="GTM">
      <data key="d0">90839</data>
    </edge>
    <edge source="PAK" target="HKG">
      <data key="d0">23555</data>
    </edge>
    <edge source="PAK" target="ITA">
      <data key="d0">1025340</data>
    </edge>
    <edge source="PAK" target="JPN">
      <data key="d0">13994</data>
    </edge>
    <edge source="PAK" target="KAZ">
      <data key="d0">17462</data>
    </edge>
    <edge source="PAK" target="JOR">
      <data key="d0">111018</data>
    </edge>
    <edge source="PAK" target="MYS">
      <data key="d0">232448</data>
    </edge>
    <edge source="PAK" target="MAR">
      <data key="d0">92286</data>
    </edge>
    <edge source="PAK" target="OMN">
      <data key="d0">133496</data>
    </edge>
    <edge source="PAK" target="NLD">
      <data key="d0">333368</data>
    </edge>
    <edge source="PAK" target="NZL">
      <data key="d0">18461</data>
    </edge>
    <edge source="PAK" target="NOR">
      <data key="d0">12362</data>
    </edge>
    <edge source="PAK" target="SAU">
      <data key="d0">852221</data>
    </edge>
    <edge source="PAK" target="IND">
      <data key="d0">49684</data>
    </edge>
    <edge source="PAK" target="SGP">
      <data key="d0">1015260</data>
    </edge>
    <edge source="PAK" target="ZWE">
      <data key="d0">18186</data>
    </edge>
    <edge source="PAK" target="ESP">
      <data key="d0">14954</data>
    </edge>
    <edge source="PAK" target="SWE">
      <data key="d0">311348</data>
    </edge>
    <edge source="PAK" target="THA">
      <data key="d0">114798</data>
    </edge>
    <edge source="PAK" target="ARE">
      <data key="d0">16019673</data>
    </edge>
    <edge source="PAK" target="TUR">
      <data key="d0">32478</data>
    </edge>
    <edge source="PAK" target="UGA">
      <data key="d0">32547</data>
    </edge>
    <edge source="PAK" target="EGY">
      <data key="d0">361911</data>
    </edge>
    <edge source="PAK" target="GBR">
      <data key="d0">712025</data>
    </edge>
    <edge source="PAK" target="TZA">
      <data key="d0">83580</data>
    </edge>
    <edge source="PAK" target="USA">
      <data key="d0">1532811</data>
    </edge>
    <edge source="PHL" target="ARG">
      <data key="d0">70000</data>
    </edge>
    <edge source="PHL" target="AUS">
      <data key="d0">2959532</data>
    </edge>
    <edge source="PHL" target="AUT">
      <data key="d0">726017</data>
    </edge>
    <edge source="PHL" target="BEL">
      <data key="d0">286207</data>
    </edge>
    <edge source="PHL" target="KHM">
      <data key="d0">92578</data>
    </edge>
    <edge source="PHL" target="CAN">
      <data key="d0">596747</data>
    </edge>
    <edge source="PHL" target="CHN">
      <data key="d0">6597446</data>
    </edge>
    <edge source="PHL" target="CRI">
      <data key="d0">333918</data>
    </edge>
    <edge source="PHL" target="FIN">
      <data key="d0">13360</data>
    </edge>
    <edge source="PHL" target="FRA">
      <data key="d0">866046</data>
    </edge>
    <edge source="PHL" target="DEU">
      <data key="d0">4021964</data>
    </edge>
    <edge source="PHL" target="GRC">
      <data key="d0">164772</data>
    </edge>
    <edge source="PHL" target="HKG">
      <data key="d0">8814430</data>
    </edge>
    <edge source="PHL" target="IDN">
      <data key="d0">6135321</data>
    </edge>
    <edge source="PHL" target="ISR">
      <data key="d0">2633558</data>
    </edge>
    <edge source="PHL" target="ITA">
      <data key="d0">15958659</data>
    </edge>
    <edge source="PHL" target="JPN">
      <data key="d0">113399684</data>
    </edge>
    <edge source="PHL" target="JOR">
      <data key="d0">82277</data>
    </edge>
    <edge source="PHL" target="KOR">
      <data key="d0">8310371</data>
    </edge>
    <edge source="PHL" target="MYS">
      <data key="d0">5854574</data>
    </edge>
    <edge source="PHL" target="MEX">
      <data key="d0">983083</data>
    </edge>
    <edge source="PHL" target="NLD">
      <data key="d0">694160</data>
    </edge>
    <edge source="PHL" target="NZL">
      <data key="d0">106603</data>
    </edge>
    <edge source="PHL" target="NOR">
      <data key="d0">74450</data>
    </edge>
    <edge source="PHL" target="PAK">
      <data key="d0">146064</data>
    </edge>
    <edge source="PHL" target="PAN">
      <data key="d0">29882</data>
    </edge>
    <edge source="PHL" target="RUS">
      <data key="d0">31000</data>
    </edge>
    <edge source="PHL" target="SAU">
      <data key="d0">58766</data>
    </edge>
    <edge source="PHL" target="IND">
      <data key="d0">210526</data>
    </edge>
    <edge source="PHL" target="SGP">
      <data key="d0">9671349</data>
    </edge>
    <edge source="PHL" target="VNM">
      <data key="d0">790587</data>
    </edge>
    <edge source="PHL" target="ZAF">
      <data key="d0">180191</data>
    </edge>
    <edge source="PHL" target="ESP">
      <data key="d0">4050860</data>
    </edge>
    <edge source="PHL" target="SWE">
      <data key="d0">123786</data>
    </edge>
    <edge source="PHL" target="CHE">
      <data key="d0">886876</data>
    </edge>
    <edge source="PHL" target="THA">
      <data key="d0">11917359</data>
    </edge>
    <edge source="PHL" target="ARE">
      <data key="d0">828987</data>
    </edge>
    <edge source="PHL" target="EGY">
      <data key="d0">164333</data>
    </edge>
    <edge source="PHL" target="GBR">
      <data key="d0">553105</data>
    </edge>
    <edge source="PHL" target="USA">
      <data key="d0">19720304</data>
    </edge>
    <edge source="POL" target="DZA">
      <data key="d0">1136000</data>
    </edge>
    <edge source="POL" target="AZE">
      <data key="d0">57000</data>
    </edge>
    <edge source="POL" target="ARG">
      <data key="d0">426000</data>
    </edge>
    <edge source="POL" target="AUS">
      <data key="d0">554000</data>
    </edge>
    <edge source="POL" target="AUT">
      <data key="d0">13119000</data>
    </edge>
    <edge source="POL" target="ARM">
      <data key="d0">132000</data>
    </edge>
    <edge source="POL" target="BEL">
      <data key="d0">12696000</data>
    </edge>
    <edge source="POL" target="BGR">
      <data key="d0">2835000</data>
    </edge>
    <edge source="POL" target="BLR">
      <data key="d0">47974000</data>
    </edge>
    <edge source="POL" target="CAN">
      <data key="d0">1529000</data>
    </edge>
    <edge source="POL" target="CHN">
      <data key="d0">1940000</data>
    </edge>
    <edge source="POL" target="COL">
      <data key="d0">605000</data>
    </edge>
    <edge source="POL" target="HRV">
      <data key="d0">843000</data>
    </edge>
    <edge source="POL" target="CZE">
      <data key="d0">14606000</data>
    </edge>
    <edge source="POL" target="DNK">
      <data key="d0">12632000</data>
    </edge>
    <edge source="POL" target="ECU">
      <data key="d0">571000</data>
    </edge>
    <edge source="POL" target="ETH">
      <data key="d0">378000</data>
    </edge>
    <edge source="POL" target="EST">
      <data key="d0">1114000</data>
    </edge>
    <edge source="POL" target="FIN">
      <data key="d0">1795000</data>
    </edge>
    <edge source="POL" target="FRA">
      <data key="d0">22690000</data>
    </edge>
    <edge source="POL" target="GEO">
      <data key="d0">478000</data>
    </edge>
    <edge source="POL" target="DEU">
      <data key="d0">169439000</data>
    </edge>
    <edge source="POL" target="GHA">
      <data key="d0">160000</data>
    </edge>
    <edge source="POL" target="GRC">
      <data key="d0">524000</data>
    </edge>
    <edge source="POL" target="GTM">
      <data key="d0">175000</data>
    </edge>
    <edge source="POL" target="HUN">
      <data key="d0">2753000</data>
    </edge>
    <edge source="POL" target="IDN">
      <data key="d0">1061000</data>
    </edge>
    <edge source="POL" target="IRL">
      <data key="d0">1312000</data>
    </edge>
    <edge source="POL" target="ITA">
      <data key="d0">34038000</data>
    </edge>
    <edge source="POL" target="JPN">
      <data key="d0">139000</data>
    </edge>
    <edge source="POL" target="KAZ">
      <data key="d0">11847000</data>
    </edge>
    <edge source="POL" target="KOR">
      <data key="d0">270000</data>
    </edge>
    <edge source="POL" target="KGZ">
      <data key="d0">1602000</data>
    </edge>
    <edge source="POL" target="LBN">
      <data key="d0">199000</data>
    </edge>
    <edge source="POL" target="LVA">
      <data key="d0">4763000</data>
    </edge>
    <edge source="POL" target="LTU">
      <data key="d0">8911000</data>
    </edge>
    <edge source="POL" target="MYS">
      <data key="d0">2020000</data>
    </edge>
    <edge source="POL" target="MEX">
      <data key="d0">3450000</data>
    </edge>
    <edge source="POL" target="MDA">
      <data key="d0">667000</data>
    </edge>
    <edge source="POL" target="MAR">
      <data key="d0">813000</data>
    </edge>
    <edge source="POL" target="OMN">
      <data key="d0">1009000</data>
    </edge>
    <edge source="POL" target="NLD">
      <data key="d0">22540000</data>
    </edge>
    <edge source="POL" target="NZL">
      <data key="d0">259000</data>
    </edge>
    <edge source="POL" target="NOR">
      <data key="d0">4966000</data>
    </edge>
    <edge source="POL" target="PAK">
      <data key="d0">5060000</data>
    </edge>
    <edge source="POL" target="PAN">
      <data key="d0">176000</data>
    </edge>
    <edge source="POL" target="PER">
      <data key="d0">110000</data>
    </edge>
    <edge source="POL" target="PHL">
      <data key="d0">223000</data>
    </edge>
    <edge source="POL" target="PRT">
      <data key="d0">1395000</data>
    </edge>
    <edge source="POL" target="ROU">
      <data key="d0">2559000</data>
    </edge>
    <edge source="POL" target="RUS">
      <data key="d0">35427000</data>
    </edge>
    <edge source="POL" target="SAU">
      <data key="d0">343000</data>
    </edge>
    <edge source="POL" target="IND">
      <data key="d0">7113000</data>
    </edge>
    <edge source="POL" target="SGP">
      <data key="d0">165000</data>
    </edge>
    <edge source="POL" target="SVK">
      <data key="d0">1769000</data>
    </edge>
    <edge source="POL" target="VNM">
      <data key="d0">245000</data>
    </edge>
    <edge source="POL" target="SVN">
      <data key="d0">471000</data>
    </edge>
    <edge source="POL" target="ZAF">
      <data key="d0">760000</data>
    </edge>
    <edge source="POL" target="ZWE">
      <data key="d0">266000</data>
    </edge>
    <edge source="POL" target="ESP">
      <data key="d0">7236000</data>
    </edge>
    <edge source="POL" target="SWE">
      <data key="d0">19983000</data>
    </edge>
    <edge source="POL" target="CHE">
      <data key="d0">4766000</data>
    </edge>
    <edge source="POL" target="THA">
      <data key="d0">365000</data>
    </edge>
    <edge source="POL" target="ARE">
      <data key="d0">1795000</data>
    </edge>
    <edge source="POL" target="TUN">
      <data key="d0">1843000</data>
    </edge>
    <edge source="POL" target="TUR">
      <data key="d0">1189000</data>
    </edge>
    <edge source="POL" target="UKR">
      <data key="d0">17626000</data>
    </edge>
    <edge source="POL" target="MKD">
      <data key="d0">1334000</data>
    </edge>
    <edge source="POL" target="EGY">
      <data key="d0">369000</data>
    </edge>
    <edge source="POL" target="GBR">
      <data key="d0">12206000</data>
    </edge>
    <edge source="POL" target="TZA">
      <data key="d0">82000</data>
    </edge>
    <edge source="POL" target="USA">
      <data key="d0">54044000</data>
    </edge>
    <edge source="POL" target="URY">
      <data key="d0">106000</data>
    </edge>
    <edge source="POL" target="SRB">
      <data key="d0">52000</data>
    </edge>
    <edge source="ROU" target="DZA">
      <data key="d0">288000</data>
    </edge>
    <edge source="ROU" target="ARG">
      <data key="d0">75000</data>
    </edge>
    <edge source="ROU" target="AUS">
      <data key="d0">171000</data>
    </edge>
    <edge source="ROU" target="AUT">
      <data key="d0">1214000</data>
    </edge>
    <edge source="ROU" target="BEL">
      <data key="d0">3066000</data>
    </edge>
    <edge source="ROU" target="BRA">
      <data key="d0">26000</data>
    </edge>
    <edge source="ROU" target="BGR">
      <data key="d0">816000</data>
    </edge>
    <edge source="ROU" target="BLR">
      <data key="d0">941000</data>
    </edge>
    <edge source="ROU" target="CAN">
      <data key="d0">809000</data>
    </edge>
    <edge source="ROU" target="LKA">
      <data key="d0">32000</data>
    </edge>
    <edge source="ROU" target="CHN">
      <data key="d0">294000</data>
    </edge>
    <edge source="ROU" target="COL">
      <data key="d0">201000</data>
    </edge>
    <edge source="ROU" target="CRI">
      <data key="d0">67000</data>
    </edge>
    <edge source="ROU" target="HRV">
      <data key="d0">992000</data>
    </edge>
    <edge source="ROU" target="CZE">
      <data key="d0">130000</data>
    </edge>
    <edge source="ROU" target="DNK">
      <data key="d0">301000</data>
    </edge>
    <edge source="ROU" target="ECU">
      <data key="d0">40000</data>
    </edge>
    <edge source="ROU" target="FRA">
      <data key="d0">5933000</data>
    </edge>
    <edge source="ROU" target="DEU">
      <data key="d0">14446000</data>
    </edge>
    <edge source="ROU" target="GRC">
      <data key="d0">299000</data>
    </edge>
    <edge source="ROU" target="HUN">
      <data key="d0">1839000</data>
    </edge>
    <edge source="ROU" target="IDN">
      <data key="d0">80000</data>
    </edge>
    <edge source="ROU" target="ISR">
      <data key="d0">301000</data>
    </edge>
    <edge source="ROU" target="ITA">
      <data key="d0">17313000</data>
    </edge>
    <edge source="ROU" target="KAZ">
      <data key="d0">779000</data>
    </edge>
    <edge source="ROU" target="JOR">
      <data key="d0">1623000</data>
    </edge>
    <edge source="ROU" target="LBN">
      <data key="d0">16000</data>
    </edge>
    <edge source="ROU" target="MDA">
      <data key="d0">845000</data>
    </edge>
    <edge source="ROU" target="OMN">
      <data key="d0">92000</data>
    </edge>
    <edge source="ROU" target="NLD">
      <data key="d0">1600000</data>
    </edge>
    <edge source="ROU" target="NOR">
      <data key="d0">140000</data>
    </edge>
    <edge source="ROU" target="PAK">
      <data key="d0">623000</data>
    </edge>
    <edge source="ROU" target="PHL">
      <data key="d0">32000</data>
    </edge>
    <edge source="ROU" target="POL">
      <data key="d0">110000</data>
    </edge>
    <edge source="ROU" target="PRT">
      <data key="d0">221000</data>
    </edge>
    <edge source="ROU" target="RUS">
      <data key="d0">984000</data>
    </edge>
    <edge source="ROU" target="SAU">
      <data key="d0">272000</data>
    </edge>
    <edge source="ROU" target="IND">
      <data key="d0">1673000</data>
    </edge>
    <edge source="ROU" target="SGP">
      <data key="d0">492000</data>
    </edge>
    <edge source="ROU" target="SVK">
      <data key="d0">7546000</data>
    </edge>
    <edge source="ROU" target="VNM">
      <data key="d0">642000</data>
    </edge>
    <edge source="ROU" target="SVN">
      <data key="d0">1366000</data>
    </edge>
    <edge source="ROU" target="ZAF">
      <data key="d0">105000</data>
    </edge>
    <edge source="ROU" target="ESP">
      <data key="d0">314000</data>
    </edge>
    <edge source="ROU" target="SWE">
      <data key="d0">209000</data>
    </edge>
    <edge source="ROU" target="CHE">
      <data key="d0">559000</data>
    </edge>
    <edge source="ROU" target="ARE">
      <data key="d0">115000</data>
    </edge>
    <edge source="ROU" target="TUR">
      <data key="d0">1273000</data>
    </edge>
    <edge source="ROU" target="UKR">
      <data key="d0">1645000</data>
    </edge>
    <edge source="ROU" target="MKD">
      <data key="d0">86000</data>
    </edge>
    <edge source="ROU" target="EGY">
      <data key="d0">8437000</data>
    </edge>
    <edge source="ROU" target="GBR">
      <data key="d0">1447000</data>
    </edge>
    <edge source="ROU" target="USA">
      <data key="d0">9832000</data>
    </edge>
    <edge source="ROU" target="URY">
      <data key="d0">43000</data>
    </edge>
    <edge source="ROU" target="SRB">
      <data key="d0">713000</data>
    </edge>
    <edge source="SEN" target="BEL">
      <data key="d0">22661</data>
    </edge>
    <edge source="SEN" target="FRA">
      <data key="d0">459253</data>
    </edge>
    <edge source="SEN" target="GMB">
      <data key="d0">2418982</data>
    </edge>
    <edge source="SEN" target="GHA">
      <data key="d0">316303</data>
    </edge>
    <edge source="SEN" target="ISR">
      <data key="d0">604897</data>
    </edge>
    <edge source="SEN" target="ITA">
      <data key="d0">88148</data>
    </edge>
    <edge source="SEN" target="CIV">
      <data key="d0">62785</data>
    </edge>
    <edge source="SEN" target="MDG">
      <data key="d0">21626</data>
    </edge>
    <edge source="SEN" target="MRT">
      <data key="d0">161248</data>
    </edge>
    <edge source="SEN" target="NLD">
      <data key="d0">19380</data>
    </edge>
    <edge source="SEN" target="GBR">
      <data key="d0">1585704</data>
    </edge>
    <edge source="SEN" target="BFA">
      <data key="d0">80306</data>
    </edge>
    <edge source="SGP" target="DZA">
      <data key="d0">143150</data>
    </edge>
    <edge source="SGP" target="AZE">
      <data key="d0">1428456</data>
    </edge>
    <edge source="SGP" target="ARG">
      <data key="d0">362035</data>
    </edge>
    <edge source="SGP" target="AUS">
      <data key="d0">69926846</data>
    </edge>
    <edge source="SGP" target="AUT">
      <data key="d0">2040720</data>
    </edge>
    <edge source="SGP" target="BEL">
      <data key="d0">8414878</data>
    </edge>
    <edge source="SGP" target="BOL">
      <data key="d0">14365</data>
    </edge>
    <edge source="SGP" target="BRA">
      <data key="d0">1663488</data>
    </edge>
    <edge source="SGP" target="KHM">
      <data key="d0">4234429</data>
    </edge>
    <edge source="SGP" target="CMR">
      <data key="d0">211527</data>
    </edge>
    <edge source="SGP" target="CAN">
      <data key="d0">4864330</data>
    </edge>
    <edge source="SGP" target="LKA">
      <data key="d0">33081115</data>
    </edge>
    <edge source="SGP" target="CHL">
      <data key="d0">129270</data>
    </edge>
    <edge source="SGP" target="CHN">
      <data key="d0">164839581</data>
    </edge>
    <edge source="SGP" target="COL">
      <data key="d0">289141</data>
    </edge>
    <edge source="SGP" target="CRI">
      <data key="d0">39421</data>
    </edge>
    <edge source="SGP" target="CZE">
      <data key="d0">50905</data>
    </edge>
    <edge source="SGP" target="DNK">
      <data key="d0">1533427</data>
    </edge>
    <edge source="SGP" target="ECU">
      <data key="d0">10524</data>
    </edge>
    <edge source="SGP" target="SLV">
      <data key="d0">411917</data>
    </edge>
    <edge source="SGP" target="FIN">
      <data key="d0">1053853</data>
    </edge>
    <edge source="SGP" target="FRA">
      <data key="d0">10662075</data>
    </edge>
    <edge source="SGP" target="GMB">
      <data key="d0">23667</data>
    </edge>
    <edge source="SGP" target="DEU">
      <data key="d0">29997252</data>
    </edge>
    <edge source="SGP" target="GHA">
      <data key="d0">234472</data>
    </edge>
    <edge source="SGP" target="GRC">
      <data key="d0">341423</data>
    </edge>
    <edge source="SGP" target="GTM">
      <data key="d0">513314</data>
    </edge>
    <edge source="SGP" target="HND">
      <data key="d0">142778</data>
    </edge>
    <edge source="SGP" target="HKG">
      <data key="d0">178414067</data>
    </edge>
    <edge source="SGP" target="HUN">
      <data key="d0">758736</data>
    </edge>
    <edge source="SGP" target="IRL">
      <data key="d0">6473107</data>
    </edge>
    <edge source="SGP" target="ISR">
      <data key="d0">3787948</data>
    </edge>
    <edge source="SGP" target="ITA">
      <data key="d0">7563674</data>
    </edge>
    <edge source="SGP" target="CIV">
      <data key="d0">12314</data>
    </edge>
    <edge source="SGP" target="JPN">
      <data key="d0">135150525</data>
    </edge>
    <edge source="SGP" target="KAZ">
      <data key="d0">22468</data>
    </edge>
    <edge source="SGP" target="JOR">
      <data key="d0">3271188</data>
    </edge>
    <edge source="SGP" target="KOR">
      <data key="d0">103446450</data>
    </edge>
    <edge source="SGP" target="LBN">
      <data key="d0">59051</data>
    </edge>
    <edge source="SGP" target="MDG">
      <data key="d0">1917178</data>
    </edge>
    <edge source="SGP" target="MYS">
      <data key="d0">1023001391</data>
    </edge>
    <edge source="SGP" target="MUS">
      <data key="d0">4647801</data>
    </edge>
    <edge source="SGP" target="MEX">
      <data key="d0">2824691</data>
    </edge>
    <edge source="SGP" target="MAR">
      <data key="d0">15881384</data>
    </edge>
    <edge source="SGP" target="MOZ">
      <data key="d0">125219</data>
    </edge>
    <edge source="SGP" target="OMN">
      <data key="d0">10376369</data>
    </edge>
    <edge source="SGP" target="NAM">
      <data key="d0">157951</data>
    </edge>
    <edge source="SGP" target="NLD">
      <data key="d0">15799220</data>
    </edge>
    <edge source="SGP" target="NZL">
      <data key="d0">7599500</data>
    </edge>
    <edge source="SGP" target="NOR">
      <data key="d0">3035548</data>
    </edge>
    <edge source="SGP" target="PAK">
      <data key="d0">15424472</data>
    </edge>
    <edge source="SGP" target="PAN">
      <data key="d0">29067</data>
    </edge>
    <edge source="SGP" target="PRY">
      <data key="d0">10111</data>
    </edge>
    <edge source="SGP" target="PER">
      <data key="d0">373433</data>
    </edge>
    <edge source="SGP" target="PHL">
      <data key="d0">174545687</data>
    </edge>
    <edge source="SGP" target="POL">
      <data key="d0">77188</data>
    </edge>
    <edge source="SGP" target="PRT">
      <data key="d0">443405</data>
    </edge>
    <edge source="SGP" target="ROU">
      <data key="d0">156426</data>
    </edge>
    <edge source="SGP" target="RUS">
      <data key="d0">18666151</data>
    </edge>
    <edge source="SGP" target="SAU">
      <data key="d0">39079899</data>
    </edge>
    <edge source="SGP" target="IND">
      <data key="d0">115095108</data>
    </edge>
    <edge source="SGP" target="VNM">
      <data key="d0">68257387</data>
    </edge>
    <edge source="SGP" target="ZAF">
      <data key="d0">8616237</data>
    </edge>
    <edge source="SGP" target="ZWE">
      <data key="d0">24947</data>
    </edge>
    <edge source="SGP" target="ESP">
      <data key="d0">976169</data>
    </edge>
    <edge source="SGP" target="SWE">
      <data key="d0">872001</data>
    </edge>
    <edge source="SGP" target="CHE">
      <data key="d0">9767852</data>
    </edge>
    <edge source="SGP" target="THA">
      <data key="d0">195166523</data>
    </edge>
    <edge source="SGP" target="ARE">
      <data key="d0">50078650</data>
    </edge>
    <edge source="SGP" target="TUN">
      <data key="d0">372172</data>
    </edge>
    <edge source="SGP" target="TUR">
      <data key="d0">266174</data>
    </edge>
    <edge source="SGP" target="UKR">
      <data key="d0">192760</data>
    </edge>
    <edge source="SGP" target="EGY">
      <data key="d0">9046767</data>
    </edge>
    <edge source="SGP" target="GBR">
      <data key="d0">30307679</data>
    </edge>
    <edge source="SGP" target="TZA">
      <data key="d0">126934</data>
    </edge>
    <edge source="SGP" target="USA">
      <data key="d0">170149017</data>
    </edge>
    <edge source="SVN" target="ALB">
      <data key="d0">59399</data>
    </edge>
    <edge source="SVN" target="AUS">
      <data key="d0">103112</data>
    </edge>
    <edge source="SVN" target="AUT">
      <data key="d0">43755111</data>
    </edge>
    <edge source="SVN" target="BEL">
      <data key="d0">641192</data>
    </edge>
    <edge source="SVN" target="BGR">
      <data key="d0">197734</data>
    </edge>
    <edge source="SVN" target="BLR">
      <data key="d0">725954</data>
    </edge>
    <edge source="SVN" target="CAN">
      <data key="d0">180632</data>
    </edge>
    <edge source="SVN" target="CHN">
      <data key="d0">174836</data>
    </edge>
    <edge source="SVN" target="HRV">
      <data key="d0">10296522</data>
    </edge>
    <edge source="SVN" target="CZE">
      <data key="d0">2364848</data>
    </edge>
    <edge source="SVN" target="DNK">
      <data key="d0">545579</data>
    </edge>
    <edge source="SVN" target="ETH">
      <data key="d0">12417</data>
    </edge>
    <edge source="SVN" target="EST">
      <data key="d0">53436</data>
    </edge>
    <edge source="SVN" target="FIN">
      <data key="d0">1192964</data>
    </edge>
    <edge source="SVN" target="FRA">
      <data key="d0">2303847</data>
    </edge>
    <edge source="SVN" target="DEU">
      <data key="d0">76591256</data>
    </edge>
    <edge source="SVN" target="GRC">
      <data key="d0">90884</data>
    </edge>
    <edge source="SVN" target="HKG">
      <data key="d0">103694</data>
    </edge>
    <edge source="SVN" target="HUN">
      <data key="d0">2569178</data>
    </edge>
    <edge source="SVN" target="IDN">
      <data key="d0">55500</data>
    </edge>
    <edge source="SVN" target="IRL">
      <data key="d0">333781</data>
    </edge>
    <edge source="SVN" target="ISR">
      <data key="d0">21783</data>
    </edge>
    <edge source="SVN" target="ITA">
      <data key="d0">9589757</data>
    </edge>
    <edge source="SVN" target="JPN">
      <data key="d0">26875</data>
    </edge>
    <edge source="SVN" target="KOR">
      <data key="d0">22927</data>
    </edge>
    <edge source="SVN" target="LBN">
      <data key="d0">41753</data>
    </edge>
    <edge source="SVN" target="LVA">
      <data key="d0">80482</data>
    </edge>
    <edge source="SVN" target="LTU">
      <data key="d0">102332</data>
    </edge>
    <edge source="SVN" target="MEX">
      <data key="d0">30061</data>
    </edge>
    <edge source="SVN" target="NLD">
      <data key="d0">865075</data>
    </edge>
    <edge source="SVN" target="NOR">
      <data key="d0">226705</data>
    </edge>
    <edge source="SVN" target="PAK">
      <data key="d0">21967</data>
    </edge>
    <edge source="SVN" target="PHL">
      <data key="d0">69639</data>
    </edge>
    <edge source="SVN" target="POL">
      <data key="d0">2403291</data>
    </edge>
    <edge source="SVN" target="PRT">
      <data key="d0">438209</data>
    </edge>
    <edge source="SVN" target="ROU">
      <data key="d0">592134</data>
    </edge>
    <edge source="SVN" target="RUS">
      <data key="d0">1737326</data>
    </edge>
    <edge source="SVN" target="SVK">
      <data key="d0">553283</data>
    </edge>
    <edge source="SVN" target="ZAF">
      <data key="d0">154371</data>
    </edge>
    <edge source="SVN" target="ESP">
      <data key="d0">1621419</data>
    </edge>
    <edge source="SVN" target="SWE">
      <data key="d0">1499581</data>
    </edge>
    <edge source="SVN" target="CHE">
      <data key="d0">2018308</data>
    </edge>
    <edge source="SVN" target="THA">
      <data key="d0">494114</data>
    </edge>
    <edge source="SVN" target="TUN">
      <data key="d0">25696</data>
    </edge>
    <edge source="SVN" target="TUR">
      <data key="d0">739173</data>
    </edge>
    <edge source="SVN" target="UKR">
      <data key="d0">181476</data>
    </edge>
    <edge source="SVN" target="MKD">
      <data key="d0">3218490</data>
    </edge>
    <edge source="SVN" target="EGY">
      <data key="d0">105096</data>
    </edge>
    <edge source="SVN" target="GBR">
      <data key="d0">1206381</data>
    </edge>
    <edge source="SVN" target="USA">
      <data key="d0">1703249</data>
    </edge>
    <edge source="SVN" target="SRB">
      <data key="d0">3501712</data>
    </edge>
    <edge source="TZA" target="SEN">
      <data key="d0">12000</data>
    </edge>
    <edge source="TZA" target="USA">
      <data key="d0">32611</data>
    </edge>
    <edge source="BFA" target="BEL">
      <data key="d0">23604</data>
    </edge>
    <edge source="BFA" target="CMR">
      <data key="d0">41830</data>
    </edge>
    <edge source="BFA" target="CAN">
      <data key="d0">39166</data>
    </edge>
    <edge source="BFA" target="FRA">
      <data key="d0">329332</data>
    </edge>
    <edge source="BFA" target="GHA">
      <data key="d0">37002</data>
    </edge>
    <edge source="BFA" target="CIV">
      <data key="d0">18785</data>
    </edge>
    <edge source="BFA" target="SEN">
      <data key="d0">11698</data>
    </edge>
    <edge source="BFA" target="TGO">
      <data key="d0">588639</data>
    </edge>
    <edge source="BFA" target="USA">
      <data key="d0">281725</data>
    </edge>
    <edge source="HRV" target="ALB">
      <data key="d0">16063</data>
    </edge>
    <edge source="HRV" target="AZE">
      <data key="d0">139429</data>
    </edge>
    <edge source="HRV" target="AUT">
      <data key="d0">3260431</data>
    </edge>
    <edge source="HRV" target="BEL">
      <data key="d0">1056432</data>
    </edge>
    <edge source="HRV" target="BGR">
      <data key="d0">41864</data>
    </edge>
    <edge source="HRV" target="CZE">
      <data key="d0">700644</data>
    </edge>
    <edge source="HRV" target="FIN">
      <data key="d0">37856</data>
    </edge>
    <edge source="HRV" target="FRA">
      <data key="d0">575296</data>
    </edge>
    <edge source="HRV" target="DEU">
      <data key="d0">25542460</data>
    </edge>
    <edge source="HRV" target="GRC">
      <data key="d0">19040</data>
    </edge>
    <edge source="HRV" target="HKG">
      <data key="d0">12572</data>
    </edge>
    <edge source="HRV" target="HUN">
      <data key="d0">671183</data>
    </edge>
    <edge source="HRV" target="IDN">
      <data key="d0">27135</data>
    </edge>
    <edge source="HRV" target="ITA">
      <data key="d0">3355072</data>
    </edge>
    <edge source="HRV" target="KOR">
      <data key="d0">149133</data>
    </edge>
    <edge source="HRV" target="MEX">
      <data key="d0">14289</data>
    </edge>
    <edge source="HRV" target="MAR">
      <data key="d0">349719</data>
    </edge>
    <edge source="HRV" target="OMN">
      <data key="d0">47262</data>
    </edge>
    <edge source="HRV" target="NLD">
      <data key="d0">184607</data>
    </edge>
    <edge source="HRV" target="NOR">
      <data key="d0">19593</data>
    </edge>
    <edge source="HRV" target="POL">
      <data key="d0">115490</data>
    </edge>
    <edge source="HRV" target="ROU">
      <data key="d0">46003</data>
    </edge>
    <edge source="HRV" target="RUS">
      <data key="d0">277741</data>
    </edge>
    <edge source="HRV" target="SVK">
      <data key="d0">94350</data>
    </edge>
    <edge source="HRV" target="SVN">
      <data key="d0">2687161</data>
    </edge>
    <edge source="HRV" target="ZAF">
      <data key="d0">18038</data>
    </edge>
    <edge source="HRV" target="ESP">
      <data key="d0">879298</data>
    </edge>
    <edge source="HRV" target="SWE">
      <data key="d0">2040065</data>
    </edge>
    <edge source="HRV" target="CHE">
      <data key="d0">752274</data>
    </edge>
    <edge source="HRV" target="TUN">
      <data key="d0">27016</data>
    </edge>
    <edge source="HRV" target="TUR">
      <data key="d0">77976</data>
    </edge>
    <edge source="HRV" target="UKR">
      <data key="d0">88955</data>
    </edge>
    <edge source="HRV" target="MKD">
      <data key="d0">1367716</data>
    </edge>
    <edge source="HRV" target="GBR">
      <data key="d0">124671</data>
    </edge>
    <edge source="HRV" target="USA">
      <data key="d0">737618</data>
    </edge>
    <edge source="HRV" target="SRB">
      <data key="d0">1089765</data>
    </edge>
    <edge source="BEN" target="BRA">
      <data key="d0">156221</data>
    </edge>
    <edge source="BEN" target="FRA">
      <data key="d0">222370</data>
    </edge>
    <edge source="BEN" target="DEU">
      <data key="d0">98349</data>
    </edge>
    <edge source="BEN" target="GBR">
      <data key="d0">31247</data>
    </edge>
    <edge source="GMB" target="DEU">
      <data key="d0">11138</data>
    </edge>
    <edge source="GMB" target="SEN">
      <data key="d0">139731</data>
    </edge>
    <edge source="PSE" target="ISR">
      <data key="d0">2858643</data>
    </edge>
    <edge source="PSE" target="ITA">
      <data key="d0">23214</data>
    </edge>
    <edge source="PSE" target="JOR">
      <data key="d0">221910</data>
    </edge>
    <edge source="PSE" target="NLD">
      <data key="d0">23707</data>
    </edge>
    <edge source="KGZ" target="BLR">
      <data key="d0">17892</data>
    </edge>
    <edge source="KGZ" target="CHN">
      <data key="d0">80412</data>
    </edge>
    <edge source="KGZ" target="DEU">
      <data key="d0">59964</data>
    </edge>
    <edge source="KGZ" target="KAZ">
      <data key="d0">326178</data>
    </edge>
    <edge source="KGZ" target="POL">
      <data key="d0">15520</data>
    </edge>
    <edge source="KGZ" target="RUS">
      <data key="d0">1357076</data>
    </edge>
    <edge source="KGZ" target="UKR">
      <data key="d0">133884</data>
    </edge>
    <edge source="KGZ" target="USA">
      <data key="d0">42537</data>
    </edge>
    <edge source="LVA" target="AZE">
      <data key="d0">162723</data>
    </edge>
    <edge source="LVA" target="AUT">
      <data key="d0">103165</data>
    </edge>
    <edge source="LVA" target="ARM">
      <data key="d0">40282</data>
    </edge>
    <edge source="LVA" target="BLR">
      <data key="d0">460509</data>
    </edge>
    <edge source="LVA" target="CHN">
      <data key="d0">17227</data>
    </edge>
    <edge source="LVA" target="CZE">
      <data key="d0">67692</data>
    </edge>
    <edge source="LVA" target="DNK">
      <data key="d0">724084</data>
    </edge>
    <edge source="LVA" target="EST">
      <data key="d0">1166763</data>
    </edge>
    <edge source="LVA" target="FIN">
      <data key="d0">879582</data>
    </edge>
    <edge source="LVA" target="FRA">
      <data key="d0">90670</data>
    </edge>
    <edge source="LVA" target="DEU">
      <data key="d0">4893265</data>
    </edge>
    <edge source="LVA" target="GRC">
      <data key="d0">276033</data>
    </edge>
    <edge source="LVA" target="HKG">
      <data key="d0">33114</data>
    </edge>
    <edge source="LVA" target="HUN">
      <data key="d0">235157</data>
    </edge>
    <edge source="LVA" target="IDN">
      <data key="d0">24615</data>
    </edge>
    <edge source="LVA" target="ISR">
      <data key="d0">37474</data>
    </edge>
    <edge source="LVA" target="ITA">
      <data key="d0">93691</data>
    </edge>
    <edge source="LVA" target="KAZ">
      <data key="d0">71653</data>
    </edge>
    <edge source="LVA" target="KOR">
      <data key="d0">83851</data>
    </edge>
    <edge source="LVA" target="LTU">
      <data key="d0">2882467</data>
    </edge>
    <edge source="LVA" target="MDA">
      <data key="d0">11232</data>
    </edge>
    <edge source="LVA" target="NLD">
      <data key="d0">41719</data>
    </edge>
    <edge source="LVA" target="NOR">
      <data key="d0">30065</data>
    </edge>
    <edge source="LVA" target="POL">
      <data key="d0">398207</data>
    </edge>
    <edge source="LVA" target="RUS">
      <data key="d0">3037277</data>
    </edge>
    <edge source="LVA" target="IND">
      <data key="d0">49571</data>
    </edge>
    <edge source="LVA" target="VNM">
      <data key="d0">53242</data>
    </edge>
    <edge source="LVA" target="SWE">
      <data key="d0">1700480</data>
    </edge>
    <edge source="LVA" target="UKR">
      <data key="d0">859011</data>
    </edge>
    <edge source="LVA" target="GBR">
      <data key="d0">320608</data>
    </edge>
    <edge source="LVA" target="USA">
      <data key="d0">602266</data>
    </edge>
    <edge source="LTU" target="AZE">
      <data key="d0">20451</data>
    </edge>
    <edge source="LTU" target="AUT">
      <data key="d0">46488</data>
    </edge>
    <edge source="LTU" target="BEL">
      <data key="d0">227809</data>
    </edge>
    <edge source="LTU" target="BRA">
      <data key="d0">288106</data>
    </edge>
    <edge source="LTU" target="BGR">
      <data key="d0">146140</data>
    </edge>
    <edge source="LTU" target="BLR">
      <data key="d0">2921886</data>
    </edge>
    <edge source="LTU" target="CHN">
      <data key="d0">23100</data>
    </edge>
    <edge source="LTU" target="CZE">
      <data key="d0">443329</data>
    </edge>
    <edge source="LTU" target="DNK">
      <data key="d0">1333002</data>
    </edge>
    <edge source="LTU" target="EST">
      <data key="d0">1124103</data>
    </edge>
    <edge source="LTU" target="FIN">
      <data key="d0">947132</data>
    </edge>
    <edge source="LTU" target="GEO">
      <data key="d0">32750</data>
    </edge>
    <edge source="LTU" target="DEU">
      <data key="d0">4990049</data>
    </edge>
    <edge source="LTU" target="GRC">
      <data key="d0">76000</data>
    </edge>
    <edge source="LTU" target="HUN">
      <data key="d0">462458</data>
    </edge>
    <edge source="LTU" target="IRL">
      <data key="d0">105247</data>
    </edge>
    <edge source="LTU" target="ITA">
      <data key="d0">279282</data>
    </edge>
    <edge source="LTU" target="KAZ">
      <data key="d0">23299</data>
    </edge>
    <edge source="LTU" target="LVA">
      <data key="d0">3689278</data>
    </edge>
    <edge source="LTU" target="MDA">
      <data key="d0">40680</data>
    </edge>
    <edge source="LTU" target="NLD">
      <data key="d0">189690</data>
    </edge>
    <edge source="LTU" target="POL">
      <data key="d0">1095868</data>
    </edge>
    <edge source="LTU" target="PRT">
      <data key="d0">43345</data>
    </edge>
    <edge source="LTU" target="ROU">
      <data key="d0">1276960</data>
    </edge>
    <edge source="LTU" target="RUS">
      <data key="d0">4353164</data>
    </edge>
    <edge source="LTU" target="SVK">
      <data key="d0">35589</data>
    </edge>
    <edge source="LTU" target="ESP">
      <data key="d0">36088</data>
    </edge>
    <edge source="LTU" target="SWE">
      <data key="d0">2788515</data>
    </edge>
    <edge source="LTU" target="CHE">
      <data key="d0">514264</data>
    </edge>
    <edge source="LTU" target="UKR">
      <data key="d0">635866</data>
    </edge>
    <edge source="LTU" target="GBR">
      <data key="d0">311119</data>
    </edge>
    <edge source="LTU" target="USA">
      <data key="d0">849573</data>
    </edge>
    <edge source="MDG" target="FRA">
      <data key="d0">72470</data>
    </edge>
    <edge source="MDG" target="ITA">
      <data key="d0">57838</data>
    </edge>
    <edge source="MDG" target="MUS">
      <data key="d0">31890</data>
    </edge>
    <edge source="MDG" target="ZAF">
      <data key="d0">11263</data>
    </edge>
    <edge source="MDA" target="AUT">
      <data key="d0">23824</data>
    </edge>
    <edge source="MDA" target="BGR">
      <data key="d0">44600</data>
    </edge>
    <edge source="MDA" target="BLR">
      <data key="d0">112164</data>
    </edge>
    <edge source="MDA" target="FRA">
      <data key="d0">47968</data>
    </edge>
    <edge source="MDA" target="DEU">
      <data key="d0">67218</data>
    </edge>
    <edge source="MDA" target="HUN">
      <data key="d0">311993</data>
    </edge>
    <edge source="MDA" target="ISR">
      <data key="d0">16950</data>
    </edge>
    <edge source="MDA" target="ITA">
      <data key="d0">85831</data>
    </edge>
    <edge source="MDA" target="KGZ">
      <data key="d0">22600</data>
    </edge>
    <edge source="MDA" target="POL">
      <data key="d0">20419</data>
    </edge>
    <edge source="MDA" target="ROU">
      <data key="d0">1139049</data>
    </edge>
    <edge source="MDA" target="RUS">
      <data key="d0">2305964</data>
    </edge>
    <edge source="MDA" target="SVN">
      <data key="d0">514479</data>
    </edge>
    <edge source="MDA" target="SWE">
      <data key="d0">619034</data>
    </edge>
    <edge source="MDA" target="UKR">
      <data key="d0">1242711</data>
    </edge>
    <edge source="MDA" target="SRB">
      <data key="d0">36000</data>
    </edge>
    <edge source="SVK" target="DZA">
      <data key="d0">23450</data>
    </edge>
    <edge source="SVK" target="ARG">
      <data key="d0">21783</data>
    </edge>
    <edge source="SVK" target="AUS">
      <data key="d0">25200</data>
    </edge>
    <edge source="SVK" target="AUT">
      <data key="d0">15894564</data>
    </edge>
    <edge source="SVK" target="BEL">
      <data key="d0">3638804</data>
    </edge>
    <edge source="SVK" target="BRA">
      <data key="d0">41103</data>
    </edge>
    <edge source="SVK" target="BGR">
      <data key="d0">423439</data>
    </edge>
    <edge source="SVK" target="BLR">
      <data key="d0">235217</data>
    </edge>
    <edge source="SVK" target="CAN">
      <data key="d0">63193</data>
    </edge>
    <edge source="SVK" target="CAF">
      <data key="d0">70046</data>
    </edge>
    <edge source="SVK" target="CHN">
      <data key="d0">4642523</data>
    </edge>
    <edge source="SVK" target="HRV">
      <data key="d0">956789</data>
    </edge>
    <edge source="SVK" target="CZE">
      <data key="d0">27780103</data>
    </edge>
    <edge source="SVK" target="DNK">
      <data key="d0">136920</data>
    </edge>
    <edge source="SVK" target="FIN">
      <data key="d0">451163</data>
    </edge>
    <edge source="SVK" target="FRA">
      <data key="d0">9977213</data>
    </edge>
    <edge source="SVK" target="DEU">
      <data key="d0">73122574</data>
    </edge>
    <edge source="SVK" target="GRC">
      <data key="d0">46136</data>
    </edge>
    <edge source="SVK" target="HKG">
      <data key="d0">11337</data>
    </edge>
    <edge source="SVK" target="HUN">
      <data key="d0">6078044</data>
    </edge>
    <edge source="SVK" target="IDN">
      <data key="d0">31670</data>
    </edge>
    <edge source="SVK" target="IRL">
      <data key="d0">576980</data>
    </edge>
    <edge source="SVK" target="ITA">
      <data key="d0">13428769</data>
    </edge>
    <edge source="SVK" target="JPN">
      <data key="d0">419550</data>
    </edge>
    <edge source="SVK" target="KAZ">
      <data key="d0">546760</data>
    </edge>
    <edge source="SVK" target="LVA">
      <data key="d0">804891</data>
    </edge>
    <edge source="SVK" target="LTU">
      <data key="d0">480264</data>
    </edge>
    <edge source="SVK" target="MUS">
      <data key="d0">13445</data>
    </edge>
    <edge source="SVK" target="MEX">
      <data key="d0">15282</data>
    </edge>
    <edge source="SVK" target="MAR">
      <data key="d0">229346</data>
    </edge>
    <edge source="SVK" target="NLD">
      <data key="d0">4728647</data>
    </edge>
    <edge source="SVK" target="NOR">
      <data key="d0">86951</data>
    </edge>
    <edge source="SVK" target="PAN">
      <data key="d0">36784</data>
    </edge>
    <edge source="SVK" target="POL">
      <data key="d0">5897121</data>
    </edge>
    <edge source="SVK" target="PRT">
      <data key="d0">486572</data>
    </edge>
    <edge source="SVK" target="ROU">
      <data key="d0">4105526</data>
    </edge>
    <edge source="SVK" target="RUS">
      <data key="d0">5094174</data>
    </edge>
    <edge source="SVK" target="SAU">
      <data key="d0">63106</data>
    </edge>
    <edge source="SVK" target="IND">
      <data key="d0">372333</data>
    </edge>
    <edge source="SVK" target="VNM">
      <data key="d0">46787</data>
    </edge>
    <edge source="SVK" target="SVN">
      <data key="d0">435621</data>
    </edge>
    <edge source="SVK" target="ZAF">
      <data key="d0">494314</data>
    </edge>
    <edge source="SVK" target="ESP">
      <data key="d0">448968</data>
    </edge>
    <edge source="SVK" target="SWE">
      <data key="d0">490967</data>
    </edge>
    <edge source="SVK" target="CHE">
      <data key="d0">2007912</data>
    </edge>
    <edge source="SVK" target="ARE">
      <data key="d0">13326</data>
    </edge>
    <edge source="SVK" target="TUN">
      <data key="d0">308694</data>
    </edge>
    <edge source="SVK" target="TUR">
      <data key="d0">179580</data>
    </edge>
    <edge source="SVK" target="UGA">
      <data key="d0">67254</data>
    </edge>
    <edge source="SVK" target="UKR">
      <data key="d0">4763632</data>
    </edge>
    <edge source="SVK" target="MKD">
      <data key="d0">268748</data>
    </edge>
    <edge source="SVK" target="EGY">
      <data key="d0">31885</data>
    </edge>
    <edge source="SVK" target="GBR">
      <data key="d0">1723232</data>
    </edge>
    <edge source="SVK" target="USA">
      <data key="d0">1774731</data>
    </edge>
    <edge source="SVK" target="SRB">
      <data key="d0">388237</data>
    </edge>
    <edge source="UGA" target="BDI">
      <data key="d0">100502</data>
    </edge>
    <edge source="UGA" target="DNK">
      <data key="d0">215818</data>
    </edge>
    <edge source="UGA" target="JPN">
      <data key="d0">10388</data>
    </edge>
    <edge source="UGA" target="OMN">
      <data key="d0">57390</data>
    </edge>
    <edge source="UGA" target="SAU">
      <data key="d0">309603</data>
    </edge>
    <edge source="UGA" target="GBR">
      <data key="d0">13520</data>
    </edge>
    <edge source="UGA" target="TZA">
      <data key="d0">52690</data>
    </edge>
    <edge source="CAF" target="BEL">
      <data key="d0">33622</data>
    </edge>
    <edge source="CAF" target="CMR">
      <data key="d0">43059</data>
    </edge>
    <edge source="CAF" target="FRA">
      <data key="d0">113730</data>
    </edge>
    <edge source="CAF" target="DEU">
      <data key="d0">18326</data>
    </edge>
    <edge source="CAF" target="ITA">
      <data key="d0">70517</data>
    </edge>
    <edge source="CAF" target="MYS">
      <data key="d0">159527</data>
    </edge>
    <edge source="CAF" target="NLD">
      <data key="d0">42731</data>
    </edge>
    <edge source="CAF" target="GBR">
      <data key="d0">24002</data>
    </edge>
    <edge source="TGO" target="BEN">
      <data key="d0">567937</data>
    </edge>
    <edge source="TGO" target="FRA">
      <data key="d0">107538</data>
    </edge>
    <edge source="TGO" target="BFA">
      <data key="d0">29799</data>
    </edge>
  </graph>
</graphml>
